# Supplementary material for: Gene expression-based screening for inhibitors of PDGFR signaling
Source: Genome Biol. 2008 Mar 1;9(3):R47. doi: 10.1186/gb-2008-9-3-r47 (PMC2397499; doi:10.1186/gb-2008-9-3-r47)
Supplement: Additional data file 1 — Primary screen data. [file gb-2008-9-3-r47-S1.zip]

Archive with 46 entries (38 files):
- Primary_Screen_Data/PlateDescription.txt
- Primary_Screen_Data/PlateLayout.xls
- Primary_Screen_Data/ScreenData/
- Primary_Screen_Data/ScreenData/ScreenASDI1/
- Primary_Screen_Data/ScreenData/ScreenASDI1/PLATE28016.1_0711.DTL
- Primary_Screen_Data/ScreenData/ScreenASDI1/PLATE28017.1_0711.DTL
- Primary_Screen_Data/ScreenData/ScreenASDI1/PLATE28018.1_0711.DTL
- Primary_Screen_Data/ScreenData/ScreenASDI1/PLATE28019.1_0711.DTL
- Primary_Screen_Data/ScreenData/ScreenASDI1/PLATE28020.1_0711.DTL
- Primary_Screen_Data/ScreenData/ScreenASDI1/PLATE28021.1_0711.DTL
- Primary_Screen_Data/ScreenData/ScreenASDI2/
- Primary_Screen_Data/ScreenData/ScreenASDI2/PLATE28022.1_0724.DTL
- Primary_Screen_Data/ScreenData/ScreenASDI2/PLATE28023.1_0724.DTL
- Primary_Screen_Data/ScreenData/ScreenASDI2/PLATE28024.1_0728.DTL
- Primary_Screen_Data/ScreenData/ScreenASDI2/PLATE28052.1_0819.DTL
- Primary_Screen_Data/ScreenData/ScreenASDI2/PLATE28053.1_0819.DTL
- Primary_Screen_Data/ScreenData/ScreenASDI2/PLATE28054.1_0819.DTL
- Primary_Screen_Data/ScreenData/ScreenASDI3/
- Primary_Screen_Data/ScreenData/ScreenASDI3/PLATE28028.1_0724.DTL
- Primary_Screen_Data/ScreenData/ScreenASDI3/PLATE28029.1_0728.DTL
- Primary_Screen_Data/ScreenData/ScreenASDI3/PLATE28030.1_0729.DTL
- Primary_Screen_Data/ScreenData/ScreenASDI3/PLATE28055.1_0819.DTL
- Primary_Screen_Data/ScreenData/ScreenASDI3/PLATE28056.1_0819.DTL
- Primary_Screen_Data/ScreenData/ScreenASDI3/PLATE28057.1_0819.DTL
- Primary_Screen_Data/ScreenData/ScreenASDI4/
- Primary_Screen_Data/ScreenData/ScreenASDI4/PLATE28034.1_0731.DTL
- Primary_Screen_Data/ScreenData/ScreenASDI4/PLATE28035.1_0731.DTL
- Primary_Screen_Data/ScreenData/ScreenASDI4/PLATE28036.1_0731.DTL
- Primary_Screen_Data/ScreenData/ScreenASDI4/PLATE28058.1_0819.DTL
- Primary_Screen_Data/ScreenData/ScreenASDI4/PLATE28059.1_0819.DTL
- Primary_Screen_Data/ScreenData/ScreenASDI4/PLATE28060.1_0819.DTL
- Primary_Screen_Data/ScreenData/ScreenLOPAC1/
- Primary_Screen_Data/ScreenData/ScreenLOPAC1/PLATE28040.1_0731.DTL
- Primary_Screen_Data/ScreenData/ScreenLOPAC1/PLATE28041.1_0731.DTL
- Primary_Screen_Data/ScreenData/ScreenLOPAC1/PLATE28043.1_0731.DTL
- Primary_Screen_Data/ScreenData/ScreenLOPAC1/PLATE28044.1_0731.DTL
- Primary_Screen_Data/ScreenData/ScreenLOPAC1/PLATE28045.1_0731.DTL
- Primary_Screen_Data/ScreenData/ScreenLOPAC1/PLATENC1_28042.1_0807.DTL
- Primary_Screen_Data/ScreenData/ScreenLOPAC2/
- Primary_Screen_Data/ScreenData/ScreenLOPAC2/PLATE28046.1_0819.DTL
- Primary_Screen_Data/ScreenData/ScreenLOPAC2/PLATE28047.1_0819.DTL
- Primary_Screen_Data/ScreenData/ScreenLOPAC2/PLATE28048.1_0819.DTL
- Primary_Screen_Data/ScreenData/ScreenLOPAC2/PLATE28049.1_0819.DTL
- Primary_Screen_Data/ScreenData/ScreenLOPAC2/PLATE28050.1_0819.DTL
- Primary_Screen_Data/ScreenData/ScreenLOPAC2/PLATE28051.1_0819.DTL
- Primary_Screen_Data/
