# Supplementary material for: Gene expression-based screening for inhibitors of PDGFR signaling
Source: Genome Biol. 2008 Mar 1;9(3):R47. doi: 10.1186/gb-2008-9-3-r47 (PMC2397499; doi:10.1186/gb-2008-9-3-r47)
Supplement: Additional data file 1 — Primary screen data. [file gb-2008-9-3-r47-S1.zip › Primary_Screen_Data/PlateDescription.txt]

Data used for analysis was collected from Picked_Peaks.snr column of .DTL files

Primers correspond to the following genes:
201322P9_G = ATP5B
201694P4_G = EGR1
208825P7_G = RPL23A
209189P2_G = c-fos
210090P15_G = ARC

Control columns:
Column 01 = cells, DMSO, PDGF
Column 02 = cells, Apigenin, PDGF
Column 23 = cells, DMSO
Column 24 = no cells, DMSO

Lybrary Columns:
Column 03-22 = cells, Compound, PDGF

10uM compound plates:  
ASDI1: PLATE28019.1_0711.DTL, PLATE28020.1_0711.DTL,  PLATE28021.1_0711.DTL 
ASDI2: PLATE28052.1_0819.DTL, PLATE28053.1_0819.DTL, PLATE28054.1_0819.DTL
ASDI3: PLATE28055.1_0819.DTL, PLATE28055.1_0819.DTL, PLATE28055.1_0819.DTL
ASDI4: PLATE28058.1_0819.DTL, PLATE28059.1_0819.DTL, PLATE28060.1_0819.DTL
LOPAC1: PLATE28043.1_0731.DTL, PLATE28044.1_0731.DTL, PLATE28045.1_0731.DTL
LOPAC2: PLATE28049.1_0819.DTL, PLATE28050.1_0819.DTL, PLATE28051.1_0819.DTL

50uM compound plates:  
ASDI1: PLATE28016.1_0711.DTL,  PLATE28017.1_0711.DTL,  PLATE28018.1_0711.DTL
ASDI2: PLATE28022.1_0724.DTL, PLATE28023.1_0724.DTL, PLATE28024.1_0728.DTL
ASDI3: PLATE28028.1_0724.DTL, PLATE28029.1_0728.DTL, PLATE28030.1_0729.DTL
ASDI4: PLATE28034.1_0731.DTL, PLATE28035.1_0731.DTL, PLATE28036.1_0731.DTL
LOPAC1: PLATE28040.1_0731.DTL,PLATE28041.1_0731.DTL, PLATENC1_28042.1_0807.DTL
LOPAC2: PLATE28046.1_0819.DTL, PLATE28047.1_0819.DTL, PLATE28048.1_0819.DTL
