# Supplementary material for: Gene expression-based screening for inhibitors of PDGFR signaling
Source: Genome Biol. 2008 Mar 1;9(3):R47. doi: 10.1186/gb-2008-9-3-r47 (PMC2397499; doi:10.1186/gb-2008-9-3-r47)
Supplement: Additional data file 1 — Primary screen data. [file gb-2008-9-3-r47-S1.zip › Primary_Screen_Data/ScreenData/ScreenASDI1/PLATE28016.1_0711.DTL]

Sequenom db=biomass genotype results details	Plate=28016, ExpNo=1	TimeStamp=0711	filename=PLATE28016.1_0711.DTL
well_position	assay_id	genotype_id	Call_Status_LU.description	max_shift	Call.score	Picked_Peaks.mass	Picked_Peaks.height	Picked_Peaks.snr	Picked_Peaks.resolution	Picked_Peaks.integral	Spectra.noise_std_dev
A01	201322P9_G	G	A.Conservative	-3.45345	.999421	6445.3	32.763565	31.395747	734.523035		.370161
A01	201694P4_G	NOCALL	D.Low Probability	-2.738566	.947773	5337.5	18.122531	5.822648	624.6967		.899336
A01	208825P7_G	NOCALL	I.Bad Spectrum	0	0	0	0	0	0		0
A01	209189P2_G	NOCALL	D.Low Probability	-2.902101	.995931	6277.1	16.949062	6.545829	793.312521		.899336
A01	210090P15_G	NOCALL	I.Bad Spectrum	0	0	0	0	0	0		0
A02	201322P9_G	G	A.Conservative	-1.907916	.998958	6445.3	66.906153	35.863377	829.970448		.527119
A02	201694P4_G	NOCALL	D.Low Probability	-1.80425	.590319	5337.5	17.911932	3.635286	624.288573		1.203918
A02	208825P7_G	NOCALL	I.Bad Spectrum	0	0	0	0	0	0		0
A02	209189P2_G	NOCALL	D.Low Probability	-1.74397	.120848	6277.1	3.3509	.824314	816.11934		1.203918
A02	210090P15_G	NOCALL	I.Bad Spectrum	0	0	0	0	0	0		0
A03	201322P9_G	G	A.Conservative	-2.285187	.996786	6445.3	14.934841	10.925683	820.309587		.539939
A03	201694P4_G	G	A.Conservative	-2.538435	.998304	5337.5	54.447205	33.075644	620.284521		.539939
A03	208825P7_G	NOCALL	I.Bad Spectrum	0	0	0	0	0	0		0
A03	209189P2_G	G	A.Conservative	-2.287174	.997624	6277.1	61.47601	43.735443	796.2898		.539939
A03	210090P15_G	NOCALL	I.Bad Spectrum	0	0	0	0	0	0		0
A04	201322P9_G	G	A.Conservative	-2.318316	.993994	6445.3	16.540822	10.804719	839.9992		.494726
A04	201694P4_G	G	A.Conservative	-2.125784	.992747	5337.5	41.343448	21.905914	615.805861		.494726
A04	208825P7_G	NOCALL	I.Bad Spectrum	0	0	0	0	0	0		0
A04	209189P2_G	G	A.Conservative	-2.252039	.995799	6277.1	60.044992	37.999788	806.159737		.494726
A04	210090P15_G	NOCALL	I.Bad Spectrum	0	0	0	0	0	0		0
A05	201322P9_G	G	A.Conservative	-2.357558	.997273	6445.3	31.356281	20.803077	800.418856		.458582
A05	201694P4_G	G	A.Conservative	-2.58282	.99064	5337.5	83.566065	44.619909	614.298908		.458582
A05	208825P7_G	G	C.Aggressive	-2.886433	.997527	7129.7	10.339359	6.306423	644.598119		.883791
A05	209189P2_G	G	A.Conservative	-2.359377	.997235	6277.1	89.877721	57.701308	775.650845		.458582
A05	210090P15_G	NOCALL	I.Bad Spectrum	0	0	0	0	0	0		0
A06	201322P9_G	G	A.Conservative	-3.523103	.995636	6445.3	17.993135	12.603147	818.493894		.469298
A06	201694P4_G	G	A.Conservative	-3.317763	.998337	5337.5	45.553122	26.020139	593.344112		.469298
A06	208825P7_G	NOCALL	I.Bad Spectrum	0	0	0	0	0	0		0
A06	209189P2_G	G	A.Conservative	-3.520026	.998279	6277.1	61.756384	41.94055	793.143548		.469298
A06	210090P15_G	NOCALL	I.Bad Spectrum	0	0	0	0	0	0		0
A07	201322P9_G	G	A.Conservative	-2.56065	.995455	6445.3	14.008854	12.088507	836.366248		.438621
A07	201694P4_G	G	A.Conservative	-2.105273	.999172	5337.5	45.458984	32.394668	641.226188		.438621
A07	208825P7_G	NOCALL	I.Bad Spectrum	0	0	0	0	0	0		0
A07	209189P2_G	G	A.Conservative	-2.565833	.998757	6277.1	50.060315	41.971613	811.116273		.438621
A07	210090P15_G	NOCALL	I.Bad Spectrum	0	0	0	0	0	0		0
A08	201322P9_G	G	A.Conservative	-2.122385	.994574	6445.3	15.464526	11.91631	802.81246		.488743
A08	201694P4_G	G	A.Conservative	-2.116849	.998792	5337.5	50.271862	32.051615	657.436384		.488743
A08	208825P7_G	NOCALL	I.Bad Spectrum	0	0	0	0	0	0		0
A08	209189P2_G	G	A.Conservative	-2.117412	.996058	6277.1	51.033327	38.21685	775.318052		.488743
A08	210090P15_G	NOCALL	I.Bad Spectrum	0	0	0	0	0	0		0
A09	201322P9_G	G	A.Conservative	-2.347242	.998493	6445.3	21.560981	16.071725	863.660938		.43157
A09	201694P4_G	G	A.Conservative	-2.341668	.997457	5337.5	63.001491	38.793247	670.968974		.43157
A09	208825P7_G	NOCALL	I.Bad Spectrum	0	0	0	0	0	0		0
A09	209189P2_G	G	A.Conservative	-2.341703	.997191	6277.1	88.309601	63.930754	838.80659		.43157
A09	210090P15_G	NOCALL	I.Bad Spectrum	0	0	0	0	0	0		0
A10	201322P9_G	G	A.Conservative	-2.227422	.998263	6445.3	38.188306	17.435958	814.254		.799331
A10	201694P4_G	G	A.Conservative	-2.236986	.998906	5337.5	36.665328	24.785224	580.599594		.412099
A10	208825P7_G	NOCALL	I.Bad Spectrum	0	0	0	0	0	0		0
A10	209189P2_G	G	A.Conservative	-2.408321	.997097	6277.1	43.092819	34.028565	720.094703		.412099
A10	210090P15_G	NOCALL	I.Bad Spectrum	0	0	0	0	0	0		0
A11	201322P9_G	G	A.Conservative	-2.780087	.997249	6445.3	12.647631	10.351166	828.66415		.485438
A11	201694P4_G	G	A.Conservative	-2.925741	.998121	5337.5	40.715256	27.791106	649.048726		.485438
A11	208825P7_G	NOCALL	I.Bad Spectrum	0	0	0	0	0	0		0
A11	209189P2_G	G	A.Conservative	-2.770801	.996735	6277.1	44.255068	35.169962	804.824835		.485438
A11	210090P15_G	NOCALL	D.Low Probability	-2.952968	.839815	5515.6	17.867362	5.110412	679.942975		1.11192
A12	201322P9_G	G	A.Conservative	-4.483144	.963499	6445.3	13.755444	9.70094	767.750503		.468824
A12	201694P4_G	G	A.Conservative	-4.011036	.999081	5337.5	39.994417	22.830693	578.144725		.468824
A12	208825P7_G	NOCALL	I.Bad Spectrum	0	0	0	0	0	0		0
A12	209189P2_G	G	A.Conservative	-4.459457	.996261	6277.1	52.552531	35.899432	738.173886		.468824
A12	210090P15_G	NOCALL	I.Bad Spectrum	0	0	0	0	0	0		0
A13	201322P9_G	G	A.Conservative	-2.207402	.995463	6445.3	10.564665	10.076664	798.289507		.37147
A13	201694P4_G	G	A.Conservative	-2.238401	.998678	5337.5	38.006284	29.694659	613.019612		.37147
A13	208825P7_G	NOCALL	I.Bad Spectrum	0	0	0	0	0	0		0
A13	209189P2_G	G	A.Conservative	-2.200471	.994907	6277.1	42.900777	39.706394	775.51739		.37147
A13	210090P15_G	NOCALL	D.Low Probability	-2.367283	.535813	5515.6	9.777902	3.307784	644.975748		.972396
A14	201322P9_G	G	A.Conservative	-2.269786	.996621	6445.3	15.611274	10.355147	773.054221		.63502
A14	201694P4_G	G	A.Conservative	-2.453192	.991944	5337.5	18.982429	15.037782	635.906107		.433145
A14	208825P7_G	NOCALL	I.Bad Spectrum	0	0	0	0	0	0		0
A14	209189P2_G	G	A.Conservative	-2.619623	.999508	6277.1	29.436511	29.351911	725.340524		.433145
A14	210090P15_G	NOCALL	I.Bad Spectrum	0	0	0	0	0	0		0
A15	201322P9_G	G	A.Conservative	-2.388808	.994356	6445.3	15.371381	10.678689	816.891671		.547018
A15	201694P4_G	G	A.Conservative	-2.512403	.997954	5337.5	54.816262	30.673398	616.61282		.547018
A15	208825P7_G	NOCALL	I.Bad Spectrum	0	0	0	0	0	0		0
A15	209189P2_G	G	A.Conservative	-2.380963	.99646	6277.1	72.173279	48.558649	795.010801		.547018
A15	210090P15_G	NOCALL	I.Bad Spectrum	0	0	0	0	0	0		0
A16	201322P9_G	G	A.Conservative	-2.055424	.998732	6445.3	31.372086	16.597434	808.3614		.717668
A16	201694P4_G	G	A.Conservative	-1.736943	.997684	5337.5	70.265691	44.287919	656.774075		.502964
A16	208825P7_G	NOCALL	I.Bad Spectrum	0	0	0	0	0	0		0
A16	209189P2_G	G	A.Conservative	-1.924733	.996328	6277.1	74.838409	55.269418	815.195653		.502964
A16	210090P15_G	NOCALL	D.Low Probability	-2.137461	.431098	5515.6	10.968859	2.675095	685.781797		1.19499
A17	201322P9_G	G	A.Conservative	-2.879536	.883429	6445.3	18.14438	8.89915	846.985223		.7325
A17	201694P4_G	NOCALL	D.Low Probability	-3.05946	.558822	5337.5	14.85916	3.441963	626.584499		1.158926
A17	208825P7_G	NOCALL	I.Bad Spectrum	0	0	0	0	0	0		0
A17	209189P2_G	NOCALL	D.Low Probability	-3.101402	.991997	6277.1	35.286706	9.871783	805.508645		1.158926
A17	210090P15_G	NOCALL	I.Bad Spectrum	0	0	0	0	0	0		0
A18	201322P9_G	G	A.Conservative	-4.663413	.994277	6445.3	22.710029	15.883114	814.571792		.469917
A18	201694P4_G	G	A.Conservative	-4.289771	.992304	5337.5	74.208871	41.692258	569.386247		.469917
A18	208825P7_G	NOCALL	I.Bad Spectrum	0	0	0	0	0	0		0
A18	209189P2_G	G	A.Conservative	-4.660881	.996218	6277.1	87.545986	59.246357	793.832677		.469917
A18	210090P15_G	NOCALL	D.Low Probability	-4.337701	.994729	5515.6	27.080769	7.337399	626.699344		1.071671
A19	201322P9_G	G	A.Conservative	-1.359562	.998318	6445.3	26.122437	17.867351	792.419955		.475849
A19	201694P4_G	G	A.Conservative	-1.403739	.994522	5337.5	76.946964	44.46292	611.142231		.475849
A19	208825P7_G	G	A.Conservative	-1.734434	.810058	7129.7	8.083393	8.131153	761.447293		.634498
A19	209189P2_G	G	A.Conservative	-1.356708	.99852	6277.1	68.704253	45.604622	771.805065		.475849
A19	210090P15_G	NOCALL	D.Low Probability	-1.987572	.988983	5515.6	24.834708	6.835773	634.996352		1.135316
A20	201322P9_G	G	A.Conservative	-2.629981	.99573	6445.3	19.496827	13.751608	855.592332		.505603
A20	201694P4_G	G	A.Conservative	-2.570286	.99524	5337.5	84.869022	49.102522	644.94767		.505603
A20	208825P7_G	NOCALL	D.Low Probability	-1.937947	.443044	7129.7	8.523338	2.719466	515.20108		1.203429
A20	209189P2_G	G	A.Conservative	-2.6261	.997732	6277.1	89.744653	61.43715	827.970966		.505603
A20	210090P15_G	NOCALL	D.Low Probability	-2.49955	.515087	5515.6	14.306209	3.186052	643.851147		1.203429
A21	201322P9_G	G	A.Conservative	-3.225623	.996079	6445.3	19.207736	13.364322	812.072479		.464189
A21	201694P4_G	G	A.Conservative	-3.102154	.999286	5337.5	63.077121	35.539387	645.49258		.464189
A21	208825P7_G	G	C.Aggressive	-2.356477	.998631	7129.7	11.502974	6.149757	744.653752		1.257007
A21	209189P2_G	G	A.Conservative	-3.225704	.9983	6277.1	90.359973	60.897114	785.41456		.464189
A21	210090P15_G	NOCALL	D.Low Probability	-2.516228	.467774	5515.6	11.630706	2.889049	646.186136		1.257007
A22	201322P9_G	G	A.Conservative	-2.571161	.998831	6445.3	39.278882	25.058458	767.820448		.502014
A22	201694P4_G	NOCALL	D.Low Probability	-2.640441	.612573	5337.5	14.694483	3.772854	623.080189		1.084017
A22	208825P7_G	G	A.Conservative	-2.403372	.842935	7129.7	7.38095	8.460278	821.379424		.840016
A22	209189P2_G	NOCALL	D.Low Probability	-2.666444	.993335	6277.1	26.697222	8.152895	787.298288		1.084017
A22	210090P15_G	NOCALL	I.Bad Spectrum	0	0	0	0	0	0		0
A23	201322P9_G	G	A.Conservative	-4.511297	.99697	6445.3	25.740226	23.624779	793.792956		.418878
A23	201694P4_G	NOCALL	D.Low Probability	-3.687265	.991681	5337.5	23.618691	7.228675	620.277894		1.018481
A23	208825P7_G	NOCALL	I.Bad Spectrum	0	0	0	0	0	0		0
A23	209189P2_G	NOCALL	D.Low Probability	-3.808585	.99244	6277.1	25.923778	9.301128	763.061124		1.018481
A23	210090P15_G	NOCALL	I.Bad Spectrum	0	0	0	0	0	0		0
A24	201322P9_G	G	A.Conservative	-5.351019	.999053	6445.3	58.72972	40.683936	752.94314		.461575
A24	201694P4_G	NOCALL	D.Low Probability	-4.767186	.672494	5337.5	19.156513	4.109471	581.930174		1.1271
A24	208825P7_G	NOCALL	I.Bad Spectrum	0	0	0	0	0	0		0
A24	209189P2_G	NOCALL	D.Low Probability	-5.168961	.339963	6277.1	8.516936	2.140771	723.705722		1.1271
A24	210090P15_G	NOCALL	D.Low Probability	-4.965848	.20727	5515.6	6.057971	1.338782	616.083857		1.1271
B01	201322P9_G	G	A.Conservative	-.983619	.99806	6445.3	65.315461	46.099168	857.658029		.470718
B01	201694P4_G	NOCALL	D.Low Probability	-1.019444	.981767	5337.5	30.994733	8.608332	623.824832		1.106994
B01	208825P7_G	NOCALL	I.Bad Spectrum	0	0	0	0	0	0		0
B01	209189P2_G	G	A.Conservative	-.830374	.973143	6277.1	14.262702	9.7798	832.104138		.470718
B01	210090P15_G	NOCALL	D.Low Probability	-.953081	.386124	5515.6	8.399451	2.402167	642.927073		1.106994
B02	201322P9_G	G	A.Conservative	-.475521	.99858	6445.3	60.981377	36.939704	790.438876		.56859
B02	201694P4_G	NOCALL	D.Low Probability	-.521372	.674739	5337.5	17.069855	4.161825	645.142383		1.170665
B02	208825P7_G	NOCALL	I.Bad Spectrum	0	0	0	0	0	0		0
B02	209189P2_G	NOCALL	I.Bad Spectrum	0	0	0	0	0	0		0
B02	210090P15_G	NOCALL	I.Bad Spectrum	0	0	0	0	0	0		0
B03	201322P9_G	G	A.Conservative	.358716	.997377	6445.3	27.992298	19.06409	842.4226		.566031
B03	201694P4_G	G	A.Conservative	.561804	.99702	5337.5	28.68722	15.593032	645.04972		.566031
B03	208825P7_G	NOCALL	I.Bad Spectrum	0	0	0	0	0	0		0
B03	209189P2_G	G	A.Conservative	.35951	.997335	6277.1	39.632969	26.110433	812.464339		.566031
B03	210090P15_G	NOCALL	I.Bad Spectrum	0	0	0	0	0	0		0
B04	201322P9_G	G	A.Conservative	.586101	.857784	6445.3	11.405888	8.66831	798.116274		.482426
B04	201694P4_G	G	A.Conservative	.280054	.996338	5337.5	17.47664	10.939442	589.987687		.482426
B04	208825P7_G	NOCALL	I.Bad Spectrum	0	0	0	0	0	0		0
B04	209189P2_G	G	A.Conservative	.669281	.999099	6277.1	37.42241	27.621082	776.354305		.482426
B04	210090P15_G	NOCALL	I.Bad Spectrum	0	0	0	0	0	0		0
B05	201322P9_G	G	A.Conservative	-.082046	.992949	6445.3	18.915874	14.021661	897.864889		.490115
B05	201694P4_G	G	A.Conservative	-.410518	.999134	5337.5	53.578817	34.599852	707.170015		.490115
B05	208825P7_G	G	B.Moderate	-.776398	.842112	7129.7	5.114186	6.757642	802.701768		.670824
B05	209189P2_G	G	A.Conservative	-.078597	.997363	6277.1	71.587655	51.542654	876.043723		.490115
B05	210090P15_G	NOCALL	I.Bad Spectrum	0	0	0	0	0	0		0
B06	201322P9_G	G	A.Conservative	-1.871077	.998575	6445.3	17.03385	14.457901	754.487245		.435912
B06	201694P4_G	G	A.Conservative	-1.783085	.997826	5337.5	50.03001	34.903417	641.268305		.435912
B06	208825P7_G	NOCALL	I.Bad Spectrum	0	0	0	0	0	0		0
B06	209189P2_G	G	A.Conservative	-1.864013	.998309	6277.1	47.375679	39.042536	729.201118		.435912
B06	210090P15_G	NOCALL	I.Bad Spectrum	0	0	0	0	0	0		0
B07	201322P9_G	G	A.Conservative	-.658515	.997819	6445.3	22.363756	14.920652	773.841574		.492601
B07	201694P4_G	G	A.Conservative	-.990183	.997954	5337.5	47.456901	25.696529	646.26978		.492601
B07	208825P7_G	NOCALL	D.Low Probability	-.417102	.756032	7129.7	10.876708	4.567649	733.573217		1.172615
B07	209189P2_G	G	A.Conservative	-.657039	.996147	6277.1	53.823568	34.795658	744.22605		.492601
B07	210090P15_G	NOCALL	D.Low Probability	-.983364	.433032	5515.6	12.362013	2.695197	662.272327		1.172615
B08	201322P9_G	NOCALL	I.Bad Spectrum	0	0	0	0	0	0		0
B08	201694P4_G	NOCALL	I.Bad Spectrum	0	0	0	0	0	0		0
B08	208825P7_G	NOCALL	I.Bad Spectrum	0	0	0	0	0	0		0
B08	209189P2_G	NOCALL	I.Bad Spectrum	0	0	0	0	0	0		0
B08	210090P15_G	NOCALL	I.Bad Spectrum	0	0	0	0	0	0		0
B09	201322P9_G	G	A.Conservative	-.32573	.968007	6445.3	11.639537	9.772592	838.09852		.442178
B09	201694P4_G	G	A.Conservative	-.449829	.999191	5337.5	54.149826	36.98772	671.817375		.442178
B09	208825P7_G	NOCALL	I.Bad Spectrum	0	0	0	0	0	0		0
B09	209189P2_G	G	A.Conservative	-.300026	.99607	6277.1	56.52518	46.017342	814.419193		.442178
B09	210090P15_G	NOCALL	I.Bad Spectrum	0	0	0	0	0	0		0
B10	201322P9_G	G	A.Conservative	-.550461	.996161	6445.3	13.374111	12.039743	791.424991		.464654
B10	201694P4_G	G	A.Conservative	-.683313	.997863	5337.5	59.32509	42.161856	643.27061		.464654
B10	208825P7_G	NOCALL	I.Bad Spectrum	0	0	0	0	0	0		0
B10	209189P2_G	G	A.Conservative	-.548729	.99713	6277.1	57.67572	50.17538	770.565812		.464654
B10	210090P15_G	NOCALL	I.Bad Spectrum	0	0	0	0	0	0		0
B11	201322P9_G	G	A.Conservative	-.157835	.994723	6445.3	13.322896	10.970994	875.169243		.470722
B11	201694P4_G	G	A.Conservative	-.170916	.993359	5337.5	72.061039	47.76514	676.443736		.470722
B11	208825P7_G	NOCALL	I.Bad Spectrum	0	0	0	0	0	0		0
B11	209189P2_G	G	A.Conservative	-.152935	.998583	6277.1	66.949482	53.390545	845.454482		.470722
B11	210090P15_G	NOCALL	I.Bad Spectrum	0	0	0	0	0	0		0
B12	201322P9_G	G	A.Conservative	-2.28262	.868209	6445.3	11.687724	8.731721	825.673628		.445781
B12	201694P4_G	G	A.Conservative	-2.133155	.994399	5337.5	29.140395	17.73005	651.182734		.445781
B12	208825P7_G	NOCALL	I.Bad Spectrum	0	0	0	0	0	0		0
B12	209189P2_G	G	A.Conservative	-2.262078	.997991	6277.1	59.44546	43.053391	796.127917		.445781
B12	210090P15_G	NOCALL	I.Bad Spectrum	0	0	0	0	0	0		0
B13	201322P9_G	G	A.Conservative	-.712964	.98113	6445.3	12.581756	9.859967	771.914893		.456662
B13	201694P4_G	G	A.Conservative	-1.070045	.998377	5337.5	41.324238	26.875216	593.099479		.456662
B13	208825P7_G	NOCALL	I.Bad Spectrum	0	0	0	0	0	0		0
B13	209189P2_G	G	A.Conservative	-.707318	.993932	6277.1	43.009542	33.305328	754.905587		.456662
B13	210090P15_G	NOCALL	I.Bad Spectrum	0	0	0	0	0	0		0
B14	201322P9_G	G	A.Conservative	.056715	.997523	6445.3	34.903064	20.143279	834.341244		.625852
B14	201694P4_G	G	A.Conservative	-.167812	.996763	5337.5	40.048881	36.819664	661.998458		.389282
B14	208825P7_G	NOCALL	D.Low Probability	.438561	.493436	7129.7	8.280426	3.036602	458.376711		1.056469
B14	209189P2_G	G	A.Conservative	.022878	.996769	6277.1	35.419187	36.83998	804.346683		.389282
B14	210090P15_G	NOCALL	D.Low Probability	-.163796	.328668	5515.6	7.96831	2.062996	647.822564		1.056469
B15	201322P9_G	G	A.Conservative	-.339552	.995389	6445.3	17.247661	12.931209	792.928688		.491326
B15	201694P4_G	G	A.Conservative	-.433984	.998974	5337.5	78.855534	47.355426	631.78604		.491326
B15	208825P7_G	NOCALL	I.Bad Spectrum	0	0	0	0	0	0		0
B15	209189P2_G	G	A.Conservative	-.337992	.999054	6277.1	68.173398	49.457353	773.814567		.491326
B15	210090P15_G	NOCALL	D.Low Probability	-.5029	.88142	5515.6	19.511343	5.330695	672.264317		.984188
B16	201322P9_G	G	A.Conservative	-.042906	.995988	6445.3	28.608773	15.728075	778.496345		.622397
B16	201694P4_G	G	A.Conservative	-1.679204	.99853	5337.5	17.780829	21.259905	666.37469		.382869
B16	208825P7_G	NOCALL	I.Bad Spectrum	0	0	0	0	0	0		0
B16	209189P2_G	G	A.Conservative	-1.140431	.994597	6277.1	15.78526	23.793554	728.565246		.382869
B16	210090P15_G	NOCALL	I.Bad Spectrum	0	0	0	0	0	0		0
B17	201322P9_G	G	A.Conservative	-1.503132	.997175	6445.3	9.823047	10.79246	821.29427		.400767
B17	201694P4_G	G	A.Conservative	-1.672426	.997753	5337.5	35.289287	30.617023	696.146814		.400767
B17	208825P7_G	NOCALL	I.Bad Spectrum	0	0	0	0	0	0		0
B17	209189P2_G	G	A.Conservative	-1.501225	.998027	6277.1	30.050175	35.540103	799.237526		.400767
B17	210090P15_G	NOCALL	I.Bad Spectrum	0	0	0	0	0	0		0
B18	201322P9_G	G	A.Conservative	-3.308971	.993492	6445.3	25.558645	12.760633	826.094214		.776768
B18	201694P4_G	G	A.Conservative	-3.152007	.997618	5337.5	33.483788	32.76584	617.874977		.413006
B18	208825P7_G	NOCALL	I.Bad Spectrum	0	0	0	0	0	0		0
B18	209189P2_G	G	A.Conservative	-3.185395	.997496	6277.1	38.107239	36.034614	754.901913		.413006
B18	210090P15_G	NOCALL	I.Bad Spectrum	0	0	0	0	0	0		0
B19	201322P9_G	G	A.Conservative	-.770918	.99713	6445.3	15.369454	12.32133	762.356625		.426452
B19	201694P4_G	G	A.Conservative	-1.090545	.995026	5337.5	71.145335	46.541774	628.638785		.426452
B19	208825P7_G	G	B.Moderate	-.070685	.824288	7129.7	8.865129	6.615902	603.233825		.996736
B19	209189P2_G	G	A.Conservative	-.774453	.997907	6277.1	65.060568	50.589828	741.580931		.426452
B19	210090P15_G	NOCALL	D.Low Probability	-.844846	.379611	5515.6	8.091771	2.365153	672.94439		.996736
B20	201322P9_G	G	A.Conservative	.662071	.995917	6445.3	23.983022	14.031829	835.984628		.587264
B20	201694P4_G	G	A.Conservative	.080958	.997856	5337.5	73.668667	35.850065	652.934598		.587264
B20	208825P7_G	NOCALL	I.Bad Spectrum	0	0	0	0	0	0		0
B20	209189P2_G	G	A.Conservative	.669206	.996881	6277.1	81.876135	46.575788	808.04221		.587264
B20	210090P15_G	NOCALL	I.Bad Spectrum	0	0	0	0	0	0		0
B21	201322P9_G	G	A.Conservative	-.433621	.995766	6445.3	14.417807	17.27409	699.01277		.414151
B21	201694P4_G	NOCALL	D.Low Probability	-.898887	.98503	5337.5	23.938041	8.000222	701.13428		.970768
B21	208825P7_G	NOCALL	I.Bad Spectrum	0	0	0	0	0	0		0
B21	209189P2_G	G	A.Conservative	-.273584	.874008	6277.1	8.548201	8.854898	725.927397		.414151
B21	210090P15_G	NOCALL	I.Bad Spectrum	0	0	0	0	0	0		0
B22	201322P9_G	G	A.Conservative	-.558968	.995946	6445.3	25.556963	18.37766	764.898909		.480126
B22	201694P4_G	NOCALL	D.Low Probability	-1.032644	.98495	5337.5	30.130917	7.449895	665.828623		.990448
B22	208825P7_G	G	C.Aggressive	.020374	.887325	7129.7	7.977274	5.340311	633.706825		.990448
B22	209189P2_G	G	A.Conservative	-.504278	.99688	6277.1	39.757365	27.684358	741.663666		.480126
B22	210090P15_G	NOCALL	I.Bad Spectrum	0	0	0	0	0	0		0
B23	201322P9_G	G	A.Conservative	-1.630336	.999077	6445.3	37.273078	27.969072	776.57252		.47403
B23	201694P4_G	NOCALL	D.Low Probability	-1.732921	.861068	5337.5	22.186501	5.236777	672.639321		.988591
B23	208825P7_G	NOCALL	I.Bad Spectrum	0	0	0	0	0	0		0
B23	209189P2_G	NOCALL	D.Low Probability	-1.583517	.145832	6277.1	3.547948	.982675	856.090006		.988591
B23	210090P15_G	NOCALL	I.Bad Spectrum	0	0	0	0	0	0		0
B24	201322P9_G	G	A.Conservative	-3.791874	.999015	6445.3	19.32631	11.777593	726.168256		.575814
B24	201694P4_G	NOCALL	D.Low Probability	-3.483764	.994383	5337.5	47.87527	15.708481	615.111843		.994331
B24	208825P7_G	NOCALL	I.Bad Spectrum	0	0	0	0	0	0		0
B24	209189P2_G	NOCALL	D.Low Probability	-3.59769	.990957	6277.1	21.939618	8.583607	769.203075		.994331
B24	210090P15_G	NOCALL	I.Bad Spectrum	0	0	0	0	0	0		0
C01	201322P9_G	G	B.Moderate	-.552478	.857974	6445.3	12.095413	6.903013	752.49917		.802366
C01	201694P4_G	G	A.Conservative	.492484	.991207	5337.5	13.769708	9.943906	558.229501		.533425
C01	208825P7_G	NOCALL	I.Bad Spectrum	0	0	0	0	0	0		0
C01	209189P2_G	G	A.Conservative	.345487	.995389	6277.1	17.497471	13.369423	671.171119		.533425
C01	210090P15_G	NOCALL	I.Bad Spectrum	0	0	0	0	0	0		0
C02	201322P9_G	G	A.Conservative	.70825	.819787	6445.3	8.920228	8.23121	690.758219		.42962
C02	201694P4_G	NOCALL	D.Low Probability	.198447	.466897	5337.5	6.928928	2.862015	640.246		.747112
C02	208825P7_G	NOCALL	I.Bad Spectrum	0	0	0	0	0	0		0
C02	209189P2_G	NOCALL	I.Bad Spectrum	0	0	0	0	0	0		0
C02	210090P15_G	NOCALL	I.Bad Spectrum	0	0	0	0	0	0		0
C03	201322P9_G	NOCALL	D.Low Probability	1.001713	.99505	6445.3	23.436551	10.169988	830.021679		1.048588
C03	201694P4_G	G	A.Conservative	.757765	.992771	5337.5	33.684011	19.975121	592.436747		.502857
C03	208825P7_G	NOCALL	I.Bad Spectrum	0	0	0	0	0	0		0
C03	209189P2_G	G	A.Conservative	1.712238	.996709	6277.1	30.761935	20.427247	792.486495		.502857
C03	210090P15_G	NOCALL	I.Bad Spectrum	0	0	0	0	0	0		0
C04	201322P9_G	G	A.Conservative	2.072149	.997527	6445.3	43.764658	17.570289	802.037643		.749069
C04	201694P4_G	G	A.Conservative	.495418	.993306	5337.5	20.010951	14.736902	627.626924		.390217
C04	208825P7_G	NOCALL	I.Bad Spectrum	0	0	0	0	0	0		0
C04	209189P2_G	G	A.Conservative	1.461239	.996393	6277.1	55.736219	48.846484	782.848083		.390217
C04	210090P15_G	G	A.Conservative	.892659	.811817	5515.6	27.03113	8.187675	628.793007		1.141014
C05	201322P9_G	G	A.Conservative	1.153019	.93535	6445.3	12.47191	9.424359	844.842987		.467601
C05	201694P4_G	G	A.Conservative	.027346	.998403	5337.5	47.239878	31.125829	635.375089		.467601
C05	208825P7_G	NOCALL	I.Bad Spectrum	0	0	0	0	0	0		0
C05	209189P2_G	G	A.Conservative	1.151525	.997929	6277.1	56.426221	44.032007	818.823602		.467601
C05	210090P15_G	NOCALL	I.Bad Spectrum	0	0	0	0	0	0		0
C06	201322P9_G	G	A.Conservative	-.027784	.995118	6445.3	19.035028	16.055125	877.339797		.380014
C06	201694P4_G	G	A.Conservative	-.189561	.998876	5337.5	63.526963	43.25473	654.232458		.380014
C06	208825P7_G	NOCALL	I.Bad Spectrum	0	0	0	0	0	0		0
C06	209189P2_G	G	A.Conservative	-.027523	.997326	6277.1	70.994989	57.975718	850.127661		.380014
C06	210090P15_G	NOCALL	I.Bad Spectrum	0	0	0	0	0	0		0
C07	201322P9_G	G	A.Conservative	.729372	.884576	6445.3	18.415142	8.900678	732.071338		.795491
C07	201694P4_G	G	A.Conservative	.936712	.998272	5337.5	21.090993	14.655927	590.18604		.480103
C07	208825P7_G	NOCALL	I.Bad Spectrum	0	0	0	0	0	0		0
C07	209189P2_G	G	A.Conservative	1.600948	.995293	6277.1	23.237857	18.773723	715.435877		.480103
C07	210090P15_G	NOCALL	I.Bad Spectrum	0	0	0	0	0	0		0
C08	201322P9_G	G	B.Moderate	1.033561	.823386	6445.3	12.746395	6.641665	783.829454		.766802
C08	201694P4_G	G	A.Conservative	.74362	.99878	5337.5	11.815332	10.109912	657.08124		.35809
C08	208825P7_G	NOCALL	I.Bad Spectrum	0	0	0	0	0	0		0
C08	209189P2_G	G	A.Conservative	.998521	.998621	6277.1	15.141569	15.650939	714.725679		.35809
C08	210090P15_G	NOCALL	I.Bad Spectrum	0	0	0	0	0	0		0
C09	201322P9_G	G	A.Conservative	2.011413	.996339	6445.3	19.939839	10.592889	875.239973		.62092
C09	201694P4_G	G	A.Conservative	1.389564	.998005	5337.5	40.30455	23.348234	647.084086		.467416
C09	208825P7_G	NOCALL	I.Bad Spectrum	0	0	0	0	0	0		0
C09	209189P2_G	G	A.Conservative	1.979321	.995236	6277.1	60.868485	41.937549	905.649008		.467416
C09	210090P15_G	NOCALL	I.Bad Spectrum	0	0	0	0	0	0		0
C10	201322P9_G	NOCALL	D.Low Probability	1.400576	.996213	6445.3	51.566705	16.027638	848.10076		1.110546
C10	201694P4_G	G	A.Conservative	1.285491	.999564	5337.5	65.934012	41.584718	638.79385		.474157
C10	208825P7_G	NOCALL	I.Bad Spectrum	0	0	0	0	0	0		0
C10	209189P2_G	G	A.Conservative	1.821001	.996362	6277.1	74.94161	57.845491	821.835709		.474157
C10	210090P15_G	NOCALL	I.Bad Spectrum	0	0	0	0	0	0		0
C11	201322P9_G	G	A.Conservative	.907617	.996497	6445.3	13.619689	10.269608	859.334418		.440014
C11	201694P4_G	G	A.Conservative	.161111	.998873	5337.5	58.970744	37.091485	676.558649		.440014
C11	208825P7_G	NOCALL	I.Bad Spectrum	0	0	0	0	0	0		0
C11	209189P2_G	G	A.Conservative	.909705	.99723	6277.1	67.21479	49.132037	836.139413		.440014
C11	210090P15_G	NOCALL	I.Bad Spectrum	0	0	0	0	0	0		0
C12	201322P9_G	G	A.Conservative	-.834846	.9974	6445.3	13.552216	12.409101	765.737714		.40716
C12	201694P4_G	G	A.Conservative	-.82772	.99901	5337.5	45.799497	34.206623	633.702238		.40716
C12	208825P7_G	NOCALL	I.Bad Spectrum	0	0	0	0	0	0		0
C12	209189P2_G	G	A.Conservative	-.818774	.997571	6277.1	48.500384	43.08409	745.442486		.40716
C12	210090P15_G	NOCALL	I.Bad Spectrum	0	0	0	0	0	0		0
C13	201322P9_G	G	A.Conservative	.427039	.855044	6445.3	12.335301	8.627324	764.475076		.598506
C13	201694P4_G	G	A.Conservative	.653122	.996717	5337.5	20.597646	15.461226	632.925578		.371164
C13	208825P7_G	NOCALL	I.Bad Spectrum	0	0	0	0	0	0		0
C13	209189P2_G	G	A.Conservative	1.006343	.997176	6277.1	20.829776	18.859981	699.699855		.371164
C13	210090P15_G	NOCALL	I.Bad Spectrum	0	0	0	0	0	0		0
C14	201322P9_G	G	C.Aggressive	.479407	.897882	6445.3	9.372018	5.408085	747.21662		.727348
C14	201694P4_G	G	A.Conservative	-.306582	.800724	5337.5	5.990927	8.064037	544.755901		.275647
C14	208825P7_G	NOCALL	I.Bad Spectrum	0	0	0	0	0	0		0
C14	209189P2_G	G	A.Conservative	.64579	.94036	6277.1	12.794073	9.476794	727.865955		.564123
C14	210090P15_G	NOCALL	I.Bad Spectrum	0	0	0	0	0	0		0
C15	201322P9_G	G	A.Conservative	1.592043	.998316	6445.3	15.391424	10.094751	789.064515		.618039
C15	201694P4_G	G	A.Conservative	1.312207	.998197	5337.5	17.186312	12.400884	590.122694		.432627
C15	208825P7_G	NOCALL	I.Bad Spectrum	0	0	0	0	0	0		0
C15	209189P2_G	G	A.Conservative	1.719113	.99593	6277.1	21.430636	19.756183	758.573355		.432627
C15	210090P15_G	NOCALL	D.Low Probability	.529009	.395836	5515.6	8.009127	2.462419	641.976589		1.021394
C16	201322P9_G	G	A.Conservative	1.126068	.996557	6445.3	24.692558	15.199732	886.034196		.600243
C16	201694P4_G	G	A.Conservative	.776142	.992261	5337.5	50.958838	43.59462	704.902066		.377069
C16	208825P7_G	NOCALL	I.Bad Spectrum	0	0	0	0	0	0		0
C16	209189P2_G	G	A.Conservative	1.281281	.99604	6277.1	55.747533	55.657787	892.66863		.377069
C16	210090P15_G	NOCALL	I.Bad Spectrum	0	0	0	0	0	0		0
C17	201322P9_G	G	A.Conservative	.582871	.996754	6445.3	16.001542	16.214655	873.913773		.386422
C17	201694P4_G	G	A.Conservative	.102277	.995737	5337.5	66.990438	56.835048	658.847336		.386422
C17	208825P7_G	NOCALL	I.Bad Spectrum	0	0	0	0	0	0		0
C17	209189P2_G	G	A.Conservative	.585436	.997538	6277.1	68.384865	67.459773	849.249539		.386422
C17	210090P15_G	NOCALL	D.Low Probability	.302492	.555277	5515.6	5.739865	3.407867	686.969458		.573345
C18	201322P9_G	G	A.Conservative	-1.66967	.994963	6445.3	18.814924	14.254278	835.258618		.480648
C18	201694P4_G	G	A.Conservative	-1.546886	.998294	5337.5	74.273129	45.135995	648.009838		.480648
C18	208825P7_G	NOCALL	I.Bad Spectrum	0	0	0	0	0	0		0
C18	209189P2_G	G	A.Conservative	-1.666966	.996097	6277.1	71.427627	52.370912	814.654753		.480648
C18	210090P15_G	NOCALL	D.Low Probability	-1.462221	.320748	5515.6	5.002593	2.002122	690.529917		.632697
C19	201322P9_G	G	C.Aggressive	.313737	.80884	6445.3	8.644217	4.894173	760.809877		.680447
C19	201694P4_G	G	A.Conservative	.40131	.997274	5337.5	7.123063	11.956785	559.324236		.295009
C19	208825P7_G	NOCALL	I.Bad Spectrum	0	0	0	0	0	0		0
C19	209189P2_G	G	A.Conservative	1.158481	.999362	6277.1	8.712445	15.068977	764.254902		.295009
C19	210090P15_G	NOCALL	I.Bad Spectrum	0	0	0	0	0	0		0
C20	201322P9_G	G	A.Conservative	1.268562	.809609	6445.3	11.532819	8.177557	842.136873		.550423
C20	201694P4_G	G	A.Conservative	.651444	.996392	5337.5	36.618072	30.914252	678.686415		.35311
C20	208825P7_G	NOCALL	I.Bad Spectrum	0	0	0	0	0	0		0
C20	209189P2_G	G	A.Conservative	1.530039	.996041	6277.1	32.286636	32.3543	847.689557		.35311
C20	210090P15_G	NOCALL	I.Bad Spectrum	0	0	0	0	0	0		0
C21	201322P9_G	NOCALL	D.Low Probability	.878386	.792675	6445.3	9.111565	4.800663	745.90986		.807829
C21	201694P4_G	G	A.Conservative	.167104	.855665	5337.5	20.702613	8.652413	672.545838		.807829
C21	208825P7_G	NOCALL	I.Bad Spectrum	0	0	0	0	0	0		0
C21	209189P2_G	NOCALL	I.Bad Spectrum	0	0	0	0	0	0		0
C21	210090P15_G	NOCALL	I.Bad Spectrum	0	0	0	0	0	0		0
C22	201322P9_G	G	A.Conservative	1.270669	.992621	6445.3	11.081624	10.494996	837.573187		.438714
C22	201694P4_G	G	A.Conservative	.483436	.997485	5337.5	37.933065	30.56727	640.118973		.438714
C22	208825P7_G	NOCALL	I.Bad Spectrum	0	0	0	0	0	0		0
C22	209189P2_G	G	A.Conservative	1.278173	.997532	6277.1	48.365918	44.364397	813.363811		.438714
C22	210090P15_G	NOCALL	I.Bad Spectrum	0	0	0	0	0	0		0
C23	201322P9_G	G	A.Conservative	-.246865	.997641	6445.3	22.716566	21.575601	747.655078		.383086
C23	201694P4_G	G	A.Conservative	-.432274	.998363	5337.5	45.466882	35.002352	609.521152		.383086
C23	208825P7_G	G	A.Conservative	.159135	.882971	7129.7	6.739013	8.852304	499.82265		.541287
C23	209189P2_G	G	A.Conservative	-.172112	.998985	6277.1	41.175331	37.898459	729.132618		.383086
C23	210090P15_G	NOCALL	I.Bad Spectrum	0	0	0	0	0	0		0
C24	201322P9_G	G	A.Conservative	-2.377945	.897331	6445.3	18.12822	8.999072	796.780129		.715936
C24	201694P4_G	G	A.Conservative	-1.870461	.994449	5337.5	35.194195	23.883423	644.764759		.393463
C24	208825P7_G	NOCALL	I.Bad Spectrum	0	0	0	0	0	0		0
C24	209189P2_G	G	A.Conservative	-1.752755	.998247	6277.1	17.698119	14.457189	829.337029		.393463
C24	210090P15_G	NOCALL	I.Bad Spectrum	0	0	0	0	0	0		0
D01	201322P9_G	G	C.Aggressive	-.110683	.99624	6445.3	11.385299	6.338015	790.852174		.723987
D01	201694P4_G	G	A.Conservative	-.320295	.990391	5337.5	16.994538	11.234144	694.572172		.508271
D01	208825P7_G	NOCALL	I.Bad Spectrum	0	0	0	0	0	0		0
D01	209189P2_G	G	A.Conservative	.169544	.996891	6277.1	10.826377	11.126132	814.834328		.364485
D01	210090P15_G	NOCALL	I.Bad Spectrum	0	0	0	0	0	0		0
D02	201322P9_G	G	B.Moderate	1.145457	.992107	6445.3	18.371086	7.990728	828.849726		.797927
D02	201694P4_G	NOCALL	I.Bad Spectrum	0	0	0	0	0	0		0
D02	208825P7_G	NOCALL	I.Bad Spectrum	0	0	0	0	0	0		0
D02	209189P2_G	NOCALL	I.Bad Spectrum	0	0	0	0	0	0		0
D02	210090P15_G	NOCALL	I.Bad Spectrum	0	0	0	0	0	0		0
D03	201322P9_G	G	A.Conservative	2.638639	.997893	6445.3	18.690474	11.744218	869.164621		.482989
D03	201694P4_G	G	A.Conservative	1.905379	.997856	5337.5	51.575451	26.402884	716.692863		.482989
D03	208825P7_G	NOCALL	I.Bad Spectrum	0	0	0	0	0	0		0
D03	209189P2_G	G	A.Conservative	2.642019	.996244	6277.1	67.735605	41.248751	844.222878		.482989
D03	210090P15_G	NOCALL	I.Bad Spectrum	0	0	0	0	0	0		0
D04	201322P9_G	G	A.Conservative	2.1051	.994893	6445.3	16.355207	10.03889	883.193998		.610421
D04	201694P4_G	G	A.Conservative	1.034803	.996693	5337.5	9.675869	12.046181	595.373503		.319346
D04	208825P7_G	NOCALL	I.Bad Spectrum	0	0	0	0	0	0		0
D04	209189P2_G	G	A.Conservative	1.822864	.997614	6277.1	13.031867	17.770713	748.627431		.319346
D04	210090P15_G	NOCALL	I.Bad Spectrum	0	0	0	0	0	0		0
D05	201322P9_G	G	A.Conservative	1.790945	.99569	6445.3	19.288205	15.587709	919.563334		.462573
D05	201694P4_G	G	A.Conservative	1.221372	.999033	5337.5	83.91646	55.615177	708.951743		.462573
D05	208825P7_G	NOCALL	I.Bad Spectrum	0	0	0	0	0	0		0
D05	209189P2_G	G	A.Conservative	1.793164	.99754	6277.1	94.113258	73.828387	895.553862		.462573
D05	210090P15_G	NOCALL	I.Bad Spectrum	0	0	0	0	0	0		0
D06	201322P9_G	G	A.Conservative	.322054	.996638	6445.3	18.364494	13.661416	848.910746		.427687
D06	201694P4_G	G	A.Conservative	-.089118	.998905	5337.5	68.288322	41.727548	645.329898		.427687
D06	208825P7_G	G	C.Aggressive	-.893652	.816657	7129.7	5.485067	4.931235	716.944856		.746534
D06	209189P2_G	G	A.Conservative	.326831	.99776	6277.1	69.985484	50.523983	822.196633		.427687
D06	210090P15_G	NOCALL	D.Low Probability	-.149528	.285096	5515.6	4.783034	1.811471	692.559249		.746534
D07	201322P9_G	G	A.Conservative	.972919	.933147	6445.3	18.846955	9.366598	874.058785		.607551
D07	201694P4_G	G	A.Conservative	.40674	.999421	5337.5	45.530699	26.571266	650.413489		.423031
D07	208825P7_G	NOCALL	I.Bad Spectrum	0	0	0	0	0	0		0
D07	209189P2_G	G	A.Conservative	.8477	.999084	6277.1	46.96359	33.530277	824.985028		.423031
D07	210090P15_G	NOCALL	I.Bad Spectrum	0	0	0	0	0	0		0
D08	201322P9_G	G	B.Moderate	1.218568	.858728	6445.3	16.278043	6.922668	810.107553		.915956
D08	201694P4_G	G	A.Conservative	.739308	.996197	5337.5	21.97268	21.065685	644.689316		.364317
D08	208825P7_G	NOCALL	I.Bad Spectrum	0	0	0	0	0	0		0
D08	209189P2_G	G	A.Conservative	1.416398	.996623	6277.1	20.488686	23.844735	790.828604		.364317
D08	210090P15_G	NOCALL	I.Bad Spectrum	0	0	0	0	0	0		0
D09	201322P9_G	G	A.Conservative	1.892772	.995486	6445.3	30.510804	17.431544	845.049249		.619204
D09	201694P4_G	G	A.Conservative	1.15648	.997353	5337.5	45.750841	38.730093	634.04501		.359142
D09	208825P7_G	NOCALL	I.Bad Spectrum	0	0	0	0	0	0		0
D09	209189P2_G	G	A.Conservative	1.834757	.996635	6277.1	58.173786	57.830374	805.933108		.359142
D09	210090P15_G	NOCALL	D.Low Probability	1.056777	.552878	5515.6	10.34513	3.396968	688.144081		.973774
D10	201322P9_G	G	A.Conservative	2.709593	.994745	6445.3	20.649102	12.329075	848.384319		.51356
D10	201694P4_G	G	A.Conservative	1.864811	.997908	5337.5	60.754447	29.672423	665.436466		.51356
D10	208825P7_G	NOCALL	I.Bad Spectrum	0	0	0	0	0	0		0
D10	209189P2_G	G	A.Conservative	2.727079	.997102	6277.1	81.419338	47.145871	821.024502		.51356
D10	210090P15_G	NOCALL	I.Bad Spectrum	0	0	0	0	0	0		0
D11	201322P9_G	G	A.Conservative	1.055703	.998034	6445.3	13.11411	11.723821	838.732829		.42648
D11	201694P4_G	G	A.Conservative	.29614	.998989	5337.5	59.678234	43.723461	714.49939		.42648
D11	208825P7_G	NOCALL	I.Bad Spectrum	0	0	0	0	0	0		0
D11	209189P2_G	G	A.Conservative	1.054293	.995556	6277.1	62.210785	53.984565	816.038788		.42648
D11	210090P15_G	NOCALL	I.Bad Spectrum	0	0	0	0	0	0		0
D12	201322P9_G	G	A.Conservative	-.131498	.995911	6445.3	21.328217	13.313971	870.020664		.485119
D12	201694P4_G	G	A.Conservative	-.231637	.994102	5337.5	93.739379	47.667653	616.15785		.485119
D12	208825P7_G	NOCALL	I.Bad Spectrum	0	0	0	0	0	0		0
D12	209189P2_G	G	A.Conservative	-.130243	.998315	6277.1	93.696508	56.688911	842.77118		.485119
D12	210090P15_G	NOCALL	D.Low Probability	-.400896	.708214	5515.6	15.718349	4.303582	682.081984		1.127106
D13	201322P9_G	G	A.Conservative	1.659928	.99207	6445.3	16.074828	12.910696	860.180635		.474517
D13	201694P4_G	G	A.Conservative	.912509	.997408	5337.5	47.358728	30.731786	682.986219		.474517
D13	208825P7_G	NOCALL	I.Bad Spectrum	0	0	0	0	0	0		0
D13	209189P2_G	G	A.Conservative	1.662362	.998329	6277.1	52.275934	40.678754	838.550742		.474517
D13	210090P15_G	NOCALL	I.Bad Spectrum	0	0	0	0	0	0		0
D14	201322P9_G	G	A.Conservative	2.111156	.872141	6445.3	9.078804	8.801635	828.563738		.448595
D14	201694P4_G	G	A.Conservative	1.398576	.998319	5337.5	32.875488	25.331023	696.238902		.448595
D14	208825P7_G	NOCALL	I.Bad Spectrum	0	0	0	0	0	0		0
D14	209189P2_G	G	A.Conservative	2.108173	.998141	6277.1	37.620872	35.281867	804.357073		.448595
D14	210090P15_G	NOCALL	I.Bad Spectrum	0	0	0	0	0	0		0
D15	201322P9_G	G	A.Conservative	2.443204	.992979	6445.3	17.723017	12.328298	901.427485		.446427
D15	201694P4_G	G	A.Conservative	1.925694	.997689	5337.5	67.329414	38.013677	718.750985		.446427
D15	208825P7_G	NOCALL	I.Bad Spectrum	0	0	0	0	0	0		0
D15	209189P2_G	G	A.Conservative	2.445256	.998086	6277.1	64.314411	43.343035	878.529935		.446427
D15	210090P15_G	NOCALL	I.Bad Spectrum	0	0	0	0	0	0		0
D16	201322P9_G	G	A.Conservative	1.751604	.995767	6445.3	36.799409	21.162944	875.678725		.657048
D16	201694P4_G	G	A.Conservative	1.250886	.992607	5337.5	68.059859	54.624113	685.56672		.370728
D16	208825P7_G	NOCALL	I.Bad Spectrum	0	0	0	0	0	0		0
D16	209189P2_G	G	A.Conservative	2.006224	.994813	6277.1	69.314037	65.444386	821.319945		.370728
D16	210090P15_G	NOCALL	D.Low Probability	.942925	.134303	5515.6	2.888921	.94206	700.841488		.943514
D17	201322P9_G	G	A.Conservative	1.255885	.99751	6445.3	17.291094	11.452172	783.579935		.524156
D17	201694P4_G	G	A.Conservative	.648112	.996751	5337.5	71.620093	38.500034	595.971523		.524156
D17	208825P7_G	NOCALL	I.Bad Spectrum	0	0	0	0	0	0		0
D17	209189P2_G	G	A.Conservative	1.260309	.997861	6277.1	67.073677	43.059999	761.873989		.524156
D17	210090P15_G	NOCALL	I.Bad Spectrum	0	0	0	0	0	0		0
D18	201322P9_G	G	A.Conservative	-.749562	.995098	6445.3	20.263164	15.137934	818.148328		.399181
D18	201694P4_G	G	A.Conservative	-.972089	.998025	5337.5	74.140383	44.332981	642.627647		.399181
D18	208825P7_G	NOCALL	I.Bad Spectrum	0	0	0	0	0	0		0
D18	209189P2_G	G	A.Conservative	-.745541	.997253	6277.1	92.138921	66.568225	796.346727		.399181
D18	210090P15_G	NOCALL	D.Low Probability	-1.432072	.160599	5515.6	2.844363	1.073407	674.098402		.728569
D19	201322P9_G	G	A.Conservative	1.002476	.919889	6445.3	8.396987	9.248475	848.327854		.352013
D19	201694P4_G	G	A.Conservative	.193108	.997523	5337.5	34.804969	34.450495	708.34969		.352013
D19	208825P7_G	NOCALL	I.Bad Spectrum	0	0	0	0	0	0		0
D19	209189P2_G	G	A.Conservative	1.004736	.998345	6277.1	30.610126	32.811319	824.809163		.352013
D19	210090P15_G	NOCALL	I.Bad Spectrum	0	0	0	0	0	0		0
D20	201322P9_G	G	A.Conservative	2.273322	.993281	6445.3	14.494623	11.54996	859.265994		.498302
D20	201694P4_G	G	A.Conservative	1.579285	.994665	5337.5	66.52107	42.843412	656.248594		.498302
D20	208825P7_G	NOCALL	I.Bad Spectrum	0	0	0	0	0	0		0
D20	209189P2_G	G	A.Conservative	2.276154	.996897	6277.1	63.314785	48.899505	833.582738		.498302
D20	210090P15_G	NOCALL	I.Bad Spectrum	0	0	0	0	0	0		0
D21	201322P9_G	G	A.Conservative	2.007611	.941108	6445.3	7.910268	9.471567	952.200522		.322656
D21	201694P4_G	G	A.Conservative	.883321	.99846	5337.5	27.266712	26.630373	684.429402		.322656
D21	208825P7_G	NOCALL	I.Bad Spectrum	0	0	0	0	0	0		0
D21	209189P2_G	G	A.Conservative	2.006882	.997064	6277.1	30.763594	35.734822	924.220848		.322656
D21	210090P15_G	NOCALL	I.Bad Spectrum	0	0	0	0	0	0		0
D22	201322P9_G	G	A.Conservative	2.243128	.996849	6445.3	21.030712	14.543187	846.027676		.500635
D22	201694P4_G	G	A.Conservative	1.651432	.999008	5337.5	54.057321	29.663154	616.410301		.500635
D22	208825P7_G	NOCALL	I.Bad Spectrum	0	0	0	0	0	0		0
D22	209189P2_G	G	A.Conservative	2.242604	.997882	6277.1	55.170222	36.870262	823.080919		.500635
D22	210090P15_G	NOCALL	I.Bad Spectrum	0	0	0	0	0	0		0
D23	201322P9_G	G	A.Conservative	.436294	.997879	6445.3	17.679801	12.881452	747.917628		.464723
D23	201694P4_G	G	A.Conservative	.1129	.991973	5337.5	46.763055	27.501266	619.399037		.464723
D23	208825P7_G	NOCALL	I.Bad Spectrum	0	0	0	0	0	0		0
D23	209189P2_G	G	A.Conservative	.558488	.994012	6277.1	26.006234	18.244054	793.99571		.464723
D23	210090P15_G	NOCALL	I.Bad Spectrum	0	0	0	0	0	0		0
D24	201322P9_G	G	A.Conservative	-1.774087	.835916	6445.3	21.660819	8.400237	826.978971		.895506
D24	201694P4_G	NOCALL	D.Low Probability	-1.783116	.990764	5337.5	21.563168	6.074774	631.77696		1.03074
D24	208825P7_G	NOCALL	I.Bad Spectrum	0	0	0	0	0	0		0
D24	209189P2_G	NOCALL	I.Bad Spectrum	0	0	0	0	0	0		0
D24	210090P15_G	NOCALL	I.Bad Spectrum	0	0	0	0	0	0		0
E01	201322P9_G	G	A.Conservative	-1.576462	.995006	6445.3	18.072553	10.14183	799.856453		.681548
E01	201694P4_G	NOCALL	D.Low Probability	-1.80956	.992995	5337.5	45.767543	13.496496	636.013797		1.065011
E01	208825P7_G	NOCALL	I.Bad Spectrum	0	0	0	0	0	0		0
E01	209189P2_G	G	A.Conservative	-1.605681	.997756	6277.1	29.852026	21.182171	756.980568		.506827
E01	210090P15_G	NOCALL	I.Bad Spectrum	0	0	0	0	0	0		0
E02	201322P9_G	G	A.Conservative	-1.832348	.997539	6445.3	20.55782	13.743485	761.60486		.50216
E02	201694P4_G	NOCALL	D.Low Probability	-1.688698	.811933	5337.5	21.198549	4.979403	662.473877		1.207736
E02	208825P7_G	NOCALL	I.Bad Spectrum	0	0	0	0	0	0		0
E02	209189P2_G	NOCALL	D.Low Probability	-1.612964	.120941	6277.1	3.17313	.896714	837.487321		1.207736
E02	210090P15_G	NOCALL	I.Bad Spectrum	0	0	0	0	0	0		0
E03	201322P9_G	NOCALL	D.Low Probability	-1.291071	.997965	6445.3	50.937459	17.839583	886.625049		1.102721
E03	201694P4_G	G	A.Conservative	-1.628754	.998259	5337.5	48.319792	30.583457	681.517032		.49953
E03	208825P7_G	NOCALL	I.Bad Spectrum	0	0	0	0	0	0		0
E03	209189P2_G	G	A.Conservative	-1.415754	.994582	6277.1	66.314296	50.920716	850.745316		.49953
E03	210090P15_G	NOCALL	D.Low Probability	-1.346928	.995117	5515.6	28.006831	8.362372	694.467494		1.102721
E04	201322P9_G	NOCALL	D.Low Probability	-1.608759	.995268	6445.3	37.73431	11.43763	829.816862		1.233265
E04	201694P4_G	G	A.Conservative	-1.893667	.995412	5337.5	36.526449	23.051001	637.510673		.49166
E04	208825P7_G	NOCALL	I.Bad Spectrum	0	0	0	0	0	0		0
E04	209189P2_G	G	A.Conservative	-1.765681	.996582	6277.1	61.855089	46.758671	806.658994		.49166
E04	210090P15_G	NOCALL	I.Bad Spectrum	0	0	0	0	0	0		0
E05	201322P9_G	NOCALL	D.Low Probability	-1.922212	.999123	6445.3	53.997894	15.890482	831.181511		1.060769
E05	201694P4_G	G	A.Conservative	-1.226111	.996567	5337.5	39.733009	23.56765	628.934877		.461559
E05	208825P7_G	NOCALL	I.Bad Spectrum	0	0	0	0	0	0		0
E05	209189P2_G	G	A.Conservative	-1.20191	.998668	6277.1	52.189369	43.343784	785.579014		.461559
E05	210090P15_G	NOCALL	I.Bad Spectrum	0	0	0	0	0	0		0
E06	201322P9_G	G	A.Conservative	-3.379456	.992929	6445.3	15.115718	10.660139	806.56148		.465755
E06	201694P4_G	G	A.Conservative	-3.128207	.997886	5337.5	54.818022	31.303549	636.889275		.465755
E06	208825P7_G	NOCALL	I.Bad Spectrum	0	0	0	0	0	0		0
E06	209189P2_G	G	A.Conservative	-3.369194	.998883	6277.1	77.424892	52.890955	784.630246		.465755
E06	210090P15_G	NOCALL	I.Bad Spectrum	0	0	0	0	0	0		0
E07	201322P9_G	NOCALL	D.Low Probability	-2.394673	.998895	6445.3	53.740952	19.021347	819.182153		.956205
E07	201694P4_G	G	A.Conservative	-2.355179	.998063	5337.5	55.50713	41.775027	634.154084		.402094
E07	208825P7_G	NOCALL	I.Bad Spectrum	0	0	0	0	0	0		0
E07	209189P2_G	G	A.Conservative	-2.459101	.996957	6277.1	59.14031	52.192004	784.951583		.402094
E07	210090P15_G	NOCALL	I.Bad Spectrum	0	0	0	0	0	0		0
E08	201322P9_G	G	A.Conservative	-1.750742	.997076	6445.3	38.111225	15.934823	833.017872		.691012
E08	201694P4_G	G	A.Conservative	-1.526042	.994695	5337.5	115.002045	66.028007	686.083249		.503669
E08	208825P7_G	NOCALL	I.Bad Spectrum	0	0	0	0	0	0		0
E08	209189P2_G	G	A.Conservative	-1.589389	.997533	6277.1	110.099481	74.606867	811.187139		.503669
E08	210090P15_G	NOCALL	I.Bad Spectrum	0	0	0	0	0	0		0
E09	201322P9_G	G	A.Conservative	-1.464131	.995986	6445.3	27.64317	16.176376	784.099105		.533379
E09	201694P4_G	G	A.Conservative	-1.41742	.998371	5337.5	71.065022	33.600114	624.60489		.533379
E09	208825P7_G	NOCALL	I.Bad Spectrum	0	0	0	0	0	0		0
E09	209189P2_G	G	A.Conservative	-1.460828	.99494	6277.1	82.533937	46.763063	760.471316		.533379
E09	210090P15_G	NOCALL	I.Bad Spectrum	0	0	0	0	0	0		0
E10	201322P9_G	G	A.Conservative	-2.399825	.997602	6445.3	22.272495	18.321574	820.862604		.486472
E10	201694P4_G	G	A.Conservative	-2.367429	.998941	5337.5	81.571956	51.524218	673.278621		.486472
E10	208825P7_G	NOCALL	I.Bad Spectrum	0	0	0	0	0	0		0
E10	209189P2_G	G	A.Conservative	-2.399701	.998607	6277.1	99.58208	78.865197	791.829138		.486472
E10	210090P15_G	NOCALL	I.Bad Spectrum	0	0	0	0	0	0		0
E11	201322P9_G	G	A.Conservative	-2.20502	.999002	6445.3	31.230445	21.887829	856.778189		.50264
E11	201694P4_G	G	A.Conservative	-2.097038	.998829	5337.5	99.584778	57.015192	654.348673		.50264
E11	208825P7_G	G	B.Moderate	-2.473739	.925562	7129.7	16.931708	7.421614	790.391209		1.295198
E11	209189P2_G	G	A.Conservative	-2.205232	.995546	6277.1	103.893578	70.628776	832.288416		.50264
E11	210090P15_G	NOCALL	D.Low Probability	-2.112166	.203527	5515.6	6.369414	1.34388	676.989851		1.295198
E12	201322P9_G	G	A.Conservative	-4.168816	.997207	6445.3	19.178909	16.050268	797.420188		.443471
E12	201694P4_G	G	A.Conservative	-3.865243	.999582	5337.5	80.18461	54.058114	623.148539		.443471
E12	208825P7_G	NOCALL	I.Bad Spectrum	0	0	0	0	0	0		0
E12	209189P2_G	G	A.Conservative	-4.167675	.99698	6277.1	96.65936	78.333535	776.368138		.443471
E12	210090P15_G	NOCALL	D.Low Probability	-3.881762	.471993	5515.6	10.117506	2.928619	680.0886		1.066841
E13	201322P9_G	G	A.Conservative	-1.759954	.997515	6445.3	20.288651	14.890055	799.797529		.484057
E13	201694P4_G	G	A.Conservative	-1.515124	.998954	5337.5	72.8993	43.836821	645.720212		.484057
E13	208825P7_G	G	C.Aggressive	-1.592745	.902112	7129.7	7.363787	5.449798	841.346756		.923091
E13	209189P2_G	G	A.Conservative	-1.751406	.997207	6277.1	82.731758	58.920643	781.417104		.484057
E13	210090P15_G	NOCALL	D.Low Probability	-1.530773	.572181	5515.6	13.207729	3.514015	652.588519		1.16986
E14	201322P9_G	G	A.Conservative	-1.31874	.997256	6445.3	17.759524	15.936928	870.457027		.435733
E14	201694P4_G	G	A.Conservative	-1.370612	.999217	5337.5	67.371309	50.805574	708.976395		.435733
E14	208825P7_G	NOCALL	I.Bad Spectrum	0	0	0	0	0	0		0
E14	209189P2_G	G	A.Conservative	-1.316677	.99289	6277.1	76.899872	67.211197	847.336064		.435733
E14	210090P15_G	NOCALL	D.Low Probability	-1.517435	.425279	5515.6	10.311858	2.644572	714.81079		1.064923
E15	201322P9_G	G	A.Conservative	-1.090887	.998175	6445.3	26.306485	15.427079	764.53849		.547478
E15	201694P4_G	G	A.Conservative	-1.250711	.998911	5337.5	63.49258	30.843708	591.516695		.547478
E15	208825P7_G	NOCALL	D.Low Probability	-1.015553	.763363	7129.7	13.833172	4.6144	555.81433		1.092749
E15	209189P2_G	G	A.Conservative	-1.0801	.99502	6277.1	83.916602	47.812141	748.366709		.547478
E15	210090P15_G	NOCALL	D.Low Probability	-1.53807	.189672	5515.6	5.243825	1.272028	643.921337		1.092749
E16	201322P9_G	G	A.Conservative	-1.384852	.997903	6445.3	26.455816	15.934546	772.050402		.581008
E16	201694P4_G	G	A.Conservative	-1.364659	.999151	5337.5	75.381349	37.19068	625.360435		.581008
E16	208825P7_G	NOCALL	I.Bad Spectrum	0	0	0	0	0	0		0
E16	209189P2_G	G	A.Conservative	-1.3798	.997759	6277.1	88.62178	51.793487	749.873641		.581008
E16	210090P15_G	NOCALL	I.Bad Spectrum	0	0	0	0	0	0		0
E17	201322P9_G	G	A.Conservative	-3.009628	.994134	6445.3	13.475636	12.359389	823.091867		.412921
E17	201694P4_G	G	A.Conservative	-2.995554	.995625	5337.5	70.914304	53.98437	694.243947		.412921
E17	208825P7_G	G	C.Aggressive	-3.441794	.997029	7129.7	10.554711	6.409349	567.938535		1.073586
E17	209189P2_G	G	A.Conservative	-3.011316	.995945	6277.1	59.562606	53.113722	796.238021		.412921
E17	210090P15_G	NOCALL	D.Low Probability	-2.827029	.618768	5515.6	12.962045	3.797652	674.693263		1.073586
E18	201322P9_G	G	A.Conservative	-4.819407	.997741	6445.3	18.153846	12.81911	807.460736		.490135
E18	201694P4_G	G	A.Conservative	-4.30797	.998809	5337.5	88.53006	52.019647	627.38943		.490135
E18	208825P7_G	NOCALL	I.Bad Spectrum	0	0	0	0	0	0		0
E18	209189P2_G	G	A.Conservative	-4.818225	.998339	6277.1	82.125109	56.387748	787.121585		.490135
E18	210090P15_G	NOCALL	I.Bad Spectrum	0	0	0	0	0	0		0
E19	201322P9_G	NOCALL	D.Low Probability	-2.332794	.994932	6445.3	21.660453	6.146773	851.023599		1.233879
E19	201694P4_G	NOCALL	D.Low Probability	-2.038108	.995323	5337.5	77.453942	17.340344	660.335207		1.233879
E19	208825P7_G	NOCALL	I.Bad Spectrum	0	0	0	0	0	0		0
E19	209189P2_G	G	A.Conservative	-2.159047	.995795	6277.1	35.649262	19.247314	817.479136		.580128
E19	210090P15_G	NOCALL	D.Low Probability	-2.114222	.329745	5515.6	8.889658	2.069795	699.544844		1.233879
E20	201322P9_G	NOCALL	D.Low Probability	-1.984348	.999238	6445.3	59.249771	18.916407	824.038055		1.140309
E20	201694P4_G	G	A.Conservative	-2.241732	.998262	5337.5	72.23599	39.798982	680.636588		.4674
E20	208825P7_G	NOCALL	I.Bad Spectrum	0	0	0	0	0	0		0
E20	209189P2_G	G	A.Conservative	-2.070412	.997664	6277.1	85.350772	57.101715	794.771896		.4674
E20	210090P15_G	NOCALL	D.Low Probability	-1.943771	.183863	5515.6	4.608969	1.231928	694.105861		1.140309
E21	201322P9_G	G	A.Conservative	-2.357537	.993457	6445.3	18.608649	16.70804	907.254853		.42925
E21	201694P4_G	G	A.Conservative	-2.715851	.998342	5337.5	73.977363	55.442354	704.688149		.42925
E21	208825P7_G	G	A.Conservative	-1.095147	.823672	7129.7	6.941455	8.257093	512.881658		.680736
E21	209189P2_G	G	A.Conservative	-2.358371	.997742	6277.1	73.593914	64.29766	879.490274		.42925
E21	210090P15_G	NOCALL	D.Low Probability	-2.21532	.389741	5515.6	8.538319	2.438609	700.239267		1.07091
E22	201322P9_G	G	A.Conservative	-1.923603	.998643	6445.3	16.986955	14.110846	766.885695		.463177
E22	201694P4_G	G	A.Conservative	-1.84352	.997513	5337.5	59.149941	39.76542	701.784601		.463177
E22	208825P7_G	NOCALL	I.Bad Spectrum	0	0	0	0	0	0		0
E22	209189P2_G	G	A.Conservative	-1.923933	.99611	6277.1	54.148645	43.590255	743.905618		.463177
E22	210090P15_G	NOCALL	I.Bad Spectrum	0	0	0	0	0	0		0
E23	201322P9_G	G	A.Conservative	-3.471988	.998564	6445.3	23.197412	18.987869	749.966557		.39195
E23	201694P4_G	G	A.Conservative	-3.688319	.998229	5337.5	50.148192	34.175649	647.868523		.39195
E23	208825P7_G	G	A.Conservative	-2.708293	.997636	7129.7	7.001826	11.13274	615.601772		.765628
E23	209189P2_G	G	A.Conservative	-3.436232	.997472	6277.1	47.663052	37.931158	728.746285		.39195
E23	210090P15_G	NOCALL	I.Bad Spectrum	0	0	0	0	0	0		0
E24	201322P9_G	G	A.Conservative	-5.175463	.928887	6445.3	18.627949	9.30845	725.812342		.730139
E24	201694P4_G	NOCALL	D.Low Probability	-4.760634	.381626	5337.5	8.257954	2.372895	612.440158		1.02329
E24	208825P7_G	NOCALL	I.Bad Spectrum	0	0	0	0	0	0		0
E24	209189P2_G	NOCALL	D.Low Probability	-5.091729	.771505	6277.1	13.675831	4.706081	719.926048		1.02329
E24	210090P15_G	NOCALL	I.Bad Spectrum	0	0	0	0	0	0		0
F01	201322P9_G	G	A.Conservative	.140403	.993628	6445.3	17.008056	10.727646	851.632696		.593532
F01	201694P4_G	G	A.Conservative	.118091	.996585	5337.5	23.722916	14.58554	580.058674		.463128
F01	208825P7_G	NOCALL	I.Bad Spectrum	0	0	0	0	0	0		0
F01	209189P2_G	G	A.Conservative	.347014	.99633	6277.1	40.289812	29.292943	793.705138		.463128
F01	210090P15_G	NOCALL	I.Bad Spectrum	0	0	0	0	0	0		0
F02	201322P9_G	G	A.Conservative	.487848	.996182	6445.3	11.51742	10.492568	821.242136		.396937
F02	201694P4_G	NOCALL	I.Bad Spectrum	0	0	0	0	0	0		0
F02	208825P7_G	NOCALL	I.Bad Spectrum	0	0	0	0	0	0		0
F02	209189P2_G	NOCALL	I.Bad Spectrum	0	0	0	0	0	0		0
F02	210090P15_G	NOCALL	I.Bad Spectrum	0	0	0	0	0	0		0
F03	201322P9_G	G	A.Conservative	.80317	.998256	6445.3	22.504026	14.850207	761.131342		.589092
F03	201694P4_G	G	A.Conservative	.276112	.997565	5337.5	50.914149	26.185466	572.11937		.589092
F03	208825P7_G	NOCALL	I.Bad Spectrum	0	0	0	0	0	0		0
F03	209189P2_G	G	A.Conservative	.806463	.996581	6277.1	67.766325	43.128797	742.558598		.589092
F03	210090P15_G	NOCALL	D.Low Probability	-.016022	.274769	5515.6	6.307988	1.737781	623.253258		.975945
F04	201322P9_G	NOCALL	D.Low Probability	.563174	.997959	6445.3	52.667655	15.337344	850.266738		1.036795
F04	201694P4_G	G	A.Conservative	-.230694	.997612	5337.5	52.382982	36.543737	708.948238		.430554
F04	208825P7_G	NOCALL	I.Bad Spectrum	0	0	0	0	0	0		0
F04	209189P2_G	G	A.Conservative	.588147	.995735	6277.1	80.328227	65.639553	851.242834		.430554
F04	210090P15_G	NOCALL	I.Bad Spectrum	0	0	0	0	0	0		0
F05	201322P9_G	NOCALL	D.Low Probability	.142676	.995399	6445.3	51.125184	16.232242	856.300528		1.116039
F05	201694P4_G	G	A.Conservative	-.246014	.998687	5337.5	51.163711	35.963926	639.043792		.425663
F05	208825P7_G	NOCALL	I.Bad Spectrum	0	0	0	0	0	0		0
F05	209189P2_G	G	A.Conservative	.125229	.996628	6277.1	55.147349	45.87294	800.061119		.425663
F05	210090P15_G	NOCALL	I.Bad Spectrum	0	0	0	0	0	0		0
F06	201322P9_G	NOCALL	D.Low Probability	-1.540463	.998776	6445.3	47.880433	17.096857	834.022831		.963723
F06	201694P4_G	G	A.Conservative	-1.491031	.998738	5337.5	80.668516	50.933038	693.100222		.46229
F06	208825P7_G	NOCALL	I.Bad Spectrum	0	0	0	0	0	0		0
F06	209189P2_G	G	A.Conservative	-1.369685	.99836	6277.1	77.707795	58.068355	815.748322		.46229
F06	210090P15_G	NOCALL	I.Bad Spectrum	0	0	0	0	0	0		0
F07	201322P9_G	NOCALL	D.Low Probability	-.718228	.99813	6445.3	44.864318	16.956156	832.210437		.960055
F07	201694P4_G	G	A.Conservative	-.516906	.998956	5337.5	47.833093	35.320358	669.14846		.400965
F07	208825P7_G	NOCALL	I.Bad Spectrum	0	0	0	0	0	0		0
F07	209189P2_G	G	A.Conservative	-.29061	.99711	6277.1	62.694288	54.87398	817.140764		.400965
F07	210090P15_G	NOCALL	I.Bad Spectrum	0	0	0	0	0	0		0
F08	201322P9_G	G	A.Conservative	.247994	.894756	6445.3	11.99634	8.993347	822.566919		.469943
F08	201694P4_G	G	A.Conservative	-.320598	.993005	5337.5	52.714275	35.239042	639.078425		.469943
F08	208825P7_G	NOCALL	I.Bad Spectrum	0	0	0	0	0	0		0
F08	209189P2_G	G	A.Conservative	.246203	.999406	6277.1	49.678668	42.457253	805.473924		.469943
F08	210090P15_G	NOCALL	I.Bad Spectrum	0	0	0	0	0	0		0
F09	201322P9_G	G	A.Conservative	.876917	.996657	6445.3	16.709287	12.616972	826.46794		.430991
F09	201694P4_G	G	A.Conservative	.14372	.997769	5337.5	64.431586	39.364553	658.353021		.430991
F09	208825P7_G	NOCALL	I.Bad Spectrum	0	0	0	0	0	0		0
F09	209189P2_G	G	A.Conservative	.877805	.996075	6277.1	63.197956	46.218984	798.852438		.430991
F09	210090P15_G	NOCALL	D.Low Probability	-.013678	.249156	5515.6	3.808425	1.604216	673.710117		.624805
F10	201322P9_G	NOCALL	D.Low Probability	.154615	.995485	6445.3	37.934729	14.335955	820.391543		.923925
F10	201694P4_G	G	A.Conservative	-.213841	.994071	5337.5	27.1882	18.290058	654.681769		.412504
F10	208825P7_G	NOCALL	I.Bad Spectrum	0	0	0	0	0	0		0
F10	209189P2_G	G	A.Conservative	.478734	.994831	6277.1	39.783253	32.394921	793.374341		.412504
F10	210090P15_G	NOCALL	I.Bad Spectrum	0	0	0	0	0	0		0
F11	201322P9_G	G	A.Conservative	-.294436	.995945	6445.3	19.4945	14.695301	874.412916		.477038
F11	201694P4_G	G	A.Conservative	-.853587	.998397	5337.5	69.544629	41.391043	673.24592		.477038
F11	208825P7_G	NOCALL	I.Bad Spectrum	0	0	0	0	0	0		0
F11	209189P2_G	G	A.Conservative	-.290519	.995493	6277.1	85.718341	62.402711	847.670794		.477038
F11	210090P15_G	NOCALL	I.Bad Spectrum	0	0	0	0	0	0		0
F12	201322P9_G	G	A.Conservative	-1.98059	.998444	6445.3	13.343061	10.889276	820.66809		.456165
F12	201694P4_G	G	A.Conservative	-1.970242	.996697	5337.5	83.345222	54.510726	638.075662		.456165
F12	208825P7_G	NOCALL	I.Bad Spectrum	0	0	0	0	0	0		0
F12	209189P2_G	G	A.Conservative	-1.971892	.996209	6277.1	69.111327	54.581776	801.013603		.456165
F12	210090P15_G	NOCALL	I.Bad Spectrum	0	0	0	0	0	0		0
F13	201322P9_G	G	A.Conservative	.303078	.993823	6445.3	18.255621	11.882359	833.838909		.517939
F13	201694P4_G	G	A.Conservative	-.000062	.998589	5337.5	75.631624	40.129998	644.680774		.517939
F13	208825P7_G	NOCALL	I.Bad Spectrum	0	0	0	0	0	0		0
F13	209189P2_G	G	A.Conservative	.303765	.997521	6277.1	83.211892	52.515782	810.137149		.517939
F13	210090P15_G	NOCALL	I.Bad Spectrum	0	0	0	0	0	0		0
F14	201322P9_G	G	A.Conservative	.132639	.99705	6445.3	12.664832	14.975843	852.242735		.372529
F14	201694P4_G	G	A.Conservative	-.437366	.998146	5337.5	36.832861	36.64298	726.593335		.372529
F14	208825P7_G	NOCALL	I.Bad Spectrum	0	0	0	0	0	0		0
F14	209189P2_G	G	A.Conservative	.137496	.997254	6277.1	51.801563	59.692357	826.124025		.372529
F14	210090P15_G	NOCALL	I.Bad Spectrum	0	0	0	0	0	0		0
F15	201322P9_G	G	A.Conservative	.219568	.994316	6445.3	18.165817	17.388034	854.76852		.377746
F15	201694P4_G	G	A.Conservative	-.477898	.991732	5337.5	64.782427	50.658856	692.701008		.377746
F15	208825P7_G	G	A.Conservative	.315612	.963761	7129.7	12.593687	9.650315	629.855915		1.021201
F15	209189P2_G	G	A.Conservative	.219808	.996806	6277.1	64.460578	59.865544	832.388478		.377746
F15	210090P15_G	NOCALL	D.Low Probability	.034316	.299936	5515.6	6.595707	1.886666	672.65103		1.021201
F16	201322P9_G	G	A.Conservative	.436554	.993896	6445.3	22.051396	15.784184	845.218677		.470018
F16	201694P4_G	G	A.Conservative	-.077633	.997036	5337.5	126.933447	73.684726	713.493864		.470018
F16	208825P7_G	G	B.Moderate	1.012703	.833929	7129.7	11.345645	6.699517	544.760354		1.077281
F16	209189P2_G	G	A.Conservative	.435926	.999246	6277.1	97.666328	67.73725	822.78879		.470018
F16	210090P15_G	NOCALL	I.Bad Spectrum	0	0	0	0	0	0		0
F17	201322P9_G	G	A.Conservative	-.229795	.998668	6445.3	23.557369	18.82629	767.301088		.477784
F17	201694P4_G	G	A.Conservative	-.255701	.995179	5337.5	35.52582	27.548028	609.681831		.477784
F17	208825P7_G	NOCALL	I.Bad Spectrum	0	0	0	0	0	0		0
F17	209189P2_G	G	A.Conservative	-.227442	.995536	6277.1	52.317578	40.480485	750.64104		.477784
F17	210090P15_G	NOCALL	I.Bad Spectrum	0	0	0	0	0	0		0
F18	201322P9_G	G	A.Conservative	-2.962489	.995732	6445.3	16.546366	14.069658	852.078961		.420538
F18	201694P4_G	G	A.Conservative	-2.927148	.995194	5337.5	63.530126	44.694458	661.637215		.420538
F18	208825P7_G	NOCALL	I.Bad Spectrum	0	0	0	0	0	0		0
F18	209189P2_G	G	A.Conservative	-2.962345	.996378	6277.1	65.675835	54.263854	827.831875		.420538
F18	210090P15_G	NOCALL	D.Low Probability	-3.077636	.204734	5515.6	2.884565	1.33029	699.753663		.622588
F19	201322P9_G	G	A.Conservative	.018896	.992473	6445.3	19.470306	13.108414	875.698871		.512451
F19	201694P4_G	G	A.Conservative	-.31468	.99934	5337.5	89.568461	50.286355	652.828571		.512451
F19	208825P7_G	NOCALL	I.Bad Spectrum	0	0	0	0	0	0		0
F19	209189P2_G	G	A.Conservative	.020918	.996441	6277.1	94.663209	61.986662	850.393266		.512451
F19	210090P15_G	NOCALL	I.Bad Spectrum	0	0	0	0	0	0		0
F20	201322P9_G	G	A.Conservative	1.042785	.996801	6445.3	38.272879	22.719663	855.95283		.495774
F20	201694P4_G	G	A.Conservative	.749482	.998866	5337.5	113.745985	55.088144	652.836203		.495774
F20	208825P7_G	NOCALL	D.Low Probability	.654339	.688382	7129.7	11.543238	4.168883	633.708364		1.279233
F20	209189P2_G	G	A.Conservative	1.054855	.996001	6277.1	118.400557	68.131108	829.328729		.495774
F20	210090P15_G	NOCALL	D.Low Probability	.291669	.536884	5515.6	18.276651	3.306991	657.157852		1.279233
F21	201322P9_G	NOCALL	D.Low Probability	-.005131	.998031	6445.3	50.198957	17.958837	854.917506		.961819
F21	201694P4_G	G	A.Conservative	-.040174	.990602	5337.5	75.089825	44.952629	634.495786		.428697
F21	208825P7_G	NOCALL	I.Bad Spectrum	0	0	0	0	0	0		0
F21	209189P2_G	G	A.Conservative	.204732	.996703	6277.1	81.974514	58.988016	777.878216		.428697
F21	210090P15_G	G	A.Conservative	-.046483	.995992	5515.6	16.786413	10.408602	658.577524		.428697
F22	201322P9_G	G	A.Conservative	-.465365	.939134	6445.3	11.100428	9.485214	777.909392		.456271
F22	201694P4_G	G	A.Conservative	-.681635	.994975	5337.5	48.488862	33.972843	622.185402		.456271
F22	208825P7_G	NOCALL	I.Bad Spectrum	0	0	0	0	0	0		0
F22	209189P2_G	G	A.Conservative	-.46009	.996692	6277.1	48.63854	40.332442	757.44939		.456271
F22	210090P15_G	NOCALL	I.Bad Spectrum	0	0	0	0	0	0		0
F23	201322P9_G	G	A.Conservative	-.803386	.997656	6445.3	26.097382	22.389273	883.773904		.406737
F23	201694P4_G	G	A.Conservative	-1.415871	.993897	5337.5	75.926588	52.765906	676.930996		.406737
F23	208825P7_G	G	A.Conservative	-.769299	.99829	7129.7	12.885891	12.190048	762.803735		.84402
F23	209189P2_G	G	A.Conservative	-.786036	.997295	6277.1	59.320968	49.317875	847.434934		.406737
F23	210090P15_G	NOCALL	I.Bad Spectrum	0	0	0	0	0	0		0
F24	201322P9_G	G	A.Conservative	-3.912749	.827147	6445.3	18.246592	8.331515	750.429224		.665877
F24	201694P4_G	NOCALL	D.Low Probability	-3.878622	.768698	5337.5	18.085389	4.689698	650.448756		1.024715
F24	208825P7_G	NOCALL	I.Bad Spectrum	0	0	0	0	0	0		0
F24	209189P2_G	NOCALL	D.Low Probability	-3.770986	.150504	6277.1	3.301286	1.024863	797.221648		1.024715
F24	210090P15_G	NOCALL	I.Bad Spectrum	0	0	0	0	0	0		0
G01	201322P9_G	G	A.Conservative	.286557	.993736	6445.3	19.834189	10.146029	858.364205		.795068
G01	201694P4_G	G	A.Conservative	.339693	.991039	5337.5	15.187706	11.085364	656.765285		.440099
G01	208825P7_G	NOCALL	I.Bad Spectrum	0	0	0	0	0	0		0
G01	209189P2_G	G	A.Conservative	.781835	.992171	6277.1	24.884809	22.058207	833.491516		.440099
G01	210090P15_G	NOCALL	I.Bad Spectrum	0	0	0	0	0	0		0
G02	201322P9_G	NOCALL	I.Bad Spectrum	0	0	0	0	0	0		0
G02	201694P4_G	NOCALL	I.Bad Spectrum	0	0	0	0	0	0		0
G02	208825P7_G	NOCALL	I.Bad Spectrum	0	0	0	0	0	0		0
G02	209189P2_G	NOCALL	I.Bad Spectrum	0	0	0	0	0	0		0
G02	210090P15_G	NOCALL	I.Bad Spectrum	0	0	0	0	0	0		0
G03	201322P9_G	NOCALL	D.Low Probability	1.820269	.791519	6445.3	10.576786	4.804304	850.787581		.873515
G03	201694P4_G	G	A.Conservative	1.859035	.965845	5337.5	13.729024	9.718221	650.706583		.410529
G03	208825P7_G	NOCALL	I.Bad Spectrum	0	0	0	0	0	0		0
G03	209189P2_G	G	A.Conservative	2.407717	.996925	6277.1	24.781292	21.482524	805.350221		.410529
G03	210090P15_G	NOCALL	I.Bad Spectrum	0	0	0	0	0	0		0
G04	201322P9_G	NOCALL	D.Low Probability	1.408866	.99429	6445.3	29.17329	9.472049	874.536576		.920695
G04	201694P4_G	G	A.Conservative	1.267748	.998587	5337.5	30.393003	23.139549	657.829473		.382858
G04	208825P7_G	NOCALL	I.Bad Spectrum	0	0	0	0	0	0		0
G04	209189P2_G	G	A.Conservative	1.935444	.997234	6277.1	38.475803	30.712887	906.61213		.382858
G04	210090P15_G	NOCALL	I.Bad Spectrum	0	0	0	0	0	0		0
G05	201322P9_G	NOCALL	D.Low Probability	1.492602	.995947	6445.3	87.752182	21.815931	884.622051		1.163408
G05	201694P4_G	G	A.Conservative	1.022353	.997657	5337.5	81.315124	48.640051	715.506403		.476802
G05	208825P7_G	NOCALL	I.Bad Spectrum	0	0	0	0	0	0		0
G05	209189P2_G	G	A.Conservative	1.547606	.996113	6277.1	106.818518	75.067532	861.528299		.476802
G05	210090P15_G	NOCALL	I.Bad Spectrum	0	0	0	0	0	0		0
G06	201322P9_G	G	A.Conservative	.688286	.995732	6445.3	19.027849	15.894358	895.739124		.453016
G06	201694P4_G	G	A.Conservative	.15335	.996567	5337.5	61.014906	40.784417	680.734356		.453016
G06	208825P7_G	NOCALL	I.Bad Spectrum	0	0	0	0	0	0		0
G06	209189P2_G	G	A.Conservative	.689151	.99762	6277.1	73.903977	59.73488	872.882503		.453016
G06	210090P15_G	NOCALL	D.Low Probability	.139512	.361437	5515.6	5.175794	2.262702	695.348398		.701141
G07	201322P9_G	NOCALL	D.Low Probability	.633801	.995107	6445.3	56.343483	17.819576	867.799836		1.03427
G07	201694P4_G	G	A.Conservative	.404621	.989708	5337.5	58.937089	37.693021	713.16036		.439372
G07	208825P7_G	NOCALL	I.Bad Spectrum	0	0	0	0	0	0		0
G07	209189P2_G	G	A.Conservative	.93367	.996076	6277.1	66.438185	50.346374	801.296743		.439372
G07	210090P15_G	NOCALL	D.Low Probability	.244428	.385493	5515.6	9.124127	2.426775	702.90685		1.03427
G08	201322P9_G	NOCALL	D.Low Probability	.761077	.586054	6445.3	8.054721	3.582173	760.236059		.75411
G08	201694P4_G	G	A.Conservative	.999273	.988797	5337.5	12.879641	12.502129	709.675263		.251689
G08	208825P7_G	NOCALL	I.Bad Spectrum	0	0	0	0	0	0		0
G08	209189P2_G	G	A.Conservative	1.524971	.996973	6277.1	11.646708	15.552143	792.211844		.251689
G08	210090P15_G	NOCALL	I.Bad Spectrum	0	0	0	0	0	0		0
G09	201322P9_G	G	A.Conservative	1.698964	.804188	6445.3	16.215915	8.11545	838.603398		.844917
G09	201694P4_G	G	A.Conservative	1.238974	.99878	5337.5	26.183769	19.592759	623.055371		.379136
G09	208825P7_G	NOCALL	I.Bad Spectrum	0	0	0	0	0	0		0
G09	209189P2_G	G	A.Conservative	1.962644	.994216	6277.1	26.245114	23.5157	850.03384		.379136
G09	210090P15_G	NOCALL	I.Bad Spectrum	0	0	0	0	0	0		0
G10	201322P9_G	NOCALL	I.Bad Spectrum	0	0	0	0	0	0		0
G10	201694P4_G	G	A.Conservative	.290245	.996623	5337.5	7.139215	12.247003	604.185655		.310962
G10	208825P7_G	NOCALL	I.Bad Spectrum	0	0	0	0	0	0		0
G10	209189P2_G	G	A.Conservative	1.55292	.993367	6277.1	8.081732	15.736955	791.165962		.310962
G10	210090P15_G	NOCALL	I.Bad Spectrum	0	0	0	0	0	0		0
G11	201322P9_G	G	A.Conservative	.926616	.993041	6445.3	12.78423	11.587522	819.464188		.429188
G11	201694P4_G	G	A.Conservative	.190253	.993931	5337.5	48.473939	36.351699	702.343707		.429188
G11	208825P7_G	G	A.Conservative	.887288	.855702	7129.7	5.866032	8.58064	981.517014		.623037
G11	209189P2_G	G	A.Conservative	.928244	.998305	6277.1	43.679763	38.480769	797.04966		.429188
G11	210090P15_G	NOCALL	I.Bad Spectrum	0	0	0	0	0	0		0
G12	201322P9_G	G	A.Conservative	-.424674	.994474	6445.3	15.67224	12.843332	851.017019		.412849
G12	201694P4_G	G	A.Conservative	-.688516	.999544	5337.5	65.541205	43.715268	713.892236		.412849
G12	208825P7_G	NOCALL	I.Bad Spectrum	0	0	0	0	0	0		0
G12	209189P2_G	G	A.Conservative	-.417493	.997312	6277.1	66.49685	52.827417	826.845628		.412849
G12	210090P15_G	NOCALL	D.Low Probability	-1.258531	.56263	5515.6	10.770172	3.464264	704.393544		.866552
G13	201322P9_G	NOCALL	D.Low Probability	.944247	.994995	6445.3	19.351616	6.29515	849.768553		1.06754
G13	201694P4_G	G	A.Conservative	1.28845	.999312	5337.5	62.221283	31.720242	624.408412		.571233
G13	208825P7_G	NOCALL	I.Bad Spectrum	0	0	0	0	0	0		0
G13	209189P2_G	G	A.Conservative	1.526914	.995636	6277.1	63.623781	38.223139	889.741167		.571233
G13	210090P15_G	NOCALL	D.Low Probability	.59972	.989817	5515.6	25.108579	6.85436	656.174211		1.06754
G14	201322P9_G	NOCALL	D.Low Probability	1.097354	.801303	6445.3	8.312498	4.84527	863.325685		.613602
G14	201694P4_G	G	A.Conservative	.441793	.989269	5337.5	15.357031	20.627902	741.23505		.245914
G14	208825P7_G	NOCALL	I.Bad Spectrum	0	0	0	0	0	0		0
G14	209189P2_G	G	A.Conservative	1.3095	.999176	6277.1	11.573219	18.372787	778.742419		.245914
G14	210090P15_G	NOCALL	I.Bad Spectrum	0	0	0	0	0	0		0
G15	201322P9_G	G	A.Conservative	2.203242	.997188	6445.3	12.894811	10.697798	862.42331		.413865
G15	201694P4_G	G	A.Conservative	1.539612	.995389	5337.5	49.031652	32.702695	668.432212		.413865
G15	208825P7_G	NOCALL	I.Bad Spectrum	0	0	0	0	0	0		0
G15	209189P2_G	G	A.Conservative	2.206493	.998309	6277.1	48.724618	39.123551	840.806796		.413865
G15	210090P15_G	NOCALL	I.Bad Spectrum	0	0	0	0	0	0		0
G16	201322P9_G	NOCALL	D.Low Probability	1.351054	.995063	6445.3	45.482956	16.382544	868.32887		1.019453
G16	201694P4_G	G	A.Conservative	1.157532	.992523	5337.5	65.510927	43.286817	671.137579		.530065
G16	208825P7_G	NOCALL	I.Bad Spectrum	0	0	0	0	0	0		0
G16	209189P2_G	G	A.Conservative	1.627722	.997087	6277.1	76.955531	59.880577	890.590959		.530065
G16	210090P15_G	NOCALL	D.Low Probability	.89721	.569259	5515.6	11.620689	3.534014	677.984689		1.019453
G17	201322P9_G	G	A.Conservative	.47419	.996079	6445.3	20.157021	16.215336	876.324738		.519917
G17	201694P4_G	G	A.Conservative	.226591	.997205	5337.5	50.184308	45.89863	677.276636		.355459
G17	208825P7_G	NOCALL	I.Bad Spectrum	0	0	0	0	0	0		0
G17	209189P2_G	G	A.Conservative	.444426	.998074	6277.1	50.511615	53.648486	846.202927		.355459
G17	210090P15_G	NOCALL	D.Low Probability	-.604309	.97018	5515.6	16.580435	5.914346	724.155426		.893789
G18	201322P9_G	G	A.Conservative	-1.593645	.997823	6445.3	29.770962	16.738261	842.257166		.701622
G18	201694P4_G	G	A.Conservative	-1.688061	.994506	5337.5	48.25046	40.476894	691.30251		.357275
G18	208825P7_G	NOCALL	I.Bad Spectrum	0	0	0	0	0	0		0
G18	209189P2_G	G	A.Conservative	-1.603948	.998818	6277.1	40.325771	39.818492	808.21797		.357275
G18	210090P15_G	NOCALL	I.Bad Spectrum	0	0	0	0	0	0		0
G19	201322P9_G	G	A.Conservative	1.239061	.861796	6445.3	14.205836	8.673344	825.780278		.55732
G19	201694P4_G	G	A.Conservative	.370477	.998923	5337.5	29.156623	31.314272	686.925041		.340662
G19	208825P7_G	NOCALL	I.Bad Spectrum	0	0	0	0	0	0		0
G19	209189P2_G	G	A.Conservative	1.246398	.9985	6277.1	35.813866	37.984722	874.795255		.340662
G19	210090P15_G	NOCALL	I.Bad Spectrum	0	0	0	0	0	0		0
G20	201322P9_G	G	B.Moderate	1.103881	.950126	6445.3	17.544018	7.615143	779.85404		.903303
G20	201694P4_G	G	A.Conservative	1.897978	.993992	5337.5	37.035088	29.759068	605.086779		.405957
G20	208825P7_G	NOCALL	I.Bad Spectrum	0	0	0	0	0	0		0
G20	209189P2_G	G	A.Conservative	2.221903	.99803	6277.1	29.195331	27.96664	873.002203		.405957
G20	210090P15_G	NOCALL	I.Bad Spectrum	0	0	0	0	0	0		0
G21	201322P9_G	G	B.Moderate	.703748	.994057	6445.3	16.676214	7.993867	773.44345		.750462
G21	201694P4_G	G	A.Conservative	.284157	.997728	5337.5	22.034953	19.864361	577.284471		.337142
G21	208825P7_G	NOCALL	I.Bad Spectrum	0	0	0	0	0	0		0
G21	209189P2_G	G	A.Conservative	1.303122	.993147	6277.1	17.577951	19.498497	763.478505		.337142
G21	210090P15_G	NOCALL	I.Bad Spectrum	0	0	0	0	0	0		0
G22	201322P9_G	G	A.Conservative	1.184478	.998205	6445.3	16.308813	12.22899	785.925207		.500456
G22	201694P4_G	G	A.Conservative	.592929	.997075	5337.5	43.061425	39.814667	650.5403		.36463
G22	208825P7_G	NOCALL	I.Bad Spectrum	0	0	0	0	0	0		0
G22	209189P2_G	G	A.Conservative	1.042748	.996632	6277.1	36.737865	39.685659	753.098482		.36463
G22	210090P15_G	NOCALL	I.Bad Spectrum	0	0	0	0	0	0		0
G23	201322P9_G	G	A.Conservative	.028107	.998856	6445.3	18.043337	16.517081	774.266644		.421315
G23	201694P4_G	G	A.Conservative	-.332705	.997991	5337.5	38.974456	27.704614	649.200114		.421315
G23	208825P7_G	G	B.Moderate	.414072	.9	7129.7	11.950019	7.238668	567.975839		.938912
G23	209189P2_G	G	A.Conservative	.031169	.998695	6277.1	34.192786	31.224524	741.844132		.421315
G23	210090P15_G	NOCALL	I.Bad Spectrum	0	0	0	0	0	0		0
G24	201322P9_G	G	A.Conservative	-2.004138	.999321	6445.3	17.564767	10.670905	815.141002		.589511
G24	201694P4_G	NOCALL	D.Low Probability	-1.984589	.571652	5337.5	12.657158	3.508462	618.964512		1.001556
G24	208825P7_G	NOCALL	I.Bad Spectrum	0	0	0	0	0	0		0
G24	209189P2_G	NOCALL	D.Low Probability	-1.943253	.992197	6277.1	25.9316	8.642512	780.822657		1.001556
G24	210090P15_G	NOCALL	I.Bad Spectrum	0	0	0	0	0	0		0
H01	201322P9_G	G	A.Conservative	1.230178	.993667	6445.3	14.511043	10.634242	843.293997		.45311
H01	201694P4_G	G	A.Conservative	1.07646	.998496	5337.5	32.240334	19.554752	654.456704		.45311
H01	208825P7_G	NOCALL	I.Bad Spectrum	0	0	0	0	0	0		0
H01	209189P2_G	G	A.Conservative	1.259691	.996997	6277.1	54.27187	38.646739	819.891905		.45311
H01	210090P15_G	NOCALL	I.Bad Spectrum	0	0	0	0	0	0		0
H02	201322P9_G	G	B.Moderate	1.564772	.902372	6445.3	24.653163	7.266107	845.484275		1.042213
H02	201694P4_G	NOCALL	D.Low Probability	1.313383	.312378	5337.5	8.108669	1.961901	654.291661		1.042213
H02	208825P7_G	NOCALL	I.Bad Spectrum	0	0	0	0	0	0		0
H02	209189P2_G	NOCALL	D.Low Probability	1.640597	.591778	6277.1	12.682038	3.626666	833.324877		1.042213
H02	210090P15_G	NOCALL	I.Bad Spectrum	0	0	0	0	0	0		0
H03	201322P9_G	G	A.Conservative	2.156976	.99237	6445.3	18.663504	14.412835	908.407159		.453961
H03	201694P4_G	G	A.Conservative	1.500611	.998471	5337.5	85.972297	54.28901	724.942178		.453961
H03	208825P7_G	NOCALL	I.Bad Spectrum	0	0	0	0	0	0		0
H03	209189P2_G	G	A.Conservative	2.156338	.99567	6277.1	92.9187	69.610716	886.532771		.453961
H03	210090P15_G	NOCALL	I.Bad Spectrum	0	0	0	0	0	0		0
H04	201322P9_G	G	A.Conservative	2.129473	.998811	6445.3	25.283591	25.166994	913.820346		.453292
H04	201694P4_G	G	A.Conservative	1.28066	.999536	5337.5	76.348994	62.603494	712.956054		.453292
H04	208825P7_G	NOCALL	I.Bad Spectrum	0	0	0	0	0	0		0
H04	209189P2_G	G	A.Conservative	2.134421	.996281	6277.1	101.205489	97.914825	888.427316		.453292
H04	210090P15_G	NOCALL	I.Bad Spectrum	0	0	0	0	0	0		0
H05	201322P9_G	G	A.Conservative	2.474687	.996915	6445.3	18.895148	15.93505	900.199185		.456082
H05	201694P4_G	G	A.Conservative	1.980009	.998361	5337.5	59.148705	41.65261	705.680104		.456082
H05	208825P7_G	NOCALL	I.Bad Spectrum	0	0	0	0	0	0		0
H05	209189P2_G	G	A.Conservative	2.476783	.997267	6277.1	63.125951	51.804851	879.356011		.456082
H05	210090P15_G	NOCALL	I.Bad Spectrum	0	0	0	0	0	0		0
H06	201322P9_G	NOCALL	D.Low Probability	.068987	.994386	6445.3	73.585444	19.368156	839.367662		1.192751
H06	201694P4_G	G	A.Conservative	-.058956	.995946	5337.5	78.337948	46.231091	658.414648		.462817
H06	208825P7_G	NOCALL	I.Bad Spectrum	0	0	0	0	0	0		0
H06	209189P2_G	G	A.Conservative	.262571	.997007	6277.1	93.236636	65.126215	812.658934		.462817
H06	210090P15_G	NOCALL	I.Bad Spectrum	0	0	0	0	0	0		0
H07	201322P9_G	G	A.Conservative	1.181443	.996313	6445.3	26.319718	17.128065	902.916694		.487874
H07	201694P4_G	G	A.Conservative	.62232	.993581	5337.5	96.854952	51.432719	695.365126		.487874
H07	208825P7_G	NOCALL	I.Bad Spectrum	0	0	0	0	0	0		0
H07	209189P2_G	G	A.Conservative	1.181692	.996686	6277.1	112.337179	70.880117	877.408085		.487874
H07	210090P15_G	NOCALL	D.Low Probability	.484733	.280791	5515.6	5.513859	1.789384	706.771847		.828827
H08	201322P9_G	G	A.Conservative	1.337731	.850214	6445.3	18.82165	8.541317	822.544815		.818576
H08	201694P4_G	G	A.Conservative	1.020592	.994223	5337.5	41.289771	26.052935	646.378273		.513861
H08	208825P7_G	NOCALL	I.Bad Spectrum	0	0	0	0	0	0		0
H08	209189P2_G	G	A.Conservative	1.746179	.997708	6277.1	43.149129	32.996934	803.251183		.513861
H08	210090P15_G	NOCALL	D.Low Probability	.72826	.849167	5515.6	15.75958	5.130686	672.237867		.911887
H09	201322P9_G	G	A.Conservative	1.957463	.994003	6445.3	27.022578	17.052016	853.440872		.593793
H09	201694P4_G	G	A.Conservative	.964089	.994727	5337.5	35.280908	33.504967	713.515187		.353392
H09	208825P7_G	NOCALL	I.Bad Spectrum	0	0	0	0	0	0		0
H09	209189P2_G	G	A.Conservative	1.698966	.995232	6277.1	30.928487	33.989051	787.66637		.353392
H09	210090P15_G	NOCALL	I.Bad Spectrum	0	0	0	0	0	0		0
H10	201322P9_G	G	A.Conservative	2.566404	.996733	6445.3	22.235281	18.960049	922.245223		.41967
H10	201694P4_G	G	A.Conservative	1.834006	.99863	5337.5	66.977042	47.558393	691.362791		.41967
H10	208825P7_G	NOCALL	D.Low Probability	3.327232	.789326	7129.7	4.166206	4.792763	789.969145		.614065
H10	209189P2_G	G	A.Conservative	2.56662	.998262	6277.1	81.814909	67.848043	897.571709		.41967
H10	210090P15_G	NOCALL	I.Bad Spectrum	0	0	0	0	0	0		0
H11	201322P9_G	G	A.Conservative	2.070081	.998405	6445.3	20.919456	15.352351	856.345397		.477716
H11	201694P4_G	G	A.Conservative	1.45965	.998709	5337.5	64.78153	38.993191	686.238328		.477716
H11	208825P7_G	NOCALL	D.Low Probability	2.267087	.602859	7129.7	10.349275	3.666804	540.250774		1.077771
H11	209189P2_G	G	A.Conservative	2.072249	.994959	6277.1	53.516142	38.115478	833.030477		.477716
H11	210090P15_G	NOCALL	D.Low Probability	.952279	.987997	5515.6	23.126428	6.109704	665.132612		1.077771
H12	201322P9_G	G	A.Conservative	-.005519	.997454	6445.3	17.55879	15.269534	831.007634		.427545
H12	201694P4_G	G	A.Conservative	-.307396	.996064	5337.5	69.687043	48.746017	656.042606		.427545
H12	208825P7_G	NOCALL	I.Bad Spectrum	0	0	0	0	0	0		0
H12	209189P2_G	G	A.Conservative	-.006385	.999144	6277.1	66.9302	56.352626	809.352901		.427545
H12	210090P15_G	NOCALL	D.Low Probability	-.678479	.441976	5515.6	9.518492	2.742323	717.331327		.998817
H13	201322P9_G	G	A.Conservative	1.392798	.997004	6445.3	14.668347	10.905896	863.192465		.464326
H13	201694P4_G	G	A.Conservative	1.101737	.996712	5337.5	71.126345	43.677592	660.254189		.464326
H13	208825P7_G	NOCALL	I.Bad Spectrum	0	0	0	0	0	0		0
H13	209189P2_G	G	A.Conservative	1.39385	.998435	6277.1	67.043911	48.420316	840.349426		.464326
H13	210090P15_G	NOCALL	I.Bad Spectrum	0	0	0	0	0	0		0
H14	201322P9_G	G	A.Conservative	1.8887	.992263	6445.3	19.237506	9.973323	928.723846		.702408
H14	201694P4_G	G	A.Conservative	1.299252	.999003	5337.5	33.893591	22.448508	669.418637		.395067
H14	208825P7_G	NOCALL	I.Bad Spectrum	0	0	0	0	0	0		0
H14	209189P2_G	G	A.Conservative	1.957727	.993773	6277.1	28.270562	22.014171	781.32412		.395067
H14	210090P15_G	NOCALL	I.Bad Spectrum	0	0	0	0	0	0		0
H15	201322P9_G	G	A.Conservative	2.158854	.996751	6445.3	46.685627	19.927888	887.999859		.654356
H15	201694P4_G	G	A.Conservative	1.723735	.992653	5337.5	126.450699	55.376822	654.67023		.487449
H15	208825P7_G	NOCALL	D.Low Probability	2.775975	.416969	7129.7	8.638428	2.566773	557.147587		1.196512
H15	209189P2_G	G	A.Conservative	2.284533	.997285	6277.1	126.928309	66.103777	842.424986		.487449
H15	210090P15_G	NOCALL	D.Low Probability	1.460069	.355537	5515.6	10.471177	2.222388	728.500247		1.196512
H16	201322P9_G	G	A.Conservative	2.461713	.995766	6445.3	17.262985	14.042444	895.45307		.46813
H16	201694P4_G	G	A.Conservative	1.972235	.996391	5337.5	53.085928	34.147721	665.172845		.46813
H16	208825P7_G	NOCALL	I.Bad Spectrum	0	0	0	0	0	0		0
H16	209189P2_G	G	A.Conservative	2.465849	.996619	6277.1	59.175617	46.507152	872.186111		.46813
H16	210090P15_G	NOCALL	I.Bad Spectrum	0	0	0	0	0	0		0
H17	201322P9_G	G	A.Conservative	1.47484	.996261	6445.3	16.351548	12.251185	849.552948		.486092
H17	201694P4_G	G	A.Conservative	.622424	.998371	5337.5	51.782178	31.749696	634.632037		.486092
H17	208825P7_G	NOCALL	I.Bad Spectrum	0	0	0	0	0	0		0
H17	209189P2_G	G	A.Conservative	1.475971	.994835	6277.1	51.854401	37.698919	827.311184		.486092
H17	210090P15_G	NOCALL	I.Bad Spectrum	0	0	0	0	0	0		0
H18	201322P9_G	G	A.Conservative	-.54611	.996666	6445.3	21.24369	17.263986	808.156847		.412124
H18	201694P4_G	G	A.Conservative	-.577454	.997695	5337.5	76.876505	51.312846	597.265967		.412124
H18	208825P7_G	NOCALL	D.Low Probability	-.489986	.490449	7129.7	5.416921	3.000647	741.802306		.69031
H18	209189P2_G	G	A.Conservative	-.539955	.997288	6277.1	77.195945	60.886774	790.359948		.412124
H18	210090P15_G	NOCALL	D.Low Probability	-.775529	.18134	5515.6	2.929899	1.196388	681.757638		.69031
H19	201322P9_G	G	A.Conservative	.754724	.995751	6445.3	34.070556	11.308792	813.779915		1.021851
H19	201694P4_G	G	A.Conservative	.386792	.998055	5337.5	34.045267	30.328278	648.028911		.351594
H19	208825P7_G	NOCALL	I.Bad Spectrum	0	0	0	0	0	0		0
H19	209189P2_G	G	A.Conservative	1.034157	.994303	6277.1	29.081619	31.844936	752.238538		.351594
H19	210090P15_G	NOCALL	D.Low Probability	.266893	.29313	5515.6	6.662724	1.847363	684.273781		1.021851
H20	201322P9_G	G	A.Conservative	2.038721	.917321	6445.3	18.45619	9.227492	920.041304		.647113
H20	201694P4_G	G	A.Conservative	1.55926	.998868	5337.5	43.540423	28.839309	722.464237		.397182
H20	208825P7_G	NOCALL	I.Bad Spectrum	0	0	0	0	0	0		0
H20	209189P2_G	G	A.Conservative	2.285807	.997309	6277.1	37.543774	31.384431	849.538603		.397182
H20	210090P15_G	NOCALL	I.Bad Spectrum	0	0	0	0	0	0		0
H21	201322P9_G	G	A.Conservative	2.279765	.917664	6445.3	11.396618	9.245866	816.754175		.445757
H21	201694P4_G	G	A.Conservative	1.547883	.998581	5337.5	60.634026	37.981751	676.539466		.445757
H21	208825P7_G	NOCALL	I.Bad Spectrum	0	0	0	0	0	0		0
H21	209189P2_G	G	A.Conservative	2.280086	.997751	6277.1	45.7977	35.786596	798.119265		.445757
H21	210090P15_G	NOCALL	D.Low Probability	1.041141	.590674	5515.6	11.374253	3.636476	690.642141		.990249
H22	201322P9_G	G	A.Conservative	.438779	.995197	6445.3	10.903582	10.791345	842.636587		.38714
H22	201694P4_G	G	A.Conservative	-.241933	.998496	5337.5	37.031857	30.473644	650.389299		.38714
H22	208825P7_G	G	C.Aggressive	1.804223	.988815	7129.7	6.249052	6.221357	643.586246		.740547
H22	209189P2_G	G	A.Conservative	.437492	.998915	6277.1	47.905383	46.110503	816.720562		.38714
H22	210090P15_G	NOCALL	I.Bad Spectrum	0	0	0	0	0	0		0
H23	201322P9_G	G	A.Conservative	.9236	.995721	6445.3	25.84806	20.4687	844.723431		.423488
H23	201694P4_G	G	A.Conservative	.340728	.996279	5337.5	76.255533	49.090826	675.687967		.423488
H23	208825P7_G	G	A.Conservative	.703694	.801757	7129.7	5.326003	8.051567	953.380778		.596122
H23	209189P2_G	G	A.Conservative	.884623	.996931	6277.1	55.383262	42.508269	828.509359		.423488
H23	210090P15_G	NOCALL	I.Bad Spectrum	0	0	0	0	0	0		0
H24	201322P9_G	G	A.Conservative	-1.578886	.868542	6445.3	14.705994	8.713052	778.970205		.575261
H24	201694P4_G	NOCALL	D.Low Probability	-1.899107	.377046	5337.5	8.065263	2.35478	662.610161		.95653
H24	208825P7_G	NOCALL	I.Bad Spectrum	0	0	0	0	0	0		0
H24	209189P2_G	NOCALL	D.Low Probability	-1.707852	.996123	6277.1	17.038953	6.052906	822.860483		.95653
H24	210090P15_G	NOCALL	I.Bad Spectrum	0	0	0	0	0	0		0
I01	201322P9_G	G	A.Conservative	-1.068517	.998476	6445.3	22.817435	18.054324	810.695297		.477898
I01	201694P4_G	G	A.Conservative	-.987951	.995682	5337.5	23.857027	15.087938	596.48407		.477898
I01	208825P7_G	NOCALL	D.Low Probability	-1.286628	.700684	7129.7	9.703682	4.250358	717.204345		1.093015
I01	209189P2_G	G	A.Conservative	-1.030738	.997883	6277.1	61.467873	47.053532	787.491779		.477898
I01	210090P15_G	NOCALL	I.Bad Spectrum	0	0	0	0	0	0		0
I02	201322P9_G	G	A.Conservative	-.864638	.994221	6445.3	21.153843	16.007108	868.834854		.504323
I02	201694P4_G	NOCALL	D.Low Probability	-1.132005	.799403	5337.5	17.297282	4.924595	699.807771		1.034699
I02	208825P7_G	NOCALL	I.Bad Spectrum	0	0	0	0	0	0		0
I02	209189P2_G	NOCALL	D.Low Probability	-.885806	.954037	6277.1	17.307523	5.787537	867.178433		1.034699
I02	210090P15_G	NOCALL	I.Bad Spectrum	0	0	0	0	0	0		0
I03	201322P9_G	G	A.Conservative	-1.151805	.939	6445.3	22.203103	9.432838	805.908325		.853191
I03	201694P4_G	G	A.Conservative	-1.143658	.998738	5337.5	28.159261	25.265639	696.950999		.469157
I03	208825P7_G	NOCALL	I.Bad Spectrum	0	0	0	0	0	0		0
I03	209189P2_G	G	A.Conservative	-1.094235	.993619	6277.1	36.045021	30.031266	724.949893		.469157
I03	210090P15_G	NOCALL	D.Low Probability	-1.11188	.779929	5515.6	18.821616	4.742338	684.577391		1.154544
I04	201322P9_G	G	A.Conservative	-.712004	.995071	6445.3	14.589454	11.845913	845.883472		.465987
I04	201694P4_G	G	A.Conservative	-.887933	.996616	5337.5	50.38994	33.983966	652.461942		.465987
I04	208825P7_G	NOCALL	I.Bad Spectrum	0	0	0	0	0	0		0
I04	209189P2_G	G	A.Conservative	-.684176	.995642	6277.1	57.249682	45.199779	818.21788		.465987
I04	210090P15_G	NOCALL	I.Bad Spectrum	0	0	0	0	0	0		0
I05	201322P9_G	G	A.Conservative	-.852377	.938553	6445.3	12.784914	9.451344	868.050952		.451899
I05	201694P4_G	G	A.Conservative	-.927541	.99841	5337.5	53.641027	31.928393	639.909477		.451899
I05	208825P7_G	NOCALL	I.Bad Spectrum	0	0	0	0	0	0		0
I05	209189P2_G	G	A.Conservative	-.848234	.996258	6277.1	65.376053	46.719978	844.839124		.451899
I05	210090P15_G	NOCALL	I.Bad Spectrum	0	0	0	0	0	0		0
I06	201322P9_G	G	A.Conservative	-2.819675	.975966	6445.3	14.556652	9.802447	790.534723		.472412
I06	201694P4_G	G	A.Conservative	-2.742026	.998109	5337.5	58.067743	32.335551	633.295505		.472412
I06	208825P7_G	NOCALL	I.Bad Spectrum	0	0	0	0	0	0		0
I06	209189P2_G	G	A.Conservative	-2.818289	.998964	6277.1	66.100098	43.242455	768.922422		.472412
I06	210090P15_G	NOCALL	I.Bad Spectrum	0	0	0	0	0	0		0
I07	201322P9_G	G	A.Conservative	-1.817024	.997112	6445.3	16.66303	13.063084	839.347801		.43424
I07	201694P4_G	G	A.Conservative	-1.57849	.997506	5337.5	88.747894	57.41919	663.688441		.43424
I07	208825P7_G	NOCALL	D.Low Probability	-1.722891	.467577	7129.7	7.832072	2.866522	504.237739		1.145443
I07	209189P2_G	G	A.Conservative	-1.81353	.997618	6277.1	83.430229	63.534515	818.765001		.43424
I07	210090P15_G	NOCALL	D.Low Probability	-1.3948	.992361	5515.6	34.145407	9.318977	671.169351		1.145443
I08	201322P9_G	G	A.Conservative	-1.157428	.996623	6445.3	32.874479	23.015225	854.601717		.458704
I08	201694P4_G	G	A.Conservative	-1.437926	.992122	5337.5	86.505789	49.762471	682.659041		.458704
I08	208825P7_G	G	A.Conservative	-1.21184	.888359	7129.7	13.350161	8.903674	764.70912		.898402
I08	209189P2_G	G	A.Conservative	-1.156989	.998394	6277.1	101.250817	68.793622	831.869736		.458704
I08	210090P15_G	NOCALL	D.Low Probability	-1.460103	.540193	5515.6	12.551589	3.308469	713.233345		1.08775
I09	201322P9_G	G	A.Conservative	-1.474281	.997509	6445.3	26.409848	22.11854	858.316553		.45228
I09	201694P4_G	G	A.Conservative	-1.530689	.995146	5337.5	90.960522	63.533766	650.706665		.45228
I09	208825P7_G	G	A.Conservative	-1.117922	.802243	7129.7	8.727518	8.069462	615.266256		.71749
I09	209189P2_G	G	A.Conservative	-1.472958	.998352	6277.1	81.496899	66.405078	833.117739		.45228
I09	210090P15_G	NOCALL	D.Low Probability	-1.440864	.360091	5515.6	6.941441	2.251236	652.397455		.98944
I10	201322P9_G	G	A.Conservative	-.884284	.996221	6445.3	15.47291	11.526951	821.872563		.455933
I10	201694P4_G	G	A.Conservative	-.951559	.994936	5337.5	85.567395	51.726211	658.471274		.455933
I10	208825P7_G	NOCALL	I.Bad Spectrum	0	0	0	0	0	0		0
I10	209189P2_G	G	A.Conservative	-.885031	.99701	6277.1	73.42803	53.007395	800.226163		.455933
I10	210090P15_G	NOCALL	I.Bad Spectrum	0	0	0	0	0	0		0
I11	201322P9_G	G	A.Conservative	-1.8487	.996938	6445.3	19.090307	11.641585	820.61962		.52261
I11	201694P4_G	G	A.Conservative	-2.03512	.996191	5337.5	99.158055	49.874052	664.963779		.52261
I11	208825P7_G	NOCALL	I.Bad Spectrum	0	0	0	0	0	0		0
I11	209189P2_G	G	A.Conservative	-1.846669	.997516	6277.1	92.130691	54.552102	799.36022		.52261
I11	210090P15_G	NOCALL	I.Bad Spectrum	0	0	0	0	0	0		0
I12	201322P9_G	G	A.Conservative	-3.287327	.993989	6445.3	15.021636	12.303874	929.493003		.422521
I12	201694P4_G	G	A.Conservative	-3.304615	.999197	5337.5	67.467654	45.502125	696.896722		.422521
I12	208825P7_G	NOCALL	I.Bad Spectrum	0	0	0	0	0	0		0
I12	209189P2_G	G	A.Conservative	-3.284023	.995025	6277.1	72.176778	57.401973	905.247887		.422521
I12	210090P15_G	NOCALL	I.Bad Spectrum	0	0	0	0	0	0		0
I13	201322P9_G	G	A.Conservative	-1.204409	.996718	6445.3	16.307175	14.223235	843.470548		.470709
I13	201694P4_G	G	A.Conservative	-1.262694	.995537	5337.5	64.036523	44.711042	651.451634		.470709
I13	208825P7_G	NOCALL	I.Bad Spectrum	0	0	0	0	0	0		0
I13	209189P2_G	G	A.Conservative	-1.197893	.99731	6277.1	67.551754	57.03245	822.664492		.470709
I13	210090P15_G	NOCALL	D.Low Probability	-1.550382	.475845	5515.6	8.963262	2.925045	676.413206		.985192
I14	201322P9_G	G	A.Conservative	-1.151702	.998407	6445.3	18.968993	15.864859	866.615066		.377127
I14	201694P4_G	G	A.Conservative	-1.249485	.997476	5337.5	61.491235	41.616391	707.961501		.377127
I14	208825P7_G	NOCALL	I.Bad Spectrum	0	0	0	0	0	0		0
I14	209189P2_G	G	A.Conservative	-1.149034	.996612	6277.1	82.234354	66.607672	844.103138		.377127
I14	210090P15_G	NOCALL	I.Bad Spectrum	0	0	0	0	0	0		0
I15	201322P9_G	NOCALL	D.Low Probability	-1.258034	.997144	6445.3	68.310888	21.598833	852.186256		1.061445
I15	201694P4_G	G	A.Conservative	-1.518969	.995819	5337.5	108.576152	79.823369	683.752936		.404655
I15	208825P7_G	NOCALL	I.Bad Spectrum	0	0	0	0	0	0		0
I15	209189P2_G	G	A.Conservative	-1.210466	.997323	6277.1	106.805523	92.798003	876.343634		.404655
I15	210090P15_G	NOCALL	I.Bad Spectrum	0	0	0	0	0	0		0
I16	201322P9_G	G	A.Conservative	-.410232	.997946	6445.3	29.859134	14.423483	821.75946		.739155
I16	201694P4_G	G	A.Conservative	-.474998	.998125	5337.5	125.468295	64.920601	673.104477		.529953
I16	208825P7_G	NOCALL	I.Bad Spectrum	0	0	0	0	0	0		0
I16	209189P2_G	G	A.Conservative	-.314835	.996223	6277.1	102.417881	63.590387	792.807881		.529953
I16	210090P15_G	NOCALL	I.Bad Spectrum	0	0	0	0	0	0		0
I17	201322P9_G	G	A.Conservative	-1.791509	.99648	6445.3	20.317434	22.585913	833.464155		.428735
I17	201694P4_G	G	A.Conservative	-1.718358	.996625	5337.5	92.73819	84.206493	628.261984		.428735
I17	208825P7_G	G	A.Conservative	-2.684199	.878949	7129.7	11.312795	8.823838	784.833665		.965765
I17	209189P2_G	G	A.Conservative	-1.787265	.99749	6277.1	88.292346	95.33722	812.369172		.428735
I17	210090P15_G	NOCALL	D.Low Probability	-2.211893	.996583	5515.6	33.74117	8.041322	636.804943		1.076896
I18	201322P9_G	G	A.Conservative	-4.006388	.992923	6445.3	19.341713	15.429006	780.069264		.451507
I18	201694P4_G	G	A.Conservative	-3.738118	.998127	5337.5	88.78215	59.073093	611.692153		.451507
I18	208825P7_G	NOCALL	I.Bad Spectrum	0	0	0	0	0	0		0
I18	209189P2_G	G	A.Conservative	-4.00613	.995779	6277.1	80.509765	62.473731	757.88978		.451507
I18	210090P15_G	NOCALL	I.Bad Spectrum	0	0	0	0	0	0		0
I19	201322P9_G	G	A.Conservative	-1.429703	.994589	6445.3	28.218818	15.695402	893.788784		.62046
I19	201694P4_G	G	A.Conservative	-1.20976	.997654	5337.5	58.159401	36.477149	651.372433		.452717
I19	208825P7_G	G	C.Aggressive	-2.251786	.992998	7129.7	7.9334	6.153545	903.940295		.901963
I19	209189P2_G	G	A.Conservative	-1.328035	.99766	6277.1	70.53262	52.444212	835.236446		.452717
I19	210090P15_G	NOCALL	D.Low Probability	-1.283283	.252884	5515.6	4.727839	1.65368	675.443237		.901963
I20	201322P9_G	G	A.Conservative	-.954235	.997501	6445.3	38.740582	18.71272	810.610354		.671949
I20	201694P4_G	G	A.Conservative	-1.417663	.995994	5337.5	97.848122	50.208061	638.871451		.428622
I20	208825P7_G	NOCALL	D.Low Probability	-2.125148	.78903	7129.7	9.016781	4.783546	821.048383		1.061563
I20	209189P2_G	G	A.Conservative	-1.284966	.998359	6277.1	81.336363	49.401688	771.059346		.428622
I20	210090P15_G	NOCALL	D.Low Probability	-1.416394	.231748	5515.6	5.694099	1.518286	634.694147		1.061563
I21	201322P9_G	G	A.Conservative	-1.51221	.994696	6445.3	37.03684	19.18297	815.251358		.794558
I21	201694P4_G	G	A.Conservative	-1.48225	.997949	5337.5	109.25158	62.718027	700.382528		.476328
I21	208825P7_G	NOCALL	I.Bad Spectrum	0	0	0	0	0	0		0
I21	209189P2_G	G	A.Conservative	-1.406937	.998785	6277.1	93.857099	64.40502	798.943564		.476328
I21	210090P15_G	NOCALL	D.Low Probability	-1.526127	.261823	5515.6	5.182458	1.673284	711.81299		1.037677
I22	201322P9_G	G	A.Conservative	-1.558933	.99821	6445.3	17.526386	11.826974	825.154164		.527439
I22	201694P4_G	G	A.Conservative	-1.559757	.99905	5337.5	102.13473	55.802304	655.303877		.527439
I22	208825P7_G	NOCALL	I.Bad Spectrum	0	0	0	0	0	0		0
I22	209189P2_G	G	A.Conservative	-1.556352	.999169	6277.1	89.362788	58.427481	803.717895		.527439
I22	210090P15_G	NOCALL	I.Bad Spectrum	0	0	0	0	0	0		0
I23	201322P9_G	G	A.Conservative	-2.372435	.998432	6445.3	27.547077	20.958805	819.669388		.429891
I23	201694P4_G	G	A.Conservative	-2.181661	.998864	5337.5	73.146153	46.051324	642.938474		.429891
I23	208825P7_G	G	A.Conservative	-2.604751	.927172	7129.7	5.667158	9.297903	741.89275		.429891
I23	209189P2_G	G	A.Conservative	-2.313614	.999151	6277.1	59.575359	44.033673	794.705084		.429891
I23	210090P15_G	NOCALL	I.Bad Spectrum	0	0	0	0	0	0		0
I24	201322P9_G	G	A.Conservative	-4.409454	.905423	6445.3	17.035312	9.100336	774.64184		.593068
I24	201694P4_G	NOCALL	D.Low Probability	-4.160575	.561685	5337.5	14.956715	3.473566	610.171695		1.091872
I24	208825P7_G	NOCALL	I.Bad Spectrum	0	0	0	0	0	0		0
I24	209189P2_G	NOCALL	D.Low Probability	-4.451832	.369787	6277.1	8.380832	2.36664	745.063976		1.091872
I24	210090P15_G	NOCALL	I.Bad Spectrum	0	0	0	0	0	0		0
J01	201322P9_G	G	C.Aggressive	-.189386	.966073	6445.3	16.86046	5.861103	770.965688		1.032824
J01	201694P4_G	G	A.Conservative	.01227	.993404	5337.5	24.754659	11.589545	629.842823		.63952
J01	208825P7_G	NOCALL	I.Bad Spectrum	0	0	0	0	0	0		0
J01	209189P2_G	G	A.Conservative	.268773	.996759	6277.1	19.631737	11.217566	790.749246		.63952
J01	210090P15_G	NOCALL	I.Bad Spectrum	0	0	0	0	0	0		0
J02	201322P9_G	G	A.Conservative	.358485	.993388	6445.3	11.214879	10.791214	815.215856		.374632
J02	201694P4_G	NOCALL	D.Low Probability	-.177257	.590327	5337.5	11.118199	3.63576	654.558924		.961191
J02	208825P7_G	NOCALL	I.Bad Spectrum	0	0	0	0	0	0		0
J02	209189P2_G	G	A.Conservative	.441386	.994182	6277.1	16.469623	10.154766	791.777121		.590563
J02	210090P15_G	NOCALL	I.Bad Spectrum	0	0	0	0	0	0		0
J03	201322P9_G	NOCALL	D.Low Probability	.627254	.996586	6445.3	27.846233	11.879266	820.592102		.936038
J03	201694P4_G	G	A.Conservative	1.242594	.999214	5337.5	25.954314	21.782549	662.530282		.489373
J03	208825P7_G	NOCALL	I.Bad Spectrum	0	0	0	0	0	0		0
J03	209189P2_G	G	A.Conservative	1.580937	.995424	6277.1	30.489199	30.296661	813.25422		.489373
J03	210090P15_G	NOCALL	I.Bad Spectrum	0	0	0	0	0	0		0
J04	201322P9_G	G	A.Conservative	.983425	.995594	6445.3	28.656565	14.413772	851.423187		.740502
J04	201694P4_G	G	A.Conservative	.317188	.996767	5337.5	41.275818	28.844055	681.407726		.424518
J04	208825P7_G	NOCALL	I.Bad Spectrum	0	0	0	0	0	0		0
J04	209189P2_G	G	A.Conservative	.954118	.998085	6277.1	58.325017	42.12612	816.769781		.424518
J04	210090P15_G	NOCALL	I.Bad Spectrum	0	0	0	0	0	0		0
J05	201322P9_G	G	A.Conservative	1.059242	.992563	6445.3	19.424817	16.548442	917.722192		.44639
J05	201694P4_G	G	A.Conservative	.727509	.999094	5337.5	70.174435	48.303523	639.566771		.44639
J05	208825P7_G	NOCALL	I.Bad Spectrum	0	0	0	0	0	0		0
J05	209189P2_G	G	A.Conservative	1.063383	.998384	6277.1	79.748491	65.822365	894.88978		.44639
J05	210090P15_G	NOCALL	D.Low Probability	.492656	.216989	5515.6	3.42474	1.399647	672.592126		.660896
J06	201322P9_G	G	A.Conservative	-1.156485	.972476	6445.3	10.2162	9.785894	880.762103		.41802
J06	201694P4_G	G	A.Conservative	-1.269915	.997633	5337.5	25.520725	19.804207	665.408652		.41802
J06	208825P7_G	NOCALL	I.Bad Spectrum	0	0	0	0	0	0		0
J06	209189P2_G	G	A.Conservative	-1.127777	.998334	6277.1	40.279268	37.400818	853.733026		.41802
J06	210090P15_G	NOCALL	I.Bad Spectrum	0	0	0	0	0	0		0
J07	201322P9_G	G	A.Conservative	-.393868	.85236	6445.3	15.042169	8.574284	805.84741		.648505
J07	201694P4_G	G	A.Conservative	-.555572	.994963	5337.5	32.569728	28.687162	716.967475		.319786
J07	208825P7_G	NOCALL	I.Bad Spectrum	0	0	0	0	0	0		0
J07	209189P2_G	G	A.Conservative	-.062446	.998537	6277.1	27.604494	29.173186	848.727742		.319786
J07	210090P15_G	NOCALL	I.Bad Spectrum	0	0	0	0	0	0		0
J08	201322P9_G	G	A.Conservative	.65279	.997186	6445.3	10.315886	10.29545	840.240125		.371491
J08	201694P4_G	G	A.Conservative	.514712	.993584	5337.5	35.504027	29.600354	665.677842		.371491
J08	208825P7_G	NOCALL	I.Bad Spectrum	0	0	0	0	0	0		0
J08	209189P2_G	G	A.Conservative	.654306	.998898	6277.1	36.336033	35.284145	817.285636		.371491
J08	210090P15_G	NOCALL	I.Bad Spectrum	0	0	0	0	0	0		0
J09	201322P9_G	G	A.Conservative	.529566	.995143	6445.3	9.247855	10.229431	822.276386		.374879
J09	201694P4_G	G	A.Conservative	.112898	.994085	5337.5	42.028875	37.821063	666.914988		.374879
J09	208825P7_G	G	A.Conservative	-.054724	.855869	7129.7	10.316689	8.606577	771.564559		.735283
J09	209189P2_G	G	A.Conservative	.531219	.996989	6277.1	42.272487	45.359065	799.385015		.374879
J09	210090P15_G	NOCALL	D.Low Probability	.025945	.717955	5515.6	11.368545	4.416589	652.767052		.855889
J10	201322P9_G	G	A.Conservative	.88925	.876212	6445.3	10.40763	8.833868	732.736678		.398915
J10	201694P4_G	G	A.Conservative	.1955	.999176	5337.5	26.526716	20.188908	569.018541		.398915
J10	208825P7_G	G	B.Moderate	.758102	.909846	7129.7	9.866122	7.290533	713.328025		.844572
J10	209189P2_G	G	A.Conservative	.889691	.995657	6277.1	27.611492	22.716569	713.132936		.398915
J10	210090P15_G	NOCALL	I.Bad Spectrum	0	0	0	0	0	0		0
J11	201322P9_G	G	A.Conservative	.451317	.923015	6445.3	11.894247	9.277567	807.373786		.441767
J11	201694P4_G	G	A.Conservative	-.363571	.99883	5337.5	45.304852	28.431847	636.689149		.441767
J11	208825P7_G	NOCALL	I.Bad Spectrum	0	0	0	0	0	0		0
J11	209189P2_G	G	A.Conservative	.456773	.996428	6277.1	61.001834	46.058641	782.163268		.441767
J11	210090P15_G	NOCALL	I.Bad Spectrum	0	0	0	0	0	0		0
J12	201322P9_G	G	A.Conservative	-1.427505	.997142	6445.3	25.308977	15.501365	848.400078		.56913
J12	201694P4_G	G	A.Conservative	-1.686274	.996966	5337.5	57.234845	52.855923	694.349106		.364847
J12	208825P7_G	NOCALL	I.Bad Spectrum	0	0	0	0	0	0		0
J12	209189P2_G	G	A.Conservative	-1.475897	.998881	6277.1	61.143782	65.87668	811.185999		.364847
J12	210090P15_G	NOCALL	I.Bad Spectrum	0	0	0	0	0	0		0
J13	201322P9_G	G	A.Conservative	.009614	.959098	6445.3	17.623357	9.608057	754.391268		.768768
J13	201694P4_G	G	A.Conservative	.538513	.998669	5337.5	11.964556	11.921382	533.565752		.400149
J13	208825P7_G	NOCALL	I.Bad Spectrum	0	0	0	0	0	0		0
J13	209189P2_G	G	A.Conservative	1.26888	.991633	6277.1	15.022428	15.039013	762.683474		.400149
J13	210090P15_G	NOCALL	I.Bad Spectrum	0	0	0	0	0	0		0
J14	201322P9_G	G	A.Conservative	-.005642	.872342	6445.3	10.612138	8.803356	744.096049		.536529
J14	201694P4_G	G	A.Conservative	-.835628	.996643	5337.5	9.618875	10.449264	621.622271		.343964
J14	208825P7_G	NOCALL	I.Bad Spectrum	0	0	0	0	0	0		0
J14	209189P2_G	G	A.Conservative	.465467	.991146	6277.1	10.565538	14.545494	748.029695		.343964
J14	210090P15_G	NOCALL	I.Bad Spectrum	0	0	0	0	0	0		0
J15	201322P9_G	G	A.Conservative	.954705	.996845	6445.3	17.711264	14.612745	886.844593		.448789
J15	201694P4_G	G	A.Conservative	.189196	.999668	5337.5	50.144536	33.131614	651.951173		.448789
J15	208825P7_G	NOCALL	I.Bad Spectrum	0	0	0	0	0	0		0
J15	209189P2_G	G	A.Conservative	.957631	.995916	6277.1	65.553739	52.335174	861.892165		.448789
J15	210090P15_G	NOCALL	I.Bad Spectrum	0	0	0	0	0	0		0
J16	201322P9_G	G	A.Conservative	1.236898	.999298	6445.3	43.757107	21.580765	749.692754		.702134
J16	201694P4_G	G	A.Conservative	1.163119	.997312	5337.5	110.957462	44.020175	553.203636		.702134
J16	208825P7_G	NOCALL	I.Bad Spectrum	0	0	0	0	0	0		0
J16	209189P2_G	G	A.Conservative	1.237491	.996788	6277.1	111.172669	53.083315	728.874316		.702134
J16	210090P15_G	NOCALL	I.Bad Spectrum	0	0	0	0	0	0		0
J17	201322P9_G	G	A.Conservative	.159314	.99658	6445.3	15.881895	14.237027	810.227092		.365235
J17	201694P4_G	G	A.Conservative	-.117195	.995604	5337.5	82.514608	59.816678	646.03331		.365235
J17	208825P7_G	NOCALL	I.Bad Spectrum	0	0	0	0	0	0		0
J17	209189P2_G	G	A.Conservative	.164432	.997777	6277.1	70.956981	61.60251	789.304481		.365235
J17	210090P15_G	NOCALL	I.Bad Spectrum	0	0	0	0	0	0		0
J18	201322P9_G	G	A.Conservative	-2.021659	.9963	6445.3	21.613568	17.799639	840.635459		.42649
J18	201694P4_G	G	A.Conservative	-1.781409	.995861	5337.5	78.00494	53.020508	658.606531		.42649
J18	208825P7_G	NOCALL	I.Bad Spectrum	0	0	0	0	0	0		0
J18	209189P2_G	G	A.Conservative	-2.019538	.997683	6277.1	76.872173	61.491316	817.970294		.42649
J18	210090P15_G	NOCALL	I.Bad Spectrum	0	0	0	0	0	0		0
J19	201322P9_G	G	A.Conservative	.57614	.996776	6445.3	15.028581	11.654638	845.47495		.46444
J19	201694P4_G	G	A.Conservative	.037748	.998788	5337.5	51.669439	32.8592	642.011727		.46444
J19	208825P7_G	NOCALL	I.Bad Spectrum	0	0	0	0	0	0		0
J19	209189P2_G	G	A.Conservative	.57458	.998131	6277.1	56.930871	42.850645	823.045688		.46444
J19	210090P15_G	NOCALL	I.Bad Spectrum	0	0	0	0	0	0		0
J20	201322P9_G	G	A.Conservative	1.380911	.99532	6445.3	15.256104	11.764271	841.079588		.443088
J20	201694P4_G	G	A.Conservative	.172395	.989072	5337.5	41.660817	27.025769	640.374523		.443088
J20	208825P7_G	NOCALL	I.Bad Spectrum	0	0	0	0	0	0		0
J20	209189P2_G	G	A.Conservative	1.384643	.995243	6277.1	52.607185	42.798561	820.968892		.443088
J20	210090P15_G	NOCALL	I.Bad Spectrum	0	0	0	0	0	0		0
J21	201322P9_G	NOCALL	D.Low Probability	.599526	.996618	6445.3	57.624934	18.508553	822.459106		1.021296
J21	201694P4_G	G	A.Conservative	-.113759	.991843	5337.5	82.892218	60.637991	686.95608		.375697
J21	208825P7_G	NOCALL	I.Bad Spectrum	0	0	0	0	0	0		0
J21	209189P2_G	G	A.Conservative	.674766	.997215	6277.1	65.417292	56.585622	804.182543		.375697
J21	210090P15_G	NOCALL	D.Low Probability	.034032	.32189	5515.6	7.578159	2.050239	681.026437		1.021296
J22	201322P9_G	G	A.Conservative	-.242608	.993941	6445.3	8.406951	9.974932	805.847175		.416518
J22	201694P4_G	G	A.Conservative	-.583289	.995084	5337.5	34.875978	28.977354	607.948075		.416518
J22	208825P7_G	NOCALL	I.Bad Spectrum	0	0	0	0	0	0		0
J22	209189P2_G	G	A.Conservative	-.240411	.999134	6277.1	39.589583	44.97063	780.324013		.416518
J22	210090P15_G	NOCALL	I.Bad Spectrum	0	0	0	0	0	0		0
J23	201322P9_G	G	A.Conservative	-1.129782	.996485	6445.3	16.967508	16.298119	792.650886		.375603
J23	201694P4_G	G	A.Conservative	-1.611407	.993851	5337.5	53.270613	42.771262	674.211327		.375603
J23	208825P7_G	G	A.Conservative	-1.646051	.919379	7129.7	11.130789	9.243146	685.338902		.840089
J23	209189P2_G	G	A.Conservative	-1.061887	.996483	6277.1	30.842835	28.827922	759.087683		.375603
J23	210090P15_G	NOCALL	D.Low Probability	-1.456652	.245138	5515.6	4.843822	1.573333	685.979566		.980859
J24	201322P9_G	G	A.Conservative	-2.486356	.968201	6445.3	14.632726	9.72611	718.842254		.479363
J24	201694P4_G	NOCALL	D.Low Probability	-2.45529	.560657	5337.5	16.347802	3.46925	632.767859		1.127165
J24	208825P7_G	NOCALL	I.Bad Spectrum	0	0	0	0	0	0		0
J24	209189P2_G	NOCALL	D.Low Probability	-2.647215	.136124	6277.1	3.800361	.948519	791.506302		1.127165
J24	210090P15_G	NOCALL	I.Bad Spectrum	0	0	0	0	0	0		0
K01	201322P9_G	NOCALL	D.Low Probability	.365883	.995591	6445.3	15.961931	7.174441	765.14907		.856346
K01	201694P4_G	NOCALL	D.Low Probability	-.060361	.995698	5337.5	18.235228	6.545919	680.135095		.856346
K01	208825P7_G	NOCALL	I.Bad Spectrum	0	0	0	0	0	0		0
K01	209189P2_G	G	A.Conservative	1.014457	.999425	6277.1	26.932535	25.946411	779.596735		.358909
K01	210090P15_G	NOCALL	I.Bad Spectrum	0	0	0	0	0	0		0
K02	201322P9_G	G	B.Moderate	.877998	.889667	6445.3	13.875384	7.150318	864.867747		.663306
K02	201694P4_G	NOCALL	D.Low Probability	.340071	.531672	5337.5	7.769758	3.263695	696.031795		.663306
K02	208825P7_G	NOCALL	I.Bad Spectrum	0	0	0	0	0	0		0
K02	209189P2_G	NOCALL	I.Bad Spectrum	0	0	0	0	0	0		0
K02	210090P15_G	NOCALL	I.Bad Spectrum	0	0	0	0	0	0		0
K03	201322P9_G	G	A.Conservative	2.124252	.995662	6445.3	16.221047	10.093755	922.930522		.616065
K03	201694P4_G	G	A.Conservative	1.711477	.997823	5337.5	37.663386	22.200155	667.675584		.440852
K03	208825P7_G	NOCALL	I.Bad Spectrum	0	0	0	0	0	0		0
K03	209189P2_G	G	A.Conservative	2.194524	.995198	6277.1	46.760238	32.951465	904.72208		.440852
K03	210090P15_G	NOCALL	I.Bad Spectrum	0	0	0	0	0	0		0
K04	201322P9_G	G	B.Moderate	1.099319	.936572	6445.3	15.599571	7.56583	887.299976		.807249
K04	201694P4_G	G	A.Conservative	.376465	.844703	5337.5	10.88436	8.515794	620.752384		.419634
K04	208825P7_G	NOCALL	I.Bad Spectrum	0	0	0	0	0	0		0
K04	209189P2_G	G	A.Conservative	1.112548	.996005	6277.1	19.031908	17.989218	758.806198		.419634
K04	210090P15_G	NOCALL	I.Bad Spectrum	0	0	0	0	0	0		0
K05	201322P9_G	G	A.Conservative	1.426718	.923008	6445.3	10.273362	9.271556	816.380982		.414039
K05	201694P4_G	G	A.Conservative	.800377	.998026	5337.5	34.172163	30.733224	683.026262		.414039
K05	208825P7_G	NOCALL	I.Bad Spectrum	0	0	0	0	0	0		0
K05	209189P2_G	G	A.Conservative	1.429141	.993201	6277.1	37.551285	36.733876	796.212143		.414039
K05	210090P15_G	NOCALL	I.Bad Spectrum	0	0	0	0	0	0		0
K06	201322P9_G	G	A.Conservative	-.266434	.997992	6445.3	18.309138	13.908131	756.873849		.46831
K06	201694P4_G	G	A.Conservative	-.838863	.996895	5337.5	39.888154	24.662913	587.659798		.46831
K06	208825P7_G	NOCALL	I.Bad Spectrum	0	0	0	0	0	0		0
K06	209189P2_G	G	A.Conservative	-.264003	.99776	6277.1	54.055236	39.812641	734.128428		.46831
K06	210090P15_G	NOCALL	I.Bad Spectrum	0	0	0	0	0	0		0
K07	201322P9_G	G	A.Conservative	1.481544	.866933	6445.3	25.932406	8.724246	867.707904		.93296
K07	201694P4_G	G	A.Conservative	.773242	.998712	5337.5	34.808569	25.546689	642.679828		.397329
K07	208825P7_G	NOCALL	I.Bad Spectrum	0	0	0	0	0	0		0
K07	209189P2_G	G	A.Conservative	1.223707	.99647	6277.1	31.17269	26.810966	833.346079		.397329
K07	210090P15_G	NOCALL	D.Low Probability	.92503	.489395	5515.6	10.577132	3.027359	693.158338		.997689
K08	201322P9_G	NOCALL	I.Bad Spectrum	0	0	0	0	0	0		0
K08	201694P4_G	G	A.Conservative	.126228	.99477	5337.5	7.740398	16.227622	665.212121		.247225
K08	208825P7_G	NOCALL	I.Bad Spectrum	0	0	0	0	0	0		0
K08	209189P2_G	G	A.Conservative	.966808	.998607	6277.1	4.828526	11.768133	665.513509		.247225
K08	210090P15_G	NOCALL	I.Bad Spectrum	0	0	0	0	0	0		0
K09	201322P9_G	G	A.Conservative	1.715854	.856923	6445.3	18.59884	8.63444	838.685422		.785416
K09	201694P4_G	G	A.Conservative	1.436446	.995968	5337.5	29.672144	18.239765	653.117334		.415168
K09	208825P7_G	NOCALL	I.Bad Spectrum	0	0	0	0	0	0		0
K09	209189P2_G	G	A.Conservative	2.120098	.996269	6277.1	23.512279	18.655771	758.651252		.415168
K09	210090P15_G	NOCALL	I.Bad Spectrum	0	0	0	0	0	0		0
K10	201322P9_G	G	A.Conservative	1.079148	.816128	6445.3	14.908436	8.239069	810.865376		.723347
K10	201694P4_G	G	A.Conservative	1.283878	.99615	5337.5	42.514251	30.525197	724.016965		.49176
K10	208825P7_G	NOCALL	I.Bad Spectrum	0	0	0	0	0	0		0
K10	209189P2_G	G	A.Conservative	1.882977	.995776	6277.1	42.385564	29.505394	867.562886		.49176
K10	210090P15_G	NOCALL	I.Bad Spectrum	0	0	0	0	0	0		0
K11	201322P9_G	G	A.Conservative	.193783	.996159	6445.3	13.943874	16.732825	941.9936		.300987
K11	201694P4_G	G	A.Conservative	-.604637	.998015	5337.5	27.706178	33.39623	694.900941		.300987
K11	208825P7_G	G	A.Conservative	.468044	.990144	7129.7	2.960155	9.914395	621.012542		.300987
K11	209189P2_G	G	A.Conservative	.190457	.998214	6277.1	35.570588	41.444701	913.700234		.300987
K11	210090P15_G	NOCALL	D.Low Probability	.211514	.992631	5515.6	25.328417	8.685908	666.626492		.829573
K12	201322P9_G	NOCALL	D.Low Probability	-1.064786	.997295	6445.3	49.051846	20.626822	842.260144		.899171
K12	201694P4_G	G	A.Conservative	-.886774	.996135	5337.5	47.254273	42.338876	684.162288		.354931
K12	208825P7_G	NOCALL	I.Bad Spectrum	0	0	0	0	0	0		0
K12	209189P2_G	G	A.Conservative	-.477858	.998049	6277.1	48.463082	51.199665	835.857222		.354931
K12	210090P15_G	NOCALL	D.Low Probability	-1.29676	.24863	5515.6	4.626729	1.608552	747.269262		.899171
K13	201322P9_G	G	A.Conservative	.857172	.997542	6445.3	18.663478	11.065363	813.163284		.638897
K13	201694P4_G	G	A.Conservative	.529424	.998025	5337.5	14.486903	18.900567	606.984129		.33887
K13	208825P7_G	NOCALL	I.Bad Spectrum	0	0	0	0	0	0		0
K13	209189P2_G	G	A.Conservative	1.101722	.997291	6277.1	17.600188	19.487097	740.820764		.33887
K13	210090P15_G	NOCALL	I.Bad Spectrum	0	0	0	0	0	0		0
K14	201322P9_G	G	B.Moderate	1.265487	.905058	6445.3	17.272094	7.322521	839.922603		.870353
K14	201694P4_G	G	A.Conservative	1.023075	.99435	5337.5	17.718404	17.468302	670.611304		.30859
K14	208825P7_G	NOCALL	I.Bad Spectrum	0	0	0	0	0	0		0
K14	209189P2_G	G	A.Conservative	1.90883	.996183	6277.1	17.266858	19.355808	826.318441		.30859
K14	210090P15_G	NOCALL	I.Bad Spectrum	0	0	0	0	0	0		0
K15	201322P9_G	G	A.Conservative	1.422457	.801044	6445.3	16.197991	8.04118	795.754882		.76543
K15	201694P4_G	G	A.Conservative	-.071194	.884007	5337.5	7.218943	8.867538	567.700284		.408054
K15	208825P7_G	NOCALL	I.Bad Spectrum	0	0	0	0	0	0		0
K15	209189P2_G	G	A.Conservative	1.157822	.994962	6277.1	32.964316	25.294367	767.683101		.527457
K15	210090P15_G	NOCALL	I.Bad Spectrum	0	0	0	0	0	0		0
K16	201322P9_G	G	A.Conservative	1.370666	.996301	6445.3	14.528909	14.047704	893.800358		.402095
K16	201694P4_G	G	A.Conservative	.52837	.996264	5337.5	49.060012	42.43354	705.2041		.402095
K16	208825P7_G	NOCALL	I.Bad Spectrum	0	0	0	0	0	0		0
K16	209189P2_G	G	A.Conservative	1.373467	.995811	6277.1	60.205344	56.43643	869.710645		.402095
K16	210090P15_G	NOCALL	I.Bad Spectrum	0	0	0	0	0	0		0
K17	201322P9_G	G	A.Conservative	.639338	.996375	6445.3	15.152676	13.876656	859.647537		.425836
K17	201694P4_G	G	A.Conservative	-.077039	.998525	5337.5	54.006945	38.655749	687.58314		.425836
K17	208825P7_G	NOCALL	I.Bad Spectrum	0	0	0	0	0	0		0
K17	209189P2_G	G	A.Conservative	.640039	.999046	6277.1	63.680651	56.266044	834.002008		.425836
K17	210090P15_G	NOCALL	D.Low Probability	.005831	.361294	5515.6	4.520046	2.267564	736.101623		.60893
K18	201322P9_G	G	A.Conservative	-1.675148	.855965	6445.3	6.768612	8.606277	879.734676		.354717
K18	201694P4_G	G	A.Conservative	-2.062402	.997553	5337.5	25.120057	33.063701	665.779352		.354717
K18	208825P7_G	NOCALL	I.Bad Spectrum	0	0	0	0	0	0		0
K18	209189P2_G	G	A.Conservative	-1.676155	.998995	6277.1	23.513647	30.373713	853.736787		.354717
K18	210090P15_G	NOCALL	I.Bad Spectrum	0	0	0	0	0	0		0
K19	201322P9_G	G	A.Conservative	.47258	.994522	6445.3	20.36171	11.216145	866.259009		.703663
K19	201694P4_G	G	A.Conservative	.748888	.99352	5337.5	23.028373	22.534026	699.926536		.314948
K19	208825P7_G	NOCALL	I.Bad Spectrum	0	0	0	0	0	0		0
K19	209189P2_G	G	A.Conservative	1.329894	.998866	6277.1	19.859576	27.912332	859.451532		.314948
K19	210090P15_G	NOCALL	D.Low Probability	.435352	.384483	5515.6	8.734487	2.397434	676.107194		1.05259
K20	201322P9_G	G	A.Conservative	1.241751	.960651	6445.3	19.04092	9.654228	796.411797		.745904
K20	201694P4_G	G	A.Conservative	.042807	.99599	5337.5	14.423391	17.936187	695.776763		.256205
K20	208825P7_G	NOCALL	I.Bad Spectrum	0	0	0	0	0	0		0
K20	209189P2_G	G	A.Conservative	1.44347	.998991	6277.1	11.178534	16.154052	761.862053		.256205
K20	210090P15_G	NOCALL	I.Bad Spectrum	0	0	0	0	0	0		0
K21	201322P9_G	NOCALL	D.Low Probability	1.476409	.995389	6445.3	14.17162	7.050548	811.523326		.846666
K21	201694P4_G	G	A.Conservative	.821286	.995355	5337.5	31.055189	26.266119	632.898437		.348795
K21	208825P7_G	NOCALL	I.Bad Spectrum	0	0	0	0	0	0		0
K21	209189P2_G	G	A.Conservative	1.368319	.997586	6277.1	22.5368	22.961323	746.677421		.348795
K21	210090P15_G	NOCALL	D.Low Probability	1.011592	.640019	5515.6	9.517566	3.920307	650.527492		.846666
K22	201322P9_G	G	A.Conservative	.600315	.998988	6445.3	26.960728	17.610456	827.158422		.577912
K22	201694P4_G	G	A.Conservative	-.128293	.996845	5337.5	52.368328	52.38154	668.684498		.326663
K22	208825P7_G	NOCALL	I.Bad Spectrum	0	0	0	0	0	0		0
K22	209189P2_G	G	A.Conservative	.94467	.994352	6277.1	47.091352	54.992779	742.414535		.326663
K22	210090P15_G	NOCALL	I.Bad Spectrum	0	0	0	0	0	0		0
K23	201322P9_G	G	A.Conservative	.305455	.998088	6445.3	13.471648	13.99125	775.482879		.338324
K23	201694P4_G	G	A.Conservative	-.304895	.995731	5337.5	43.9094	37.351271	642.049386		.338324
K23	208825P7_G	G	A.Conservative	1.01383	.99882	7129.7	6.458585	10.454128	802.433995		.539349
K23	209189P2_G	G	A.Conservative	.312226	.999407	6277.1	37.685068	37.977849	752.807415		.338324
K23	210090P15_G	NOCALL	I.Bad Spectrum	0	0	0	0	0	0		0
K24	201322P9_G	G	A.Conservative	-1.901843	.824337	6445.3	14.899938	8.321231	829.673523		.639305
K24	201694P4_G	NOCALL	D.Low Probability	-2.073781	.560602	5337.5	12.715664	3.450779	664.447111		.915042
K24	208825P7_G	NOCALL	I.Bad Spectrum	0	0	0	0	0	0		0
K24	209189P2_G	NOCALL	D.Low Probability	-1.915243	.228213	6277.1	4.645741	1.491909	799.804482		.915042
K24	210090P15_G	NOCALL	I.Bad Spectrum	0	0	0	0	0	0		0
L01	201322P9_G	G	A.Conservative	.741278	.99009	6445.3	21.437729	11.571049	811.545258		.691204
L01	201694P4_G	NOCALL	D.Low Probability	-.144626	.992108	5337.5	62.011918	14.620248	644.325861		1.186165
L01	208825P7_G	NOCALL	I.Bad Spectrum	0	0	0	0	0	0		0
L01	209189P2_G	G	A.Conservative	.897297	.997985	6277.1	44.654791	28.886777	754.209327		.514637
L01	210090P15_G	NOCALL	I.Bad Spectrum	0	0	0	0	0	0		0
L02	201322P9_G	G	A.Conservative	1.297987	.872408	6445.3	28.823762	8.840702	832.584526		.999325
L02	201694P4_G	NOCALL	D.Low Probability	.889908	.432495	5337.5	10.910112	2.673848	668.130854		.999325
L02	208825P7_G	NOCALL	I.Bad Spectrum	0	0	0	0	0	0		0
L02	209189P2_G	NOCALL	D.Low Probability	1.359052	.265082	6277.1	5.667031	1.680696	857.405283		.999325
L02	210090P15_G	NOCALL	I.Bad Spectrum	0	0	0	0	0	0		0
L03	201322P9_G	G	A.Conservative	2.394952	.92702	6445.3	13.275327	9.297437	828.739782		.448524
L03	201694P4_G	G	A.Conservative	1.803121	.998809	5337.5	60.727218	34.92671	692.379489		.448524
L03	208825P7_G	NOCALL	I.Bad Spectrum	0	0	0	0	0	0		0
L03	209189P2_G	G	A.Conservative	2.39357	.994062	6277.1	58.690225	39.886673	802.185371		.448524
L03	210090P15_G	NOCALL	I.Bad Spectrum	0	0	0	0	0	0		0
L04	201322P9_G	G	A.Conservative	1.660326	.997605	6445.3	20.270123	11.527422	828.580449		.563047
L04	201694P4_G	G	A.Conservative	1.161149	.997612	5337.5	74.132546	34.081772	649.562711		.563047
L04	208825P7_G	NOCALL	I.Bad Spectrum	0	0	0	0	0	0		0
L04	209189P2_G	G	A.Conservative	1.652478	.99622	6277.1	78.192938	43.06191	798.389748		.563047
L04	210090P15_G	NOCALL	I.Bad Spectrum	0	0	0	0	0	0		0
L05	201322P9_G	G	A.Conservative	2.490133	.997415	6445.3	25.301728	16.053504	859.093792		.523515
L05	201694P4_G	G	A.Conservative	1.700084	.998283	5337.5	95.821313	49.416627	703.278451		.523515
L05	208825P7_G	NOCALL	D.Low Probability	2.579601	.534248	7129.7	8.629098	3.261869	730.707339		1.093756
L05	209189P2_G	G	A.Conservative	2.493616	.997508	6277.1	94.63064	58.191692	837.385721		.523515
L05	210090P15_G	NOCALL	D.Low Probability	1.401566	.472802	5515.6	11.464397	2.923535	709.086651		1.093756
L06	201322P9_G	G	A.Conservative	.467271	.996008	6445.3	17.880374	15.025574	895.575018		.431385
L06	201694P4_G	G	A.Conservative	-.063826	.998928	5337.5	62.311619	43.299117	670.062914		.431385
L06	208825P7_G	NOCALL	I.Bad Spectrum	0	0	0	0	0	0		0
L06	209189P2_G	G	A.Conservative	.466835	.99708	6277.1	71.430812	58.325407	869.533263		.431385
L06	210090P15_G	NOCALL	I.Bad Spectrum	0	0	0	0	0	0		0
L07	201322P9_G	G	A.Conservative	1.285702	.998043	6445.3	26.315245	17.96765	836.537844		.440478
L07	201694P4_G	G	A.Conservative	.794923	.998077	5337.5	99.844066	56.087906	674.643413		.440478
L07	208825P7_G	G	C.Aggressive	1.103254	.831769	7129.7	10.917763	5.011261	681.887401		1.075887
L07	209189P2_G	G	A.Conservative	1.286565	.998882	6277.1	98.047543	64.982778	815.848038		.440478
L07	210090P15_G	NOCALL	D.Low Probability	.746478	.23813	5515.6	5.385207	1.516749	693.351747		1.075887
L08	201322P9_G	G	A.Conservative	1.799286	.865435	6445.3	13.785958	8.722926	905.154412		.500125
L08	201694P4_G	G	A.Conservative	1.337155	.998226	5337.5	65.208102	33.342175	711.539546		.500125
L08	208825P7_G	NOCALL	I.Bad Spectrum	0	0	0	0	0	0		0
L08	209189P2_G	G	A.Conservative	1.801102	.997984	6277.1	57.19697	35.042936	878.166158		.500125
L08	210090P15_G	NOCALL	I.Bad Spectrum	0	0	0	0	0	0		0
L09	201322P9_G	G	A.Conservative	2.072473	.937533	6445.3	16.048464	9.438418	824.964186		.571485
L09	201694P4_G	G	A.Conservative	1.421041	.998872	5337.5	29.094792	21.607255	672.331589		.386079
L09	208825P7_G	NOCALL	I.Bad Spectrum	0	0	0	0	0	0		0
L09	209189P2_G	G	A.Conservative	2.169802	.996328	6277.1	27.287799	24.128845	725.965511		.386079
L09	210090P15_G	NOCALL	I.Bad Spectrum	0	0	0	0	0	0		0
L10	201322P9_G	G	A.Conservative	2.337929	.994541	6445.3	28.736006	18.954466	775.430465		.618847
L10	201694P4_G	G	A.Conservative	1.775258	.996571	5337.5	88.597041	47.87285	613.940986		.618847
L10	208825P7_G	NOCALL	I.Bad Spectrum	0	0	0	0	0	0		0
L10	209189P2_G	G	A.Conservative	2.338098	.998029	6277.1	102.408521	65.591449	753.191038		.618847
L10	210090P15_G	NOCALL	I.Bad Spectrum	0	0	0	0	0	0		0
L11	201322P9_G	G	A.Conservative	1.511491	.995988	6445.3	17.099907	13.525061	827.353655		.4595
L11	201694P4_G	G	A.Conservative	.965728	.996167	5337.5	28.961067	19.210096	659.146528		.4595
L11	208825P7_G	NOCALL	I.Bad Spectrum	0	0	0	0	0	0		0
L11	209189P2_G	G	A.Conservative	1.52053	.996433	6277.1	44.978389	37.949428	801.207345		.4595
L11	210090P15_G	NOCALL	I.Bad Spectrum	0	0	0	0	0	0		0
L12	201322P9_G	G	A.Conservative	-.207624	.994605	6445.3	12.059529	10.427167	847.026675		.417759
L12	201694P4_G	G	A.Conservative	-.580651	.99823	5337.5	48.143701	34.036719	661.215674		.417759
L12	208825P7_G	NOCALL	I.Bad Spectrum	0	0	0	0	0	0		0
L12	209189P2_G	G	A.Conservative	-.206305	.998616	6277.1	59.132928	49.604386	823.949687		.417759
L12	210090P15_G	NOCALL	I.Bad Spectrum	0	0	0	0	0	0		0
L13	201322P9_G	G	A.Conservative	.913409	.993296	6445.3	13.367317	10.937792	848.3476		.434798
L13	201694P4_G	G	A.Conservative	.535316	.989637	5337.5	63.488614	42.32847	653.815099		.434798
L13	208825P7_G	NOCALL	I.Bad Spectrum	0	0	0	0	0	0		0
L13	209189P2_G	G	A.Conservative	.910643	.996114	6277.1	59.888431	47.518208	820.379369		.434798
L13	210090P15_G	NOCALL	I.Bad Spectrum	0	0	0	0	0	0		0
L14	201322P9_G	G	A.Conservative	1.947697	.819061	6445.3	23.99826	8.238086	809.603769		.997692
L14	201694P4_G	G	A.Conservative	1.735502	.996675	5337.5	24.691738	17.098569	712.339296		.420966
L14	208825P7_G	NOCALL	I.Bad Spectrum	0	0	0	0	0	0		0
L14	209189P2_G	G	A.Conservative	2.476641	.997834	6277.1	21.517173	17.817009	832.343538		.420966
L14	210090P15_G	NOCALL	I.Bad Spectrum	0	0	0	0	0	0		0
L15	201322P9_G	G	A.Conservative	2.183619	.99402	6445.3	19.622148	10.116328	850.401931		.59909
L15	201694P4_G	G	A.Conservative	1.455837	.999186	5337.5	40.674416	26.137167	654.612483		.411881
L15	208825P7_G	NOCALL	I.Bad Spectrum	0	0	0	0	0	0		0
L15	209189P2_G	G	A.Conservative	2.005966	.994965	6277.1	41.491755	31.387777	821.530762		.411881
L15	210090P15_G	NOCALL	I.Bad Spectrum	0	0	0	0	0	0		0
L16	201322P9_G	NOCALL	I.Bad Spectrum	0	0	0	0	0	0		0
L16	201694P4_G	NOCALL	I.Bad Spectrum	0	0	0	0	0	0		0
L16	208825P7_G	NOCALL	I.Bad Spectrum	0	0	0	0	0	0		0
L16	209189P2_G	NOCALL	I.Bad Spectrum	0	0	0	0	0	0		0
L16	210090P15_G	NOCALL	I.Bad Spectrum	0	0	0	0	0	0		0
L17	201322P9_G	G	A.Conservative	1.181701	.993043	6445.3	40.889327	14.564008	850.407504		.84877
L17	201694P4_G	G	A.Conservative	.988968	.994253	5337.5	97.519935	64.527529	652.750272		.469515
L17	208825P7_G	NOCALL	I.Bad Spectrum	0	0	0	0	0	0		0
L17	209189P2_G	G	A.Conservative	1.477883	.994909	6277.1	93.159884	71.771282	848.331683		.469515
L17	210090P15_G	NOCALL	D.Low Probability	.618323	.314669	5515.6	6.598426	1.975737	686.294361		.929377
L18	201322P9_G	G	A.Conservative	-1.073935	.995778	6445.3	22.175578	14.83668	825.464714		.508969
L18	201694P4_G	G	A.Conservative	-1.262337	.997157	5337.5	126.681395	69.672188	691.348048		.508969
L18	208825P7_G	G	C.Aggressive	-1.398654	.996488	7129.7	8.271168	6.277401	768.6066		.982352
L18	209189P2_G	G	A.Conservative	-1.070458	.997544	6277.1	100.165805	65.053084	803.092012		.508969
L18	210090P15_G	NOCALL	D.Low Probability	-1.443094	.4882	5515.6	9.27098	3.019466	731.890875		.982352
L19	201322P9_G	G	A.Conservative	1.702307	.998106	6445.3	16.618125	12.590475	893.655796		.44125
L19	201694P4_G	G	A.Conservative	1.13958	.995553	5337.5	82.504131	50.784502	668.783795		.44125
L19	208825P7_G	NOCALL	I.Bad Spectrum	0	0	0	0	0	0		0
L19	209189P2_G	G	A.Conservative	1.702719	.99734	6277.1	77.5595	56.949128	866.916742		.44125
L19	210090P15_G	NOCALL	I.Bad Spectrum	0	0	0	0	0	0		0
L20	201322P9_G	G	A.Conservative	2.020171	.92906	6445.3	13.530035	9.329718	832.181764		.489525
L20	201694P4_G	G	A.Conservative	1.365042	.999099	5337.5	49.022863	27.604824	641.815394		.489525
L20	208825P7_G	NOCALL	I.Bad Spectrum	0	0	0	0	0	0		0
L20	209189P2_G	G	A.Conservative	2.022692	.998603	6277.1	50.766346	33.949716	805.264015		.489525
L20	210090P15_G	NOCALL	I.Bad Spectrum	0	0	0	0	0	0		0
L21	201322P9_G	G	A.Conservative	1.589381	.99441	6445.3	22.903708	15.035643	845.771205		.498729
L21	201694P4_G	G	A.Conservative	1.061807	.993685	5337.5	90.635254	47.679135	675.171866		.498729
L21	208825P7_G	G	B.Moderate	2.333039	.978073	7129.7	10.18952	7.848355	619.975606		1.025768
L21	209189P2_G	G	A.Conservative	1.58862	.996882	6277.1	80.855881	51.344836	821.651965		.498729
L21	210090P15_G	NOCALL	D.Low Probability	1.032152	.455872	5515.6	9.080429	2.823991	728.407791		1.025768
L22	201322P9_G	G	A.Conservative	1.689441	.994947	6445.3	14.935548	13.269629	872.437749		.40993
L22	201694P4_G	G	A.Conservative	1.101205	.997218	5337.5	53.709862	41.307265	672.047604		.40993
L22	208825P7_G	G	C.Aggressive	1.105729	.99855	7129.7	8.300959	6.409444	691.428257		.876534
L22	209189P2_G	G	A.Conservative	1.69085	.994136	6277.1	56.427343	48.618674	848.754753		.40993
L22	210090P15_G	NOCALL	I.Bad Spectrum	0	0	0	0	0	0		0
L23	201322P9_G	G	A.Conservative	.505911	.997637	6445.3	17.42523	17.223116	775.984537		.382476
L23	201694P4_G	G	A.Conservative	-.110187	.997309	5337.5	37.338874	30.731231	678.552047		.382476
L23	208825P7_G	NOCALL	I.Bad Spectrum	0	0	0	0	0	0		0
L23	209189P2_G	G	A.Conservative	.49492	.994283	6277.1	28.216187	27.12738	756.15235		.382476
L23	210090P15_G	NOCALL	I.Bad Spectrum	0	0	0	0	0	0		0
L24	201322P9_G	G	A.Conservative	-1.493847	.803818	6445.3	23.076159	8.084391	747.115939		1.032726
L24	201694P4_G	NOCALL	D.Low Probability	-1.348661	.992573	5337.5	52.656208	13.681379	638.617704		1.160363
L24	208825P7_G	NOCALL	I.Bad Spectrum	0	0	0	0	0	0		0
L24	209189P2_G	NOCALL	D.Low Probability	-1.253918	.567874	6277.1	11.413422	3.484981	817.111233		1.160363
L24	210090P15_G	NOCALL	I.Bad Spectrum	0	0	0	0	0	0		0
M01	201322P9_G	G	A.Conservative	-.893689	.997413	6445.3	20.505498	11.5006	765.62471		.527936
M01	201694P4_G	G	A.Conservative	-.843606	.993915	5337.5	40.922988	18.280235	526.512816		.527936
M01	208825P7_G	NOCALL	I.Bad Spectrum	0	0	0	0	0	0		0
M01	209189P2_G	G	A.Conservative	-.871736	.996553	6277.1	78.104248	42.325684	740.346446		.527936
M01	210090P15_G	NOCALL	I.Bad Spectrum	0	0	0	0	0	0		0
M02	201322P9_G	G	A.Conservative	-.457992	.936811	6445.3	12.054372	9.41706	766.416703		.459792
M02	201694P4_G	NOCALL	D.Low Probability	-.682161	.531178	5337.5	11.497592	3.319458	622.406988		1.02784
M02	208825P7_G	NOCALL	I.Bad Spectrum	0	0	0	0	0	0		0
M02	209189P2_G	G	A.Conservative	-.131451	.979933	6277.1	20.597732	9.86422	859.713369		.690971
M02	210090P15_G	NOCALL	I.Bad Spectrum	0	0	0	0	0	0		0
M03	201322P9_G	G	A.Conservative	-.419554	.996393	6445.3	12.025886	12.426351	903.754683		.355146
M03	201694P4_G	G	A.Conservative	-1.030385	.998112	5337.5	37.454146	31.883018	658.307158		.355146
M03	208825P7_G	NOCALL	I.Bad Spectrum	0	0	0	0	0	0		0
M03	209189P2_G	G	A.Conservative	-.420291	.996385	6277.1	53.402773	53.593116	875.903194		.355146
M03	210090P15_G	NOCALL	I.Bad Spectrum	0	0	0	0	0	0		0
M04	201322P9_G	NOCALL	D.Low Probability	-.394935	.996174	6445.3	53.84475	16.725967	871.002675		1.062438
M04	201694P4_G	G	A.Conservative	-.347402	.995438	5337.5	66.927504	35.998902	626.069653		.513126
M04	208825P7_G	NOCALL	I.Bad Spectrum	0	0	0	0	0	0		0
M04	209189P2_G	G	A.Conservative	-.194877	.996944	6277.1	103.787016	66.280319	825.356671		.513126
M04	210090P15_G	NOCALL	I.Bad Spectrum	0	0	0	0	0	0		0
M05	201322P9_G	G	A.Conservative	-.106833	.996896	6445.3	34.360264	20.367073	811.844901		.604175
M05	201694P4_G	G	A.Conservative	-.025886	.99788	5337.5	67.015975	31.852465	563.776322		.604175
M05	208825P7_G	NOCALL	I.Bad Spectrum	0	0	0	0	0	0		0
M05	209189P2_G	G	A.Conservative	-.104054	.995278	6277.1	80.37118	46.099476	790.653431		.604175
M05	210090P15_G	NOCALL	I.Bad Spectrum	0	0	0	0	0	0		0
M06	201322P9_G	G	A.Conservative	-2.217436	.997702	6445.3	12.758679	10.491552	884.812612		.431676
M06	201694P4_G	G	A.Conservative	-2.289266	.999331	5337.5	56.830039	38.095436	653.910154		.431676
M06	208825P7_G	NOCALL	I.Bad Spectrum	0	0	0	0	0	0		0
M06	209189P2_G	G	A.Conservative	-2.215878	.997925	6277.1	64.485863	51.42286	856.535536		.431676
M06	210090P15_G	NOCALL	I.Bad Spectrum	0	0	0	0	0	0		0
M07	201322P9_G	G	A.Conservative	-.79505	.994987	6445.3	19.03385	13.285448	796.47682		.454219
M07	201694P4_G	G	A.Conservative	-.448839	.998745	5337.5	68.8367	39.404082	611.883291		.454219
M07	208825P7_G	NOCALL	I.Bad Spectrum	0	0	0	0	0	0		0
M07	209189P2_G	G	A.Conservative	-.787053	.996718	6277.1	74.768384	50.64124	777.404387		.454219
M07	210090P15_G	NOCALL	I.Bad Spectrum	0	0	0	0	0	0		0
M08	201322P9_G	G	A.Conservative	-.344257	.99668	6445.3	26.081627	19.344187	851.160404		.432128
M08	201694P4_G	G	A.Conservative	-.688097	.99372	5337.5	89.124021	53.316871	653.3912		.432128
M08	208825P7_G	NOCALL	I.Bad Spectrum	0	0	0	0	0	0		0
M08	209189P2_G	G	A.Conservative	-.34105	.995972	6277.1	93.371517	67.042589	829.841545		.432128
M08	210090P15_G	NOCALL	I.Bad Spectrum	0	0	0	0	0	0		0
M09	201322P9_G	G	A.Conservative	.085426	.997078	6445.3	30.044621	19.194444	842.824644		.451379
M09	201694P4_G	G	A.Conservative	-.446235	.997982	5337.5	104.514651	54.393348	700.207041		.451379
M09	208825P7_G	G	A.Conservative	.634292	.893267	7129.7	17.514219	8.952513	856.388829		.916699
M09	209189P2_G	G	A.Conservative	.087526	.997102	6277.1	113.299994	70.1473	820.699819		.451379
M09	210090P15_G	NOCALL	D.Low Probability	-.584188	.512606	5515.6	14.371934	3.176439	657.988207		1.243491
M10	201322P9_G	G	A.Conservative	-.239603	.996311	6445.3	27.509237	18.880636	873.127083		.470206
M10	201694P4_G	G	A.Conservative	-.536211	.995201	5337.5	97.69382	54.962431	676.671574		.470206
M10	208825P7_G	NOCALL	I.Bad Spectrum	0	0	0	0	0	0		0
M10	209189P2_G	G	A.Conservative	-.234698	.998036	6277.1	109.778273	73.099221	852.648492		.470206
M10	210090P15_G	NOCALL	D.Low Probability	-.777931	.223016	5515.6	3.519165	1.445662	693.501187		.653712
M11	201322P9_G	G	A.Conservative	-1.278247	.996531	6445.3	16.570666	15.428681	794.755942		.373997
M11	201694P4_G	G	A.Conservative	-1.273617	.999453	5337.5	49.560074	37.717675	607.966372		.373997
M11	208825P7_G	NOCALL	I.Bad Spectrum	0	0	0	0	0	0		0
M11	209189P2_G	G	A.Conservative	-1.278426	.997918	6277.1	52.179842	47.127862	774.305588		.373997
M11	210090P15_G	NOCALL	D.Low Probability	-1.032774	.265147	5515.6	3.278615	1.713068	706.123878		.574858
M12	201322P9_G	G	A.Conservative	-2.819334	.996959	6445.3	22.073848	13.101728	773.375857		.442353
M12	201694P4_G	G	A.Conservative	-2.52172	.997838	5337.5	68.831383	38.073239	625.724917		.442353
M12	208825P7_G	G	C.Aggressive	-2.705928	.859807	7129.7	7.500817	5.181258	857.063487		.950928
M12	209189P2_G	G	A.Conservative	-2.821661	.99846	6277.1	66.710723	38.479723	749.524087		.442353
M12	210090P15_G	NOCALL	I.Bad Spectrum	0	0	0	0	0	0		0
M13	201322P9_G	G	A.Conservative	-.409423	.9962	6445.3	17.865178	15.396428	895.61724		.439657
M13	201694P4_G	G	A.Conservative	-.360181	.999292	5337.5	60.747116	43.477507	645.475442		.439657
M13	208825P7_G	G	C.Aggressive	-.178283	.99595	7129.7	5.200474	6.009988	657.192656		.653137
M13	209189P2_G	G	A.Conservative	-.410758	.998654	6277.1	64.90025	54.384561	869.48859		.439657
M13	210090P15_G	NOCALL	I.Bad Spectrum	0	0	0	0	0	0		0
M14	201322P9_G	G	A.Conservative	-.497892	.995617	6445.3	16.531156	17.047431	839.943725		.421933
M14	201694P4_G	G	A.Conservative	-.534657	.997325	5337.5	29.488605	25.688542	697.381869		.421933
M14	208825P7_G	NOCALL	I.Bad Spectrum	0	0	0	0	0	0		0
M14	209189P2_G	G	A.Conservative	-.497567	.998147	6277.1	37.409959	37.61305	817.502832		.421933
M14	210090P15_G	NOCALL	I.Bad Spectrum	0	0	0	0	0	0		0
M15	201322P9_G	G	A.Conservative	-.078325	.994998	6445.3	21.976285	12.467798	746.385086		.631386
M15	201694P4_G	G	A.Conservative	-.128845	.997134	5337.5	52.025041	27.327628	584.473343		.631386
M15	208825P7_G	G	A.Conservative	.255067	.846315	7129.7	13.984262	8.493043	833.394444		1.038006
M15	209189P2_G	G	A.Conservative	-.077017	.999301	6277.1	68.112023	37.367658	730.740444		.631386
M15	210090P15_G	NOCALL	I.Bad Spectrum	0	0	0	0	0	0		0
M16	201322P9_G	G	A.Conservative	-.840429	.996348	6445.3	29.378463	25.27935	897.800412		.467161
M16	201694P4_G	G	A.Conservative	-1.079628	.991637	5337.5	74.049537	51.284603	707.288382		.467161
M16	208825P7_G	G	A.Conservative	-.538565	.99861	7129.7	6.013235	10.311812	910.809559		.467161
M16	209189P2_G	G	A.Conservative	-.84075	.995694	6277.1	67.240721	56.040104	868.567946		.467161
M16	210090P15_G	NOCALL	I.Bad Spectrum	0	0	0	0	0	0		0
M17	201322P9_G	G	A.Conservative	-1.748016	.996546	6445.3	14.387771	13.777113	800.205827		.397836
M17	201694P4_G	G	A.Conservative	-1.772978	.99678	5337.5	37.05288	29.424895	670.82489		.397836
M17	208825P7_G	NOCALL	D.Low Probability	-.27245	.639615	7129.7	7.645827	3.883764	494.012699		.874212
M17	209189P2_G	G	A.Conservative	-1.742481	.996523	6277.1	41.79681	38.910082	784.871114		.397836
M17	210090P15_G	NOCALL	D.Low Probability	-2.01415	.883616	5515.6	14.303133	5.361853	699.950556		.874212
M18	201322P9_G	NOCALL	D.Low Probability	-3.442502	.996858	6445.3	58.81183	20.896635	838.646012		1.005251
M18	201694P4_G	G	A.Conservative	-2.792219	.995726	5337.5	93.75681	56.980761	616.310394		.451973
M18	208825P7_G	NOCALL	I.Bad Spectrum	0	0	0	0	0	0		0
M18	209189P2_G	G	A.Conservative	-3.10104	.998749	6277.1	97.602714	68.881466	829.79502		.451973
M18	210090P15_G	G	A.Conservative	-2.784892	.997397	5515.6	18.392086	11.49634	639.925372		.451973
M19	201322P9_G	G	A.Conservative	-.153741	.995564	6445.3	34.518025	22.647011	877.989447		.501038
M19	201694P4_G	G	A.Conservative	-.399992	.992464	5337.5	124.47941	67.876444	675.008403		.501038
M19	208825P7_G	G	C.Aggressive	-1.08347	.828539	7129.7	12.773392	5.000068	595.797708		1.140905
M19	209189P2_G	G	A.Conservative	-.153921	.99653	6277.1	129.950909	82.876776	852.877005		.501038
M19	210090P15_G	NOCALL	D.Low Probability	-1.023525	.426637	5515.6	12.139254	2.680327	712.476838		1.140905
M20	201322P9_G	G	A.Conservative	-.340637	.997476	6445.3	27.158784	17.501049	820.085278		.490079
M20	201694P4_G	G	A.Conservative	-.282551	.995793	5337.5	141.609667	73.616751	639.00021		.490079
M20	208825P7_G	G	A.Conservative	.314231	.825458	7129.7	10.016956	8.281544	665.765391		.987122
M20	209189P2_G	G	A.Conservative	-.339544	.99899	6277.1	124.893563	77.910451	798.844459		.490079
M20	210090P15_G	NOCALL	D.Low Probability	-.818166	.189505	5515.6	5.205005	1.244513	664.212712		1.13793
M21	201322P9_G	G	A.Conservative	-.949264	.996501	6445.3	22.261535	15.151531	793.490977		.447573
M21	201694P4_G	G	A.Conservative	-1.363138	.995469	5337.5	69.605589	38.264274	643.920846		.447573
M21	208825P7_G	G	A.Conservative	-.116056	.823286	7129.7	9.747776	8.266443	815.589553		.784096
M21	209189P2_G	G	A.Conservative	-.94418	.995696	6277.1	72.442926	47.733893	772.802428		.447573
M21	210090P15_G	NOCALL	D.Low Probability	-1.211801	.994083	5515.6	25.880165	8.182931	712.892574		1.04865
M22	201322P9_G	G	A.Conservative	-.611156	.997091	6445.3	30.054155	19.398858	825.539327		.528183
M22	201694P4_G	G	A.Conservative	-.887167	.998955	5337.5	67.94342	35.593938	613.062215		.528183
M22	208825P7_G	G	A.Conservative	-.473938	.803949	7129.7	12.22003	8.085992	612.913606		.991509
M22	209189P2_G	G	A.Conservative	-.605371	.997338	6277.1	75.163802	47.015413	806.018621		.528183
M22	210090P15_G	NOCALL	I.Bad Spectrum	0	0	0	0	0	0		0
M23	201322P9_G	G	A.Conservative	-2.070424	.998434	6445.3	22.868136	18.911703	736.89759		.4916
M23	201694P4_G	G	A.Conservative	-2.639263	.998568	5337.5	44.047601	29.502468	620.542068		.4916
M23	208825P7_G	G	A.Conservative	-2.253284	.997931	7129.7	11.691557	12.821148	777.335205		.693544
M23	209189P2_G	G	A.Conservative	-2.077808	.994071	6277.1	38.569255	30.920898	708.303562		.4916
M23	210090P15_G	NOCALL	I.Bad Spectrum	0	0	0	0	0	0		0
M24	201322P9_G	G	A.Conservative	-4.059913	.996697	6445.3	17.546287	16.69242	842.984881		.635342
M24	201694P4_G	NOCALL	I.Bad Spectrum	0	0	0	0	0	0		0
M24	208825P7_G	NOCALL	I.Bad Spectrum	0	0	0	0	0	0		0
M24	209189P2_G	NOCALL	D.Low Probability	-3.851696	.374027	6277.1	6.135722	2.370347	788.592901		.971791
M24	210090P15_G	NOCALL	I.Bad Spectrum	0	0	0	0	0	0		0
N01	201322P9_G	G	C.Aggressive	-.461341	.933856	6445.3	14.129309	5.638682	750.934052		.888317
N01	201694P4_G	G	A.Conservative	-.927445	.89596	5337.5	23.626989	8.993949	582.398051		.754011
N01	208825P7_G	NOCALL	I.Bad Spectrum	0	0	0	0	0	0		0
N01	209189P2_G	G	A.Conservative	.397724	.998543	6277.1	17.325526	15.130584	732.471563		.447622
N01	210090P15_G	NOCALL	I.Bad Spectrum	0	0	0	0	0	0		0
N02	201322P9_G	G	C.Aggressive	.080034	.954294	6445.3	8.019515	5.739083	694.949214		.553215
N02	201694P4_G	NOCALL	D.Low Probability	-.376082	.573865	5337.5	6.31742	3.518175	621.724818		.553215
N02	208825P7_G	NOCALL	I.Bad Spectrum	0	0	0	0	0	0		0
N02	209189P2_G	G	C.Aggressive	.213837	.874888	6277.1	7.683106	5.303342	769.018403		.553215
N02	210090P15_G	NOCALL	I.Bad Spectrum	0	0	0	0	0	0		0
N03	201322P9_G	G	A.Conservative	1.171143	.995833	6445.3	21.241776	12.729653	805.559224		.622344
N03	201694P4_G	G	A.Conservative	.119866	.995707	5337.5	13.425489	12.207921	743.018425		.358452
N03	208825P7_G	NOCALL	I.Bad Spectrum	0	0	0	0	0	0		0
N03	209189P2_G	G	A.Conservative	1.037358	.997159	6277.1	26.997079	27.996612	779.329364		.358452
N03	210090P15_G	NOCALL	I.Bad Spectrum	0	0	0	0	0	0		0
N04	201322P9_G	NOCALL	D.Low Probability	.796115	.995943	6445.3	44.063594	16.791376	836.120906		1.02218
N04	201694P4_G	G	A.Conservative	-.412729	.994554	5337.5	29.615177	20.544187	668.108518		.401968
N04	208825P7_G	NOCALL	I.Bad Spectrum	0	0	0	0	0	0		0
N04	209189P2_G	G	A.Conservative	.58684	.996195	6277.1	37.56873	35.522169	750.773907		.401968
N04	210090P15_G	NOCALL	I.Bad Spectrum	0	0	0	0	0	0		0
N05	201322P9_G	G	A.Conservative	.78596	.996766	6445.3	20.80635	12.825245	820.537276		.570394
N05	201694P4_G	G	A.Conservative	-.131886	.994247	5337.5	53.538923	37.348778	648.728273		.41532
N05	208825P7_G	NOCALL	I.Bad Spectrum	0	0	0	0	0	0		0
N05	209189P2_G	G	A.Conservative	.303668	.998937	6277.1	49.544506	40.567061	722.315619		.41532
N05	210090P15_G	NOCALL	I.Bad Spectrum	0	0	0	0	0	0		0
N06	201322P9_G	G	A.Conservative	-.894187	.81275	6445.3	10.295184	8.208986	730.224345		.556423
N06	201694P4_G	G	A.Conservative	-1.293618	.997003	5337.5	16.197714	16.378575	588.034038		.385515
N06	208825P7_G	NOCALL	I.Bad Spectrum	0	0	0	0	0	0		0
N06	209189P2_G	G	A.Conservative	-.446643	.996368	6277.1	23.126724	25.431476	701.899858		.385515
N06	210090P15_G	NOCALL	I.Bad Spectrum	0	0	0	0	0	0		0
N07	201322P9_G	G	B.Moderate	-.002291	.973125	6445.3	20.703355	7.801945	832.900964		.835565
N07	201694P4_G	G	A.Conservative	-.224451	.999452	5337.5	28.419708	22.981335	603.777046		.38317
N07	208825P7_G	NOCALL	I.Bad Spectrum	0	0	0	0	0	0		0
N07	209189P2_G	G	A.Conservative	.281454	.997159	6277.1	26.27377	24.885964	818.867927		.38317
N07	210090P15_G	NOCALL	I.Bad Spectrum	0	0	0	0	0	0		0
N08	201322P9_G	G	A.Conservative	.779857	.88773	6445.3	7.905844	8.924309	704.072649		.433355
N08	201694P4_G	G	A.Conservative	.458485	.997421	5337.5	23.065914	17.653352	602.399469		.433355
N08	208825P7_G	NOCALL	I.Bad Spectrum	0	0	0	0	0	0		0
N08	209189P2_G	G	A.Conservative	.796999	.995875	6277.1	24.136039	30.185907	690.00211		.433355
N08	210090P15_G	NOCALL	I.Bad Spectrum	0	0	0	0	0	0		0
N09	201322P9_G	G	A.Conservative	1.069014	.997116	6445.3	19.601994	19.991511	864.78371		.362679
N09	201694P4_G	G	A.Conservative	.456636	.997763	5337.5	71.287576	60.065548	698.48791		.362679
N09	208825P7_G	NOCALL	I.Bad Spectrum	0	0	0	0	0	0		0
N09	209189P2_G	G	A.Conservative	1.069702	.998217	6277.1	75.041679	74.358591	843.260127		.362679
N09	210090P15_G	NOCALL	I.Bad Spectrum	0	0	0	0	0	0		0
N10	201322P9_G	G	A.Conservative	1.744437	.99838	6445.3	13.177884	11.160601	840.603172		.437278
N10	201694P4_G	G	A.Conservative	1.259925	.995	5337.5	70.685452	48.640631	671.11926		.437278
N10	208825P7_G	NOCALL	I.Bad Spectrum	0	0	0	0	0	0		0
N10	209189P2_G	G	A.Conservative	1.745749	.998006	6277.1	59.497855	48.851834	817.289885		.437278
N10	210090P15_G	NOCALL	I.Bad Spectrum	0	0	0	0	0	0		0
N11	201322P9_G	G	A.Conservative	-.122038	.998211	6445.3	14.02887	16.314652	838.61476		.358698
N11	201694P4_G	G	A.Conservative	-.844642	.992647	5337.5	41.449258	39.784699	658.537666		.358698
N11	208825P7_G	NOCALL	I.Bad Spectrum	0	0	0	0	0	0		0
N11	209189P2_G	G	A.Conservative	-.119537	.998032	6277.1	49.949255	56.455058	818.555592		.358698
N11	210090P15_G	NOCALL	I.Bad Spectrum	0	0	0	0	0	0		0
N12	201322P9_G	G	A.Conservative	-1.030342	.997433	6445.3	17.064323	12.329267	815.25359		.48616
N12	201694P4_G	G	A.Conservative	-.856559	.996032	5337.5	86.652248	50.112285	620.718728		.48616
N12	208825P7_G	NOCALL	I.Bad Spectrum	0	0	0	0	0	0		0
N12	209189P2_G	G	A.Conservative	-1.021268	.994761	6277.1	87.400723	61.087986	797.05401		.48616
N12	210090P15_G	NOCALL	I.Bad Spectrum	0	0	0	0	0	0		0
N13	201322P9_G	G	A.Conservative	.3666	.866066	6445.3	6.625268	8.717002	781.59066		.297758
N13	201694P4_G	G	A.Conservative	.100272	.997334	5337.5	11.822955	12.899977	616.434953		.297758
N13	208825P7_G	NOCALL	I.Bad Spectrum	0	0	0	0	0	0		0
N13	209189P2_G	G	A.Conservative	.372707	.993703	6277.1	13.410287	17.15502	759.980427		.297758
N13	210090P15_G	NOCALL	I.Bad Spectrum	0	0	0	0	0	0		0
N14	201322P9_G	G	A.Conservative	.029187	.925351	6445.3	8.496811	9.29493	738.223639		.375328
N14	201694P4_G	G	A.Conservative	-.991395	.997195	5337.5	20.668363	20.330168	617.289974		.375328
N14	208825P7_G	NOCALL	I.Bad Spectrum	0	0	0	0	0	0		0
N14	209189P2_G	G	A.Conservative	.027187	.998438	6277.1	28.926811	38.104073	721.778704		.375328
N14	210090P15_G	NOCALL	I.Bad Spectrum	0	0	0	0	0	0		0
N15	201322P9_G	G	A.Conservative	1.567416	.99589	6445.3	19.465512	14.431742	821.587211		.458363
N15	201694P4_G	G	A.Conservative	1.31383	.998483	5337.5	66.12131	42.368709	642.040551		.458363
N15	208825P7_G	NOCALL	I.Bad Spectrum	0	0	0	0	0	0		0
N15	209189P2_G	G	A.Conservative	1.568796	.997381	6277.1	65.717653	47.217294	795.602726		.458363
N15	210090P15_G	NOCALL	I.Bad Spectrum	0	0	0	0	0	0		0
N16	201322P9_G	G	A.Conservative	.715238	.993048	6445.3	11.780232	10.093339	860.425663		.537001
N16	201694P4_G	G	A.Conservative	-.112422	.994335	5337.5	29.789637	29.157902	652.219734		.406889
N16	208825P7_G	NOCALL	I.Bad Spectrum	0	0	0	0	0	0		0
N16	209189P2_G	G	A.Conservative	1.002784	.997979	6277.1	33.335988	41.679276	867.675828		.406889
N16	210090P15_G	NOCALL	I.Bad Spectrum	0	0	0	0	0	0		0
N17	201322P9_G	G	A.Conservative	.070326	.997429	6445.3	22.065255	14.791343	863.107281		.568875
N17	201694P4_G	G	A.Conservative	-.120986	.998828	5337.5	41.86545	33.789394	641.789762		.418555
N17	208825P7_G	NOCALL	I.Bad Spectrum	0	0	0	0	0	0		0
N17	209189P2_G	G	A.Conservative	.120444	.997386	6277.1	30.919886	34.05022	828.24221		.418555
N17	210090P15_G	NOCALL	I.Bad Spectrum	0	0	0	0	0	0		0
N18	201322P9_G	NOCALL	I.Bad Spectrum	0	0	0	0	0	0		0
N18	201694P4_G	G	A.Conservative	-1.32742	.869326	5337.5	19.966433	8.730564	534.736973		.74032
N18	208825P7_G	NOCALL	I.Bad Spectrum	0	0	0	0	0	0		0
N18	209189P2_G	G	A.Conservative	-2.243959	.997737	6277.1	16.745971	11.428353	630.183003		.74032
N18	210090P15_G	NOCALL	I.Bad Spectrum	0	0	0	0	0	0		0
N19	201322P9_G	G	A.Conservative	-.12401	.998099	6445.3	18.436707	10.018853	766.694032		.655414
N19	201694P4_G	G	A.Conservative	-.283219	.988955	5337.5	18.50401	17.051069	681.841945		.332322
N19	208825P7_G	NOCALL	I.Bad Spectrum	0	0	0	0	0	0		0
N19	209189P2_G	G	A.Conservative	.350363	.994885	6277.1	16.783014	18.231621	799.32942		.332322
N19	210090P15_G	NOCALL	I.Bad Spectrum	0	0	0	0	0	0		0
N20	201322P9_G	G	A.Conservative	2.000448	.998261	6445.3	37.157809	27.422054	947.187765		.489328
N20	201694P4_G	G	A.Conservative	1.700561	.989099	5337.5	101.988408	58.660483	693.332193		.489328
N20	208825P7_G	G	A.Conservative	2.042562	.888982	7129.7	14.927158	8.921135	676.769696		.885926
N20	209189P2_G	G	A.Conservative	2.001252	.998076	6277.1	106.626631	75.86514	923.237479		.489328
N20	210090P15_G	NOCALL	D.Low Probability	1.469373	.495512	5515.6	12.229368	3.057284	656.79939		1.195789
N21	201322P9_G	G	A.Conservative	1.169548	.997912	6445.3	10.955739	11.848705	819.39428		.394885
N21	201694P4_G	G	A.Conservative	-.081201	.998461	5337.5	31.478992	27.426705	655.323643		.394885
N21	208825P7_G	NOCALL	I.Bad Spectrum	0	0	0	0	0	0		0
N21	209189P2_G	G	A.Conservative	1.161875	.994494	6277.1	29.792724	32.224985	792.205687		.394885
N21	210090P15_G	NOCALL	I.Bad Spectrum	0	0	0	0	0	0		0
N22	201322P9_G	G	A.Conservative	.659978	.996259	6445.3	15.808892	15.144498	848.749257		.399649
N22	201694P4_G	G	A.Conservative	-.044163	.991933	5337.5	47.416645	38.245507	684.755723		.399649
N22	208825P7_G	G	A.Conservative	.758461	.896871	7129.7	9.563234	8.990148	930.255605		.685669
N22	209189P2_G	G	A.Conservative	.659405	.998037	6277.1	50.398509	47.033297	820.583728		.399649
N22	210090P15_G	NOCALL	I.Bad Spectrum	0	0	0	0	0	0		0
N23	201322P9_G	G	A.Conservative	-.066666	.996458	6445.3	37.526714	28.252408	805.745353		.523028
N23	201694P4_G	G	A.Conservative	-.473943	.995893	5337.5	111.591723	69.805139	639.201928		.523028
N23	208825P7_G	G	A.Conservative	.221899	.933438	7129.7	6.327386	9.348247	654.902784		.523028
N23	209189P2_G	G	A.Conservative	-.114094	.996595	6277.1	76.500466	56.01162	784.281909		.523028
N23	210090P15_G	NOCALL	I.Bad Spectrum	0	0	0	0	0	0		0
N24	201322P9_G	G	A.Conservative	-2.149258	.99805	6445.3	19.133767	15.027074	746.411257		.426952
N24	201694P4_G	G	A.Conservative	-2.212129	.997794	5337.5	76.488364	49.250697	629.412668		.426952
N24	208825P7_G	NOCALL	I.Bad Spectrum	0	0	0	0	0	0		0
N24	209189P2_G	G	A.Conservative	-2.103892	.999438	6277.1	29.330176	22.351355	735.127311		.426952
N24	210090P15_G	NOCALL	D.Low Probability	-2.326284	.439833	5515.6	8.233288	2.736426	661.385521		.898829
O01	201322P9_G	NOCALL	D.Low Probability	.932639	.996133	6445.3	25.024563	13.555938	897.266677		.914745
O01	201694P4_G	G	A.Conservative	.92677	.996644	5337.5	33.17427	21.521379	673.534963		.424276
O01	208825P7_G	NOCALL	I.Bad Spectrum	0	0	0	0	0	0		0
O01	209189P2_G	G	A.Conservative	1.472783	.993977	6277.1	45.296855	35.560421	872.952424		.424276
O01	210090P15_G	NOCALL	I.Bad Spectrum	0	0	0	0	0	0		0
O02	201322P9_G	G	C.Aggressive	.532178	.898791	6445.3	9.394539	5.421464	752.574555		.690917
O02	201694P4_G	NOCALL	D.Low Probability	-.11591	.808746	5337.5	10.469286	4.91713	678.564516		.690917
O02	208825P7_G	NOCALL	I.Bad Spectrum	0	0	0	0	0	0		0
O02	209189P2_G	G	B.Moderate	.729788	.915664	6277.1	13.160022	7.366278	803.74179		.690917
O02	210090P15_G	NOCALL	I.Bad Spectrum	0	0	0	0	0	0		0
O03	201322P9_G	NOCALL	D.Low Probability	1.731163	.998435	6445.3	36.689068	13.748413	869.146936		1.005224
O03	201694P4_G	G	A.Conservative	1.33156	.993498	5337.5	33.425408	19.868584	747.833412		.429028
O03	208825P7_G	NOCALL	I.Bad Spectrum	0	0	0	0	0	0		0
O03	209189P2_G	G	A.Conservative	2.096574	.994423	6277.1	51.220368	36.188962	868.612742		.429028
O03	210090P15_G	NOCALL	I.Bad Spectrum	0	0	0	0	0	0		0
O04	201322P9_G	NOCALL	D.Low Probability	1.695801	.993051	6445.3	18.514587	7.522847	882.071627		.849145
O04	201694P4_G	G	A.Conservative	1.199001	.998701	5337.5	17.671853	13.814432	681.342056		.383531
O04	208825P7_G	NOCALL	I.Bad Spectrum	0	0	0	0	0	0		0
O04	209189P2_G	G	A.Conservative	1.89067	.99149	6277.1	36.590495	34.691639	819.516946		.383531
O04	210090P15_G	NOCALL	I.Bad Spectrum	0	0	0	0	0	0		0
O05	201322P9_G	NOCALL	D.Low Probability	1.495692	.994896	6445.3	50.305517	16.522272	878.992693		1.049556
O05	201694P4_G	G	A.Conservative	1.359046	.997947	5337.5	54.54114	33.717804	639.784886		.445267
O05	208825P7_G	NOCALL	I.Bad Spectrum	0	0	0	0	0	0		0
O05	209189P2_G	G	A.Conservative	1.956941	.994463	6277.1	65.819711	49.71534	851.20199		.445267
O05	210090P15_G	NOCALL	I.Bad Spectrum	0	0	0	0	0	0		0
O06	201322P9_G	G	A.Conservative	.562782	.997375	6445.3	25.217323	17.026602	848.422506		.449907
O06	201694P4_G	G	A.Conservative	.266941	.998829	5337.5	75.562596	41.008577	647.797278		.449907
O06	208825P7_G	G	A.Conservative	-.024785	.84252	7129.7	9.187906	8.447583	686.395327		.952509
O06	209189P2_G	G	A.Conservative	.563389	.998875	6277.1	84.988787	55.519212	825.035116		.449907
O06	210090P15_G	NOCALL	D.Low Probability	-.189464	.484189	5515.6	11.759329	3.011755	666.044381		1.083332
O07	201322P9_G	G	A.Conservative	1.638969	.995961	6445.3	32.453917	23.754501	886.871926		.467484
O07	201694P4_G	G	A.Conservative	1.133965	.998302	5337.5	83.570291	49.338623	713.984272		.467484
O07	208825P7_G	G	A.Conservative	2.259737	.84249	7129.7	7.464322	8.451484	520.4705		.611473
O07	209189P2_G	G	A.Conservative	1.641009	.997758	6277.1	89.745741	63.606014	863.561596		.467484
O07	210090P15_G	NOCALL	D.Low Probability	.630121	.905546	5515.6	17.663254	5.464199	723.874652		1.026097
O08	201322P9_G	G	A.Conservative	1.296814	.866693	6445.3	6.101883	8.717768	808.708231		.27534
O08	201694P4_G	G	A.Conservative	.353297	.997292	5337.5	23.803624	28.273064	609.221956		.27534
O08	208825P7_G	G	B.Moderate	1.243842	.876845	7129.7	3.918982	7.035858	724.96597		.43224
O08	209189P2_G	G	A.Conservative	1.297245	.997923	6277.1	19.875394	29.341803	785.999213		.27534
O08	210090P15_G	NOCALL	I.Bad Spectrum	0	0	0	0	0	0		0
O09	201322P9_G	G	A.Conservative	1.75213	.841633	6445.3	7.786048	8.468177	891.430895		.478621
O09	201694P4_G	G	A.Conservative	.971025	.998356	5337.5	12.13022	15.058106	700.003477		.282541
O09	208825P7_G	NOCALL	I.Bad Spectrum	0	0	0	0	0	0		0
O09	209189P2_G	G	A.Conservative	1.479384	.996014	6277.1	14.565653	19.844255	800.291226		.282541
O09	210090P15_G	NOCALL	I.Bad Spectrum	0	0	0	0	0	0		0
O10	201322P9_G	G	A.Conservative	1.152486	.9564	6445.3	20.156386	9.605094	777.400608		.745111
O10	201694P4_G	NOCALL	D.Low Probability	.459019	.280667	5337.5	5.134307	1.763531	707.432442		.859227
O10	208825P7_G	NOCALL	I.Bad Spectrum	0	0	0	0	0	0		0
O10	209189P2_G	G	B.Moderate	1.352385	.886476	6277.1	17.492709	7.133238	860.030088		.859227
O10	210090P15_G	NOCALL	I.Bad Spectrum	0	0	0	0	0	0		0
O11	201322P9_G	G	A.Conservative	.729506	.996899	6445.3	14.788336	11.257142	796.396051		.426971
O11	201694P4_G	G	A.Conservative	-.028031	.998419	5337.5	39.811966	28.328561	652.057878		.426971
O11	208825P7_G	NOCALL	I.Bad Spectrum	0	0	0	0	0	0		0
O11	209189P2_G	G	A.Conservative	.734042	.998768	6277.1	38.218477	28.816729	773.691665		.426971
O11	210090P15_G	NOCALL	I.Bad Spectrum	0	0	0	0	0	0		0
O12	201322P9_G	G	A.Conservative	.009497	.995696	6445.3	20.064944	16.727186	823.717824		.439942
O12	201694P4_G	G	A.Conservative	-.250003	.995735	5337.5	85.751013	57.927178	645.976207		.439942
O12	208825P7_G	NOCALL	I.Bad Spectrum	0	0	0	0	0	0		0
O12	209189P2_G	G	A.Conservative	.015975	.997629	6277.1	80.92948	65.38099	807.504691		.439942
O12	210090P15_G	NOCALL	I.Bad Spectrum	0	0	0	0	0	0		0
O13	201322P9_G	G	A.Conservative	.55844	.819487	6445.3	14.405021	8.268692	824.854099		.698098
O13	201694P4_G	G	A.Conservative	.201135	.998714	5337.5	20.626158	16.821609	604.163933		.37733
O13	208825P7_G	NOCALL	I.Bad Spectrum	0	0	0	0	0	0		0
O13	209189P2_G	G	A.Conservative	.650619	.997351	6277.1	18.742179	18.378367	685.751569		.37733
O13	210090P15_G	NOCALL	I.Bad Spectrum	0	0	0	0	0	0		0
O14	201322P9_G	G	A.Conservative	2.023596	.997693	6445.3	14.557548	14.123771	877.502988		.422028
O14	201694P4_G	G	A.Conservative	1.219555	.998174	5337.5	64.388705	49.27898	699.80845		.422028
O14	208825P7_G	NOCALL	I.Bad Spectrum	0	0	0	0	0	0		0
O14	209189P2_G	G	A.Conservative	2.025207	.99739	6277.1	74.72102	70.04242	853.591044		.422028
O14	210090P15_G	NOCALL	D.Low Probability	1.446731	.381602	5515.6	4.997973	2.422284	711.19582		.623084
O15	201322P9_G	G	A.Conservative	1.609433	.827773	6445.3	14.922661	8.355174	861.99293		.703829
O15	201694P4_G	G	A.Conservative	1.486433	.997664	5337.5	15.929099	15.918757	656.185672		.345003
O15	208825P7_G	NOCALL	I.Bad Spectrum	0	0	0	0	0	0		0
O15	209189P2_G	G	A.Conservative	2.178751	.996405	6277.1	14.361934	18.678086	767.424921		.345003
O15	210090P15_G	NOCALL	I.Bad Spectrum	0	0	0	0	0	0		0
O16	201322P9_G	G	A.Conservative	1.088543	.994444	6445.3	12.99282	10.30938	872.339289		.458954
O16	201694P4_G	G	A.Conservative	-.004886	.999102	5337.5	23.072288	25.765375	694.642302		.284346
O16	208825P7_G	NOCALL	I.Bad Spectrum	0	0	0	0	0	0		0
O16	209189P2_G	G	A.Conservative	1.011819	.99817	6277.1	23.802485	31.605822	831.80304		.284346
O16	210090P15_G	NOCALL	I.Bad Spectrum	0	0	0	0	0	0		0
O17	201322P9_G	G	A.Conservative	1.032422	.996949	6445.3	17.945862	17.035895	875.410573		.389221
O17	201694P4_G	G	A.Conservative	.555351	.997182	5337.5	62.880097	49.432594	694.115015		.389221
O17	208825P7_G	NOCALL	I.Bad Spectrum	0	0	0	0	0	0		0
O17	209189P2_G	G	A.Conservative	1.029204	.995775	6277.1	75.455722	69.616472	847.971295		.389221
O17	210090P15_G	NOCALL	I.Bad Spectrum	0	0	0	0	0	0		0
O18	201322P9_G	G	A.Conservative	-.745003	.998962	6445.3	25.020965	19.892922	777.225522		.436138
O18	201694P4_G	G	A.Conservative	-.66961	.996412	5337.5	56.891706	36.836506	632.781393		.436138
O18	208825P7_G	NOCALL	I.Bad Spectrum	0	0	0	0	0	0		0
O18	209189P2_G	G	A.Conservative	-.742252	.998552	6277.1	60.312823	46.50018	757.657506		.436138
O18	210090P15_G	NOCALL	I.Bad Spectrum	0	0	0	0	0	0		0
O19	201322P9_G	G	A.Conservative	.809018	.87831	6445.3	16.582914	8.831935	759.090922		.876695
O19	201694P4_G	G	A.Conservative	.67049	.998359	5337.5	16.155239	17.176621	692.916448		.4075
O19	208825P7_G	NOCALL	I.Bad Spectrum	0	0	0	0	0	0		0
O19	209189P2_G	G	A.Conservative	1.431021	.996906	6277.1	16.91658	16.534678	802.116559		.4075
O19	210090P15_G	NOCALL	I.Bad Spectrum	0	0	0	0	0	0		0
O20	201322P9_G	G	A.Conservative	1.933142	.996555	6445.3	13.428216	11.685431	834.184429		.360578
O20	201694P4_G	G	A.Conservative	1.023078	.999242	5337.5	32.605609	24.85166	591.295151		.360578
O20	208825P7_G	NOCALL	I.Bad Spectrum	0	0	0	0	0	0		0
O20	209189P2_G	G	A.Conservative	1.936818	.996861	6277.1	36.584988	30.786156	813.453292		.360578
O20	210090P15_G	NOCALL	I.Bad Spectrum	0	0	0	0	0	0		0
O21	201322P9_G	G	A.Conservative	.898207	.923122	6445.3	16.426049	9.268354	843.49586		.702513
O21	201694P4_G	G	A.Conservative	.638369	.99465	5337.5	22.802532	20.113092	661.606477		.34523
O21	208825P7_G	NOCALL	I.Bad Spectrum	0	0	0	0	0	0		0
O21	209189P2_G	G	A.Conservative	1.457756	.996377	6277.1	25.904516	26.15494	792.097627		.34523
O21	210090P15_G	NOCALL	I.Bad Spectrum	0	0	0	0	0	0		0
O22	201322P9_G	G	A.Conservative	1.345276	.99561	6445.3	16.219781	11.116495	830.757998		.541444
O22	201694P4_G	G	A.Conservative	.917343	.995387	5337.5	29.772472	33.93641	725.482162		.35682
O22	208825P7_G	NOCALL	I.Bad Spectrum	0	0	0	0	0	0		0
O22	209189P2_G	G	A.Conservative	1.729414	.998376	6277.1	26.486431	33.552411	790.230537		.35682
O22	210090P15_G	NOCALL	I.Bad Spectrum	0	0	0	0	0	0		0
O23	201322P9_G	G	A.Conservative	.224956	.994116	6445.3	20.571453	16.49591	875.205319		.457578
O23	201694P4_G	G	A.Conservative	-.149062	.994342	5337.5	68.197819	44.819424	683.030829		.457578
O23	208825P7_G	G	A.Conservative	1.017453	.800972	7129.7	5.931263	8.037591	555.134181		.652938
O23	209189P2_G	G	A.Conservative	.235782	.997166	6277.1	54.465677	42.395889	832.741227		.457578
O23	210090P15_G	NOCALL	I.Bad Spectrum	0	0	0	0	0	0		0
O24	201322P9_G	G	A.Conservative	-1.642213	.99834	6445.3	62.348071	44.630529	801.7819		.461796
O24	201694P4_G	G	A.Conservative	-1.540227	.995092	5337.5	28.189431	16.419221	640.629883		.461796
O24	208825P7_G	NOCALL	I.Bad Spectrum	0	0	0	0	0	0		0
O24	209189P2_G	NOCALL	D.Low Probability	-1.840084	.472651	6277.1	10.76313	2.914048	805.41828		1.077059
O24	210090P15_G	NOCALL	I.Bad Spectrum	0	0	0	0	0	0		0
P01	201322P9_G	G	A.Conservative	.183255	.826928	6445.3	10.920007	8.322012	768.270131		.443227
P01	201694P4_G	G	A.Conservative	-.374506	.997204	5337.5	33.841083	20.818892	614.323463		.443227
P01	208825P7_G	NOCALL	I.Bad Spectrum	0	0	0	0	0	0		0
P01	209189P2_G	G	A.Conservative	.166637	.994569	6277.1	41.518872	30.639086	736.50224		.443227
P01	210090P15_G	NOCALL	I.Bad Spectrum	0	0	0	0	0	0		0
P02	201322P9_G	G	A.Conservative	1.77039	.813296	6445.3	19.930107	8.191976	813.088447		.794381
P02	201694P4_G	G	A.Conservative	1.364235	.875208	5337.5	19.755854	8.810342	646.061119		.635216
P02	208825P7_G	NOCALL	I.Bad Spectrum	0	0	0	0	0	0		0
P02	209189P2_G	G	A.Conservative	2.104929	.994489	6277.1	18.348941	14.115177	780.070213		.460324
P02	210090P15_G	NOCALL	I.Bad Spectrum	0	0	0	0	0	0		0
P03	201322P9_G	G	A.Conservative	2.23595	.985814	6445.3	18.404833	9.884369	834.688951		.642861
P03	201694P4_G	G	A.Conservative	1.661621	.917988	5337.5	20.924995	9.258847	673.285752		.642861
P03	208825P7_G	NOCALL	I.Bad Spectrum	0	0	0	0	0	0		0
P03	209189P2_G	G	A.Conservative	2.225246	.993906	6277.1	41.263757	29.364714	796.136993		.449867
P03	210090P15_G	NOCALL	I.Bad Spectrum	0	0	0	0	0	0		0
P04	201322P9_G	G	A.Conservative	2.047417	.998375	6445.3	20.10689	12.277913	839.517745		.539846
P04	201694P4_G	G	A.Conservative	1.439741	.994524	5337.5	27.367294	13.304884	643.091337		.539846
P04	208825P7_G	NOCALL	I.Bad Spectrum	0	0	0	0	0	0		0
P04	209189P2_G	G	A.Conservative	2.074338	.996204	6277.1	51.202897	30.218154	814.123083		.539846
P04	210090P15_G	NOCALL	I.Bad Spectrum	0	0	0	0	0	0		0
P05	201322P9_G	G	A.Conservative	2.103659	.997386	6445.3	20.128096	15.079485	852.56398		.485108
P05	201694P4_G	G	A.Conservative	1.549322	.995586	5337.5	78.017792	48.068506	645.225482		.485108
P05	208825P7_G	NOCALL	I.Bad Spectrum	0	0	0	0	0	0		0
P05	209189P2_G	G	A.Conservative	2.103514	.996193	6277.1	77.385895	56.29128	827.671957		.485108
P05	210090P15_G	NOCALL	I.Bad Spectrum	0	0	0	0	0	0		0
P06	201322P9_G	G	A.Conservative	.298038	.997007	6445.3	22.795484	17.371127	809.447683		.461246
P06	201694P4_G	G	A.Conservative	.099628	.99718	5337.5	79.093331	47.646277	655.204314		.461246
P06	208825P7_G	NOCALL	I.Bad Spectrum	0	0	0	0	0	0		0
P06	209189P2_G	G	A.Conservative	.302012	.998565	6277.1	80.397742	59.172262	786.157957		.461246
P06	210090P15_G	NOCALL	I.Bad Spectrum	0	0	0	0	0	0		0
P07	201322P9_G	G	A.Conservative	1.107086	.996696	6445.3	16.802202	14.066003	775.721627		.428681
P07	201694P4_G	G	A.Conservative	.666841	.991568	5337.5	45.074386	31.091407	638.801037		.428681
P07	208825P7_G	NOCALL	I.Bad Spectrum	0	0	0	0	0	0		0
P07	209189P2_G	G	A.Conservative	1.105662	.996274	6277.1	46.302899	37.644479	753.043549		.428681
P07	210090P15_G	NOCALL	D.Low Probability	.163384	.742854	5515.6	16.139792	4.511844	662.432355		1.015761
P08	201322P9_G	G	A.Conservative	1.99263	.805376	6445.3	16.15154	8.132829	852.602879		.630285
P08	201694P4_G	G	A.Conservative	1.384406	.997934	5337.5	34.623428	18.798412	653.421383		.49875
P08	208825P7_G	NOCALL	I.Bad Spectrum	0	0	0	0	0	0		0
P08	209189P2_G	G	A.Conservative	1.94281	.996635	6277.1	27.74807	17.92225	754.72997		.49875
P08	210090P15_G	NOCALL	D.Low Probability	1.357813	.348958	5515.6	6.089412	2.172842	705.133613		.760756
P09	201322P9_G	G	A.Conservative	3.101518	.921336	6445.3	13.828217	9.268149	732.056776		.5465
P09	201694P4_G	G	A.Conservative	2.18517	.874607	5337.5	16.101156	8.840666	614.827201		.5465
P09	208825P7_G	NOCALL	I.Bad Spectrum	0	0	0	0	0	0		0
P09	209189P2_G	G	A.Conservative	3.103672	.997956	6277.1	32.60001	21.204947	703.49403		.5465
P09	210090P15_G	NOCALL	I.Bad Spectrum	0	0	0	0	0	0		0
P10	201322P9_G	G	A.Conservative	2.408688	.998466	6445.3	23.482083	21.377585	752.509581		.430878
P10	201694P4_G	G	A.Conservative	1.516444	.998271	5337.5	41.888185	31.789188	582.101562		.430878
P10	208825P7_G	G	A.Conservative	2.797214	.803557	7129.7	5.225209	8.068598	922.031418		.57759
P10	209189P2_G	G	A.Conservative	2.412548	.998679	6277.1	47.871872	42.402588	732.109367		.430878
P10	210090P15_G	NOCALL	D.Low Probability	1.306765	.995301	5515.6	39.96982	10.433947	659.709729		1.085654
P11	201322P9_G	G	A.Conservative	1.563881	.995507	6445.3	13.901471	11.614269	855.784458		.495903
P11	201694P4_G	G	A.Conservative	.744231	.996623	5337.5	37.182886	32.542941	577.662828		.495903
P11	208825P7_G	NOCALL	I.Bad Spectrum	0	0	0	0	0	0		0
P11	209189P2_G	G	A.Conservative	1.564205	.997511	6277.1	43.902352	35.680598	832.581652		.495903
P11	210090P15_G	NOCALL	I.Bad Spectrum	0	0	0	0	0	0		0
P12	201322P9_G	G	A.Conservative	-.0495	.994338	6445.3	26.400361	18.997067	854.786103		.504647
P12	201694P4_G	G	A.Conservative	-.252928	.996247	5337.5	106.636248	64.012452	661.152964		.504647
P12	208825P7_G	NOCALL	I.Bad Spectrum	0	0	0	0	0	0		0
P12	209189P2_G	G	A.Conservative	-.043252	.997035	6277.1	94.419837	66.094072	831.164611		.504647
P12	210090P15_G	NOCALL	D.Low Probability	-.420164	.838429	5515.6	16.609044	5.139643	682.659902		1.078309
P13	201322P9_G	G	A.Conservative	1.465232	.997853	6445.3	16.460662	12.059019	854.874578		.46227
P13	201694P4_G	G	A.Conservative	.975673	.998903	5337.5	56.449967	33.778736	669.756878		.46227
P13	208825P7_G	NOCALL	I.Bad Spectrum	0	0	0	0	0	0		0
P13	209189P2_G	G	A.Conservative	1.465397	.99854	6277.1	55.273249	39.273316	831.214348		.46227
P13	210090P15_G	NOCALL	D.Low Probability	.868895	.195902	5515.6	3.002516	1.278415	699.650675		.618587
P14	201322P9_G	G	A.Conservative	1.712187	.998634	6445.3	13.751287	10.47878	733.438712		.506715
P14	201694P4_G	G	A.Conservative	1.232922	.997714	5337.5	33.709359	20.505024	588.84117		.506715
P14	208825P7_G	NOCALL	I.Bad Spectrum	0	0	0	0	0	0		0
P14	209189P2_G	G	A.Conservative	1.714508	.998232	6277.1	38.11396	28.09669	712.71743		.506715
P14	210090P15_G	G	A.Conservative	1.096038	.903152	5515.6	35.248991	9.089902	692.029332		1.078214
P15	201322P9_G	G	A.Conservative	1.383815	.995336	6445.3	24.954632	10.735402	826.279167		.769774
P15	201694P4_G	G	A.Conservative	.876	.999088	5337.5	30.223382	23.344729	662.472687		.364163
P15	208825P7_G	NOCALL	I.Bad Spectrum	0	0	0	0	0	0		0
P15	209189P2_G	G	A.Conservative	1.423485	.999547	6277.1	23.060084	21.029603	801.681813		.364163
P15	210090P15_G	NOCALL	I.Bad Spectrum	0	0	0	0	0	0		0
P16	201322P9_G	G	A.Conservative	1.975363	.998888	6445.3	22.017863	15.91011	781.858395		.448224
P16	201694P4_G	G	A.Conservative	1.195286	.999398	5337.5	75.239607	44.538519	657.759877		.448224
P16	208825P7_G	G	A.Conservative	2.284567	.916896	7129.7	7.033451	9.194848	649.745778		.72343
P16	209189P2_G	G	A.Conservative	1.970496	.997862	6277.1	60.707918	42.557734	759.823609		.448224
P16	210090P15_G	NOCALL	D.Low Probability	1.327848	.345428	5515.6	6.543122	2.169093	696.407185		.8563
P17	201322P9_G	G	A.Conservative	1.563923	.996416	6445.3	18.00561	15.527511	838.559297		.457129
P17	201694P4_G	G	A.Conservative	.704882	.990422	5337.5	61.961598	44.149693	709.515414		.457129
P17	208825P7_G	G	C.Aggressive	3.012827	.998246	7129.7	5.564971	6.249829	700.987688		.701662
P17	209189P2_G	G	A.Conservative	1.56532	.998175	6277.1	61.895794	51.873354	815.46274		.457129
P17	210090P15_G	NOCALL	I.Bad Spectrum	0	0	0	0	0	0		0
P18	201322P9_G	G	A.Conservative	-.266643	.99571	6445.3	29.506939	24.388018	831.692917		.438001
P18	201694P4_G	G	A.Conservative	-.385535	.998935	5337.5	70.385166	48.08519	667.653953		.438001
P18	208825P7_G	G	A.Conservative	.524486	.946202	7129.7	15.617598	9.474804	770.525201		.923145
P18	209189P2_G	G	A.Conservative	-.263048	.996509	6277.1	71.604632	57.501176	811.181673		.438001
P18	210090P15_G	NOCALL	I.Bad Spectrum	0	0	0	0	0	0		0
P19	201322P9_G	G	A.Conservative	1.585029	.99714	6445.3	18.452974	11.98331	790.529487		.455427
P19	201694P4_G	G	A.Conservative	.9287	.996973	5337.5	65.873696	34.847761	629.026138		.455427
P19	208825P7_G	G	C.Aggressive	2.335849	.998349	7129.7	9.085548	6.310963	782.780032		.987733
P19	209189P2_G	G	A.Conservative	1.584703	.997534	6277.1	49.750895	31.312498	767.087861		.455427
P19	210090P15_G	NOCALL	D.Low Probability	1.046901	.227238	5515.6	3.318966	1.444692	666.118982		.65058
P20	201322P9_G	G	A.Conservative	2.072813	.996507	6445.3	14.442892	10.414911	784.888981		.5643
P20	201694P4_G	G	A.Conservative	1.308909	.996075	5337.5	28.251975	21.458379	684.481562		.38576
P20	208825P7_G	NOCALL	I.Bad Spectrum	0	0	0	0	0	0		0
P20	209189P2_G	G	A.Conservative	2.029744	.995921	6277.1	22.900175	21.059078	799.347822		.38576
P20	210090P15_G	NOCALL	I.Bad Spectrum	0	0	0	0	0	0		0
P21	201322P9_G	G	A.Conservative	2.154965	.995532	6445.3	17.099397	14.59977	841.641148		.429307
P21	201694P4_G	G	A.Conservative	1.533028	.993673	5337.5	69.243519	47.846841	668.011419		.429307
P21	208825P7_G	NOCALL	I.Bad Spectrum	0	0	0	0	0	0		0
P21	209189P2_G	G	A.Conservative	2.154062	.996734	6277.1	55.585204	45.984376	818.842131		.429307
P21	210090P15_G	NOCALL	I.Bad Spectrum	0	0	0	0	0	0		0
P22	201322P9_G	G	A.Conservative	2.228953	.998361	6445.3	17.117049	11.482982	810.216803		.418541
P22	201694P4_G	G	A.Conservative	1.608431	.992519	5337.5	67.998454	37.092483	638.445114		.418541
P22	208825P7_G	NOCALL	D.Low Probability	1.73227	.633828	7129.7	9.164514	3.854794	611.082837		.985926
P22	209189P2_G	G	A.Conservative	2.224476	.996086	6277.1	58.115883	37.770866	780.170097		.418541
P22	210090P15_G	NOCALL	D.Low Probability	1.249046	.671646	5515.6	12.739735	4.085172	697.329186		.985926
P23	201322P9_G	G	A.Conservative	1.160617	.998785	6445.3	42.694835	29.619989	837.810736		.49382
P23	201694P4_G	G	A.Conservative	.332415	.997209	5337.5	71.811511	40.131468	675.937972		.49382
P23	208825P7_G	G	A.Conservative	1.569831	.883978	7129.7	6.378964	8.882056	607.469072		.49382
P23	209189P2_G	G	A.Conservative	1.128323	.993762	6277.1	60.670909	40.749437	806.418575		.49382
P23	210090P15_G	NOCALL	I.Bad Spectrum	0	0	0	0	0	0		0
P24	201322P9_G	G	A.Conservative	-.752031	.998619	6445.3	58.342471	40.204122	875.727052		.458238
P24	201694P4_G	G	A.Conservative	-1.123191	.989112	5337.5	20.465278	11.366846	613.76382		.458238
P24	208825P7_G	NOCALL	I.Bad Spectrum	0	0	0	0	0	0		0
P24	209189P2_G	NOCALL	D.Low Probability	-.78982	.448113	6277.1	8.7649	2.767115	755.938588		.991323
P24	210090P15_G	NOCALL	I.Bad Spectrum	0	0	0	0	0	0		0
