# Supplementary material for: Gene expression-based screening for inhibitors of PDGFR signaling
Source: Genome Biol. 2008 Mar 1;9(3):R47. doi: 10.1186/gb-2008-9-3-r47 (PMC2397499; doi:10.1186/gb-2008-9-3-r47)
Supplement: Additional data file 1 — Primary screen data. [file gb-2008-9-3-r47-S1.zip › Primary_Screen_Data/ScreenData/ScreenASDI1/PLATE28017.1_0711.DTL]

Sequenom db=biomass genotype results details	Plate=28017, ExpNo=1	TimeStamp=0711	filename=PLATE28017.1_0711.DTL
well_position	assay_id	genotype_id	Call_Status_LU.description	max_shift	Call.score	Picked_Peaks.mass	Picked_Peaks.height	Picked_Peaks.snr	Picked_Peaks.resolution	Picked_Peaks.integral	Spectra.noise_std_dev
A01	201322P9_G	G	A.Conservative	4.07993	.821562	6445.3	10.796378	8.273912	877.133671		.481388
A01	201694P4_G	NOCALL	D.Low Probability	3.330971	.984509	5337.5	26.028457	9.465483	670.099218		.793302
A01	208825P7_G	NOCALL	I.Bad Spectrum	0	0	0	0	0	0		0
A01	209189P2_G	NOCALL	D.Low Probability	4.084272	.994573	6277.1	43.109125	18.895548	829.32318		.793302
A01	210090P15_G	NOCALL	I.Bad Spectrum	0	0	0	0	0	0		0
A02	201322P9_G	G	A.Conservative	5.162491	.995857	6445.3	14.310473	12.661344	823.743082		.420874
A02	201694P4_G	NOCALL	D.Low Probability	3.76052	.812838	5337.5	12.862748	5.055958	696.604694		.818805
A02	208825P7_G	NOCALL	I.Bad Spectrum	0	0	0	0	0	0		0
A02	209189P2_G	NOCALL	D.Low Probability	4.766282	.272212	6277.1	3.772702	1.784268	843.496084		.818805
A02	210090P15_G	NOCALL	I.Bad Spectrum	0	0	0	0	0	0		0
A03	201322P9_G	G	A.Conservative	4.976614	.848886	6445.3	13.715161	8.538844	880.639174		.588179
A03	201694P4_G	G	A.Conservative	4.06527	.987694	5337.5	18.50766	13.463861	688.729658		.418071
A03	208825P7_G	NOCALL	I.Bad Spectrum	0	0	0	0	0	0		0
A03	209189P2_G	G	A.Conservative	4.927953	.997973	6277.1	30.029712	26.364009	830.936774		.418071
A03	210090P15_G	NOCALL	I.Bad Spectrum	0	0	0	0	0	0		0
A04	201322P9_G	G	A.Conservative	4.802486	.880481	6445.3	13.917741	8.840818	868.660923		.597825
A04	201694P4_G	G	A.Conservative	4.379089	.988348	5337.5	15.345937	15.214589	699.507324		.344484
A04	208825P7_G	NOCALL	I.Bad Spectrum	0	0	0	0	0	0		0
A04	209189P2_G	G	A.Conservative	5.19245	.994817	6277.1	17.869038	21.404625	855.964572		.344484
A04	210090P15_G	NOCALL	I.Bad Spectrum	0	0	0	0	0	0		0
A05	201322P9_G	NOCALL	D.Low Probability	4.51331	.994614	6445.3	27.766517	12.371193	852.386774		.782487
A05	201694P4_G	G	A.Conservative	3.899205	.992442	5337.5	29.200592	20.478838	686.056211		.35879
A05	208825P7_G	NOCALL	I.Bad Spectrum	0	0	0	0	0	0		0
A05	209189P2_G	G	A.Conservative	4.816558	.998286	6277.1	42.913334	36.237548	820.910207		.35879
A05	210090P15_G	NOCALL	I.Bad Spectrum	0	0	0	0	0	0		0
A06	201322P9_G	G	A.Conservative	3.299958	.893227	6445.3	10.202508	8.970992	853.822385		.389748
A06	201694P4_G	NOCALL	D.Low Probability	2.275007	.991479	5337.5	58.098106	20.111744	711.552438		.894419
A06	208825P7_G	NOCALL	I.Bad Spectrum	0	0	0	0	0	0		0
A06	209189P2_G	G	A.Conservative	3.382195	.998786	6277.1	35.34453	30.030294	843.835307		.389748
A06	210090P15_G	NOCALL	I.Bad Spectrum	0	0	0	0	0	0		0
A07	201322P9_G	G	A.Conservative	4.443097	.995786	6445.3	13.710836	10.653385	843.635697		.507735
A07	201694P4_G	NOCALL	D.Low Probability	3.755394	.991421	5337.5	51.585587	15.909977	678.466344		.857847
A07	208825P7_G	NOCALL	I.Bad Spectrum	0	0	0	0	0	0		0
A07	209189P2_G	G	A.Conservative	4.800944	.996024	6277.1	18.903192	16.063008	810.52104		.368257
A07	210090P15_G	NOCALL	I.Bad Spectrum	0	0	0	0	0	0		0
A08	201322P9_G	G	A.Conservative	5.1999	.936958	6445.3	9.757469	9.443032	865.406575		.371329
A08	201694P4_G	G	A.Conservative	4.48735	.994077	5337.5	40.207492	31.073447	684.886795		.371329
A08	208825P7_G	NOCALL	I.Bad Spectrum	0	0	0	0	0	0		0
A08	209189P2_G	G	A.Conservative	5.25159	.998815	6277.1	47.002352	43.993991	857.570614		.371329
A08	210090P15_G	NOCALL	I.Bad Spectrum	0	0	0	0	0	0		0
A09	201322P9_G	NOCALL	D.Low Probability	5.017425	.996015	6445.3	30.412238	13.059389	868.951042		.870961
A09	201694P4_G	G	A.Conservative	4.448893	.993863	5337.5	19.619267	19.198608	683.2123		.326596
A09	208825P7_G	NOCALL	I.Bad Spectrum	0	0	0	0	0	0		0
A09	209189P2_G	G	A.Conservative	5.552895	.998973	6277.1	39.565559	46.047023	862.802717		.326596
A09	210090P15_G	NOCALL	I.Bad Spectrum	0	0	0	0	0	0		0
A10	201322P9_G	NOCALL	D.Low Probability	5.24433	.996569	6445.3	33.677322	14.556305	829.935016		.881199
A10	201694P4_G	G	A.Conservative	4.624426	.996011	5337.5	38.424051	24.927261	675.732638		.389149
A10	208825P7_G	NOCALL	I.Bad Spectrum	0	0	0	0	0	0		0
A10	209189P2_G	G	A.Conservative	5.616422	.998032	6277.1	57.255447	44.641521	817.859322		.389149
A10	210090P15_G	NOCALL	I.Bad Spectrum	0	0	0	0	0	0		0
A11	201322P9_G	G	A.Conservative	4.621753	.876103	6445.3	12.632479	8.816308	901.964766		.526498
A11	201694P4_G	G	A.Conservative	3.960943	.991994	5337.5	16.445413	10.734217	668.236361		.3918
A11	208825P7_G	NOCALL	I.Bad Spectrum	0	0	0	0	0	0		0
A11	209189P2_G	G	A.Conservative	4.808793	.995925	6277.1	25.791044	20.385478	833.885648		.3918
A11	210090P15_G	NOCALL	I.Bad Spectrum	0	0	0	0	0	0		0
A12	201322P9_G	NOCALL	D.Low Probability	1.826808	.994078	6445.3	23.028442	11.527611	841.472878		.814812
A12	201694P4_G	G	A.Conservative	1.364069	.997871	5337.5	29.971099	26.158458	705.665382		.336271
A12	208825P7_G	NOCALL	I.Bad Spectrum	0	0	0	0	0	0		0
A12	209189P2_G	G	A.Conservative	1.967545	.998398	6277.1	34.867383	36.00095	785.540721		.336271
A12	210090P15_G	NOCALL	I.Bad Spectrum	0	0	0	0	0	0		0
A13	201322P9_G	NOCALL	D.Low Probability	4.825957	.996631	6445.3	37.232367	15.364067	873.352187		.862155
A13	201694P4_G	G	A.Conservative	4.895871	.994564	5337.5	19.398292	17.466557	698.798259		.343245
A13	208825P7_G	NOCALL	I.Bad Spectrum	0	0	0	0	0	0		0
A13	209189P2_G	G	A.Conservative	5.531681	.996324	6277.1	37.623842	38.81384	847.72487		.343245
A13	210090P15_G	NOCALL	I.Bad Spectrum	0	0	0	0	0	0		0
A14	201322P9_G	NOCALL	D.Low Probability	4.939829	.995514	6445.3	34.683477	14.105973	887.910668		.824021
A14	201694P4_G	G	A.Conservative	4.147133	.996539	5337.5	58.802939	48.676066	722.311497		.357501
A14	208825P7_G	NOCALL	I.Bad Spectrum	0	0	0	0	0	0		0
A14	209189P2_G	G	A.Conservative	5.346798	.996154	6277.1	62.587429	61.530409	886.683602		.357501
A14	210090P15_G	NOCALL	I.Bad Spectrum	0	0	0	0	0	0		0
A15	201322P9_G	NOCALL	D.Low Probability	5.721172	.969461	6445.3	9.052656	5.854375	782.618471		.639964
A15	201694P4_G	G	A.Conservative	2.348186	.910208	5337.5	5.968062	9.166003	646.512234		.30754
A15	208825P7_G	NOCALL	I.Bad Spectrum	0	0	0	0	0	0		0
A15	209189P2_G	G	A.Conservative	4.303917	.995937	6277.1	7.518921	14.239402	685.587347		.30754
A15	210090P15_G	NOCALL	I.Bad Spectrum	0	0	0	0	0	0		0
A16	201322P9_G	G	A.Conservative	4.887759	.909389	6445.3	8.507975	9.184015	912.745799		.351844
A16	201694P4_G	G	A.Conservative	4.115325	.993676	5337.5	32.247981	28.425993	732.612433		.351844
A16	208825P7_G	NOCALL	I.Bad Spectrum	0	0	0	0	0	0		0
A16	209189P2_G	G	A.Conservative	4.985002	.997703	6277.1	38.685008	40.520678	895.045609		.351844
A16	210090P15_G	NOCALL	I.Bad Spectrum	0	0	0	0	0	0		0
A17	201322P9_G	G	A.Conservative	3.769806	.968788	6445.3	20.351866	9.717027	864.692329		.810853
A17	201694P4_G	NOCALL	D.Low Probability	3.078994	.60457	5337.5	9.691108	3.762706	698.26831		.810853
A17	208825P7_G	NOCALL	I.Bad Spectrum	0	0	0	0	0	0		0
A17	209189P2_G	NOCALL	D.Low Probability	3.868645	.772816	6277.1	10.277221	4.759121	850.822912		.810853
A17	210090P15_G	NOCALL	I.Bad Spectrum	0	0	0	0	0	0		0
A18	201322P9_G	NOCALL	D.Low Probability	1.699919	.997567	6445.3	31.855616	12.90258	845.883517		.883596
A18	201694P4_G	G	A.Conservative	1.543354	.998461	5337.5	37.048958	28.733586	700.416959		.385393
A18	208825P7_G	NOCALL	I.Bad Spectrum	0	0	0	0	0	0		0
A18	209189P2_G	G	A.Conservative	1.967181	.993359	6277.1	70.057412	64.949867	834.331688		.385393
A18	210090P15_G	NOCALL	I.Bad Spectrum	0	0	0	0	0	0		0
A19	201322P9_G	G	A.Conservative	4.970681	.826152	6445.3	7.759951	8.339852	852.08331		.359075
A19	201694P4_G	G	A.Conservative	4.282089	.9919	5337.5	15.297094	13.198395	671.02249		.359075
A19	208825P7_G	NOCALL	I.Bad Spectrum	0	0	0	0	0	0		0
A19	209189P2_G	G	A.Conservative	4.978243	.992995	6277.1	25.737797	26.783248	868.750264		.359075
A19	210090P15_G	NOCALL	I.Bad Spectrum	0	0	0	0	0	0		0
A20	201322P9_G	G	A.Conservative	5.083293	.990175	6445.3	10.794145	10.447595	861.441589		.377631
A20	201694P4_G	G	A.Conservative	4.34371	.994297	5337.5	41.81323	33.098052	678.68099		.377631
A20	208825P7_G	NOCALL	I.Bad Spectrum	0	0	0	0	0	0		0
A20	209189P2_G	G	A.Conservative	5.09066	.994832	6277.1	49.056472	46.076765	833.591885		.377631
A20	210090P15_G	NOCALL	I.Bad Spectrum	0	0	0	0	0	0		0
A21	201322P9_G	G	A.Conservative	4.265493	.893631	6445.3	7.808557	9.035248	832.172172		.335145
A21	201694P4_G	NOCALL	D.Low Probability	3.51454	.728514	5337.5	11.862156	4.471691	705.028262		.818921
A21	208825P7_G	NOCALL	I.Bad Spectrum	0	0	0	0	0	0		0
A21	209189P2_G	NOCALL	D.Low Probability	4.533153	.687353	6277.1	9.501708	4.224289	878.313451		.818921
A21	210090P15_G	NOCALL	I.Bad Spectrum	0	0	0	0	0	0		0
A22	201322P9_G	G	A.Conservative	5.082563	.993517	6445.3	12.312316	10.619476	859.257201		.419264
A22	201694P4_G	NOCALL	D.Low Probability	3.699205	.881872	5337.5	15.504708	5.379989	686.154737		.904506
A22	208825P7_G	NOCALL	I.Bad Spectrum	0	0	0	0	0	0		0
A22	209189P2_G	NOCALL	D.Low Probability	4.554867	.260166	6277.1	4.165801	1.708822	836.93108		.904506
A22	210090P15_G	NOCALL	I.Bad Spectrum	0	0	0	0	0	0		0
A23	201322P9_G	G	A.Conservative	2.939343	.996844	6445.3	9.538782	11.27178	854.94241		.337011
A23	201694P4_G	G	A.Conservative	2.381358	.992063	5337.5	15.865299	15.039089	721.651892		.337011
A23	208825P7_G	NOCALL	I.Bad Spectrum	0	0	0	0	0	0		0
A23	209189P2_G	G	A.Conservative	3.043251	.99553	6277.1	12.302875	14.077035	869.325819		.337011
A23	210090P15_G	NOCALL	I.Bad Spectrum	0	0	0	0	0	0		0
A24	201322P9_G	G	A.Conservative	.90415	.812196	6445.3	17.157307	8.190095	799.005809		.838817
A24	201694P4_G	NOCALL	D.Low Probability	.625524	.493608	5337.5	8.097922	3.070412	653.089743		.838817
A24	208825P7_G	NOCALL	I.Bad Spectrum	0	0	0	0	0	0		0
A24	209189P2_G	NOCALL	D.Low Probability	.990728	.589761	6277.1	7.908479	3.650896	790.257267		.838817
A24	210090P15_G	NOCALL	I.Bad Spectrum	0	0	0	0	0	0		0
B01	201322P9_G	G	A.Conservative	3.2169	.93808	6445.3	12.373733	9.407156	833.930117		.467233
B01	201694P4_G	G	A.Conservative	2.913065	.90939	5337.5	10.456096	9.179088	642.896796		.347578
B01	208825P7_G	NOCALL	I.Bad Spectrum	0	0	0	0	0	0		0
B01	209189P2_G	G	A.Conservative	3.697312	.996698	6277.1	16.828337	17.393249	809.499547		.347578
B01	210090P15_G	NOCALL	I.Bad Spectrum	0	0	0	0	0	0		0
B02	201322P9_G	G	A.Conservative	4.94821	.994924	6445.3	14.935363	12.644433	865.479891		.393572
B02	201694P4_G	NOCALL	D.Low Probability	3.544813	.493739	5337.5	9.755375	3.079266	705.103589		.869721
B02	208825P7_G	NOCALL	I.Bad Spectrum	0	0	0	0	0	0		0
B02	209189P2_G	NOCALL	D.Low Probability	4.445736	.575678	6277.1	9.457544	3.54572	850.90369		.869721
B02	210090P15_G	NOCALL	I.Bad Spectrum	0	0	0	0	0	0		0
B03	201322P9_G	G	A.Conservative	4.952126	.992663	6445.3	10.27458	10.902871	810.404771		.3378
B03	201694P4_G	G	A.Conservative	3.892881	.992401	5337.5	33.414885	28.046471	651.140403		.3378
B03	208825P7_G	NOCALL	I.Bad Spectrum	0	0	0	0	0	0		0
B03	209189P2_G	G	A.Conservative	5.051586	.997179	6277.1	25.953871	26.608025	794.075988		.3378
B03	210090P15_G	NOCALL	I.Bad Spectrum	0	0	0	0	0	0		0
B04	201322P9_G	G	A.Conservative	4.239839	.864126	6445.3	13.069616	8.705177	948.852299		.514284
B04	201694P4_G	NOCALL	D.Low Probability	3.674997	.503596	5337.5	8.537355	3.133005	736.108748		.863893
B04	208825P7_G	NOCALL	I.Bad Spectrum	0	0	0	0	0	0		0
B04	209189P2_G	NOCALL	D.Low Probability	4.454419	.271183	6277.1	2.674866	1.726634	863.366758		.514284
B04	210090P15_G	NOCALL	I.Bad Spectrum	0	0	0	0	0	0		0
B05	201322P9_G	G	A.Conservative	4.474025	.822023	6445.3	9.91842	8.308574	844.060475		.485847
B05	201694P4_G	G	A.Conservative	3.739519	.99371	5337.5	20.996128	19.667026	626.102334		.350899
B05	208825P7_G	NOCALL	I.Bad Spectrum	0	0	0	0	0	0		0
B05	209189P2_G	G	A.Conservative	4.550851	.99791	6277.1	16.446046	19.095974	786.354927		.350899
B05	210090P15_G	NOCALL	I.Bad Spectrum	0	0	0	0	0	0		0
B06	201322P9_G	G	A.Conservative	2.246971	.878339	6445.3	13.567928	8.83263	877.956881		.531655
B06	201694P4_G	G	A.Conservative	1.622398	.997871	5337.5	29.759539	24.390138	658.945221		.375758
B06	208825P7_G	NOCALL	I.Bad Spectrum	0	0	0	0	0	0		0
B06	209189P2_G	G	A.Conservative	2.082115	.991952	6277.1	24.01164	22.501781	795.257571		.375758
B06	210090P15_G	NOCALL	I.Bad Spectrum	0	0	0	0	0	0		0
B07	201322P9_G	G	A.Conservative	3.96342	.811976	6445.3	6.736687	8.174146	904.107384		.302223
B07	201694P4_G	NOCALL	D.Low Probability	2.543966	.991392	5337.5	27.384839	11.592251	704.517233		.72462
B07	208825P7_G	NOCALL	I.Bad Spectrum	0	0	0	0	0	0		0
B07	209189P2_G	G	A.Conservative	4.177832	.996993	6277.1	10.4273	12.267941	850.687828		.302223
B07	210090P15_G	NOCALL	I.Bad Spectrum	0	0	0	0	0	0		0
B08	201322P9_G	G	A.Conservative	4.898839	.997302	6445.3	14.852727	10.773098	859.508359		.528703
B08	201694P4_G	G	A.Conservative	4.462433	.993828	5337.5	20.913014	14.251153	669.254785		.399115
B08	208825P7_G	NOCALL	I.Bad Spectrum	0	0	0	0	0	0		0
B08	209189P2_G	G	A.Conservative	5.267431	.999362	6277.1	40.092943	32.711715	833.355462		.399115
B08	210090P15_G	NOCALL	I.Bad Spectrum	0	0	0	0	0	0		0
B09	201322P9_G	NOCALL	D.Low Probability	4.547577	.998356	6445.3	31.895057	13.17066	824.851874		.920987
B09	201694P4_G	G	A.Conservative	4.12706	.994581	5337.5	49.914985	37.475181	700.699692		.394029
B09	208825P7_G	NOCALL	I.Bad Spectrum	0	0	0	0	0	0		0
B09	209189P2_G	G	A.Conservative	4.960407	.998923	6277.1	51.922422	46.461816	813.570783		.394029
B09	210090P15_G	NOCALL	I.Bad Spectrum	0	0	0	0	0	0		0
B10	201322P9_G	NOCALL	D.Low Probability	4.331991	.996152	6445.3	31.994961	13.058153	844.992035		.87515
B10	201694P4_G	G	A.Conservative	4.172213	.994548	5337.5	37.35339	27.312015	663.384734		.385992
B10	208825P7_G	NOCALL	I.Bad Spectrum	0	0	0	0	0	0		0
B10	209189P2_G	G	A.Conservative	4.894189	.99812	6277.1	45.534889	40.428634	831.646819		.385992
B10	210090P15_G	NOCALL	I.Bad Spectrum	0	0	0	0	0	0		0
B11	201322P9_G	G	A.Conservative	2.904695	.931496	6445.3	8.852383	9.377195	884.456508		.324831
B11	201694P4_G	G	A.Conservative	2.304097	.99412	5337.5	35.608524	30.670722	706.756909		.324831
B11	208825P7_G	NOCALL	I.Bad Spectrum	0	0	0	0	0	0		0
B11	209189P2_G	G	A.Conservative	2.952908	.998756	6277.1	33.802001	34.713721	844.20962		.324831
B11	210090P15_G	NOCALL	I.Bad Spectrum	0	0	0	0	0	0		0
B12	201322P9_G	G	A.Conservative	1.63232	.997052	6445.3	11.604953	10.054608	844.445727		.387742
B12	201694P4_G	G	A.Conservative	1.169182	.99467	5337.5	34.176047	24.007111	693.900801		.387742
B12	208825P7_G	NOCALL	I.Bad Spectrum	0	0	0	0	0	0		0
B12	209189P2_G	G	A.Conservative	1.589392	.997584	6277.1	51.599722	43.314578	836.124835		.387742
B12	210090P15_G	NOCALL	I.Bad Spectrum	0	0	0	0	0	0		0
B13	201322P9_G	NOCALL	D.Low Probability	4.487357	.995282	6445.3	59.427642	21.590405	885.082742		1.050019
B13	201694P4_G	G	A.Conservative	4.072098	.996592	5337.5	67.483189	46.526829	641.126984		.418168
B13	208825P7_G	NOCALL	I.Bad Spectrum	0	0	0	0	0	0		0
B13	209189P2_G	G	A.Conservative	4.784042	.996985	6277.1	70.402477	57.84547	839.286679		.418168
B13	210090P15_G	NOCALL	I.Bad Spectrum	0	0	0	0	0	0		0
B14	201322P9_G	G	A.Conservative	5.050553	.992708	6445.3	11.769917	11.242274	799.058524		.36636
B14	201694P4_G	G	A.Conservative	4.31384	.997467	5337.5	59.708847	46.36646	720.899659		.36636
B14	208825P7_G	NOCALL	I.Bad Spectrum	0	0	0	0	0	0		0
B14	209189P2_G	G	A.Conservative	5.052203	.992627	6277.1	59.410197	55.017366	778.514718		.36636
B14	210090P15_G	NOCALL	I.Bad Spectrum	0	0	0	0	0	0		0
B15	201322P9_G	NOCALL	D.Low Probability	5.131003	.994329	6445.3	20.506633	10.27783	782.01553		.769918
B15	201694P4_G	G	A.Conservative	4.375219	.99207	5337.5	11.112407	10.782746	595.320337		.330643
B15	208825P7_G	NOCALL	I.Bad Spectrum	0	0	0	0	0	0		0
B15	209189P2_G	G	A.Conservative	5.26901	.993093	6277.1	28.6278	33.950965	733.281482		.330643
B15	210090P15_G	NOCALL	I.Bad Spectrum	0	0	0	0	0	0		0
B16	201322P9_G	G	A.Conservative	4.60463	.91625	6445.3	10.398642	9.198093	817.029782		.396488
B16	201694P4_G	G	A.Conservative	3.641696	.994867	5337.5	42.860642	30.569589	678.763709		.396488
B16	208825P7_G	NOCALL	I.Bad Spectrum	0	0	0	0	0	0		0
B16	209189P2_G	G	A.Conservative	4.525843	.99535	6277.1	41.983135	35.958485	793.786721		.396488
B16	210090P15_G	NOCALL	I.Bad Spectrum	0	0	0	0	0	0		0
B17	201322P9_G	G	A.Conservative	2.987568	.916301	6445.3	10.080993	9.190496	813.774569		.348583
B17	201694P4_G	G	A.Conservative	2.50017	.997964	5337.5	31.183552	23.338685	639.245956		.348583
B17	208825P7_G	NOCALL	I.Bad Spectrum	0	0	0	0	0	0		0
B17	209189P2_G	G	A.Conservative	2.95167	.996714	6277.1	46.617528	41.24673	796.373272		.348583
B17	210090P15_G	NOCALL	I.Bad Spectrum	0	0	0	0	0	0		0
B18	201322P9_G	G	A.Conservative	.698141	.855753	6445.3	8.925701	8.595299	780.306996		.355844
B18	201694P4_G	G	A.Conservative	.519879	.982081	5337.5	12.838732	9.859311	647.96282		.355844
B18	208825P7_G	NOCALL	I.Bad Spectrum	0	0	0	0	0	0		0
B18	209189P2_G	G	A.Conservative	.8422	.995632	6277.1	14.650531	13.642693	784.231364		.355844
B18	210090P15_G	NOCALL	I.Bad Spectrum	0	0	0	0	0	0		0
B19	201322P9_G	G	A.Conservative	4.02196	.852708	6445.3	7.835237	8.556783	806.15323		.320456
B19	201694P4_G	G	A.Conservative	3.272822	.992419	5337.5	15.406434	13.645469	657.194688		.320456
B19	208825P7_G	NOCALL	I.Bad Spectrum	0	0	0	0	0	0		0
B19	209189P2_G	G	A.Conservative	4.06059	.997346	6277.1	29.904759	31.653221	793.366754		.320456
B19	210090P15_G	NOCALL	I.Bad Spectrum	0	0	0	0	0	0		0
B20	201322P9_G	G	A.Conservative	4.780285	.976871	6445.3	8.444772	9.80416	818.110677		.335527
B20	201694P4_G	G	A.Conservative	3.732801	.995253	5337.5	29.482614	27.636791	688.172834		.335527
B20	208825P7_G	NOCALL	I.Bad Spectrum	0	0	0	0	0	0		0
B20	209189P2_G	G	A.Conservative	4.692943	.994263	6277.1	33.991983	38.233592	823.234618		.335527
B20	210090P15_G	NOCALL	I.Bad Spectrum	0	0	0	0	0	0		0
B21	201322P9_G	G	A.Conservative	4.807518	.995975	6445.3	11.724891	10.302567	871.100527		.40876
B21	201694P4_G	NOCALL	D.Low Probability	3.539792	.747009	5337.5	14.3588	4.624075	674.79201		.928649
B21	208825P7_G	NOCALL	I.Bad Spectrum	0	0	0	0	0	0		0
B21	209189P2_G	NOCALL	D.Low Probability	4.435565	.20378	6277.1	3.561807	1.360381	819.79		.928649
B21	210090P15_G	NOCALL	I.Bad Spectrum	0	0	0	0	0	0		0
B22	201322P9_G	G	A.Conservative	4.253676	.995421	6445.3	10.544736	10.021208	808.928598		.362826
B22	201694P4_G	NOCALL	D.Low Probability	3.13307	.603307	5337.5	11.140051	3.734999	699.44635		.917409
B22	208825P7_G	NOCALL	I.Bad Spectrum	0	0	0	0	0	0		0
B22	209189P2_G	NOCALL	D.Low Probability	3.987749	.53379	6277.1	8.15879	3.310768	834.349513		.917409
B22	210090P15_G	NOCALL	I.Bad Spectrum	0	0	0	0	0	0		0
B23	201322P9_G	G	A.Conservative	2.440853	.9963	6445.3	12.558946	13.941304	840.329749		.338471
B23	201694P4_G	G	A.Conservative	1.76783	.998476	5337.5	27.807585	25.696672	648.235051		.338471
B23	208825P7_G	NOCALL	I.Bad Spectrum	0	0	0	0	0	0		0
B23	209189P2_G	G	A.Conservative	2.354717	.995131	6277.1	21.09678	22.777508	815.814023		.338471
B23	210090P15_G	NOCALL	I.Bad Spectrum	0	0	0	0	0	0		0
B24	201322P9_G	G	B.Moderate	-.611402	.891567	6445.3	13.823822	7.16391	826.039237		.661168
B24	201694P4_G	NOCALL	D.Low Probability	-.832414	.617296	5337.5	9.137281	3.810287	669.40855		.661168
B24	208825P7_G	NOCALL	I.Bad Spectrum	0	0	0	0	0	0		0
B24	209189P2_G	NOCALL	D.Low Probability	-.449828	.123149	6277.1	1.776783	.891278	813.957464		.661168
B24	210090P15_G	NOCALL	I.Bad Spectrum	0	0	0	0	0	0		0
C01	201322P9_G	NOCALL	D.Low Probability	2.050266	.995338	6445.3	21.032047	11.127363	814.675541		.760113
C01	201694P4_G	G	A.Conservative	1.72182	.992669	5337.5	11.983244	10.704902	674.294709		.335149
C01	208825P7_G	NOCALL	I.Bad Spectrum	0	0	0	0	0	0		0
C01	209189P2_G	G	A.Conservative	2.300817	.998426	6277.1	26.763211	28.773298	808.223701		.335149
C01	210090P15_G	NOCALL	I.Bad Spectrum	0	0	0	0	0	0		0
C02	201322P9_G	G	A.Conservative	3.160195	.833285	6445.3	12.053045	8.375647	835.055602		.551439
C02	201694P4_G	NOCALL	D.Low Probability	2.805887	.50816	5337.5	9.088561	3.235414	664.229411		.878605
C02	208825P7_G	NOCALL	I.Bad Spectrum	0	0	0	0	0	0		0
C02	209189P2_G	NOCALL	D.Low Probability	3.512035	.215689	6277.1	3.389743	1.424556	789.354133		.878605
C02	210090P15_G	NOCALL	I.Bad Spectrum	0	0	0	0	0	0		0
C03	201322P9_G	NOCALL	D.Low Probability	3.276949	.997386	6445.3	28.431127	12.380166	840.749123		.847371
C03	201694P4_G	G	A.Conservative	3.141728	.993608	5337.5	26.58334	18.320915	671.492251		.420693
C03	208825P7_G	NOCALL	I.Bad Spectrum	0	0	0	0	0	0		0
C03	209189P2_G	G	A.Conservative	3.830034	.998753	6277.1	50.074652	41.774907	778.861793		.420693
C03	210090P15_G	NOCALL	I.Bad Spectrum	0	0	0	0	0	0		0
C04	201322P9_G	NOCALL	D.Low Probability	3.541052	.995596	6445.3	25.955566	12.133832	853.095892		.835949
C04	201694P4_G	NOCALL	D.Low Probability	2.844576	.991704	5337.5	20.743117	8.064947	701.007183		.835949
C04	208825P7_G	NOCALL	I.Bad Spectrum	0	0	0	0	0	0		0
C04	209189P2_G	G	A.Conservative	3.764124	.997144	6277.1	46.194569	44.900669	812.906807		.329986
C04	210090P15_G	NOCALL	I.Bad Spectrum	0	0	0	0	0	0		0
C05	201322P9_G	NOCALL	D.Low Probability	2.286713	.996339	6445.3	26.473842	11.66143	829.669497		.805459
C05	201694P4_G	G	A.Conservative	2.000901	.997675	5337.5	31.618834	31.609461	701.874352		.334015
C05	208825P7_G	NOCALL	I.Bad Spectrum	0	0	0	0	0	0		0
C05	209189P2_G	G	A.Conservative	2.552555	.998308	6277.1	36.580116	43.247798	793.474424		.334015
C05	210090P15_G	NOCALL	I.Bad Spectrum	0	0	0	0	0	0		0
C06	201322P9_G	NOCALL	D.Low Probability	.850681	.99608	6445.3	31.384576	12.825706	777.277094		.890306
C06	201694P4_G	G	A.Conservative	1.228625	.99667	5337.5	33.756543	30.875453	662.72856		.355798
C06	208825P7_G	NOCALL	I.Bad Spectrum	0	0	0	0	0	0		0
C06	209189P2_G	G	A.Conservative	1.288276	.995437	6277.1	55.398524	59.055053	748.714833		.355798
C06	210090P15_G	NOCALL	I.Bad Spectrum	0	0	0	0	0	0		0
C07	201322P9_G	G	A.Conservative	2.259486	.847581	6445.3	7.385298	8.517529	812.758956		.359249
C07	201694P4_G	G	A.Conservative	2.016497	.991375	5337.5	15.972831	14.153491	660.753683		.359249
C07	208825P7_G	NOCALL	I.Bad Spectrum	0	0	0	0	0	0		0
C07	209189P2_G	G	A.Conservative	2.293325	.994045	6277.1	27.613971	30.668417	798.78734		.359249
C07	210090P15_G	NOCALL	I.Bad Spectrum	0	0	0	0	0	0		0
C08	201322P9_G	G	A.Conservative	3.167833	.997878	6445.3	37.234175	15.777965	835.100349		.80469
C08	201694P4_G	G	A.Conservative	2.493754	.991217	5337.5	17.56087	15.613856	647.728316		.340514
C08	208825P7_G	NOCALL	I.Bad Spectrum	0	0	0	0	0	0		0
C08	209189P2_G	G	A.Conservative	3.229025	.997255	6277.1	37.844746	39.895544	798.886398		.340514
C08	210090P15_G	NOCALL	I.Bad Spectrum	0	0	0	0	0	0		0
C09	201322P9_G	NOCALL	D.Low Probability	2.961754	.998508	6445.3	25.736738	12.450925	828.172297		.796739
C09	201694P4_G	G	A.Conservative	2.807105	.99497	5337.5	23.965699	20.964061	637.90074		.352664
C09	208825P7_G	NOCALL	I.Bad Spectrum	0	0	0	0	0	0		0
C09	209189P2_G	G	A.Conservative	3.444974	.999096	6277.1	29.230389	28.429354	747.887545		.352664
C09	210090P15_G	NOCALL	I.Bad Spectrum	0	0	0	0	0	0		0
C10	201322P9_G	G	A.Conservative	3.399896	.80369	6445.3	16.546063	8.085846	805.358292		.810973
C10	201694P4_G	G	A.Conservative	3.410217	.994652	5337.5	14.221315	13.324193	669.431544		.37796
C10	208825P7_G	NOCALL	I.Bad Spectrum	0	0	0	0	0	0		0
C10	209189P2_G	G	A.Conservative	3.987421	.997593	6277.1	13.775827	15.228583	808.592619		.37796
C10	210090P15_G	NOCALL	I.Bad Spectrum	0	0	0	0	0	0		0
C11	201322P9_G	NOCALL	D.Low Probability	2.095225	.996309	6445.3	21.51514	12.112638	815.696731		.733408
C11	201694P4_G	G	A.Conservative	1.564246	.996211	5337.5	12.049398	16.223483	662.602906		.277291
C11	208825P7_G	NOCALL	I.Bad Spectrum	0	0	0	0	0	0		0
C11	209189P2_G	G	A.Conservative	1.930912	.995666	6277.1	19.738497	35.206034	788.937871		.277291
C11	210090P15_G	NOCALL	I.Bad Spectrum	0	0	0	0	0	0		0
C12	201322P9_G	NOCALL	D.Low Probability	.488011	.993988	6445.3	32.145409	15.035492	795.815566		.894085
C12	201694P4_G	G	A.Conservative	.408753	.995142	5337.5	41.370156	34.559106	666.711795		.351209
C12	208825P7_G	NOCALL	I.Bad Spectrum	0	0	0	0	0	0		0
C12	209189P2_G	G	A.Conservative	.853088	.997938	6277.1	37.127772	36.729589	803.382376		.351209
C12	210090P15_G	NOCALL	I.Bad Spectrum	0	0	0	0	0	0		0
C13	201322P9_G	NOCALL	D.Low Probability	3.054612	.995112	6445.3	47.441076	16.134411	821.438284		.910366
C13	201694P4_G	G	A.Conservative	2.540697	.994824	5337.5	40.14366	35.046051	652.770527		.377528
C13	208825P7_G	NOCALL	I.Bad Spectrum	0	0	0	0	0	0		0
C13	209189P2_G	G	A.Conservative	3.213841	.997559	6277.1	69.007834	70.642948	800.759305		.377528
C13	210090P15_G	NOCALL	I.Bad Spectrum	0	0	0	0	0	0		0
C14	201322P9_G	NOCALL	D.Low Probability	3.496157	.999232	6445.3	39.674367	14.646867	816.068558		.906285
C14	201694P4_G	G	A.Conservative	3.176655	.995246	5337.5	43.72234	36.041145	649.786728		.395557
C14	208825P7_G	NOCALL	I.Bad Spectrum	0	0	0	0	0	0		0
C14	209189P2_G	G	A.Conservative	3.791656	.996581	6277.1	64.927192	62.364433	782.750268		.395557
C14	210090P15_G	NOCALL	I.Bad Spectrum	0	0	0	0	0	0		0
C15	201322P9_G	NOCALL	D.Low Probability	3.799969	.997803	6445.3	37.586489	15.863787	849.091486		.911367
C15	201694P4_G	G	A.Conservative	3.466309	.998175	5337.5	45.862646	31.98009	660.87534		.41623
C15	208825P7_G	NOCALL	I.Bad Spectrum	0	0	0	0	0	0		0
C15	209189P2_G	G	A.Conservative	4.016902	.995763	6277.1	58.912015	48.607033	827.889434		.41623
C15	210090P15_G	NOCALL	I.Bad Spectrum	0	0	0	0	0	0		0
C16	201322P9_G	G	A.Conservative	2.993058	.992258	6445.3	10.694187	12.087231	792.188774		.326224
C16	201694P4_G	G	A.Conservative	2.588061	.994701	5337.5	31.677175	28.623761	593.07597		.326224
C16	208825P7_G	NOCALL	I.Bad Spectrum	0	0	0	0	0	0		0
C16	209189P2_G	G	A.Conservative	2.995482	.995497	6277.1	45.027021	49.241934	771.397384		.326224
C16	210090P15_G	NOCALL	I.Bad Spectrum	0	0	0	0	0	0		0
C17	201322P9_G	NOCALL	D.Low Probability	1.463587	.994418	6445.3	29.756994	15.675423	844.837261		.746878
C17	201694P4_G	G	A.Conservative	.846705	.998874	5337.5	19.041343	21.769946	640.102504		.310845
C17	208825P7_G	NOCALL	I.Bad Spectrum	0	0	0	0	0	0		0
C17	209189P2_G	G	A.Conservative	1.418633	.994227	6277.1	26.727571	31.482866	721.526287		.310845
C17	210090P15_G	NOCALL	I.Bad Spectrum	0	0	0	0	0	0		0
C18	201322P9_G	NOCALL	D.Low Probability	-.683982	.998758	6445.3	35.119709	14.701789	792.190805		.864204
C18	201694P4_G	G	A.Conservative	-.337473	.997967	5337.5	59.468955	46.652664	635.427217		.371311
C18	208825P7_G	NOCALL	I.Bad Spectrum	0	0	0	0	0	0		0
C18	209189P2_G	G	A.Conservative	-.284623	.994892	6277.1	52.199238	50.3765	765.609925		.371311
C18	210090P15_G	NOCALL	I.Bad Spectrum	0	0	0	0	0	0		0
C19	201322P9_G	NOCALL	D.Low Probability	2.719341	.997136	6445.3	24.920732	10.226351	795.281482		.837269
C19	201694P4_G	G	A.Conservative	2.028205	.996336	5337.5	33.704307	50.297829	645.321629		.336152
C19	208825P7_G	NOCALL	I.Bad Spectrum	0	0	0	0	0	0		0
C19	209189P2_G	G	A.Conservative	2.491239	.998337	6277.1	42.409375	73.502676	800.990139		.336152
C19	210090P15_G	NOCALL	I.Bad Spectrum	0	0	0	0	0	0		0
C20	201322P9_G	NOCALL	D.Low Probability	3.254029	.99587	6445.3	45.848765	20.651615	811.517185		.792054
C20	201694P4_G	G	A.Conservative	2.934391	.998883	5337.5	39.9253	36.672532	628.82492		.345337
C20	208825P7_G	NOCALL	I.Bad Spectrum	0	0	0	0	0	0		0
C20	209189P2_G	G	A.Conservative	3.469037	.997188	6277.1	50.047091	56.161927	796.45642		.345337
C20	210090P15_G	NOCALL	I.Bad Spectrum	0	0	0	0	0	0		0
C21	201322P9_G	G	A.Conservative	2.883439	.998335	6445.3	19.113032	11.272614	808.660151		.643001
C21	201694P4_G	G	A.Conservative	2.444804	.99582	5337.5	22.081122	18.258576	652.632459		.340474
C21	208825P7_G	NOCALL	I.Bad Spectrum	0	0	0	0	0	0		0
C21	209189P2_G	G	A.Conservative	3.076333	.998133	6277.1	40.830514	41.442037	765.449498		.340474
C21	210090P15_G	NOCALL	I.Bad Spectrum	0	0	0	0	0	0		0
C22	201322P9_G	G	A.Conservative	2.282652	.972834	6445.3	15.585381	9.783904	837.668016		.596
C22	201694P4_G	G	A.Conservative	1.691061	.995838	5337.5	23.797479	23.122062	624.977076		.304064
C22	208825P7_G	NOCALL	I.Bad Spectrum	0	0	0	0	0	0		0
C22	209189P2_G	G	A.Conservative	2.413803	.991964	6277.1	34.217036	39.172221	784.309307		.304064
C22	210090P15_G	NOCALL	I.Bad Spectrum	0	0	0	0	0	0		0
C23	201322P9_G	G	A.Conservative	1.795224	.917657	6445.3	10.115367	9.263102	829.178675		.357425
C23	201694P4_G	NOCALL	D.Low Probability	1.019188	.991787	5337.5	31.757207	10.697692	640.23862		.79162
C23	208825P7_G	NOCALL	I.Bad Spectrum	0	0	0	0	0	0		0
C23	209189P2_G	NOCALL	D.Low Probability	1.308379	.9928	6277.1	30.903596	12.540634	778.737239		.79162
C23	210090P15_G	NOCALL	D.Low Probability	.987706	.392886	5515.6	6.98554	2.438419	665.612195		.79162
C24	201322P9_G	G	A.Conservative	-1.169762	.996363	6445.3	21.523398	10.120655	737.815452		.805289
C24	201694P4_G	NOCALL	D.Low Probability	-.625156	.848347	5337.5	14.198179	5.174723	624.515288		.898883
C24	208825P7_G	NOCALL	I.Bad Spectrum	0	0	0	0	0	0		0
C24	209189P2_G	NOCALL	D.Low Probability	-.931041	.31222	6277.1	4.371472	1.986493	764.921656		.805289
C24	210090P15_G	NOCALL	I.Bad Spectrum	0	0	0	0	0	0		0
D01	201322P9_G	G	A.Conservative	-1.439096	.996514	6445.3	19.607426	10.57634	734.374646		.713738
D01	201694P4_G	NOCALL	D.Low Probability	-.916231	.989176	5337.5	18.90844	7.662299	595.637546		.774732
D01	208825P7_G	NOCALL	I.Bad Spectrum	0	0	0	0	0	0		0
D01	209189P2_G	G	A.Conservative	-.87272	.997902	6277.1	12.206448	11.246182	710.354491		.319896
D01	210090P15_G	NOCALL	I.Bad Spectrum	0	0	0	0	0	0		0
D02	201322P9_G	G	A.Conservative	.82706	.952941	6445.3	8.61166	9.582385	778.737177		.349983
D02	201694P4_G	NOCALL	D.Low Probability	.641304	.478063	5337.5	8.907041	2.944857	612.285276		.829928
D02	208825P7_G	NOCALL	I.Bad Spectrum	0	0	0	0	0	0		0
D02	209189P2_G	NOCALL	D.Low Probability	1.000173	.993959	6277.1	20.418427	8.043666	751.102624		.829928
D02	210090P15_G	NOCALL	I.Bad Spectrum	0	0	0	0	0	0		0
D03	201322P9_G	NOCALL	D.Low Probability	1.435846	.995792	6445.3	26.211786	11.460116	755.122887		.788333
D03	201694P4_G	G	A.Conservative	1.290594	.996258	5337.5	20.711627	21.352302	626.385533		.316854
D03	208825P7_G	NOCALL	I.Bad Spectrum	0	0	0	0	0	0		0
D03	209189P2_G	G	A.Conservative	1.570368	.996829	6277.1	24.000343	26.289435	656.242451		.316854
D03	210090P15_G	NOCALL	D.Low Probability	1.083663	.252207	5515.6	4.542523	1.63035	628.43622		.788333
D04	201322P9_G	NOCALL	D.Low Probability	.788247	.99327	6445.3	14.33735	7.593896	785.346103		.779813
D04	201694P4_G	G	A.Conservative	1.323284	.998311	5337.5	14.402534	14.412888	610.713811		.340402
D04	208825P7_G	NOCALL	I.Bad Spectrum	0	0	0	0	0	0		0
D04	209189P2_G	G	A.Conservative	1.395504	.999229	6277.1	26.726504	32.550453	750.148325		.340402
D04	210090P15_G	NOCALL	I.Bad Spectrum	0	0	0	0	0	0		0
D05	201322P9_G	NOCALL	D.Low Probability	1.393336	.997113	6445.3	28.388892	13.666344	740.109754		.842891
D05	201694P4_G	G	A.Conservative	1.987904	.993729	5337.5	22.285805	16.304211	646.230473		.388136
D05	208825P7_G	NOCALL	I.Bad Spectrum	0	0	0	0	0	0		0
D05	209189P2_G	G	A.Conservative	2.129834	.998003	6277.1	34.348855	30.179655	768.258048		.388136
D05	210090P15_G	NOCALL	I.Bad Spectrum	0	0	0	0	0	0		0
D06	201322P9_G	G	A.Conservative	-1.945327	.897723	6445.3	11.124158	9.024819	796.043127		.47204
D06	201694P4_G	G	A.Conservative	-1.201961	.992269	5337.5	21.259684	19.258007	671.275229		.337425
D06	208825P7_G	NOCALL	I.Bad Spectrum	0	0	0	0	0	0		0
D06	209189P2_G	G	A.Conservative	-1.285133	.997371	6277.1	30.318961	32.768217	788.851088		.337425
D06	210090P15_G	NOCALL	I.Bad Spectrum	0	0	0	0	0	0		0
D07	201322P9_G	G	A.Conservative	-.562553	.996373	6445.3	15.059978	10.106901	733.402265		.498852
D07	201694P4_G	G	A.Conservative	.065436	.997594	5337.5	28.543627	19.131198	612.78283		.391622
D07	208825P7_G	NOCALL	I.Bad Spectrum	0	0	0	0	0	0		0
D07	209189P2_G	G	A.Conservative	.281979	.997535	6277.1	31.965613	25.339202	710.313014		.391622
D07	210090P15_G	NOCALL	D.Low Probability	-.014111	.369036	5515.6	6.052928	2.319902	604.736608		.773069
D08	201322P9_G	NOCALL	D.Low Probability	1.2147	.995606	6445.3	29.693309	13.117178	774.903341		.872017
D08	201694P4_G	G	A.Conservative	1.302987	.997503	5337.5	35.283094	31.849564	585.531394		.330396
D08	208825P7_G	NOCALL	I.Bad Spectrum	0	0	0	0	0	0		0
D08	209189P2_G	G	A.Conservative	1.603423	.998281	6277.1	43.26443	47.764861	764.629479		.330396
D08	210090P15_G	NOCALL	I.Bad Spectrum	0	0	0	0	0	0		0
D09	201322P9_G	NOCALL	D.Low Probability	.838798	.997648	6445.3	22.704925	10.929794	769.461851		.93359
D09	201694P4_G	G	A.Conservative	.952701	.998144	5337.5	31.071918	28.250795	641.118768		.364526
D09	208825P7_G	NOCALL	I.Bad Spectrum	0	0	0	0	0	0		0
D09	209189P2_G	G	A.Conservative	1.25701	.996923	6277.1	38.029885	42.116915	761.410846		.364526
D09	210090P15_G	NOCALL	I.Bad Spectrum	0	0	0	0	0	0		0
D10	201322P9_G	G	A.Conservative	.49147	.99278	6445.3	14.606585	10.244021	779.688703		.580566
D10	201694P4_G	G	A.Conservative	.7103	.998108	5337.5	14.895432	11.939009	653.556264		.330789
D10	208825P7_G	NOCALL	I.Bad Spectrum	0	0	0	0	0	0		0
D10	209189P2_G	G	A.Conservative	1.064264	.998341	6277.1	34.302645	32.394439	782.72908		.330789
D10	210090P15_G	NOCALL	I.Bad Spectrum	0	0	0	0	0	0		0
D11	201322P9_G	G	A.Conservative	.131235	.843848	6445.3	8.119112	8.495664	761.072451		.335403
D11	201694P4_G	NOCALL	D.Low Probability	-.140699	.99167	5337.5	48.534924	18.500979	638.944897		.819264
D11	208825P7_G	NOCALL	I.Bad Spectrum	0	0	0	0	0	0		0
D11	209189P2_G	G	A.Conservative	.225021	.996488	6277.1	27.263631	27.735299	753.793097		.335403
D11	210090P15_G	NOCALL	I.Bad Spectrum	0	0	0	0	0	0		0
D12	201322P9_G	G	A.Conservative	-2.343623	.825011	6445.3	12.029797	8.311099	739.619113		.501138
D12	201694P4_G	G	A.Conservative	-1.433204	.994036	5337.5	22.350831	19.157146	608.481876		.353684
D12	208825P7_G	NOCALL	I.Bad Spectrum	0	0	0	0	0	0		0
D12	209189P2_G	G	A.Conservative	-1.669979	.997761	6277.1	32.045459	32.338541	762.886568		.353684
D12	210090P15_G	NOCALL	I.Bad Spectrum	0	0	0	0	0	0		0
D13	201322P9_G	NOCALL	D.Low Probability	.156384	.99818	6445.3	32.889636	13.790616	760.600073		.803634
D13	201694P4_G	G	A.Conservative	.186706	.999545	5337.5	23.335441	20.918099	620.410938		.307978
D13	208825P7_G	NOCALL	I.Bad Spectrum	0	0	0	0	0	0		0
D13	209189P2_G	G	A.Conservative	.493757	.993951	6277.1	49.243536	52.784129	768.074119		.307978
D13	210090P15_G	NOCALL	I.Bad Spectrum	0	0	0	0	0	0		0
D14	201322P9_G	NOCALL	D.Low Probability	.891302	.997125	6445.3	43.131925	16.532965	761.544386		.859468
D14	201694P4_G	G	A.Conservative	.779548	.999324	5337.5	36.489836	27.382468	627.12088		.36616
D14	208825P7_G	NOCALL	I.Bad Spectrum	0	0	0	0	0	0		0
D14	209189P2_G	G	A.Conservative	1.101925	.994796	6277.1	54.272294	48.891938	749.877955		.36616
D14	210090P15_G	NOCALL	I.Bad Spectrum	0	0	0	0	0	0		0
D15	201322P9_G	NOCALL	D.Low Probability	1.020011	.998891	6445.3	37.178558	14.697837	766.096671		.835008
D15	201694P4_G	G	A.Conservative	1.069955	.998411	5337.5	49.04834	44.28247	630.111082		.328787
D15	208825P7_G	NOCALL	I.Bad Spectrum	0	0	0	0	0	0		0
D15	209189P2_G	G	A.Conservative	1.290427	.996838	6277.1	65.057164	70.25782	768.295817		.328787
D15	210090P15_G	NOCALL	I.Bad Spectrum	0	0	0	0	0	0		0
D16	201322P9_G	NOCALL	D.Low Probability	.49812	.996911	6445.3	44.597481	20.482719	799.352289		.830479
D16	201694P4_G	G	A.Conservative	.485985	.997128	5337.5	48.011762	41.384703	667.980249		.33489
D16	208825P7_G	NOCALL	I.Bad Spectrum	0	0	0	0	0	0		0
D16	209189P2_G	G	A.Conservative	.810103	.994846	6277.1	67.907117	71.34612	834.003126		.33489
D16	210090P15_G	NOCALL	I.Bad Spectrum	0	0	0	0	0	0		0
D17	201322P9_G	NOCALL	D.Low Probability	-.799862	.995945	6445.3	40.99682	19.151055	766.591798		.780153
D17	201694P4_G	G	A.Conservative	-.382356	.996988	5337.5	60.263159	53.88206	645.643189		.327795
D17	208825P7_G	NOCALL	I.Bad Spectrum	0	0	0	0	0	0		0
D17	209189P2_G	G	A.Conservative	-.402512	.996724	6277.1	68.113253	71.580365	764.260544		.327795
D17	210090P15_G	NOCALL	D.Low Probability	-.739085	.243647	5515.6	3.94147	1.571303	649.046485		.780153
D18	201322P9_G	G	A.Conservative	-2.673527	.996363	6445.3	10.856514	10.000361	772.543197		.346829
D18	201694P4_G	G	A.Conservative	-2.278301	.998051	5337.5	46.046048	34.835525	631.230488		.346829
D18	208825P7_G	NOCALL	I.Bad Spectrum	0	0	0	0	0	0		0
D18	209189P2_G	G	A.Conservative	-2.591486	.998117	6277.1	50.564995	45.199582	752.157191		.346829
D18	210090P15_G	NOCALL	I.Bad Spectrum	0	0	0	0	0	0		0
D19	201322P9_G	G	A.Conservative	.627756	.94454	6445.3	12.021197	9.482363	739.430234		.480309
D19	201694P4_G	G	A.Conservative	.833719	.998651	5337.5	23.335641	22.034631	621.739425		.333904
D19	208825P7_G	NOCALL	I.Bad Spectrum	0	0	0	0	0	0		0
D19	209189P2_G	G	A.Conservative	1.345306	.994049	6277.1	30.311874	35.515277	734.58475		.333904
D19	210090P15_G	NOCALL	I.Bad Spectrum	0	0	0	0	0	0		0
D20	201322P9_G	G	A.Conservative	.594838	.805452	6445.3	11.535676	8.131674	700.593996		.498334
D20	201694P4_G	G	A.Conservative	.956913	.99507	5337.5	13.875765	11.4011	604.90352		.365898
D20	208825P7_G	NOCALL	I.Bad Spectrum	0	0	0	0	0	0		0
D20	209189P2_G	G	A.Conservative	1.339606	.996092	6277.1	20.334491	19.805636	748.275784		.365898
D20	210090P15_G	NOCALL	I.Bad Spectrum	0	0	0	0	0	0		0
D21	201322P9_G	G	A.Conservative	-.105712	.995374	6445.3	20.750823	14.587931	796.71148		.550892
D21	201694P4_G	G	A.Conservative	.246866	.997758	5337.5	35.346656	34.844738	596.505821		.342445
D21	208825P7_G	NOCALL	I.Bad Spectrum	0	0	0	0	0	0		0
D21	209189P2_G	G	A.Conservative	.679315	.996705	6277.1	51.218649	60.013363	796.561017		.342445
D21	210090P15_G	NOCALL	I.Bad Spectrum	0	0	0	0	0	0		0
D22	201322P9_G	NOCALL	D.Low Probability	.133821	.997415	6445.3	26.828753	12.670427	774.430371		.777335
D22	201694P4_G	G	A.Conservative	-.357648	.995162	5337.5	21.63361	24.181933	613.601702		.293838
D22	208825P7_G	NOCALL	I.Bad Spectrum	0	0	0	0	0	0		0
D22	209189P2_G	G	A.Conservative	-.188337	.997619	6277.1	31.546111	41.609897	722.406017		.293838
D22	210090P15_G	NOCALL	I.Bad Spectrum	0	0	0	0	0	0		0
D23	201322P9_G	G	A.Conservative	-1.124242	.997631	6445.3	9.085851	10.981423	767.237176		.329583
D23	201694P4_G	NOCALL	D.Low Probability	-1.253432	.992505	5337.5	33.349144	14.405228	609.037796		.723003
D23	208825P7_G	NOCALL	I.Bad Spectrum	0	0	0	0	0	0		0
D23	209189P2_G	NOCALL	D.Low Probability	-1.349223	.995491	6277.1	17.959995	9.197922	769.67691		.723003
D23	210090P15_G	NOCALL	I.Bad Spectrum	0	0	0	0	0	0		0
D24	201322P9_G	G	A.Conservative	-3.809278	.927473	6445.3	12.258021	9.31808	720.850474		.511085
D24	201694P4_G	NOCALL	D.Low Probability	-3.000569	.983394	5337.5	15.203102	6.109862	610.950427		.788526
D24	208825P7_G	NOCALL	I.Bad Spectrum	0	0	0	0	0	0		0
D24	209189P2_G	NOCALL	D.Low Probability	-3.279841	.801171	6277.1	10.278731	4.914324	725.93432		.788526
D24	210090P15_G	NOCALL	I.Bad Spectrum	0	0	0	0	0	0		0
E01	201322P9_G	NOCALL	D.Low Probability	4.320492	.99757	6445.3	29.00801	12.574211	836.68396		.861921
E01	201694P4_G	G	A.Conservative	3.705274	.992785	5337.5	36.380047	29.133707	651.278358		.382361
E01	208825P7_G	NOCALL	I.Bad Spectrum	0	0	0	0	0	0		0
E01	209189P2_G	G	A.Conservative	4.640469	.997838	6277.1	41.144315	38.909387	799.14097		.382361
E01	210090P15_G	NOCALL	I.Bad Spectrum	0	0	0	0	0	0		0
E02	201322P9_G	G	A.Conservative	6.102984	.995755	6445.3	8.903859	10.309494	931.24319		.355283
E02	201694P4_G	NOCALL	D.Low Probability	4.621537	.935277	5337.5	15.485715	5.681574	661.118274		.922815
E02	208825P7_G	NOCALL	I.Bad Spectrum	0	0	0	0	0	0		0
E02	209189P2_G	NOCALL	I.Bad Spectrum	0	0	0	0	0	0		0
E02	210090P15_G	NOCALL	I.Bad Spectrum	0	0	0	0	0	0		0
E03	201322P9_G	NOCALL	D.Low Probability	4.962434	.995828	6445.3	33.640845	13.708941	843.737675		.857784
E03	201694P4_G	G	A.Conservative	4.241526	.996342	5337.5	55.502181	44.696586	665.528411		.355312
E03	208825P7_G	NOCALL	I.Bad Spectrum	0	0	0	0	0	0		0
E03	209189P2_G	G	A.Conservative	5.139157	.99852	6277.1	70.561152	67.93347	848.677872		.355312
E03	210090P15_G	NOCALL	I.Bad Spectrum	0	0	0	0	0	0		0
E04	201322P9_G	NOCALL	D.Low Probability	5.077062	.995249	6445.3	21.258768	10.735372	881.772993		.8346
E04	201694P4_G	G	A.Conservative	4.179596	.995004	5337.5	22.927355	22.235528	707.225571		.331225
E04	208825P7_G	NOCALL	I.Bad Spectrum	0	0	0	0	0	0		0
E04	209189P2_G	G	A.Conservative	5.439331	.999004	6277.1	41.154192	47.030865	845.037758		.331225
E04	210090P15_G	NOCALL	I.Bad Spectrum	0	0	0	0	0	0		0
E05	201322P9_G	NOCALL	D.Low Probability	3.889497	.995657	6445.3	34.62205	13.862111	874.828604		.858585
E05	201694P4_G	G	A.Conservative	3.09616	.994827	5337.5	35.989349	33.907158	721.974166		.395826
E05	208825P7_G	NOCALL	I.Bad Spectrum	0	0	0	0	0	0		0
E05	209189P2_G	G	A.Conservative	3.748097	.997468	6277.1	54.501488	59.592909	839.356249		.395826
E05	210090P15_G	NOCALL	I.Bad Spectrum	0	0	0	0	0	0		0
E06	201322P9_G	NOCALL	D.Low Probability	2.533929	.998229	6445.3	25.029955	9.883911	857.457776		.864023
E06	201694P4_G	G	A.Conservative	2.048732	.995248	5337.5	34.138756	26.862122	671.606185		.368606
E06	208825P7_G	NOCALL	I.Bad Spectrum	0	0	0	0	0	0		0
E06	209189P2_G	G	A.Conservative	2.687489	.997692	6277.1	42.048963	38.79677	832.130542		.368606
E06	210090P15_G	NOCALL	I.Bad Spectrum	0	0	0	0	0	0		0
E07	201322P9_G	G	A.Conservative	4.006164	.800549	6445.3	12.350216	8.068509	899.951439		.62027
E07	201694P4_G	NOCALL	D.Low Probability	3.435701	.99353	5337.5	50.119562	19.672948	701.256141		.836718
E07	208825P7_G	NOCALL	I.Bad Spectrum	0	0	0	0	0	0		0
E07	209189P2_G	G	A.Conservative	4.527195	.995771	6277.1	18.948774	20.835012	842.625527		.36019
E07	210090P15_G	NOCALL	I.Bad Spectrum	0	0	0	0	0	0		0
E08	201322P9_G	NOCALL	D.Low Probability	5.023357	.992975	6445.3	31.510373	14.784509	876.32755		.788059
E08	201694P4_G	G	A.Conservative	4.699385	.995947	5337.5	36.232438	29.130845	705.885021		.364935
E08	208825P7_G	NOCALL	I.Bad Spectrum	0	0	0	0	0	0		0
E08	209189P2_G	G	A.Conservative	5.464512	.992582	6277.1	68.319935	65.075815	891.046814		.364935
E08	210090P15_G	NOCALL	I.Bad Spectrum	0	0	0	0	0	0		0
E09	201322P9_G	NOCALL	D.Low Probability	4.796985	.995558	6445.3	27.626418	12.645748	896.208113		.868411
E09	201694P4_G	G	A.Conservative	4.107037	.997496	5337.5	32.105882	32.377676	712.76239		.364828
E09	208825P7_G	NOCALL	I.Bad Spectrum	0	0	0	0	0	0		0
E09	209189P2_G	G	A.Conservative	4.98951	.997323	6277.1	56.537788	66.905911	882.069319		.364828
E09	210090P15_G	NOCALL	I.Bad Spectrum	0	0	0	0	0	0		0
E10	201322P9_G	NOCALL	D.Low Probability	4.738878	.998111	6445.3	34.238477	12.708566	882.729895		.923944
E10	201694P4_G	G	A.Conservative	3.971282	.995175	5337.5	46.215123	36.148086	664.066421		.395755
E10	208825P7_G	NOCALL	I.Bad Spectrum	0	0	0	0	0	0		0
E10	209189P2_G	G	A.Conservative	4.83044	.993769	6277.1	66.614431	62.099898	849.839242		.395755
E10	210090P15_G	NOCALL	I.Bad Spectrum	0	0	0	0	0	0		0
E11	201322P9_G	NOCALL	D.Low Probability	4.23072	.995218	6445.3	31.277627	12.40267	845.505369		.905069
E11	201694P4_G	G	A.Conservative	3.602708	.993951	5337.5	14.765187	13.48241	721.478906		.38133
E11	208825P7_G	NOCALL	I.Bad Spectrum	0	0	0	0	0	0		0
E11	209189P2_G	G	A.Conservative	4.498437	.997533	6277.1	51.350308	54.969679	859.309337		.38133
E11	210090P15_G	NOCALL	I.Bad Spectrum	0	0	0	0	0	0		0
E12	201322P9_G	NOCALL	D.Low Probability	1.605958	.995668	6445.3	25.563033	12.691029	851.179086		.797079
E12	201694P4_G	G	A.Conservative	1.102662	.990658	5337.5	18.451154	16.796599	670.08834		.341118
E12	208825P7_G	NOCALL	I.Bad Spectrum	0	0	0	0	0	0		0
E12	209189P2_G	G	A.Conservative	1.927339	.996993	6277.1	43.226597	46.980874	811.508439		.341118
E12	210090P15_G	NOCALL	I.Bad Spectrum	0	0	0	0	0	0		0
E13	201322P9_G	G	A.Conservative	4.271307	.991196	6445.3	19.476732	11.24502	873.749215		.683094
E13	201694P4_G	G	A.Conservative	4.183749	.99281	5337.5	21.754629	20.055903	697.951531		.354342
E13	208825P7_G	NOCALL	I.Bad Spectrum	0	0	0	0	0	0		0
E13	209189P2_G	G	A.Conservative	4.942086	.997357	6277.1	34.628712	38.687337	853.518981		.354342
E13	210090P15_G	NOCALL	I.Bad Spectrum	0	0	0	0	0	0		0
E14	201322P9_G	G	A.Conservative	5.388009	.996385	6445.3	10.109277	10.156482	867.88434		.399069
E14	201694P4_G	G	A.Conservative	4.666177	.99496	5337.5	41.41849	33.279643	650.267595		.399069
E14	208825P7_G	NOCALL	I.Bad Spectrum	0	0	0	0	0	0		0
E14	209189P2_G	G	A.Conservative	5.355453	.996218	6277.1	44.657023	43.418427	847.925447		.399069
E14	210090P15_G	NOCALL	I.Bad Spectrum	0	0	0	0	0	0		0
E15	201322P9_G	NOCALL	D.Low Probability	5.006476	.994625	6445.3	36.307495	16.091522	855.275438		.882172
E15	201694P4_G	G	A.Conservative	4.373403	.993355	5337.5	31.986108	24.855316	656.153831		.374783
E15	208825P7_G	NOCALL	I.Bad Spectrum	0	0	0	0	0	0		0
E15	209189P2_G	G	A.Conservative	5.26307	.999144	6277.1	48.496072	44.856839	811.591058		.374783
E15	210090P15_G	NOCALL	I.Bad Spectrum	0	0	0	0	0	0		0
E16	201322P9_G	G	A.Conservative	5.46444	.994774	6445.3	16.644147	17.666178	927.388788		.368649
E16	201694P4_G	G	A.Conservative	4.670373	.996971	5337.5	66.335906	58.206323	751.785045		.368649
E16	208825P7_G	NOCALL	I.Bad Spectrum	0	0	0	0	0	0		0
E16	209189P2_G	G	A.Conservative	5.464155	.997003	6277.1	81.120893	83.67743	904.237672		.368649
E16	210090P15_G	NOCALL	D.Low Probability	4.183683	.635378	5515.6	9.669603	3.878434	754.628551		.837749
E17	201322P9_G	NOCALL	D.Low Probability	3.358658	.993526	6445.3	27.769479	11.444515	882.670445		.852135
E17	201694P4_G	G	A.Conservative	2.548338	.993789	5337.5	15.907135	13.995227	683.285647		.360059
E17	208825P7_G	NOCALL	I.Bad Spectrum	0	0	0	0	0	0		0
E17	209189P2_G	G	A.Conservative	3.286665	.994966	6277.1	41.444527	44.307708	879.56523		.360059
E17	210090P15_G	NOCALL	I.Bad Spectrum	0	0	0	0	0	0		0
E18	201322P9_G	NOCALL	D.Low Probability	1.677721	.993662	6445.3	32.516129	14.762185	839.073135		.852146
E18	201694P4_G	G	A.Conservative	1.620915	.99778	5337.5	54.387798	45.600111	683.407096		.361442
E18	208825P7_G	NOCALL	I.Bad Spectrum	0	0	0	0	0	0		0
E18	209189P2_G	G	A.Conservative	2.021382	.993295	6277.1	75.561744	75.524022	819.338948		.361442
E18	210090P15_G	NOCALL	I.Bad Spectrum	0	0	0	0	0	0		0
E19	201322P9_G	G	A.Conservative	4.745182	.878782	6445.3	7.377058	8.870777	842.751923		.345968
E19	201694P4_G	G	A.Conservative	3.830986	.994788	5337.5	28.659751	17.96455	689.747024		.551387
E19	208825P7_G	NOCALL	I.Bad Spectrum	0	0	0	0	0	0		0
E19	209189P2_G	G	A.Conservative	4.902229	.993147	6277.1	13.304174	15.493087	848.544128		.345968
E19	210090P15_G	NOCALL	I.Bad Spectrum	0	0	0	0	0	0		0
E20	201322P9_G	G	A.Conservative	4.791284	.870378	6445.3	9.152057	8.740587	841.93514		.376639
E20	201694P4_G	NOCALL	D.Low Probability	3.644078	.992549	5337.5	42.868729	15.270552	679.362427		.856199
E20	208825P7_G	NOCALL	I.Bad Spectrum	0	0	0	0	0	0		0
E20	209189P2_G	G	A.Conservative	4.651076	.997613	6277.1	36.992846	34.249391	812.759973		.376639
E20	210090P15_G	NOCALL	I.Bad Spectrum	0	0	0	0	0	0		0
E21	201322P9_G	NOCALL	D.Low Probability	4.772445	.994849	6445.3	42.424828	19.100108	859.044448		.86994
E21	201694P4_G	G	A.Conservative	3.791461	.994676	5337.5	46.985543	41.487497	695.689896		.343732
E21	208825P7_G	NOCALL	I.Bad Spectrum	0	0	0	0	0	0		0
E21	209189P2_G	G	A.Conservative	4.895821	.993922	6277.1	54.675025	59.200529	801.528653		.343732
E21	210090P15_G	NOCALL	I.Bad Spectrum	0	0	0	0	0	0		0
E22	201322P9_G	G	A.Conservative	4.844814	.94195	6445.3	15.490794	9.464186	893.541338		.57616
E22	201694P4_G	G	A.Conservative	4.002182	.994691	5337.5	18.02708	13.315636	681.948195		.416289
E22	208825P7_G	NOCALL	I.Bad Spectrum	0	0	0	0	0	0		0
E22	209189P2_G	G	A.Conservative	4.715161	.995543	6277.1	22.794811	20.081708	896.501587		.416289
E22	210090P15_G	NOCALL	I.Bad Spectrum	0	0	0	0	0	0		0
E23	201322P9_G	G	A.Conservative	2.651019	.99408	6445.3	10.063014	12.567849	928.622835		.330112
E23	201694P4_G	NOCALL	D.Low Probability	2.242913	.994611	5337.5	51.729252	18.335188	704.867823		.836653
E23	208825P7_G	NOCALL	I.Bad Spectrum	0	0	0	0	0	0		0
E23	209189P2_G	G	A.Conservative	3.068722	.869077	6277.1	7.242334	8.759956	853.767137		.330112
E23	210090P15_G	NOCALL	I.Bad Spectrum	0	0	0	0	0	0		0
E24	201322P9_G	G	A.Conservative	1.089223	.856562	6445.3	7.717	8.634988	890.627426		.379929
E24	201694P4_G	NOCALL	D.Low Probability	.173853	.819913	5337.5	12.949584	5.004057	687.836905		.83516
E24	208825P7_G	NOCALL	I.Bad Spectrum	0	0	0	0	0	0		0
E24	209189P2_G	NOCALL	D.Low Probability	.606992	.778881	6277.1	10.357753	4.751776	821.450308		.83516
E24	210090P15_G	NOCALL	I.Bad Spectrum	0	0	0	0	0	0		0
F01	201322P9_G	G	A.Conservative	3.138653	.919389	6445.3	9.727858	9.22589	753.667068		.375462
F01	201694P4_G	G	A.Conservative	2.533842	.994619	5337.5	32.60542	25.747377	629.505618		.375462
F01	208825P7_G	NOCALL	I.Bad Spectrum	0	0	0	0	0	0		0
F01	209189P2_G	G	A.Conservative	3.22032	.994804	6277.1	21.529137	19.856844	735.574469		.375462
F01	210090P15_G	NOCALL	I.Bad Spectrum	0	0	0	0	0	0		0
F02	201322P9_G	G	A.Conservative	4.293367	.997844	6445.3	15.539899	15.303469	850.850148		.364669
F02	201694P4_G	NOCALL	D.Low Probability	3.175499	.635568	5337.5	11.123051	3.928832	701.150252		.782029
F02	208825P7_G	NOCALL	I.Bad Spectrum	0	0	0	0	0	0		0
F02	209189P2_G	NOCALL	D.Low Probability	4.07483	.278669	6277.1	4.209132	1.799563	850.892771		.782029
F02	210090P15_G	NOCALL	I.Bad Spectrum	0	0	0	0	0	0		0
F03	201322P9_G	NOCALL	D.Low Probability	4.324795	.99851	6445.3	37.098299	16.03127	826.611433		.84575
F03	201694P4_G	G	A.Conservative	3.66124	.996786	5337.5	41.776686	38.09007	673.473916		.337451
F03	208825P7_G	NOCALL	I.Bad Spectrum	0	0	0	0	0	0		0
F03	209189P2_G	G	A.Conservative	4.572661	.997447	6277.1	55.837947	61.318055	792.940775		.337451
F03	210090P15_G	NOCALL	I.Bad Spectrum	0	0	0	0	0	0		0
F04	201322P9_G	NOCALL	D.Low Probability	4.24925	.997358	6445.3	19.618434	7.994174	823.07465		.794112
F04	201694P4_G	G	A.Conservative	4.028326	.992805	5337.5	24.453759	20.138003	649.972955		.332705
F04	208825P7_G	NOCALL	I.Bad Spectrum	0	0	0	0	0	0		0
F04	209189P2_G	G	A.Conservative	5.163424	.998748	6277.1	41.892698	41.662736	763.781589		.332705
F04	210090P15_G	NOCALL	I.Bad Spectrum	0	0	0	0	0	0		0
F05	201322P9_G	NOCALL	D.Low Probability	3.590538	.997364	6445.3	33.364865	13.061794	828.072333		.881041
F05	201694P4_G	G	A.Conservative	3.375211	.991805	5337.5	36.26129	28.947259	651.467231		.348832
F05	208825P7_G	NOCALL	I.Bad Spectrum	0	0	0	0	0	0		0
F05	209189P2_G	G	A.Conservative	3.916032	.998846	6277.1	60.504313	56.919628	788.247859		.348832
F05	210090P15_G	NOCALL	I.Bad Spectrum	0	0	0	0	0	0		0
F06	201322P9_G	NOCALL	D.Low Probability	2.027948	.993324	6445.3	36.524148	14.668994	832.807068		1.01229
F06	201694P4_G	G	A.Conservative	1.876714	.997796	5337.5	47.884191	36.780244	639.917596		.367164
F06	208825P7_G	NOCALL	I.Bad Spectrum	0	0	0	0	0	0		0
F06	209189P2_G	G	A.Conservative	2.21033	.993135	6277.1	74.886607	69.599382	838.064121		.367164
F06	210090P15_G	NOCALL	D.Low Probability	1.618605	.302249	5515.6	5.806512	1.918265	666.071956		1.01229
F07	201322P9_G	NOCALL	D.Low Probability	3.854527	.996797	6445.3	33.894676	15.018842	864.130577		.80189
F07	201694P4_G	G	A.Conservative	3.424476	.997822	5337.5	46.171967	40.612556	638.631157		.360587
F07	208825P7_G	NOCALL	I.Bad Spectrum	0	0	0	0	0	0		0
F07	209189P2_G	G	A.Conservative	4.119629	.996546	6277.1	57.648716	61.188038	820.880372		.360587
F07	210090P15_G	NOCALL	I.Bad Spectrum	0	0	0	0	0	0		0
F08	201322P9_G	NOCALL	D.Low Probability	4.968203	.996234	6445.3	39.302027	13.546603	808.892003		.918612
F08	201694P4_G	G	A.Conservative	4.311657	.998429	5337.5	68.365033	51.718296	658.222134		.374641
F08	208825P7_G	NOCALL	I.Bad Spectrum	0	0	0	0	0	0		0
F08	209189P2_G	G	A.Conservative	5.332771	.99704	6277.1	65.957601	58.926311	794.32339		.374641
F08	210090P15_G	NOCALL	I.Bad Spectrum	0	0	0	0	0	0		0
F09	201322P9_G	NOCALL	D.Low Probability	4.600094	.994183	6445.3	39.039736	18.661436	844.500636		.835602
F09	201694P4_G	G	A.Conservative	4.003841	.994084	5337.5	28.987993	25.459319	690.758483		.329163
F09	208825P7_G	NOCALL	I.Bad Spectrum	0	0	0	0	0	0		0
F09	209189P2_G	G	A.Conservative	4.747115	.994854	6277.1	53.340641	55.84639	791.878133		.329163
F09	210090P15_G	NOCALL	I.Bad Spectrum	0	0	0	0	0	0		0
F10	201322P9_G	G	A.Conservative	3.83937	.897167	6445.3	13.168772	9.031908	817.274806		.593259
F10	201694P4_G	G	A.Conservative	3.007438	.994154	5337.5	11.887385	11.985445	685.636466		.326455
F10	208825P7_G	NOCALL	I.Bad Spectrum	0	0	0	0	0	0		0
F10	209189P2_G	G	A.Conservative	3.824696	.995914	6277.1	21.62173	25.848916	809.719973		.326455
F10	210090P15_G	NOCALL	I.Bad Spectrum	0	0	0	0	0	0		0
F11	201322P9_G	NOCALL	D.Low Probability	3.281168	.996459	6445.3	46.20351	17.469462	846.034883		.910149
F11	201694P4_G	G	A.Conservative	2.649645	.998246	5337.5	80.123387	59.224062	706.789859		.38449
F11	208825P7_G	NOCALL	I.Bad Spectrum	0	0	0	0	0	0		0
F11	209189P2_G	G	A.Conservative	3.238502	.996869	6277.1	91.640651	80.604617	798.968629		.38449
F11	210090P15_G	NOCALL	I.Bad Spectrum	0	0	0	0	0	0		0
F12	201322P9_G	NOCALL	D.Low Probability	1.342363	.995518	6445.3	37.750284	15.571161	824.838861		.883137
F12	201694P4_G	G	A.Conservative	.982741	.997032	5337.5	36.644553	27.666816	659.993078		.353005
F12	208825P7_G	NOCALL	I.Bad Spectrum	0	0	0	0	0	0		0
F12	209189P2_G	G	A.Conservative	1.414764	.995709	6277.1	63.645951	57.090685	766.287708		.353005
F12	210090P15_G	NOCALL	D.Low Probability	.947558	.325673	5515.6	5.820241	2.027984	710.476832		.883137
F13	201322P9_G	G	A.Conservative	4.876267	.996645	6445.3	14.929588	12.703777	805.213011		.382571
F13	201694P4_G	G	A.Conservative	4.076047	.997836	5337.5	63.016598	42.701869	634.071299		.382571
F13	208825P7_G	NOCALL	I.Bad Spectrum	0	0	0	0	0	0		0
F13	209189P2_G	G	A.Conservative	4.875931	.996388	6277.1	74.673563	61.422478	780.631055		.382571
F13	210090P15_G	NOCALL	I.Bad Spectrum	0	0	0	0	0	0		0
F14	201322P9_G	NOCALL	D.Low Probability	4.686706	.997805	6445.3	39.117711	16.231224	846.644416		.8391
F14	201694P4_G	G	A.Conservative	4.394051	.997099	5337.5	44.167955	33.856954	662.863252		.364195
F14	208825P7_G	NOCALL	I.Bad Spectrum	0	0	0	0	0	0		0
F14	209189P2_G	G	A.Conservative	5.102988	.998292	6277.1	60.867307	56.929786	801.902661		.364195
F14	210090P15_G	NOCALL	I.Bad Spectrum	0	0	0	0	0	0		0
F15	201322P9_G	NOCALL	D.Low Probability	4.264419	.994792	6445.3	39.051878	18.738063	888.388519		.856518
F15	201694P4_G	G	A.Conservative	3.968411	.997862	5337.5	43.031157	32.553164	727.640052		.380737
F15	208825P7_G	NOCALL	I.Bad Spectrum	0	0	0	0	0	0		0
F15	209189P2_G	G	A.Conservative	4.561564	.995731	6277.1	62.121836	55.861891	863.806726		.380737
F15	210090P15_G	NOCALL	I.Bad Spectrum	0	0	0	0	0	0		0
F16	201322P9_G	NOCALL	D.Low Probability	3.634732	.997856	6445.3	32.496781	16.544403	847.387879		.841556
F16	201694P4_G	G	A.Conservative	3.162984	.995598	5337.5	45.107802	39.551085	679.556426		.332682
F16	208825P7_G	NOCALL	I.Bad Spectrum	0	0	0	0	0	0		0
F16	209189P2_G	G	A.Conservative	4.048012	.998461	6277.1	44.88718	47.771788	808.598427		.332682
F16	210090P15_G	NOCALL	I.Bad Spectrum	0	0	0	0	0	0		0
F17	201322P9_G	NOCALL	D.Low Probability	2.89763	.996333	6445.3	43.601774	24.973605	855.518746		.771464
F17	201694P4_G	G	A.Conservative	2.970565	.999153	5337.5	70.458627	57.646996	680.905681		.339478
F17	208825P7_G	NOCALL	I.Bad Spectrum	0	0	0	0	0	0		0
F17	209189P2_G	G	A.Conservative	3.567748	.99606	6277.1	76.773732	75.482265	841.853813		.339478
F17	210090P15_G	NOCALL	I.Bad Spectrum	0	0	0	0	0	0		0
F18	201322P9_G	NOCALL	D.Low Probability	.712905	.997405	6445.3	41.109968	17.169859	824.59408		.811017
F18	201694P4_G	G	A.Conservative	.866306	.999098	5337.5	37.188497	33.097916	624.982683		.359275
F18	208825P7_G	NOCALL	I.Bad Spectrum	0	0	0	0	0	0		0
F18	209189P2_G	G	A.Conservative	1.272955	.993766	6277.1	53.547208	55.901762	806.441596		.359275
F18	210090P15_G	NOCALL	I.Bad Spectrum	0	0	0	0	0	0		0
F19	201322P9_G	G	A.Conservative	4.212862	.993812	6445.3	41.667528	21.419203	820.559724		.686415
F19	201694P4_G	G	A.Conservative	4.034189	.997768	5337.5	63.40986	45.839001	653.818884		.36784
F19	208825P7_G	NOCALL	I.Bad Spectrum	0	0	0	0	0	0		0
F19	209189P2_G	G	A.Conservative	4.901266	.994749	6277.1	115.240451	100.187733	843.101891		.36784
F19	210090P15_G	NOCALL	I.Bad Spectrum	0	0	0	0	0	0		0
F20	201322P9_G	G	A.Conservative	4.648145	.998673	6445.3	20.409649	19.198909	875.564772		.382428
F20	201694P4_G	G	A.Conservative	3.873686	.985825	5337.5	29.468358	22.657327	682.901508		.382428
F20	208825P7_G	NOCALL	I.Bad Spectrum	0	0	0	0	0	0		0
F20	209189P2_G	G	A.Conservative	4.709067	.99558	6277.1	45.417664	41.446572	866.006801		.382428
F20	210090P15_G	NOCALL	I.Bad Spectrum	0	0	0	0	0	0		0
F21	201322P9_G	NOCALL	D.Low Probability	4.176197	.995224	6445.3	35.222335	14.918767	827.574253		.903553
F21	201694P4_G	G	A.Conservative	3.492844	.995556	5337.5	30.040169	22.248196	668.567942		.38367
F21	208825P7_G	NOCALL	I.Bad Spectrum	0	0	0	0	0	0		0
F21	209189P2_G	G	A.Conservative	4.498239	.996927	6277.1	71.887193	64.261139	812.211578		.38367
F21	210090P15_G	G	A.Conservative	2.994555	.858622	5515.6	21.488906	8.636282	709.504932		.795787
F22	201322P9_G	G	A.Conservative	3.599109	.998581	6445.3	16.678242	11.493514	864.185507		.538911
F22	201694P4_G	G	A.Conservative	2.782865	.990094	5337.5	23.919784	17.04674	662.96641		.37658
F22	208825P7_G	NOCALL	I.Bad Spectrum	0	0	0	0	0	0		0
F22	209189P2_G	G	A.Conservative	3.618047	.998448	6277.1	36.048621	30.692418	810.912593		.37658
F22	210090P15_G	NOCALL	I.Bad Spectrum	0	0	0	0	0	0		0
F23	201322P9_G	G	A.Conservative	2.329513	.995294	6445.3	11.410026	10.751222	810.385946		.344341
F23	201694P4_G	G	A.Conservative	1.877438	.995023	5337.5	17.670658	13.268113	681.558221		.344341
F23	208825P7_G	NOCALL	I.Bad Spectrum	0	0	0	0	0	0		0
F23	209189P2_G	G	A.Conservative	2.412682	.995879	6277.1	11.72407	10.677473	812.514029		.344341
F23	210090P15_G	NOCALL	I.Bad Spectrum	0	0	0	0	0	0		0
F24	201322P9_G	G	A.Conservative	-.243077	.994333	6445.3	13.401832	11.287467	790.912861		.487823
F24	201694P4_G	NOCALL	D.Low Probability	-.288115	.870961	5337.5	12.689142	5.324842	652.918061		.759965
F24	208825P7_G	NOCALL	I.Bad Spectrum	0	0	0	0	0	0		0
F24	209189P2_G	NOCALL	D.Low Probability	-.099558	.251258	6277.1	3.336248	1.657457	772.873181		.759965
F24	210090P15_G	NOCALL	I.Bad Spectrum	0	0	0	0	0	0		0
G01	201322P9_G	G	A.Conservative	1.789762	.930759	6445.3	11.4032	9.33944	780.283932		.497832
G01	201694P4_G	G	A.Conservative	1.734567	.99631	5337.5	16.154272	14.210808	644.987281		.370303
G01	208825P7_G	NOCALL	I.Bad Spectrum	0	0	0	0	0	0		0
G01	209189P2_G	G	A.Conservative	2.160003	.997632	6277.1	36.47301	37.415101	802.7393		.370303
G01	210090P15_G	NOCALL	I.Bad Spectrum	0	0	0	0	0	0		0
G02	201322P9_G	G	A.Conservative	3.344731	.997034	6445.3	10.945028	10.472213	828.32251		.342135
G02	201694P4_G	NOCALL	D.Low Probability	2.295347	.665967	5337.5	14.029667	4.107277	658.651903		.887096
G02	208825P7_G	NOCALL	I.Bad Spectrum	0	0	0	0	0	0		0
G02	209189P2_G	NOCALL	D.Low Probability	2.893635	.193173	6277.1	3.698604	1.284895	806.335371		.887096
G02	210090P15_G	NOCALL	I.Bad Spectrum	0	0	0	0	0	0		0
G03	201322P9_G	NOCALL	D.Low Probability	2.908181	.994413	6445.3	26.207075	11.454989	815.437159		.833296
G03	201694P4_G	G	A.Conservative	2.481535	.99325	5337.5	23.610023	20.640275	633.972024		.354144
G03	208825P7_G	NOCALL	I.Bad Spectrum	0	0	0	0	0	0		0
G03	209189P2_G	G	A.Conservative	3.002326	.995515	6277.1	42.976437	43.988725	774.739775		.354144
G03	210090P15_G	NOCALL	I.Bad Spectrum	0	0	0	0	0	0		0
G04	201322P9_G	NOCALL	D.Low Probability	2.59027	.996507	6445.3	32.046308	12.018264	818.953452		.895334
G04	201694P4_G	G	A.Conservative	2.291881	.997603	5337.5	41.734015	39.492775	686.031621		.338448
G04	208825P7_G	NOCALL	I.Bad Spectrum	0	0	0	0	0	0		0
G04	209189P2_G	G	A.Conservative	2.995615	.99642	6277.1	51.014418	57.512365	782.327716		.338448
G04	210090P15_G	NOCALL	I.Bad Spectrum	0	0	0	0	0	0		0
G05	201322P9_G	NOCALL	D.Low Probability	2.303566	.996402	6445.3	28.648132	13.071393	813.601691		.913664
G05	201694P4_G	G	A.Conservative	3.103176	.997082	5337.5	31.429977	29.238371	661.843235		.378807
G05	208825P7_G	NOCALL	I.Bad Spectrum	0	0	0	0	0	0		0
G05	209189P2_G	G	A.Conservative	3.626779	.998799	6277.1	47.731932	52.525835	846.377453		.378807
G05	210090P15_G	NOCALL	I.Bad Spectrum	0	0	0	0	0	0		0
G06	201322P9_G	NOCALL	D.Low Probability	.314074	.996246	6445.3	23.678388	11.247891	798.188832		.800855
G06	201694P4_G	G	A.Conservative	.41077	.995935	5337.5	23.442241	20.878558	636.24969		.328724
G06	208825P7_G	NOCALL	I.Bad Spectrum	0	0	0	0	0	0		0
G06	209189P2_G	G	A.Conservative	.507336	.995044	6277.1	54.422896	57.842207	800.915271		.328724
G06	210090P15_G	NOCALL	I.Bad Spectrum	0	0	0	0	0	0		0
G07	201322P9_G	NOCALL	D.Low Probability	1.743121	.996667	6445.3	26.988121	11.756138	790.74786		.82466
G07	201694P4_G	G	A.Conservative	1.25248	.995709	5337.5	29.337936	25.233354	639.685		.361812
G07	208825P7_G	NOCALL	I.Bad Spectrum	0	0	0	0	0	0		0
G07	209189P2_G	G	A.Conservative	1.84184	.995743	6277.1	52.351392	51.590733	809.847144		.361812
G07	210090P15_G	NOCALL	D.Low Probability	1.127871	.445461	5515.6	7.582733	2.751596	652.7644		.82466
G08	201322P9_G	NOCALL	D.Low Probability	3.115671	.993909	6445.3	34.381411	16.532727	820.340934		.818521
G08	201694P4_G	G	A.Conservative	2.798458	.997917	5337.5	58.805103	50.415283	657.989441		.346268
G08	208825P7_G	NOCALL	I.Bad Spectrum	0	0	0	0	0	0		0
G08	209189P2_G	G	A.Conservative	3.258607	.99481	6277.1	66.573498	66.706631	810.594091		.346268
G08	210090P15_G	NOCALL	I.Bad Spectrum	0	0	0	0	0	0		0
G09	201322P9_G	NOCALL	D.Low Probability	3.534215	.998103	6445.3	37.332649	17.398946	829.644922		.813232
G09	201694P4_G	G	A.Conservative	3.412525	.996142	5337.5	45.072342	31.683003	580.342504		.401063
G09	208825P7_G	NOCALL	I.Bad Spectrum	0	0	0	0	0	0		0
G09	209189P2_G	G	A.Conservative	4.118929	.995964	6277.1	62.172118	52.819179	752.022336		.401063
G09	210090P15_G	NOCALL	I.Bad Spectrum	0	0	0	0	0	0		0
G10	201322P9_G	NOCALL	D.Low Probability	2.843991	.996413	6445.3	23.339532	11.097958	832.836883		.80461
G10	201694P4_G	G	A.Conservative	2.222776	.992554	5337.5	16.390104	15.750808	676.352871		.331155
G10	208825P7_G	NOCALL	I.Bad Spectrum	0	0	0	0	0	0		0
G10	209189P2_G	G	A.Conservative	2.789864	.996085	6277.1	32.123698	37.4354	778.055775		.331155
G10	210090P15_G	NOCALL	I.Bad Spectrum	0	0	0	0	0	0		0
G11	201322P9_G	NOCALL	D.Low Probability	1.796275	.997933	6445.3	26.961858	13.443526	801.382701		.746461
G11	201694P4_G	G	A.Conservative	1.687537	.998176	5337.5	40.32424	34.343546	619.438576		.347359
G11	208825P7_G	NOCALL	I.Bad Spectrum	0	0	0	0	0	0		0
G11	209189P2_G	G	A.Conservative	2.111207	.994675	6277.1	55.106288	57.018848	780.01885		.347359
G11	210090P15_G	NOCALL	I.Bad Spectrum	0	0	0	0	0	0		0
G12	201322P9_G	NOCALL	D.Low Probability	-.560134	.997128	6445.3	17.524118	8.348987	786.08083		.804541
G12	201694P4_G	G	A.Conservative	.130252	.997171	5337.5	15.236059	12.804918	657.629311		.349697
G12	208825P7_G	NOCALL	I.Bad Spectrum	0	0	0	0	0	0		0
G12	209189P2_G	G	A.Conservative	.292653	.995578	6277.1	33.477937	33.155777	784.330251		.349697
G12	210090P15_G	NOCALL	I.Bad Spectrum	0	0	0	0	0	0		0
G13	201322P9_G	NOCALL	D.Low Probability	2.83745	.997388	6445.3	29.437406	12.331857	787.054743		.83241
G13	201694P4_G	G	A.Conservative	2.402366	.994202	5337.5	57.528902	46.113707	641.276097		.362672
G13	208825P7_G	NOCALL	I.Bad Spectrum	0	0	0	0	0	0		0
G13	209189P2_G	G	A.Conservative	2.988244	.995976	6277.1	65.480943	62.111635	819.887849		.362672
G13	210090P15_G	NOCALL	D.Low Probability	2.37912	.990649	5515.6	19.638558	6.904944	659.469649		.83241
G14	201322P9_G	NOCALL	D.Low Probability	2.768788	.995713	6445.3	47.356726	21.486787	839.59675		.863089
G14	201694P4_G	G	A.Conservative	2.014763	.997191	5337.5	38.59501	34.634508	650.783677		.353689
G14	208825P7_G	NOCALL	I.Bad Spectrum	0	0	0	0	0	0		0
G14	209189P2_G	G	A.Conservative	2.882568	.99182	6277.1	57.355694	61.535261	785.30874		.353689
G14	210090P15_G	NOCALL	I.Bad Spectrum	0	0	0	0	0	0		0
G15	201322P9_G	NOCALL	D.Low Probability	2.879268	.99533	6445.3	47.697986	21.414508	843.786246		.799076
G15	201694P4_G	G	A.Conservative	2.437556	.99836	5337.5	45.986093	36.507659	681.891925		.357191
G15	208825P7_G	NOCALL	I.Bad Spectrum	0	0	0	0	0	0		0
G15	209189P2_G	G	A.Conservative	2.984983	.996175	6277.1	61.792026	58.935827	836.567244		.357191
G15	210090P15_G	NOCALL	I.Bad Spectrum	0	0	0	0	0	0		0
G16	201322P9_G	NOCALL	D.Low Probability	2.2522	.997029	6445.3	35.724086	16.528898	833.985392		.835859
G16	201694P4_G	G	A.Conservative	.879522	.998233	5337.5	27.085209	30.156148	656.804382		.2903
G16	208825P7_G	NOCALL	I.Bad Spectrum	0	0	0	0	0	0		0
G16	209189P2_G	G	A.Conservative	1.75719	.996321	6277.1	37.04459	48.853618	810.773394		.2903
G16	210090P15_G	NOCALL	I.Bad Spectrum	0	0	0	0	0	0		0
G17	201322P9_G	NOCALL	D.Low Probability	1.207483	.996127	6445.3	37.076167	17.031312	811.531516		.840342
G17	201694P4_G	G	A.Conservative	1.03424	.99658	5337.5	40.305931	41.347411	653.753572		.324129
G17	208825P7_G	NOCALL	I.Bad Spectrum	0	0	0	0	0	0		0
G17	209189P2_G	G	A.Conservative	1.479822	.996629	6277.1	53.123868	64.766768	839.566719		.324129
G17	210090P15_G	NOCALL	I.Bad Spectrum	0	0	0	0	0	0		0
G18	201322P9_G	NOCALL	D.Low Probability	-1.562919	.993011	6445.3	16.337906	8.445552	783.474446		.759653
G18	201694P4_G	NOCALL	D.Low Probability	-1.60912	.994609	5337.5	31.550373	13.296336	630.375477		.759653
G18	208825P7_G	NOCALL	I.Bad Spectrum	0	0	0	0	0	0		0
G18	209189P2_G	G	A.Conservative	-1.135629	.997158	6277.1	19.903218	22.43781	808.936624		.313512
G18	210090P15_G	NOCALL	I.Bad Spectrum	0	0	0	0	0	0		0
G19	201322P9_G	NOCALL	D.Low Probability	2.773404	.998785	6445.3	35.704428	14.131446	830.803829		.907475
G19	201694P4_G	G	A.Conservative	2.264556	.996293	5337.5	30.063123	24.462215	616.838683		.341185
G19	208825P7_G	NOCALL	I.Bad Spectrum	0	0	0	0	0	0		0
G19	209189P2_G	G	A.Conservative	2.85364	.997899	6277.1	48.304993	47.098115	771.24617		.341185
G19	210090P15_G	NOCALL	I.Bad Spectrum	0	0	0	0	0	0		0
G20	201322P9_G	G	A.Conservative	2.641257	.96303	6445.3	10.028901	9.658445	840.349788		.367849
G20	201694P4_G	G	A.Conservative	2.166237	.996077	5337.5	32.078545	24.367099	669.15187		.367849
G20	208825P7_G	NOCALL	I.Bad Spectrum	0	0	0	0	0	0		0
G20	209189P2_G	G	A.Conservative	2.683318	.997919	6277.1	48.482537	45.081948	817.778436		.367849
G20	210090P15_G	NOCALL	I.Bad Spectrum	0	0	0	0	0	0		0
G21	201322P9_G	NOCALL	D.Low Probability	2.528862	.99704	6445.3	29.657871	13.196653	812.520358		.81736
G21	201694P4_G	G	A.Conservative	2.199001	.994947	5337.5	28.07123	24.221282	640.789301		.381498
G21	208825P7_G	NOCALL	I.Bad Spectrum	0	0	0	0	0	0		0
G21	209189P2_G	G	A.Conservative	2.589082	.994556	6277.1	52.363344	53.196132	789.813475		.381498
G21	210090P15_G	NOCALL	I.Bad Spectrum	0	0	0	0	0	0		0
G22	201322P9_G	G	A.Conservative	2.256845	.832613	6445.3	11.290843	8.423041	822.985858		.502978
G22	201694P4_G	G	A.Conservative	1.565774	.992922	5337.5	14.03839	13.115257	695.514203		.331036
G22	208825P7_G	NOCALL	I.Bad Spectrum	0	0	0	0	0	0		0
G22	209189P2_G	G	A.Conservative	2.231332	.99581	6277.1	27.175394	33.794417	789.590736		.331036
G22	210090P15_G	NOCALL	I.Bad Spectrum	0	0	0	0	0	0		0
G23	201322P9_G	G	A.Conservative	1.163531	.907488	6445.3	10.477388	9.109296	823.678454		.388306
G23	201694P4_G	NOCALL	D.Low Probability	.348589	.992023	5337.5	36.048479	12.931968	644.085041		.868625
G23	208825P7_G	NOCALL	I.Bad Spectrum	0	0	0	0	0	0		0
G23	209189P2_G	G	A.Conservative	1.187261	.810343	6277.1	9.673563	8.171111	793.9189		.388306
G23	210090P15_G	NOCALL	I.Bad Spectrum	0	0	0	0	0	0		0
G24	201322P9_G	G	A.Conservative	-2.279588	.802834	6445.3	15.037019	8.094876	764.879483		.737308
G24	201694P4_G	NOCALL	D.Low Probability	-1.696564	.988098	5337.5	23.227608	8.795744	613.501789		.826427
G24	208825P7_G	NOCALL	I.Bad Spectrum	0	0	0	0	0	0		0
G24	209189P2_G	NOCALL	D.Low Probability	-1.75506	.986592	6277.1	14.648008	6.705518	740.237202		.826427
G24	210090P15_G	NOCALL	I.Bad Spectrum	0	0	0	0	0	0		0
H01	201322P9_G	G	A.Conservative	-2.055657	.900724	6445.3	11.02306	9.045946	692.180236		.480935
H01	201694P4_G	G	A.Conservative	-1.270422	.99666	5337.5	32.974227	27.18104	575.477189		.349123
H01	208825P7_G	NOCALL	I.Bad Spectrum	0	0	0	0	0	0		0
H01	209189P2_G	G	A.Conservative	-1.21466	.996251	6277.1	31.222902	30.93772	708.971227		.349123
H01	210090P15_G	NOCALL	I.Bad Spectrum	0	0	0	0	0	0		0
H02	201322P9_G	G	A.Conservative	.579461	.995459	6445.3	11.753995	12.370052	755.629025		.379374
H02	201694P4_G	NOCALL	D.Low Probability	-.18305	.500909	5337.5	7.753303	3.087488	599.247681		.815505
H02	208825P7_G	NOCALL	I.Bad Spectrum	0	0	0	0	0	0		0
H02	209189P2_G	NOCALL	D.Low Probability	.213145	.658561	6277.1	8.483999	4.055015	727.808308		.815505
H02	210090P15_G	NOCALL	I.Bad Spectrum	0	0	0	0	0	0		0
H03	201322P9_G	NOCALL	D.Low Probability	-.103774	.998827	6445.3	30.40774	13.860953	751.236463		.795059
H03	201694P4_G	G	A.Conservative	.461012	.998146	5337.5	29.395718	23.764495	624.813375		.359234
H03	208825P7_G	NOCALL	I.Bad Spectrum	0	0	0	0	0	0		0
H03	209189P2_G	G	A.Conservative	.602045	.99704	6277.1	54.207419	51.535679	789.660114		.359234
H03	210090P15_G	NOCALL	I.Bad Spectrum	0	0	0	0	0	0		0
H04	201322P9_G	G	A.Conservative	-.210577	.998155	6445.3	26.436889	16.400851	731.21643		.607108
H04	201694P4_G	G	A.Conservative	.554511	.99785	5337.5	72.509358	47.563947	627.663909		.385722
H04	208825P7_G	NOCALL	I.Bad Spectrum	0	0	0	0	0	0		0
H04	209189P2_G	G	A.Conservative	.632457	.997111	6277.1	80.64346	62.807521	732.439847		.385722
H04	210090P15_G	NOCALL	I.Bad Spectrum	0	0	0	0	0	0		0
H05	201322P9_G	NOCALL	D.Low Probability	-.301154	.997279	6445.3	33.978796	16.100512	761.062029		.803189
H05	201694P4_G	G	A.Conservative	-.26588	.999235	5337.5	49.573002	44.367987	610.210317		.302425
H05	208825P7_G	NOCALL	I.Bad Spectrum	0	0	0	0	0	0		0
H05	209189P2_G	G	A.Conservative	-.396686	.997969	6277.1	59.486273	63.424673	727.705662		.302425
H05	210090P15_G	NOCALL	I.Bad Spectrum	0	0	0	0	0	0		0
H06	201322P9_G	NOCALL	D.Low Probability	-2.653643	.998125	6445.3	27.104893	13.515968	767.468877		.820131
H06	201694P4_G	G	A.Conservative	-2.20277	.99762	5337.5	23.710752	19.602104	585.383448		.343379
H06	208825P7_G	NOCALL	I.Bad Spectrum	0	0	0	0	0	0		0
H06	209189P2_G	G	A.Conservative	-2.373808	.996117	6277.1	50.018899	49.478088	731.470938		.343379
H06	210090P15_G	NOCALL	I.Bad Spectrum	0	0	0	0	0	0		0
H07	201322P9_G	NOCALL	D.Low Probability	-.378285	.998871	6445.3	33.259549	19.906973	727.790399		.817879
H07	201694P4_G	G	A.Conservative	.072749	.999584	5337.5	47.531178	32.310109	561.004794		.415999
H07	208825P7_G	NOCALL	I.Bad Spectrum	0	0	0	0	0	0		0
H07	209189P2_G	G	A.Conservative	.063022	.997789	6277.1	52.548614	43.142351	723.545025		.415999
H07	210090P15_G	NOCALL	I.Bad Spectrum	0	0	0	0	0	0		0
H08	201322P9_G	NOCALL	D.Low Probability	.685644	.997542	6445.3	36.356442	15.132869	781.414958		.857904
H08	201694P4_G	G	A.Conservative	.504644	.998441	5337.5	47.445959	33.285747	598.663998		.383951
H08	208825P7_G	NOCALL	I.Bad Spectrum	0	0	0	0	0	0		0
H08	209189P2_G	G	A.Conservative	.878213	.990782	6277.1	65.624752	54.04661	784.160406		.383951
H08	210090P15_G	NOCALL	I.Bad Spectrum	0	0	0	0	0	0		0
H09	201322P9_G	NOCALL	D.Low Probability	.46857	.999087	6445.3	45.487408	18.920622	768.133876		.869366
H09	201694P4_G	G	A.Conservative	.552935	.999056	5337.5	40.56708	32.420961	610.558236		.374433
H09	208825P7_G	NOCALL	I.Bad Spectrum	0	0	0	0	0	0		0
H09	209189P2_G	G	A.Conservative	.691452	.996733	6277.1	64.971289	64.616522	751.247116		.374433
H09	210090P15_G	NOCALL	I.Bad Spectrum	0	0	0	0	0	0		0
H10	201322P9_G	NOCALL	D.Low Probability	-.204499	.997099	6445.3	34.153914	16.036727	803.249657		.826631
H10	201694P4_G	G	A.Conservative	.057289	.99818	5337.5	47.638366	38.808492	611.187662		.36125
H10	208825P7_G	NOCALL	I.Bad Spectrum	0	0	0	0	0	0		0
H10	209189P2_G	G	A.Conservative	.119943	.996038	6277.1	57.593391	55.48379	752.353844		.36125
H10	210090P15_G	NOCALL	I.Bad Spectrum	0	0	0	0	0	0		0
H11	201322P9_G	G	A.Conservative	-.331669	.99883	6445.3	12.524586	12.680568	749.896936		.376358
H11	201694P4_G	G	A.Conservative	-.417486	.998738	5337.5	59.491212	48.586023	621.067766		.376358
H11	208825P7_G	NOCALL	I.Bad Spectrum	0	0	0	0	0	0		0
H11	209189P2_G	G	A.Conservative	-.320388	.996394	6277.1	59.359815	58.213688	733.200834		.376358
H11	210090P15_G	NOCALL	D.Low Probability	-.724697	.460627	5515.6	7.289689	2.872115	607.228393		.800584
H12	201322P9_G	NOCALL	D.Low Probability	-2.577756	.997393	6445.3	31.308032	15.014329	751.40016		.801313
H12	201694P4_G	G	A.Conservative	-2.442537	.996814	5337.5	46.765955	37.296666	622.711255		.346785
H12	208825P7_G	NOCALL	I.Bad Spectrum	0	0	0	0	0	0		0
H12	209189P2_G	G	A.Conservative	-2.500234	.99582	6277.1	59.596312	56.339711	767.792432		.346785
H12	210090P15_G	NOCALL	I.Bad Spectrum	0	0	0	0	0	0		0
H13	201322P9_G	NOCALL	D.Low Probability	-.673792	.999204	6445.3	33.509502	15.357614	703.933347		.811733
H13	201694P4_G	G	A.Conservative	-.485808	.997512	5337.5	37.236392	34.830961	602.334369		.328439
H13	208825P7_G	NOCALL	I.Bad Spectrum	0	0	0	0	0	0		0
H13	209189P2_G	G	A.Conservative	-.304819	.993727	6277.1	43.549468	49.186234	738.964267		.328439
H13	210090P15_G	NOCALL	I.Bad Spectrum	0	0	0	0	0	0		0
H14	201322P9_G	NOCALL	D.Low Probability	-.236488	.997557	6445.3	29.26021	12.542488	771.157365		.790772
H14	201694P4_G	G	A.Conservative	.129199	.996902	5337.5	42.129376	36.229506	622.193175		.327731
H14	208825P7_G	NOCALL	I.Bad Spectrum	0	0	0	0	0	0		0
H14	209189P2_G	G	A.Conservative	.567477	.997438	6277.1	68.052838	71.909693	777.5693		.327731
H14	210090P15_G	NOCALL	D.Low Probability	-.51625	.827219	5515.6	13.956651	5.021674	642.624515		.790772
H15	201322P9_G	NOCALL	D.Low Probability	.321331	.997735	6445.3	50.857424	17.52032	780.745493		.857527
H15	201694P4_G	G	A.Conservative	.463815	.996399	5337.5	47.335848	36.867109	612.81939		.352281
H15	208825P7_G	NOCALL	I.Bad Spectrum	0	0	0	0	0	0		0
H15	209189P2_G	G	A.Conservative	.902745	.994878	6277.1	76.788082	71.787065	777.106258		.352281
H15	210090P15_G	NOCALL	I.Bad Spectrum	0	0	0	0	0	0		0
H16	201322P9_G	NOCALL	D.Low Probability	.004842	.996812	6445.3	34.465968	17.971496	789.664505		.784858
H16	201694P4_G	G	A.Conservative	-.023209	.998988	5337.5	49.872268	49.295012	639.103993		.337325
H16	208825P7_G	NOCALL	I.Bad Spectrum	0	0	0	0	0	0		0
H16	209189P2_G	G	A.Conservative	.290266	.996693	6277.1	54.064586	62.608151	720.965517		.337325
H16	210090P15_G	NOCALL	D.Low Probability	-.114255	.506506	5515.6	7.045496	3.108489	655.255684		.784858
H17	201322P9_G	NOCALL	D.Low Probability	-1.441348	.998178	6445.3	37.712987	20.075586	747.840773		.736375
H17	201694P4_G	G	A.Conservative	-1.223873	.99828	5337.5	38.917013	36.528876	601.144034		.344069
H17	208825P7_G	NOCALL	I.Bad Spectrum	0	0	0	0	0	0		0
H17	209189P2_G	G	A.Conservative	-1.082484	.995024	6277.1	47.541946	51.909865	707.716425		.344069
H17	210090P15_G	NOCALL	I.Bad Spectrum	0	0	0	0	0	0		0
H18	201322P9_G	NOCALL	D.Low Probability	-3.48326	.996789	6445.3	26.894359	11.935412	718.219672		.844872
H18	201694P4_G	G	A.Conservative	-2.705301	.998164	5337.5	43.051548	36.570807	593.779563		.361984
H18	208825P7_G	NOCALL	I.Bad Spectrum	0	0	0	0	0	0		0
H18	209189P2_G	G	A.Conservative	-3.089631	.998272	6277.1	49.423887	52.101824	709.959175		.361984
H18	210090P15_G	NOCALL	I.Bad Spectrum	0	0	0	0	0	0		0
H19	201322P9_G	NOCALL	D.Low Probability	-.263242	.996723	6445.3	30.187154	11.992452	734.401377		.879469
H19	201694P4_G	G	A.Conservative	-.76828	.998072	5337.5	42.318649	34.863732	603.984004		.369286
H19	208825P7_G	NOCALL	I.Bad Spectrum	0	0	0	0	0	0		0
H19	209189P2_G	G	A.Conservative	-.493583	.996808	6277.1	46.996797	45.32526	720.94893		.369286
H19	210090P15_G	NOCALL	I.Bad Spectrum	0	0	0	0	0	0		0
H20	201322P9_G	G	A.Conservative	-.647907	.908863	6445.3	11.237656	9.118639	761.445737		.456753
H20	201694P4_G	G	A.Conservative	-.865235	.99634	5337.5	29.240199	26.532639	638.536239		.314832
H20	208825P7_G	NOCALL	I.Bad Spectrum	0	0	0	0	0	0		0
H20	209189P2_G	G	A.Conservative	-.291204	.998617	6277.1	37.105949	39.409119	723.570055		.314832
H20	210090P15_G	NOCALL	I.Bad Spectrum	0	0	0	0	0	0		0
H21	201322P9_G	G	A.Conservative	-.824608	.993346	6445.3	13.057758	11.062079	742.327213		.46441
H21	201694P4_G	G	A.Conservative	-.595682	.995641	5337.5	13.477139	14.78587	611.597071		.310526
H21	208825P7_G	NOCALL	I.Bad Spectrum	0	0	0	0	0	0		0
H21	209189P2_G	G	A.Conservative	-.401132	.998806	6277.1	28.642768	32.097833	684.603795		.310526
H21	210090P15_G	NOCALL	I.Bad Spectrum	0	0	0	0	0	0		0
H22	201322P9_G	NOCALL	D.Low Probability	-.410425	.997193	6445.3	36.166371	15.052422	766.103876		.840142
H22	201694P4_G	G	A.Conservative	-.211885	.99723	5337.5	56.020893	44.460616	598.54492		.362683
H22	208825P7_G	NOCALL	I.Bad Spectrum	0	0	0	0	0	0		0
H22	209189P2_G	G	A.Conservative	-.393293	.997598	6277.1	63.273571	59.343449	746.622156		.362683
H22	210090P15_G	NOCALL	I.Bad Spectrum	0	0	0	0	0	0		0
H23	201322P9_G	G	A.Conservative	-1.15551	.998312	6445.3	15.222891	13.138492	723.033846		.376597
H23	201694P4_G	G	A.Conservative	-1.07879	.992108	5337.5	28.023814	19.678744	589.859134		.376597
H23	208825P7_G	NOCALL	I.Bad Spectrum	0	0	0	0	0	0		0
H23	209189P2_G	G	A.Conservative	-.885954	.994667	6277.1	12.880989	10.777018	713.997536		.376597
H23	210090P15_G	NOCALL	I.Bad Spectrum	0	0	0	0	0	0		0
H24	201322P9_G	G	A.Conservative	-4.630287	.956302	6445.3	17.108477	9.593858	713.226546		.662519
H24	201694P4_G	NOCALL	D.Low Probability	-3.560675	.80931	5337.5	11.816184	4.913338	594.090981		.749093
H24	208825P7_G	NOCALL	I.Bad Spectrum	0	0	0	0	0	0		0
H24	209189P2_G	NOCALL	D.Low Probability	-3.958718	.070369	6277.1	1.133315	.574604	707.218134		.749093
H24	210090P15_G	NOCALL	I.Bad Spectrum	0	0	0	0	0	0		0
I01	201322P9_G	G	A.Conservative	4.243772	.997443	6445.3	11.037258	11.403352	806.852273		.38981
I01	201694P4_G	G	A.Conservative	3.866122	.996031	5337.5	26.12583	22.336387	652.229268		.38981
I01	208825P7_G	NOCALL	I.Bad Spectrum	0	0	0	0	0	0		0
I01	209189P2_G	G	A.Conservative	4.252414	.997875	6277.1	38.578951	38.745128	778.690105		.38981
I01	210090P15_G	NOCALL	I.Bad Spectrum	0	0	0	0	0	0		0
I02	201322P9_G	G	A.Conservative	5.000369	.992185	6445.3	10.363996	13.02715	847.788485		.351969
I02	201694P4_G	NOCALL	D.Low Probability	3.888627	.631214	5337.5	10.402227	3.906795	682.944922		.847479
I02	208825P7_G	NOCALL	I.Bad Spectrum	0	0	0	0	0	0		0
I02	209189P2_G	NOCALL	D.Low Probability	4.808075	.992826	6277.1	28.569948	13.228481	841.196943		.847479
I02	210090P15_G	NOCALL	I.Bad Spectrum	0	0	0	0	0	0		0
I03	201322P9_G	NOCALL	D.Low Probability	5.045091	.994024	6445.3	28.0273	11.161741	853.918336		.889031
I03	201694P4_G	G	A.Conservative	4.652132	.996219	5337.5	43.653478	32.409915	671.519081		.36288
I03	208825P7_G	NOCALL	I.Bad Spectrum	0	0	0	0	0	0		0
I03	209189P2_G	G	A.Conservative	5.551408	.995989	6277.1	61.222638	54.082043	809.895078		.36288
I03	210090P15_G	NOCALL	I.Bad Spectrum	0	0	0	0	0	0		0
I04	201322P9_G	G	A.Conservative	4.892087	.895286	6445.3	10.936857	9.029442	856.549912		.395676
I04	201694P4_G	G	A.Conservative	3.850638	.989132	5337.5	26.329745	17.55042	663.441011		.395676
I04	208825P7_G	NOCALL	I.Bad Spectrum	0	0	0	0	0	0		0
I04	209189P2_G	G	A.Conservative	4.911196	.998349	6277.1	54.164491	43.306429	815.581392		.395676
I04	210090P15_G	NOCALL	I.Bad Spectrum	0	0	0	0	0	0		0
I05	201322P9_G	NOCALL	D.Low Probability	3.81205	.99893	6445.3	39.498421	17.294517	869.462666		.832378
I05	201694P4_G	G	A.Conservative	3.478766	.997677	5337.5	45.020519	38.580513	669.206002		.340809
I05	208825P7_G	NOCALL	I.Bad Spectrum	0	0	0	0	0	0		0
I05	209189P2_G	G	A.Conservative	4.140448	.995186	6277.1	62.841541	62.953381	841.918175		.340809
I05	210090P15_G	NOCALL	I.Bad Spectrum	0	0	0	0	0	0		0
I06	201322P9_G	NOCALL	D.Low Probability	2.573811	.996451	6445.3	43.124741	19.572926	881.308269		.822525
I06	201694P4_G	G	A.Conservative	2.296967	.997243	5337.5	34.480608	26.538315	667.0984		.37657
I06	208825P7_G	NOCALL	I.Bad Spectrum	0	0	0	0	0	0		0
I06	209189P2_G	G	A.Conservative	2.923858	.99501	6277.1	63.860089	59.960025	847.069888		.37657
I06	210090P15_G	NOCALL	I.Bad Spectrum	0	0	0	0	0	0		0
I07	201322P9_G	NOCALL	D.Low Probability	4.059069	.995991	6445.3	28.235592	11.301506	835.815778		.868244
I07	201694P4_G	G	A.Conservative	3.686788	.99731	5337.5	51.173701	39.231264	654.927931		.368394
I07	208825P7_G	NOCALL	I.Bad Spectrum	0	0	0	0	0	0		0
I07	209189P2_G	G	A.Conservative	4.459602	.997114	6277.1	71.859217	63.614617	825.191137		.368394
I07	210090P15_G	NOCALL	D.Low Probability	3.382601	.561807	5515.6	10.357672	3.447266	676.542725		.868244
I08	201322P9_G	G	A.Conservative	4.838327	.996918	6445.3	13.908432	15.37666	878.609762		.345778
I08	201694P4_G	G	A.Conservative	3.663374	.990731	5337.5	33.194405	29.417544	725.860113		.345778
I08	208825P7_G	NOCALL	I.Bad Spectrum	0	0	0	0	0	0		0
I08	209189P2_G	G	A.Conservative	4.81524	.994966	6277.1	59.719366	63.91323	849.576328		.345778
I08	210090P15_G	NOCALL	I.Bad Spectrum	0	0	0	0	0	0		0
I09	201322P9_G	NOCALL	D.Low Probability	5.503233	.994921	6445.3	65.546067	26.310365	889.631122		.938673
I09	201694P4_G	G	A.Conservative	4.912646	.998952	5337.5	73.05547	53.10539	709.280126		.373888
I09	208825P7_G	NOCALL	I.Bad Spectrum	0	0	0	0	0	0		0
I09	209189P2_G	G	A.Conservative	5.94485	.997386	6277.1	85.141487	74.924793	875.16508		.373888
I09	210090P15_G	NOCALL	I.Bad Spectrum	0	0	0	0	0	0		0
I10	201322P9_G	NOCALL	D.Low Probability	4.268933	.997331	6445.3	36.243541	15.142907	854.25457		.940397
I10	201694P4_G	G	A.Conservative	3.604804	.99836	5337.5	61.211452	49.179028	700.217613		.365078
I10	208825P7_G	NOCALL	I.Bad Spectrum	0	0	0	0	0	0		0
I10	209189P2_G	G	A.Conservative	4.192623	.996846	6277.1	68.78867	67.365674	870.606991		.365078
I10	210090P15_G	NOCALL	I.Bad Spectrum	0	0	0	0	0	0		0
I11	201322P9_G	NOCALL	D.Low Probability	3.616986	.996519	6445.3	35.396617	15.00095	872.126913		.928938
I11	201694P4_G	G	A.Conservative	3.300727	.989472	5337.5	28.403024	22.343546	719.988532		.400275
I11	208825P7_G	NOCALL	I.Bad Spectrum	0	0	0	0	0	0		0
I11	209189P2_G	G	A.Conservative	4.06691	.9985	6277.1	68.458568	66.500094	864.953623		.400275
I11	210090P15_G	NOCALL	I.Bad Spectrum	0	0	0	0	0	0		0
I12	201322P9_G	NOCALL	D.Low Probability	2.306453	.991316	6445.3	34.003413	13.361091	878.667814		.898072
I12	201694P4_G	G	A.Conservative	2.232297	.995469	5337.5	42.740575	29.813868	688.928223		.413634
I12	208825P7_G	NOCALL	I.Bad Spectrum	0	0	0	0	0	0		0
I12	209189P2_G	G	A.Conservative	2.728033	.994977	6277.1	66.693704	55.249371	857.853331		.413634
I12	210090P15_G	NOCALL	I.Bad Spectrum	0	0	0	0	0	0		0
I13	201322P9_G	NOCALL	D.Low Probability	4.691598	.997023	6445.3	48.196474	21.664708	863.431948		.857508
I13	201694P4_G	G	A.Conservative	4.384004	.998202	5337.5	70.127235	56.390213	684.235196		.372231
I13	208825P7_G	NOCALL	I.Bad Spectrum	0	0	0	0	0	0		0
I13	209189P2_G	G	A.Conservative	5.148762	.997561	6277.1	84.466367	82.722329	826.511703		.372231
I13	210090P15_G	NOCALL	I.Bad Spectrum	0	0	0	0	0	0		0
I14	201322P9_G	G	A.Conservative	5.524803	.99454	6445.3	11.911125	10.282566	822.226149		.424074
I14	201694P4_G	G	A.Conservative	4.690638	.995015	5337.5	46.139942	33.391022	667.24956		.424074
I14	208825P7_G	NOCALL	I.Bad Spectrum	0	0	0	0	0	0		0
I14	209189P2_G	G	A.Conservative	5.527849	.995681	6277.1	53.584644	44.584185	797.381697		.424074
I14	210090P15_G	NOCALL	I.Bad Spectrum	0	0	0	0	0	0		0
I15	201322P9_G	G	A.Conservative	5.017761	.996261	6445.3	10.901789	11.433617	828.897553		.352046
I15	201694P4_G	G	A.Conservative	3.928282	.99676	5337.5	49.948499	43.033108	690.40439		.352046
I15	208825P7_G	NOCALL	I.Bad Spectrum	0	0	0	0	0	0		0
I15	209189P2_G	G	A.Conservative	5.015413	.995008	6277.1	55.422151	56.441116	802.204791		.352046
I15	210090P15_G	NOCALL	I.Bad Spectrum	0	0	0	0	0	0		0
I16	201322P9_G	NOCALL	D.Low Probability	5.021812	.996739	6445.3	45.198158	18.04117	871.630317		.936273
I16	201694P4_G	G	A.Conservative	4.420049	.998865	5337.5	53.767691	47.326008	697.756641		.361821
I16	208825P7_G	NOCALL	I.Bad Spectrum	0	0	0	0	0	0		0
I16	209189P2_G	G	A.Conservative	5.574231	.997382	6277.1	69.503772	72.105747	907.990261		.361821
I16	210090P15_G	NOCALL	I.Bad Spectrum	0	0	0	0	0	0		0
I17	201322P9_G	NOCALL	D.Low Probability	3.425624	.997286	6445.3	37.277929	16.715589	891.621301		.865304
I17	201694P4_G	G	A.Conservative	2.932017	.996602	5337.5	49.701726	42.905838	692.526876		.33305
I17	208825P7_G	NOCALL	I.Bad Spectrum	0	0	0	0	0	0		0
I17	209189P2_G	G	A.Conservative	3.570814	.995344	6277.1	61.070265	62.444608	815.806307		.33305
I17	210090P15_G	NOCALL	I.Bad Spectrum	0	0	0	0	0	0		0
I18	201322P9_G	NOCALL	D.Low Probability	1.368068	.994104	6445.3	39.45362	16.916089	842.314037		.844965
I18	201694P4_G	G	A.Conservative	1.324653	.99855	5337.5	48.823327	38.986347	651.223429		.361487
I18	208825P7_G	NOCALL	I.Bad Spectrum	0	0	0	0	0	0		0
I18	209189P2_G	G	A.Conservative	1.757716	.991286	6277.1	56.254175	54.469521	836.094211		.361487
I18	210090P15_G	NOCALL	I.Bad Spectrum	0	0	0	0	0	0		0
I19	201322P9_G	NOCALL	D.Low Probability	4.696875	.998026	6445.3	59.278893	25.823404	881.253087		.921393
I19	201694P4_G	G	A.Conservative	4.305743	.99864	5337.5	77.417488	62.097543	703.447961		.359756
I19	208825P7_G	NOCALL	I.Bad Spectrum	0	0	0	0	0	0		0
I19	209189P2_G	G	A.Conservative	5.04379	.995418	6277.1	91.065128	89.324856	865.376198		.359756
I19	210090P15_G	NOCALL	I.Bad Spectrum	0	0	0	0	0	0		0
I20	201322P9_G	NOCALL	D.Low Probability	5.022936	.995845	6445.3	46.173187	19.852651	879.54561		.848014
I20	201694P4_G	G	A.Conservative	4.324813	.996659	5337.5	61.563446	52.027917	725.540377		.381458
I20	208825P7_G	NOCALL	I.Bad Spectrum	0	0	0	0	0	0		0
I20	209189P2_G	G	A.Conservative	5.317027	.993915	6277.1	73.71074	72.832146	805.759237		.381458
I20	210090P15_G	NOCALL	I.Bad Spectrum	0	0	0	0	0	0		0
I21	201322P9_G	NOCALL	D.Low Probability	4.480447	.994149	6445.3	39.235458	16.660914	809.203273		.887056
I21	201694P4_G	G	A.Conservative	3.996449	.993612	5337.5	51.307631	38.745053	657.543667		.360595
I21	208825P7_G	NOCALL	I.Bad Spectrum	0	0	0	0	0	0		0
I21	209189P2_G	G	A.Conservative	4.679542	.993782	6277.1	61.950598	56.908572	825.260398		.360595
I21	210090P15_G	NOCALL	I.Bad Spectrum	0	0	0	0	0	0		0
I22	201322P9_G	NOCALL	D.Low Probability	4.399954	.995824	6445.3	48.358482	21.911902	884.435899		.845906
I22	201694P4_G	G	A.Conservative	4.11526	.996859	5337.5	75.696261	49.536053	694.234581		.400338
I22	208825P7_G	NOCALL	I.Bad Spectrum	0	0	0	0	0	0		0
I22	209189P2_G	G	A.Conservative	4.766692	.993775	6277.1	77.466063	60.886104	833.489894		.400338
I22	210090P15_G	NOCALL	I.Bad Spectrum	0	0	0	0	0	0		0
I23	201322P9_G	G	A.Conservative	2.580272	.808332	6445.3	7.876955	8.157484	794.68252		.370691
I23	201694P4_G	G	A.Conservative	2.260169	.889127	5337.5	11.757616	8.955525	704.328272		.370691
I23	208825P7_G	NOCALL	I.Bad Spectrum	0	0	0	0	0	0		0
I23	209189P2_G	NOCALL	D.Low Probability	2.417621	.995984	6277.1	30.348675	15.539862	858.59332		.815569
I23	210090P15_G	NOCALL	I.Bad Spectrum	0	0	0	0	0	0		0
I24	201322P9_G	G	A.Conservative	.430633	.839573	6445.3	11.943278	8.451514	896.748341		.483829
I24	201694P4_G	NOCALL	D.Low Probability	.232747	.576241	5337.5	9.693849	3.524652	659.599719		.864015
I24	208825P7_G	NOCALL	I.Bad Spectrum	0	0	0	0	0	0		0
I24	209189P2_G	NOCALL	D.Low Probability	.450963	.332472	6277.1	4.888708	2.134711	799.024473		.864015
I24	210090P15_G	NOCALL	I.Bad Spectrum	0	0	0	0	0	0		0
J01	201322P9_G	G	A.Conservative	2.504055	.865365	6445.3	15.010468	8.674809	827.486653		.653731
J01	201694P4_G	G	A.Conservative	2.733129	.991785	5337.5	13.597192	10.445724	657.248087		.385835
J01	208825P7_G	NOCALL	I.Bad Spectrum	0	0	0	0	0	0		0
J01	209189P2_G	G	A.Conservative	3.149338	.998933	6277.1	28.901574	26.341965	799.705708		.385835
J01	210090P15_G	NOCALL	I.Bad Spectrum	0	0	0	0	0	0		0
J02	201322P9_G	G	A.Conservative	4.030183	.994784	6445.3	12.750504	12.559482	805.053057		.35477
J02	201694P4_G	NOCALL	D.Low Probability	3.202949	.988846	5337.5	18.252166	6.033976	655.571573		.882746
J02	208825P7_G	NOCALL	I.Bad Spectrum	0	0	0	0	0	0		0
J02	209189P2_G	G	A.Conservative	3.866186	.993619	6277.1	15.257765	12.743142	834.843901		.46348
J02	210090P15_G	NOCALL	I.Bad Spectrum	0	0	0	0	0	0		0
J03	201322P9_G	G	A.Conservative	4.475369	.996991	6445.3	21.900379	15.393542	830.744735		.55017
J03	201694P4_G	G	A.Conservative	4.133766	.998258	5337.5	44.9258	35.699506	651.840169		.345703
J03	208825P7_G	NOCALL	I.Bad Spectrum	0	0	0	0	0	0		0
J03	209189P2_G	G	A.Conservative	4.708276	.994819	6277.1	53.80579	51.131401	809.773356		.345703
J03	210090P15_G	NOCALL	I.Bad Spectrum	0	0	0	0	0	0		0
J04	201322P9_G	NOCALL	D.Low Probability	3.616902	.991667	6445.3	27.368866	11.424453	776.138045		.822672
J04	201694P4_G	G	A.Conservative	2.863648	.99322	5337.5	24.00264	20.087396	641.537625		.34689
J04	208825P7_G	NOCALL	I.Bad Spectrum	0	0	0	0	0	0		0
J04	209189P2_G	G	A.Conservative	3.402494	.997971	6277.1	41.17331	40.530553	801.169903		.34689
J04	210090P15_G	NOCALL	I.Bad Spectrum	0	0	0	0	0	0		0
J05	201322P9_G	G	A.Conservative	3.807517	.995391	6445.3	12.083002	11.389832	782.337748		.374318
J05	201694P4_G	G	A.Conservative	2.812811	.993739	5337.5	34.956713	27.075302	618.910101		.374318
J05	208825P7_G	NOCALL	I.Bad Spectrum	0	0	0	0	0	0		0
J05	209189P2_G	G	A.Conservative	3.774691	.998545	6277.1	50.881356	46.558938	766.213461		.374318
J05	210090P15_G	NOCALL	I.Bad Spectrum	0	0	0	0	0	0		0
J06	201322P9_G	NOCALL	D.Low Probability	1.548132	.997236	6445.3	42.611142	18.863254	836.297232		.853295
J06	201694P4_G	G	A.Conservative	1.528398	.998058	5337.5	50.777939	38.922384	666.524		.383321
J06	208825P7_G	NOCALL	I.Bad Spectrum	0	0	0	0	0	0		0
J06	209189P2_G	G	A.Conservative	1.75624	.994286	6277.1	69.156354	63.592179	794.655115		.383321
J06	210090P15_G	NOCALL	I.Bad Spectrum	0	0	0	0	0	0		0
J07	201322P9_G	G	A.Conservative	3.005075	.994316	6445.3	18.946246	15.150895	835.595373		.492692
J07	201694P4_G	G	A.Conservative	2.624021	.993613	5337.5	46.402518	45.960128	660.651689		.337109
J07	208825P7_G	NOCALL	I.Bad Spectrum	0	0	0	0	0	0		0
J07	209189P2_G	G	A.Conservative	3.347728	.997093	6277.1	53.910006	62.569822	804.254353		.337109
J07	210090P15_G	NOCALL	I.Bad Spectrum	0	0	0	0	0	0		0
J08	201322P9_G	G	A.Conservative	4.646708	.996408	6445.3	12.429181	14.649348	838.462348		.354476
J08	201694P4_G	G	A.Conservative	3.985559	.99821	5337.5	49.282935	46.362743	685.31207		.354476
J08	208825P7_G	NOCALL	I.Bad Spectrum	0	0	0	0	0	0		0
J08	209189P2_G	G	A.Conservative	4.658888	.99889	6277.1	60.449931	68.945003	807.670553		.354476
J08	210090P15_G	NOCALL	I.Bad Spectrum	0	0	0	0	0	0		0
J09	201322P9_G	NOCALL	D.Low Probability	3.948522	.996206	6445.3	56.694033	23.762346	865.949035		.880655
J09	201694P4_G	G	A.Conservative	2.868245	.995291	5337.5	59.822253	51.486611	674.354213		.380667
J09	208825P7_G	NOCALL	I.Bad Spectrum	0	0	0	0	0	0		0
J09	209189P2_G	G	A.Conservative	3.556185	.997609	6277.1	63.199528	63.72593	825.857238		.380667
J09	210090P15_G	NOCALL	I.Bad Spectrum	0	0	0	0	0	0		0
J10	201322P9_G	NOCALL	D.Low Probability	4.134619	.994058	6445.3	27.607257	13.488424	810.82667		.803609
J10	201694P4_G	G	A.Conservative	3.488212	.992895	5337.5	27.250828	22.506127	662.749767		.378472
J10	208825P7_G	NOCALL	I.Bad Spectrum	0	0	0	0	0	0		0
J10	209189P2_G	G	A.Conservative	4.140857	.998498	6277.1	43.414625	42.513441	787.174376		.378472
J10	210090P15_G	NOCALL	I.Bad Spectrum	0	0	0	0	0	0		0
J11	201322P9_G	NOCALL	D.Low Probability	2.514779	.995839	6445.3	35.11666	15.335061	827.245358		.822859
J11	201694P4_G	G	A.Conservative	2.129224	.997514	5337.5	33.992162	25.180864	628.705496		.362265
J11	208825P7_G	NOCALL	I.Bad Spectrum	0	0	0	0	0	0		0
J11	209189P2_G	G	A.Conservative	2.478007	.992706	6277.1	49.167576	43.580972	759.985461		.362265
J11	210090P15_G	NOCALL	I.Bad Spectrum	0	0	0	0	0	0		0
J12	201322P9_G	NOCALL	D.Low Probability	.621578	.994727	6445.3	17.970744	8.694896	783.851116		.764138
J12	201694P4_G	G	A.Conservative	-1.019383	.996423	5337.5	13.86103	13.615663	620.408188		.326345
J12	208825P7_G	NOCALL	I.Bad Spectrum	0	0	0	0	0	0		0
J12	209189P2_G	G	A.Conservative	-.376524	.998235	6277.1	21.308304	31.142082	722.726018		.326345
J12	210090P15_G	NOCALL	I.Bad Spectrum	0	0	0	0	0	0		0
J13	201322P9_G	G	A.Conservative	2.331726	.925576	6445.3	16.51743	9.285209	781.777434		.633622
J13	201694P4_G	G	A.Conservative	2.615634	.990251	5337.5	15.901547	12.03857	693.312393		.339625
J13	208825P7_G	NOCALL	I.Bad Spectrum	0	0	0	0	0	0		0
J13	209189P2_G	G	A.Conservative	3.531367	.995304	6277.1	30.874877	30.677949	736.557204		.339625
J13	210090P15_G	NOCALL	I.Bad Spectrum	0	0	0	0	0	0		0
J14	201322P9_G	G	A.Conservative	4.547649	.995348	6445.3	9.93956	11.604704	864.85026		.370295
J14	201694P4_G	NOCALL	D.Low Probability	3.36371	.558655	5337.5	11.795367	3.453433	656.333378		.867486
J14	208825P7_G	NOCALL	I.Bad Spectrum	0	0	0	0	0	0		0
J14	209189P2_G	NOCALL	D.Low Probability	4.146683	.991751	6277.1	24.447333	8.545235	814.187841		.867486
J14	210090P15_G	NOCALL	I.Bad Spectrum	0	0	0	0	0	0		0
J15	201322P9_G	NOCALL	D.Low Probability	3.70787	.997783	6445.3	44.016683	24.186308	854.160965		.750647
J15	201694P4_G	G	A.Conservative	3.327252	.996672	5337.5	41.177993	33.001524	692.287031		.386087
J15	208825P7_G	NOCALL	I.Bad Spectrum	0	0	0	0	0	0		0
J15	209189P2_G	G	A.Conservative	3.91469	.995287	6277.1	45.395047	43.226828	820.67283		.386087
J15	210090P15_G	NOCALL	I.Bad Spectrum	0	0	0	0	0	0		0
J16	201322P9_G	NOCALL	D.Low Probability	3.261115	.994129	6445.3	35.599354	17.211062	853.409033		.745888
J16	201694P4_G	G	A.Conservative	2.961964	.997269	5337.5	53.730073	51.327774	632.667917		.309774
J16	208825P7_G	NOCALL	I.Bad Spectrum	0	0	0	0	0	0		0
J16	209189P2_G	G	A.Conservative	3.586325	.995943	6277.1	69.477763	78.501048	854.68527		.309774
J16	210090P15_G	NOCALL	I.Bad Spectrum	0	0	0	0	0	0		0
J17	201322P9_G	NOCALL	D.Low Probability	2.555858	.995872	6445.3	36.397037	16.804108	839.57358		.815448
J17	201694P4_G	G	A.Conservative	2.807895	.997618	5337.5	36.927234	33.798967	691.198249		.337488
J17	208825P7_G	NOCALL	I.Bad Spectrum	0	0	0	0	0	0		0
J17	209189P2_G	G	A.Conservative	3.202722	.998288	6277.1	49.250738	53.582726	820.099882		.337488
J17	210090P15_G	NOCALL	I.Bad Spectrum	0	0	0	0	0	0		0
J18	201322P9_G	NOCALL	D.Low Probability	.359366	.997959	6445.3	55.189606	19.69821	817.745623		.934829
J18	201694P4_G	G	A.Conservative	-.093629	.999664	5337.5	86.030946	71.836038	675.667106		.375932
J18	208825P7_G	NOCALL	I.Bad Spectrum	0	0	0	0	0	0		0
J18	209189P2_G	G	A.Conservative	.206682	.994736	6277.1	89.253455	86.886097	835.803223		.375932
J18	210090P15_G	NOCALL	I.Bad Spectrum	0	0	0	0	0	0		0
J19	201322P9_G	NOCALL	D.Low Probability	3.535595	.996204	6445.3	37.12065	15.494198	853.411427		.859488
J19	201694P4_G	G	A.Conservative	3.188154	.997734	5337.5	60.026317	51.303504	660.18642		.361137
J19	208825P7_G	NOCALL	I.Bad Spectrum	0	0	0	0	0	0		0
J19	209189P2_G	G	A.Conservative	3.725856	.996391	6277.1	65.26467	66.424787	814.859649		.361137
J19	210090P15_G	NOCALL	D.Low Probability	2.921463	.20185	5515.6	3.733167	1.317429	678.680708		.859488
J20	201322P9_G	NOCALL	D.Low Probability	3.735269	.995795	6445.3	37.610584	16.223174	817.010708		.889461
J20	201694P4_G	G	A.Conservative	3.449497	.995744	5337.5	63.006832	50.439623	652.701626		.370784
J20	208825P7_G	NOCALL	I.Bad Spectrum	0	0	0	0	0	0		0
J20	209189P2_G	G	A.Conservative	3.901685	.99448	6277.1	64.192006	63.076041	814.888373		.370784
J20	210090P15_G	NOCALL	I.Bad Spectrum	0	0	0	0	0	0		0
J21	201322P9_G	G	A.Conservative	4.406264	.810198	6445.3	10.084935	8.184237	734.842795		.430244
J21	201694P4_G	G	A.Conservative	3.804582	.994118	5337.5	28.365496	19.420216	615.712988		.430244
J21	208825P7_G	NOCALL	I.Bad Spectrum	0	0	0	0	0	0		0
J21	209189P2_G	G	A.Conservative	4.400745	.99827	6277.1	37.273005	28.853622	709.865985		.430244
J21	210090P15_G	NOCALL	I.Bad Spectrum	0	0	0	0	0	0		0
J22	201322P9_G	NOCALL	D.Low Probability	3.155425	.996371	6445.3	35.156418	16.310958	817.497135		.865478
J22	201694P4_G	G	A.Conservative	2.756713	.995186	5337.5	40.970047	34.010775	668.63557		.374932
J22	208825P7_G	NOCALL	I.Bad Spectrum	0	0	0	0	0	0		0
J22	209189P2_G	G	A.Conservative	3.370677	.99406	6277.1	51.263038	45.774795	835.865252		.374932
J22	210090P15_G	NOCALL	D.Low Probability	2.411223	.351419	5515.6	5.637421	2.2236	690.566472		.865478
J23	201322P9_G	G	A.Conservative	1.764024	.998501	6445.3	11.795455	10.976722	764.370929		.35674
J23	201694P4_G	G	A.Conservative	1.402578	.994193	5337.5	23.55476	18.292705	644.141586		.35674
J23	208825P7_G	NOCALL	I.Bad Spectrum	0	0	0	0	0	0		0
J23	209189P2_G	G	A.Conservative	1.931023	.998143	6277.1	18.091089	17.912226	762.500074		.35674
J23	210090P15_G	NOCALL	I.Bad Spectrum	0	0	0	0	0	0		0
J24	201322P9_G	G	A.Conservative	-.657778	.894683	6445.3	20.283392	8.964791	799.930934		.82975
J24	201694P4_G	NOCALL	D.Low Probability	-.563921	.991222	5337.5	20.09567	7.290943	647.775973		.82975
J24	208825P7_G	NOCALL	I.Bad Spectrum	0	0	0	0	0	0		0
J24	209189P2_G	NOCALL	I.Bad Spectrum	0	0	0	0	0	0		0
J24	210090P15_G	NOCALL	I.Bad Spectrum	0	0	0	0	0	0		0
K01	201322P9_G	G	A.Conservative	.887619	.848949	6445.3	10.44635	8.597688	742.061465		.472407
K01	201694P4_G	G	A.Conservative	.849965	.994428	5337.5	17.161046	15.522189	642.24085		.343595
K01	208825P7_G	NOCALL	I.Bad Spectrum	0	0	0	0	0	0		0
K01	209189P2_G	G	A.Conservative	1.299964	.992072	6277.1	33.80057	36.27975	794.752964		.343595
K01	210090P15_G	NOCALL	I.Bad Spectrum	0	0	0	0	0	0		0
K02	201322P9_G	G	A.Conservative	1.848208	.840126	6445.3	7.278939	8.47499	813.007445		.338158
K02	201694P4_G	NOCALL	D.Low Probability	1.537678	.456625	5337.5	6.453521	2.845629	664.015686		.655292
K02	208825P7_G	NOCALL	I.Bad Spectrum	0	0	0	0	0	0		0
K02	209189P2_G	NOCALL	I.Bad Spectrum	0	0	0	0	0	0		0
K02	210090P15_G	NOCALL	I.Bad Spectrum	0	0	0	0	0	0		0
K03	201322P9_G	NOCALL	D.Low Probability	2.170705	.997172	6445.3	33.024786	17.215718	840.891056		.720804
K03	201694P4_G	G	A.Conservative	2.184575	.996766	5337.5	40.042304	31.735399	663.534553		.339401
K03	208825P7_G	NOCALL	I.Bad Spectrum	0	0	0	0	0	0		0
K03	209189P2_G	G	A.Conservative	2.707274	.994696	6277.1	64.517878	62.861183	827.455545		.339401
K03	210090P15_G	NOCALL	I.Bad Spectrum	0	0	0	0	0	0		0
K04	201322P9_G	NOCALL	D.Low Probability	2.152945	.996253	6445.3	43.091823	17.807741	801.026877		.808495
K04	201694P4_G	G	A.Conservative	1.728775	.999217	5337.5	33.720654	28.15609	573.129162		.324009
K04	208825P7_G	NOCALL	I.Bad Spectrum	0	0	0	0	0	0		0
K04	209189P2_G	G	A.Conservative	2.256707	.99679	6277.1	40.265664	40.40202	759.217866		.324009
K04	210090P15_G	NOCALL	I.Bad Spectrum	0	0	0	0	0	0		0
K05	201322P9_G	G	A.Conservative	2.214102	.996023	6445.3	11.016715	11.66239	812.285747		.355907
K05	201694P4_G	G	A.Conservative	1.814932	.998219	5337.5	39.15356	33.519825	622.677842		.355907
K05	208825P7_G	NOCALL	I.Bad Spectrum	0	0	0	0	0	0		0
K05	209189P2_G	G	A.Conservative	2.207235	.994795	6277.1	54.850285	56.259722	789.572861		.355907
K05	210090P15_G	NOCALL	I.Bad Spectrum	0	0	0	0	0	0		0
K06	201322P9_G	G	A.Conservative	-.077898	.809509	6445.3	7.408258	8.129041	738.088372		.328231
K06	201694P4_G	G	A.Conservative	-.367152	.996633	5337.5	25.894912	22.702304	606.673086		.328231
K06	208825P7_G	NOCALL	I.Bad Spectrum	0	0	0	0	0	0		0
K06	209189P2_G	G	A.Conservative	-.070995	.997694	6277.1	33.690912	37.000313	720.443654		.328231
K06	210090P15_G	NOCALL	I.Bad Spectrum	0	0	0	0	0	0		0
K07	201322P9_G	NOCALL	D.Low Probability	2.285861	.999322	6445.3	42.803273	18.141446	810.25385		.874594
K07	201694P4_G	G	A.Conservative	2.654914	.998013	5337.5	41.971699	38.973493	588.953299		.347975
K07	208825P7_G	NOCALL	I.Bad Spectrum	0	0	0	0	0	0		0
K07	209189P2_G	G	A.Conservative	2.907735	.998004	6277.1	64.257218	68.963394	812.005721		.347975
K07	210090P15_G	NOCALL	I.Bad Spectrum	0	0	0	0	0	0		0
K08	201322P9_G	NOCALL	D.Low Probability	1.930056	.99506	6445.3	41.91158	18.063195	784.95442		.802064
K08	201694P4_G	G	A.Conservative	1.528153	.999102	5337.5	49.665627	51.503273	626.988479		.315091
K08	208825P7_G	NOCALL	I.Bad Spectrum	0	0	0	0	0	0		0
K08	209189P2_G	G	A.Conservative	2.223481	.995454	6277.1	47.25166	59.253029	769.601451		.315091
K08	210090P15_G	NOCALL	D.Low Probability	1.34783	.328568	5515.6	5.65681	2.066178	668.708954		.802064
K09	201322P9_G	NOCALL	D.Low Probability	1.955274	.998389	6445.3	54.253592	20.893698	797.382655		.847689
K09	201694P4_G	G	A.Conservative	1.868455	.998857	5337.5	79.397846	61.027008	601.450964		.359494
K09	208825P7_G	NOCALL	I.Bad Spectrum	0	0	0	0	0	0		0
K09	209189P2_G	G	A.Conservative	2.381271	.99678	6277.1	82.608799	75.740521	790.046339		.359494
K09	210090P15_G	NOCALL	I.Bad Spectrum	0	0	0	0	0	0		0
K10	201322P9_G	NOCALL	D.Low Probability	2.288601	.994959	6445.3	30.368471	13.039907	805.572626		.782319
K10	201694P4_G	G	A.Conservative	2.295581	.99818	5337.5	42.557538	35.643087	606.831535		.321984
K10	208825P7_G	NOCALL	I.Bad Spectrum	0	0	0	0	0	0		0
K10	209189P2_G	G	A.Conservative	2.817013	.992752	6277.1	53.468515	53.847024	798.626238		.321984
K10	210090P15_G	NOCALL	I.Bad Spectrum	0	0	0	0	0	0		0
K11	201322P9_G	G	A.Conservative	1.195429	.996546	6445.3	12.574348	13.828783	780.307229		.325154
K11	201694P4_G	G	A.Conservative	.998619	.997331	5337.5	40.648278	36.642329	648.173091		.325154
K11	208825P7_G	G	A.Conservative	2.016846	.998926	7129.7	3.924204	14.554287	771.954258		.325154
K11	209189P2_G	G	A.Conservative	1.19823	.997996	6277.1	50.302486	53.686782	758.303475		.325154
K11	210090P15_G	NOCALL	D.Low Probability	.92377	.395634	5515.6	4.915954	2.453933	668.769355		.649774
K12	201322P9_G	NOCALL	D.Low Probability	-1.502816	.998454	6445.3	28.552391	11.847292	753.805391		.854295
K12	201694P4_G	G	A.Conservative	-.980836	.995727	5337.5	35.131028	26.64726	612.159724		.389639
K12	208825P7_G	NOCALL	I.Bad Spectrum	0	0	0	0	0	0		0
K12	209189P2_G	G	A.Conservative	-1.179413	.997147	6277.1	45.987426	42.701344	747.83028		.389639
K12	210090P15_G	NOCALL	I.Bad Spectrum	0	0	0	0	0	0		0
K13	201322P9_G	NOCALL	D.Low Probability	2.20027	.996545	6445.3	30.451108	15.439805	767.104577		.790177
K13	201694P4_G	G	A.Conservative	2.26244	.994599	5337.5	23.350372	19.306672	589.219113		.349554
K13	208825P7_G	NOCALL	I.Bad Spectrum	0	0	0	0	0	0		0
K13	209189P2_G	G	A.Conservative	2.680962	.998836	6277.1	55.250622	54.77757	742.395164		.349554
K13	210090P15_G	NOCALL	I.Bad Spectrum	0	0	0	0	0	0		0
K14	201322P9_G	NOCALL	D.Low Probability	1.772656	.993467	6445.3	27.339098	12.169284	791.199637		.807093
K14	201694P4_G	G	A.Conservative	1.09524	.997124	5337.5	30.337394	25.245133	606.319985		.363902
K14	208825P7_G	NOCALL	I.Bad Spectrum	0	0	0	0	0	0		0
K14	209189P2_G	G	A.Conservative	1.587254	.995454	6277.1	46.502254	46.756932	754.024061		.363902
K14	210090P15_G	NOCALL	I.Bad Spectrum	0	0	0	0	0	0		0
K15	201322P9_G	NOCALL	D.Low Probability	2.522887	.996579	6445.3	39.132116	17.311771	839.277527		.806307
K15	201694P4_G	G	A.Conservative	2.406651	.998999	5337.5	49.806143	37.263947	630.156363		.373028
K15	208825P7_G	NOCALL	I.Bad Spectrum	0	0	0	0	0	0		0
K15	209189P2_G	G	A.Conservative	2.844703	.997112	6277.1	62.07657	57.176554	796.821216		.373028
K15	210090P15_G	NOCALL	I.Bad Spectrum	0	0	0	0	0	0		0
K16	201322P9_G	NOCALL	D.Low Probability	1.66585	.996873	6445.3	33.49339	16.813935	811.956727		.742122
K16	201694P4_G	G	A.Conservative	1.303444	.995979	5337.5	34.036937	29.487905	664.985347		.349411
K16	208825P7_G	NOCALL	I.Bad Spectrum	0	0	0	0	0	0		0
K16	209189P2_G	G	A.Conservative	1.543358	.993349	6277.1	59.370631	60.341279	790.276083		.349411
K16	210090P15_G	NOCALL	I.Bad Spectrum	0	0	0	0	0	0		0
K17	201322P9_G	NOCALL	D.Low Probability	.56567	.996385	6445.3	36.433319	18.697504	830.298142		.745407
K17	201694P4_G	G	A.Conservative	.643471	.998604	5337.5	45.082435	45.247181	648.87766		.305327
K17	208825P7_G	NOCALL	I.Bad Spectrum	0	0	0	0	0	0		0
K17	209189P2_G	G	A.Conservative	.8851	.995869	6277.1	48.351223	58.370927	736.6847		.305327
K17	210090P15_G	NOCALL	I.Bad Spectrum	0	0	0	0	0	0		0
K18	201322P9_G	NOCALL	D.Low Probability	-1.691079	.998471	6445.3	32.496499	14.661287	804.051767		.821653
K18	201694P4_G	G	A.Conservative	-1.60405	.997754	5337.5	37.902448	31.500703	668.207022		.34919
K18	208825P7_G	NOCALL	I.Bad Spectrum	0	0	0	0	0	0		0
K18	209189P2_G	G	A.Conservative	-1.487494	.993799	6277.1	53.44132	53.585232	791.568785		.34919
K18	210090P15_G	NOCALL	I.Bad Spectrum	0	0	0	0	0	0		0
K19	201322P9_G	G	A.Conservative	1.928726	.933255	6445.3	9.793319	9.381986	833.991825		.347479
K19	201694P4_G	G	A.Conservative	1.232646	.998774	5337.5	47.536909	37.016296	674.410012		.347479
K19	208825P7_G	NOCALL	I.Bad Spectrum	0	0	0	0	0	0		0
K19	209189P2_G	G	A.Conservative	1.914271	.990516	6277.1	49.808209	46.253917	809.988232		.347479
K19	210090P15_G	NOCALL	I.Bad Spectrum	0	0	0	0	0	0		0
K20	201322P9_G	NOCALL	D.Low Probability	1.910132	.996578	6445.3	29.708176	13.479017	808.160288		.786442
K20	201694P4_G	G	A.Conservative	1.746618	.998871	5337.5	52.015057	58.528924	683.238923		.351838
K20	208825P7_G	NOCALL	I.Bad Spectrum	0	0	0	0	0	0		0
K20	209189P2_G	G	A.Conservative	2.232255	.993033	6277.1	56.360202	74.374773	806.399525		.351838
K20	210090P15_G	NOCALL	I.Bad Spectrum	0	0	0	0	0	0		0
K21	201322P9_G	NOCALL	D.Low Probability	2.081181	.996087	6445.3	34.071392	18.634196	840.519601		.827922
K21	201694P4_G	G	A.Conservative	1.531571	.994682	5337.5	30.888407	30.76012	695.167638		.337705
K21	208825P7_G	NOCALL	I.Bad Spectrum	0	0	0	0	0	0		0
K21	209189P2_G	G	A.Conservative	2.007165	.996869	6277.1	43.359781	51.033943	832.906376		.337705
K21	210090P15_G	NOCALL	I.Bad Spectrum	0	0	0	0	0	0		0
K22	201322P9_G	NOCALL	D.Low Probability	1.738398	.996644	6445.3	33.144486	15.630566	816.425		.845482
K22	201694P4_G	G	A.Conservative	1.599613	.995812	5337.5	30.614522	30.238095	646.146922		.351347
K22	208825P7_G	NOCALL	I.Bad Spectrum	0	0	0	0	0	0		0
K22	209189P2_G	G	A.Conservative	2.087319	.99876	6277.1	39.476648	46.096328	777.908453		.351347
K22	210090P15_G	NOCALL	I.Bad Spectrum	0	0	0	0	0	0		0
K23	201322P9_G	G	A.Conservative	-.993657	.867781	6445.3	9.32188	8.734336	790.737364		.449304
K23	201694P4_G	G	A.Conservative	-.608243	.995343	5337.5	12.385846	13.360811	612.686483		.336934
K23	208825P7_G	NOCALL	I.Bad Spectrum	0	0	0	0	0	0		0
K23	209189P2_G	NOCALL	D.Low Probability	.071447	.995292	6277.1	19.67907	9.587213	760.534881		.747933
K23	210090P15_G	NOCALL	I.Bad Spectrum	0	0	0	0	0	0		0
K24	201322P9_G	G	A.Conservative	-2.377177	.843981	6445.3	17.92895	8.512059	739.688075		.769499
K24	201694P4_G	NOCALL	D.Low Probability	-2.17468	.57057	5337.5	9.041049	3.501441	612.416781		.769499
K24	208825P7_G	NOCALL	I.Bad Spectrum	0	0	0	0	0	0		0
K24	209189P2_G	NOCALL	D.Low Probability	-2.209737	.135598	6277.1	2.14784	.989225	741.23072		.769499
K24	210090P15_G	NOCALL	I.Bad Spectrum	0	0	0	0	0	0		0
L01	201322P9_G	G	A.Conservative	-4.390952	.897044	6445.3	10.971472	9.012602	694.747482		.454214
L01	201694P4_G	G	A.Conservative	-3.377638	.996837	5337.5	20.521481	19.377613	619.246934		.314123
L01	208825P7_G	NOCALL	I.Bad Spectrum	0	0	0	0	0	0		0
L01	209189P2_G	G	A.Conservative	-3.516231	.995982	6277.1	27.582224	30.516763	708.181971		.314123
L01	210090P15_G	NOCALL	I.Bad Spectrum	0	0	0	0	0	0		0
L02	201322P9_G	G	A.Conservative	-1.705191	.993673	6445.3	8.498486	10.492448	745.727125		.330912
L02	201694P4_G	NOCALL	D.Low Probability	-1.623166	.759106	5337.5	10.731226	4.607813	604.045448		.736912
L02	208825P7_G	NOCALL	I.Bad Spectrum	0	0	0	0	0	0		0
L02	209189P2_G	NOCALL	D.Low Probability	-1.407517	.449189	6277.1	5.458795	2.778534	749.488438		.736912
L02	210090P15_G	NOCALL	I.Bad Spectrum	0	0	0	0	0	0		0
L03	201322P9_G	NOCALL	D.Low Probability	-.781224	.999124	6445.3	36.542154	16.97617	741.37292		.850182
L03	201694P4_G	G	A.Conservative	-.316929	.997427	5337.5	33.378827	32.704181	598.58165		.353157
L03	208825P7_G	NOCALL	I.Bad Spectrum	0	0	0	0	0	0		0
L03	209189P2_G	G	A.Conservative	-.621752	.994963	6277.1	44.712887	49.719931	728.903471		.353157
L03	210090P15_G	NOCALL	I.Bad Spectrum	0	0	0	0	0	0		0
L04	201322P9_G	NOCALL	D.Low Probability	-1.130956	.996979	6445.3	26.933655	11.455817	752.156855		.808946
L04	201694P4_G	G	A.Conservative	-.938541	.998583	5337.5	23.770399	21.696359	637.535919		.343788
L04	208825P7_G	NOCALL	I.Bad Spectrum	0	0	0	0	0	0		0
L04	209189P2_G	G	A.Conservative	-1.207103	.999251	6277.1	37.077142	39.659331	758.499636		.343788
L04	210090P15_G	NOCALL	I.Bad Spectrum	0	0	0	0	0	0		0
L05	201322P9_G	NOCALL	D.Low Probability	-1.026986	.99689	6445.3	25.662025	12.113543	748.182278		.803645
L05	201694P4_G	G	A.Conservative	-.565774	.99906	5337.5	45.2274	36.844731	578.806473		.365506
L05	208825P7_G	NOCALL	I.Bad Spectrum	0	0	0	0	0	0		0
L05	209189P2_G	G	A.Conservative	-.814217	.996157	6277.1	57.864104	55.251427	714.617189		.365506
L05	210090P15_G	NOCALL	I.Bad Spectrum	0	0	0	0	0	0		0
L06	201322P9_G	NOCALL	D.Low Probability	-3.101546	.998373	6445.3	26.172023	13.460086	725.279043		.777752
L06	201694P4_G	G	A.Conservative	-2.401482	.997441	5337.5	18.518443	14.726628	557.833722		.354616
L06	208825P7_G	NOCALL	I.Bad Spectrum	0	0	0	0	0	0		0
L06	209189P2_G	G	A.Conservative	-2.579963	.996363	6277.1	50.058389	48.151626	725.071911		.354616
L06	210090P15_G	NOCALL	I.Bad Spectrum	0	0	0	0	0	0		0
L07	201322P9_G	NOCALL	D.Low Probability	-1.883796	.996633	6445.3	38.214191	17.876979	739.241864		.754573
L07	201694P4_G	G	A.Conservative	-1.970683	.998786	5337.5	43.560625	36.137896	583.657173		.36084
L07	208825P7_G	NOCALL	I.Bad Spectrum	0	0	0	0	0	0		0
L07	209189P2_G	G	A.Conservative	-2.103808	.995764	6277.1	48.997899	49.400042	713.886494		.36084
L07	210090P15_G	NOCALL	I.Bad Spectrum	0	0	0	0	0	0		0
L08	201322P9_G	NOCALL	D.Low Probability	-.492005	.996231	6445.3	37.556341	17.1535	734.165019		.783359
L08	201694P4_G	G	A.Conservative	-1.096469	.998716	5337.5	37.413226	36.957408	619.175836		.321975
L08	208825P7_G	NOCALL	I.Bad Spectrum	0	0	0	0	0	0		0
L08	209189P2_G	G	A.Conservative	-.862527	.997581	6277.1	38.685971	46.897454	762.865406		.321975
L08	210090P15_G	NOCALL	D.Low Probability	-.793165	.258724	5515.6	4.272314	1.647224	590.32156		.783359
L09	201322P9_G	G	A.Conservative	-.796744	.995845	6445.3	9.541102	10.383772	748.475631		.344282
L09	201694P4_G	G	A.Conservative	-1.214785	.996817	5337.5	27.326012	23.097335	636.317471		.344282
L09	208825P7_G	NOCALL	I.Bad Spectrum	0	0	0	0	0	0		0
L09	209189P2_G	G	A.Conservative	-.825592	.99833	6277.1	41.37618	43.402547	728.782705		.344282
L09	210090P15_G	NOCALL	I.Bad Spectrum	0	0	0	0	0	0		0
L10	201322P9_G	NOCALL	D.Low Probability	-1.021352	.996868	6445.3	26.041143	12.884824	761.986645		.85284
L10	201694P4_G	G	A.Conservative	-.468228	.990603	5337.5	19.118237	15.695042	626.531945		.356465
L10	208825P7_G	NOCALL	I.Bad Spectrum	0	0	0	0	0	0		0
L10	209189P2_G	G	A.Conservative	-.396109	.997466	6277.1	32.349769	31.482477	721.422052		.356465
L10	210090P15_G	NOCALL	I.Bad Spectrum	0	0	0	0	0	0		0
L11	201322P9_G	G	A.Conservative	-2.358685	.817519	6445.3	9.545844	8.217758	737.312221		.460069
L11	201694P4_G	G	A.Conservative	-2.200939	.984408	5337.5	9.87401	9.878803	618.01661		.31518
L11	208825P7_G	NOCALL	I.Bad Spectrum	0	0	0	0	0	0		0
L11	209189P2_G	G	A.Conservative	-2.086236	.996774	6277.1	22.036969	26.208898	748.544953		.31518
L11	210090P15_G	NOCALL	I.Bad Spectrum	0	0	0	0	0	0		0
L12	201322P9_G	NOCALL	D.Low Probability	-3.92925	.997212	6445.3	34.347765	14.698902	742.98147		.825675
L12	201694P4_G	G	A.Conservative	-3.684691	.999379	5337.5	39.852477	32.189319	579.584587		.330565
L12	208825P7_G	NOCALL	I.Bad Spectrum	0	0	0	0	0	0		0
L12	209189P2_G	G	A.Conservative	-4.055865	.995746	6277.1	61.058868	58.36963	732.633927		.330565
L12	210090P15_G	NOCALL	D.Low Probability	-3.607673	.277352	5515.6	5.02055	1.770971	636.755961		.825675
L13	201322P9_G	NOCALL	D.Low Probability	-1.863566	.996575	6445.3	20.681832	9.491196	730.196813		.805668
L13	201694P4_G	G	A.Conservative	-1.525897	.997729	5337.5	32.694845	31.797382	611.872144		.345409
L13	208825P7_G	NOCALL	I.Bad Spectrum	0	0	0	0	0	0		0
L13	209189P2_G	G	A.Conservative	-1.887903	.994408	6277.1	46.916376	53.438454	751.448881		.345409
L13	210090P15_G	NOCALL	D.Low Probability	-1.773273	.260648	5515.6	4.366376	1.659106	598.051986		.805668
L14	201322P9_G	NOCALL	D.Low Probability	-.79757	.997572	6445.3	34.683599	15.667588	729.001425		.783591
L14	201694P4_G	G	A.Conservative	-.290053	.99894	5337.5	61.802949	51.180906	607.507333		.376137
L14	208825P7_G	NOCALL	I.Bad Spectrum	0	0	0	0	0	0		0
L14	209189P2_G	G	A.Conservative	-.27557	.997066	6277.1	74.068001	72.181586	735.932218		.376137
L14	210090P15_G	NOCALL	I.Bad Spectrum	0	0	0	0	0	0		0
L15	201322P9_G	NOCALL	D.Low Probability	-1.152939	.996013	6445.3	42.834837	18.954171	732.107198		.813741
L15	201694P4_G	G	A.Conservative	-.88887	.99869	5337.5	51.569535	52.258302	594.866994		.341873
L15	208825P7_G	NOCALL	I.Bad Spectrum	0	0	0	0	0	0		0
L15	209189P2_G	G	A.Conservative	-.796623	.994434	6277.1	62.84491	77.482936	733.481608		.341873
L15	210090P15_G	NOCALL	I.Bad Spectrum	0	0	0	0	0	0		0
L16	201322P9_G	G	A.Conservative	-2.097456	.996366	6445.3	24.710016	15.47565	758.804937		.632405
L16	201694P4_G	G	A.Conservative	-1.472521	.998562	5337.5	37.002613	39.762179	614.890884		.303046
L16	208825P7_G	NOCALL	I.Bad Spectrum	0	0	0	0	0	0		0
L16	209189P2_G	G	A.Conservative	-1.392112	.996413	6277.1	54.154027	68.397562	772.994244		.303046
L16	210090P15_G	NOCALL	I.Bad Spectrum	0	0	0	0	0	0		0
L17	201322P9_G	NOCALL	D.Low Probability	-2.597496	.99687	6445.3	40.983805	20.008386	745.303618		.852953
L17	201694P4_G	G	A.Conservative	-2.619513	.999104	5337.5	50.518252	45.426393	610.011272		.335279
L17	208825P7_G	NOCALL	I.Bad Spectrum	0	0	0	0	0	0		0
L17	209189P2_G	G	A.Conservative	-2.650751	.9966	6277.1	61.537461	66.086623	741.640092		.335279
L17	210090P15_G	NOCALL	I.Bad Spectrum	0	0	0	0	0	0		0
L18	201322P9_G	NOCALL	D.Low Probability	-4.088725	.998358	6445.3	37.753755	14.913512	732.54175		.88205
L18	201694P4_G	G	A.Conservative	-3.380557	.99863	5337.5	53.719018	46.133568	602.65063		.392057
L18	208825P7_G	NOCALL	I.Bad Spectrum	0	0	0	0	0	0		0
L18	209189P2_G	G	A.Conservative	-3.563561	.995778	6277.1	56.243675	56.186016	747.194139		.392057
L18	210090P15_G	NOCALL	I.Bad Spectrum	0	0	0	0	0	0		0
L19	201322P9_G	NOCALL	D.Low Probability	-1.481855	.997167	6445.3	30.322723	12.274453	751.042138		.831199
L19	201694P4_G	G	A.Conservative	-1.81048	.998629	5337.5	34.882172	33.628242	631.255498		.329479
L19	208825P7_G	NOCALL	I.Bad Spectrum	0	0	0	0	0	0		0
L19	209189P2_G	G	A.Conservative	-1.764368	.996461	6277.1	45.53455	51.616348	796.550261		.329479
L19	210090P15_G	NOCALL	D.Low Probability	-1.548939	.224483	5515.6	4.223327	1.455649	604.702532		.831199
L20	201322P9_G	NOCALL	D.Low Probability	-.750537	.994948	6445.3	37.276686	16.579161	764.504031		.816815
L20	201694P4_G	G	A.Conservative	-.187944	.998666	5337.5	56.191406	43.340853	602.945266		.377152
L20	208825P7_G	NOCALL	I.Bad Spectrum	0	0	0	0	0	0		0
L20	209189P2_G	G	A.Conservative	-.33044	.99869	6277.1	62.703602	57.622178	732.564692		.377152
L20	210090P15_G	NOCALL	I.Bad Spectrum	0	0	0	0	0	0		0
L21	201322P9_G	NOCALL	D.Low Probability	-1.475747	.996837	6445.3	26.507029	12.981853	749.760747		.749171
L21	201694P4_G	G	A.Conservative	-1.404562	.998887	5337.5	37.181733	39.27756	582.359638		.33409
L21	208825P7_G	NOCALL	I.Bad Spectrum	0	0	0	0	0	0		0
L21	209189P2_G	G	A.Conservative	-1.406468	.995642	6277.1	36.326301	37.742838	754.717381		.33409
L21	210090P15_G	NOCALL	I.Bad Spectrum	0	0	0	0	0	0		0
L22	201322P9_G	G	A.Conservative	-1.046315	.855075	6445.3	6.723677	8.602416	823.203865		.326034
L22	201694P4_G	G	A.Conservative	-.967734	.997117	5337.5	28.486972	30.44727	611.918239		.326034
L22	208825P7_G	NOCALL	I.Bad Spectrum	0	0	0	0	0	0		0
L22	209189P2_G	G	A.Conservative	-1.040451	.998445	6277.1	33.598257	41.849012	802.424963		.326034
L22	210090P15_G	NOCALL	I.Bad Spectrum	0	0	0	0	0	0		0
L23	201322P9_G	G	A.Conservative	-1.90418	.996108	6445.3	11.756415	10.28641	752.315576		.412223
L23	201694P4_G	G	A.Conservative	-1.521616	.996156	5337.5	20.672869	16.022699	582.028687		.412223
L23	208825P7_G	NOCALL	I.Bad Spectrum	0	0	0	0	0	0		0
L23	209189P2_G	NOCALL	D.Low Probability	-2.317887	.994933	6277.1	24.912824	10.753983	731.204389		.883925
L23	210090P15_G	NOCALL	I.Bad Spectrum	0	0	0	0	0	0		0
L24	201322P9_G	G	B.Moderate	-5.1321	.914241	6445.3	15.646443	7.369011	691.926049		.804092
L24	201694P4_G	NOCALL	D.Low Probability	-4.228578	.485361	5337.5	7.701723	2.978223	549.808936		.804092
L24	208825P7_G	NOCALL	I.Bad Spectrum	0	0	0	0	0	0		0
L24	209189P2_G	NOCALL	I.Bad Spectrum	0	0	0	0	0	0		0
L24	210090P15_G	NOCALL	I.Bad Spectrum	0	0	0	0	0	0		0
M01	201322P9_G	G	A.Conservative	3.705848	.944597	6445.3	10.078081	9.515063	831.807528		.357698
M01	201694P4_G	G	A.Conservative	2.917146	.996959	5337.5	38.691915	29.776529	658.600517		.357698
M01	208825P7_G	NOCALL	I.Bad Spectrum	0	0	0	0	0	0		0
M01	209189P2_G	G	A.Conservative	3.708017	.994099	6277.1	50.911653	46.604955	807.859661		.357698
M01	210090P15_G	NOCALL	I.Bad Spectrum	0	0	0	0	0	0		0
M02	201322P9_G	G	A.Conservative	4.689331	.966654	6445.3	8.729614	9.734664	792.566465		.330873
M02	201694P4_G	NOCALL	D.Low Probability	3.539425	.989353	5337.5	24.163706	10.813128	720.819158		.706952
M02	208825P7_G	NOCALL	I.Bad Spectrum	0	0	0	0	0	0		0
M02	209189P2_G	NOCALL	D.Low Probability	4.365131	.35063	6277.1	4.250666	2.243293	874.076195		.706952
M02	210090P15_G	NOCALL	I.Bad Spectrum	0	0	0	0	0	0		0
M03	201322P9_G	NOCALL	D.Low Probability	5.251596	.994651	6445.3	50.535482	20.943632	913.609436		.930461
M03	201694P4_G	G	A.Conservative	4.49624	.998111	5337.5	71.975194	58.366754	709.538102		.346803
M03	208825P7_G	NOCALL	D.Low Probability	6.645011	.464252	7129.7	6.151875	2.856819	691.301423		.930461
M03	209189P2_G	G	A.Conservative	5.578602	.996272	6277.1	86.175129	83.256795	885.207267		.346803
M03	210090P15_G	NOCALL	I.Bad Spectrum	0	0	0	0	0	0		0
M04	201322P9_G	NOCALL	D.Low Probability	4.688976	.995803	6445.3	34.185276	15.227507	855.944292		.833711
M04	201694P4_G	G	A.Conservative	3.415806	.994891	5337.5	30.292187	27.427689	667.557568		.34957
M04	208825P7_G	NOCALL	I.Bad Spectrum	0	0	0	0	0	0		0
M04	209189P2_G	G	A.Conservative	4.448428	.996463	6277.1	47.149242	46.964535	778.893753		.34957
M04	210090P15_G	NOCALL	I.Bad Spectrum	0	0	0	0	0	0		0
M05	201322P9_G	G	A.Conservative	4.484427	.996198	6445.3	11.631079	11.825673	840.873896		.350875
M05	201694P4_G	G	A.Conservative	3.540066	.995577	5337.5	44.388124	37.063717	674.80141		.350875
M05	208825P7_G	NOCALL	I.Bad Spectrum	0	0	0	0	0	0		0
M05	209189P2_G	G	A.Conservative	4.492412	.99638	6277.1	57.168919	56.423712	814.418033		.350875
M05	210090P15_G	NOCALL	I.Bad Spectrum	0	0	0	0	0	0		0
M06	201322P9_G	NOCALL	D.Low Probability	2.570631	.994672	6445.3	50.84873	22.378556	878.014967		.88622
M06	201694P4_G	G	A.Conservative	2.215975	.998599	5337.5	76.094527	61.735467	699.381878		.388123
M06	208825P7_G	NOCALL	I.Bad Spectrum	0	0	0	0	0	0		0
M06	209189P2_G	G	A.Conservative	2.748053	.995439	6277.1	86.845941	87.047953	864.574724		.388123
M06	210090P15_G	NOCALL	I.Bad Spectrum	0	0	0	0	0	0		0
M07	201322P9_G	NOCALL	D.Low Probability	4.143645	.995781	6445.3	38.900652	17.545568	866.931175		.805186
M07	201694P4_G	G	A.Conservative	3.775996	.996144	5337.5	48.474894	33.732161	645.047582		.392951
M07	208825P7_G	NOCALL	I.Bad Spectrum	0	0	0	0	0	0		0
M07	209189P2_G	G	A.Conservative	4.364437	.99666	6277.1	64.510181	55.081257	797.839183		.392951
M07	210090P15_G	NOCALL	D.Low Probability	3.454226	.383343	5515.6	6.477377	2.395597	689.853147		.805186
M08	201322P9_G	NOCALL	D.Low Probability	4.280224	.997475	6445.3	25.949752	10.298587	840.751771		.887001
M08	201694P4_G	G	A.Conservative	3.901047	.984264	5337.5	15.161912	9.926341	721.246058		.404413
M08	208825P7_G	NOCALL	I.Bad Spectrum	0	0	0	0	0	0		0
M08	209189P2_G	G	A.Conservative	4.618494	.996234	6277.1	36.868551	28.871252	816.380617		.404413
M08	210090P15_G	NOCALL	I.Bad Spectrum	0	0	0	0	0	0		0
M09	201322P9_G	G	A.Conservative	5.169127	.992656	6445.3	20.081226	20.209214	876.008913		.335545
M09	201694P4_G	G	A.Conservative	4.449004	.994955	5337.5	77.030422	61.381336	697.208932		.335545
M09	208825P7_G	NOCALL	D.Low Probability	7.414926	.672044	7129.7	3.481065	4.186871	434.339494		.496686
M09	209189P2_G	G	A.Conservative	5.169125	.998322	6277.1	83.822036	81.47732	850.01966		.335545
M09	210090P15_G	NOCALL	I.Bad Spectrum	0	0	0	0	0	0		0
M10	201322P9_G	NOCALL	D.Low Probability	4.750689	.996163	6445.3	48.615556	20.02988	846.536797		.891118
M10	201694P4_G	G	A.Conservative	4.298351	.997624	5337.5	69.802294	58.405177	749.679588		.399995
M10	208825P7_G	NOCALL	I.Bad Spectrum	0	0	0	0	0	0		0
M10	209189P2_G	G	A.Conservative	5.2333	.997067	6277.1	67.213876	71.22409	894.531747		.399995
M10	210090P15_G	NOCALL	I.Bad Spectrum	0	0	0	0	0	0		0
M11	201322P9_G	NOCALL	D.Low Probability	3.789933	.997027	6445.3	48.087771	18.926163	839.288236		.844113
M11	201694P4_G	G	A.Conservative	3.183226	.996672	5337.5	61.703762	49.227587	697.934286		.356794
M11	208825P7_G	NOCALL	I.Bad Spectrum	0	0	0	0	0	0		0
M11	209189P2_G	G	A.Conservative	3.992322	.995618	6277.1	71.321901	67.267381	815.559015		.356794
M11	210090P15_G	NOCALL	I.Bad Spectrum	0	0	0	0	0	0		0
M12	201322P9_G	NOCALL	D.Low Probability	1.953284	.995851	6445.3	59.78593	24.728649	866.739737		.907835
M12	201694P4_G	G	A.Conservative	1.895247	.998457	5337.5	69.481616	47.406262	670.706463		.377679
M12	208825P7_G	NOCALL	I.Bad Spectrum	0	0	0	0	0	0		0
M12	209189P2_G	G	A.Conservative	2.427717	.99566	6277.1	95.975646	79.618185	843.494337		.377679
M12	210090P15_G	NOCALL	D.Low Probability	1.450242	.41068	5515.6	7.234546	2.547087	706.146423		.907835
M13	201322P9_G	NOCALL	D.Low Probability	4.330457	.996995	6445.3	46.281387	19.769454	896.386361		.796865
M13	201694P4_G	G	A.Conservative	3.766229	.998025	5337.5	46.106939	39.958351	695.46009		.333969
M13	208825P7_G	NOCALL	I.Bad Spectrum	0	0	0	0	0	0		0
M13	209189P2_G	G	A.Conservative	4.559924	.997777	6277.1	65.004826	66.531793	858.645981		.333969
M13	210090P15_G	NOCALL	I.Bad Spectrum	0	0	0	0	0	0		0
M14	201322P9_G	NOCALL	D.Low Probability	4.884298	.997831	6445.3	75.312999	28.415091	833.856619		.885731
M14	201694P4_G	G	A.Conservative	4.199235	.99709	5337.5	75.92779	46.393124	669.375572		.391376
M14	208825P7_G	NOCALL	I.Bad Spectrum	0	0	0	0	0	0		0
M14	209189P2_G	G	A.Conservative	5.056292	.995615	6277.1	83.646768	61.234311	796.91679		.391376
M14	210090P15_G	NOCALL	I.Bad Spectrum	0	0	0	0	0	0		0
M15	201322P9_G	NOCALL	D.Low Probability	5.121968	.99631	6445.3	58.780762	25.071484	867.342984		.881618
M15	201694P4_G	G	A.Conservative	4.275574	.995248	5337.5	48.373277	37.394055	665.565984		.383247
M15	208825P7_G	NOCALL	I.Bad Spectrum	0	0	0	0	0	0		0
M15	209189P2_G	G	A.Conservative	5.175361	.999509	6277.1	76.542803	73.550138	851.964962		.383247
M15	210090P15_G	NOCALL	I.Bad Spectrum	0	0	0	0	0	0		0
M16	201322P9_G	G	A.Conservative	4.188653	.994734	6445.3	10.825333	11.436729	862.288359		.368871
M16	201694P4_G	G	A.Conservative	3.565085	.996598	5337.5	28.298026	24.359645	724.74437		.368871
M16	208825P7_G	NOCALL	I.Bad Spectrum	0	0	0	0	0	0		0
M16	209189P2_G	G	A.Conservative	4.431274	.994959	6277.1	19.020677	19.492147	847.02319		.368871
M16	210090P15_G	NOCALL	I.Bad Spectrum	0	0	0	0	0	0		0
M17	201322P9_G	NOCALL	D.Low Probability	3.131717	.995042	6445.3	44.141785	16.855535	859.943753		.904243
M17	201694P4_G	G	A.Conservative	2.957646	.998549	5337.5	53.161404	46.775209	659.292935		.351648
M17	208825P7_G	NOCALL	I.Bad Spectrum	0	0	0	0	0	0		0
M17	209189P2_G	G	A.Conservative	3.392856	.997205	6277.1	67.755046	72.082852	863.69699		.351648
M17	210090P15_G	NOCALL	I.Bad Spectrum	0	0	0	0	0	0		0
M18	201322P9_G	NOCALL	D.Low Probability	1.221358	.995919	6445.3	31.330406	12.934606	863.936419		.836854
M18	201694P4_G	G	A.Conservative	1.419845	.995638	5337.5	63.948873	52.216543	704.363472		.340723
M18	208825P7_G	NOCALL	I.Bad Spectrum	0	0	0	0	0	0		0
M18	209189P2_G	G	A.Conservative	1.756728	.994977	6277.1	72.484752	70.071387	830.017983		.340723
M18	210090P15_G	NOCALL	D.Low Probability	.88468	.992789	5515.6	22.6741	7.917823	686.965698		.836854
M19	201322P9_G	NOCALL	D.Low Probability	4.355037	.996373	6445.3	45.72069	19.249542	888.675983		.870969
M19	201694P4_G	G	A.Conservative	3.474711	.993383	5337.5	40.018695	32.051692	690.422059		.351989
M19	208825P7_G	NOCALL	I.Bad Spectrum	0	0	0	0	0	0		0
M19	209189P2_G	G	A.Conservative	4.23243	.994389	6277.1	60.254168	58.271743	824.148819		.351989
M19	210090P15_G	NOCALL	I.Bad Spectrum	0	0	0	0	0	0		0
M20	201322P9_G	G	A.Conservative	4.792818	.997308	6445.3	24.023752	16.948219	851.84956		.496266
M20	201694P4_G	G	A.Conservative	3.788497	.997501	5337.5	61.220963	50.2024	654.447449		.345462
M20	208825P7_G	NOCALL	I.Bad Spectrum	0	0	0	0	0	0		0
M20	209189P2_G	G	A.Conservative	4.787043	.996731	6277.1	65.958889	64.751901	795.888563		.345462
M20	210090P15_G	NOCALL	I.Bad Spectrum	0	0	0	0	0	0		0
M21	201322P9_G	NOCALL	D.Low Probability	5.362315	.995127	6445.3	40.17559	16.710431	884.922534		.824854
M21	201694P4_G	G	A.Conservative	4.8262	.996389	5337.5	51.330819	40.414474	705.979701		.354405
M21	208825P7_G	NOCALL	I.Bad Spectrum	0	0	0	0	0	0		0
M21	209189P2_G	G	A.Conservative	5.641098	.997348	6277.1	59.20539	55.317218	865.756395		.354405
M21	210090P15_G	NOCALL	I.Bad Spectrum	0	0	0	0	0	0		0
M22	201322P9_G	G	A.Conservative	4.135582	.995398	6445.3	10.764331	10.89455	828.015128		.350239
M22	201694P4_G	G	A.Conservative	3.134329	.993778	5337.5	37.380951	31.110951	684.08046		.350239
M22	208825P7_G	NOCALL	I.Bad Spectrum	0	0	0	0	0	0		0
M22	209189P2_G	G	A.Conservative	4.105526	.99748	6277.1	47.29979	46.477644	809.973826		.350239
M22	210090P15_G	NOCALL	I.Bad Spectrum	0	0	0	0	0	0		0
M23	201322P9_G	G	A.Conservative	2.982699	.996681	6445.3	11.955468	12.742652	839.338094		.344097
M23	201694P4_G	G	A.Conservative	2.309467	.988369	5337.5	12.540639	10.631325	716.812745		.344097
M23	208825P7_G	NOCALL	I.Bad Spectrum	0	0	0	0	0	0		0
M23	209189P2_G	G	A.Conservative	2.945368	.99898	6277.1	13.537754	13.709432	847.668041		.344097
M23	210090P15_G	NOCALL	I.Bad Spectrum	0	0	0	0	0	0		0
M24	201322P9_G	G	A.Conservative	.49544	.907697	6445.3	10.858187	9.115729	805.66677		.49378
M24	201694P4_G	NOCALL	D.Low Probability	.222505	.8099	5337.5	12.085058	4.947511	651.54918		.831014
M24	208825P7_G	NOCALL	I.Bad Spectrum	0	0	0	0	0	0		0
M24	209189P2_G	NOCALL	I.Bad Spectrum	0	0	0	0	0	0		0
M24	210090P15_G	NOCALL	I.Bad Spectrum	0	0	0	0	0	0		0
N01	201322P9_G	G	A.Conservative	2.780308	.944953	6445.3	8.091081	9.492917	835.24881		.314588
N01	201694P4_G	G	A.Conservative	2.130213	.997299	5337.5	32.581618	31.54768	683.289424		.314588
N01	208825P7_G	NOCALL	I.Bad Spectrum	0	0	0	0	0	0		0
N01	209189P2_G	G	A.Conservative	2.75647	.992243	6277.1	39.284321	44.774181	806.866723		.314588
N01	210090P15_G	NOCALL	I.Bad Spectrum	0	0	0	0	0	0		0
N02	201322P9_G	G	A.Conservative	3.485752	.886121	6445.3	12.294594	8.94323	762.359823		.48972
N02	201694P4_G	NOCALL	D.Low Probability	2.740296	.984764	5337.5	18.404873	6.371528	662.773978		.859621
N02	208825P7_G	NOCALL	I.Bad Spectrum	0	0	0	0	0	0		0
N02	209189P2_G	NOCALL	D.Low Probability	3.464046	.566843	6277.1	8.353994	3.502679	808.340457		.859621
N02	210090P15_G	NOCALL	I.Bad Spectrum	0	0	0	0	0	0		0
N03	201322P9_G	NOCALL	D.Low Probability	3.895145	.997021	6445.3	47.150724	18.61171	826.272373		.898954
N03	201694P4_G	G	A.Conservative	3.046375	.991935	5337.5	37.646327	31.840978	650.73656		.3409
N03	208825P7_G	NOCALL	I.Bad Spectrum	0	0	0	0	0	0		0
N03	209189P2_G	G	A.Conservative	3.982117	.996729	6277.1	58.447403	58.682294	826.712344		.3409
N03	210090P15_G	NOCALL	I.Bad Spectrum	0	0	0	0	0	0		0
N04	201322P9_G	NOCALL	D.Low Probability	3.864801	.995509	6445.3	35.680236	16.239092	804.856895		.837571
N04	201694P4_G	G	A.Conservative	3.493854	.998506	5337.5	48.663081	37.052672	671.527245		.370566
N04	208825P7_G	NOCALL	I.Bad Spectrum	0	0	0	0	0	0		0
N04	209189P2_G	G	A.Conservative	4.526788	.995107	6277.1	67.148132	60.999521	824.964415		.370566
N04	210090P15_G	NOCALL	I.Bad Spectrum	0	0	0	0	0	0		0
N05	201322P9_G	NOCALL	D.Low Probability	2.951983	.996319	6445.3	47.329638	19.45355	832.407398		.81139
N05	201694P4_G	G	A.Conservative	2.55478	.997809	5337.5	44.008135	33.706207	634.731539		.341654
N05	208825P7_G	NOCALL	I.Bad Spectrum	0	0	0	0	0	0		0
N05	209189P2_G	G	A.Conservative	3.011901	.995408	6277.1	62.010864	55.047427	744.994189		.341654
N05	210090P15_G	NOCALL	I.Bad Spectrum	0	0	0	0	0	0		0
N06	201322P9_G	NOCALL	D.Low Probability	1.376624	.991104	6445.3	38.793012	14.569043	812.313023		.804312
N06	201694P4_G	G	A.Conservative	1.523683	.998892	5337.5	40.635712	31.955997	654.294379		.370519
N06	208825P7_G	NOCALL	I.Bad Spectrum	0	0	0	0	0	0		0
N06	209189P2_G	G	A.Conservative	1.738225	.993874	6277.1	53.332732	50.941586	821.398532		.370519
N06	210090P15_G	NOCALL	I.Bad Spectrum	0	0	0	0	0	0		0
N07	201322P9_G	NOCALL	D.Low Probability	3.011544	.995212	6445.3	41.170562	17.994258	829.610202		.780646
N07	201694P4_G	G	A.Conservative	2.681922	.998952	5337.5	46.189295	46.961031	675.414171		.32153
N07	208825P7_G	NOCALL	I.Bad Spectrum	0	0	0	0	0	0		0
N07	209189P2_G	G	A.Conservative	3.031615	.997833	6277.1	50.940723	60.651037	823.275407		.32153
N07	210090P15_G	NOCALL	I.Bad Spectrum	0	0	0	0	0	0		0
N08	201322P9_G	NOCALL	D.Low Probability	3.617812	.995503	6445.3	42.815046	17.236725	805.119548		.802074
N08	201694P4_G	G	A.Conservative	3.248088	.997127	5337.5	50.270107	35.23651	665.250124		.387456
N08	208825P7_G	NOCALL	I.Bad Spectrum	0	0	0	0	0	0		0
N08	209189P2_G	G	A.Conservative	3.886982	.996297	6277.1	65.403677	54.854768	750.930117		.387456
N08	210090P15_G	NOCALL	I.Bad Spectrum	0	0	0	0	0	0		0
N09	201322P9_G	G	A.Conservative	4.185167	.996757	6445.3	14.831182	14.722621	841.810648		.376976
N09	201694P4_G	G	A.Conservative	3.543238	.998654	5337.5	49.23905	40.083731	638.394801		.376976
N09	208825P7_G	NOCALL	I.Bad Spectrum	0	0	0	0	0	0		0
N09	209189P2_G	G	A.Conservative	4.181748	.996514	6277.1	56.932886	54.85942	816.645582		.376976
N09	210090P15_G	NOCALL	I.Bad Spectrum	0	0	0	0	0	0		0
N10	201322P9_G	G	A.Conservative	3.233101	.998603	6445.3	13.941212	14.35888	799.944048		.347183
N10	201694P4_G	G	A.Conservative	2.753089	.998659	5337.5	46.820809	38.231893	640.672382		.347183
N10	208825P7_G	NOCALL	I.Bad Spectrum	0	0	0	0	0	0		0
N10	209189P2_G	G	A.Conservative	3.228795	.994665	6277.1	54.994771	54.728222	779.890515		.347183
N10	210090P15_G	NOCALL	I.Bad Spectrum	0	0	0	0	0	0		0
N11	201322P9_G	G	A.Conservative	2.477697	.995269	6445.3	11.823637	13.153178	864.157591		.371349
N11	201694P4_G	G	A.Conservative	1.612138	.999011	5337.5	45.887889	41.137	673.781568		.371349
N11	208825P7_G	NOCALL	I.Bad Spectrum	0	0	0	0	0	0		0
N11	209189P2_G	G	A.Conservative	2.472409	.995716	6277.1	55.06114	59.344204	840.272802		.371349
N11	210090P15_G	NOCALL	I.Bad Spectrum	0	0	0	0	0	0		0
N12	201322P9_G	NOCALL	D.Low Probability	.551028	.997378	6445.3	62.558737	24.231598	825.733687		.805046
N12	201694P4_G	G	A.Conservative	.418328	.999141	5337.5	79.019128	62.941456	669.304977		.375179
N12	208825P7_G	NOCALL	I.Bad Spectrum	0	0	0	0	0	0		0
N12	209189P2_G	G	A.Conservative	.933862	.995387	6277.1	89.961932	85.234575	852.689535		.375179
N12	210090P15_G	NOCALL	D.Low Probability	.184088	.31002	5515.6	5.986043	1.960104	684.232529		.805046
N13	201322P9_G	G	A.Conservative	3.785321	.999037	6445.3	13.875459	14.693141	816.934967		.351606
N13	201694P4_G	G	A.Conservative	2.904786	.994659	5337.5	73.737468	63.641335	645.789001		.351606
N13	208825P7_G	NOCALL	I.Bad Spectrum	0	0	0	0	0	0		0
N13	209189P2_G	G	A.Conservative	3.781939	.99543	6277.1	58.04605	59.62531	788.712573		.351606
N13	210090P15_G	NOCALL	I.Bad Spectrum	0	0	0	0	0	0		0
N14	201322P9_G	NOCALL	D.Low Probability	3.512328	.993422	6445.3	40.008377	15.591034	830.164169		.887835
N14	201694P4_G	G	A.Conservative	2.962764	.99874	5337.5	60.197796	44.907995	630.696659		.373874
N14	208825P7_G	NOCALL	I.Bad Spectrum	0	0	0	0	0	0		0
N14	209189P2_G	G	A.Conservative	3.925351	.994761	6277.1	62.738814	55.214172	763.042501		.373874
N14	210090P15_G	NOCALL	I.Bad Spectrum	0	0	0	0	0	0		0
N15	201322P9_G	G	A.Conservative	4.037961	.997991	6445.3	13.068747	13.955136	822.508107		.381199
N15	201694P4_G	G	A.Conservative	3.306428	.997838	5337.5	56.89456	49.88492	651.324197		.381199
N15	208825P7_G	NOCALL	I.Bad Spectrum	0	0	0	0	0	0		0
N15	209189P2_G	G	A.Conservative	4.030827	.996539	6277.1	62.992949	65.334218	798.778034		.381199
N15	210090P15_G	NOCALL	I.Bad Spectrum	0	0	0	0	0	0		0
N16	201322P9_G	NOCALL	D.Low Probability	3.195123	.997245	6445.3	48.372731	19.012708	844.984531		.873832
N16	201694P4_G	G	A.Conservative	2.307511	.996882	5337.5	66.418093	49.853558	634.124528		.365723
N16	208825P7_G	NOCALL	I.Bad Spectrum	0	0	0	0	0	0		0
N16	209189P2_G	G	A.Conservative	3.132871	.998409	6277.1	91.855431	85.681205	793.290946		.365723
N16	210090P15_G	NOCALL	I.Bad Spectrum	0	0	0	0	0	0		0
N17	201322P9_G	G	A.Conservative	2.191238	.99749	6445.3	9.022176	11.920753	829.457958		.347426
N17	201694P4_G	G	A.Conservative	1.621601	.998311	5337.5	42.055983	44.506746	694.249446		.347426
N17	208825P7_G	NOCALL	I.Bad Spectrum	0	0	0	0	0	0		0
N17	209189P2_G	G	A.Conservative	2.144193	.994908	6277.1	37.705641	48.254791	801.526147		.347426
N17	210090P15_G	NOCALL	D.Low Probability	1.448282	.814847	5515.6	10.060588	4.948543	728.303066		.685252
N18	201322P9_G	NOCALL	D.Low Probability	-.392565	.997924	6445.3	41.012935	20.464669	810.201231		.851505
N18	201694P4_G	G	A.Conservative	.050279	.997774	5337.5	39.081944	33.691092	654.196353		.376741
N18	208825P7_G	NOCALL	I.Bad Spectrum	0	0	0	0	0	0		0
N18	209189P2_G	G	A.Conservative	.26354	.998774	6277.1	48.893065	49.59308	784.086214		.376741
N18	210090P15_G	NOCALL	I.Bad Spectrum	0	0	0	0	0	0		0
N19	201322P9_G	NOCALL	D.Low Probability	3.468875	.995289	6445.3	40.342098	17.799896	798.343466		.804927
N19	201694P4_G	G	A.Conservative	2.619512	.997836	5337.5	57.277701	46.014326	638.160421		.333501
N19	208825P7_G	NOCALL	I.Bad Spectrum	0	0	0	0	0	0		0
N19	209189P2_G	G	A.Conservative	3.406223	.991969	6277.1	68.669821	65.501203	775.669953		.333501
N19	210090P15_G	NOCALL	I.Bad Spectrum	0	0	0	0	0	0		0
N20	201322P9_G	G	A.Conservative	3.829096	.99385	6445.3	29.934085	19.973608	810.100794		.49699
N20	201694P4_G	G	A.Conservative	3.42671	.996081	5337.5	57.267685	40.681866	664.114993		.361316
N20	208825P7_G	NOCALL	I.Bad Spectrum	0	0	0	0	0	0		0
N20	209189P2_G	G	A.Conservative	4.124886	.994844	6277.1	97.31841	83.143374	807.987034		.361316
N20	210090P15_G	NOCALL	I.Bad Spectrum	0	0	0	0	0	0		0
N21	201322P9_G	G	A.Conservative	4.614762	.996451	6445.3	25.228691	19.880738	851.277281		.447175
N21	201694P4_G	G	A.Conservative	4.050302	.994432	5337.5	48.121001	30.755502	643.097651		.447175
N21	208825P7_G	NOCALL	I.Bad Spectrum	0	0	0	0	0	0		0
N21	209189P2_G	G	A.Conservative	4.643485	.997195	6277.1	60.847547	46.465354	822.369699		.447175
N21	210090P15_G	NOCALL	I.Bad Spectrum	0	0	0	0	0	0		0
N22	201322P9_G	G	A.Conservative	3.206894	.993503	6445.3	9.08606	10.015659	844.716274		.319597
N22	201694P4_G	G	A.Conservative	2.570244	.991976	5337.5	20.556291	18.541724	690.210904		.319597
N22	208825P7_G	NOCALL	I.Bad Spectrum	0	0	0	0	0	0		0
N22	209189P2_G	G	A.Conservative	3.301331	.996062	6277.1	31.227081	33.396839	800.607574		.319597
N22	210090P15_G	NOCALL	D.Low Probability	2.232965	.397692	5515.6	5.349898	2.48353	671.064803		.669239
N23	201322P9_G	G	A.Conservative	1.409194	.994441	6445.3	10.742234	11.414973	762.917665		.358528
N23	201694P4_G	G	A.Conservative	.715757	.999166	5337.5	13.774634	11.642586	641.417913		.358528
N23	208825P7_G	NOCALL	I.Bad Spectrum	0	0	0	0	0	0		0
N23	209189P2_G	G	A.Conservative	1.358126	.995686	6277.1	16.585057	16.479468	763.314841		.358528
N23	210090P15_G	NOCALL	I.Bad Spectrum	0	0	0	0	0	0		0
N24	201322P9_G	G	A.Conservative	-.663803	.875024	6445.3	8.457303	8.818067	735.683466		.309274
N24	201694P4_G	NOCALL	D.Low Probability	-.87008	.861144	5337.5	13.207532	5.298076	605.600641		.762558
N24	208825P7_G	NOCALL	I.Bad Spectrum	0	0	0	0	0	0		0
N24	209189P2_G	NOCALL	D.Low Probability	-.766936	.205828	6277.1	2.870459	1.382599	735.314666		.762558
N24	210090P15_G	NOCALL	I.Bad Spectrum	0	0	0	0	0	0		0
O01	201322P9_G	NOCALL	D.Low Probability	.868212	.995434	6445.3	33.823991	14.171695	760.484212		.797447
O01	201694P4_G	G	A.Conservative	.866935	.99504	5337.5	21.032253	17.990936	620.022285		.339593
O01	208825P7_G	NOCALL	I.Bad Spectrum	0	0	0	0	0	0		0
O01	209189P2_G	G	A.Conservative	1.155703	.995854	6277.1	47.464127	49.02252	747.319001		.339593
O01	210090P15_G	NOCALL	I.Bad Spectrum	0	0	0	0	0	0		0
O02	201322P9_G	G	A.Conservative	1.468531	.995747	6445.3	12.46924	11.409107	837.155088		.380177
O02	201694P4_G	NOCALL	D.Low Probability	1.061278	.291988	5337.5	5.3553	1.864692	607.569587		.828224
O02	208825P7_G	NOCALL	I.Bad Spectrum	0	0	0	0	0	0		0
O02	209189P2_G	NOCALL	D.Low Probability	1.55862	.988941	6277.1	14.337329	6.0006	776.882851		.828224
O02	210090P15_G	NOCALL	I.Bad Spectrum	0	0	0	0	0	0		0
O03	201322P9_G	G	A.Conservative	2.102115	.909987	6445.3	7.631097	9.159932	830.937436		.301584
O03	201694P4_G	G	A.Conservative	1.529486	.992617	5337.5	12.46576	11.916082	623.111653		.301584
O03	208825P7_G	NOCALL	I.Bad Spectrum	0	0	0	0	0	0		0
O03	209189P2_G	G	A.Conservative	2.108599	.994175	6277.1	38.529638	44.715265	800.553893		.301584
O03	210090P15_G	NOCALL	I.Bad Spectrum	0	0	0	0	0	0		0
O04	201322P9_G	NOCALL	D.Low Probability	.882869	.996005	6445.3	28.362024	14.482202	813.373892		.702131
O04	201694P4_G	G	A.Conservative	.547207	.996153	5337.5	27.053194	27.076205	647.661498		.309552
O04	208825P7_G	NOCALL	I.Bad Spectrum	0	0	0	0	0	0		0
O04	209189P2_G	G	A.Conservative	.815836	.996216	6277.1	46.60889	56.377089	764.166663		.309552
O04	210090P15_G	NOCALL	I.Bad Spectrum	0	0	0	0	0	0		0
O05	201322P9_G	NOCALL	D.Low Probability	.273155	.998061	6445.3	37.022984	15.565289	775.537186		.783306
O05	201694P4_G	G	A.Conservative	-.173887	.99911	5337.5	23.745494	21.440552	600.616679		.369194
O05	208825P7_G	NOCALL	I.Bad Spectrum	0	0	0	0	0	0		0
O05	209189P2_G	G	A.Conservative	.202545	.997351	6277.1	38.28423	40.635847	772.140458		.369194
O05	210090P15_G	NOCALL	I.Bad Spectrum	0	0	0	0	0	0		0
O06	201322P9_G	NOCALL	D.Low Probability	-1.196978	.998587	6445.3	29.17026	15.045647	779.487003		.783634
O06	201694P4_G	G	A.Conservative	-.778949	.998138	5337.5	31.405251	29.57938	603.33766		.31665
O06	208825P7_G	NOCALL	I.Bad Spectrum	0	0	0	0	0	0		0
O06	209189P2_G	G	A.Conservative	-1.039101	.993398	6277.1	36.865771	40.560795	764.254972		.31665
O06	210090P15_G	NOCALL	I.Bad Spectrum	0	0	0	0	0	0		0
O07	201322P9_G	G	A.Conservative	1.713835	.927521	6445.3	9.144084	9.325209	805.707186		.362206
O07	201694P4_G	G	A.Conservative	1.173292	.997803	5337.5	43.145299	37.541316	603.487031		.362206
O07	208825P7_G	NOCALL	I.Bad Spectrum	0	0	0	0	0	0		0
O07	209189P2_G	G	A.Conservative	1.73006	.991862	6277.1	40.871754	40.535737	781.406441		.362206
O07	210090P15_G	NOCALL	D.Low Probability	1.500774	.442749	5515.6	4.714252	2.733118	632.253719		.543441
O08	201322P9_G	G	A.Conservative	1.663813	.996671	6445.3	23.565343	16.021476	841.35393		.543554
O08	201694P4_G	G	A.Conservative	1.615302	.998263	5337.5	69.449283	61.927036	682.698889		.356672
O08	208825P7_G	NOCALL	I.Bad Spectrum	0	0	0	0	0	0		0
O08	209189P2_G	G	A.Conservative	2.146861	.997312	6277.1	62.567135	66.462173	827.662219		.356672
O08	210090P15_G	NOCALL	I.Bad Spectrum	0	0	0	0	0	0		0
O09	201322P9_G	G	A.Conservative	2.586641	.996435	6445.3	13.739482	17.774217	826.222452		.307545
O09	201694P4_G	G	A.Conservative	2.165796	.997503	5337.5	46.510884	47.929589	637.75811		.307545
O09	208825P7_G	NOCALL	I.Bad Spectrum	0	0	0	0	0	0		0
O09	209189P2_G	G	A.Conservative	2.587249	.994862	6277.1	59.652098	74.639817	805.928246		.307545
O09	210090P15_G	NOCALL	I.Bad Spectrum	0	0	0	0	0	0		0
O10	201322P9_G	G	A.Conservative	1.560578	.995795	6445.3	9.455887	10.760431	827.942488		.318971
O10	201694P4_G	NOCALL	D.Low Probability	1.032378	.490045	5337.5	7.949861	3.032544	625.043144		.771782
O10	208825P7_G	NOCALL	I.Bad Spectrum	0	0	0	0	0	0		0
O10	209189P2_G	NOCALL	D.Low Probability	1.433236	.928456	6277.1	12.357572	5.609529	776.862874		.771782
O10	210090P15_G	NOCALL	I.Bad Spectrum	0	0	0	0	0	0		0
O11	201322P9_G	G	A.Conservative	.78821	.97551	6445.3	8.705105	9.783254	743.603696		.34166
O11	201694P4_G	G	A.Conservative	.581788	.996502	5337.5	39.490877	35.150883	671.174135		.34166
O11	208825P7_G	NOCALL	I.Bad Spectrum	0	0	0	0	0	0		0
O11	209189P2_G	G	A.Conservative	.808318	.994835	6277.1	35.719525	38.800975	725.216616		.34166
O11	210090P15_G	NOCALL	I.Bad Spectrum	0	0	0	0	0	0		0
O12	201322P9_G	G	A.Conservative	-1.66809	.995906	6445.3	9.403017	10.811744	824.450842		.309428
O12	201694P4_G	G	A.Conservative	-1.835746	.998543	5337.5	42.561191	40.181593	635.389188		.309428
O12	208825P7_G	NOCALL	I.Bad Spectrum	0	0	0	0	0	0		0
O12	209189P2_G	G	A.Conservative	-1.664348	.995664	6277.1	45.347437	50.612068	798.972943		.309428
O12	210090P15_G	NOCALL	I.Bad Spectrum	0	0	0	0	0	0		0
O13	201322P9_G	G	A.Conservative	1.425028	.997547	6445.3	14.887585	12.528924	761.552237		.465413
O13	201694P4_G	G	A.Conservative	1.525013	.994251	5337.5	57.60014	49.418129	637.721831		.347001
O13	208825P7_G	NOCALL	I.Bad Spectrum	0	0	0	0	0	0		0
O13	209189P2_G	G	A.Conservative	1.901386	.997877	6277.1	56.756804	58.829829	765.207055		.347001
O13	210090P15_G	NOCALL	I.Bad Spectrum	0	0	0	0	0	0		0
O14	201322P9_G	G	A.Conservative	1.033528	.998339	6445.3	17.63948	15.833837	759.098601		.452626
O14	201694P4_G	G	A.Conservative	.900823	.997811	5337.5	62.555154	59.174712	657.690342		.301376
O14	208825P7_G	NOCALL	I.Bad Spectrum	0	0	0	0	0	0		0
O14	209189P2_G	G	A.Conservative	1.394372	.996317	6277.1	59.004663	65.082628	791.022531		.301376
O14	210090P15_G	NOCALL	D.Low Probability	1.128395	.308575	5515.6	3.610808	1.939506	658.060984		.54787
O15	201322P9_G	G	A.Conservative	1.940317	.997808	6445.3	11.442847	14.609953	745.738555		.302708
O15	201694P4_G	G	A.Conservative	1.370862	.997443	5337.5	40.737094	42.119449	620.866159		.302708
O15	208825P7_G	NOCALL	I.Bad Spectrum	0	0	0	0	0	0		0
O15	209189P2_G	G	A.Conservative	1.944333	.995637	6277.1	46.297871	57.300633	727.203974		.302708
O15	210090P15_G	NOCALL	D.Low Probability	1.247509	.407556	5515.6	7.042112	2.557279	653.199485		.76278
O16	201322P9_G	G	A.Conservative	.319512	.996572	6445.3	20.236429	13.931844	741.714565		.509506
O16	201694P4_G	G	A.Conservative	.608218	.99909	5337.5	61.896701	47.862774	661.115359		.377455
O16	208825P7_G	NOCALL	I.Bad Spectrum	0	0	0	0	0	0		0
O16	209189P2_G	G	A.Conservative	1.125248	.996689	6277.1	59.554434	54.168411	728.145769		.377455
O16	210090P15_G	NOCALL	I.Bad Spectrum	0	0	0	0	0	0		0
O17	201322P9_G	G	A.Conservative	-1.216638	.94294	6445.3	10.901677	9.472811	786.44224		.482944
O17	201694P4_G	G	A.Conservative	-1.443462	.998665	5337.5	25.795583	30.647341	643.772922		.298174
O17	208825P7_G	NOCALL	I.Bad Spectrum	0	0	0	0	0	0		0
O17	209189P2_G	G	A.Conservative	-.855111	.994265	6277.1	25.01684	35.788618	750.186644		.298174
O17	210090P15_G	NOCALL	I.Bad Spectrum	0	0	0	0	0	0		0
O18	201322P9_G	NOCALL	D.Low Probability	-2.537624	.996477	6445.3	30.750526	12.491366	762.063511		.854608
O18	201694P4_G	G	A.Conservative	-1.948184	.998859	5337.5	45.397479	32.24498	571.668597		.361802
O18	208825P7_G	NOCALL	I.Bad Spectrum	0	0	0	0	0	0		0
O18	209189P2_G	G	A.Conservative	-1.944082	.997465	6277.1	44.354802	37.929716	725.574744		.361802
O18	210090P15_G	NOCALL	D.Low Probability	-2.457454	.20156	5515.6	3.96473	1.318857	634.863137		.854608
O19	201322P9_G	NOCALL	D.Low Probability	1.756886	.995866	6445.3	29.883054	14.313014	794.816336		.847532
O19	201694P4_G	G	A.Conservative	1.675658	.998582	5337.5	39.672391	34.06698	655.708261		.347196
O19	208825P7_G	NOCALL	I.Bad Spectrum	0	0	0	0	0	0		0
O19	209189P2_G	G	A.Conservative	1.903802	.996837	6277.1	53.976048	55.297661	802.915565		.347196
O19	210090P15_G	NOCALL	I.Bad Spectrum	0	0	0	0	0	0		0
O20	201322P9_G	NOCALL	D.Low Probability	1.277578	.996724	6445.3	36.579236	17.51518	776.503905		.793888
O20	201694P4_G	G	A.Conservative	1.334495	.998811	5337.5	65.295466	44.578753	660.035615		.35284
O20	208825P7_G	NOCALL	I.Bad Spectrum	0	0	0	0	0	0		0
O20	209189P2_G	G	A.Conservative	1.585086	.994893	6277.1	72.393167	60.309496	791.608159		.35284
O20	210090P15_G	NOCALL	D.Low Probability	.750703	.436207	5515.6	5.940251	2.712522	653.756468		.699778
O21	201322P9_G	NOCALL	D.Low Probability	1.525842	.997937	6445.3	31.814829	16.287788	787.209403		.717981
O21	201694P4_G	G	A.Conservative	.563319	.999466	5337.5	39.177983	43.035422	671.713878		.314851
O21	208825P7_G	NOCALL	I.Bad Spectrum	0	0	0	0	0	0		0
O21	209189P2_G	G	A.Conservative	1.2315	.996847	6277.1	44.578555	56.980985	775.279592		.314851
O21	210090P15_G	NOCALL	I.Bad Spectrum	0	0	0	0	0	0		0
O22	201322P9_G	G	A.Conservative	1.049321	.823634	6445.3	6.813167	8.343051	748.885127		.318624
O22	201694P4_G	G	A.Conservative	.519466	.996487	5337.5	29.883503	29.489984	657.597814		.318624
O22	208825P7_G	NOCALL	I.Bad Spectrum	0	0	0	0	0	0		0
O22	209189P2_G	G	A.Conservative	1.103572	.998338	6277.1	26.580634	31.527806	752.404746		.318624
O22	210090P15_G	NOCALL	I.Bad Spectrum	0	0	0	0	0	0		0
O23	201322P9_G	G	A.Conservative	-.699332	.998084	6445.3	15.798508	10.126319	728.453575		.712362
O23	201694P4_G	G	A.Conservative	-1.521057	.984074	5337.5	11.789221	9.860844	623.38817		.442436
O23	208825P7_G	NOCALL	I.Bad Spectrum	0	0	0	0	0	0		0
O23	209189P2_G	NOCALL	D.Low Probability	-.460025	.762358	6277.1	7.478429	4.634428	701.725634		.712362
O23	210090P15_G	NOCALL	I.Bad Spectrum	0	0	0	0	0	0		0
O24	201322P9_G	G	A.Conservative	-2.720276	.887963	6445.3	18.384797	8.957828	723.567955		.762304
O24	201694P4_G	NOCALL	D.Low Probability	-2.132157	.596235	5337.5	9.573484	3.645856	562.989764		.762304
O24	208825P7_G	NOCALL	I.Bad Spectrum	0	0	0	0	0	0		0
O24	209189P2_G	NOCALL	D.Low Probability	-2.411519	.130654	6277.1	1.97429	.927876	692.724616		.762304
O24	210090P15_G	NOCALL	I.Bad Spectrum	0	0	0	0	0	0		0
P01	201322P9_G	G	A.Conservative	-3.459261	.996658	6445.3	18.853832	11.894978	668.85428		.621688
P01	201694P4_G	G	A.Conservative	-3.194429	.998221	5337.5	16.916756	18.876596	568.348851		.289664
P01	208825P7_G	NOCALL	I.Bad Spectrum	0	0	0	0	0	0		0
P01	209189P2_G	G	A.Conservative	-3.478679	.998039	6277.1	23.878949	31.061532	748.025437		.289664
P01	210090P15_G	NOCALL	I.Bad Spectrum	0	0	0	0	0	0		0
P02	201322P9_G	G	A.Conservative	-3.313086	.823448	6445.3	11.22617	8.282153	656.917817		.557657
P02	201694P4_G	NOCALL	D.Low Probability	-1.657324	.995209	5337.5	23.334754	9.213662	566.934972		.731877
P02	208825P7_G	NOCALL	I.Bad Spectrum	0	0	0	0	0	0		0
P02	209189P2_G	NOCALL	D.Low Probability	-1.698196	.996659	6277.1	24.203064	11.498178	676.647578		.731877
P02	210090P15_G	NOCALL	I.Bad Spectrum	0	0	0	0	0	0		0
P03	201322P9_G	G	A.Conservative	-1.728239	.998136	6445.3	15.791957	10.69472	704.354083		.505659
P03	201694P4_G	G	A.Conservative	-.840798	.993929	5337.5	14.194533	12.76166	574.951444		.353883
P03	208825P7_G	NOCALL	I.Bad Spectrum	0	0	0	0	0	0		0
P03	209189P2_G	G	A.Conservative	-.88126	.995508	6277.1	36.702695	32.450685	676.55443		.353883
P03	210090P15_G	NOCALL	I.Bad Spectrum	0	0	0	0	0	0		0
P04	201322P9_G	G	A.Conservative	-1.258163	.99262	6445.3	10.389798	9.980828	730.914346		.361494
P04	201694P4_G	G	A.Conservative	-.862218	.99844	5337.5	20.49466	14.294871	604.998585		.361494
P04	208825P7_G	NOCALL	I.Bad Spectrum	0	0	0	0	0	0		0
P04	209189P2_G	G	A.Conservative	-1.149844	.996083	6277.1	28.634289	23.863823	698.171059		.361494
P04	210090P15_G	NOCALL	D.Low Probability	-.994856	.506227	5515.6	7.490204	3.12094	618.243977		.663438
P05	201322P9_G	G	A.Conservative	-2.946841	.910853	6445.3	14.744095	9.183113	677.298951		.569205
P05	201694P4_G	G	A.Conservative	-1.879733	.997332	5337.5	25.845918	24.422241	584.482608		.337694
P05	208825P7_G	NOCALL	I.Bad Spectrum	0	0	0	0	0	0		0
P05	209189P2_G	G	A.Conservative	-2.111054	.997672	6277.1	35.483117	39.401644	688.556406		.337694
P05	210090P15_G	NOCALL	I.Bad Spectrum	0	0	0	0	0	0		0
P06	201322P9_G	NOCALL	D.Low Probability	-4.313709	.996694	6445.3	19.364563	10.303356	734.087306		.763589
P06	201694P4_G	G	A.Conservative	-3.871428	.996958	5337.5	10.508167	10.089932	623.503023		.336486
P06	208825P7_G	NOCALL	I.Bad Spectrum	0	0	0	0	0	0		0
P06	209189P2_G	G	A.Conservative	-4.145724	.996739	6277.1	25.533142	28.750946	746.516433		.336486
P06	210090P15_G	NOCALL	I.Bad Spectrum	0	0	0	0	0	0		0
P07	201322P9_G	G	A.Conservative	-2.780481	.997212	6445.3	12.221033	13.166151	723.54589		.320929
P07	201694P4_G	G	A.Conservative	-2.739951	.999112	5337.5	33.044469	28.83957	560.085591		.320929
P07	208825P7_G	NOCALL	I.Bad Spectrum	0	0	0	0	0	0		0
P07	209189P2_G	G	A.Conservative	-2.778203	.997102	6277.1	48.326275	50.441917	703.796869		.320929
P07	210090P15_G	NOCALL	I.Bad Spectrum	0	0	0	0	0	0		0
P08	201322P9_G	NOCALL	D.Low Probability	-1.599978	.997723	6445.3	32.000112	12.869409	695.070766		.833713
P08	201694P4_G	G	A.Conservative	-1.87446	.996705	5337.5	32.055949	38.381623	581.841888		.313358
P08	208825P7_G	NOCALL	I.Bad Spectrum	0	0	0	0	0	0		0
P08	209189P2_G	G	A.Conservative	-1.554121	.997814	6277.1	41.554639	56.249759	694.94697		.313358
P08	210090P15_G	NOCALL	D.Low Probability	-1.717955	.60563	5515.6	10.927104	3.70844	579.26614		.833713
P09	201322P9_G	G	A.Conservative	-1.393572	.999486	6445.3	14.073155	17.755543	750.166876		.366887
P09	201694P4_G	NOCALL	D.Low Probability	-1.424494	.769351	5337.5	15.406121	4.685108	578.614247		.8399
P09	208825P7_G	NOCALL	I.Bad Spectrum	0	0	0	0	0	0		0
P09	209189P2_G	G	A.Conservative	-1.107592	.995559	6277.1	23.601232	29.058853	709.251814		.366887
P09	210090P15_G	NOCALL	I.Bad Spectrum	0	0	0	0	0	0		0
P10	201322P9_G	G	A.Conservative	-1.549464	.997585	6445.3	9.350959	11.210717	710.899889		.317031
P10	201694P4_G	G	A.Conservative	-1.302824	.995909	5337.5	16.217294	16.107236	576.199312		.317031
P10	208825P7_G	NOCALL	I.Bad Spectrum	0	0	0	0	0	0		0
P10	209189P2_G	G	A.Conservative	-1.515925	.995721	6277.1	37.270744	43.433352	691.754382		.317031
P10	210090P15_G	NOCALL	I.Bad Spectrum	0	0	0	0	0	0		0
P11	201322P9_G	G	A.Conservative	-1.696103	.998848	6445.3	11.781773	10.864524	678.369524		.353436
P11	201694P4_G	G	A.Conservative	-1.814247	.998746	5337.5	44.309297	32.702676	521.539045		.353436
P11	208825P7_G	NOCALL	I.Bad Spectrum	0	0	0	0	0	0		0
P11	209189P2_G	G	A.Conservative	-1.693576	.997681	6277.1	42.024346	37.478364	659.173996		.353436
P11	210090P15_G	NOCALL	I.Bad Spectrum	0	0	0	0	0	0		0
P12	201322P9_G	G	A.Conservative	-5.454362	.997646	6445.3	16.457646	10.502655	684.928616		.528885
P12	201694P4_G	G	A.Conservative	-3.83532	.999527	5337.5	36.370708	32.458771	564.16061		.339991
P12	208825P7_G	NOCALL	I.Bad Spectrum	0	0	0	0	0	0		0
P12	209189P2_G	G	A.Conservative	-4.705149	.997556	6277.1	54.734974	57.189498	667.614912		.339991
P12	210090P15_G	NOCALL	D.Low Probability	-3.92417	.415273	5515.6	7.384482	2.583652	566.746689		.818507
P13	201322P9_G	G	A.Conservative	-2.304174	.99676	6445.3	12.3305	13.795792	719.522922		.363138
P13	201694P4_G	G	A.Conservative	-2.134959	.998794	5337.5	50.619444	44.141533	589.577106		.363138
P13	208825P7_G	NOCALL	I.Bad Spectrum	0	0	0	0	0	0		0
P13	209189P2_G	G	A.Conservative	-2.301185	.998978	6277.1	55.314015	59.711277	699.536925		.363138
P13	210090P15_G	NOCALL	I.Bad Spectrum	0	0	0	0	0	0		0
P14	201322P9_G	G	A.Conservative	-1.463784	.996135	6445.3	13.908462	13.531127	764.114653		.327655
P14	201694P4_G	G	A.Conservative	-1.312587	.996379	5337.5	37.595001	29.493846	606.166901		.327655
P14	208825P7_G	NOCALL	I.Bad Spectrum	0	0	0	0	0	0		0
P14	209189P2_G	G	A.Conservative	-1.456953	.994833	6277.1	63.111549	59.43602	744.921904		.327655
P14	210090P15_G	NOCALL	D.Low Probability	-1.616848	.993911	5515.6	26.813482	8.773436	590.089852		.850515
P15	201322P9_G	G	A.Conservative	-1.12931	.998189	6445.3	11.750954	12.702111	733.165391		.330517
P15	201694P4_G	G	A.Conservative	-1.34152	.998506	5337.5	51.710817	45.563121	569.639275		.330517
P15	208825P7_G	NOCALL	I.Bad Spectrum	0	0	0	0	0	0		0
P15	209189P2_G	G	A.Conservative	-1.129594	.995227	6277.1	53.227418	55.805637	711.401693		.330517
P15	210090P15_G	NOCALL	I.Bad Spectrum	0	0	0	0	0	0		0
P16	201322P9_G	G	A.Conservative	-2.064684	.995729	6445.3	9.506687	11.093854	750.462863		.308137
P16	201694P4_G	G	A.Conservative	-1.806103	.998686	5337.5	44.442116	41.218159	608.998183		.308137
P16	208825P7_G	NOCALL	I.Bad Spectrum	0	0	0	0	0	0		0
P16	209189P2_G	G	A.Conservative	-2.038341	.997968	6277.1	43.950342	49.572058	728.498078		.308137
P16	210090P15_G	NOCALL	D.Low Probability	-2.126317	.889963	5515.6	12.67825	5.385203	606.440358		.748347
P17	201322P9_G	G	A.Conservative	-4.224166	.996406	6445.3	21.096064	10.61548	659.5182		.642647
P17	201694P4_G	G	A.Conservative	-3.725224	.998933	5337.5	31.157552	27.835915	585.568559		.33122
P17	208825P7_G	NOCALL	I.Bad Spectrum	0	0	0	0	0	0		0
P17	209189P2_G	G	A.Conservative	-4.111888	.998092	6277.1	29.725297	30.560175	633.616977		.33122
P17	210090P15_G	NOCALL	I.Bad Spectrum	0	0	0	0	0	0		0
P18	201322P9_G	G	A.Conservative	-5.596057	.997384	6445.3	12.228946	11.135803	725.541739		.358069
P18	201694P4_G	G	A.Conservative	-4.685333	.998044	5337.5	70.472775	52.649655	574.432381		.358069
P18	208825P7_G	NOCALL	I.Bad Spectrum	0	0	0	0	0	0		0
P18	209189P2_G	G	A.Conservative	-5.593944	.998142	6277.1	58.756564	51.915868	705.124873		.358069
P18	210090P15_G	NOCALL	I.Bad Spectrum	0	0	0	0	0	0		0
P19	201322P9_G	G	A.Conservative	-1.79266	.954098	6445.3	13.321577	9.577018	679.176397		.588228
P19	201694P4_G	G	A.Conservative	-.291635	.996562	5337.5	36.464312	28.867026	592.259285		.408494
P19	208825P7_G	NOCALL	I.Bad Spectrum	0	0	0	0	0	0		0
P19	209189P2_G	G	A.Conservative	-.401899	.994664	6277.1	34.706952	30.234012	682.567374		.408494
P19	210090P15_G	NOCALL	D.Low Probability	-1.164887	.402061	5515.6	6.358597	2.514827	593.25894		.777295
P20	201322P9_G	G	A.Conservative	-1.754414	.995588	6445.3	10.556858	10.818161	780.21436		.363877
P20	201694P4_G	G	A.Conservative	-1.869623	.996411	5337.5	32.547851	27.399253	608.599341		.363877
P20	208825P7_G	NOCALL	I.Bad Spectrum	0	0	0	0	0	0		0
P20	209189P2_G	G	A.Conservative	-1.739149	.997575	6277.1	40.814796	40.607062	753.787467		.363877
P20	210090P15_G	NOCALL	I.Bad Spectrum	0	0	0	0	0	0		0
P21	201322P9_G	G	A.Conservative	-1.597329	.953413	6445.3	9.142827	9.594129	733.375119		.347531
P21	201694P4_G	G	A.Conservative	-1.293637	.993369	5337.5	16.314009	14.283126	593.003323		.347531
P21	208825P7_G	NOCALL	I.Bad Spectrum	0	0	0	0	0	0		0
P21	209189P2_G	G	A.Conservative	-1.521611	.999167	6277.1	32.675976	33.357013	721.487123		.347531
P21	210090P15_G	NOCALL	I.Bad Spectrum	0	0	0	0	0	0		0
P22	201322P9_G	G	A.Conservative	-3.269335	.996675	6445.3	13.335065	10.085516	724.028584		.491064
P22	201694P4_G	G	A.Conservative	-2.695931	.995898	5337.5	24.957099	16.523461	570.516988		.37428
P22	208825P7_G	NOCALL	I.Bad Spectrum	0	0	0	0	0	0		0
P22	209189P2_G	G	A.Conservative	-2.624685	.998387	6277.1	19.644643	16.502636	711.69938		.37428
P22	210090P15_G	NOCALL	I.Bad Spectrum	0	0	0	0	0	0		0
P23	201322P9_G	G	A.Conservative	-4.068056	.901479	6445.3	11.106025	9.038014	714.538772		.46911
P23	201694P4_G	NOCALL	D.Low Probability	-3.237808	.991445	5337.5	19.263369	7.796984	578.781994		.744144
P23	208825P7_G	NOCALL	I.Bad Spectrum	0	0	0	0	0	0		0
P23	209189P2_G	NOCALL	D.Low Probability	-3.499483	.988597	6277.1	15.069325	7.386432	677.169634		.744144
P23	210090P15_G	NOCALL	I.Bad Spectrum	0	0	0	0	0	0		0
P24	201322P9_G	G	C.Aggressive	-6.359885	.856731	6445.3	7.844955	5.191286	625.718158		.559001
P24	201694P4_G	NOCALL	D.Low Probability	-5.152376	.45076	5337.5	5.185478	2.792811	518.571585		.559001
P24	208825P7_G	NOCALL	I.Bad Spectrum	0	0	0	0	0	0		0
P24	209189P2_G	NOCALL	I.Bad Spectrum	0	0	0	0	0	0		0
P24	210090P15_G	NOCALL	I.Bad Spectrum	0	0	0	0	0	0		0
