# Supplementary material for: Gene expression-based screening for inhibitors of PDGFR signaling
Source: Genome Biol. 2008 Mar 1;9(3):R47. doi: 10.1186/gb-2008-9-3-r47 (PMC2397499; doi:10.1186/gb-2008-9-3-r47)
Supplement: Additional data file 1 — Primary screen data. [file gb-2008-9-3-r47-S1.zip › Primary_Screen_Data/ScreenData/ScreenASDI1/PLATE28018.1_0711.DTL]

Sequenom db=biomass genotype results details	Plate=28018, ExpNo=1	TimeStamp=0711	filename=PLATE28018.1_0711.DTL
well_position	assay_id	genotype_id	Call_Status_LU.description	max_shift	Call.score	Picked_Peaks.mass	Picked_Peaks.height	Picked_Peaks.snr	Picked_Peaks.resolution	Picked_Peaks.integral	Spectra.noise_std_dev
A01	201322P9_G	G	A.Conservative	1.778975	.996647	6445.3	33.570936	14.60291	786.932696		.610816
A01	201694P4_G	G	A.Conservative	.976088	.992197	5337.5	55.427526	19.361961	593.311684		.610816
A01	208825P7_G	NOCALL	I.Bad Spectrum	0	0	0	0	0	0		0
A01	209189P2_G	G	A.Conservative	1.782332	.994852	6277.1	135.685866	57.076825	763.444377		.610816
A01	210090P15_G	NOCALL	I.Bad Spectrum	0	0	0	0	0	0		0
A02	201322P9_G	G	A.Conservative	3.832597	.996341	6445.3	23.767684	15.212984	758.818198		.515934
A02	201694P4_G	NOCALL	D.Low Probability	2.085376	.987234	5337.5	65.640595	16.875292	641.045405		1.125161
A02	208825P7_G	NOCALL	D.Low Probability	4.642871	.631364	7129.7	10.014133	3.853713	756.95559		1.125161
A02	209189P2_G	NOCALL	D.Low Probability	2.973025	.628501	6277.1	12.160535	3.892725	797.834071		1.125161
A02	210090P15_G	NOCALL	I.Bad Spectrum	0	0	0	0	0	0		0
A03	201322P9_G	NOCALL	D.Low Probability	3.405259	.996975	6445.3	70.779112	19.16844	836.329283		1.264695
A03	201694P4_G	G	A.Conservative	2.762256	.997318	5337.5	63.328486	29.645022	617.823061		.522096
A03	208825P7_G	NOCALL	I.Bad Spectrum	0	0	0	0	0	0		0
A03	209189P2_G	G	A.Conservative	3.596749	.994312	6277.1	88.958212	48.981193	779.524285		.522096
A03	210090P15_G	NOCALL	I.Bad Spectrum	0	0	0	0	0	0		0
A04	201322P9_G	G	A.Conservative	3.764705	.860961	6445.3	12.939502	8.664635	795.837788		.494037
A04	201694P4_G	NOCALL	D.Low Probability	2.616513	.985267	5337.5	34.831917	8.84291	642.257226		1.148848
A04	208825P7_G	NOCALL	I.Bad Spectrum	0	0	0	0	0	0		0
A04	209189P2_G	G	A.Conservative	3.854839	.996692	6277.1	25.112803	16.313467	776.707623		.494037
A04	210090P15_G	NOCALL	I.Bad Spectrum	0	0	0	0	0	0		0
A05	201322P9_G	G	A.Conservative	3.688637	.992798	6445.3	23.143212	13.469321	817.896148		.561697
A05	201694P4_G	G	A.Conservative	2.752251	.99342	5337.5	76.408577	36.235009	636.11615		.561697
A05	208825P7_G	NOCALL	I.Bad Spectrum	0	0	0	0	0	0		0
A05	209189P2_G	G	A.Conservative	3.653001	.992855	6277.1	107.875041	60.865174	798.004319		.561697
A05	210090P15_G	NOCALL	I.Bad Spectrum	0	0	0	0	0	0		0
A06	201322P9_G	G	A.Conservative	3.815808	.993688	6445.3	23.85872	13.373469	803.630001		.506357
A06	201694P4_G	G	A.Conservative	2.910326	.994848	5337.5	87.870529	40.395477	631.9604		.506357
A06	208825P7_G	NOCALL	I.Bad Spectrum	0	0	0	0	0	0		0
A06	209189P2_G	G	A.Conservative	3.823001	.993817	6277.1	114.29675	62.142485	776.492763		.506357
A06	210090P15_G	NOCALL	D.Low Probability	2.338058	.08623	5515.6	2.836409	.641152	670.233784		.948986
A07	201322P9_G	G	A.Conservative	2.046455	.949775	6445.3	12.229261	9.526211	763.431431		.472655
A07	201694P4_G	G	A.Conservative	1.460713	.992144	5337.5	23.543557	14.959447	629.913619		.472655
A07	208825P7_G	NOCALL	I.Bad Spectrum	0	0	0	0	0	0		0
A07	209189P2_G	G	A.Conservative	2.106875	.998193	6277.1	41.623267	31.454431	750.426975		.472655
A07	210090P15_G	NOCALL	I.Bad Spectrum	0	0	0	0	0	0		0
A08	201322P9_G	G	A.Conservative	3.073163	.807445	6445.3	13.178879	8.162813	744.715537		.516764
A08	201694P4_G	G	A.Conservative	2.404726	.819726	5337.5	16.410003	8.299604	664.246345		.516764
A08	208825P7_G	NOCALL	I.Bad Spectrum	0	0	0	0	0	0		0
A08	209189P2_G	G	A.Conservative	3.146932	.998369	6277.1	52.422026	31.490636	734.263721		.516764
A08	210090P15_G	NOCALL	I.Bad Spectrum	0	0	0	0	0	0		0
A09	201322P9_G	G	A.Conservative	3.930823	.997009	6445.3	17.944112	11.45805	760.858502		.493826
A09	201694P4_G	G	A.Conservative	2.868327	.994185	5337.5	48.369697	25.109522	585.043794		.493826
A09	208825P7_G	NOCALL	I.Bad Spectrum	0	0	0	0	0	0		0
A09	209189P2_G	G	A.Conservative	3.943049	.99635	6277.1	73.534677	45.502103	736.159837		.493826
A09	210090P15_G	NOCALL	I.Bad Spectrum	0	0	0	0	0	0		0
A10	201322P9_G	NOCALL	D.Low Probability	3.920778	.994402	6445.3	61.044338	17.819033	762.898862		1.286654
A10	201694P4_G	G	A.Conservative	3.373757	.993674	5337.5	44.10169	23.865795	617.132427		.567504
A10	208825P7_G	NOCALL	I.Bad Spectrum	0	0	0	0	0	0		0
A10	209189P2_G	G	A.Conservative	4.553713	.998774	6277.1	75.663262	47.878031	799.859081		.567504
A10	210090P15_G	NOCALL	I.Bad Spectrum	0	0	0	0	0	0		0
A11	201322P9_G	G	A.Conservative	4.238539	.996975	6445.3	16.956059	10.710723	841.958882		.546996
A11	201694P4_G	G	A.Conservative	3.523093	.994415	5337.5	51.077192	26.157699	636.261637		.546996
A11	208825P7_G	NOCALL	I.Bad Spectrum	0	0	0	0	0	0		0
A11	209189P2_G	G	A.Conservative	4.223138	.997458	6277.1	62.86638	38.484885	816.202284		.546996
A11	210090P15_G	NOCALL	I.Bad Spectrum	0	0	0	0	0	0		0
A12	201322P9_G	G	A.Conservative	3.559375	.995845	6445.3	18.440449	13.076591	806.915328		.473553
A12	201694P4_G	G	A.Conservative	2.273396	.991959	5337.5	32.80771	18.893048	664.927685		.473553
A12	208825P7_G	NOCALL	I.Bad Spectrum	0	0	0	0	0	0		0
A12	209189P2_G	G	A.Conservative	3.561395	.994923	6277.1	80.001557	54.978862	790.033921		.473553
A12	210090P15_G	NOCALL	I.Bad Spectrum	0	0	0	0	0	0		0
A13	201322P9_G	G	A.Conservative	2.545553	.934675	6445.3	21.99342	9.376492	806.637791		.805565
A13	201694P4_G	NOCALL	D.Low Probability	1.735411	.674319	5337.5	16.875646	4.14345	649.097885		1.08743
A13	208825P7_G	NOCALL	I.Bad Spectrum	0	0	0	0	0	0		0
A13	209189P2_G	G	A.Conservative	2.505608	.997783	6277.1	23.207692	21.692198	781.186255		.399334
A13	210090P15_G	NOCALL	I.Bad Spectrum	0	0	0	0	0	0		0
A14	201322P9_G	NOCALL	D.Low Probability	2.92526	.995093	6445.3	62.99881	15.963106	805.797213		1.301412
A14	201694P4_G	G	A.Conservative	1.933935	.992492	5337.5	27.057967	14.600924	676.514167		.528085
A14	208825P7_G	NOCALL	I.Bad Spectrum	0	0	0	0	0	0		0
A14	209189P2_G	G	A.Conservative	2.984215	.995189	6277.1	104.639441	66.514215	771.598257		.528085
A14	210090P15_G	NOCALL	I.Bad Spectrum	0	0	0	0	0	0		0
A15	201322P9_G	G	A.Conservative	3.539402	.995529	6445.3	20.533636	13.005927	792.569303		.53517
A15	201694P4_G	NOCALL	D.Low Probability	2.213731	.993115	5337.5	86.440366	15.659931	637.420395		1.280413
A15	208825P7_G	NOCALL	I.Bad Spectrum	0	0	0	0	0	0		0
A15	209189P2_G	G	A.Conservative	3.621996	.996008	6277.1	39.987586	24.585836	779.852746		.53517
A15	210090P15_G	NOCALL	D.Low Probability	2.201724	.223996	5515.6	7.677873	1.441401	667.916505		1.280413
A16	201322P9_G	G	A.Conservative	3.680607	.997515	6445.3	20.118447	11.971054	772.516882		.531667
A16	201694P4_G	G	A.Conservative	2.749035	.990691	5337.5	26.470146	12.903366	642.72711		.531667
A16	208825P7_G	NOCALL	I.Bad Spectrum	0	0	0	0	0	0		0
A16	209189P2_G	G	A.Conservative	3.69066	.997436	6277.1	66.897906	38.614783	756.491539		.531667
A16	210090P15_G	NOCALL	I.Bad Spectrum	0	0	0	0	0	0		0
A17	201322P9_G	G	A.Conservative	3.298795	.992953	6445.3	21.481564	10.687013	841.283807		.732302
A17	201694P4_G	NOCALL	D.Low Probability	2.24484	.571357	5337.5	13.867352	3.518923	650.534714		1.108057
A17	208825P7_G	NOCALL	I.Bad Spectrum	0	0	0	0	0	0		0
A17	209189P2_G	NOCALL	D.Low Probability	2.942138	.28135	6277.1	5.935578	1.805524	829.88463		1.108057
A17	210090P15_G	NOCALL	D.Low Probability	2.160387	.331583	5515.6	7.924946	2.082285	666.528588		1.108057
A18	201322P9_G	NOCALL	D.Low Probability	3.070186	.991584	6445.3	55.706822	17.447505	802.11165		1.108175
A18	201694P4_G	G	A.Conservative	2.476164	.990844	5337.5	53.66894	20.184356	640.030645		.814592
A18	208825P7_G	NOCALL	I.Bad Spectrum	0	0	0	0	0	0		0
A18	209189P2_G	G	A.Conservative	3.452319	.998552	6277.1	70.576408	51.248425	750.757626		.470885
A18	210090P15_G	NOCALL	I.Bad Spectrum	0	0	0	0	0	0		0
A19	201322P9_G	G	A.Conservative	3.817526	.927522	6445.3	19.395174	9.32103	833.545742		.691371
A19	201694P4_G	G	A.Conservative	3.200926	.990108	5337.5	25.184095	12.787279	652.288878		.488681
A19	208825P7_G	NOCALL	I.Bad Spectrum	0	0	0	0	0	0		0
A19	209189P2_G	G	A.Conservative	4.060937	.998019	6277.1	46.851204	28.622197	800.492317		.488681
A19	210090P15_G	NOCALL	D.Low Probability	2.978281	.286696	5515.6	6.811987	1.826251	664.97136		.998973
A20	201322P9_G	G	A.Conservative	4.26548	.996612	6445.3	18.142966	11.130185	831.611801		.495512
A20	201694P4_G	G	A.Conservative	3.08205	.99564	5337.5	47.764688	23.700437	693.688963		.495512
A20	208825P7_G	NOCALL	I.Bad Spectrum	0	0	0	0	0	0		0
A20	209189P2_G	G	A.Conservative	4.298536	.998162	6277.1	74.011591	43.973222	812.617087		.495512
A20	210090P15_G	NOCALL	I.Bad Spectrum	0	0	0	0	0	0		0
A21	201322P9_G	G	A.Conservative	3.698013	.993337	6445.3	18.40293	13.06345	783.060792		.503197
A21	201694P4_G	NOCALL	D.Low Probability	2.187692	.597538	5337.5	15.499226	3.697241	668.005181		1.102928
A21	208825P7_G	NOCALL	I.Bad Spectrum	0	0	0	0	0	0		0
A21	209189P2_G	G	A.Conservative	3.729979	.995722	6277.1	17.321233	11.92249	811.9071		.503197
A21	210090P15_G	NOCALL	I.Bad Spectrum	0	0	0	0	0	0		0
A22	201322P9_G	G	A.Conservative	3.862	.992192	6445.3	21.434703	14.806278	800.420466		.513454
A22	201694P4_G	NOCALL	D.Low Probability	2.635643	.698286	5337.5	20.768168	4.285262	627.617781		1.156248
A22	208825P7_G	NOCALL	I.Bad Spectrum	0	0	0	0	0	0		0
A22	209189P2_G	NOCALL	D.Low Probability	3.567067	.335024	6277.1	8.668583	2.118767	802.56936		1.156248
A22	210090P15_G	NOCALL	D.Low Probability	2.575357	.329496	5515.6	9.672637	2.060315	667.159993		1.156248
A23	201322P9_G	G	A.Conservative	3.445674	.995199	6445.3	15.443389	12.064559	794.417416		.483888
A23	201694P4_G	NOCALL	D.Low Probability	2.191723	.985029	5337.5	19.153975	6.845797	651.406019		1.043712
A23	208825P7_G	NOCALL	D.Low Probability	4.748292	.519055	7129.7	6.476664	3.180751	494.228672		1.043712
A23	209189P2_G	G	A.Conservative	3.508763	.993505	6277.1	13.212439	10.032879	789.77599		.483888
A23	210090P15_G	NOCALL	I.Bad Spectrum	0	0	0	0	0	0		0
A24	201322P9_G	G	A.Conservative	3.765461	.959497	6445.3	21.733183	9.664768	797.382469		.829338
A24	201694P4_G	NOCALL	D.Low Probability	2.514632	.536281	5337.5	13.051421	3.325996	596.728281		1.068683
A24	208825P7_G	NOCALL	I.Bad Spectrum	0	0	0	0	0	0		0
A24	209189P2_G	NOCALL	D.Low Probability	3.558838	.247934	6277.1	5.42031	1.629082	753.342565		1.068683
A24	210090P15_G	NOCALL	I.Bad Spectrum	0	0	0	0	0	0		0
B01	201322P9_G	G	A.Conservative	1.522849	.823389	6445.3	9.235957	8.273965	854.789748		.360505
B01	201694P4_G	G	A.Conservative	.810856	.997833	5337.5	26.545377	18.999017	671.4571		.360505
B01	208825P7_G	NOCALL	I.Bad Spectrum	0	0	0	0	0	0		0
B01	209189P2_G	G	A.Conservative	1.520054	.998103	6277.1	34.085092	33.073952	822.310312		.360505
B01	210090P15_G	NOCALL	I.Bad Spectrum	0	0	0	0	0	0		0
B02	201322P9_G	G	A.Conservative	2.611842	.995364	6445.3	14.8386	11.08824	748.275844		.486099
B02	201694P4_G	NOCALL	D.Low Probability	1.407378	.651324	5337.5	16.165984	3.994234	661.608504		1.085899
B02	208825P7_G	NOCALL	I.Bad Spectrum	0	0	0	0	0	0		0
B02	209189P2_G	NOCALL	D.Low Probability	2.184429	.516322	6277.1	10.801124	3.208072	806.944875		1.085899
B02	210090P15_G	NOCALL	I.Bad Spectrum	0	0	0	0	0	0		0
B03	201322P9_G	NOCALL	D.Low Probability	2.624418	.994825	6445.3	73.492388	19.805842	803.392224		1.20185
B03	201694P4_G	G	A.Conservative	2.159374	.993751	5337.5	42.442652	22.684054	629.447257		.516961
B03	208825P7_G	NOCALL	I.Bad Spectrum	0	0	0	0	0	0		0
B03	209189P2_G	G	A.Conservative	3.108333	.992471	6277.1	80.203116	51.47105	768.21867		.516961
B03	210090P15_G	NOCALL	I.Bad Spectrum	0	0	0	0	0	0		0
B04	201322P9_G	G	A.Conservative	2.491289	.855044	6445.3	13.524705	8.591029	725.102924		.494658
B04	201694P4_G	G	A.Conservative	2.283307	.994208	5337.5	23.845538	12.138696	641.781003		.494658
B04	208825P7_G	NOCALL	I.Bad Spectrum	0	0	0	0	0	0		0
B04	209189P2_G	G	A.Conservative	2.654664	.994433	6277.1	33.839579	20.789987	758.811272		.494658
B04	210090P15_G	NOCALL	I.Bad Spectrum	0	0	0	0	0	0		0
B05	201322P9_G	G	A.Conservative	3.600804	.99628	6445.3	14.168169	10.344265	792.382829		.441823
B05	201694P4_G	G	A.Conservative	2.833848	.99663	5337.5	52.581474	31.958623	640.377043		.441823
B05	208825P7_G	NOCALL	I.Bad Spectrum	0	0	0	0	0	0		0
B05	209189P2_G	G	A.Conservative	3.598828	.995315	6277.1	61.186663	43.431942	773.287629		.441823
B05	210090P15_G	NOCALL	I.Bad Spectrum	0	0	0	0	0	0		0
B06	201322P9_G	G	A.Conservative	3.795316	.994913	6445.3	25.648621	14.715977	859.851152		.573538
B06	201694P4_G	G	A.Conservative	2.888862	.993839	5337.5	83.589198	39.378425	678.206992		.573538
B06	208825P7_G	NOCALL	I.Bad Spectrum	0	0	0	0	0	0		0
B06	209189P2_G	G	A.Conservative	3.829319	.999223	6277.1	95.023515	52.909718	838.220168		.573538
B06	210090P15_G	NOCALL	I.Bad Spectrum	0	0	0	0	0	0		0
B07	201322P9_G	G	A.Conservative	1.816861	.997749	6445.3	22.013718	13.381245	767.995471		.54289
B07	201694P4_G	G	A.Conservative	1.31943	.995233	5337.5	45.609391	22.38986	640.771722		.54289
B07	208825P7_G	NOCALL	I.Bad Spectrum	0	0	0	0	0	0		0
B07	209189P2_G	G	A.Conservative	1.902828	.997896	6277.1	64.984078	38.249981	748.626154		.54289
B07	210090P15_G	NOCALL	I.Bad Spectrum	0	0	0	0	0	0		0
B08	201322P9_G	G	A.Conservative	2.581749	.995312	6445.3	17.432644	11.195522	788.338502		.475436
B08	201694P4_G	G	A.Conservative	1.884777	.994795	5337.5	30.51698	15.65881	641.401203		.475436
B08	208825P7_G	NOCALL	I.Bad Spectrum	0	0	0	0	0	0		0
B08	209189P2_G	G	A.Conservative	2.682215	.996913	6277.1	65.229851	40.497544	781.772928		.475436
B08	210090P15_G	NOCALL	I.Bad Spectrum	0	0	0	0	0	0		0
B09	201322P9_G	NOCALL	D.Low Probability	2.529112	.998179	6445.3	83.201201	21.090209	829.926158		1.195691
B09	201694P4_G	G	A.Conservative	1.592812	.99492	5337.5	61.597019	27.636016	624.377608		.543395
B09	208825P7_G	NOCALL	I.Bad Spectrum	0	0	0	0	0	0		0
B09	209189P2_G	G	A.Conservative	2.654995	.995247	6277.1	95.065822	50.220959	750.954455		.543395
B09	210090P15_G	NOCALL	I.Bad Spectrum	0	0	0	0	0	0		0
B10	201322P9_G	G	A.Conservative	2.317227	.906386	6445.3	19.34131	9.108334	794.874709		.782285
B10	201694P4_G	NOCALL	D.Low Probability	1.24224	.991816	5337.5	27.612303	9.797532	689.768522		1.039117
B10	208825P7_G	NOCALL	I.Bad Spectrum	0	0	0	0	0	0		0
B10	209189P2_G	G	A.Conservative	2.408711	.997335	6277.1	21.82614	19.753098	755.95888		.418766
B10	210090P15_G	NOCALL	I.Bad Spectrum	0	0	0	0	0	0		0
B11	201322P9_G	NOCALL	D.Low Probability	2.782873	.998131	6445.3	61.380339	16.479101	807.668447		1.242062
B11	201694P4_G	G	A.Conservative	2.821871	.995473	5337.5	61.832698	33.606445	639.455717		.499557
B11	208825P7_G	NOCALL	I.Bad Spectrum	0	0	0	0	0	0		0
B11	209189P2_G	G	A.Conservative	3.677799	.992699	6277.1	75.794741	48.580939	813.183979		.499557
B11	210090P15_G	NOCALL	I.Bad Spectrum	0	0	0	0	0	0		0
B12	201322P9_G	G	A.Conservative	2.818081	.994122	6445.3	17.058821	10.814602	779.203304		.548276
B12	201694P4_G	G	A.Conservative	2.156971	.994044	5337.5	70.716181	36.510547	651.828678		.548276
B12	208825P7_G	NOCALL	I.Bad Spectrum	0	0	0	0	0	0		0
B12	209189P2_G	G	A.Conservative	2.848836	.998057	6277.1	57.416807	35.291855	755.830092		.548276
B12	210090P15_G	NOCALL	I.Bad Spectrum	0	0	0	0	0	0		0
B13	201322P9_G	G	A.Conservative	1.549035	.925369	6445.3	13.732755	9.308654	813.87577		.538954
B13	201694P4_G	G	A.Conservative	.863703	.986787	5337.5	19.860207	11.066379	674.246324		.538954
B13	208825P7_G	NOCALL	I.Bad Spectrum	0	0	0	0	0	0		0
B13	209189P2_G	G	A.Conservative	1.656648	.991238	6277.1	40.99978	26.983041	788.724061		.538954
B13	210090P15_G	NOCALL	I.Bad Spectrum	0	0	0	0	0	0		0
B14	201322P9_G	G	A.Conservative	2.300545	.997382	6445.3	28.971008	11.641888	772.055644		.733444
B14	201694P4_G	G	A.Conservative	1.895618	.993641	5337.5	22.191394	10.182511	626.615523		.521659
B14	208825P7_G	NOCALL	I.Bad Spectrum	0	0	0	0	0	0		0
B14	209189P2_G	G	A.Conservative	2.574846	.999191	6277.1	53.259608	29.445218	740.291232		.521659
B14	210090P15_G	NOCALL	D.Low Probability	1.473667	.165283	5515.6	3.929051	1.096347	655.994063		.905226
B15	201322P9_G	G	A.Conservative	3.484679	.992349	6445.3	23.487875	10.898536	720.424073		.770953
B15	201694P4_G	NOCALL	D.Low Probability	1.600009	.773781	5337.5	21.032043	4.735374	635.11467		1.178687
B15	208825P7_G	NOCALL	I.Bad Spectrum	0	0	0	0	0	0		0
B15	209189P2_G	G	A.Conservative	2.538781	.995026	6277.1	29.350104	18.417804	701.897251		.529211
B15	210090P15_G	NOCALL	I.Bad Spectrum	0	0	0	0	0	0		0
B16	201322P9_G	G	A.Conservative	2.789693	.916066	6445.3	13.477908	9.214051	779.031745		.464831
B16	201694P4_G	NOCALL	D.Low Probability	1.589502	.993694	5337.5	83.550544	18.217282	675.452393		1.143599
B16	208825P7_G	NOCALL	I.Bad Spectrum	0	0	0	0	0	0		0
B16	209189P2_G	G	A.Conservative	2.80752	.995527	6277.1	44.297277	29.315493	763.77335		.464831
B16	210090P15_G	NOCALL	I.Bad Spectrum	0	0	0	0	0	0		0
B17	201322P9_G	G	A.Conservative	2.863414	.908621	6445.3	18.505992	9.145299	840.495033		.690786
B17	201694P4_G	NOCALL	D.Low Probability	1.686001	.992012	5337.5	72.263337	17.44447	662.252289		1.195112
B17	208825P7_G	NOCALL	I.Bad Spectrum	0	0	0	0	0	0		0
B17	209189P2_G	G	A.Conservative	3.071623	.99815	6277.1	41.528974	28.353519	802.709595		.498302
B17	210090P15_G	NOCALL	I.Bad Spectrum	0	0	0	0	0	0		0
B18	201322P9_G	G	A.Conservative	2.890386	.992624	6445.3	21.198147	10.528006	756.404734		.703343
B18	201694P4_G	NOCALL	D.Low Probability	1.992893	.990726	5337.5	27.99969	7.135375	630.514535		1.065642
B18	208825P7_G	NOCALL	I.Bad Spectrum	0	0	0	0	0	0		0
B18	209189P2_G	G	A.Conservative	3.31297	.997242	6277.1	40.32791	24.778029	763.198158		.498763
B18	210090P15_G	NOCALL	D.Low Probability	2.015779	.502853	5515.6	11.707042	3.092609	651.761994		1.065642
B19	201322P9_G	G	A.Conservative	2.081421	.945685	6445.3	23.950534	9.515213	803.166374		.804471
B19	201694P4_G	G	A.Conservative	1.461871	.997328	5337.5	21.157233	13.308016	629.616025		.431134
B19	208825P7_G	NOCALL	I.Bad Spectrum	0	0	0	0	0	0		0
B19	209189P2_G	G	A.Conservative	2.186439	.991771	6277.1	26.069255	19.639808	716.656226		.431134
B19	210090P15_G	NOCALL	I.Bad Spectrum	0	0	0	0	0	0		0
B20	201322P9_G	G	A.Conservative	3.18307	.991722	6445.3	18.777693	11.754505	800.265056		.487956
B20	201694P4_G	NOCALL	D.Low Probability	1.924818	.98868	5337.5	85.055856	19.408529	659.474744		1.109915
B20	208825P7_G	NOCALL	I.Bad Spectrum	0	0	0	0	0	0		0
B20	209189P2_G	G	A.Conservative	3.306916	.991662	6277.1	36.700119	22.270775	795.971311		.487956
B20	210090P15_G	NOCALL	I.Bad Spectrum	0	0	0	0	0	0		0
B21	201322P9_G	G	A.Conservative	2.793961	.997435	6445.3	16.489292	11.780899	819.959882		.435069
B21	201694P4_G	NOCALL	D.Low Probability	1.896976	.657166	5337.5	16.453287	4.09167	634.749242		1.112119
B21	208825P7_G	NOCALL	I.Bad Spectrum	0	0	0	0	0	0		0
B21	209189P2_G	NOCALL	D.Low Probability	2.675657	.213254	6277.1	4.796955	1.429955	810.239166		1.112119
B21	210090P15_G	NOCALL	D.Low Probability	1.764177	.252434	5515.6	5.707611	1.609842	626.257618		.970459
B22	201322P9_G	G	A.Conservative	2.914692	.995479	6445.3	23.025582	12.977957	774.828842		.558226
B22	201694P4_G	NOCALL	D.Low Probability	1.718902	.980862	5337.5	18.342219	7.294601	664.934162		1.153473
B22	208825P7_G	NOCALL	I.Bad Spectrum	0	0	0	0	0	0		0
B22	209189P2_G	NOCALL	D.Low Probability	2.558805	.996984	6277.1	48.335623	22.804052	839.167631		1.153473
B22	210090P15_G	NOCALL	I.Bad Spectrum	0	0	0	0	0	0		0
B23	201322P9_G	G	A.Conservative	2.744328	.851084	6445.3	19.469999	8.597083	781.618674		.67895
B23	201694P4_G	G	A.Conservative	2.165798	.984456	5337.5	19.199041	9.927254	654.113269		.472367
B23	208825P7_G	NOCALL	I.Bad Spectrum	0	0	0	0	0	0		0
B23	209189P2_G	NOCALL	D.Low Probability	2.553173	.837669	6277.1	20.109972	5.112485	787.722129		1.130492
B23	210090P15_G	NOCALL	I.Bad Spectrum	0	0	0	0	0	0		0
B24	201322P9_G	G	A.Conservative	2.839034	.827546	6445.3	21.359834	8.317576	799.63864		.819449
B24	201694P4_G	NOCALL	D.Low Probability	1.904878	.860978	5337.5	20.680275	5.275542	637.249895		1.123943
B24	208825P7_G	NOCALL	I.Bad Spectrum	0	0	0	0	0	0		0
B24	209189P2_G	NOCALL	D.Low Probability	2.732902	.207366	6277.1	4.666398	1.401722	778.868681		1.123943
B24	210090P15_G	NOCALL	I.Bad Spectrum	0	0	0	0	0	0		0
C01	201322P9_G	G	A.Conservative	1.305862	.99715	6445.3	15.678906	10.673034	803.580574		.524939
C01	201694P4_G	G	A.Conservative	.995531	.998625	5337.5	36.303357	20.38873	634.932526		.524939
C01	208825P7_G	NOCALL	I.Bad Spectrum	0	0	0	0	0	0		0
C01	209189P2_G	G	A.Conservative	1.369977	.997767	6277.1	52.064549	34.425096	767.250995		.524939
C01	210090P15_G	NOCALL	I.Bad Spectrum	0	0	0	0	0	0		0
C02	201322P9_G	G	A.Conservative	2.000539	.995872	6445.3	19.776979	12.807049	841.329566		.543275
C02	201694P4_G	NOCALL	D.Low Probability	.997623	.876291	5337.5	22.910502	5.369074	651.752109		1.245863
C02	208825P7_G	NOCALL	I.Bad Spectrum	0	0	0	0	0	0		0
C02	209189P2_G	NOCALL	D.Low Probability	1.726745	.99383	6277.1	31.010314	8.764125	810.400706		1.245863
C02	210090P15_G	NOCALL	I.Bad Spectrum	0	0	0	0	0	0		0
C03	201322P9_G	G	A.Conservative	2.070833	.992351	6445.3	57.832585	17.80588	824.565727		1.127282
C03	201694P4_G	G	A.Conservative	1.776429	.995182	5337.5	45.565278	27.827705	665.339098		.43409
C03	208825P7_G	NOCALL	I.Bad Spectrum	0	0	0	0	0	0		0
C03	209189P2_G	G	A.Conservative	2.622262	.995301	6277.1	67.01199	48.518387	812.094026		.43409
C03	210090P15_G	NOCALL	I.Bad Spectrum	0	0	0	0	0	0		0
C04	201322P9_G	NOCALL	D.Low Probability	2.207255	.997614	6445.3	68.197591	19.787648	829.599392		1.139838
C04	201694P4_G	G	A.Conservative	1.746527	.997686	5337.5	35.853586	16.043728	654.176624		.529503
C04	208825P7_G	NOCALL	I.Bad Spectrum	0	0	0	0	0	0		0
C04	209189P2_G	G	A.Conservative	2.438149	.996018	6277.1	90.423663	47.376635	777.332464		.529503
C04	210090P15_G	NOCALL	D.Low Probability	1.479055	.60996	5515.6	15.346487	3.734743	686.101238		1.139838
C05	201322P9_G	NOCALL	D.Low Probability	1.930491	.994179	6445.3	65.634628	19.236302	825.288688		1.19271
C05	201694P4_G	G	A.Conservative	1.644655	.993555	5337.5	54.238697	32.0833	654.559938		.49633
C05	208825P7_G	NOCALL	I.Bad Spectrum	0	0	0	0	0	0		0
C05	209189P2_G	G	A.Conservative	2.38776	.996254	6277.1	79.36217	55.477443	771.468143		.49633
C05	210090P15_G	NOCALL	I.Bad Spectrum	0	0	0	0	0	0		0
C06	201322P9_G	G	A.Conservative	2.762944	.996877	6445.3	16.989423	12.896543	802.64289		.495983
C06	201694P4_G	G	A.Conservative	1.956693	.993085	5337.5	21.699578	13.679997	677.753523		.495983
C06	208825P7_G	NOCALL	I.Bad Spectrum	0	0	0	0	0	0		0
C06	209189P2_G	G	A.Conservative	2.761148	.991829	6277.1	80.143897	59.152973	774.68303		.495983
C06	210090P15_G	NOCALL	I.Bad Spectrum	0	0	0	0	0	0		0
C07	201322P9_G	G	A.Conservative	1.504863	.997886	6445.3	17.950846	11.969921	851.539078		.48605
C07	201694P4_G	G	A.Conservative	.932699	.992617	5337.5	25.653851	14.076517	657.136171		.48605
C07	208825P7_G	NOCALL	I.Bad Spectrum	0	0	0	0	0	0		0
C07	209189P2_G	G	A.Conservative	1.450018	.997313	6277.1	73.031606	47.272479	830.323912		.48605
C07	210090P15_G	NOCALL	I.Bad Spectrum	0	0	0	0	0	0		0
C08	201322P9_G	G	A.Conservative	2.661827	.995656	6445.3	21.655845	13.374526	791.904054		.50384
C08	201694P4_G	G	A.Conservative	1.889125	.995158	5337.5	82.76637	41.868435	624.435733		.50384
C08	208825P7_G	NOCALL	I.Bad Spectrum	0	0	0	0	0	0		0
C08	209189P2_G	G	A.Conservative	2.675319	.995639	6277.1	107.549646	64.42983	767.301513		.50384
C08	210090P15_G	NOCALL	I.Bad Spectrum	0	0	0	0	0	0		0
C09	201322P9_G	NOCALL	D.Low Probability	2.116922	.99062	6445.3	44.596165	10.581758	802.67477		1.223824
C09	201694P4_G	G	A.Conservative	1.6475	.993397	5337.5	24.143615	15.784648	657.776061		.442586
C09	208825P7_G	NOCALL	I.Bad Spectrum	0	0	0	0	0	0		0
C09	209189P2_G	G	A.Conservative	2.518425	.997243	6277.1	57.7861	44.66127	779.930838		.442586
C09	210090P15_G	NOCALL	I.Bad Spectrum	0	0	0	0	0	0		0
C10	201322P9_G	NOCALL	D.Low Probability	2.079844	.994263	6445.3	47.824874	16.051319	824.970809		1.007473
C10	201694P4_G	G	A.Conservative	1.516161	.997689	5337.5	47.174017	33.018559	653.828999		.461997
C10	208825P7_G	NOCALL	I.Bad Spectrum	0	0	0	0	0	0		0
C10	209189P2_G	G	A.Conservative	2.350655	.992795	6277.1	76.650809	62.640101	770.79704		.461997
C10	210090P15_G	NOCALL	I.Bad Spectrum	0	0	0	0	0	0		0
C11	201322P9_G	NOCALL	D.Low Probability	2.764683	.998328	6445.3	51.590459	12.863719	768.979611		1.263494
C11	201694P4_G	G	A.Conservative	3.052039	.99319	5337.5	57.452018	24.886948	565.43938		.5624
C11	208825P7_G	NOCALL	I.Bad Spectrum	0	0	0	0	0	0		0
C11	209189P2_G	G	A.Conservative	3.937296	.998182	6277.1	79.0654	41.61909	744.684141		.5624
C11	210090P15_G	NOCALL	I.Bad Spectrum	0	0	0	0	0	0		0
C12	201322P9_G	G	A.Conservative	2.485036	.996275	6445.3	21.494079	10.062363	777.022914		.698655
C12	201694P4_G	G	A.Conservative	1.872505	.996631	5337.5	40.529411	20.798504	619.992831		.532913
C12	208825P7_G	NOCALL	I.Bad Spectrum	0	0	0	0	0	0		0
C12	209189P2_G	G	A.Conservative	2.581553	.998759	6277.1	39.035915	23.89134	748.207465		.532913
C12	210090P15_G	NOCALL	I.Bad Spectrum	0	0	0	0	0	0		0
C13	201322P9_G	NOCALL	D.Low Probability	2.423908	.99931	6445.3	35.672012	10.000741	768.388727		1.105459
C13	201694P4_G	G	A.Conservative	2.646503	.989989	5337.5	23.840413	10.462751	622.013389		.605835
C13	208825P7_G	NOCALL	I.Bad Spectrum	0	0	0	0	0	0		0
C13	209189P2_G	G	A.Conservative	3.152946	.997928	6277.1	29.45877	21.6564	693.981074		.463433
C13	210090P15_G	NOCALL	I.Bad Spectrum	0	0	0	0	0	0		0
C14	201322P9_G	NOCALL	D.Low Probability	1.760464	.995395	6445.3	57.552997	15.968027	817.413		1.287439
C14	201694P4_G	G	A.Conservative	1.629096	.998118	5337.5	74.515109	38.537963	646.354407		.515805
C14	208825P7_G	NOCALL	I.Bad Spectrum	0	0	0	0	0	0		0
C14	209189P2_G	G	A.Conservative	2.478935	.996381	6277.1	104.573449	64.561249	804.904872		.515805
C14	210090P15_G	NOCALL	I.Bad Spectrum	0	0	0	0	0	0		0
C15	201322P9_G	G	A.Conservative	2.016571	.849775	6445.3	13.690361	8.528695	763.117034		.518687
C15	201694P4_G	G	A.Conservative	1.65366	.995772	5337.5	38.399759	19.37449	649.022848		.518687
C15	208825P7_G	NOCALL	I.Bad Spectrum	0	0	0	0	0	0		0
C15	209189P2_G	G	A.Conservative	2.125161	.995405	6277.1	49.659284	29.971039	770.926764		.518687
C15	210090P15_G	NOCALL	I.Bad Spectrum	0	0	0	0	0	0		0
C16	201322P9_G	NOCALL	D.Low Probability	2.306009	.998562	6445.3	90.474968	25.339652	844.498764		1.208569
C16	201694P4_G	G	A.Conservative	2.013287	.991846	5337.5	62.853205	31.558985	668.823302		.539587
C16	208825P7_G	NOCALL	D.Low Probability	2.307717	.382639	7129.7	7.398177	2.358956	563.426945		1.208569
C16	209189P2_G	G	A.Conservative	2.916696	.994688	6277.1	127.885879	76.50831	791.050601		.539587
C16	210090P15_G	NOCALL	D.Low Probability	1.28462	.317253	5515.6	8.547628	2.002893	707.939085		1.208569
C17	201322P9_G	G	A.Conservative	2.941117	.96347	6445.3	20.720228	9.688057	796.164011		.662126
C17	201694P4_G	G	A.Conservative	1.864348	.990872	5337.5	23.140686	14.312641	644.659113		.442487
C17	208825P7_G	NOCALL	I.Bad Spectrum	0	0	0	0	0	0		0
C17	209189P2_G	G	A.Conservative	2.860358	.996155	6277.1	34.542704	25.467918	773.757075		.442487
C17	210090P15_G	NOCALL	I.Bad Spectrum	0	0	0	0	0	0		0
C18	201322P9_G	G	A.Conservative	3.01419	.997444	6445.3	20.153442	17.398372	825.797237		.52162
C18	201694P4_G	G	A.Conservative	2.217726	.995364	5337.5	57.036022	40.850178	658.38167		.52162
C18	208825P7_G	NOCALL	I.Bad Spectrum	0	0	0	0	0	0		0
C18	209189P2_G	G	A.Conservative	3.038844	.992037	6277.1	87.777962	73.719284	796.036847		.52162
C18	210090P15_G	NOCALL	D.Low Probability	1.711901	.325605	5515.6	9.387478	2.067277	676.251583		1.220864
C19	201322P9_G	G	A.Conservative	1.749259	.997541	6445.3	17.011701	12.289185	792.452055		.495008
C19	201694P4_G	G	A.Conservative	1.066059	.986468	5337.5	26.129716	15.736671	642.540587		.495008
C19	208825P7_G	NOCALL	I.Bad Spectrum	0	0	0	0	0	0		0
C19	209189P2_G	G	A.Conservative	1.782002	.999	6277.1	62.586526	43.976885	770.806551		.495008
C19	210090P15_G	NOCALL	I.Bad Spectrum	0	0	0	0	0	0		0
C20	201322P9_G	G	A.Conservative	2.704694	.996258	6445.3	55.856216	17.249039	851.081334		1.004034
C20	201694P4_G	G	A.Conservative	1.957278	.998508	5337.5	74.99173	35.22363	641.433316		.553878
C20	208825P7_G	NOCALL	I.Bad Spectrum	0	0	0	0	0	0		0
C20	209189P2_G	G	A.Conservative	2.877624	.99713	6277.1	97.902087	53.742323	775.946492		.553878
C20	210090P15_G	NOCALL	I.Bad Spectrum	0	0	0	0	0	0		0
C21	201322P9_G	G	A.Conservative	2.425973	.998842	6445.3	21.917747	12.65744	807.264451		.642277
C21	201694P4_G	G	A.Conservative	2.036418	.992165	5337.5	31.239171	19.345889	669.865356		.409856
C21	208825P7_G	NOCALL	I.Bad Spectrum	0	0	0	0	0	0		0
C21	209189P2_G	G	A.Conservative	2.603699	.998977	6277.1	46.998178	34.88283	753.863399		.409856
C21	210090P15_G	NOCALL	I.Bad Spectrum	0	0	0	0	0	0		0
C22	201322P9_G	G	A.Conservative	2.235167	.996467	6445.3	19.328718	11.85069	744.216763		.524685
C22	201694P4_G	NOCALL	D.Low Probability	1.221138	.992906	5337.5	63.86803	15.690251	658.005872		1.160009
C22	208825P7_G	NOCALL	I.Bad Spectrum	0	0	0	0	0	0		0
C22	209189P2_G	G	A.Conservative	2.190227	.998141	6277.1	64.606277	38.244979	732.137741		.524685
C22	210090P15_G	NOCALL	D.Low Probability	1.189049	.306091	5515.6	7.568235	1.926274	692.37326		1.160009
C23	201322P9_G	G	A.Conservative	2.341539	.997123	6445.3	19.626161	12.183059	815.385173		.479737
C23	201694P4_G	G	A.Conservative	1.427595	.994418	5337.5	43.548732	15.543472	656.451482		.691338
C23	208825P7_G	NOCALL	D.Low Probability	4.026023	.431991	7129.7	8.577097	2.652592	451.974197		1.227826
C23	209189P2_G	NOCALL	D.Low Probability	1.89188	.995577	6277.1	46.556434	12.349974	801.370168		1.227826
C23	210090P15_G	NOCALL	I.Bad Spectrum	0	0	0	0	0	0		0
C24	201322P9_G	G	A.Conservative	2.224064	.84653	6445.3	14.356017	8.583266	740.63443		.527723
C24	201694P4_G	NOCALL	D.Low Probability	1.28555	.692397	5337.5	18.437369	4.232827	642.730395		1.157919
C24	208825P7_G	NOCALL	I.Bad Spectrum	0	0	0	0	0	0		0
C24	209189P2_G	NOCALL	D.Low Probability	2.045185	.180199	6277.1	4.550769	1.237094	780.416377		1.157919
C24	210090P15_G	NOCALL	D.Low Probability	1.234008	.154578	5515.6	4.321115	1.024402	657.40098		1.157919
D01	201322P9_G	G	A.Conservative	.318456	.995915	6445.3	17.290656	10.329658	811.924312		.498915
D01	201694P4_G	G	A.Conservative	-.011984	.99203	5337.5	37.516486	18.232347	641.824742		.498915
D01	208825P7_G	NOCALL	I.Bad Spectrum	0	0	0	0	0	0		0
D01	209189P2_G	G	A.Conservative	.329073	.995834	6277.1	63.896713	36.989531	802.665897		.498915
D01	210090P15_G	NOCALL	I.Bad Spectrum	0	0	0	0	0	0		0
D02	201322P9_G	G	A.Conservative	1.148298	.997445	6445.3	15.72905	12.323513	783.589307		.497174
D02	201694P4_G	NOCALL	D.Low Probability	.401658	.630809	5337.5	15.694521	3.860266	661.808435		1.134146
D02	208825P7_G	NOCALL	I.Bad Spectrum	0	0	0	0	0	0		0
D02	209189P2_G	NOCALL	D.Low Probability	.901516	.209265	6277.1	4.553687	1.375773	821.145078		1.134146
D02	210090P15_G	NOCALL	I.Bad Spectrum	0	0	0	0	0	0		0
D03	201322P9_G	G	A.Conservative	.924709	.991508	6445.3	15.267659	10.070484	807.657057		.482416
D03	201694P4_G	G	A.Conservative	-.02578	.996315	5337.5	34.348218	18.606995	643.902301		.482416
D03	208825P7_G	NOCALL	I.Bad Spectrum	0	0	0	0	0	0		0
D03	209189P2_G	G	A.Conservative	.93491	.997228	6277.1	56.556217	36.200593	763.161396		.482416
D03	210090P15_G	NOCALL	I.Bad Spectrum	0	0	0	0	0	0		0
D04	201322P9_G	NOCALL	D.Low Probability	1.772553	.99565	6445.3	64.763402	19.668569	851.082862		1.140389
D04	201694P4_G	G	A.Conservative	1.374355	.987989	5337.5	27.244087	13.711288	676.216852		.546486
D04	208825P7_G	NOCALL	I.Bad Spectrum	0	0	0	0	0	0		0
D04	209189P2_G	G	A.Conservative	2.1918	.995794	6277.1	83.243474	49.269433	805.01472		.546486
D04	210090P15_G	NOCALL	I.Bad Spectrum	0	0	0	0	0	0		0
D05	201322P9_G	NOCALL	D.Low Probability	1.097045	.997182	6445.3	80.920437	26.840299	811.51241		1.324682
D05	201694P4_G	G	A.Conservative	.975741	.996612	5337.5	65.169408	30.003673	606.165433		.570761
D05	208825P7_G	NOCALL	I.Bad Spectrum	0	0	0	0	0	0		0
D05	209189P2_G	G	A.Conservative	1.567546	.995249	6277.1	118.757482	65.320638	797.14255		.570761
D05	210090P15_G	NOCALL	I.Bad Spectrum	0	0	0	0	0	0		0
D06	201322P9_G	NOCALL	D.Low Probability	1.0011	.995954	6445.3	50.862171	13.111473	827.768599		1.15174
D06	201694P4_G	G	A.Conservative	.695536	.993842	5337.5	44.163032	24.387004	639.076357		.541041
D06	208825P7_G	NOCALL	I.Bad Spectrum	0	0	0	0	0	0		0
D06	209189P2_G	G	A.Conservative	1.032165	.998621	6277.1	56.784909	37.315538	790.644928		.541041
D06	210090P15_G	NOCALL	I.Bad Spectrum	0	0	0	0	0	0		0
D07	201322P9_G	G	A.Conservative	.295451	.9873	6445.3	13.337968	10.603613	788.916249		.424793
D07	201694P4_G	G	A.Conservative	-.297785	.998524	5337.5	50.872989	33.378333	626.558095		.424793
D07	208825P7_G	NOCALL	I.Bad Spectrum	0	0	0	0	0	0		0
D07	209189P2_G	G	A.Conservative	.297193	.994069	6277.1	65.536827	50.601154	770.549003		.424793
D07	210090P15_G	NOCALL	I.Bad Spectrum	0	0	0	0	0	0		0
D08	201322P9_G	NOCALL	D.Low Probability	.950671	.996552	6445.3	66.105719	18.862073	817.303633		1.210329
D08	201694P4_G	G	A.Conservative	.902998	.997248	5337.5	41.410303	22.993594	644.069663		.491437
D08	208825P7_G	NOCALL	I.Bad Spectrum	0	0	0	0	0	0		0
D08	209189P2_G	G	A.Conservative	1.482592	.994078	6277.1	87.894704	57.955104	795.005498		.491437
D08	210090P15_G	NOCALL	D.Low Probability	.389173	.106206	5515.6	3.095901	.74359	697.774204		1.210329
D09	201322P9_G	G	A.Conservative	1.535265	.994426	6445.3	23.069346	12.693897	788.323542		.628102
D09	201694P4_G	G	A.Conservative	1.252823	.998424	5337.5	49.540908	31.350665	633.113273		.467848
D09	208825P7_G	NOCALL	I.Bad Spectrum	0	0	0	0	0	0		0
D09	209189P2_G	G	A.Conservative	1.83226	.993956	6277.1	61.976115	46.10447	743.385864		.467848
D09	210090P15_G	NOCALL	I.Bad Spectrum	0	0	0	0	0	0		0
D10	201322P9_G	G	A.Conservative	1.491408	.995348	6445.3	16.887256	10.789177	831.233621		.559221
D10	201694P4_G	G	A.Conservative	1.128641	.993908	5337.5	38.047022	25.847458	722.424178		.381904
D10	208825P7_G	NOCALL	I.Bad Spectrum	0	0	0	0	0	0		0
D10	209189P2_G	G	A.Conservative	1.694437	.99865	6277.1	36.69982	29.604819	803.089831		.381904
D10	210090P15_G	NOCALL	I.Bad Spectrum	0	0	0	0	0	0		0
D11	201322P9_G	G	A.Conservative	1.017401	.997241	6445.3	19.589633	10.781675	792.933649		.61851
D11	201694P4_G	G	A.Conservative	.632042	.996991	5337.5	18.989785	12.583861	633.440584		.432369
D11	208825P7_G	NOCALL	I.Bad Spectrum	0	0	0	0	0	0		0
D11	209189P2_G	G	A.Conservative	1.018539	.998928	6277.1	29.19071	22.408524	722.414702		.432369
D11	210090P15_G	NOCALL	I.Bad Spectrum	0	0	0	0	0	0		0
D12	201322P9_G	G	A.Conservative	1.542949	.878265	6445.3	14.166764	8.829298	742.717285		.539015
D12	201694P4_G	G	A.Conservative	1.104621	.997246	5337.5	53.561088	26.791688	624.959834		.539015
D12	208825P7_G	NOCALL	I.Bad Spectrum	0	0	0	0	0	0		0
D12	209189P2_G	G	A.Conservative	1.585357	.998415	6277.1	63.655458	38.386391	720.625443		.539015
D12	210090P15_G	NOCALL	D.Low Probability	.537984	.454795	5515.6	13.324576	2.83275	667.942778		1.274057
D13	201322P9_G	NOCALL	D.Low Probability	.035603	.994204	6445.3	66.069349	20.101371	799.899658		1.006677
D13	201694P4_G	G	A.Conservative	.304466	.996173	5337.5	56.191426	28.212785	617.914836		.493684
D13	208825P7_G	NOCALL	I.Bad Spectrum	0	0	0	0	0	0		0
D13	209189P2_G	G	A.Conservative	.771848	.997323	6277.1	83.21073	51.059167	757.995543		.493684
D13	210090P15_G	NOCALL	D.Low Probability	-.334216	.089356	5515.6	2.619359	.653383	672.137792		1.006677
D14	201322P9_G	NOCALL	D.Low Probability	.948873	.995395	6445.3	80.042302	20.916859	820.64789		1.25047
D14	201694P4_G	G	A.Conservative	1.009619	.998684	5337.5	77.306962	38.913693	626.086321		.532064
D14	208825P7_G	NOCALL	D.Low Probability	2.769627	.396593	7129.7	8.379752	2.491278	251.066429		1.25047
D14	209189P2_G	G	A.Conservative	1.393107	.998221	6277.1	97.930717	58.902275	765.680193		.532064
D14	210090P15_G	NOCALL	D.Low Probability	.491331	0	5515.6	1.240021	.271897	663.619501		1.25047
D15	201322P9_G	G	A.Conservative	2.212614	.998248	6445.3	38.671091	14.13789	804.364243		.77031
D15	201694P4_G	G	A.Conservative	1.253377	.993198	5337.5	48.992456	29.249856	658.132881		.487598
D15	208825P7_G	NOCALL	I.Bad Spectrum	0	0	0	0	0	0		0
D15	209189P2_G	G	A.Conservative	2.1242	.993968	6277.1	89.787847	64.197724	762.545561		.487598
D15	210090P15_G	NOCALL	I.Bad Spectrum	0	0	0	0	0	0		0
D16	201322P9_G	NOCALL	D.Low Probability	.677184	.99701	6445.3	58.737932	18.079377	820.557113		1.132266
D16	201694P4_G	G	A.Conservative	.210729	.994889	5337.5	49.411518	34.088674	657.001044		.429565
D16	208825P7_G	NOCALL	I.Bad Spectrum	0	0	0	0	0	0		0
D16	209189P2_G	G	A.Conservative	.737956	.990063	6277.1	71.468679	57.773803	769.843204		.429565
D16	210090P15_G	NOCALL	I.Bad Spectrum	0	0	0	0	0	0		0
D17	201322P9_G	NOCALL	D.Low Probability	.979495	.994233	6445.3	56.538599	17.697919	803.018223		1.064763
D17	201694P4_G	G	A.Conservative	.789159	.995072	5337.5	49.951602	26.985345	638.886752		.418065
D17	208825P7_G	NOCALL	I.Bad Spectrum	0	0	0	0	0	0		0
D17	209189P2_G	G	A.Conservative	1.532722	.995956	6277.1	67.125854	42.883264	760.177156		.418065
D17	210090P15_G	NOCALL	D.Low Probability	.421285	.200648	5515.6	4.511567	1.305112	707.874894		.928699
D18	201322P9_G	NOCALL	D.Low Probability	.901659	.266687	6445.3	6.193687	1.700607	767.573332		1.312317
D18	201694P4_G	G	C.Aggressive	.477189	.981837	5337.5	27.342088	5.922176	613.286567		1.312317
D18	208825P7_G	NOCALL	I.Bad Spectrum	0	0	0	0	0	0		0
D18	209189P2_G	G	A.Conservative	1.181639	.959811	6277.1	17.184388	9.702389	666.236388		.570829
D18	210090P15_G	NOCALL	I.Bad Spectrum	0	0	0	0	0	0		0
D19	201322P9_G	G	A.Conservative	1.500279	.994551	6445.3	21.044366	10.869246	785.19142		.620321
D19	201694P4_G	G	A.Conservative	.903672	.989124	5337.5	41.408205	17.130996	679.998843		.620321
D19	208825P7_G	NOCALL	I.Bad Spectrum	0	0	0	0	0	0		0
D19	209189P2_G	G	A.Conservative	1.602717	.996974	6277.1	59.32194	34.767294	723.119859		.498894
D19	210090P15_G	NOCALL	I.Bad Spectrum	0	0	0	0	0	0		0
D20	201322P9_G	G	A.Conservative	1.826362	.995516	6445.3	15.142079	10.724785	806.34946		.553499
D20	201694P4_G	NOCALL	D.Low Probability	.66773	.996405	5337.5	80.710355	19.925545	658.820022		1.183024
D20	208825P7_G	NOCALL	I.Bad Spectrum	0	0	0	0	0	0		0
D20	209189P2_G	G	A.Conservative	1.795074	.997778	6277.1	51.110859	35.054534	781.185211		.553499
D20	210090P15_G	NOCALL	I.Bad Spectrum	0	0	0	0	0	0		0
D21	201322P9_G	G	A.Conservative	2.00533	.998927	6445.3	14.068795	11.189494	805.083631		.459283
D21	201694P4_G	G	A.Conservative	1.476718	.998712	5337.5	39.901964	26.466973	629.18081		.459283
D21	208825P7_G	NOCALL	I.Bad Spectrum	0	0	0	0	0	0		0
D21	209189P2_G	G	A.Conservative	1.962452	.993327	6277.1	69.191852	53.533241	779.514207		.459283
D21	210090P15_G	NOCALL	I.Bad Spectrum	0	0	0	0	0	0		0
D22	201322P9_G	G	A.Conservative	1.984853	.884968	6445.3	14.495654	8.882588	753.011345		.462471
D22	201694P4_G	NOCALL	D.Low Probability	.680627	.987056	5337.5	32.287616	7.518632	649.065553		1.148068
D22	208825P7_G	NOCALL	I.Bad Spectrum	0	0	0	0	0	0		0
D22	209189P2_G	G	A.Conservative	1.499256	.996575	6277.1	60.336648	19.006088	800.482944		1.002061
D22	210090P15_G	NOCALL	D.Low Probability	.579184	.452427	5515.6	11.514037	2.780701	686.572494		1.148068
D23	201322P9_G	G	A.Conservative	1.47169	.995156	6445.3	21.000152	14.59854	796.244313		.49558
D23	201694P4_G	NOCALL	D.Low Probability	.162076	.990933	5337.5	55.137844	13.512764	654.48419		1.098524
D23	208825P7_G	NOCALL	I.Bad Spectrum	0	0	0	0	0	0		0
D23	209189P2_G	NOCALL	D.Low Probability	.76423	.991695	6277.1	26.476357	7.863952	808.926119		1.098524
D23	210090P15_G	NOCALL	D.Low Probability	.2406	.312581	5515.6	7.809616	1.986163	674.368583		1.098524
D24	201322P9_G	G	A.Conservative	1.812387	.838107	6445.3	11.543095	8.445148	758.888312		.491992
D24	201694P4_G	NOCALL	D.Low Probability	.658603	.528878	5337.5	13.483127	3.266362	637.217808		1.068757
D24	208825P7_G	NOCALL	I.Bad Spectrum	0	0	0	0	0	0		0
D24	209189P2_G	NOCALL	D.Low Probability	1.243702	.376948	6277.1	8.480676	2.410295	789.172722		1.068757
D24	210090P15_G	NOCALL	I.Bad Spectrum	0	0	0	0	0	0		0
E01	201322P9_G	G	A.Conservative	1.440509	.998942	6445.3	19.031964	11.41172	795.348053		.554224
E01	201694P4_G	G	A.Conservative	.673237	.993795	5337.5	35.92017	17.277127	649.079457		.554224
E01	208825P7_G	NOCALL	I.Bad Spectrum	0	0	0	0	0	0		0
E01	209189P2_G	G	A.Conservative	1.407945	.995588	6277.1	56.541414	32.800091	770.507725		.554224
E01	210090P15_G	NOCALL	I.Bad Spectrum	0	0	0	0	0	0		0
E02	201322P9_G	G	A.Conservative	2.883456	.996222	6445.3	23.358196	15.173127	779.850327		.483957
E02	201694P4_G	NOCALL	D.Low Probability	1.567856	.610607	5337.5	17.064683	3.793659	646.431953		1.152602
E02	208825P7_G	NOCALL	I.Bad Spectrum	0	0	0	0	0	0		0
E02	209189P2_G	G	A.Conservative	2.942664	.997022	6277.1	18.913909	11.889266	769.798917		.483957
E02	210090P15_G	NOCALL	D.Low Probability	1.538397	.372397	5515.6	10.086058	2.32167	658.674452		1.152602
E03	201322P9_G	NOCALL	D.Low Probability	2.864219	.994877	6445.3	99.387234	25.727946	840.731153		1.367479
E03	201694P4_G	G	A.Conservative	2.4298	.997171	5337.5	85.292566	40.29814	635.879629		.601861
E03	208825P7_G	NOCALL	I.Bad Spectrum	0	0	0	0	0	0		0
E03	209189P2_G	G	A.Conservative	3.180471	.992133	6277.1	123.026384	68.888664	786.7036		.601861
E03	210090P15_G	NOCALL	I.Bad Spectrum	0	0	0	0	0	0		0
E04	201322P9_G	NOCALL	D.Low Probability	3.128264	.9921	6445.3	64.610763	16.333772	788.547457		1.235667
E04	201694P4_G	G	A.Conservative	2.920377	.994787	5337.5	46.534546	18.794982	646.656981		.541452
E04	208825P7_G	NOCALL	I.Bad Spectrum	0	0	0	0	0	0		0
E04	209189P2_G	G	A.Conservative	3.872657	.995712	6277.1	84.611378	40.943696	780.628144		.541452
E04	210090P15_G	NOCALL	I.Bad Spectrum	0	0	0	0	0	0		0
E05	201322P9_G	NOCALL	D.Low Probability	3.283844	.996407	6445.3	95.894392	27.135492	831.641976		1.253819
E05	201694P4_G	G	A.Conservative	2.86912	.99672	5337.5	122.893154	65.624637	690.650989		.489053
E05	208825P7_G	NOCALL	I.Bad Spectrum	0	0	0	0	0	0		0
E05	209189P2_G	G	A.Conservative	3.648844	.993981	6277.1	132.765724	83.785448	819.454942		.489053
E05	210090P15_G	NOCALL	I.Bad Spectrum	0	0	0	0	0	0		0
E06	201322P9_G	NOCALL	D.Low Probability	3.438006	.993199	6445.3	69.533065	21.176648	873.257221		1.226543
E06	201694P4_G	G	A.Conservative	2.724319	.995341	5337.5	52.534641	30.139619	668.02065		.454809
E06	208825P7_G	NOCALL	I.Bad Spectrum	0	0	0	0	0	0		0
E06	209189P2_G	G	A.Conservative	3.840171	.995031	6277.1	76.116445	51.142045	806.518539		.454809
E06	210090P15_G	NOCALL	I.Bad Spectrum	0	0	0	0	0	0		0
E07	201322P9_G	G	A.Conservative	1.864067	.908088	6445.3	12.547367	9.119057	766.315257		.432746
E07	201694P4_G	G	A.Conservative	1.409756	.993893	5337.5	29.106704	17.282967	653.716378		.432746
E07	208825P7_G	NOCALL	I.Bad Spectrum	0	0	0	0	0	0		0
E07	209189P2_G	G	A.Conservative	1.844441	.995314	6277.1	39.516779	27.849478	746.828495		.432746
E07	210090P15_G	NOCALL	D.Low Probability	1.399785	.239693	5515.6	3.982911	1.54957	648.746582		.675677
E08	201322P9_G	NOCALL	D.Low Probability	2.357893	.996555	6445.3	66.969889	19.24576	796.629118		1.227601
E08	201694P4_G	G	A.Conservative	2.304068	.996812	5337.5	77.936989	41.357	640.652444		.507549
E08	208825P7_G	NOCALL	I.Bad Spectrum	0	0	0	0	0	0		0
E08	209189P2_G	G	A.Conservative	3.021116	.992985	6277.1	95.755204	60.091258	740.941116		.507549
E08	210090P15_G	NOCALL	I.Bad Spectrum	0	0	0	0	0	0		0
E09	201322P9_G	NOCALL	D.Low Probability	3.546376	.996238	6445.3	65.46129	16.643446	828.77019		1.311799
E09	201694P4_G	G	A.Conservative	2.895423	.996262	5337.5	66.544089	33.197507	632.764886		.526994
E09	208825P7_G	NOCALL	I.Bad Spectrum	0	0	0	0	0	0		0
E09	209189P2_G	G	A.Conservative	4.039069	.994232	6277.1	111.01942	67.235269	779.40666		.526994
E09	210090P15_G	NOCALL	I.Bad Spectrum	0	0	0	0	0	0		0
E10	201322P9_G	NOCALL	D.Low Probability	3.816782	.995024	6445.3	49.592714	12.892942	864.913779		1.23044
E10	201694P4_G	G	A.Conservative	2.911854	.99283	5337.5	51.498813	26.110022	651.405637		.534449
E10	208825P7_G	NOCALL	I.Bad Spectrum	0	0	0	0	0	0		0
E10	209189P2_G	G	A.Conservative	4.10866	.994191	6277.1	75.158975	46.909852	850.110558		.534449
E10	210090P15_G	NOCALL	I.Bad Spectrum	0	0	0	0	0	0		0
E11	201322P9_G	G	A.Conservative	4.201635	.913064	6445.3	12.852964	9.173762	794.700514		.51483
E11	201694P4_G	G	A.Conservative	3.33127	.992692	5337.5	22.356657	13.113267	572.17738		.51483
E11	208825P7_G	NOCALL	I.Bad Spectrum	0	0	0	0	0	0		0
E11	209189P2_G	G	A.Conservative	4.188817	.997565	6277.1	49.192359	34.094895	785.694396		.51483
E11	210090P15_G	NOCALL	I.Bad Spectrum	0	0	0	0	0	0		0
E12	201322P9_G	NOCALL	D.Low Probability	2.917787	.993778	6445.3	52.984889	14.012312	821.727603		1.234888
E12	201694P4_G	G	A.Conservative	2.544928	.996655	5337.5	65.568175	39.247111	634.976832		.474084
E12	208825P7_G	NOCALL	I.Bad Spectrum	0	0	0	0	0	0		0
E12	209189P2_G	G	A.Conservative	3.519995	.996462	6277.1	95.378232	67.294827	803.296071		.474084
E12	210090P15_G	NOCALL	I.Bad Spectrum	0	0	0	0	0	0		0
E13	201322P9_G	NOCALL	D.Low Probability	2.012162	.997447	6445.3	52.182619	17.674378	822.159126		1.049108
E13	201694P4_G	G	A.Conservative	1.721786	.993261	5337.5	34.478303	21.487638	676.009487		.439336
E13	208825P7_G	NOCALL	I.Bad Spectrum	0	0	0	0	0	0		0
E13	209189P2_G	G	A.Conservative	2.471075	.995988	6277.1	72.331805	53.408693	800.394605		.439336
E13	210090P15_G	NOCALL	I.Bad Spectrum	0	0	0	0	0	0		0
E14	201322P9_G	G	A.Conservative	3.20118	.991711	6445.3	14.832395	9.989895	760.767745		.507873
E14	201694P4_G	G	A.Conservative	2.318166	.990337	5337.5	36.556551	19.942668	616.718282		.507873
E14	208825P7_G	NOCALL	I.Bad Spectrum	0	0	0	0	0	0		0
E14	209189P2_G	G	A.Conservative	3.2157	.993816	6277.1	73.4138	47.912446	741.176088		.507873
E14	210090P15_G	NOCALL	I.Bad Spectrum	0	0	0	0	0	0		0
E15	201322P9_G	G	A.Conservative	2.665943	.86293	6445.3	18.430118	8.674411	798.877581		.746593
E15	201694P4_G	NOCALL	D.Low Probability	2.194461	.816524	5337.5	22.512782	4.974941	649.81351		1.150758
E15	208825P7_G	NOCALL	I.Bad Spectrum	0	0	0	0	0	0		0
E15	209189P2_G	NOCALL	D.Low Probability	3.093627	.906446	6277.1	20.755996	5.514208	807.207421		1.150758
E15	210090P15_G	NOCALL	I.Bad Spectrum	0	0	0	0	0	0		0
E16	201322P9_G	G	A.Conservative	3.792391	.996184	6445.3	22.694813	17.524343	833.018637		.454358
E16	201694P4_G	G	A.Conservative	2.813203	.996023	5337.5	67.135811	42.331911	650.062125		.454358
E16	208825P7_G	NOCALL	I.Bad Spectrum	0	0	0	0	0	0		0
E16	209189P2_G	G	A.Conservative	3.792742	.995925	6277.1	97.498589	73.021998	810.195435		.454358
E16	210090P15_G	NOCALL	I.Bad Spectrum	0	0	0	0	0	0		0
E17	201322P9_G	G	A.Conservative	3.010938	.804636	6445.3	9.924913	8.122926	790.670666		.424744
E17	201694P4_G	G	A.Conservative	2.238537	.991648	5337.5	22.078172	14.424443	673.816184		.424744
E17	208825P7_G	NOCALL	I.Bad Spectrum	0	0	0	0	0	0		0
E17	209189P2_G	G	A.Conservative	3.125461	.998101	6277.1	45.985806	36.401815	793.962131		.424744
E17	210090P15_G	NOCALL	I.Bad Spectrum	0	0	0	0	0	0		0
E18	201322P9_G	G	A.Conservative	3.263159	.99615	6445.3	35.83037	16.020948	818.310061		.758685
E18	201694P4_G	G	A.Conservative	2.579574	.994727	5337.5	55.034458	31.665182	672.949949		.482934
E18	208825P7_G	NOCALL	I.Bad Spectrum	0	0	0	0	0	0		0
E18	209189P2_G	G	A.Conservative	3.335781	.998817	6277.1	85.094647	59.640691	836.635978		.482934
E18	210090P15_G	NOCALL	I.Bad Spectrum	0	0	0	0	0	0		0
E19	201322P9_G	G	A.Conservative	2.7517	.995998	6445.3	21.43138	13.176532	787.684351		.534409
E19	201694P4_G	G	A.Conservative	1.908681	.99646	5337.5	56.0817	27.486077	638.901086		.534409
E19	208825P7_G	NOCALL	I.Bad Spectrum	0	0	0	0	0	0		0
E19	209189P2_G	G	A.Conservative	2.799411	.998468	6277.1	78.621023	46.72542	758.93885		.534409
E19	210090P15_G	NOCALL	D.Low Probability	1.31466	.102104	5515.6	2.650553	.723537	691.254084		.923049
E20	201322P9_G	G	A.Conservative	3.688506	.993737	6445.3	21.886779	12.174111	769.912604		.534232
E20	201694P4_G	G	A.Conservative	2.73014	.992916	5337.5	31.892621	14.487083	625.448998		.534232
E20	208825P7_G	NOCALL	I.Bad Spectrum	0	0	0	0	0	0		0
E20	209189P2_G	G	A.Conservative	3.596532	.997986	6277.1	50.084499	27.00903	773.769056		.534232
E20	210090P15_G	NOCALL	I.Bad Spectrum	0	0	0	0	0	0		0
E21	201322P9_G	G	A.Conservative	3.87207	.995783	6445.3	29.028249	13.804174	866.311141		.727765
E21	201694P4_G	G	A.Conservative	2.484124	.99645	5337.5	40.868404	21.547767	681.137791		.538706
E21	208825P7_G	NOCALL	I.Bad Spectrum	0	0	0	0	0	0		0
E21	209189P2_G	G	A.Conservative	3.601987	.998912	6277.1	57.906891	36.828917	808.363758		.538706
E21	210090P15_G	NOCALL	D.Low Probability	2.412549	.25773	5515.6	4.84955	1.637337	652.103751		.851888
E22	201322P9_G	G	A.Conservative	3.588072	.995397	6445.3	18.119356	11.50421	851.657648		.52291
E22	201694P4_G	G	A.Conservative	2.653577	.993444	5337.5	44.562185	23.20098	617.798574		.52291
E22	208825P7_G	NOCALL	I.Bad Spectrum	0	0	0	0	0	0		0
E22	209189P2_G	G	A.Conservative	3.574036	.999027	6277.1	80.897235	49.838227	823.880219		.52291
E22	210090P15_G	NOCALL	I.Bad Spectrum	0	0	0	0	0	0		0
E23	201322P9_G	G	A.Conservative	3.276273	.994796	6445.3	21.201924	15.743192	874.028739		.457309
E23	201694P4_G	G	A.Conservative	2.461766	.991018	5337.5	32.912422	19.909821	651.043448		.457309
E23	208825P7_G	NOCALL	I.Bad Spectrum	0	0	0	0	0	0		0
E23	209189P2_G	NOCALL	D.Low Probability	2.944749	.993795	6277.1	28.603242	7.089132	826.151776		1.10457
E23	210090P15_G	NOCALL	D.Low Probability	2.156749	.156324	5515.6	4.802776	1.042229	681.278282		1.10457
E24	201322P9_G	G	A.Conservative	3.894597	.862459	6445.3	13.46524	8.712059	812.421265		.49694
E24	201694P4_G	NOCALL	D.Low Probability	2.381761	.981338	5337.5	25.262821	7.159305	637.740207		1.09281
E24	208825P7_G	NOCALL	I.Bad Spectrum	0	0	0	0	0	0		0
E24	209189P2_G	NOCALL	D.Low Probability	3.205409	.34385	6277.1	6.669247	2.220024	810.930126		1.09281
E24	210090P15_G	NOCALL	D.Low Probability	2.378559	.388127	5515.6	8.23596	2.406857	657.60438		1.09281
F01	201322P9_G	G	A.Conservative	1.274658	.99606	6445.3	15.014279	12.096383	786.763053		.44757
F01	201694P4_G	NOCALL	D.Low Probability	.299816	.991825	5337.5	67.122184	14.723876	655.940028		1.068469
F01	208825P7_G	NOCALL	I.Bad Spectrum	0	0	0	0	0	0		0
F01	209189P2_G	G	A.Conservative	1.255813	.996932	6277.1	45.757751	35.762411	814.392474		.44757
F01	210090P15_G	NOCALL	I.Bad Spectrum	0	0	0	0	0	0		0
F02	201322P9_G	G	A.Conservative	2.465568	.993078	6445.3	20.507122	11.584403	809.552438		.642048
F02	201694P4_G	NOCALL	D.Low Probability	1.606415	.98939	5337.5	33.5545	7.85047	643.951168		1.156098
F02	208825P7_G	NOCALL	I.Bad Spectrum	0	0	0	0	0	0		0
F02	209189P2_G	NOCALL	D.Low Probability	2.535117	.399895	6277.1	8.831532	2.503896	804.011207		1.156098
F02	210090P15_G	NOCALL	I.Bad Spectrum	0	0	0	0	0	0		0
F03	201322P9_G	NOCALL	D.Low Probability	2.725854	.994104	6445.3	68.83798	23.193757	807.567803		1.05982
F03	201694P4_G	G	A.Conservative	2.107291	.994269	5337.5	66.410296	32.828218	654.794289		.510516
F03	208825P7_G	NOCALL	I.Bad Spectrum	0	0	0	0	0	0		0
F03	209189P2_G	G	A.Conservative	2.939601	.994565	6277.1	106.183166	63.602831	793.139726		.510516
F03	210090P15_G	NOCALL	D.Low Probability	1.985995	.158974	5515.6	3.334562	1.064906	660.721131		.947827
F04	201322P9_G	NOCALL	D.Low Probability	2.746703	.995396	6445.3	74.886135	19.72476	830.985631		1.236861
F04	201694P4_G	G	A.Conservative	2.192094	.997193	5337.5	58.438704	32.988531	618.752089		.487055
F04	208825P7_G	NOCALL	I.Bad Spectrum	0	0	0	0	0	0		0
F04	209189P2_G	G	A.Conservative	2.92421	.995094	6277.1	73.590353	49.416724	761.239965		.487055
F04	210090P15_G	NOCALL	I.Bad Spectrum	0	0	0	0	0	0		0
F05	201322P9_G	NOCALL	D.Low Probability	2.584218	.994862	6445.3	70.431082	21.504196	824.704499		1.163293
F05	201694P4_G	G	A.Conservative	2.405982	.997263	5337.5	65.53812	33.138072	655.586223		.475976
F05	208825P7_G	NOCALL	I.Bad Spectrum	0	0	0	0	0	0		0
F05	209189P2_G	G	A.Conservative	3.084191	.992867	6277.1	86.379154	51.880383	781.652511		.475976
F05	210090P15_G	NOCALL	D.Low Probability	1.810354	.287864	5515.6	6.950616	1.813029	680.089274		1.163293
F06	201322P9_G	NOCALL	D.Low Probability	2.546905	.996532	6445.3	38.186885	11.144801	820.187449		1.116664
F06	201694P4_G	G	A.Conservative	1.955777	.996624	5337.5	45.285174	27.017339	643.728715		.47661
F06	208825P7_G	NOCALL	I.Bad Spectrum	0	0	0	0	0	0		0
F06	209189P2_G	G	A.Conservative	2.95493	.996921	6277.1	70.206905	49.599584	788.362672		.47661
F06	210090P15_G	NOCALL	D.Low Probability	1.86905	.185124	5515.6	5.017417	1.209315	680.479731		1.116664
F07	201322P9_G	NOCALL	D.Low Probability	1.228619	.991558	6445.3	76.352835	20.897355	832.411549		1.106995
F07	201694P4_G	G	A.Conservative	1.059932	.996651	5337.5	73.778238	41.685013	660.938947		.47895
F07	208825P7_G	NOCALL	I.Bad Spectrum	0	0	0	0	0	0		0
F07	209189P2_G	G	A.Conservative	1.45801	.996113	6277.1	101.359679	68.150512	814.27448		.47895
F07	210090P15_G	NOCALL	D.Low Probability	.830667	.131085	5515.6	3.900393	.893848	690.194002		1.106995
F08	201322P9_G	G	A.Conservative	2.586417	.995774	6445.3	16.888383	12.924305	808.577335		.455527
F08	201694P4_G	G	A.Conservative	1.609322	.998861	5337.5	74.305927	46.719899	625.554121		.455527
F08	208825P7_G	NOCALL	I.Bad Spectrum	0	0	0	0	0	0		0
F08	209189P2_G	G	A.Conservative	2.596853	.996577	6277.1	85.975236	63.86743	786.400466		.455527
F08	210090P15_G	NOCALL	I.Bad Spectrum	0	0	0	0	0	0		0
F09	201322P9_G	G	A.Conservative	3.051733	.992684	6445.3	18.734522	12.321444	786.503812		.50396
F09	201694P4_G	G	A.Conservative	2.321811	.99525	5337.5	70.827499	37.467707	643.951592		.50396
F09	208825P7_G	NOCALL	I.Bad Spectrum	0	0	0	0	0	0		0
F09	209189P2_G	G	A.Conservative	3.057912	.996623	6277.1	96.068133	61.149197	765.865952		.50396
F09	210090P15_G	NOCALL	I.Bad Spectrum	0	0	0	0	0	0		0
F10	201322P9_G	G	B.Moderate	2.420755	.845601	6445.3	25.373279	6.813401	778.339641		1.210825
F10	201694P4_G	G	A.Conservative	2.11131	.926226	5337.5	16.580635	9.34696	654.827559		.480427
F10	208825P7_G	NOCALL	I.Bad Spectrum	0	0	0	0	0	0		0
F10	209189P2_G	G	A.Conservative	2.800339	.994747	6277.1	22.067319	14.859009	773.710184		.480427
F10	210090P15_G	NOCALL	I.Bad Spectrum	0	0	0	0	0	0		0
F11	201322P9_G	NOCALL	D.Low Probability	2.462477	.99644	6445.3	60.999665	16.468987	826.443006		1.255264
F11	201694P4_G	G	A.Conservative	2.027648	.994734	5337.5	56.671897	27.915844	644.053642		.498133
F11	208825P7_G	NOCALL	I.Bad Spectrum	0	0	0	0	0	0		0
F11	209189P2_G	G	A.Conservative	2.6782	.996077	6277.1	82.54806	48.684809	767.61814		.498133
F11	210090P15_G	NOCALL	D.Low Probability	1.827483	.292427	5515.6	8.162419	1.871287	671.348591		1.255264
F12	201322P9_G	G	A.Conservative	3.202951	.995165	6445.3	16.147161	10.527498	769.197867		.534906
F12	201694P4_G	G	A.Conservative	2.621866	.991091	5337.5	21.817661	11.561967	592.843743		.534906
F12	208825P7_G	NOCALL	I.Bad Spectrum	0	0	0	0	0	0		0
F12	209189P2_G	G	A.Conservative	3.324291	.997215	6277.1	47.82812	30.230858	753.014712		.534906
F12	210090P15_G	NOCALL	I.Bad Spectrum	0	0	0	0	0	0		0
F13	201322P9_G	G	A.Conservative	1.910725	.800157	6445.3	11.557428	8.046508	774.476303		.475279
F13	201694P4_G	G	A.Conservative	1.322667	.993592	5337.5	26.323827	15.093259	668.034243		.475279
F13	208825P7_G	NOCALL	I.Bad Spectrum	0	0	0	0	0	0		0
F13	209189P2_G	G	A.Conservative	1.914707	.997778	6277.1	49.280456	33.310649	761.664492		.475279
F13	210090P15_G	NOCALL	I.Bad Spectrum	0	0	0	0	0	0		0
F14	201322P9_G	G	A.Conservative	3.391233	.994919	6445.3	18.853882	11.825739	870.603073		.544257
F14	201694P4_G	G	A.Conservative	2.48884	.992455	5337.5	45.984811	23.637571	658.600199		.544257
F14	208825P7_G	NOCALL	I.Bad Spectrum	0	0	0	0	0	0		0
F14	209189P2_G	G	A.Conservative	3.391543	.997782	6277.1	84.871317	51.653739	844.890167		.544257
F14	210090P15_G	NOCALL	I.Bad Spectrum	0	0	0	0	0	0		0
F15	201322P9_G	NOCALL	D.Low Probability	3.110049	.995861	6445.3	57.028072	18.873461	846.573222		1.132562
F15	201694P4_G	G	A.Conservative	2.492695	.990439	5337.5	29.524372	17.331079	607.481695		.475753
F15	208825P7_G	NOCALL	I.Bad Spectrum	0	0	0	0	0	0		0
F15	209189P2_G	G	A.Conservative	3.206946	.996183	6277.1	60.20428	42.195505	786.774115		.475753
F15	210090P15_G	NOCALL	I.Bad Spectrum	0	0	0	0	0	0		0
F16	201322P9_G	NOCALL	D.Low Probability	2.862681	.993446	6445.3	47.683162	15.627207	812.206732		1.121521
F16	201694P4_G	G	A.Conservative	2.688185	.995751	5337.5	40.428571	19.833721	657.562134		.484922
F16	208825P7_G	NOCALL	I.Bad Spectrum	0	0	0	0	0	0		0
F16	209189P2_G	G	A.Conservative	3.69764	.999206	6277.1	58.992441	34.598924	783.111688		.484922
F16	210090P15_G	NOCALL	D.Low Probability	1.969634	.235882	5515.6	5.422533	1.506756	681.99973		1.121521
F17	201322P9_G	NOCALL	D.Low Probability	2.466727	.99336	6445.3	90.881765	27.77544	831.948324		1.17421
F17	201694P4_G	G	A.Conservative	2.130081	.997144	5337.5	85.481697	50.323807	668.254538		.487169
F17	208825P7_G	NOCALL	I.Bad Spectrum	0	0	0	0	0	0		0
F17	209189P2_G	G	A.Conservative	3.132588	.993744	6277.1	111.796791	79.419342	784.86901		.487169
F17	210090P15_G	NOCALL	D.Low Probability	1.726957	.191449	5515.6	4.785196	1.249626	696.117772		1.17421
F18	201322P9_G	G	A.Conservative	2.567649	.912126	6445.3	14.808483	9.142009	773.886711		.477249
F18	201694P4_G	NOCALL	D.Low Probability	1.670607	.992831	5337.5	103.296945	20.67989	660.848624		1.124667
F18	208825P7_G	NOCALL	I.Bad Spectrum	0	0	0	0	0	0		0
F18	209189P2_G	G	A.Conservative	2.725651	.994556	6277.1	43.170455	25.752762	767.629512		.477249
F18	210090P15_G	NOCALL	D.Low Probability	1.677021	.139813	5515.6	4.522473	.937443	705.027211		1.124667
F19	201322P9_G	G	A.Conservative	2.121449	.810345	6445.3	10.750843	8.139117	728.742534		.462143
F19	201694P4_G	G	A.Conservative	1.394603	.995747	5337.5	21.433594	13.649202	682.537463		.462143
F19	208825P7_G	NOCALL	I.Bad Spectrum	0	0	0	0	0	0		0
F19	209189P2_G	G	A.Conservative	2.119487	.996991	6277.1	46.601216	34.361123	713.37001		.462143
F19	210090P15_G	NOCALL	D.Low Probability	1.042278	.157222	5515.6	2.711616	1.046913	675.602308		.751019
F20	201322P9_G	G	A.Conservative	3.219239	.995209	6445.3	19.910403	12.422564	838.819201		.530026
F20	201694P4_G	NOCALL	D.Low Probability	1.756642	.987651	5337.5	48.917117	10.532329	675.281265		1.158289
F20	208825P7_G	NOCALL	I.Bad Spectrum	0	0	0	0	0	0		0
F20	209189P2_G	G	A.Conservative	3.158034	.997392	6277.1	40.612595	24.564901	805.322439		.530026
F20	210090P15_G	NOCALL	D.Low Probability	1.712667	.222758	5515.6	6.406706	1.428815	733.825208		1.158289
F21	201322P9_G	NOCALL	D.Low Probability	2.831148	.995471	6445.3	46.282849	13.416657	821.206578		1.15766
F21	201694P4_G	NOCALL	D.Low Probability	1.922276	.991384	5337.5	61.978708	14.756955	663.395917		1.15766
F21	208825P7_G	NOCALL	I.Bad Spectrum	0	0	0	0	0	0		0
F21	209189P2_G	G	A.Conservative	3.10781	.998852	6277.1	81.911412	56.939941	820.998353		.428919
F21	210090P15_G	NOCALL	D.Low Probability	1.93473	.316215	5515.6	8.089505	1.988227	691.21906		1.15766
F22	201322P9_G	G	A.Conservative	2.689201	.996573	6445.3	20.537143	10.066123	802.492802		.680072
F22	201694P4_G	NOCALL	D.Low Probability	1.624837	.987874	5337.5	39.693607	9.858702	675.755518		1.072945
F22	208825P7_G	NOCALL	I.Bad Spectrum	0	0	0	0	0	0		0
F22	209189P2_G	G	A.Conservative	2.993847	.998417	6277.1	27.743164	20.957676	759.988557		.409605
F22	210090P15_G	NOCALL	I.Bad Spectrum	0	0	0	0	0	0		0
F23	201322P9_G	G	A.Conservative	3.266395	.991072	6445.3	17.920537	9.973944	821.002323		.571
F23	201694P4_G	NOCALL	D.Low Probability	2.051792	.982467	5337.5	42.297628	10.769139	631.728229		1.345699
F23	208825P7_G	NOCALL	I.Bad Spectrum	0	0	0	0	0	0		0
F23	209189P2_G	NOCALL	D.Low Probability	2.948759	.613553	6277.1	12.724694	3.801708	789.798749		1.345699
F23	210090P15_G	NOCALL	D.Low Probability	1.990498	.366651	5515.6	8.748732	2.297239	651.776658		1.345699
F24	201322P9_G	G	A.Conservative	2.503918	.907342	6445.3	23.349382	9.103673	772.736448		.876888
F24	201694P4_G	NOCALL	D.Low Probability	1.544121	.809691	5337.5	20.044385	4.947058	654.771035		1.189533
F24	208825P7_G	NOCALL	I.Bad Spectrum	0	0	0	0	0	0		0
F24	209189P2_G	NOCALL	D.Low Probability	2.438251	.498675	6277.1	10.841552	3.147594	775.594093		1.189533
F24	210090P15_G	NOCALL	D.Low Probability	1.528668	.435872	5515.6	10.601219	2.69823	676.774375		1.189533
G01	201322P9_G	NOCALL	D.Low Probability	.69163	.995414	6445.3	63.659216	17.289204	842.552696		1.15756
G01	201694P4_G	G	A.Conservative	.28308	.994895	5337.5	37.212027	22.439661	682.616237		.454009
G01	208825P7_G	G	A.Conservative	1.619795	.999242	7129.7	7.704331	16.579422	751.196171		.454009
G01	209189P2_G	G	A.Conservative	.84959	.993896	6277.1	73.272179	53.247445	806.110837		.454009
G01	210090P15_G	NOCALL	I.Bad Spectrum	0	0	0	0	0	0		0
G02	201322P9_G	G	A.Conservative	1.639383	.993538	6445.3	16.553878	11.698135	829.990735		.4787
G02	201694P4_G	NOCALL	D.Low Probability	.686192	.716002	5337.5	17.061556	4.450699	657.506557		1.186842
G02	208825P7_G	NOCALL	I.Bad Spectrum	0	0	0	0	0	0		0
G02	209189P2_G	NOCALL	D.Low Probability	1.342817	.986858	6277.1	19.686341	6.086629	816.573984		1.186842
G02	210090P15_G	NOCALL	I.Bad Spectrum	0	0	0	0	0	0		0
G03	201322P9_G	NOCALL	D.Low Probability	2.032571	.997882	6445.3	63.397388	19.663165	827.779239		1.129097
G03	201694P4_G	G	A.Conservative	1.61093	.993976	5337.5	38.755387	25.704443	622.943737		.558137
G03	208825P7_G	NOCALL	I.Bad Spectrum	0	0	0	0	0	0		0
G03	209189P2_G	G	A.Conservative	2.431118	.996142	6277.1	95.791603	74.518588	813.777994		.558137
G03	210090P15_G	NOCALL	I.Bad Spectrum	0	0	0	0	0	0		0
G04	201322P9_G	NOCALL	D.Low Probability	1.883881	.99934	6445.3	75.681559	19.023848	827.715954		1.117762
G04	201694P4_G	G	A.Conservative	1.480423	.997902	5337.5	107.922136	55.391536	642.584196		.547577
G04	208825P7_G	NOCALL	I.Bad Spectrum	0	0	0	0	0	0		0
G04	209189P2_G	G	A.Conservative	2.296856	.99691	6277.1	124.907176	76.409505	798.838832		.547577
G04	210090P15_G	NOCALL	D.Low Probability	1.20072	0	5515.6	0	0	679.086207		1.117762
G05	201322P9_G	NOCALL	D.Low Probability	1.75657	.994527	6445.3	77.333279	21.122137	841.937537		1.243412
G05	201694P4_G	G	A.Conservative	1.461084	.998644	5337.5	87.412905	33.91021	626.628187		.542138
G05	208825P7_G	NOCALL	I.Bad Spectrum	0	0	0	0	0	0		0
G05	209189P2_G	G	A.Conservative	2.118736	.996947	6277.1	138.274976	63.640067	773.907699		.542138
G05	210090P15_G	NOCALL	D.Low Probability	1.096413	.13098	5515.6	3.840173	.893484	695.186133		1.243412
G06	201322P9_G	NOCALL	D.Low Probability	1.791865	.997429	6445.3	94.381518	22.938044	838.339947		1.158072
G06	201694P4_G	G	A.Conservative	1.718422	.996832	5337.5	93.472279	48.393587	646.564152		.523841
G06	208825P7_G	NOCALL	D.Low Probability	3.041405	.226482	7129.7	5.279542	1.461757	233.942042		1.158072
G06	209189P2_G	G	A.Conservative	2.253519	.995305	6277.1	113.309029	68.932151	802.82435		.523841
G06	210090P15_G	NOCALL	D.Low Probability	1.179195	.20882	5515.6	6.737905	1.376948	703.050094		1.158072
G07	201322P9_G	NOCALL	D.Low Probability	1.009783	.997767	6445.3	60.466099	19.053466	834.592546		1.08912
G07	201694P4_G	G	A.Conservative	.590609	.994775	5337.5	56.304073	33.389159	632.12296		.47005
G07	208825P7_G	NOCALL	I.Bad Spectrum	0	0	0	0	0	0		0
G07	209189P2_G	G	A.Conservative	1.25509	.993047	6277.1	97.707875	68.39493	806.216732		.47005
G07	210090P15_G	NOCALL	D.Low Probability	.364289	.210096	5515.6	5.110721	1.357119	688.965663		1.08912
G08	201322P9_G	G	A.Conservative	1.963322	.996308	6445.3	22.978321	14.773818	800.060438		.534481
G08	201694P4_G	G	A.Conservative	1.294737	.998465	5337.5	95.446153	50.545293	677.255455		.534481
G08	208825P7_G	NOCALL	D.Low Probability	3.685617	.458198	7129.7	5.14158	2.842722	573.741016		.763401
G08	209189P2_G	G	A.Conservative	1.965779	.995824	6277.1	107.896332	67.359093	780.602854		.534481
G08	210090P15_G	NOCALL	I.Bad Spectrum	0	0	0	0	0	0		0
G09	201322P9_G	NOCALL	D.Low Probability	1.857923	.995732	6445.3	67.203873	22.239284	832.884142		1.054986
G09	201694P4_G	G	A.Conservative	1.467483	.999546	5337.5	52.946236	30.53613	629.354017		.46768
G09	208825P7_G	NOCALL	I.Bad Spectrum	0	0	0	0	0	0		0
G09	209189P2_G	G	A.Conservative	2.093345	.994727	6277.1	81.465967	55.832956	783.807493		.46768
G09	210090P15_G	NOCALL	I.Bad Spectrum	0	0	0	0	0	0		0
G10	201322P9_G	NOCALL	D.Low Probability	1.752163	.994105	6445.3	62.799698	19.017794	806.958635		1.171836
G10	201694P4_G	G	A.Conservative	1.490774	.991448	5337.5	39.047938	18.955542	614.483842		.505833
G10	208825P7_G	NOCALL	I.Bad Spectrum	0	0	0	0	0	0		0
G10	209189P2_G	G	A.Conservative	2.214928	.992737	6277.1	91.346018	52.111066	720.97914		.505833
G10	210090P15_G	NOCALL	I.Bad Spectrum	0	0	0	0	0	0		0
G11	201322P9_G	NOCALL	D.Low Probability	1.623735	.996336	6445.3	36.22155	12.429532	808.185117		1.099417
G11	201694P4_G	G	A.Conservative	1.468635	.995408	5337.5	57.524655	36.457772	659.68441		.47845
G11	208825P7_G	NOCALL	I.Bad Spectrum	0	0	0	0	0	0		0
G11	209189P2_G	G	A.Conservative	2.113245	.99598	6277.1	70.268081	52.260128	759.12579		.47845
G11	210090P15_G	NOCALL	I.Bad Spectrum	0	0	0	0	0	0		0
G12	201322P9_G	NOCALL	D.Low Probability	1.512869	.998156	6445.3	44.518087	11.451753	798.867467		1.310709
G12	201694P4_G	G	A.Conservative	1.221573	.99738	5337.5	34.301265	15.963337	636.567565		.575828
G12	208825P7_G	NOCALL	I.Bad Spectrum	0	0	0	0	0	0		0
G12	209189P2_G	G	A.Conservative	2.022798	.997775	6277.1	53.859616	30.71608	712.700545		.575828
G12	210090P15_G	NOCALL	I.Bad Spectrum	0	0	0	0	0	0		0
G13	201322P9_G	NOCALL	D.Low Probability	1.200743	.995912	6445.3	37.857928	11.506021	842.620414		1.145626
G13	201694P4_G	G	A.Conservative	.904279	.996619	5337.5	68.988625	44.197235	645.166871		.494241
G13	208825P7_G	NOCALL	I.Bad Spectrum	0	0	0	0	0	0		0
G13	209189P2_G	G	A.Conservative	1.649974	.992665	6277.1	127.235321	95.003638	819.08487		.494241
G13	210090P15_G	NOCALL	I.Bad Spectrum	0	0	0	0	0	0		0
G14	201322P9_G	NOCALL	D.Low Probability	1.580245	.998617	6445.3	70.154645	18.001737	813.495075		1.194281
G14	201694P4_G	G	A.Conservative	.86401	.991912	5337.5	44.524844	25.130198	619.507982		.497575
G14	208825P7_G	NOCALL	I.Bad Spectrum	0	0	0	0	0	0		0
G14	209189P2_G	G	A.Conservative	1.636302	.998738	6277.1	86.109876	57.023989	783.947399		.497575
G14	210090P15_G	NOCALL	D.Low Probability	.855887	.251361	5515.6	7.438355	1.601772	689.743532		1.194281
G15	201322P9_G	NOCALL	D.Low Probability	1.74843	.994247	6445.3	69.913045	20.254197	815.39991		1.239423
G15	201694P4_G	G	A.Conservative	1.170265	.998468	5337.5	55.298465	33.44071	631.758683		.477754
G15	208825P7_G	NOCALL	I.Bad Spectrum	0	0	0	0	0	0		0
G15	209189P2_G	G	A.Conservative	2.029847	.995795	6277.1	77.541729	55.525964	845.248216		.477754
G15	210090P15_G	NOCALL	I.Bad Spectrum	0	0	0	0	0	0		0
G16	201322P9_G	NOCALL	D.Low Probability	1.91578	.997038	6445.3	43.285639	12.765453	855.205189		1.112354
G16	201694P4_G	G	A.Conservative	1.776174	.99099	5337.5	17.780907	11.115319	709.831215		.450241
G16	208825P7_G	NOCALL	I.Bad Spectrum	0	0	0	0	0	0		0
G16	209189P2_G	G	A.Conservative	2.417868	.994748	6277.1	54.190615	41.205857	792.944926		.450241
G16	210090P15_G	NOCALL	I.Bad Spectrum	0	0	0	0	0	0		0
G17	201322P9_G	G	A.Conservative	1.811246	.932591	6445.3	20.007812	9.348841	770.34406		.684034
G17	201694P4_G	G	A.Conservative	1.335591	.992772	5337.5	22.607422	12.385607	604.482104		.483752
G17	208825P7_G	NOCALL	I.Bad Spectrum	0	0	0	0	0	0		0
G17	209189P2_G	G	A.Conservative	2.185389	.998204	6277.1	39.306966	25.927217	739.72148		.483752
G17	210090P15_G	NOCALL	I.Bad Spectrum	0	0	0	0	0	0		0
G18	201322P9_G	G	A.Conservative	1.27356	.998492	6445.3	19.986107	11.173021	811.440038		.640686
G18	201694P4_G	G	A.Conservative	.595765	.992267	5337.5	16.364544	10.182192	667.882578		.452493
G18	208825P7_G	NOCALL	I.Bad Spectrum	0	0	0	0	0	0		0
G18	209189P2_G	G	A.Conservative	1.124832	.997883	6277.1	42.918613	31.937213	778.983623		.452493
G18	210090P15_G	NOCALL	I.Bad Spectrum	0	0	0	0	0	0		0
G19	201322P9_G	G	A.Conservative	2.22729	.825973	6445.3	12.440823	8.313881	813.58782		.488989
G19	201694P4_G	NOCALL	D.Low Probability	.939898	.990944	5337.5	35.14953	9.5251	664.771751		1.091181
G19	208825P7_G	NOCALL	I.Bad Spectrum	0	0	0	0	0	0		0
G19	209189P2_G	G	A.Conservative	2.25755	.996546	6277.1	47.917818	31.148491	786.212802		.488989
G19	210090P15_G	NOCALL	I.Bad Spectrum	0	0	0	0	0	0		0
G20	201322P9_G	G	A.Conservative	1.597292	.985435	6445.3	17.695474	9.912133	755.11824		.600137
G20	201694P4_G	NOCALL	D.Low Probability	.989864	.912806	5337.5	20.139698	5.56163	664.013287		.978838
G20	208825P7_G	NOCALL	I.Bad Spectrum	0	0	0	0	0	0		0
G20	209189P2_G	NOCALL	D.Low Probability	1.682197	.996838	6277.1	44.297561	14.745291	819.705333		.978838
G20	210090P15_G	NOCALL	I.Bad Spectrum	0	0	0	0	0	0		0
G21	201322P9_G	G	A.Conservative	1.955946	.848319	6445.3	15.448336	8.536386	821.730449		.582521
G21	201694P4_G	NOCALL	D.Low Probability	.960566	.98513	5337.5	26.075837	6.586729	683.436687		1.077132
G21	208825P7_G	NOCALL	I.Bad Spectrum	0	0	0	0	0	0		0
G21	209189P2_G	G	A.Conservative	2.208877	.998125	6277.1	24.421166	21.136214	768.595302		.39867
G21	210090P15_G	NOCALL	I.Bad Spectrum	0	0	0	0	0	0		0
G22	201322P9_G	NOCALL	D.Low Probability	1.565875	.996437	6445.3	34.377041	12.506989	819.692444		1.051152
G22	201694P4_G	G	A.Conservative	.713537	.997223	5337.5	27.602596	19.500708	645.654157		.43174
G22	208825P7_G	NOCALL	I.Bad Spectrum	0	0	0	0	0	0		0
G22	209189P2_G	G	A.Conservative	1.371997	.994227	6277.1	45.403241	33.501693	788.16906		.43174
G22	210090P15_G	NOCALL	I.Bad Spectrum	0	0	0	0	0	0		0
G23	201322P9_G	G	A.Conservative	1.586215	.995147	6445.3	21.175539	10.484581	833.810216		.735508
G23	201694P4_G	G	A.Conservative	1.393687	.932312	5337.5	18.117242	9.394864	703.366413		.484059
G23	208825P7_G	NOCALL	I.Bad Spectrum	0	0	0	0	0	0		0
G23	209189P2_G	G	A.Conservative	1.956122	.822646	6277.1	13.234293	8.254501	778.372512		.484059
G23	210090P15_G	NOCALL	I.Bad Spectrum	0	0	0	0	0	0		0
G24	201322P9_G	G	A.Conservative	1.76339	.821954	6445.3	16.188385	8.342101	719.849231		.722572
G24	201694P4_G	NOCALL	D.Low Probability	.962583	.507109	5337.5	12.604933	3.141912	630.476478		1.263411
G24	208825P7_G	NOCALL	I.Bad Spectrum	0	0	0	0	0	0		0
G24	209189P2_G	NOCALL	D.Low Probability	1.611669	.489384	6277.1	10.498629	3.063674	749.760622		1.263411
G24	210090P15_G	NOCALL	D.Low Probability	.941837	.207279	5515.6	5.2347	1.344693	663.754796		1.263411
H01	201322P9_G	G	A.Conservative	-.17154	.970284	6445.3	12.799515	9.752804	743.734977		.439649
H01	201694P4_G	G	A.Conservative	-.242824	.998351	5337.5	55.915382	34.857233	675.052123		.439649
H01	208825P7_G	NOCALL	I.Bad Spectrum	0	0	0	0	0	0		0
H01	209189P2_G	G	A.Conservative	-.168517	.994193	6277.1	65.007835	48.04907	721.455352		.439649
H01	210090P15_G	NOCALL	D.Low Probability	-.773706	.442735	5515.6	8.884698	2.754519	679.06676		.832748
H02	201322P9_G	G	A.Conservative	.611411	.99468	6445.3	25.674641	12.355167	846.098851		.75173
H02	201694P4_G	NOCALL	D.Low Probability	-.037226	.780671	5337.5	19.783278	4.809167	629.122873		1.154428
H02	208825P7_G	NOCALL	I.Bad Spectrum	0	0	0	0	0	0		0
H02	209189P2_G	NOCALL	D.Low Probability	.405261	.1357	6277.1	3.335748	.974855	807.110832		1.154428
H02	210090P15_G	NOCALL	I.Bad Spectrum	0	0	0	0	0	0		0
H03	201322P9_G	NOCALL	D.Low Probability	.732261	.996709	6445.3	44.312681	11.155791	828.397669		1.190937
H03	201694P4_G	G	A.Conservative	.547863	.99872	5337.5	47.05639	36.993547	685.89744		.469392
H03	208825P7_G	NOCALL	I.Bad Spectrum	0	0	0	0	0	0		0
H03	209189P2_G	G	A.Conservative	.932486	.997957	6277.1	66.791611	62.867978	810.736547		.469392
H03	210090P15_G	NOCALL	I.Bad Spectrum	0	0	0	0	0	0		0
H04	201322P9_G	G	A.Conservative	1.424293	.995726	6445.3	20.67875	11.648127	791.362442		.532825
H04	201694P4_G	G	A.Conservative	.967877	.992921	5337.5	58.25565	26.226746	630.850002		.532825
H04	208825P7_G	NOCALL	I.Bad Spectrum	0	0	0	0	0	0		0
H04	209189P2_G	G	A.Conservative	1.52218	.989923	6277.1	100.167419	54.545369	744.05851		.532825
H04	210090P15_G	NOCALL	I.Bad Spectrum	0	0	0	0	0	0		0
H05	201322P9_G	G	A.Conservative	.916869	.997019	6445.3	67.142626	20.64053	829.810683		.984116
H05	201694P4_G	G	A.Conservative	.861109	.995026	5337.5	49.50718	30.316674	645.783891		.479915
H05	208825P7_G	NOCALL	I.Bad Spectrum	0	0	0	0	0	0		0
H05	209189P2_G	G	A.Conservative	1.304469	.996267	6277.1	86.221904	62.525685	778.143078		.479915
H05	210090P15_G	NOCALL	I.Bad Spectrum	0	0	0	0	0	0		0
H06	201322P9_G	NOCALL	D.Low Probability	.65886	.9957	6445.3	89.427631	22.841132	835.242991		1.270675
H06	201694P4_G	G	A.Conservative	.340747	.997926	5337.5	91.085829	45.44675	671.991838		.533068
H06	208825P7_G	NOCALL	I.Bad Spectrum	0	0	0	0	0	0		0
H06	209189P2_G	G	A.Conservative	.889524	.995075	6277.1	110.727678	64.944836	780.670798		.533068
H06	210090P15_G	NOCALL	D.Low Probability	.136009	.186123	5515.6	5.738652	1.233633	684.880351		1.270675
H07	201322P9_G	NOCALL	D.Low Probability	-.113141	.996843	6445.3	68.118734	20.38795	810.976114		1.07293
H07	201694P4_G	G	A.Conservative	.038612	.9983	5337.5	58.402327	30.687716	641.401276		.453306
H07	208825P7_G	NOCALL	I.Bad Spectrum	0	0	0	0	0	0		0
H07	209189P2_G	G	A.Conservative	.632696	.995655	6277.1	75.494697	46.127637	806.575228		.453306
H07	210090P15_G	NOCALL	D.Low Probability	-.595623	.462599	5515.6	11.366036	2.870876	670.702184		1.07293
H08	201322P9_G	NOCALL	D.Low Probability	.257125	.996133	6445.3	51.426562	13.147549	825.78065		1.225548
H08	201694P4_G	G	A.Conservative	-.175931	.998653	5337.5	89.256137	42.753993	657.237214		.517921
H08	208825P7_G	NOCALL	I.Bad Spectrum	0	0	0	0	0	0		0
H08	209189P2_G	G	A.Conservative	.223813	.995144	6277.1	99.614758	56.463521	798.503075		.517921
H08	210090P15_G	NOCALL	D.Low Probability	-.105771	.348827	5515.6	10.301934	2.18184	658.599252		1.225548
H09	201322P9_G	NOCALL	D.Low Probability	1.069024	.994411	6445.3	59.024227	19.001762	816.32356		1.054505
H09	201694P4_G	G	A.Conservative	1.143679	.996806	5337.5	44.54731	26.851492	652.803365		.485472
H09	208825P7_G	NOCALL	I.Bad Spectrum	0	0	0	0	0	0		0
H09	209189P2_G	G	A.Conservative	1.712869	.99665	6277.1	85.124224	60.768823	815.879302		.485472
H09	210090P15_G	NOCALL	I.Bad Spectrum	0	0	0	0	0	0		0
H10	201322P9_G	NOCALL	D.Low Probability	.988857	.994291	6445.3	45.170137	15.536057	802.445759		1.032151
H10	201694P4_G	G	A.Conservative	.968821	.998055	5337.5	52.057588	33.986825	629.083106		.462371
H10	208825P7_G	NOCALL	I.Bad Spectrum	0	0	0	0	0	0		0
H10	209189P2_G	G	A.Conservative	1.571396	.99575	6277.1	59.434194	45.614817	751.148176		.462371
H10	210090P15_G	NOCALL	I.Bad Spectrum	0	0	0	0	0	0		0
H11	201322P9_G	G	A.Conservative	1.037452	.903552	6445.3	10.921552	9.098273	790.161184		.451068
H11	201694P4_G	G	A.Conservative	.72865	.994494	5337.5	22.454778	15.668583	641.817311		.451068
H11	208825P7_G	NOCALL	I.Bad Spectrum	0	0	0	0	0	0		0
H11	209189P2_G	G	A.Conservative	1.043211	.998197	6277.1	53.199265	43.139526	759.488099		.451068
H11	210090P15_G	NOCALL	I.Bad Spectrum	0	0	0	0	0	0		0
H12	201322P9_G	NOCALL	D.Low Probability	.608117	.997041	6445.3	42.439665	10.54632	810.949077		1.312546
H12	201694P4_G	G	A.Conservative	.160922	.995953	5337.5	39.108487	18.013175	671.119759		.593484
H12	208825P7_G	NOCALL	I.Bad Spectrum	0	0	0	0	0	0		0
H12	209189P2_G	G	A.Conservative	.647182	.997558	6277.1	62.883986	34.358203	797.685718		.593484
H12	210090P15_G	NOCALL	I.Bad Spectrum	0	0	0	0	0	0		0
H13	201322P9_G	NOCALL	D.Low Probability	-.370298	.996951	6445.3	47.956125	16.597289	801.915505		1.124013
H13	201694P4_G	G	A.Conservative	.201468	.996776	5337.5	31.233893	16.411506	608.662074		.501121
H13	208825P7_G	NOCALL	I.Bad Spectrum	0	0	0	0	0	0		0
H13	209189P2_G	G	A.Conservative	.212595	.997701	6277.1	64.325299	40.353636	749.571025		.501121
H13	210090P15_G	NOCALL	D.Low Probability	-.020922	.257136	5515.6	4.106042	1.664752	626.407964		.70806
H14	201322P9_G	NOCALL	D.Low Probability	.347138	.996109	6445.3	42.644305	15.100163	816.990779		1.051636
H14	201694P4_G	G	A.Conservative	-.164474	.996517	5337.5	27.62281	17.357828	615.062396		.483005
H14	208825P7_G	NOCALL	I.Bad Spectrum	0	0	0	0	0	0		0
H14	209189P2_G	G	A.Conservative	.424899	.993997	6277.1	64.357911	48.611919	775.425987		.483005
H14	210090P15_G	NOCALL	D.Low Probability	-.339271	.263245	5515.6	5.526565	1.672895	683.617377		1.051636
H15	201322P9_G	NOCALL	D.Low Probability	.765555	.995898	6445.3	44.660216	12.811432	802.508661		1.22241
H15	201694P4_G	G	A.Conservative	.704723	.995678	5337.5	35.026401	18.793557	600.134467		.534541
H15	208825P7_G	NOCALL	I.Bad Spectrum	0	0	0	0	0	0		0
H15	209189P2_G	G	A.Conservative	1.085981	.996508	6277.1	71.213035	47.045671	764.157148		.534541
H15	210090P15_G	NOCALL	I.Bad Spectrum	0	0	0	0	0	0		0
H16	201322P9_G	G	A.Conservative	1.497221	.96843	6445.3	15.159561	9.713665	782.772283		.486674
H16	201694P4_G	NOCALL	D.Low Probability	.455229	.994865	5337.5	89.28229	18.985745	642.430041		1.160015
H16	208825P7_G	NOCALL	I.Bad Spectrum	0	0	0	0	0	0		0
H16	209189P2_G	G	A.Conservative	1.528969	.998402	6277.1	73.470662	45.46846	753.565296		.486674
H16	210090P15_G	NOCALL	D.Low Probability	.430201	.133518	5515.6	4.117267	.905305	658.679896		1.160015
H17	201322P9_G	NOCALL	D.Low Probability	.078821	.997445	6445.3	49.39663	15.222302	806.649854		1.086935
H17	201694P4_G	G	A.Conservative	-.400721	.994704	5337.5	40.38831	24.154383	644.03867		.446854
H17	208825P7_G	NOCALL	I.Bad Spectrum	0	0	0	0	0	0		0
H17	209189P2_G	G	A.Conservative	.346879	.995704	6277.1	76.210959	54.125488	779.268019		.446854
H17	210090P15_G	NOCALL	I.Bad Spectrum	0	0	0	0	0	0		0
H18	201322P9_G	G	A.Conservative	.475329	.912768	6445.3	12.317933	9.143832	809.46404		.463331
H18	201694P4_G	G	A.Conservative	.177145	.993715	5337.5	20.064972	12.301465	643.34653		.463331
H18	208825P7_G	NOCALL	I.Bad Spectrum	0	0	0	0	0	0		0
H18	209189P2_G	G	A.Conservative	.589985	.999205	6277.1	42.669394	30.766753	792.579086		.463331
H18	210090P15_G	NOCALL	D.Low Probability	-.019568	.518777	5515.6	11.274026	3.227828	627.698415		1.056091
H19	201322P9_G	G	A.Conservative	.629974	.994721	6445.3	20.420011	12.297088	833.381173		.527306
H19	201694P4_G	G	A.Conservative	.197019	.998738	5337.5	91.460329	44.634911	632.576452		.527306
H19	208825P7_G	NOCALL	I.Bad Spectrum	0	0	0	0	0	0		0
H19	209189P2_G	G	A.Conservative	.632179	.995032	6277.1	103.462045	60.353443	800.718041		.527306
H19	210090P15_G	NOCALL	D.Low Probability	-.272064	.130394	5515.6	4.097843	.889836	673.447877		1.190826
H20	201322P9_G	G	A.Conservative	1.268965	.820464	6445.3	12.603575	8.227451	769.861068		.498737
H20	201694P4_G	NOCALL	D.Low Probability	.396913	.994379	5337.5	50.497694	10.676482	636.920195		1.154454
H20	208825P7_G	NOCALL	I.Bad Spectrum	0	0	0	0	0	0		0
H20	209189P2_G	G	A.Conservative	1.385331	.995932	6277.1	39.126296	24.743707	743.994992		.498737
H20	210090P15_G	NOCALL	I.Bad Spectrum	0	0	0	0	0	0		0
H21	201322P9_G	G	A.Conservative	1.570767	.994088	6445.3	15.074456	10.007346	801.208965		.470602
H21	201694P4_G	G	A.Conservative	.975147	.997531	5337.5	62.754315	33.524167	650.35133		.470602
H21	208825P7_G	NOCALL	I.Bad Spectrum	0	0	0	0	0	0		0
H21	209189P2_G	G	A.Conservative	1.630418	.994752	6277.1	72.080783	46.306447	777.878854		.470602
H21	210090P15_G	NOCALL	I.Bad Spectrum	0	0	0	0	0	0		0
H22	201322P9_G	NOCALL	D.Low Probability	.720185	.998558	6445.3	56.579974	15.126069	822.841416		1.235907
H22	201694P4_G	G	A.Conservative	.583835	.995015	5337.5	55.700955	34.002356	620.116514		.524681
H22	208825P7_G	NOCALL	I.Bad Spectrum	0	0	0	0	0	0		0
H22	209189P2_G	G	A.Conservative	1.077081	.998965	6277.1	71.702744	50.844234	801.536661		.524681
H22	210090P15_G	NOCALL	D.Low Probability	.282854	.149861	5515.6	4.443023	1.007825	674.678665		1.235907
H23	201322P9_G	G	A.Conservative	.884644	.986112	6445.3	14.713233	9.912255	766.272118		.515329
H23	201694P4_G	NOCALL	D.Low Probability	-.114257	.990641	5337.5	57.994292	14.631088	644.314876		1.153539
H23	208825P7_G	NOCALL	I.Bad Spectrum	0	0	0	0	0	0		0
H23	209189P2_G	NOCALL	D.Low Probability	.457863	.99687	6277.1	55.783187	16.92385	810.536905		1.153539
H23	210090P15_G	NOCALL	D.Low Probability	-.153694	.369344	5515.6	8.817921	2.305268	677.909376		1.153539
H24	201322P9_G	G	A.Conservative	1.410509	.994881	6445.3	30.218099	10.215536	731.307054		1.011024
H24	201694P4_G	NOCALL	D.Low Probability	.850965	.811954	5337.5	29.617498	4.972428	589.901442		1.570184
H24	208825P7_G	NOCALL	I.Bad Spectrum	0	0	0	0	0	0		0
H24	209189P2_G	NOCALL	D.Low Probability	1.328538	.332954	6277.1	10.487503	2.122641	735.817461		1.570184
H24	210090P15_G	NOCALL	D.Low Probability	.746345	.417276	5515.6	14.874201	2.5884	608.950515		1.570184
I01	201322P9_G	G	A.Conservative	1.457867	.939297	6445.3	9.020173	9.451652	889.122456		.360769
I01	201694P4_G	G	A.Conservative	.77963	.992881	5337.5	19.77575	16.998197	712.190167		.360769
I01	208825P7_G	NOCALL	I.Bad Spectrum	0	0	0	0	0	0		0
I01	209189P2_G	G	A.Conservative	1.462055	.997315	6277.1	35.488948	36.098849	872.477446		.360769
I01	210090P15_G	NOCALL	I.Bad Spectrum	0	0	0	0	0	0		0
I02	201322P9_G	G	A.Conservative	2.146343	.99145	6445.3	15.22952	10.142816	770.012073		.469197
I02	201694P4_G	NOCALL	D.Low Probability	1.223911	.629179	5337.5	15.500978	3.862869	697.845021		1.09339
I02	208825P7_G	NOCALL	I.Bad Spectrum	0	0	0	0	0	0		0
I02	209189P2_G	NOCALL	D.Low Probability	2.031869	.559898	6277.1	11.628276	3.471093	814.448124		1.09339
I02	210090P15_G	NOCALL	I.Bad Spectrum	0	0	0	0	0	0		0
I03	201322P9_G	NOCALL	D.Low Probability	2.871715	.993281	6445.3	64.209936	18.964149	801.65556		1.219109
I03	201694P4_G	G	A.Conservative	2.363543	.994677	5337.5	79.608056	37.744392	628.28834		.567449
I03	208825P7_G	NOCALL	I.Bad Spectrum	0	0	0	0	0	0		0
I03	209189P2_G	G	A.Conservative	3.121603	.994176	6277.1	100.204747	55.804347	760.018382		.567449
I03	210090P15_G	NOCALL	D.Low Probability	2.109964	.18422	5515.6	4.783416	1.203245	677.332805		1.219109
I04	201322P9_G	G	A.Conservative	3.189815	.947034	6445.3	12.435517	9.491271	813.299414		.510925
I04	201694P4_G	G	A.Conservative	2.156971	.991221	5337.5	36.117402	22.898779	730.553516		.510925
I04	208825P7_G	NOCALL	I.Bad Spectrum	0	0	0	0	0	0		0
I04	209189P2_G	G	A.Conservative	3.201355	.99878	6277.1	60.414247	44.848328	791.968629		.510925
I04	210090P15_G	NOCALL	I.Bad Spectrum	0	0	0	0	0	0		0
I05	201322P9_G	G	A.Conservative	4.512928	.852573	6445.3	22.919699	8.57475	793.137212		.783297
I05	201694P4_G	G	A.Conservative	4.404711	.995076	5337.5	41.420425	19.166328	584.106462		.603039
I05	208825P7_G	NOCALL	I.Bad Spectrum	0	0	0	0	0	0		0
I05	209189P2_G	G	A.Conservative	4.972983	.998008	6277.1	59.388455	27.5864	777.196553		.603039
I05	210090P15_G	NOCALL	I.Bad Spectrum	0	0	0	0	0	0		0
I06	201322P9_G	G	A.Conservative	2.853855	.994062	6445.3	29.625889	11.578166	807.203923		.788318
I06	201694P4_G	G	A.Conservative	2.484495	.990885	5337.5	45.267319	21.847525	620.981034		.538436
I06	208825P7_G	NOCALL	I.Bad Spectrum	0	0	0	0	0	0		0
I06	209189P2_G	G	A.Conservative	3.270765	.995705	6277.1	75.794148	43.816372	760.219843		.538436
I06	210090P15_G	NOCALL	D.Low Probability	1.840306	.243616	5515.6	6.2337	1.580984	669.255484		1.142754
I07	201322P9_G	NOCALL	D.Low Probability	1.730097	.996058	6445.3	90.221253	22.985884	820.566201		1.345812
I07	201694P4_G	G	A.Conservative	1.813276	.998228	5337.5	81.017442	34.550663	610.182268		.54119
I07	208825P7_G	NOCALL	I.Bad Spectrum	0	0	0	0	0	0		0
I07	209189P2_G	G	A.Conservative	2.476286	.99839	6277.1	122.321885	61.633912	774.676044		.54119
I07	210090P15_G	NOCALL	I.Bad Spectrum	0	0	0	0	0	0		0
I08	201322P9_G	G	A.Conservative	2.770869	.995941	6445.3	16.957589	13.887519	812.026301		.467067
I08	201694P4_G	G	A.Conservative	1.817003	.997196	5337.5	54.311948	36.353693	625.214423		.467067
I08	208825P7_G	NOCALL	I.Bad Spectrum	0	0	0	0	0	0		0
I08	209189P2_G	G	A.Conservative	2.772158	.997673	6277.1	75.371152	59.893791	788.389813		.467067
I08	210090P15_G	NOCALL	I.Bad Spectrum	0	0	0	0	0	0		0
I09	201322P9_G	NOCALL	D.Low Probability	2.912281	.995409	6445.3	52.570063	20.763382	830.282652		.974978
I09	201694P4_G	G	A.Conservative	2.647557	.997103	5337.5	52.443523	39.017172	686.038198		.393668
I09	208825P7_G	NOCALL	I.Bad Spectrum	0	0	0	0	0	0		0
I09	209189P2_G	G	A.Conservative	3.437431	.992619	6277.1	59.959187	52.943675	766.097419		.393668
I09	210090P15_G	NOCALL	D.Low Probability	2.096687	.213873	5515.6	4.082772	1.371114	709.461903		.974978
I10	201322P9_G	NOCALL	D.Low Probability	3.578744	.995348	6445.3	56.177864	14.722123	808.287159		1.146596
I10	201694P4_G	G	A.Conservative	3.427913	.994094	5337.5	67.474593	37.305579	673.638389		.491876
I10	208825P7_G	NOCALL	I.Bad Spectrum	0	0	0	0	0	0		0
I10	209189P2_G	G	A.Conservative	4.363593	.994147	6277.1	86.635356	56.492766	803.761881		.491876
I10	210090P15_G	NOCALL	I.Bad Spectrum	0	0	0	0	0	0		0
I11	201322P9_G	NOCALL	D.Low Probability	2.802314	.995668	6445.3	47.465367	15.202451	843.997439		1.098517
I11	201694P4_G	G	A.Conservative	2.092733	.994793	5337.5	34.497413	17.503883	646.491704		.512581
I11	208825P7_G	NOCALL	I.Bad Spectrum	0	0	0	0	0	0		0
I11	209189P2_G	G	A.Conservative	3.103173	.997183	6277.1	60.320748	36.593885	717.973856		.512581
I11	210090P15_G	NOCALL	I.Bad Spectrum	0	0	0	0	0	0		0
I12	201322P9_G	NOCALL	D.Low Probability	2.937546	.992047	6445.3	42.670363	10.93708	854.526399		1.124386
I12	201694P4_G	G	A.Conservative	2.586616	.990669	5337.5	34.390691	15.160265	638.950375		.502174
I12	208825P7_G	NOCALL	I.Bad Spectrum	0	0	0	0	0	0		0
I12	209189P2_G	G	A.Conservative	3.520615	.997874	6277.1	78.477781	41.147468	797.228738		.502174
I12	210090P15_G	NOCALL	I.Bad Spectrum	0	0	0	0	0	0		0
I13	201322P9_G	NOCALL	D.Low Probability	1.641418	.995836	6445.3	45.686329	13.944812	796.629083		1.170518
I13	201694P4_G	G	A.Conservative	1.318213	.994538	5337.5	62.365851	37.876953	645.594518		.461252
I13	208825P7_G	NOCALL	I.Bad Spectrum	0	0	0	0	0	0		0
I13	209189P2_G	G	A.Conservative	1.997661	.99643	6277.1	59.929945	42.683238	799.295124		.461252
I13	210090P15_G	NOCALL	D.Low Probability	1.156268	.402388	5515.6	9.742903	2.510316	661.604842		1.170518
I14	201322P9_G	NOCALL	D.Low Probability	2.672915	.994165	6445.3	41.693247	11.155407	818.16442		1.196748
I14	201694P4_G	G	A.Conservative	2.050549	.993313	5337.5	40.192766	22.326861	670.064297		.495219
I14	208825P7_G	NOCALL	I.Bad Spectrum	0	0	0	0	0	0		0
I14	209189P2_G	G	A.Conservative	3.012571	.99807	6277.1	75.911821	50.248816	826.878833		.495219
I14	210090P15_G	NOCALL	D.Low Probability	1.839607	.314209	5515.6	8.79975	1.989249	651.048418		1.196748
I15	201322P9_G	NOCALL	D.Low Probability	3.014797	.997362	6445.3	73.38527	25.25664	835.617352		1.168453
I15	201694P4_G	G	A.Conservative	2.595843	.996861	5337.5	85.078824	42.941018	634.528589		.52614
I15	208825P7_G	NOCALL	I.Bad Spectrum	0	0	0	0	0	0		0
I15	209189P2_G	G	A.Conservative	3.407933	.995798	6277.1	110.315746	65.604069	787.796679		.52614
I15	210090P15_G	NOCALL	D.Low Probability	2.227156	.257118	5515.6	5.520737	1.646764	669.244962		1.168453
I16	201322P9_G	G	A.Conservative	3.087493	.996529	6445.3	16.127728	12.385912	860.523223		.479687
I16	201694P4_G	NOCALL	D.Low Probability	2.013614	.984641	5337.5	32.09932	8.368197	670.833337		1.053322
I16	208825P7_G	NOCALL	I.Bad Spectrum	0	0	0	0	0	0		0
I16	209189P2_G	G	A.Conservative	3.212288	.991564	6277.1	21.407908	15.981784	819.002964		.479687
I16	210090P15_G	NOCALL	I.Bad Spectrum	0	0	0	0	0	0		0
I17	201322P9_G	NOCALL	D.Low Probability	2.742616	.99514	6445.3	64.170627	17.29975	838.658183		1.167803
I17	201694P4_G	G	A.Conservative	1.948082	.994836	5337.5	59.786658	33.138304	680.614084		.497669
I17	208825P7_G	NOCALL	I.Bad Spectrum	0	0	0	0	0	0		0
I17	209189P2_G	G	A.Conservative	2.940657	.99657	6277.1	91.656058	59.595882	823.202648		.497669
I17	210090P15_G	NOCALL	D.Low Probability	1.760553	.160384	5515.6	4.77492	1.084714	697.034979		1.167803
I18	201322P9_G	NOCALL	D.Low Probability	3.090963	.993821	6445.3	61.182058	18.464223	831.33246		1.142515
I18	201694P4_G	G	A.Conservative	2.719976	.996477	5337.5	37.148476	21.883233	655.156917		.488884
I18	208825P7_G	NOCALL	I.Bad Spectrum	0	0	0	0	0	0		0
I18	209189P2_G	G	A.Conservative	3.686764	.997915	6277.1	74.400721	51.794739	828.549455		.488884
I18	210090P15_G	NOCALL	D.Low Probability	2.287227	.352716	5515.6	8.808489	2.233907	675.26648		1.142515
I19	201322P9_G	G	A.Conservative	2.580987	.996156	6445.3	23.766521	10.406312	803.193351		.737305
I19	201694P4_G	NOCALL	D.Low Probability	1.531263	.992587	5337.5	62.650936	13.14206	651.111589		1.176005
I19	208825P7_G	NOCALL	I.Bad Spectrum	0	0	0	0	0	0		0
I19	209189P2_G	G	A.Conservative	2.707306	.998547	6277.1	63.701688	43.262513	746.335869		.491758
I19	210090P15_G	NOCALL	I.Bad Spectrum	0	0	0	0	0	0		0
I20	201322P9_G	G	A.Conservative	2.714828	.974869	6445.3	12.563529	9.768335	790.312022		.438619
I20	201694P4_G	G	A.Conservative	1.96008	.987888	5337.5	20.054174	12.574171	707.84337		.438619
I20	208825P7_G	NOCALL	I.Bad Spectrum	0	0	0	0	0	0		0
I20	209189P2_G	G	A.Conservative	2.73503	.997844	6277.1	45.79887	34.478196	807.887586		.438619
I20	210090P15_G	NOCALL	I.Bad Spectrum	0	0	0	0	0	0		0
I21	201322P9_G	G	A.Conservative	2.053902	.979346	6445.3	18.748519	9.82347	773.726399		.645835
I21	201694P4_G	G	A.Conservative	1.053348	.996486	5337.5	45.993389	26.623003	649.20051		.470522
I21	208825P7_G	NOCALL	I.Bad Spectrum	0	0	0	0	0	0		0
I21	209189P2_G	G	A.Conservative	1.494597	.997085	6277.1	44.690377	31.03779	751.514498		.470522
I21	210090P15_G	NOCALL	I.Bad Spectrum	0	0	0	0	0	0		0
I22	201322P9_G	NOCALL	D.Low Probability	2.68778	.995055	6445.3	82.814053	21.562383	831.952619		1.296483
I22	201694P4_G	G	A.Conservative	2.0094	.995168	5337.5	64.338258	33.875345	651.85722		.543148
I22	208825P7_G	NOCALL	I.Bad Spectrum	0	0	0	0	0	0		0
I22	209189P2_G	G	A.Conservative	2.918777	.997544	6277.1	80.930612	50.031981	767.691274		.543148
I22	210090P15_G	NOCALL	D.Low Probability	1.912415	.132857	5515.6	4.218976	.913189	677.923444		1.296483
I23	201322P9_G	G	A.Conservative	2.886506	.994084	6445.3	16.678365	10.978372	750.964534		.538895
I23	201694P4_G	NOCALL	D.Low Probability	1.780569	.987455	5337.5	67.906496	14.871595	670.583117		1.140587
I23	208825P7_G	NOCALL	I.Bad Spectrum	0	0	0	0	0	0		0
I23	209189P2_G	G	A.Conservative	2.719076	.99382	6277.1	31.522747	13.163898	805.497187		.721305
I23	210090P15_G	NOCALL	D.Low Probability	1.756777	.302487	5515.6	8.384497	1.899189	685.142204		1.140587
I24	201322P9_G	G	A.Conservative	2.992718	.993749	6445.3	21.204457	10.920889	796.314155		.732246
I24	201694P4_G	NOCALL	D.Low Probability	1.976618	.641074	5337.5	18.384404	3.94954	660.680321		1.342046
I24	208825P7_G	NOCALL	I.Bad Spectrum	0	0	0	0	0	0		0
I24	209189P2_G	NOCALL	D.Low Probability	2.872985	.338812	6277.1	8.338597	2.165307	784.367924		1.342046
I24	210090P15_G	NOCALL	D.Low Probability	1.929735	.18867	5515.6	5.474381	1.219999	672.217866		1.342046
J01	201322P9_G	G	A.Conservative	1.298132	.995033	6445.3	61.573659	15.927543	839.120421		1.305492
J01	201694P4_G	G	A.Conservative	.924388	.996097	5337.5	42.434978	21.245391	697.117097		.474512
J01	208825P7_G	NOCALL	I.Bad Spectrum	0	0	0	0	0	0		0
J01	209189P2_G	G	A.Conservative	1.747546	.991903	6277.1	69.800755	41.515563	778.104686		.474512
J01	210090P15_G	NOCALL	I.Bad Spectrum	0	0	0	0	0	0		0
J02	201322P9_G	G	B.Moderate	2.009618	.844377	6445.3	21.035999	6.809948	711.166916		1.161973
J02	201694P4_G	NOCALL	D.Low Probability	1.256068	0	5337.5	1.813811	.470051	597.193536		1.161973
J02	208825P7_G	NOCALL	I.Bad Spectrum	0	0	0	0	0	0		0
J02	209189P2_G	G	C.Aggressive	2.067341	.91531	6277.1	17.677618	5.537508	772.472918		1.161973
J02	210090P15_G	NOCALL	I.Bad Spectrum	0	0	0	0	0	0		0
J03	201322P9_G	NOCALL	D.Low Probability	2.080194	.995221	6445.3	51.083977	17.32433	824.864545		1.043234
J03	201694P4_G	G	A.Conservative	1.377567	.99768	5337.5	44.260472	26.127393	646.475391		.444093
J03	208825P7_G	NOCALL	I.Bad Spectrum	0	0	0	0	0	0		0
J03	209189P2_G	G	A.Conservative	2.271601	.995378	6277.1	62.485298	43.901858	761.525134		.444093
J03	210090P15_G	NOCALL	I.Bad Spectrum	0	0	0	0	0	0		0
J04	201322P9_G	G	A.Conservative	2.077469	.829312	6445.3	14.957379	8.339432	806.131825		.662611
J04	201694P4_G	G	A.Conservative	1.551273	.994825	5337.5	20.1077	11.234186	691.893164		.446213
J04	208825P7_G	NOCALL	I.Bad Spectrum	0	0	0	0	0	0		0
J04	209189P2_G	G	A.Conservative	2.402177	.998215	6277.1	36.2085	24.094426	755.90934		.446213
J04	210090P15_G	NOCALL	I.Bad Spectrum	0	0	0	0	0	0		0
J05	201322P9_G	G	A.Conservative	3.086182	.964433	6445.3	14.485191	9.722436	835.511823		.436178
J05	201694P4_G	G	A.Conservative	2.137667	.992908	5337.5	33.97943	18.605167	642.1928		.436178
J05	208825P7_G	NOCALL	I.Bad Spectrum	0	0	0	0	0	0		0
J05	209189P2_G	G	A.Conservative	3.090557	.997376	6277.1	66.512463	43.273868	808.046799		.436178
J05	210090P15_G	NOCALL	I.Bad Spectrum	0	0	0	0	0	0		0
J06	201322P9_G	G	A.Conservative	3.444566	.994898	6445.3	21.118448	10.869664	802.012284		.557501
J06	201694P4_G	G	A.Conservative	2.797209	.996882	5337.5	75.513209	31.340419	646.934495		.557501
J06	208825P7_G	NOCALL	I.Bad Spectrum	0	0	0	0	0	0		0
J06	209189P2_G	G	A.Conservative	3.451864	.998028	6277.1	94.872265	47.256433	780.736873		.557501
J06	210090P15_G	NOCALL	D.Low Probability	1.95996	.658424	5515.6	17.271229	4.022416	653.482677		1.148825
J07	201322P9_G	NOCALL	D.Low Probability	1.550215	.996506	6445.3	64.223968	17.344096	786.600312		1.323358
J07	201694P4_G	G	A.Conservative	1.452093	.998221	5337.5	88.126617	47.673256	628.004492		.4832
J07	208825P7_G	NOCALL	I.Bad Spectrum	0	0	0	0	0	0		0
J07	209189P2_G	G	A.Conservative	2.092072	.997661	6277.1	83.328657	53.916063	718.117622		.4832
J07	210090P15_G	NOCALL	I.Bad Spectrum	0	0	0	0	0	0		0
J08	201322P9_G	G	A.Conservative	2.722379	.993915	6445.3	20.694011	13.37696	804.213475		.526382
J08	201694P4_G	G	A.Conservative	1.918337	.99699	5337.5	80.989368	41.974711	636.216231		.526382
J08	208825P7_G	NOCALL	I.Bad Spectrum	0	0	0	0	0	0		0
J08	209189P2_G	G	A.Conservative	2.723818	.99554	6277.1	91.951315	57.506218	778.253424		.526382
J08	210090P15_G	NOCALL	I.Bad Spectrum	0	0	0	0	0	0		0
J09	201322P9_G	G	A.Conservative	3.447856	.998463	6445.3	23.286117	14.296195	835.625784		.553112
J09	201694P4_G	G	A.Conservative	2.628764	.997306	5337.5	74.747762	36.684163	644.12165		.553112
J09	208825P7_G	NOCALL	I.Bad Spectrum	0	0	0	0	0	0		0
J09	209189P2_G	G	A.Conservative	3.451049	.996818	6277.1	118.235392	70.200655	808.845896		.553112
J09	210090P15_G	NOCALL	I.Bad Spectrum	0	0	0	0	0	0		0
J10	201322P9_G	G	A.Conservative	2.948503	.941559	6445.3	15.101391	9.489497	742.357555		.500368
J10	201694P4_G	G	A.Conservative	2.363275	.999051	5337.5	75.25422	38.571131	592.274696		.500368
J10	208825P7_G	NOCALL	I.Bad Spectrum	0	0	0	0	0	0		0
J10	209189P2_G	G	A.Conservative	2.949644	.997092	6277.1	73.522767	44.790729	719.611108		.500368
J10	210090P15_G	NOCALL	I.Bad Spectrum	0	0	0	0	0	0		0
J11	201322P9_G	G	A.Conservative	2.710862	.995333	6445.3	15.340402	17.566837	814.245108		.491103
J11	201694P4_G	G	A.Conservative	2.091673	.986213	5337.5	38.3431	36.030385	655.074175		.491103
J11	208825P7_G	NOCALL	I.Bad Spectrum	0	0	0	0	0	0		0
J11	209189P2_G	G	A.Conservative	2.643386	.994265	6277.1	62.993129	70.168353	786.156703		.491103
J11	210090P15_G	NOCALL	I.Bad Spectrum	0	0	0	0	0	0		0
J12	201322P9_G	G	A.Conservative	2.108533	.99598	6445.3	58.716255	17.253279	852.440385		1.176998
J12	201694P4_G	G	A.Conservative	1.28513	.992476	5337.5	20.436214	13.069123	757.6839		.449734
J12	208825P7_G	NOCALL	I.Bad Spectrum	0	0	0	0	0	0		0
J12	209189P2_G	G	A.Conservative	2.148454	.997807	6277.1	50.758393	38.996786	802.788168		.449734
J12	210090P15_G	NOCALL	I.Bad Spectrum	0	0	0	0	0	0		0
J13	201322P9_G	G	A.Conservative	1.71539	.992972	6445.3	15.16709	10.022403	751.850481		.480364
J13	201694P4_G	G	A.Conservative	1.052603	.995452	5337.5	37.998561	20.530952	612.025011		.480364
J13	208825P7_G	NOCALL	I.Bad Spectrum	0	0	0	0	0	0		0
J13	209189P2_G	G	A.Conservative	1.774939	.996549	6277.1	58.310961	37.369288	730.46927		.480364
J13	210090P15_G	NOCALL	I.Bad Spectrum	0	0	0	0	0	0		0
J14	201322P9_G	G	A.Conservative	1.91562	.852879	6445.3	11.526407	8.573997	782.514176		.422467
J14	201694P4_G	NOCALL	D.Low Probability	1.050093	.355583	5337.5	8.453948	2.277032	675.63524		.956249
J14	208825P7_G	NOCALL	I.Bad Spectrum	0	0	0	0	0	0		0
J14	209189P2_G	NOCALL	D.Low Probability	1.976344	.341337	6277.1	6.625445	2.197235	801.800838		.956249
J14	210090P15_G	NOCALL	I.Bad Spectrum	0	0	0	0	0	0		0
J15	201322P9_G	NOCALL	D.Low Probability	2.589937	.996426	6445.3	90.166869	20.540188	827.772021		1.358756
J15	201694P4_G	G	A.Conservative	2.270105	.996993	5337.5	69.7261	33.673355	628.05606		.56309
J15	208825P7_G	NOCALL	I.Bad Spectrum	0	0	0	0	0	0		0
J15	209189P2_G	G	A.Conservative	3.167399	.99784	6277.1	107.633984	61.678078	827.272042		.56309
J15	210090P15_G	NOCALL	I.Bad Spectrum	0	0	0	0	0	0		0
J16	201322P9_G	G	A.Conservative	2.416125	.995966	6445.3	52.929209	19.762404	843.040929		.887911
J16	201694P4_G	G	A.Conservative	2.127733	.997031	5337.5	74.116418	41.898862	642.506192		.493923
J16	208825P7_G	NOCALL	D.Low Probability	3.676699	.356519	7129.7	7.00452	2.224191	665.709102		1.066127
J16	209189P2_G	G	A.Conservative	2.926564	.994442	6277.1	105.333267	70.094728	819.628362		.493923
J16	210090P15_G	NOCALL	I.Bad Spectrum	0	0	0	0	0	0		0
J17	201322P9_G	NOCALL	D.Low Probability	2.611354	.996473	6445.3	65.784171	19.10261	828.329426		1.176471
J17	201694P4_G	G	A.Conservative	2.526666	.995031	5337.5	54.14025	27.925924	642.999708		.504683
J17	208825P7_G	NOCALL	I.Bad Spectrum	0	0	0	0	0	0		0
J17	209189P2_G	G	A.Conservative	3.409779	.994992	6277.1	96.89421	60.173315	833.183558		.504683
J17	210090P15_G	NOCALL	I.Bad Spectrum	0	0	0	0	0	0		0
J18	201322P9_G	NOCALL	D.Low Probability	2.379309	.992577	6445.3	55.97852	15.237316	803.814		1.295144
J18	201694P4_G	G	A.Conservative	2.417004	.997783	5337.5	63.600375	32.156196	619.322527		.579802
J18	208825P7_G	NOCALL	I.Bad Spectrum	0	0	0	0	0	0		0
J18	209189P2_G	G	A.Conservative	2.913165	.994876	6277.1	71.20221	43.53317	784.430401		.579802
J18	210090P15_G	NOCALL	D.Low Probability	1.83481	.081252	5515.6	2.591848	.598351	679.901413		1.295144
J19	201322P9_G	NOCALL	D.Low Probability	1.462767	.996514	6445.3	50.098347	15.051119	828.232769		1.062617
J19	201694P4_G	G	A.Conservative	1.39298	.99491	5337.5	42.186997	20.713917	602.659893		.512665
J19	208825P7_G	NOCALL	I.Bad Spectrum	0	0	0	0	0	0		0
J19	209189P2_G	G	A.Conservative	1.951701	.998099	6277.1	75.063193	44.341993	806.816415		.512665
J19	210090P15_G	NOCALL	I.Bad Spectrum	0	0	0	0	0	0		0
J20	201322P9_G	G	A.Conservative	3.01795	.995311	6445.3	34.263853	15.73366	814.321832		.717195
J20	201694P4_G	G	A.Conservative	2.131892	.991577	5337.5	53.982131	27.919908	658.894274		.496875
J20	208825P7_G	NOCALL	I.Bad Spectrum	0	0	0	0	0	0		0
J20	209189P2_G	G	A.Conservative	2.836208	.99645	6277.1	90.881842	55.632237	800.933473		.496875
J20	210090P15_G	NOCALL	I.Bad Spectrum	0	0	0	0	0	0		0
J21	201322P9_G	G	A.Conservative	2.905311	.996921	6445.3	22.383895	14.572464	804.155073		.5042
J21	201694P4_G	G	A.Conservative	2.121	.994284	5337.5	50.664767	27.166685	648.994588		.5042
J21	208825P7_G	NOCALL	I.Bad Spectrum	0	0	0	0	0	0		0
J21	209189P2_G	G	A.Conservative	2.916759	.996378	6277.1	114.511105	72.377492	779.125572		.5042
J21	210090P15_G	NOCALL	I.Bad Spectrum	0	0	0	0	0	0		0
J22	201322P9_G	NOCALL	D.Low Probability	2.432081	.992699	6445.3	65.761971	21.296025	846.405189		1.107475
J22	201694P4_G	G	A.Conservative	1.807958	.985974	5337.5	35.806563	22.280001	680.509299		.458524
J22	208825P7_G	NOCALL	I.Bad Spectrum	0	0	0	0	0	0		0
J22	209189P2_G	G	A.Conservative	2.817624	.992263	6277.1	82.378298	59.774733	835.187415		.458524
J22	210090P15_G	NOCALL	I.Bad Spectrum	0	0	0	0	0	0		0
J23	201322P9_G	G	A.Conservative	2.45182	.995712	6445.3	18.804713	12.220009	762.378262		.50665
J23	201694P4_G	G	A.Conservative	1.94317	.995477	5337.5	20.422172	10.86066	631.46994		.50665
J23	208825P7_G	NOCALL	I.Bad Spectrum	0	0	0	0	0	0		0
J23	209189P2_G	NOCALL	D.Low Probability	2.147037	.995064	6277.1	26.269949	7.154439	798.440353		1.17476
J23	210090P15_G	NOCALL	I.Bad Spectrum	0	0	0	0	0	0		0
J24	201322P9_G	G	A.Conservative	3.090207	.996262	6445.3	23.266161	14.194614	743.447821		.489205
J24	201694P4_G	NOCALL	D.Low Probability	1.674617	.632721	5337.5	18.670934	3.908573	628.770397		1.167429
J24	208825P7_G	NOCALL	I.Bad Spectrum	0	0	0	0	0	0		0
J24	209189P2_G	NOCALL	D.Low Probability	2.474328	.111947	6277.1	3.302362	.820918	770.637076		1.167429
J24	210090P15_G	NOCALL	D.Low Probability	1.772463	.473354	5515.6	13.644835	2.950847	641.633799		1.167429
K01	201322P9_G	G	A.Conservative	1.010751	.985083	6445.3	17.978964	9.877912	824.530536		.513611
K01	201694P4_G	G	A.Conservative	.685196	.996695	5337.5	43.944411	19.398435	629.129465		.513611
K01	208825P7_G	NOCALL	I.Bad Spectrum	0	0	0	0	0	0		0
K01	209189P2_G	G	A.Conservative	1.124585	.997464	6277.1	46.809692	24.880118	768.853593		.513611
K01	210090P15_G	NOCALL	I.Bad Spectrum	0	0	0	0	0	0		0
K02	201322P9_G	G	A.Conservative	1.274592	.911735	6445.3	12.541319	9.163025	792.568284		.467052
K02	201694P4_G	NOCALL	D.Low Probability	.414617	.954796	5337.5	22.859098	5.85822	677.398623		1.100927
K02	208825P7_G	NOCALL	I.Bad Spectrum	0	0	0	0	0	0		0
K02	209189P2_G	NOCALL	D.Low Probability	1.053309	.995185	6277.1	37.874164	11.690424	832.553141		1.100927
K02	210090P15_G	NOCALL	I.Bad Spectrum	0	0	0	0	0	0		0
K03	201322P9_G	NOCALL	D.Low Probability	1.933618	.996909	6445.3	58.05387	15.558743	767.851443		1.343535
K03	201694P4_G	G	A.Conservative	1.055181	.99478	5337.5	47.564584	27.84044	651.547934		.517346
K03	208825P7_G	NOCALL	I.Bad Spectrum	0	0	0	0	0	0		0
K03	209189P2_G	G	A.Conservative	1.645336	.997556	6277.1	73.600389	51.556862	749.937982		.517346
K03	210090P15_G	NOCALL	I.Bad Spectrum	0	0	0	0	0	0		0
K04	201322P9_G	NOCALL	D.Low Probability	1.570361	.996774	6445.3	59.777875	15.524213	795.195264		1.28784
K04	201694P4_G	NOCALL	D.Low Probability	.927242	.991625	5337.5	90.913511	19.312955	649.217564		1.28784
K04	208825P7_G	NOCALL	I.Bad Spectrum	0	0	0	0	0	0		0
K04	209189P2_G	G	A.Conservative	2.289016	.993727	6277.1	76.218882	45.64038	735.865587		.48844
K04	210090P15_G	NOCALL	I.Bad Spectrum	0	0	0	0	0	0		0
K05	201322P9_G	G	A.Conservative	1.968238	.9911	6445.3	15.901015	10.058546	786.413325		.524571
K05	201694P4_G	G	A.Conservative	1.584457	.996123	5337.5	53.230271	28.196864	651.691009		.524571
K05	208825P7_G	NOCALL	I.Bad Spectrum	0	0	0	0	0	0		0
K05	209189P2_G	G	A.Conservative	2.082695	.997793	6277.1	65.076637	40.056379	757.635207		.524571
K05	210090P15_G	NOCALL	I.Bad Spectrum	0	0	0	0	0	0		0
K06	201322P9_G	G	A.Conservative	2.223198	.998978	6445.3	17.361751	12.583125	825.032625		.453949
K06	201694P4_G	G	A.Conservative	1.467705	.996964	5337.5	76.124151	44.984821	668.726965		.453949
K06	208825P7_G	NOCALL	I.Bad Spectrum	0	0	0	0	0	0		0
K06	209189P2_G	G	A.Conservative	2.207519	.995792	6277.1	64.097307	45.049364	799.396695		.453949
K06	210090P15_G	NOCALL	D.Low Probability	.905449	.693779	5515.6	17.190041	4.217584	698.7386		1.075902
K07	201322P9_G	G	A.Conservative	1.103273	.997147	6445.3	27.150643	17.175556	818.147407		.52846
K07	201694P4_G	G	A.Conservative	.447501	.99866	5337.5	116.647392	60.865344	657.556372		.52846
K07	208825P7_G	NOCALL	I.Bad Spectrum	0	0	0	0	0	0		0
K07	209189P2_G	G	A.Conservative	1.109358	.995375	6277.1	138.039489	84.815765	797.266084		.52846
K07	210090P15_G	NOCALL	D.Low Probability	.234943	.211369	5515.6	7.33567	1.392316	676.908989		1.316254
K08	201322P9_G	G	A.Conservative	1.682004	.99467	6445.3	32.134248	15.20204	829.310096		.716179
K08	201694P4_G	G	A.Conservative	1.092506	.997031	5337.5	61.744447	34.225468	664.520066		.452057
K08	208825P7_G	NOCALL	I.Bad Spectrum	0	0	0	0	0	0		0
K08	209189P2_G	G	A.Conservative	1.676352	.997861	6277.1	70.275043	46.528601	800.722446		.452057
K08	210090P15_G	NOCALL	I.Bad Spectrum	0	0	0	0	0	0		0
K09	201322P9_G	NOCALL	D.Low Probability	1.548654	.99553	6445.3	51.325049	14.540052	808.723518		1.065163
K09	201694P4_G	G	A.Conservative	1.099501	.995659	5337.5	42.016877	23.974551	670.626831		.462298
K09	208825P7_G	NOCALL	I.Bad Spectrum	0	0	0	0	0	0		0
K09	209189P2_G	G	A.Conservative	1.637899	.994176	6277.1	68.355578	46.044377	789.488763		.462298
K09	210090P15_G	NOCALL	I.Bad Spectrum	0	0	0	0	0	0		0
K10	201322P9_G	G	A.Conservative	1.572832	.944425	6445.3	24.851049	9.460794	764.359877		.838634
K10	201694P4_G	G	A.Conservative	1.254141	.991616	5337.5	26.637552	14.852137	657.954117		.490215
K10	208825P7_G	NOCALL	I.Bad Spectrum	0	0	0	0	0	0		0
K10	209189P2_G	G	A.Conservative	2.033541	.997942	6277.1	22.236755	14.493291	741.973821		.490215
K10	210090P15_G	NOCALL	I.Bad Spectrum	0	0	0	0	0	0		0
K11	201322P9_G	NOCALL	D.Low Probability	1.335136	.99725	6445.3	54.350909	17.385543	789.757184		1.07454
K11	201694P4_G	G	A.Conservative	1.201098	.992671	5337.5	36.672561	19.450489	628.3906		.529546
K11	208825P7_G	NOCALL	I.Bad Spectrum	0	0	0	0	0	0		0
K11	209189P2_G	G	A.Conservative	1.605766	.998692	6277.1	85.464781	55.130084	765.103112		.529546
K11	210090P15_G	NOCALL	I.Bad Spectrum	0	0	0	0	0	0		0
K12	201322P9_G	NOCALL	D.Low Probability	1.44516	.99821	6445.3	53.822458	13.547058	809.715331		1.204333
K12	201694P4_G	NOCALL	D.Low Probability	.898687	.991286	5337.5	72.354525	14.220939	662.414935		1.204333
K12	208825P7_G	NOCALL	I.Bad Spectrum	0	0	0	0	0	0		0
K12	209189P2_G	G	A.Conservative	1.70991	.997742	6277.1	68.402776	35.297328	776.418327		.513646
K12	210090P15_G	NOCALL	I.Bad Spectrum	0	0	0	0	0	0		0
K13	201322P9_G	G	A.Conservative	1.76862	.997738	6445.3	17.5276	11.96126	807.864452		.49457
K13	201694P4_G	G	A.Conservative	1.023372	.995844	5337.5	71.543477	38.096187	691.011259		.49457
K13	208825P7_G	NOCALL	I.Bad Spectrum	0	0	0	0	0	0		0
K13	209189P2_G	G	A.Conservative	1.805437	.998375	6277.1	87.690072	57.688123	795.737428		.49457
K13	210090P15_G	NOCALL	I.Bad Spectrum	0	0	0	0	0	0		0
K14	201322P9_G	G	A.Conservative	2.51302	.997311	6445.3	23.473502	12.073929	778.202351		.607026
K14	201694P4_G	G	A.Conservative	1.60172	.99686	5337.5	45.859489	19.192884	618.931924		.607026
K14	208825P7_G	NOCALL	I.Bad Spectrum	0	0	0	0	0	0		0
K14	209189P2_G	G	A.Conservative	2.493264	.993697	6277.1	115.924558	57.787622	755.468453		.607026
K14	210090P15_G	NOCALL	I.Bad Spectrum	0	0	0	0	0	0		0
K15	201322P9_G	NOCALL	D.Low Probability	1.835865	.995501	6445.3	38.454261	10.817504	793.374243		1.117638
K15	201694P4_G	G	A.Conservative	1.941129	.995697	5337.5	40.940601	19.140578	617.404701		.540982
K15	208825P7_G	NOCALL	I.Bad Spectrum	0	0	0	0	0	0		0
K15	209189P2_G	G	A.Conservative	2.561399	.998562	6277.1	57.454954	31.860469	719.472211		.540982
K15	210090P15_G	NOCALL	D.Low Probability	1.236939	.178421	5515.6	5.032812	1.186803	652.915246		1.117638
K16	201322P9_G	G	A.Conservative	2.791266	.997291	6445.3	25.348895	10.882959	787.058545		.790346
K16	201694P4_G	G	A.Conservative	2.118805	.993635	5337.5	42.555787	19.885062	565.802522		.592407
K16	208825P7_G	NOCALL	I.Bad Spectrum	0	0	0	0	0	0		0
K16	209189P2_G	G	A.Conservative	2.920515	.998074	6277.1	62.321221	35.066162	703.08502		.592407
K16	210090P15_G	NOCALL	I.Bad Spectrum	0	0	0	0	0	0		0
K17	201322P9_G	NOCALL	D.Low Probability	1.300719	.997602	6445.3	53.449706	16.432704	830.82675		1.104552
K17	201694P4_G	G	A.Conservative	1.116416	.99589	5337.5	32.197135	17.41993	685.215117		.479497
K17	208825P7_G	NOCALL	I.Bad Spectrum	0	0	0	0	0	0		0
K17	209189P2_G	G	A.Conservative	1.864538	.99587	6277.1	68.517259	45.089732	790.023755		.479497
K17	210090P15_G	NOCALL	I.Bad Spectrum	0	0	0	0	0	0		0
K18	201322P9_G	NOCALL	D.Low Probability	1.668827	.994237	6445.3	59.354174	14.657279	807.895689		1.243776
K18	201694P4_G	G	A.Conservative	1.467257	.997627	5337.5	60.735913	25.289157	644.912654		.534868
K18	208825P7_G	NOCALL	I.Bad Spectrum	0	0	0	0	0	0		0
K18	209189P2_G	G	A.Conservative	2.215133	.993843	6277.1	78.320298	38.895736	738.047557		.534868
K18	210090P15_G	NOCALL	D.Low Probability	1.007601	.293164	5515.6	9.014399	1.882044	670.617942		1.243776
K19	201322P9_G	NOCALL	D.Low Probability	1.227036	.998072	6445.3	66.008923	19.911108	834.373364		1.142686
K19	201694P4_G	G	A.Conservative	1.161376	.999253	5337.5	57.186578	26.565381	606.021531		.531485
K19	208825P7_G	NOCALL	D.Low Probability	2.333606	.2997	7129.7	5.508713	1.875259	515.522943		1.142686
K19	209189P2_G	G	A.Conservative	1.694436	.998501	6277.1	81.510214	45.236438	786.00362		.531485
K19	210090P15_G	NOCALL	D.Low Probability	.706052	0	5515.6	1.324616	.339253	680.977196		1.142686
K20	201322P9_G	NOCALL	D.Low Probability	1.828647	.996927	6445.3	105.27687	22.753364	810.788565		1.342603
K20	201694P4_G	G	A.Conservative	1.602017	.996448	5337.5	84.374451	40.384148	605.494004		.52382
K20	208825P7_G	NOCALL	I.Bad Spectrum	0	0	0	0	0	0		0
K20	209189P2_G	G	A.Conservative	2.32867	.992133	6277.1	115.445294	66.482694	771.804675		.52382
K20	210090P15_G	NOCALL	D.Low Probability	1.010823	.166379	5515.6	6.270744	1.118744	641.766823		1.342603
K21	201322P9_G	NOCALL	D.Low Probability	2.500136	.996929	6445.3	48.521827	14.567018	785.159658		1.208886
K21	201694P4_G	G	A.Conservative	2.801984	.993786	5337.5	45.634055	23.479213	632.922754		.556265
K21	208825P7_G	NOCALL	I.Bad Spectrum	0	0	0	0	0	0		0
K21	209189P2_G	G	A.Conservative	3.557541	.995509	6277.1	92.806076	57.77176	784.410017		.556265
K21	210090P15_G	NOCALL	I.Bad Spectrum	0	0	0	0	0	0		0
K22	201322P9_G	G	A.Conservative	1.932482	.99629	6445.3	45.059565	15.42896	811.118064		.973548
K22	201694P4_G	G	A.Conservative	1.714682	.995108	5337.5	62.973336	29.248736	659.593553		.535707
K22	208825P7_G	NOCALL	I.Bad Spectrum	0	0	0	0	0	0		0
K22	209189P2_G	G	A.Conservative	2.392042	.9924	6277.1	79.342798	44.211478	765.740683		.535707
K22	210090P15_G	NOCALL	D.Low Probability	1.071154	.204767	5515.6	5.850106	1.347872	678.463668		1.102446
K23	201322P9_G	G	A.Conservative	2.341007	.992493	6445.3	23.412637	15.106735	764.601549		.485591
K23	201694P4_G	NOCALL	D.Low Probability	.918707	.992708	5337.5	70.433076	15.199582	675.962604		1.192356
K23	208825P7_G	NOCALL	D.Low Probability	2.216996	.413321	7129.7	8.267173	2.544858	669.765281		1.192356
K23	209189P2_G	G	A.Conservative	2.182832	.996823	6277.1	28.576541	17.869226	816.51949		.485591
K23	210090P15_G	NOCALL	I.Bad Spectrum	0	0	0	0	0	0		0
K24	201322P9_G	G	A.Conservative	2.239485	.801567	6445.3	12.325444	8.126363	807.357203		.62836
K24	201694P4_G	NOCALL	D.Low Probability	1.680361	.575789	5337.5	13.034249	3.609505	658.053073		.983668
K24	208825P7_G	NOCALL	I.Bad Spectrum	0	0	0	0	0	0		0
K24	209189P2_G	NOCALL	D.Low Probability	2.129718	.191926	6277.1	3.900088	1.287678	792.834842		.983668
K24	210090P15_G	NOCALL	I.Bad Spectrum	0	0	0	0	0	0		0
L01	201322P9_G	G	A.Conservative	-.94075	.992291	6445.3	15.14387	9.988755	733.105205		.501742
L01	201694P4_G	G	A.Conservative	-.980127	.997069	5337.5	45.547585	24.87132	589.092869		.501742
L01	208825P7_G	NOCALL	I.Bad Spectrum	0	0	0	0	0	0		0
L01	209189P2_G	G	A.Conservative	-.858147	.999254	6277.1	59.51972	38.147987	719.32412		.501742
L01	210090P15_G	NOCALL	I.Bad Spectrum	0	0	0	0	0	0		0
L02	201322P9_G	G	A.Conservative	.598527	.997399	6445.3	21.627006	14.286364	750.560924		.485202
L02	201694P4_G	NOCALL	D.Low Probability	-.34867	.828433	5337.5	21.171082	5.025393	627.825135		1.120188
L02	208825P7_G	NOCALL	I.Bad Spectrum	0	0	0	0	0	0		0
L02	209189P2_G	NOCALL	D.Low Probability	.045786	.220928	6277.1	5.160331	1.459764	784.048728		1.120188
L02	210090P15_G	NOCALL	I.Bad Spectrum	0	0	0	0	0	0		0
L03	201322P9_G	NOCALL	D.Low Probability	.531193	.997008	6445.3	52.319749	16.133607	802.458824		1.184479
L03	201694P4_G	G	A.Conservative	.679755	.988149	5337.5	26.378543	13.987074	624.239459		.465752
L03	208825P7_G	NOCALL	I.Bad Spectrum	0	0	0	0	0	0		0
L03	209189P2_G	G	A.Conservative	.949956	.997412	6277.1	64.180834	39.693828	760.252023		.465752
L03	210090P15_G	NOCALL	I.Bad Spectrum	0	0	0	0	0	0		0
L04	201322P9_G	G	A.Conservative	.749819	.996144	6445.3	20.73416	10.798509	831.231641		.651678
L04	201694P4_G	G	A.Conservative	.299691	.992806	5337.5	31.810537	20.194838	627.936813		.411169
L04	208825P7_G	NOCALL	I.Bad Spectrum	0	0	0	0	0	0		0
L04	209189P2_G	G	A.Conservative	.701129	.998305	6277.1	44.604233	33.701704	820.230418		.411169
L04	210090P15_G	NOCALL	I.Bad Spectrum	0	0	0	0	0	0		0
L05	201322P9_G	G	A.Conservative	.58986	.995454	6445.3	19.85768	12.092658	805.500983		.577127
L05	201694P4_G	G	A.Conservative	.041285	.998511	5337.5	78.579366	39.390067	647.121403		.577127
L05	208825P7_G	NOCALL	I.Bad Spectrum	0	0	0	0	0	0		0
L05	209189P2_G	G	A.Conservative	.599125	.995829	6277.1	88.934624	52.586288	784.385997		.577127
L05	210090P15_G	NOCALL	I.Bad Spectrum	0	0	0	0	0	0		0
L06	201322P9_G	G	A.Conservative	.910537	.995838	6445.3	18.890861	12.352205	773.19961		.542418
L06	201694P4_G	G	A.Conservative	.605674	.997246	5337.5	44.572793	23.917958	609.319259		.542418
L06	208825P7_G	NOCALL	I.Bad Spectrum	0	0	0	0	0	0		0
L06	209189P2_G	G	A.Conservative	.913598	.995596	6277.1	97.197548	61.685337	749.844511		.542418
L06	210090P15_G	NOCALL	I.Bad Spectrum	0	0	0	0	0	0		0
L07	201322P9_G	G	A.Conservative	-.529861	.996101	6445.3	40.226623	17.196265	815.938198		.820434
L07	201694P4_G	G	A.Conservative	-.666348	.998323	5337.5	78.784042	45.472201	659.631272		.454691
L07	208825P7_G	NOCALL	I.Bad Spectrum	0	0	0	0	0	0		0
L07	209189P2_G	G	A.Conservative	-.349032	.998374	6277.1	76.052485	52.507628	783.912316		.454691
L07	210090P15_G	NOCALL	D.Low Probability	-.970869	.25466	5515.6	7.35354	1.625849	693.556613		1.127881
L08	201322P9_G	NOCALL	D.Low Probability	.301442	.996012	6445.3	86.465013	24.496105	822.754343		1.165001
L08	201694P4_G	G	A.Conservative	.377999	.996819	5337.5	58.75828	38.018098	639.610773		.470052
L08	208825P7_G	NOCALL	I.Bad Spectrum	0	0	0	0	0	0		0
L08	209189P2_G	G	A.Conservative	.782873	.994088	6277.1	101.906687	77.773485	788.692239		.470052
L08	210090P15_G	NOCALL	I.Bad Spectrum	0	0	0	0	0	0		0
L09	201322P9_G	G	A.Conservative	.483453	.997953	6445.3	17.435523	11.83977	792.269027		.510939
L09	201694P4_G	G	A.Conservative	-.02084	.996702	5337.5	78.391528	43.246177	647.405811		.510939
L09	208825P7_G	NOCALL	I.Bad Spectrum	0	0	0	0	0	0		0
L09	209189P2_G	G	A.Conservative	.503592	.996121	6277.1	75.1109	49.435818	768.06232		.510939
L09	210090P15_G	NOCALL	I.Bad Spectrum	0	0	0	0	0	0		0
L10	201322P9_G	G	A.Conservative	1.066465	.995807	6445.3	18.767347	12.093555	763.689947		.476015
L10	201694P4_G	G	A.Conservative	.654833	.998531	5337.5	68.099691	35.776112	627.324826		.476015
L10	208825P7_G	NOCALL	I.Bad Spectrum	0	0	0	0	0	0		0
L10	209189P2_G	G	A.Conservative	1.054889	.995011	6277.1	69.485713	43.4032	743.504023		.476015
L10	210090P15_G	NOCALL	I.Bad Spectrum	0	0	0	0	0	0		0
L11	201322P9_G	G	A.Conservative	.297248	.818028	6445.3	10.537634	8.224283	789.763128		.474631
L11	201694P4_G	NOCALL	D.Low Probability	-.361299	.991882	5337.5	52.172307	14.997831	659.002481		1.116406
L11	208825P7_G	NOCALL	I.Bad Spectrum	0	0	0	0	0	0		0
L11	209189P2_G	G	A.Conservative	.377098	.998961	6277.1	39.750359	30.188427	777.688275		.474631
L11	210090P15_G	NOCALL	I.Bad Spectrum	0	0	0	0	0	0		0
L12	201322P9_G	G	A.Conservative	.299935	.992532	6445.3	22.120883	10.118522	794.12749		.709667
L12	201694P4_G	NOCALL	D.Low Probability	-.152043	.987341	5337.5	30.777074	7.799763	678.516832		1.114344
L12	208825P7_G	NOCALL	I.Bad Spectrum	0	0	0	0	0	0		0
L12	209189P2_G	G	A.Conservative	.434374	.994045	6277.1	32.114321	22.255982	764.462311		.494942
L12	210090P15_G	NOCALL	I.Bad Spectrum	0	0	0	0	0	0		0
L13	201322P9_G	NOCALL	D.Low Probability	-.69347	.995503	6445.3	37.676033	12.864784	820.514467		1.127367
L13	201694P4_G	G	A.Conservative	-.523338	.995417	5337.5	56.268028	36.189586	652.714252		.476287
L13	208825P7_G	NOCALL	I.Bad Spectrum	0	0	0	0	0	0		0
L13	209189P2_G	G	A.Conservative	-.257367	.993913	6277.1	94.414576	71.549848	790.193534		.476287
L13	210090P15_G	NOCALL	I.Bad Spectrum	0	0	0	0	0	0		0
L14	201322P9_G	NOCALL	D.Low Probability	.248444	.99606	6445.3	40.275792	10.517939	794.738606		1.159234
L14	201694P4_G	G	A.Conservative	.689986	.992246	5337.5	43.735397	21.969699	605.843678		.553175
L14	208825P7_G	NOCALL	I.Bad Spectrum	0	0	0	0	0	0		0
L14	209189P2_G	G	A.Conservative	1.148338	.999068	6277.1	69.782602	41.265778	770.380365		.553175
L14	210090P15_G	NOCALL	I.Bad Spectrum	0	0	0	0	0	0		0
L15	201322P9_G	G	A.Conservative	1.250015	.994341	6445.3	26.110645	10.399049	797.497907		.738109
L15	201694P4_G	G	A.Conservative	1.060677	.996046	5337.5	52.748833	27.74665	604.456735		.491977
L15	208825P7_G	NOCALL	I.Bad Spectrum	0	0	0	0	0	0		0
L15	209189P2_G	G	A.Conservative	1.545844	.991599	6277.1	63.752503	40.300719	735.508622		.491977
L15	210090P15_G	NOCALL	I.Bad Spectrum	0	0	0	0	0	0		0
L16	201322P9_G	NOCALL	D.Low Probability	1.275349	.994249	6445.3	70.607486	17.378911	786.37784		1.190178
L16	201694P4_G	G	A.Conservative	1.578324	.995559	5337.5	59.537675	26.612641	571.1273		.515666
L16	208825P7_G	NOCALL	I.Bad Spectrum	0	0	0	0	0	0		0
L16	209189P2_G	G	A.Conservative	2.020403	.996767	6277.1	107.597849	56.648417	732.105322		.515666
L16	210090P15_G	NOCALL	D.Low Probability	.654116	.209948	5515.6	6.63714	1.36803	631.306909		1.190178
L17	201322P9_G	NOCALL	D.Low Probability	-.00491	.995949	6445.3	61.894581	17.919293	795.225976		1.229014
L17	201694P4_G	G	A.Conservative	.091045	.994758	5337.5	34.729304	19.058401	603.657615		.546005
L17	208825P7_G	NOCALL	I.Bad Spectrum	0	0	0	0	0	0		0
L17	209189P2_G	G	A.Conservative	.450482	.998061	6277.1	66.134923	43.046178	748.064643		.546005
L17	210090P15_G	NOCALL	I.Bad Spectrum	0	0	0	0	0	0		0
L18	201322P9_G	G	A.Conservative	.12597	.993439	6445.3	20.928099	11.023168	865.799945		.69526
L18	201694P4_G	NOCALL	D.Low Probability	-.120712	.989953	5337.5	45.221789	12.439141	665.564001		1.018235
L18	208825P7_G	NOCALL	I.Bad Spectrum	0	0	0	0	0	0		0
L18	209189P2_G	G	A.Conservative	.116667	.997471	6277.1	30.462474	23.961128	819.587046		.46804
L18	210090P15_G	NOCALL	I.Bad Spectrum	0	0	0	0	0	0		0
L19	201322P9_G	NOCALL	I.Bad Spectrum	0	0	0	0	0	0		0
L19	201694P4_G	G	C.Aggressive	.056796	.844155	5337.5	18.347885	5.096094	564.679427		.964402
L19	208825P7_G	NOCALL	I.Bad Spectrum	0	0	0	0	0	0		0
L19	209189P2_G	NOCALL	D.Low Probability	-.435708	.735218	6277.1	13.292855	4.448594	595.949736		.964402
L19	210090P15_G	NOCALL	I.Bad Spectrum	0	0	0	0	0	0		0
L20	201322P9_G	G	A.Conservative	1.489485	.923406	6445.3	23.896042	9.289299	815.798324		.79951
L20	201694P4_G	G	A.Conservative	1.359609	.99526	5337.5	25.614604	12.427632	619.410694		.509719
L20	208825P7_G	NOCALL	I.Bad Spectrum	0	0	0	0	0	0		0
L20	209189P2_G	G	A.Conservative	1.95009	.998274	6277.1	45.018956	26.078837	764.843942		.509719
L20	210090P15_G	NOCALL	I.Bad Spectrum	0	0	0	0	0	0		0
L21	201322P9_G	G	A.Conservative	.689194	.859055	6445.3	22.528527	8.643821	809.541837		.836292
L21	201694P4_G	G	A.Conservative	.63938	.993967	5337.5	23.962339	11.568404	644.230234		.458451
L21	208825P7_G	NOCALL	I.Bad Spectrum	0	0	0	0	0	0		0
L21	209189P2_G	G	A.Conservative	1.089209	.999051	6277.1	40.412887	22.93777	764.287059		.458451
L21	210090P15_G	NOCALL	I.Bad Spectrum	0	0	0	0	0	0		0
L22	201322P9_G	G	A.Conservative	.217503	.832015	6445.3	23.191877	8.376442	813.105401		.934547
L22	201694P4_G	G	A.Conservative	-.290246	.998866	5337.5	35.953488	19.242372	655.476927		.471764
L22	208825P7_G	NOCALL	I.Bad Spectrum	0	0	0	0	0	0		0
L22	209189P2_G	G	A.Conservative	.183357	.999441	6277.1	33.053716	21.298901	762.544951		.471764
L22	210090P15_G	NOCALL	D.Low Probability	-.304321	.231735	5515.6	5.043959	1.494772	694.800874		1.108323
L23	201322P9_G	G	A.Conservative	.439709	.936442	6445.3	23.3282	9.444098	775.001467		.75063
L23	201694P4_G	NOCALL	D.Low Probability	-.088054	.992841	5337.5	28.779626	6.363975	635.846907		1.227419
L23	208825P7_G	NOCALL	I.Bad Spectrum	0	0	0	0	0	0		0
L23	209189P2_G	NOCALL	D.Low Probability	.283901	.991207	6277.1	31.703517	8.47452	805.670115		1.227419
L23	210090P15_G	NOCALL	I.Bad Spectrum	0	0	0	0	0	0		0
L24	201322P9_G	G	A.Conservative	-.151204	.850254	6445.3	16.160151	8.557858	759.40423		.630864
L24	201694P4_G	NOCALL	D.Low Probability	-.502434	.993689	5337.5	26.125202	7.359193	638.100459		1.098713
L24	208825P7_G	NOCALL	I.Bad Spectrum	0	0	0	0	0	0		0
L24	209189P2_G	NOCALL	D.Low Probability	-.055907	.778915	6277.1	14.371566	4.749253	804.493781		1.098713
L24	210090P15_G	NOCALL	I.Bad Spectrum	0	0	0	0	0	0		0
M01	201322P9_G	G	A.Conservative	1.932614	.992862	6445.3	27.954776	20.328225	819.919383		.492402
M01	201694P4_G	G	A.Conservative	1.349436	.995831	5337.5	71.179936	42.275127	663.728435		.492402
M01	208825P7_G	G	C.Aggressive	.86692	.97555	7129.7	5.873352	5.863003	714.84571		.680841
M01	209189P2_G	G	A.Conservative	1.928905	.995491	6277.1	81.97011	57.820117	790.696164		.492402
M01	210090P15_G	NOCALL	I.Bad Spectrum	0	0	0	0	0	0		0
M02	201322P9_G	G	A.Conservative	2.940802	.997734	6445.3	21.965237	15.355594	790.29878		.436817
M02	201694P4_G	G	A.Conservative	2.09897	.992373	5337.5	19.743301	11.253431	661.556899		.436817
M02	208825P7_G	NOCALL	D.Low Probability	3.99249	.390947	7129.7	7.259787	2.431642	432.297721		1.11101
M02	209189P2_G	G	A.Conservative	3.026134	.989672	6277.1	19.671052	13.330393	821.592729		.436817
M02	210090P15_G	NOCALL	D.Low Probability	1.493589	.286488	5515.6	7.208685	1.812559	678.150533		1.11101
M03	201322P9_G	G	A.Conservative	3.849312	.994416	6445.3	25.761739	19.928478	880.02416		.479096
M03	201694P4_G	G	A.Conservative	2.888466	.999416	5337.5	101.09284	65.365561	679.656912		.479096
M03	208825P7_G	NOCALL	D.Low Probability	3.276813	.568182	7129.7	11.816723	3.460483	558.881779		1.225389
M03	209189P2_G	G	A.Conservative	3.848772	.99588	6277.1	114.408805	86.123374	854.220721		.479096
M03	210090P15_G	NOCALL	D.Low Probability	2.406448	.187991	5515.6	5.637312	1.244975	706.825462		1.225389
M04	201322P9_G	G	A.Conservative	3.495776	.993307	6445.3	70.374826	20.932448	824.287901		1.016715
M04	201694P4_G	G	A.Conservative	2.601748	.996641	5337.5	80.003526	34.58349	631.600965		.56791
M04	208825P7_G	NOCALL	I.Bad Spectrum	0	0	0	0	0	0		0
M04	209189P2_G	G	A.Conservative	3.515031	.994103	6277.1	149.073262	76.705627	753.323892		.56791
M04	210090P15_G	NOCALL	D.Low Probability	2.088332	.261445	5515.6	8.772565	1.65131	655.838033		1.354782
M05	201322P9_G	G	A.Conservative	3.452661	.99452	6445.3	22.373205	16.447495	834.533372		.487368
M05	201694P4_G	G	A.Conservative	2.553926	.995594	5337.5	71.927022	42.700588	636.041449		.487368
M05	208825P7_G	NOCALL	I.Bad Spectrum	0	0	0	0	0	0		0
M05	209189P2_G	G	A.Conservative	3.456547	.994924	6277.1	94.746832	67.463156	812.276975		.487368
M05	210090P15_G	NOCALL	D.Low Probability	1.927172	.184406	5515.6	3.981551	1.233986	681.780013		.961174
M06	201322P9_G	G	A.Conservative	3.684755	.998149	6445.3	26.484889	18.522957	834.611416		.462905
M06	201694P4_G	G	A.Conservative	2.950927	.998825	5337.5	115.456823	65.528584	649.930354		.462905
M06	208825P7_G	NOCALL	I.Bad Spectrum	0	0	0	0	0	0		0
M06	209189P2_G	G	A.Conservative	3.684283	.997145	6277.1	115.076528	77.978777	811.370961		.462905
M06	210090P15_G	NOCALL	I.Bad Spectrum	0	0	0	0	0	0		0
M07	201322P9_G	G	A.Conservative	1.808868	.995575	6445.3	72.641091	18.107193	769.053313		1.282564
M07	201694P4_G	G	A.Conservative	1.738931	.993648	5337.5	40.810759	20.534385	603.123016		.513252
M07	208825P7_G	NOCALL	I.Bad Spectrum	0	0	0	0	0	0		0
M07	209189P2_G	G	A.Conservative	2.495568	.995353	6277.1	75.234256	45.20022	742.635769		.513252
M07	210090P15_G	NOCALL	I.Bad Spectrum	0	0	0	0	0	0		0
M08	201322P9_G	G	A.Conservative	2.462464	.989109	6445.3	13.275977	10.704265	801.80687		.45096
M08	201694P4_G	G	A.Conservative	1.563062	.99832	5337.5	59.382502	38.915797	654.198601		.45096
M08	208825P7_G	NOCALL	I.Bad Spectrum	0	0	0	0	0	0		0
M08	209189P2_G	G	A.Conservative	2.467558	.994849	6277.1	65.51691	51.211361	779.145423		.45096
M08	210090P15_G	NOCALL	I.Bad Spectrum	0	0	0	0	0	0		0
M09	201322P9_G	G	A.Conservative	3.203896	.996369	6445.3	43.787367	15.550466	825.165211		.707584
M09	201694P4_G	G	A.Conservative	2.389304	.994816	5337.5	90.679531	37.232102	659.568617		.560705
M09	208825P7_G	NOCALL	I.Bad Spectrum	0	0	0	0	0	0		0
M09	209189P2_G	G	A.Conservative	3.111082	.99698	6277.1	118.56846	58.918773	782.149919		.560705
M09	210090P15_G	NOCALL	I.Bad Spectrum	0	0	0	0	0	0		0
M10	201322P9_G	G	A.Conservative	2.976873	.996359	6445.3	25.1694	12.059242	847.9278		.731476
M10	201694P4_G	G	A.Conservative	2.081595	.993631	5337.5	45.133819	26.983955	656.944612		.523672
M10	208825P7_G	NOCALL	I.Bad Spectrum	0	0	0	0	0	0		0
M10	209189P2_G	G	A.Conservative	2.987948	.998494	6277.1	56.343193	39.691582	771.782791		.523672
M10	210090P15_G	NOCALL	D.Low Probability	2.150764	.10526	5515.6	2.58513	.751184	687.840117		.888497
M11	201322P9_G	NOCALL	D.Low Probability	2.887256	.994742	6445.3	73.463418	18.138336	803.689448		1.251177
M11	201694P4_G	G	A.Conservative	2.158163	.996852	5337.5	79.229373	41.125044	642.622283		.474518
M11	208825P7_G	NOCALL	I.Bad Spectrum	0	0	0	0	0	0		0
M11	209189P2_G	G	A.Conservative	3.030789	.995775	6277.1	102.869135	63.12639	767.995119		.474518
M11	210090P15_G	NOCALL	I.Bad Spectrum	0	0	0	0	0	0		0
M12	201322P9_G	NOCALL	D.Low Probability	2.805026	.991861	6445.3	84.244855	21.14587	840.456757		1.318568
M12	201694P4_G	G	A.Conservative	2.491268	.995481	5337.5	79.258037	38.404165	644.3732		.547336
M12	208825P7_G	NOCALL	I.Bad Spectrum	0	0	0	0	0	0		0
M12	209189P2_G	G	A.Conservative	3.360867	.992036	6277.1	101.97084	58.262263	820.671977		.547336
M12	210090P15_G	NOCALL	I.Bad Spectrum	0	0	0	0	0	0		0
M13	201322P9_G	NOCALL	D.Low Probability	1.910126	.997176	6445.3	95.729131	24.849457	838.596677		1.195218
M13	201694P4_G	G	A.Conservative	1.655329	.997528	5337.5	91.217889	43.04331	639.866613		.540133
M13	208825P7_G	NOCALL	I.Bad Spectrum	0	0	0	0	0	0		0
M13	209189P2_G	G	A.Conservative	2.466398	.996187	6277.1	147.205326	83.528083	801.255705		.540133
M13	210090P15_G	NOCALL	D.Low Probability	1.205822	.178282	5515.6	5.372321	1.193369	684.474708		1.195218
M14	201322P9_G	NOCALL	D.Low Probability	2.449261	.99394	6445.3	61.438474	15.599886	823.424242		1.263019
M14	201694P4_G	G	A.Conservative	2.038956	.99459	5337.5	52.303941	26.856925	674.963472		.552299
M14	208825P7_G	NOCALL	I.Bad Spectrum	0	0	0	0	0	0		0
M14	209189P2_G	G	A.Conservative	3.04776	.993136	6277.1	85.250323	51.796077	768.152992		.552299
M14	210090P15_G	NOCALL	I.Bad Spectrum	0	0	0	0	0	0		0
M15	201322P9_G	NOCALL	D.Low Probability	2.804469	.995936	6445.3	50.947968	16.165393	828.004862		1.159727
M15	201694P4_G	G	A.Conservative	1.901179	.994664	5337.5	43.315758	25.78893	668.684003		.492602
M15	208825P7_G	NOCALL	I.Bad Spectrum	0	0	0	0	0	0		0
M15	209189P2_G	G	A.Conservative	2.599625	.998821	6277.1	56.897408	39.957277	716.13764		.492602
M15	210090P15_G	NOCALL	I.Bad Spectrum	0	0	0	0	0	0		0
M16	201322P9_G	G	A.Conservative	2.794466	.996846	6445.3	17.24927	11.482037	810.932056		.465908
M16	201694P4_G	NOCALL	D.Low Probability	1.804331	.990768	5337.5	63.799777	12.556255	663.217566		1.133643
M16	208825P7_G	NOCALL	I.Bad Spectrum	0	0	0	0	0	0		0
M16	209189P2_G	G	A.Conservative	2.898449	.995508	6277.1	16.165415	10.426299	818.951865		.465908
M16	210090P15_G	NOCALL	D.Low Probability	1.765197	.132957	5515.6	4.406621	.897814	694.399339		1.133643
M17	201322P9_G	NOCALL	D.Low Probability	2.07318	.996573	6445.3	35.752528	12.245392	804.247736		1.046602
M17	201694P4_G	G	A.Conservative	1.289968	.993728	5337.5	35.803372	26.208157	610.492744		.402629
M17	208825P7_G	NOCALL	I.Bad Spectrum	0	0	0	0	0	0		0
M17	209189P2_G	G	A.Conservative	1.70656	.995433	6277.1	57.994315	50.455974	797.033527		.402629
M17	210090P15_G	NOCALL	I.Bad Spectrum	0	0	0	0	0	0		0
M18	201322P9_G	NOCALL	D.Low Probability	2.978603	.995294	6445.3	60.682348	13.794161	838.07153		1.235496
M18	201694P4_G	G	A.Conservative	2.3874	.993557	5337.5	41.873905	20.116527	636.034359		.520796
M18	208825P7_G	NOCALL	I.Bad Spectrum	0	0	0	0	0	0		0
M18	209189P2_G	G	A.Conservative	3.219932	.996264	6277.1	119.994201	68.940596	823.358854		.520796
M18	210090P15_G	NOCALL	I.Bad Spectrum	0	0	0	0	0	0		0
M19	201322P9_G	NOCALL	D.Low Probability	1.763476	.995859	6445.3	48.589176	16.105226	841.289336		1.002651
M19	201694P4_G	G	A.Conservative	1.299626	.986092	5337.5	20.630349	12.095707	651.557051		.411162
M19	208825P7_G	NOCALL	I.Bad Spectrum	0	0	0	0	0	0		0
M19	209189P2_G	G	A.Conservative	2.058441	.997133	6277.1	52.648273	36.394344	770.147327		.411162
M19	210090P15_G	NOCALL	I.Bad Spectrum	0	0	0	0	0	0		0
M20	201322P9_G	G	A.Conservative	3.043208	.996515	6445.3	30.922397	13.6957	791.309532		.664364
M20	201694P4_G	G	A.Conservative	2.399482	.990897	5337.5	23.804718	14.610938	657.980909		.464022
M20	208825P7_G	NOCALL	I.Bad Spectrum	0	0	0	0	0	0		0
M20	209189P2_G	G	A.Conservative	3.227156	.997901	6277.1	83.078559	60.55009	781.67471		.464022
M20	210090P15_G	NOCALL	I.Bad Spectrum	0	0	0	0	0	0		0
M21	201322P9_G	G	A.Conservative	2.851898	.994566	6445.3	21.243326	11.03953	809.542578		.605578
M21	201694P4_G	G	A.Conservative	1.742077	.993829	5337.5	25.348372	14.046464	650.136013		.448144
M21	208825P7_G	NOCALL	I.Bad Spectrum	0	0	0	0	0	0		0
M21	209189P2_G	G	A.Conservative	2.824073	.993661	6277.1	70.019361	46.936949	771.329908		.448144
M21	210090P15_G	NOCALL	I.Bad Spectrum	0	0	0	0	0	0		0
M22	201322P9_G	G	A.Conservative	2.701406	.908797	6445.3	25.124338	9.118482	826.516787		.697562
M22	201694P4_G	G	A.Conservative	2.323333	.988155	5337.5	28.209982	12.769692	649.46939		.515584
M22	208825P7_G	NOCALL	I.Bad Spectrum	0	0	0	0	0	0		0
M22	209189P2_G	G	A.Conservative	3.085011	.996249	6277.1	49.145264	26.513441	790.165191		.515584
M22	210090P15_G	NOCALL	I.Bad Spectrum	0	0	0	0	0	0		0
M23	201322P9_G	G	A.Conservative	3.274991	.993937	6445.3	19.244528	12.244771	847.324612		.543684
M23	201694P4_G	G	A.Conservative	2.177429	.991576	5337.5	39.334824	14.671709	668.37981		.702953
M23	208825P7_G	NOCALL	I.Bad Spectrum	0	0	0	0	0	0		0
M23	209189P2_G	NOCALL	D.Low Probability	2.702701	.99207	6277.1	22.875833	6.503226	823.557279		1.141137
M23	210090P15_G	NOCALL	D.Low Probability	1.796543	.14357	5515.6	3.858185	.960807	678.926442		1.141137
M24	201322P9_G	G	A.Conservative	3.68882	.917049	6445.3	13.845886	9.234377	792.628024		.513774
M24	201694P4_G	NOCALL	D.Low Probability	2.389923	.715682	5337.5	18.690382	4.400071	611.701799		1.140913
M24	208825P7_G	NOCALL	I.Bad Spectrum	0	0	0	0	0	0		0
M24	209189P2_G	NOCALL	D.Low Probability	3.174303	.626802	6277.1	13.719007	3.832776	812.460278		1.140913
M24	210090P15_G	NOCALL	D.Low Probability	2.417016	.205274	5515.6	5.417237	1.31752	627.578038		1.140913
N01	201322P9_G	G	A.Conservative	2.042598	.998626	6445.3	31.074019	20.557327	795.44181		.514114
N01	201694P4_G	G	A.Conservative	1.364528	.998633	5337.5	75.642711	41.049343	616.840342		.514114
N01	208825P7_G	NOCALL	D.Low Probability	.862435	.501714	7129.7	11.290659	3.070265	534.237963		1.245077
N01	209189P2_G	G	A.Conservative	2.067334	.992999	6277.1	91.327273	58.631905	762.838541		.514114
N01	210090P15_G	NOCALL	D.Low Probability	.857191	.562681	5515.6	17.025065	3.46857	647.237086		1.245077
N02	201322P9_G	G	A.Conservative	2.218907	.996546	6445.3	21.48924	12.462544	797.549398		.560574
N02	201694P4_G	NOCALL	D.Low Probability	1.248363	.940138	5337.5	23.322178	5.699223	635.503444		1.229415
N02	208825P7_G	NOCALL	I.Bad Spectrum	0	0	0	0	0	0		0
N02	209189P2_G	NOCALL	D.Low Probability	2.035326	.373077	6277.1	8.252818	2.367134	785.163338		1.229415
N02	210090P15_G	NOCALL	I.Bad Spectrum	0	0	0	0	0	0		0
N03	201322P9_G	G	A.Conservative	2.44252	.995433	6445.3	23.167488	14.897872	813.732033		.539091
N03	201694P4_G	G	A.Conservative	1.828383	.997152	5337.5	87.679575	46.917689	664.400019		.539091
N03	208825P7_G	NOCALL	I.Bad Spectrum	0	0	0	0	0	0		0
N03	209189P2_G	G	A.Conservative	2.443488	.997294	6277.1	92.988238	58.142741	789.884632		.539091
N03	210090P15_G	NOCALL	I.Bad Spectrum	0	0	0	0	0	0		0
N04	201322P9_G	G	A.Conservative	2.777726	.994404	6445.3	19.884017	12.005274	777.447901		.552889
N04	201694P4_G	G	A.Conservative	2.040456	.987111	5337.5	28.359891	14.079288	621.02643		.552889
N04	208825P7_G	NOCALL	I.Bad Spectrum	0	0	0	0	0	0		0
N04	209189P2_G	G	A.Conservative	2.810133	.994561	6277.1	83.634068	49.015305	753.186612		.552889
N04	210090P15_G	NOCALL	I.Bad Spectrum	0	0	0	0	0	0		0
N05	201322P9_G	G	A.Conservative	2.597408	.998859	6445.3	19.983993	11.122405	718.806441		.522123
N05	201694P4_G	G	A.Conservative	1.679469	.991831	5337.5	22.591388	10.117814	629.213276		.522123
N05	208825P7_G	NOCALL	I.Bad Spectrum	0	0	0	0	0	0		0
N05	209189P2_G	G	A.Conservative	2.572814	.995645	6277.1	40.293597	21.697632	731.240092		.522123
N05	210090P15_G	NOCALL	I.Bad Spectrum	0	0	0	0	0	0		0
N06	201322P9_G	NOCALL	D.Low Probability	2.399553	.995897	6445.3	70.956911	17.463359	836.514851		1.272942
N06	201694P4_G	G	A.Conservative	1.955206	.996996	5337.5	81.283662	34.249951	691.981649		.519594
N06	208825P7_G	NOCALL	I.Bad Spectrum	0	0	0	0	0	0		0
N06	209189P2_G	G	A.Conservative	2.813982	.996557	6277.1	94.396993	47.606729	830.859288		.519594
N06	210090P15_G	NOCALL	D.Low Probability	1.767972	.150142	5515.6	4.969958	1.025991	713.825766		1.272942
N07	201322P9_G	NOCALL	D.Low Probability	1.014581	.994465	6445.3	55.520519	16.473232	788.773125		1.122043
N07	201694P4_G	G	A.Conservative	.606929	.993108	5337.5	34.623655	15.626987	640.643807		.502254
N07	208825P7_G	NOCALL	I.Bad Spectrum	0	0	0	0	0	0		0
N07	209189P2_G	G	A.Conservative	1.247815	.989994	6277.1	67.706954	36.610249	752.311734		.502254
N07	210090P15_G	NOCALL	I.Bad Spectrum	0	0	0	0	0	0		0
N08	201322P9_G	G	A.Conservative	2.098537	.866495	6445.3	12.357117	8.73572	749.685509		.468389
N08	201694P4_G	G	A.Conservative	1.532939	.991268	5337.5	22.961123	12.664104	627.408986		.468389
N08	208825P7_G	NOCALL	I.Bad Spectrum	0	0	0	0	0	0		0
N08	209189P2_G	G	A.Conservative	2.114174	.997758	6277.1	44.102382	30.058835	738.50711		.468389
N08	210090P15_G	NOCALL	I.Bad Spectrum	0	0	0	0	0	0		0
N09	201322P9_G	G	A.Conservative	2.969627	.993982	6445.3	18.064791	11.591767	768.630869		.510284
N09	201694P4_G	G	A.Conservative	2.187214	.995378	5337.5	57.234135	29.669722	621.960262		.510284
N09	208825P7_G	NOCALL	I.Bad Spectrum	0	0	0	0	0	0		0
N09	209189P2_G	G	A.Conservative	3.002723	.994991	6277.1	88.644293	55.080502	746.672898		.510284
N09	210090P15_G	NOCALL	I.Bad Spectrum	0	0	0	0	0	0		0
N10	201322P9_G	G	A.Conservative	2.860222	.995394	6445.3	19.773348	13.573003	824.68103		.515903
N10	201694P4_G	G	A.Conservative	1.997532	.993553	5337.5	71.309898	39.85916	647.988511		.515903
N10	208825P7_G	NOCALL	I.Bad Spectrum	0	0	0	0	0	0		0
N10	209189P2_G	G	A.Conservative	2.869785	.993203	6277.1	86.364	57.480467	794.144102		.515903
N10	210090P15_G	NOCALL	I.Bad Spectrum	0	0	0	0	0	0		0
N11	201322P9_G	G	A.Conservative	2.988677	.9925	6445.3	16.482658	10.889564	746.843433		.457557
N11	201694P4_G	G	A.Conservative	2.021766	.991064	5337.5	43.178113	23.594649	638.734358		.457557
N11	208825P7_G	NOCALL	I.Bad Spectrum	0	0	0	0	0	0		0
N11	209189P2_G	G	A.Conservative	3.015234	.99091	6277.1	74.029575	47.501641	733.617754		.457557
N11	210090P15_G	NOCALL	D.Low Probability	1.601688	.177278	5515.6	4.095431	1.180431	652.585748		.862281
N12	201322P9_G	NOCALL	D.Low Probability	2.356175	.996599	6445.3	73.07078	20.478804	819.876202		1.253737
N12	201694P4_G	G	A.Conservative	1.97814	.997057	5337.5	46.922422	26.965176	711.813279		.475706
N12	208825P7_G	NOCALL	I.Bad Spectrum	0	0	0	0	0	0		0
N12	209189P2_G	G	A.Conservative	3.067679	.99526	6277.1	89.894076	61.350652	805.251984		.475706
N12	210090P15_G	NOCALL	D.Low Probability	1.419186	.26134	5515.6	7.066114	1.667402	674.430241		1.253737
N13	201322P9_G	G	A.Conservative	2.854892	.980274	6445.3	22.036091	9.874631	765.496208		.810457
N13	201694P4_G	G	A.Conservative	2.558697	.989625	5337.5	23.218932	12.549191	638.603807		.512441
N13	208825P7_G	NOCALL	I.Bad Spectrum	0	0	0	0	0	0		0
N13	209189P2_G	G	A.Conservative	3.106759	.997735	6277.1	30.645514	20.813107	766.232602		.512441
N13	210090P15_G	NOCALL	I.Bad Spectrum	0	0	0	0	0	0		0
N14	201322P9_G	G	A.Conservative	1.954593	.888253	6445.3	12.639519	8.963749	831.053307		.471646
N14	201694P4_G	NOCALL	D.Low Probability	.755059	.659804	5337.5	15.764923	4.03	642.388836		1.154518
N14	208825P7_G	NOCALL	I.Bad Spectrum	0	0	0	0	0	0		0
N14	209189P2_G	G	A.Conservative	2.046315	.997232	6277.1	46.701247	32.023452	789.664736		.471646
N14	210090P15_G	NOCALL	I.Bad Spectrum	0	0	0	0	0	0		0
N15	201322P9_G	NOCALL	D.Low Probability	1.964819	.995285	6445.3	54.084601	13.621121	817.470632		1.139922
N15	201694P4_G	G	A.Conservative	2.103973	.99358	5337.5	46.873211	24.863885	650.40822		.518385
N15	208825P7_G	NOCALL	I.Bad Spectrum	0	0	0	0	0	0		0
N15	209189P2_G	G	A.Conservative	2.761307	.995437	6277.1	74.232453	48.301482	761.152676		.518385
N15	210090P15_G	NOCALL	I.Bad Spectrum	0	0	0	0	0	0		0
N16	201322P9_G	NOCALL	D.Low Probability	2.241693	.993025	6445.3	51.356049	14.984452	803.381985		1.092373
N16	201694P4_G	G	A.Conservative	1.563587	.995716	5337.5	42.574668	24.66427	664.320764		.463011
N16	208825P7_G	NOCALL	I.Bad Spectrum	0	0	0	0	0	0		0
N16	209189P2_G	G	A.Conservative	2.468537	.995461	6277.1	62.487248	43.227307	780.469922		.463011
N16	210090P15_G	NOCALL	I.Bad Spectrum	0	0	0	0	0	0		0
N17	201322P9_G	G	A.Conservative	2.83505	.991991	6445.3	18.14965	10.04813	762.051896		.51445
N17	201694P4_G	G	A.Conservative	2.036396	.991726	5337.5	41.356622	18.482944	645.644906		.51445
N17	208825P7_G	NOCALL	I.Bad Spectrum	0	0	0	0	0	0		0
N17	209189P2_G	G	A.Conservative	2.953656	.994759	6277.1	44.58267	23.889576	775.691072		.51445
N17	210090P15_G	NOCALL	D.Low Probability	1.44074	.493634	5515.6	12.349573	3.047553	686.095281		1.145393
N18	201322P9_G	NOCALL	D.Low Probability	2.171115	.990377	6445.3	60.534752	15.59622	789.432797		1.251963
N18	201694P4_G	G	A.Conservative	1.958151	.994677	5337.5	33.650446	17.348197	632.518419		.471812
N18	208825P7_G	NOCALL	I.Bad Spectrum	0	0	0	0	0	0		0
N18	209189P2_G	G	A.Conservative	2.486155	.996491	6277.1	75.483301	47.195293	752.704654		.471812
N18	210090P15_G	NOCALL	D.Low Probability	1.426098	.136939	5515.6	4.341544	.928207	669.800102		1.251963
N19	201322P9_G	G	A.Conservative	2.195816	.998398	6445.3	17.167098	11.160398	760.471565		.503463
N19	201694P4_G	G	A.Conservative	1.506317	.992146	5337.5	40.732327	21.673331	663.655338		.503463
N19	208825P7_G	NOCALL	I.Bad Spectrum	0	0	0	0	0	0		0
N19	209189P2_G	G	A.Conservative	2.218773	.998553	6277.1	72.211231	45.54556	763.744128		.503463
N19	210090P15_G	NOCALL	D.Low Probability	1.110053	.271539	5515.6	6.525435	1.727634	702.49451		1.064284
N20	201322P9_G	G	A.Conservative	2.328696	.958271	6445.3	14.636863	9.618532	807.231495		.517402
N20	201694P4_G	G	A.Conservative	1.765046	.994501	5337.5	23.557634	12.603747	663.821349		.517402
N20	208825P7_G	NOCALL	I.Bad Spectrum	0	0	0	0	0	0		0
N20	209189P2_G	G	A.Conservative	2.411116	.994671	6277.1	41.101471	26.188924	803.330136		.517402
N20	210090P15_G	NOCALL	I.Bad Spectrum	0	0	0	0	0	0		0
N21	201322P9_G	G	A.Conservative	2.217741	.997649	6445.3	19.223697	10.381029	744.917846		.548152
N21	201694P4_G	G	A.Conservative	1.3151	.99399	5337.5	29.212703	12.776239	628.643826		.548152
N21	208825P7_G	NOCALL	I.Bad Spectrum	0	0	0	0	0	0		0
N21	209189P2_G	G	A.Conservative	2.319396	.995269	6277.1	49.778269	26.036718	754.053167		.548152
N21	210090P15_G	NOCALL	I.Bad Spectrum	0	0	0	0	0	0		0
N22	201322P9_G	G	A.Conservative	2.333633	.978246	6445.3	24.755078	9.866421	832.794203		.788096
N22	201694P4_G	G	A.Conservative	1.945675	.832911	5337.5	13.800876	8.410682	639.084704		.475533
N22	208825P7_G	NOCALL	I.Bad Spectrum	0	0	0	0	0	0		0
N22	209189P2_G	G	A.Conservative	2.53416	.998422	6277.1	16.801612	12.226318	731.706902		.475533
N22	210090P15_G	NOCALL	I.Bad Spectrum	0	0	0	0	0	0		0
N23	201322P9_G	G	A.Conservative	2.133011	.996875	6445.3	21.191764	14.587926	753.398194		.48662
N23	201694P4_G	G	A.Conservative	1.464796	.996603	5337.5	31.864422	17.54421	666.970994		.48662
N23	208825P7_G	NOCALL	I.Bad Spectrum	0	0	0	0	0	0		0
N23	209189P2_G	G	A.Conservative	2.188917	.998116	6277.1	28.339758	18.871001	731.964076		.48662
N23	210090P15_G	NOCALL	I.Bad Spectrum	0	0	0	0	0	0		0
N24	201322P9_G	G	A.Conservative	2.446487	.948433	6445.3	12.964678	9.513453	787.52444		.517708
N24	201694P4_G	NOCALL	D.Low Probability	1.276225	.356596	5337.5	10.305131	2.238963	637.930486		1.229878
N24	208825P7_G	NOCALL	I.Bad Spectrum	0	0	0	0	0	0		0
N24	209189P2_G	NOCALL	D.Low Probability	1.883245	.366452	6277.1	8.829905	2.290686	787.02966		1.229878
N24	210090P15_G	NOCALL	I.Bad Spectrum	0	0	0	0	0	0		0
O01	201322P9_G	G	A.Conservative	.665974	.995635	6445.3	23.508469	13.191441	831.067776		.545412
O01	201694P4_G	G	A.Conservative	.17366	.998012	5337.5	48.698032	22.225137	635.196185		.545412
O01	208825P7_G	G	C.Aggressive	-.493176	.993812	7129.7	5.947584	6.036094	753.767252		.724697
O01	209189P2_G	G	A.Conservative	.660157	.995628	6277.1	84.588195	45.996119	796.676759		.545412
O01	210090P15_G	NOCALL	I.Bad Spectrum	0	0	0	0	0	0		0
O02	201322P9_G	G	A.Conservative	1.58042	.996561	6445.3	21.465002	13.007546	765.800503		.550134
O02	201694P4_G	NOCALL	D.Low Probability	.49942	.988779	5337.5	62.531001	13.809566	627.159551		1.247414
O02	208825P7_G	NOCALL	I.Bad Spectrum	0	0	0	0	0	0		0
O02	209189P2_G	NOCALL	D.Low Probability	1.087575	.22582	6277.1	5.69012	1.503422	781.349394		1.247414
O02	210090P15_G	NOCALL	I.Bad Spectrum	0	0	0	0	0	0		0
O03	201322P9_G	G	A.Conservative	1.731441	.99314	6445.3	17.800274	11.554204	834.000606		.503976
O03	201694P4_G	G	A.Conservative	1.124329	.991692	5337.5	58.386552	17.265729	654.742496		.8855
O03	208825P7_G	NOCALL	I.Bad Spectrum	0	0	0	0	0	0		0
O03	209189P2_G	G	A.Conservative	1.757212	.997464	6277.1	84.007684	52.925281	802.559752		.503976
O03	210090P15_G	NOCALL	D.Low Probability	.744629	.362007	5515.6	8.873859	2.265615	645.978925		1.045963
O04	201322P9_G	G	A.Conservative	1.882469	.996286	6445.3	21.465084	11.900297	809.687774		.523978
O04	201694P4_G	G	A.Conservative	1.303772	.996098	5337.5	42.91151	19.07913	641.845859		.523978
O04	208825P7_G	NOCALL	I.Bad Spectrum	0	0	0	0	0	0		0
O04	209189P2_G	G	A.Conservative	1.909434	.995676	6277.1	99.296396	53.237865	787.146612		.523978
O04	210090P15_G	NOCALL	I.Bad Spectrum	0	0	0	0	0	0		0
O05	201322P9_G	G	A.Conservative	1.142679	.994477	6445.3	15.755641	11.768306	846.060876		.455387
O05	201694P4_G	G	A.Conservative	.565687	.991222	5337.5	28.991321	17.534798	703.793625		.455387
O05	208825P7_G	NOCALL	I.Bad Spectrum	0	0	0	0	0	0		0
O05	209189P2_G	G	A.Conservative	1.255421	.997664	6277.1	46.969122	33.992199	808.074652		.455387
O05	210090P15_G	NOCALL	I.Bad Spectrum	0	0	0	0	0	0		0
O06	201322P9_G	G	A.Conservative	1.176808	.934077	6445.3	14.596212	9.379224	769.539882		.498161
O06	201694P4_G	G	A.Conservative	.642969	.994732	5337.5	28.553069	14.429227	650.162538		.498161
O06	208825P7_G	NOCALL	I.Bad Spectrum	0	0	0	0	0	0		0
O06	209189P2_G	G	A.Conservative	1.132856	.997767	6277.1	58.565188	36.316074	749.628061		.498161
O06	210090P15_G	NOCALL	I.Bad Spectrum	0	0	0	0	0	0		0
O07	201322P9_G	G	A.Conservative	.737178	.99385	6445.3	21.774053	13.756573	839.551473		.512135
O07	201694P4_G	NOCALL	D.Low Probability	-.116763	.989248	5337.5	104.197266	23.185495	661.361276		1.225512
O07	208825P7_G	NOCALL	I.Bad Spectrum	0	0	0	0	0	0		0
O07	209189P2_G	G	A.Conservative	.950781	.997143	6277.1	30.233333	18.522402	797.796285		.512135
O07	210090P15_G	NOCALL	D.Low Probability	-.241719	.25441	5515.6	6.996704	1.612871	693.291121		1.225512
O08	201322P9_G	G	A.Conservative	1.416083	.998388	6445.3	30.496511	12.604578	829.21815		.67787
O08	201694P4_G	NOCALL	D.Low Probability	.468744	.989925	5337.5	54.048749	13.174987	630.646113		1.111276
O08	208825P7_G	NOCALL	I.Bad Spectrum	0	0	0	0	0	0		0
O08	209189P2_G	G	A.Conservative	1.351527	.995606	6277.1	57.803131	30.283038	766.931218		.452998
O08	210090P15_G	NOCALL	D.Low Probability	.470416	.233619	5515.6	6.015491	1.515139	669.88846		1.111276
O09	201322P9_G	NOCALL	D.Low Probability	1.548672	.997658	6445.3	48.86838	12.353086	823.01338		1.194608
O09	201694P4_G	G	A.Conservative	1.247881	.991319	5337.5	24.238203	11.63665	633.678565		.550347
O09	208825P7_G	NOCALL	I.Bad Spectrum	0	0	0	0	0	0		0
O09	209189P2_G	G	A.Conservative	2.224659	.999314	6277.1	74.606748	41.997841	762.977971		.550347
O09	210090P15_G	NOCALL	I.Bad Spectrum	0	0	0	0	0	0		0
O10	201322P9_G	G	A.Conservative	1.732722	.950738	6445.3	13.109486	9.563446	769.616349		.490794
O10	201694P4_G	NOCALL	D.Low Probability	.883595	.489504	5337.5	13.839991	3.070931	660.560845		1.127055
O10	208825P7_G	NOCALL	I.Bad Spectrum	0	0	0	0	0	0		0
O10	209189P2_G	NOCALL	D.Low Probability	1.541959	.897408	6277.1	20.617315	5.459917	820.397543		1.127055
O10	210090P15_G	NOCALL	I.Bad Spectrum	0	0	0	0	0	0		0
O11	201322P9_G	G	A.Conservative	1.527132	.994638	6445.3	13.289145	10.33002	853.393791		.436227
O11	201694P4_G	G	A.Conservative	.816185	.996223	5337.5	41.824033	26.727688	715.607144		.436227
O11	208825P7_G	NOCALL	I.Bad Spectrum	0	0	0	0	0	0		0
O11	209189P2_G	G	A.Conservative	1.548311	.997618	6277.1	53.373402	40.273412	806.303594		.436227
O11	210090P15_G	NOCALL	I.Bad Spectrum	0	0	0	0	0	0		0
O12	201322P9_G	NOCALL	D.Low Probability	1.045038	.996158	6445.3	59.445097	15.270394	831.518892		1.320726
O12	201694P4_G	G	A.Conservative	.870213	.994313	5337.5	55.440414	29.041806	664.198285		.480011
O12	208825P7_G	NOCALL	I.Bad Spectrum	0	0	0	0	0	0		0
O12	209189P2_G	G	A.Conservative	1.486539	.998143	6277.1	79.107695	49.467189	772.877202		.480011
O12	210090P15_G	NOCALL	D.Low Probability	.572051	.175848	5515.6	5.286282	1.150707	682.018063		1.320726
O13	201322P9_G	G	A.Conservative	.913375	.994369	6445.3	15.515288	10.176832	778.746743		.512255
O13	201694P4_G	NOCALL	D.Low Probability	.249309	.80597	5337.5	21.987918	4.91587	670.132061		1.195382
O13	208825P7_G	NOCALL	I.Bad Spectrum	0	0	0	0	0	0		0
O13	209189P2_G	NOCALL	D.Low Probability	.746223	.994682	6277.1	52.805712	14.408997	835.093582		1.195382
O13	210090P15_G	NOCALL	I.Bad Spectrum	0	0	0	0	0	0		0
O14	201322P9_G	G	A.Conservative	.967988	.995576	6445.3	23.413219	11.43941	766.305619		.630621
O14	201694P4_G	NOCALL	D.Low Probability	.152654	.992455	5337.5	56.140629	12.429603	660.179007		1.052415
O14	208825P7_G	NOCALL	I.Bad Spectrum	0	0	0	0	0	0		0
O14	209189P2_G	G	A.Conservative	1.261936	.995851	6277.1	35.180507	20.144471	758.483758		.461564
O14	210090P15_G	NOCALL	I.Bad Spectrum	0	0	0	0	0	0		0
O15	201322P9_G	NOCALL	D.Low Probability	1.278042	.993486	6445.3	56.132297	16.370471	816.666095		1.112568
O15	201694P4_G	G	A.Conservative	.912596	.992133	5337.5	37.283184	15.414989	619.041978		.517476
O15	208825P7_G	NOCALL	I.Bad Spectrum	0	0	0	0	0	0		0
O15	209189P2_G	G	A.Conservative	1.641959	.99739	6277.1	71.085791	35.548329	745.422964		.517476
O15	210090P15_G	NOCALL	I.Bad Spectrum	0	0	0	0	0	0		0
O16	201322P9_G	G	A.Conservative	1.422022	.885258	6445.3	12.128584	8.900331	788.956653		.490436
O16	201694P4_G	G	A.Conservative	.938296	.98942	5337.5	21.73386	13.059546	669.09938		.490436
O16	208825P7_G	NOCALL	I.Bad Spectrum	0	0	0	0	0	0		0
O16	209189P2_G	G	A.Conservative	1.45515	.99661	6277.1	30.352981	21.613836	753.366259		.490436
O16	210090P15_G	NOCALL	I.Bad Spectrum	0	0	0	0	0	0		0
O17	201322P9_G	G	A.Conservative	1.432768	.996215	6445.3	24.379045	11.054916	782.617786		.72278
O17	201694P4_G	G	A.Conservative	1.21465	.997878	5337.5	44.210707	17.901294	613.105101		.556608
O17	208825P7_G	NOCALL	I.Bad Spectrum	0	0	0	0	0	0		0
O17	209189P2_G	G	A.Conservative	1.732961	.99454	6277.1	51.476604	24.964136	731.274408		.556608
O17	210090P15_G	NOCALL	D.Low Probability	.430281	.206099	5515.6	5.605996	1.345294	643.17887		1.108901
O18	201322P9_G	G	A.Conservative	1.43689	.8177	6445.3	12.322371	8.219742	770.406495		.515414
O18	201694P4_G	G	A.Conservative	1.158181	.995503	5337.5	46.907953	24.818592	616.798316		.515414
O18	208825P7_G	NOCALL	I.Bad Spectrum	0	0	0	0	0	0		0
O18	209189P2_G	G	A.Conservative	1.508601	.99762	6277.1	58.145497	37.473361	742.450942		.515414
O18	210090P15_G	NOCALL	I.Bad Spectrum	0	0	0	0	0	0		0
O19	201322P9_G	G	A.Conservative	.99156	.965701	6445.3	22.889242	9.713831	797.180514		.686804
O19	201694P4_G	NOCALL	D.Low Probability	.440936	.994215	5337.5	72.976645	16.953234	648.121479		1.069983
O19	208825P7_G	NOCALL	I.Bad Spectrum	0	0	0	0	0	0		0
O19	209189P2_G	G	A.Conservative	1.431747	.997782	6277.1	30.368892	17.753403	801.0369		.481073
O19	210090P15_G	NOCALL	D.Low Probability	.45301	.105928	5515.6	3.094421	.744101	655.192131		1.069983
O20	201322P9_G	G	A.Conservative	1.368021	.954054	6445.3	18.86004	9.609707	800.5891		.599034
O20	201694P4_G	G	A.Conservative	1.059028	.992549	5337.5	19.038146	12.046042	683.488814		.438639
O20	208825P7_G	NOCALL	I.Bad Spectrum	0	0	0	0	0	0		0
O20	209189P2_G	G	A.Conservative	1.723004	.99633	6277.1	22.612052	16.99355	747.823144		.438639
O20	210090P15_G	NOCALL	I.Bad Spectrum	0	0	0	0	0	0		0
O21	201322P9_G	G	A.Conservative	1.764317	.997956	6445.3	17.494473	11.568552	798.209706		.523306
O21	201694P4_G	G	A.Conservative	.92842	.994464	5337.5	35.305697	19.075727	649.99034		.523306
O21	208825P7_G	NOCALL	I.Bad Spectrum	0	0	0	0	0	0		0
O21	209189P2_G	G	A.Conservative	1.765357	.996887	6277.1	62.895911	40.342062	759.415299		.523306
O21	210090P15_G	NOCALL	I.Bad Spectrum	0	0	0	0	0	0		0
O22	201322P9_G	G	A.Conservative	1.71553	.995323	6445.3	20.805461	10.016404	807.424684		.653335
O22	201694P4_G	NOCALL	D.Low Probability	.788745	.986316	5337.5	32.488864	8.86675	669.549372		.98322
O22	208825P7_G	NOCALL	I.Bad Spectrum	0	0	0	0	0	0		0
O22	209189P2_G	G	A.Conservative	1.947389	.93066	6277.1	15.525649	9.321399	748.450097		.504866
O22	210090P15_G	NOCALL	I.Bad Spectrum	0	0	0	0	0	0		0
O23	201322P9_G	G	A.Conservative	1.76625	.997061	6445.3	16.109601	14.221227	772.93773		.437032
O23	201694P4_G	NOCALL	D.Low Probability	.789326	.988171	5337.5	52.398096	16.396624	680.666496		.992969
O23	208825P7_G	NOCALL	I.Bad Spectrum	0	0	0	0	0	0		0
O23	209189P2_G	G	A.Conservative	1.8762	.9935	6277.1	14.84744	12.731125	781.722982		.437032
O23	210090P15_G	NOCALL	I.Bad Spectrum	0	0	0	0	0	0		0
O24	201322P9_G	G	A.Conservative	.686961	.896843	6445.3	20.535456	9.041655	797.816662		.749017
O24	201694P4_G	NOCALL	D.Low Probability	.285208	.993691	5337.5	49.555513	12.645273	640.968121		1.030203
O24	208825P7_G	NOCALL	I.Bad Spectrum	0	0	0	0	0	0		0
O24	209189P2_G	NOCALL	D.Low Probability	.721514	.997768	6277.1	36.889736	11.186551	765.799747		1.030203
O24	210090P15_G	NOCALL	D.Low Probability	.264246	.13831	5515.6	3.540698	.933656	677.328833		1.030203
P01	201322P9_G	G	A.Conservative	-.568774	.99622	6445.3	15.18422	11.140355	768.324177		.442661
P01	201694P4_G	G	A.Conservative	-.727352	.995516	5337.5	26.508195	16.174194	638.814394		.442661
P01	208825P7_G	NOCALL	D.Low Probability	-.538035	.515655	7129.7	8.865286	3.145601	573.669181		1.048285
P01	209189P2_G	G	A.Conservative	-.535484	.999552	6277.1	66.906597	47.719076	752.465783		.442661
P01	210090P15_G	NOCALL	D.Low Probability	-1.432037	.190809	5515.6	4.844827	1.25043	627.192378		1.048285
P02	201322P9_G	G	A.Conservative	.437407	.992949	6445.3	19.360054	10.675178	772.144355		.503764
P02	201694P4_G	NOCALL	D.Low Probability	-.457697	.986633	5337.5	34.486964	8.616647	618.398213		1.069481
P02	208825P7_G	NOCALL	I.Bad Spectrum	0	0	0	0	0	0		0
P02	209189P2_G	NOCALL	D.Low Probability	.05157	.28095	6277.1	6.363809	1.851801	787.992316		1.069481
P02	210090P15_G	NOCALL	D.Low Probability	-.606584	.345215	5515.6	8.411713	2.16272	655.817936		1.069481
P03	201322P9_G	G	A.Conservative	.13916	.994422	6445.3	14.891831	12.241595	783.625437		.427552
P03	201694P4_G	NOCALL	D.Low Probability	-.507024	.72553	5337.5	18.373927	4.424504	662.135092		1.083593
P03	208825P7_G	NOCALL	I.Bad Spectrum	0	0	0	0	0	0		0
P03	209189P2_G	G	A.Conservative	.310339	.995417	6277.1	17.36913	13.805496	786.745003		.427552
P03	210090P15_G	NOCALL	I.Bad Spectrum	0	0	0	0	0	0		0
P04	201322P9_G	G	A.Conservative	.067866	.996396	6445.3	12.519971	10.120074	841.963379		.420976
P04	201694P4_G	G	A.Conservative	-.165101	.993442	5337.5	24.460474	15.96333	674.138653		.420976
P04	208825P7_G	NOCALL	I.Bad Spectrum	0	0	0	0	0	0		0
P04	209189P2_G	G	A.Conservative	.221047	.992336	6277.1	25.561556	20.011925	840.249837		.420976
P04	210090P15_G	NOCALL	I.Bad Spectrum	0	0	0	0	0	0		0
P05	201322P9_G	G	A.Conservative	.679763	.998223	6445.3	14.535876	10.304724	785.097677		.494142
P05	201694P4_G	G	A.Conservative	.327671	.994783	5337.5	37.670702	20.775781	660.051499		.494142
P05	208825P7_G	NOCALL	I.Bad Spectrum	0	0	0	0	0	0		0
P05	209189P2_G	G	A.Conservative	.750308	.997316	6277.1	53.279623	36.402472	747.686763		.494142
P05	210090P15_G	NOCALL	I.Bad Spectrum	0	0	0	0	0	0		0
P06	201322P9_G	G	A.Conservative	.340819	.832524	6445.3	13.703621	8.370352	744.005494		.446669
P06	201694P4_G	G	A.Conservative	-.003198	.993625	5337.5	40.873812	20.112753	612.940296		.446669
P06	208825P7_G	NOCALL	I.Bad Spectrum	0	0	0	0	0	0		0
P06	209189P2_G	G	A.Conservative	.434936	.995134	6277.1	47.384088	28.00289	751.984826		.446669
P06	210090P15_G	NOCALL	I.Bad Spectrum	0	0	0	0	0	0		0
P07	201322P9_G	G	A.Conservative	-.436944	.963494	6445.3	16.79873	9.660517	751.758616		.53249
P07	201694P4_G	G	A.Conservative	-.617403	.993229	5337.5	29.184627	13.636214	614.236611		.53249
P07	208825P7_G	NOCALL	I.Bad Spectrum	0	0	0	0	0	0		0
P07	209189P2_G	G	A.Conservative	-.360375	.997955	6277.1	51.307721	28.588451	712.857497		.53249
P07	210090P15_G	NOCALL	D.Low Probability	-1.174599	.191608	5515.6	3.895256	1.245478	631.639648		.820417
P08	201322P9_G	G	A.Conservative	-.094238	.963214	6445.3	22.508733	9.673694	756.287184		.746497
P08	201694P4_G	NOCALL	D.Low Probability	-.505124	.994846	5337.5	67.205521	16.765708	638.384155		1.183533
P08	208825P7_G	NOCALL	I.Bad Spectrum	0	0	0	0	0	0		0
P08	209189P2_G	G	A.Conservative	.297776	.997467	6277.1	30.990586	18.673597	777.05575		.487748
P08	210090P15_G	NOCALL	I.Bad Spectrum	0	0	0	0	0	0		0
P09	201322P9_G	G	A.Conservative	.283094	.997973	6445.3	18.57348	11.270646	767.034778		.505947
P09	201694P4_G	NOCALL	D.Low Probability	-.518397	.988046	5337.5	32.218597	6.878713	617.672238		1.180821
P09	208825P7_G	G	C.Aggressive	.085159	.98288	7129.7	8.789944	5.908489	626.340159		1.180821
P09	209189P2_G	G	A.Conservative	.357913	.83763	6277.1	14.30365	8.418164	721.026392		.505947
P09	210090P15_G	NOCALL	D.Low Probability	-.552692	.166321	5515.6	4.946118	1.091942	647.714694		1.180821
P10	201322P9_G	G	A.Conservative	.490408	.996411	6445.3	28.302226	11.295167	759.953791		.815526
P10	201694P4_G	NOCALL	D.Low Probability	-.092701	.991967	5337.5	64.567961	16.483578	619.005544		1.096206
P10	208825P7_G	NOCALL	I.Bad Spectrum	0	0	0	0	0	0		0
P10	209189P2_G	G	A.Conservative	.801138	.991174	6277.1	23.783756	15.56564	752.642572		.47747
P10	210090P15_G	NOCALL	I.Bad Spectrum	0	0	0	0	0	0		0
P11	201322P9_G	G	A.Conservative	.114138	.996288	6445.3	55.158044	14.716109	771.604765		1.247539
P11	201694P4_G	G	A.Conservative	.096809	.997089	5337.5	58.606955	31.324835	642.376318		.486305
P11	208825P7_G	NOCALL	I.Bad Spectrum	0	0	0	0	0	0		0
P11	209189P2_G	G	A.Conservative	.461578	.99763	6277.1	57.877822	37.108274	755.952844		.486305
P11	210090P15_G	NOCALL	D.Low Probability	-.175755	.875954	5515.6	23.592307	5.346233	643.129749		1.247539
P12	201322P9_G	G	A.Conservative	-.209035	.865787	6445.3	23.149554	8.727152	780.315124		.911815
P12	201694P4_G	NOCALL	D.Low Probability	-.540726	.994984	5337.5	39.689228	10.040544	634.872106		1.091866
P12	208825P7_G	NOCALL	I.Bad Spectrum	0	0	0	0	0	0		0
P12	209189P2_G	G	A.Conservative	.156412	.996759	6277.1	24.933773	21.228999	760.482883		.456167
P12	210090P15_G	NOCALL	I.Bad Spectrum	0	0	0	0	0	0		0
P13	201322P9_G	G	A.Conservative	-.460909	.992509	6445.3	24.213219	10.459982	787.545097		.694853
P13	201694P4_G	G	A.Conservative	-.714545	.996167	5337.5	39.70752	13.980228	614.209336		.694853
P13	208825P7_G	NOCALL	I.Bad Spectrum	0	0	0	0	0	0		0
P13	209189P2_G	G	A.Conservative	.021764	.998183	6277.1	53.726475	32.01181	758.704962		.536467
P13	210090P15_G	NOCALL	I.Bad Spectrum	0	0	0	0	0	0		0
P14	201322P9_G	NOCALL	D.Low Probability	.296275	.996044	6445.3	52.79951	13.955145	771.33511		1.195536
P14	201694P4_G	NOCALL	D.Low Probability	-.065436	.995469	5337.5	77.792739	16.561211	627.807956		1.195536
P14	208825P7_G	NOCALL	I.Bad Spectrum	0	0	0	0	0	0		0
P14	209189P2_G	G	A.Conservative	.916172	.99813	6277.1	62.629112	37.038383	762.842982		.539557
P14	210090P15_G	NOCALL	I.Bad Spectrum	0	0	0	0	0	0		0
P15	201322P9_G	G	A.Conservative	.571723	.99592	6445.3	24.894541	10.736455	786.820948		.728656
P15	201694P4_G	G	A.Conservative	.09674	.991966	5337.5	17.980711	10.803032	648.840172		.488901
P15	208825P7_G	NOCALL	I.Bad Spectrum	0	0	0	0	0	0		0
P15	209189P2_G	G	A.Conservative	.428044	.998586	6277.1	50.297614	36.282097	748.406671		.488901
P15	210090P15_G	NOCALL	I.Bad Spectrum	0	0	0	0	0	0		0
P16	201322P9_G	G	A.Conservative	.529037	.902066	6445.3	15.067616	9.061257	746.376768		.55196
P16	201694P4_G	G	A.Conservative	.195037	.995475	5337.5	41.13063	19.951266	617.370729		.55196
P16	208825P7_G	NOCALL	I.Bad Spectrum	0	0	0	0	0	0		0
P16	209189P2_G	G	A.Conservative	.583065	.992661	6277.1	67.272576	39.168791	728.711702		.55196
P16	210090P15_G	NOCALL	I.Bad Spectrum	0	0	0	0	0	0		0
P17	201322P9_G	G	A.Conservative	.081082	.964827	6445.3	19.069404	9.715751	763.177739		.651632
P17	201694P4_G	G	A.Conservative	-.121764	.995863	5337.5	27.391675	15.690108	649.495214		.495178
P17	208825P7_G	NOCALL	I.Bad Spectrum	0	0	0	0	0	0		0
P17	209189P2_G	G	A.Conservative	.168496	.997856	6277.1	34.629243	24.298246	759.869695		.495178
P17	210090P15_G	NOCALL	I.Bad Spectrum	0	0	0	0	0	0		0
P18	201322P9_G	G	A.Conservative	.823611	.974738	6445.3	24.591959	9.785268	755.520594		.684966
P18	201694P4_G	G	A.Conservative	.942783	.995018	5337.5	41.02029	19.619917	560.39773		.507658
P18	208825P7_G	NOCALL	I.Bad Spectrum	0	0	0	0	0	0		0
P18	209189P2_G	G	A.Conservative	1.365313	.998334	6277.1	68.00345	39.151541	713.239696		.507658
P18	210090P15_G	NOCALL	I.Bad Spectrum	0	0	0	0	0	0		0
P19	201322P9_G	G	A.Conservative	.262534	.828038	6445.3	12.285135	8.343373	804.506994		.502837
P19	201694P4_G	G	A.Conservative	.040686	.996042	5337.5	26.1388	14.325701	636.933964		.502837
P19	208825P7_G	NOCALL	I.Bad Spectrum	0	0	0	0	0	0		0
P19	209189P2_G	G	A.Conservative	.380096	.994764	6277.1	27.745846	18.249799	769.3244		.502837
P19	210090P15_G	NOCALL	I.Bad Spectrum	0	0	0	0	0	0		0
P20	201322P9_G	G	A.Conservative	-.123553	.869833	6445.3	26.150207	8.759883	773.0211		.867567
P20	201694P4_G	NOCALL	D.Low Probability	-.931629	.993746	5337.5	55.219335	12.41815	610.552137		1.176874
P20	208825P7_G	NOCALL	I.Bad Spectrum	0	0	0	0	0	0		0
P20	209189P2_G	G	A.Conservative	-.345941	.997316	6277.1	37.853639	25.227387	708.527569		.508065
P20	210090P15_G	NOCALL	I.Bad Spectrum	0	0	0	0	0	0		0
P21	201322P9_G	G	A.Conservative	.088389	.99663	6445.3	20.79244	10.447221	788.680155		.661907
P21	201694P4_G	G	A.Conservative	-.514705	.994338	5337.5	24.797071	16.639489	659.495062		.443662
P21	208825P7_G	NOCALL	I.Bad Spectrum	0	0	0	0	0	0		0
P21	209189P2_G	G	A.Conservative	.112768	.99524	6277.1	36.903448	29.612689	800.903306		.443662
P21	210090P15_G	NOCALL	I.Bad Spectrum	0	0	0	0	0	0		0
P22	201322P9_G	G	A.Conservative	.029641	.917042	6445.3	18.98855	9.212241	764.005697		.628495
P22	201694P4_G	G	A.Conservative	.074555	.995018	5337.5	21.67143	11.835529	615.804401		.453654
P22	208825P7_G	NOCALL	I.Bad Spectrum	0	0	0	0	0	0		0
P22	209189P2_G	G	A.Conservative	.435306	.994234	6277.1	20.615058	13.631879	756.619182		.453654
P22	210090P15_G	NOCALL	I.Bad Spectrum	0	0	0	0	0	0		0
P23	201322P9_G	G	A.Conservative	.400184	.898084	6445.3	11.355737	9.019758	742.566471		.44269
P23	201694P4_G	G	A.Conservative	.318141	.996292	5337.5	20.324877	12.634196	618.743198		.44269
P23	208825P7_G	NOCALL	I.Bad Spectrum	0	0	0	0	0	0		0
P23	209189P2_G	NOCALL	D.Low Probability	-.18585	.995782	6277.1	26.47421	7.314709	745.34376		1.029472
P23	210090P15_G	NOCALL	D.Low Probability	-.575913	.201784	5515.6	5.496376	1.307508	626.048432		1.029472
P24	201322P9_G	G	A.Conservative	-.007448	.989003	6445.3	29.333162	9.945283	759.246947		.742199
P24	201694P4_G	NOCALL	D.Low Probability	-.408035	.488199	5337.5	16.024926	3.028512	621.054977		1.180306
P24	208825P7_G	NOCALL	I.Bad Spectrum	0	0	0	0	0	0		0
P24	209189P2_G	NOCALL	D.Low Probability	-.041823	.118492	6277.1	3.714706	.84159	763.286098		1.180306
P24	210090P15_G	NOCALL	D.Low Probability	-.462746	.196059	5515.6	6.47958	1.267331	637.748739		1.180306
