# Supplementary material for: Gene expression-based screening for inhibitors of PDGFR signaling
Source: Genome Biol. 2008 Mar 1;9(3):R47. doi: 10.1186/gb-2008-9-3-r47 (PMC2397499; doi:10.1186/gb-2008-9-3-r47)
Supplement: Additional data file 1 — Primary screen data. [file gb-2008-9-3-r47-S1.zip › Primary_Screen_Data/ScreenData/ScreenASDI1/PLATE28019.1_0711.DTL]

Sequenom db=biomass genotype results details	Plate=28019, ExpNo=1	TimeStamp=0711	filename=PLATE28019.1_0711.DTL
well_position	assay_id	genotype_id	Call_Status_LU.description	max_shift	Call.score	Picked_Peaks.mass	Picked_Peaks.height	Picked_Peaks.snr	Picked_Peaks.resolution	Picked_Peaks.integral	Spectra.noise_std_dev
A01	201322P9_G	G	A.Conservative	1.643098	.997835	6445.3	74.916171	45.536015	840.936792		.536453
A01	201694P4_G	NOCALL	D.Low Probability	.672094	.807914	5337.5	24.130093	4.94907	640.022841		1.204709
A01	208825P7_G	NOCALL	I.Bad Spectrum	0	0	0	0	0	0		0
A01	209189P2_G	NOCALL	I.Bad Spectrum	0	0	0	0	0	0		0
A01	210090P15_G	NOCALL	I.Bad Spectrum	0	0	0	0	0	0		0
A02	201322P9_G	G	A.Conservative	2.96997	.998208	6445.3	62.991097	34.211536	860.871464		.546753
A02	201694P4_G	NOCALL	D.Low Probability	1.93054	.653292	5337.5	25.549165	4.028569	616.926121		1.3641
A02	208825P7_G	NOCALL	I.Bad Spectrum	0	0	0	0	0	0		0
A02	209189P2_G	NOCALL	I.Bad Spectrum	0	0	0	0	0	0		0
A02	210090P15_G	NOCALL	D.Low Probability	1.924695	.209684	5515.6	8.25979	1.347709	670.878353		1.3641
A03	201322P9_G	G	A.Conservative	3.337168	.838093	6445.3	14.067029	8.427691	782.761382		.595275
A03	201694P4_G	G	A.Conservative	3.043062	.997246	5337.5	21.141186	10.058232	601.396166		.595275
A03	208825P7_G	NOCALL	I.Bad Spectrum	0	0	0	0	0	0		0
A03	209189P2_G	G	A.Conservative	3.330514	.99783	6277.1	31.128271	17.920185	767.881813		.595275
A03	210090P15_G	NOCALL	I.Bad Spectrum	0	0	0	0	0	0		0
A04	201322P9_G	G	A.Conservative	2.893253	.995251	6445.3	20.262337	10.737379	925.221306		.650151
A04	201694P4_G	G	A.Conservative	1.839658	.989083	5337.5	17.669525	11.954684	677.830241		.428539
A04	208825P7_G	NOCALL	I.Bad Spectrum	0	0	0	0	0	0		0
A04	209189P2_G	NOCALL	D.Low Probability	2.944708	.993257	6277.1	38.35009	9.612678	831.269542		1.303132
A04	210090P15_G	NOCALL	I.Bad Spectrum	0	0	0	0	0	0		0
A05	201322P9_G	G	A.Conservative	3.0132	.894611	6445.3	12.169616	9.020121	907.382866		.484071
A05	201694P4_G	G	A.Conservative	2.15099	.989081	5337.5	24.079916	14.750685	690.368197		.484071
A05	208825P7_G	NOCALL	I.Bad Spectrum	0	0	0	0	0	0		0
A05	209189P2_G	G	A.Conservative	3.029559	.995251	6277.1	40.691409	29.307473	848.782071		.484071
A05	210090P15_G	NOCALL	I.Bad Spectrum	0	0	0	0	0	0		0
A06	201322P9_G	G	A.Conservative	2.724508	.855411	6445.3	9.992677	8.608274	922.647794		.431041
A06	201694P4_G	G	A.Conservative	2.129777	.996545	5337.5	25.235531	17.936085	671.878827		.431041
A06	208825P7_G	NOCALL	I.Bad Spectrum	0	0	0	0	0	0		0
A06	209189P2_G	G	A.Conservative	2.759338	.998058	6277.1	20.349516	17.029408	818.402354		.431041
A06	210090P15_G	NOCALL	I.Bad Spectrum	0	0	0	0	0	0		0
A07	201322P9_G	G	A.Conservative	1.318019	.923879	6445.3	19.380562	9.287659	802.658856		.67728
A07	201694P4_G	G	A.Conservative	1.408905	.991948	5337.5	35.132925	20.273142	686.167662		.480408
A07	208825P7_G	NOCALL	I.Bad Spectrum	0	0	0	0	0	0		0
A07	209189P2_G	G	A.Conservative	2.026615	.991433	6277.1	34.20283	23.374933	809.061363		.480408
A07	210090P15_G	NOCALL	I.Bad Spectrum	0	0	0	0	0	0		0
A08	201322P9_G	G	A.Conservative	2.702739	.813397	6445.3	9.111908	8.220088	901.174538		.427709
A08	201694P4_G	G	A.Conservative	1.880355	.997067	5337.5	23.849824	16.933973	680.874778		.427709
A08	208825P7_G	NOCALL	I.Bad Spectrum	0	0	0	0	0	0		0
A08	209189P2_G	G	A.Conservative	2.759217	.995984	6277.1	22.853329	19.907507	880.654574		.427709
A08	210090P15_G	NOCALL	I.Bad Spectrum	0	0	0	0	0	0		0
A09	201322P9_G	G	A.Conservative	2.43649	.933947	6445.3	20.011916	9.365567	774.407126		.745399
A09	201694P4_G	G	A.Conservative	2.270686	.996776	5337.5	34.324817	19.447608	661.889264		.528082
A09	208825P7_G	NOCALL	I.Bad Spectrum	0	0	0	0	0	0		0
A09	209189P2_G	G	A.Conservative	3.058141	.998614	6277.1	20.676439	13.817458	821.605532		.528082
A09	210090P15_G	NOCALL	I.Bad Spectrum	0	0	0	0	0	0		0
A10	201322P9_G	G	A.Conservative	3.150332	.996376	6445.3	16.222073	10.192923	801.904567		.529581
A10	201694P4_G	G	A.Conservative	2.433007	.997169	5337.5	56.924536	28.75908	666.464505		.529581
A10	208825P7_G	NOCALL	I.Bad Spectrum	0	0	0	0	0	0		0
A10	209189P2_G	G	A.Conservative	3.202891	.995551	6277.1	44.922314	27.317473	800.473894		.529581
A10	210090P15_G	NOCALL	I.Bad Spectrum	0	0	0	0	0	0		0
A11	201322P9_G	G	A.Conservative	2.644666	.956044	6445.3	18.328713	9.609508	813.793837		.694802
A11	201694P4_G	G	A.Conservative	1.37328	.991958	5337.5	31.49311	18.443297	699.33942		.496982
A11	208825P7_G	NOCALL	I.Bad Spectrum	0	0	0	0	0	0		0
A11	209189P2_G	G	A.Conservative	2.359227	.997612	6277.1	27.90792	19.385804	788.571464		.496982
A11	210090P15_G	NOCALL	I.Bad Spectrum	0	0	0	0	0	0		0
A12	201322P9_G	G	A.Conservative	1.886233	.99784	6445.3	17.948663	13.22304	832.686242		.448754
A12	201694P4_G	G	A.Conservative	1.180326	.991605	5337.5	39.915538	23.586398	690.412753		.448754
A12	208825P7_G	NOCALL	I.Bad Spectrum	0	0	0	0	0	0		0
A12	209189P2_G	G	A.Conservative	1.955831	.997405	6277.1	59.28867	42.265331	809.539462		.448754
A12	210090P15_G	NOCALL	I.Bad Spectrum	0	0	0	0	0	0		0
A13	201322P9_G	G	A.Conservative	2.373063	.849199	6445.3	9.876468	8.543808	816.932885		.400115
A13	201694P4_G	G	A.Conservative	1.776296	.991739	5337.5	39.896154	28.184513	688.496265		.400115
A13	208825P7_G	NOCALL	I.Bad Spectrum	0	0	0	0	0	0		0
A13	209189P2_G	G	A.Conservative	2.477855	.991721	6277.1	31.120414	26.110816	844.514228		.400115
A13	210090P15_G	NOCALL	I.Bad Spectrum	0	0	0	0	0	0		0
A14	201322P9_G	G	A.Conservative	2.435273	.99656	6445.3	13.373618	10.505951	879.86699		.509972
A14	201694P4_G	G	A.Conservative	1.278136	.993461	5337.5	44.190498	28.356372	701.404399		.509972
A14	208825P7_G	NOCALL	I.Bad Spectrum	0	0	0	0	0	0		0
A14	209189P2_G	G	A.Conservative	2.450226	.994449	6277.1	45.502523	34.688577	846.137852		.509972
A14	210090P15_G	NOCALL	I.Bad Spectrum	0	0	0	0	0	0		0
A15	201322P9_G	G	A.Conservative	3.482601	.997606	6445.3	28.256971	19.294556	906.158819		.500445
A15	201694P4_G	G	A.Conservative	2.258976	.997046	5337.5	85.875614	48.01161	712.96322		.500445
A15	208825P7_G	NOCALL	I.Bad Spectrum	0	0	0	0	0	0		0
A15	209189P2_G	G	A.Conservative	3.447375	.996507	6277.1	95.470908	63.248519	868.495578		.500445
A15	210090P15_G	NOCALL	I.Bad Spectrum	0	0	0	0	0	0		0
A16	201322P9_G	G	A.Conservative	3.324168	.879831	6445.3	16.579448	8.861838	838.532422		.586759
A16	201694P4_G	G	A.Conservative	2.49741	.99378	5337.5	58.344407	25.436206	687.645494		.586759
A16	208825P7_G	NOCALL	I.Bad Spectrum	0	0	0	0	0	0		0
A16	209189P2_G	G	A.Conservative	3.360701	.995859	6277.1	48.994338	25.388903	832.605558		.586759
A16	210090P15_G	NOCALL	D.Low Probability	2.031657	.418692	5515.6	8.941467	2.600358	720.530152		.919664
A17	201322P9_G	G	A.Conservative	2.072579	.999055	6445.3	17.758181	10.715239	750.625507		.611105
A17	201694P4_G	NOCALL	D.Low Probability	1.154157	.78622	5337.5	15.843752	4.846769	680.12082		.962515
A17	208825P7_G	NOCALL	I.Bad Spectrum	0	0	0	0	0	0		0
A17	209189P2_G	NOCALL	D.Low Probability	2.161303	.244922	6277.1	4.337429	1.589645	831.950223		.962515
A17	210090P15_G	NOCALL	I.Bad Spectrum	0	0	0	0	0	0		0
A18	201322P9_G	G	A.Conservative	1.729908	.863472	6445.3	10.876206	8.684294	836.006627		.45212
A18	201694P4_G	G	A.Conservative	1.142632	.997167	5337.5	30.742661	19.852097	675.665121		.45212
A18	208825P7_G	NOCALL	I.Bad Spectrum	0	0	0	0	0	0		0
A18	209189P2_G	G	A.Conservative	1.699842	.995588	6277.1	34.346316	26.568191	814.180256		.45212
A18	210090P15_G	NOCALL	I.Bad Spectrum	0	0	0	0	0	0		0
A19	201322P9_G	G	A.Conservative	2.407993	.996762	6445.3	17.891244	11.333084	824.310718		.546142
A19	201694P4_G	G	A.Conservative	1.946402	.997765	5337.5	89.730253	45.625209	707.644583		.546142
A19	208825P7_G	NOCALL	D.Low Probability	4.292151	.409014	7129.7	6.719928	2.517392	507.337889		1.054107
A19	209189P2_G	G	A.Conservative	2.370794	.998788	6277.1	66.013773	40.464642	808.410788		.546142
A19	210090P15_G	NOCALL	D.Low Probability	1.568704	.525193	5515.6	11.381059	3.227511	720.577882		1.054107
A20	201322P9_G	G	A.Conservative	2.625252	.996254	6445.3	13.825096	10.59277	849.592004		.486083
A20	201694P4_G	G	A.Conservative	1.976099	.998519	5337.5	59.750905	37.461495	665.385205		.486083
A20	208825P7_G	NOCALL	I.Bad Spectrum	0	0	0	0	0	0		0
A20	209189P2_G	G	A.Conservative	2.635625	.994076	6277.1	52.353335	38.924868	819.007468		.486083
A20	210090P15_G	NOCALL	I.Bad Spectrum	0	0	0	0	0	0		0
A21	201322P9_G	G	A.Conservative	2.649718	.997096	6445.3	16.652611	11.804037	784.576585		.474039
A21	201694P4_G	NOCALL	D.Low Probability	1.926662	.986214	5337.5	62.180334	14.475888	670.528836		1.203379
A21	208825P7_G	NOCALL	I.Bad Spectrum	0	0	0	0	0	0		0
A21	209189P2_G	G	A.Conservative	2.814378	.97011	6277.1	14.175858	9.747564	788.383175		.474039
A21	210090P15_G	NOCALL	I.Bad Spectrum	0	0	0	0	0	0		0
A22	201322P9_G	G	A.Conservative	3.146555	.998083	6445.3	25.508825	19.938959	864.390273		.460503
A22	201694P4_G	NOCALL	D.Low Probability	2.049984	.795847	5337.5	20.026689	4.903152	684.796929		1.102505
A22	208825P7_G	NOCALL	I.Bad Spectrum	0	0	0	0	0	0		0
A22	209189P2_G	NOCALL	D.Low Probability	2.875243	.642781	6277.1	13.567555	3.943718	859.053283		1.102505
A22	210090P15_G	NOCALL	I.Bad Spectrum	0	0	0	0	0	0		0
A23	201322P9_G	G	A.Conservative	2.923189	.998535	6445.3	34.563414	25.533988	789.926289		.454186
A23	201694P4_G	NOCALL	D.Low Probability	1.342705	.991217	5337.5	44.502228	12.760155	669.608916		.980657
A23	208825P7_G	NOCALL	I.Bad Spectrum	0	0	0	0	0	0		0
A23	209189P2_G	NOCALL	D.Low Probability	2.128273	.823342	6277.1	14.662707	5.001608	838.119066		.980657
A23	210090P15_G	NOCALL	I.Bad Spectrum	0	0	0	0	0	0		0
A24	201322P9_G	G	A.Conservative	3.185085	.998271	6445.3	49.46876	40.349284	822.269738		.433777
A24	201694P4_G	NOCALL	D.Low Probability	2.290731	.751336	5337.5	21.608863	4.624178	641.45675		1.108916
A24	208825P7_G	NOCALL	I.Bad Spectrum	0	0	0	0	0	0		0
A24	209189P2_G	NOCALL	D.Low Probability	3.037677	.082507	6277.1	2.418586	.622307	800.800605		1.108916
A24	210090P15_G	NOCALL	I.Bad Spectrum	0	0	0	0	0	0		0
B01	201322P9_G	G	A.Conservative	1.121858	.999104	6445.3	46.675556	35.159006	875.934412		.471191
B01	201694P4_G	NOCALL	D.Low Probability	-.090745	.74157	5337.5	14.654751	4.542211	659.599307		.87807
B01	208825P7_G	NOCALL	I.Bad Spectrum	0	0	0	0	0	0		0
B01	209189P2_G	NOCALL	I.Bad Spectrum	0	0	0	0	0	0		0
B01	210090P15_G	NOCALL	I.Bad Spectrum	0	0	0	0	0	0		0
B02	201322P9_G	G	A.Conservative	3.000376	.999074	6445.3	84.736373	50.567571	905.701773		.526604
B02	201694P4_G	NOCALL	D.Low Probability	1.676185	.635878	5337.5	20.920916	3.933477	700.555742		1.287155
B02	208825P7_G	NOCALL	I.Bad Spectrum	0	0	0	0	0	0		0
B02	209189P2_G	NOCALL	I.Bad Spectrum	0	0	0	0	0	0		0
B02	210090P15_G	NOCALL	I.Bad Spectrum	0	0	0	0	0	0		0
B03	201322P9_G	G	A.Conservative	3.031017	.808092	6445.3	10.830049	8.136241	875.625323		.494226
B03	201694P4_G	G	A.Conservative	2.487838	.928452	5337.5	15.376463	9.341561	668.530687		.494226
B03	208825P7_G	NOCALL	I.Bad Spectrum	0	0	0	0	0	0		0
B03	209189P2_G	G	A.Conservative	3.197762	.993363	6277.1	20.904185	15.218501	862.668437		.494226
B03	210090P15_G	NOCALL	I.Bad Spectrum	0	0	0	0	0	0		0
B04	201322P9_G	G	A.Conservative	2.587219	.934641	6445.3	19.662544	9.387684	904.327796		.678628
B04	201694P4_G	NOCALL	D.Low Probability	1.429353	.989605	5337.5	67.307502	17.258888	722.091364		1.116627
B04	208825P7_G	NOCALL	I.Bad Spectrum	0	0	0	0	0	0		0
B04	209189P2_G	NOCALL	D.Low Probability	2.425151	.43567	6277.1	8.605013	2.716487	878.979116		1.116627
B04	210090P15_G	NOCALL	I.Bad Spectrum	0	0	0	0	0	0		0
B05	201322P9_G	G	A.Conservative	3.310538	.87093	6445.3	14.558227	8.764359	808.394093		.643005
B05	201694P4_G	G	A.Conservative	2.612712	.998813	5337.5	46.981477	27.129107	651.941659		.643005
B05	208825P7_G	NOCALL	I.Bad Spectrum	0	0	0	0	0	0		0
B05	209189P2_G	G	A.Conservative	3.305186	.993945	6277.1	46.485559	28.373866	788.468153		.643005
B05	210090P15_G	NOCALL	I.Bad Spectrum	0	0	0	0	0	0		0
B06	201322P9_G	G	A.Conservative	1.853975	.912405	6445.3	11.674888	9.166624	778.151022		.404377
B06	201694P4_G	G	A.Conservative	1.168041	.994631	5337.5	38.260077	24.510116	696.570744		.404377
B06	208825P7_G	NOCALL	I.Bad Spectrum	0	0	0	0	0	0		0
B06	209189P2_G	G	A.Conservative	2.024925	.995994	6277.1	23.242372	17.696475	828.548523		.404377
B06	210090P15_G	NOCALL	I.Bad Spectrum	0	0	0	0	0	0		0
B07	201322P9_G	G	A.Conservative	1.294723	.829372	6445.3	11.619027	8.349216	844.06364		.482997
B07	201694P4_G	G	A.Conservative	.537712	.991495	5337.5	39.216398	22.992102	764.09928		.482997
B07	208825P7_G	NOCALL	I.Bad Spectrum	0	0	0	0	0	0		0
B07	209189P2_G	G	A.Conservative	1.293962	.9964	6277.1	31.794431	22.157144	842.819957		.482997
B07	210090P15_G	NOCALL	I.Bad Spectrum	0	0	0	0	0	0		0
B08	201322P9_G	G	A.Conservative	2.843663	.995002	6445.3	12.323502	10.157705	843.158305		.463557
B08	201694P4_G	G	A.Conservative	2.467788	.996629	5337.5	40.418824	26.700823	706.187035		.463557
B08	208825P7_G	NOCALL	I.Bad Spectrum	0	0	0	0	0	0		0
B08	209189P2_G	G	A.Conservative	2.995572	.996237	6277.1	25.161893	20.076665	809.424849		.463557
B08	210090P15_G	NOCALL	I.Bad Spectrum	0	0	0	0	0	0		0
B09	201322P9_G	G	A.Conservative	2.531532	.997699	6445.3	26.106997	15.055722	854.82873		.648717
B09	201694P4_G	G	A.Conservative	1.575649	.996227	5337.5	49.552247	27.367364	701.789042		.46436
B09	208825P7_G	NOCALL	I.Bad Spectrum	0	0	0	0	0	0		0
B09	209189P2_G	G	A.Conservative	2.440632	.996779	6277.1	46.000091	31.646265	816.279868		.46436
B09	210090P15_G	NOCALL	I.Bad Spectrum	0	0	0	0	0	0		0
B10	201322P9_G	G	A.Conservative	3.537944	.993533	6445.3	11.300193	9.971439	853.923964		.420982
B10	201694P4_G	G	A.Conservative	2.553201	.99779	5337.5	29.829269	21.878607	696.84233		.420982
B10	208825P7_G	NOCALL	I.Bad Spectrum	0	0	0	0	0	0		0
B10	209189P2_G	G	A.Conservative	3.574978	.995417	6277.1	28.500182	24.455071	882.593563		.420982
B10	210090P15_G	NOCALL	I.Bad Spectrum	0	0	0	0	0	0		0
B11	201322P9_G	G	A.Conservative	2.334569	.997952	6445.3	17.345781	13.325752	813.910143		.442428
B11	201694P4_G	G	A.Conservative	1.696081	.99268	5337.5	43.689249	27.784815	687.037319		.442428
B11	208825P7_G	NOCALL	I.Bad Spectrum	0	0	0	0	0	0		0
B11	209189P2_G	G	A.Conservative	2.485711	.99626	6277.1	46.636977	34.812178	823.980434		.442428
B11	210090P15_G	NOCALL	I.Bad Spectrum	0	0	0	0	0	0		0
B12	201322P9_G	G	A.Conservative	2.141302	.95105	6445.3	12.175022	9.572942	873.885703		.409164
B12	201694P4_G	G	A.Conservative	1.406996	.993592	5337.5	64.284525	40.60437	726.538945		.409164
B12	208825P7_G	NOCALL	I.Bad Spectrum	0	0	0	0	0	0		0
B12	209189P2_G	G	A.Conservative	2.25856	.995169	6277.1	36.318167	27.630558	839.726721		.409164
B12	210090P15_G	NOCALL	I.Bad Spectrum	0	0	0	0	0	0		0
B13	201322P9_G	G	A.Conservative	1.535326	.997077	6445.3	12.313604	11.62672	876.75265		.393407
B13	201694P4_G	G	A.Conservative	1.150922	.994337	5337.5	28.761782	22.476686	771.20684		.393407
B13	208825P7_G	NOCALL	I.Bad Spectrum	0	0	0	0	0	0		0
B13	209189P2_G	G	A.Conservative	1.718905	.997867	6277.1	23.044391	21.14611	859.080148		.393407
B13	210090P15_G	NOCALL	I.Bad Spectrum	0	0	0	0	0	0		0
B14	201322P9_G	G	A.Conservative	2.954657	.998195	6445.3	16.870471	13.18195	828.298098		.493059
B14	201694P4_G	G	A.Conservative	1.956767	.995008	5337.5	54.426319	35.677233	668.238921		.493059
B14	208825P7_G	NOCALL	I.Bad Spectrum	0	0	0	0	0	0		0
B14	209189P2_G	G	A.Conservative	2.980005	.997515	6277.1	58.465504	44.488447	794.390658		.493059
B14	210090P15_G	NOCALL	I.Bad Spectrum	0	0	0	0	0	0		0
B15	201322P9_G	G	A.Conservative	3.319827	.995581	6445.3	20.377605	14.610851	920.979795		.501998
B15	201694P4_G	G	A.Conservative	2.337705	.994234	5337.5	55.582401	32.900007	661.88654		.501998
B15	208825P7_G	NOCALL	I.Bad Spectrum	0	0	0	0	0	0		0
B15	209189P2_G	G	A.Conservative	3.325439	.997179	6277.1	95.149565	66.273791	891.924015		.501998
B15	210090P15_G	NOCALL	I.Bad Spectrum	0	0	0	0	0	0		0
B16	201322P9_G	G	A.Conservative	2.650201	.997054	6445.3	17.301485	14.620055	877.613209		.446524
B16	201694P4_G	G	A.Conservative	1.951667	.998834	5337.5	94.222957	66.361512	716.831171		.446524
B16	208825P7_G	NOCALL	I.Bad Spectrum	0	0	0	0	0	0		0
B16	209189P2_G	G	A.Conservative	2.65364	.996449	6277.1	82.24085	67.604056	849.199787		.446524
B16	210090P15_G	NOCALL	I.Bad Spectrum	0	0	0	0	0	0		0
B17	201322P9_G	G	A.Conservative	2.357341	.980113	6445.3	9.834925	9.86361	848.635226		.459584
B17	201694P4_G	G	A.Conservative	1.381839	.997784	5337.5	41.221506	32.709631	698.931127		.459584
B17	208825P7_G	NOCALL	I.Bad Spectrum	0	0	0	0	0	0		0
B17	209189P2_G	G	A.Conservative	2.367115	.993718	6277.1	39.96159	38.761672	811.210855		.459584
B17	210090P15_G	NOCALL	I.Bad Spectrum	0	0	0	0	0	0		0
B18	201322P9_G	G	A.Conservative	1.216861	.816436	6445.3	15.611129	8.236659	865.972285		.537062
B18	201694P4_G	G	A.Conservative	.342617	.996716	5337.5	46.353713	29.899817	686.527671		.351326
B18	208825P7_G	NOCALL	I.Bad Spectrum	0	0	0	0	0	0		0
B18	209189P2_G	G	A.Conservative	1.023423	.997675	6277.1	35.391391	27.335871	826.389239		.351326
B18	210090P15_G	NOCALL	I.Bad Spectrum	0	0	0	0	0	0		0
B19	201322P9_G	G	A.Conservative	2.470263	.995024	6445.3	16.438308	12.077306	906.972169		.457813
B19	201694P4_G	G	A.Conservative	1.714474	.999422	5337.5	77.50772	46.340363	665.994089		.457813
B19	208825P7_G	NOCALL	I.Bad Spectrum	0	0	0	0	0	0		0
B19	209189P2_G	G	A.Conservative	2.442256	.997183	6277.1	54.448828	38.778973	882.642095		.457813
B19	210090P15_G	NOCALL	D.Low Probability	1.195204	.403279	5515.6	8.69122	2.502625	772.252752		1.046267
B20	201322P9_G	G	A.Conservative	3.268962	.996346	6445.3	28.492409	17.042384	868.819985		.528007
B20	201694P4_G	G	A.Conservative	2.411864	.998124	5337.5	130.637534	63.757003	674.191787		.528007
B20	208825P7_G	NOCALL	I.Bad Spectrum	0	0	0	0	0	0		0
B20	209189P2_G	G	A.Conservative	3.217534	.996166	6277.1	107.110222	62.116323	850.065466		.528007
B20	210090P15_G	NOCALL	D.Low Probability	2.209699	.150861	5515.6	4.420125	1.03017	729.713407		1.256478
B21	201322P9_G	G	A.Conservative	3.096997	.996685	6445.3	14.025917	10.67282	848.153839		.456308
B21	201694P4_G	NOCALL	D.Low Probability	1.729594	.987632	5337.5	35.170423	7.518493	715.273739		1.104755
B21	208825P7_G	NOCALL	I.Bad Spectrum	0	0	0	0	0	0		0
B21	209189P2_G	G	A.Conservative	3.234207	.994957	6277.1	27.764995	20.433223	867.239726		.456308
B21	210090P15_G	NOCALL	I.Bad Spectrum	0	0	0	0	0	0		0
B22	201322P9_G	G	A.Conservative	2.880025	.994975	6445.3	14.12912	10.62132	805.724013		.558664
B22	201694P4_G	NOCALL	D.Low Probability	1.348253	.926282	5337.5	23.335158	5.664074	721.788308		1.150655
B22	208825P7_G	NOCALL	I.Bad Spectrum	0	0	0	0	0	0		0
B22	209189P2_G	G	A.Conservative	2.69504	.996634	6277.1	22.253052	14.574848	780.932853		.558664
B22	210090P15_G	NOCALL	I.Bad Spectrum	0	0	0	0	0	0		0
B23	201322P9_G	G	A.Conservative	2.335964	.999089	6445.3	63.095372	43.800036	829.651687		.462222
B23	201694P4_G	NOCALL	D.Low Probability	1.38753	.550407	5337.5	16.221205	3.44621	703.811962		1.084943
B23	208825P7_G	NOCALL	I.Bad Spectrum	0	0	0	0	0	0		0
B23	209189P2_G	NOCALL	D.Low Probability	2.100776	.076681	6277.1	2.039297	.575075	855.177259		.959299
B23	210090P15_G	NOCALL	I.Bad Spectrum	0	0	0	0	0	0		0
B24	201322P9_G	G	A.Conservative	1.457781	.802159	6445.3	19.066351	8.068434	857.316072		.81003
B24	201694P4_G	NOCALL	D.Low Probability	.864259	.456699	5337.5	11.888799	2.841586	640.383679		1.168137
B24	208825P7_G	NOCALL	I.Bad Spectrum	0	0	0	0	0	0		0
B24	209189P2_G	NOCALL	D.Low Probability	1.448206	.994652	6277.1	33.2676	9.523515	818.154376		1.168137
B24	210090P15_G	NOCALL	I.Bad Spectrum	0	0	0	0	0	0		0
C01	201322P9_G	G	A.Conservative	.713972	.953091	6445.3	13.601593	9.570611	792.583235		.665465
C01	201694P4_G	G	A.Conservative	.390182	.997871	5337.5	13.387603	12.118463	709.89308		.41535
C01	208825P7_G	NOCALL	I.Bad Spectrum	0	0	0	0	0	0		0
C01	209189P2_G	G	A.Conservative	1.302676	.99652	6277.1	6.510167	10.975726	761.01745		.41535
C01	210090P15_G	NOCALL	I.Bad Spectrum	0	0	0	0	0	0		0
C02	201322P9_G	G	A.Conservative	2.092776	.9933	6445.3	14.323898	10.568254	864.527478		.487211
C02	201694P4_G	NOCALL	D.Low Probability	1.542085	.562015	5337.5	14.279555	3.502374	721.663922		1.10027
C02	208825P7_G	NOCALL	I.Bad Spectrum	0	0	0	0	0	0		0
C02	209189P2_G	NOCALL	D.Low Probability	2.222079	.284418	6277.1	6.238941	1.843341	861.094055		1.10027
C02	210090P15_G	NOCALL	I.Bad Spectrum	0	0	0	0	0	0		0
C03	201322P9_G	G	A.Conservative	2.884619	.995854	6445.3	21.110944	19.258801	870.462209		.526868
C03	201694P4_G	G	A.Conservative	2.137352	.992527	5337.5	49.764654	38.713832	690.758484		.526868
C03	208825P7_G	NOCALL	I.Bad Spectrum	0	0	0	0	0	0		0
C03	209189P2_G	G	A.Conservative	2.996178	.996007	6277.1	22.666313	20.195709	822.682934		.526868
C03	210090P15_G	NOCALL	I.Bad Spectrum	0	0	0	0	0	0		0
C04	201322P9_G	G	A.Conservative	2.271798	.997897	6445.3	22.071733	11.830548	853.000312		.634633
C04	201694P4_G	G	A.Conservative	2.059955	.996064	5337.5	32.143152	19.189471	719.160023		.46123
C04	208825P7_G	NOCALL	I.Bad Spectrum	0	0	0	0	0	0		0
C04	209189P2_G	G	A.Conservative	2.527325	.996777	6277.1	22.678818	16.415474	820.633188		.46123
C04	210090P15_G	NOCALL	I.Bad Spectrum	0	0	0	0	0	0		0
C05	201322P9_G	G	A.Conservative	2.343771	.996223	6445.3	36.279709	12.44462	872.492822		1.038909
C05	201694P4_G	G	A.Conservative	1.73089	.994781	5337.5	45.382594	25.98899	713.573856		.454829
C05	208825P7_G	NOCALL	I.Bad Spectrum	0	0	0	0	0	0		0
C05	209189P2_G	G	A.Conservative	2.428095	.995356	6277.1	46.660012	31.319564	805.568864		.454829
C05	210090P15_G	NOCALL	I.Bad Spectrum	0	0	0	0	0	0		0
C06	201322P9_G	G	A.Conservative	1.730175	.856256	6445.3	11.68963	8.620377	827.4711		.458616
C06	201694P4_G	G	A.Conservative	1.252506	.994921	5337.5	38.642226	23.522553	674.95698		.458616
C06	208825P7_G	NOCALL	I.Bad Spectrum	0	0	0	0	0	0		0
C06	209189P2_G	G	A.Conservative	1.876751	.994735	6277.1	42.038965	30.109194	819.525741		.458616
C06	210090P15_G	NOCALL	I.Bad Spectrum	0	0	0	0	0	0		0
C07	201322P9_G	G	A.Conservative	2.177053	.957076	6445.3	15.775165	9.617097	838.403053		.56246
C07	201694P4_G	G	A.Conservative	1.440798	.997236	5337.5	64.06317	31.348129	717.880331		.56246
C07	208825P7_G	NOCALL	I.Bad Spectrum	0	0	0	0	0	0		0
C07	209189P2_G	G	A.Conservative	2.199376	.998137	6277.1	39.803302	23.370459	840.729072		.56246
C07	210090P15_G	NOCALL	I.Bad Spectrum	0	0	0	0	0	0		0
C08	201322P9_G	G	A.Conservative	2.081772	.91627	6445.3	12.459453	9.242458	870.150242		.470176
C08	201694P4_G	G	A.Conservative	1.373622	.989858	5337.5	17.390397	10.413279	695.787994		.470176
C08	208825P7_G	NOCALL	I.Bad Spectrum	0	0	0	0	0	0		0
C08	209189P2_G	G	A.Conservative	2.144827	.993185	6277.1	31.641129	22.734845	869.009232		.470176
C08	210090P15_G	NOCALL	I.Bad Spectrum	0	0	0	0	0	0		0
C09	201322P9_G	G	A.Conservative	2.767892	.995354	6445.3	27.301514	13.202423	902.277309		.78702
C09	201694P4_G	G	A.Conservative	1.603827	.993071	5337.5	44.762002	22.3842	720.215724		.530846
C09	208825P7_G	NOCALL	I.Bad Spectrum	0	0	0	0	0	0		0
C09	209189P2_G	G	A.Conservative	2.765681	.991158	6277.1	18.831556	11.10798	824.360337		.530846
C09	210090P15_G	NOCALL	I.Bad Spectrum	0	0	0	0	0	0		0
C10	201322P9_G	G	A.Conservative	2.722653	.995178	6445.3	25.819777	12.614138	837.205084		.73511
C10	201694P4_G	G	A.Conservative	1.762548	.993839	5337.5	26.172428	13.642853	653.193503		.513322
C10	208825P7_G	NOCALL	I.Bad Spectrum	0	0	0	0	0	0		0
C10	209189P2_G	G	A.Conservative	2.701829	.997894	6277.1	20.923975	12.972147	805.144982		.513322
C10	210090P15_G	NOCALL	I.Bad Spectrum	0	0	0	0	0	0		0
C11	201322P9_G	G	A.Conservative	2.408991	.989276	6445.3	22.398102	9.91947	824.87038		.7892
C11	201694P4_G	G	A.Conservative	2.463522	.996727	5337.5	55.795201	28.583391	624.866563		.561653
C11	208825P7_G	NOCALL	I.Bad Spectrum	0	0	0	0	0	0		0
C11	209189P2_G	G	A.Conservative	3.161725	.996676	6277.1	26.530226	16.729925	809.436823		.561653
C11	210090P15_G	NOCALL	I.Bad Spectrum	0	0	0	0	0	0		0
C12	201322P9_G	G	A.Conservative	1.847798	.858706	6445.3	11.079984	8.663237	824.02699		.419872
C12	201694P4_G	G	A.Conservative	1.307459	.991978	5337.5	36.815676	23.18777	707.211883		.419872
C12	208825P7_G	NOCALL	I.Bad Spectrum	0	0	0	0	0	0		0
C12	209189P2_G	G	A.Conservative	1.856912	.995093	6277.1	34.878432	26.397506	822.517012		.419872
C12	210090P15_G	NOCALL	I.Bad Spectrum	0	0	0	0	0	0		0
C13	201322P9_G	G	A.Conservative	1.938294	.993956	6445.3	12.775979	10.308511	892.054294		.515213
C13	201694P4_G	G	A.Conservative	1.143945	.994825	5337.5	43.61079	29.60801	699.514391		.515213
C13	208825P7_G	NOCALL	I.Bad Spectrum	0	0	0	0	0	0		0
C13	209189P2_G	G	A.Conservative	1.939318	.993951	6277.1	58.57566	46.056261	862.474104		.515213
C13	210090P15_G	NOCALL	I.Bad Spectrum	0	0	0	0	0	0		0
C14	201322P9_G	G	A.Conservative	2.370244	.996116	6445.3	24.752842	11.556402	856.879103		.769283
C14	201694P4_G	G	A.Conservative	1.443576	.998685	5337.5	70.366077	36.340406	681.353592		.494176
C14	208825P7_G	NOCALL	I.Bad Spectrum	0	0	0	0	0	0		0
C14	209189P2_G	G	A.Conservative	2.250994	.997881	6277.1	59.571282	36.734776	778.825816		.494176
C14	210090P15_G	NOCALL	I.Bad Spectrum	0	0	0	0	0	0		0
C15	201322P9_G	G	A.Conservative	3.202548	.842632	6445.3	15.842214	8.480571	870.793401		.506427
C15	201694P4_G	G	A.Conservative	2.463116	.993102	5337.5	85.276374	36.903099	642.757172		.506427
C15	208825P7_G	NOCALL	I.Bad Spectrum	0	0	0	0	0	0		0
C15	209189P2_G	G	A.Conservative	3.202623	.993948	6277.1	53.862555	27.910282	833.85209		.506427
C15	210090P15_G	NOCALL	D.Low Probability	2.136747	.142599	5515.6	3.207013	.963978	681.140465		.79206
C16	201322P9_G	G	A.Conservative	2.227649	.949451	6445.3	17.032196	9.541589	812.286923		.677958
C16	201694P4_G	G	A.Conservative	1.644745	.996609	5337.5	61.129612	35.746017	667.516175		.494365
C16	208825P7_G	NOCALL	I.Bad Spectrum	0	0	0	0	0	0		0
C16	209189P2_G	G	A.Conservative	2.496084	.997494	6277.1	21.475436	14.630193	770.575672		.494365
C16	210090P15_G	NOCALL	I.Bad Spectrum	0	0	0	0	0	0		0
C17	201322P9_G	G	A.Conservative	1.844454	.99515	6445.3	21.407092	12.088392	852.657889		.621546
C17	201694P4_G	G	A.Conservative	1.368107	.995789	5337.5	42.942011	29.969325	697.830659		.435406
C17	208825P7_G	NOCALL	I.Bad Spectrum	0	0	0	0	0	0		0
C17	209189P2_G	G	A.Conservative	2.184942	.99887	6277.1	29.191087	22.891337	774.179701		.435406
C17	210090P15_G	NOCALL	I.Bad Spectrum	0	0	0	0	0	0		0
C18	201322P9_G	G	A.Conservative	1.486772	.995069	6445.3	22.535537	12.3458	849.267986		.636342
C18	201694P4_G	G	A.Conservative	1.394149	.996074	5337.5	54.782885	24.402526	718.869152		.508872
C18	208825P7_G	NOCALL	I.Bad Spectrum	0	0	0	0	0	0		0
C18	209189P2_G	G	A.Conservative	1.737524	.997851	6277.1	49.78519	26.650808	832.729743		.508872
C18	210090P15_G	NOCALL	I.Bad Spectrum	0	0	0	0	0	0		0
C19	201322P9_G	G	A.Conservative	2.263923	.994962	6445.3	17.308543	11.506766	854.251836		.525436
C19	201694P4_G	G	A.Conservative	1.523214	.996263	5337.5	74.431225	40.442185	711.189422		.525436
C19	208825P7_G	NOCALL	I.Bad Spectrum	0	0	0	0	0	0		0
C19	209189P2_G	G	A.Conservative	2.257006	.998758	6277.1	62.2588	40.150258	848.762637		.525436
C19	210090P15_G	NOCALL	I.Bad Spectrum	0	0	0	0	0	0		0
C20	201322P9_G	G	A.Conservative	2.629581	.860768	6445.3	9.671085	8.638005	822.017526		.417597
C20	201694P4_G	G	A.Conservative	1.801066	.998875	5337.5	55.340685	41.134281	728.162476		.417597
C20	208825P7_G	NOCALL	I.Bad Spectrum	0	0	0	0	0	0		0
C20	209189P2_G	G	A.Conservative	2.634869	.998636	6277.1	33.610456	29.196267	807.188544		.417597
C20	210090P15_G	NOCALL	I.Bad Spectrum	0	0	0	0	0	0		0
C21	201322P9_G	G	A.Conservative	2.533838	.996131	6445.3	13.291016	11.314248	906.262126		.42933
C21	201694P4_G	G	A.Conservative	1.810297	.998956	5337.5	52.095697	36.345511	743.633368		.42933
C21	208825P7_G	NOCALL	I.Bad Spectrum	0	0	0	0	0	0		0
C21	209189P2_G	G	A.Conservative	2.615781	.996381	6277.1	30.050451	24.826946	867.343489		.42933
C21	210090P15_G	NOCALL	I.Bad Spectrum	0	0	0	0	0	0		0
C22	201322P9_G	G	A.Conservative	3.306235	.995002	6445.3	13.927809	10.522061	889.368035		.422994
C22	201694P4_G	G	A.Conservative	2.273776	.998958	5337.5	85.081351	52.746979	723.229423		.422994
C22	208825P7_G	NOCALL	I.Bad Spectrum	0	0	0	0	0	0		0
C22	209189P2_G	G	A.Conservative	3.302253	.998777	6277.1	64.913631	47.585619	870.232505		.422994
C22	210090P15_G	NOCALL	I.Bad Spectrum	0	0	0	0	0	0		0
C23	201322P9_G	G	A.Conservative	2.163077	.997121	6445.3	16.510519	13.012247	827.247652		.459292
C23	201694P4_G	G	A.Conservative	1.307675	.998595	5337.5	41.402728	26.819481	647.2103		.459292
C23	208825P7_G	NOCALL	I.Bad Spectrum	0	0	0	0	0	0		0
C23	209189P2_G	G	A.Conservative	2.246283	.998223	6277.1	32.045457	24.520255	812.928162		.459292
C23	210090P15_G	NOCALL	I.Bad Spectrum	0	0	0	0	0	0		0
C24	201322P9_G	G	A.Conservative	1.563052	.977983	6445.3	20.182484	9.827874	820.206741		.685258
C24	201694P4_G	NOCALL	D.Low Probability	.969365	.984739	5337.5	36.168042	10.569047	660.91287		1.084611
C24	208825P7_G	NOCALL	I.Bad Spectrum	0	0	0	0	0	0		0
C24	209189P2_G	NOCALL	D.Low Probability	1.452672	.825572	6277.1	14.731725	5.037437	838.220448		1.084611
C24	210090P15_G	NOCALL	D.Low Probability	.7787	.359845	5515.6	7.448918	2.24271	691.643813		1.084611
D01	201322P9_G	G	A.Conservative	.142402	.996427	6445.3	21.591826	11.969148	842.904532		.649063
D01	201694P4_G	G	A.Conservative	-.393905	.995404	5337.5	31.546736	19.024141	685.594837		.454134
D01	208825P7_G	NOCALL	I.Bad Spectrum	0	0	0	0	0	0		0
D01	209189P2_G	G	A.Conservative	.213372	.813872	6277.1	11.620583	8.225158	902.613108		.454134
D01	210090P15_G	NOCALL	I.Bad Spectrum	0	0	0	0	0	0		0
D02	201322P9_G	G	A.Conservative	1.593954	.998878	6445.3	20.037765	12.733181	855.439658		.527803
D02	201694P4_G	NOCALL	D.Low Probability	.947112	.901432	5337.5	19.970257	5.51521	707.947662		1.163804
D02	208825P7_G	NOCALL	I.Bad Spectrum	0	0	0	0	0	0		0
D02	209189P2_G	NOCALL	D.Low Probability	1.605874	.238195	6277.1	4.665726	1.572402	863.261998		1.163804
D02	210090P15_G	NOCALL	I.Bad Spectrum	0	0	0	0	0	0		0
D03	201322P9_G	G	A.Conservative	1.933546	.940295	6445.3	13.843556	9.463924	820.875175		.455365
D03	201694P4_G	G	A.Conservative	1.377785	.994946	5337.5	45.200899	25.045309	678.347021		.455365
D03	208825P7_G	NOCALL	I.Bad Spectrum	0	0	0	0	0	0		0
D03	209189P2_G	G	A.Conservative	2.10127	.997392	6277.1	19.586593	12.972495	799.079556		.455365
D03	210090P15_G	NOCALL	I.Bad Spectrum	0	0	0	0	0	0		0
D04	201322P9_G	G	A.Conservative	2.472976	.996869	6445.3	22.538318	14.291004	850.344663		.535424
D04	201694P4_G	G	A.Conservative	1.944009	.994868	5337.5	62.640385	32.41016	666.188742		.535424
D04	208825P7_G	NOCALL	I.Bad Spectrum	0	0	0	0	0	0		0
D04	209189P2_G	G	A.Conservative	2.553746	.997766	6277.1	61.647796	37.906463	819.380464		.535424
D04	210090P15_G	NOCALL	I.Bad Spectrum	0	0	0	0	0	0		0
D05	201322P9_G	G	A.Conservative	2.566991	.996627	6445.3	16.650575	10.212482	833.915339		.525545
D05	201694P4_G	G	A.Conservative	2.125572	.99645	5337.5	69.692466	34.570973	650.909137		.525545
D05	208825P7_G	NOCALL	I.Bad Spectrum	0	0	0	0	0	0		0
D05	209189P2_G	G	A.Conservative	2.617569	.996951	6277.1	48.510438	28.814469	808.176627		.525545
D05	210090P15_G	NOCALL	I.Bad Spectrum	0	0	0	0	0	0		0
D06	201322P9_G	G	A.Conservative	.743302	.972498	6445.3	21.398095	9.765659	864.283967		.764251
D06	201694P4_G	NOCALL	D.Low Probability	.35463	.983895	5337.5	31.83199	8.142086	703.604882		1.070771
D06	208825P7_G	NOCALL	I.Bad Spectrum	0	0	0	0	0	0		0
D06	209189P2_G	NOCALL	D.Low Probability	.998153	.561735	6277.1	11.297466	3.466735	877.78845		1.070771
D06	210090P15_G	NOCALL	I.Bad Spectrum	0	0	0	0	0	0		0
D07	201322P9_G	G	A.Conservative	1.16945	.987497	6445.3	19.263416	9.899676	816.710125		.553365
D07	201694P4_G	G	A.Conservative	.587658	.996539	5337.5	50.852265	20.68239	666.802654		.553365
D07	208825P7_G	NOCALL	I.Bad Spectrum	0	0	0	0	0	0		0
D07	209189P2_G	G	A.Conservative	1.247311	.99541	6277.1	30.014802	14.890052	838.665656		.553365
D07	210090P15_G	NOCALL	I.Bad Spectrum	0	0	0	0	0	0		0
D08	201322P9_G	G	A.Conservative	2.390326	.94235	6445.3	13.448491	9.471069	853.94046		.494899
D08	201694P4_G	G	A.Conservative	1.853116	.996954	5337.5	49.830322	28.878327	658.808328		.494899
D08	208825P7_G	NOCALL	I.Bad Spectrum	0	0	0	0	0	0		0
D08	209189P2_G	G	A.Conservative	2.407356	.996927	6277.1	41.001878	28.035404	849.637225		.494899
D08	210090P15_G	NOCALL	I.Bad Spectrum	0	0	0	0	0	0		0
D09	201322P9_G	G	A.Conservative	2.108219	.87614	6445.3	11.723736	8.804726	847.049824		.421698
D09	201694P4_G	G	A.Conservative	1.436739	.990715	5337.5	35.307614	21.998673	683.888894		.421698
D09	208825P7_G	NOCALL	I.Bad Spectrum	0	0	0	0	0	0		0
D09	209189P2_G	G	A.Conservative	2.150942	.992891	6277.1	30.214259	22.050311	830.990252		.421698
D09	210090P15_G	NOCALL	I.Bad Spectrum	0	0	0	0	0	0		0
D10	201322P9_G	G	A.Conservative	2.2313	.919896	6445.3	14.072406	9.259639	834.507128		.459974
D10	201694P4_G	G	A.Conservative	1.63762	.992143	5337.5	41.296973	22.194093	716.080441		.459974
D10	208825P7_G	NOCALL	I.Bad Spectrum	0	0	0	0	0	0		0
D10	209189P2_G	G	A.Conservative	2.361499	.996112	6277.1	31.780602	20.275605	829.113838		.459974
D10	210090P15_G	NOCALL	I.Bad Spectrum	0	0	0	0	0	0		0
D11	201322P9_G	G	A.Conservative	1.327018	.85147	6445.3	11.35483	8.583087	857.616511		.415397
D11	201694P4_G	G	A.Conservative	.629916	.993267	5337.5	52.483525	32.3426	697.757915		.415397
D11	208825P7_G	NOCALL	I.Bad Spectrum	0	0	0	0	0	0		0
D11	209189P2_G	G	A.Conservative	1.306563	.99843	6277.1	45.300587	33.195937	822.543767		.415397
D11	210090P15_G	NOCALL	I.Bad Spectrum	0	0	0	0	0	0		0
D12	201322P9_G	G	A.Conservative	1.170323	.996923	6445.3	15.458791	17.524025	868.957193		.519017
D12	201694P4_G	G	A.Conservative	.818781	.994493	5337.5	54.2874	51.33977	680.516132		.519017
D12	208825P7_G	NOCALL	I.Bad Spectrum	0	0	0	0	0	0		0
D12	209189P2_G	G	A.Conservative	1.309555	.996984	6277.1	35.18573	38.888298	836.317053		.519017
D12	210090P15_G	NOCALL	D.Low Probability	.367288	.20342	5515.6	5.651815	1.319822	729.965282		1.210818
D13	201322P9_G	G	A.Conservative	1.156569	.991056	6445.3	14.869237	11.102414	873.51241		.472331
D13	201694P4_G	G	A.Conservative	.780159	.995593	5337.5	92.856705	55.946258	675.991238		.472331
D13	208825P7_G	NOCALL	I.Bad Spectrum	0	0	0	0	0	0		0
D13	209189P2_G	G	A.Conservative	1.18889	.991541	6277.1	67.119113	48.534121	856.079479		.472331
D13	210090P15_G	NOCALL	I.Bad Spectrum	0	0	0	0	0	0		0
D14	201322P9_G	G	A.Conservative	2.792629	.929982	6445.3	12.224789	9.371186	857.491739		.477075
D14	201694P4_G	G	A.Conservative	2.267509	.988502	5337.5	34.288514	21.647598	714.306653		.477075
D14	208825P7_G	NOCALL	I.Bad Spectrum	0	0	0	0	0	0		0
D14	209189P2_G	G	A.Conservative	2.909739	.995027	6277.1	45.920733	34.186118	825.142013		.477075
D14	210090P15_G	NOCALL	I.Bad Spectrum	0	0	0	0	0	0		0
D15	201322P9_G	G	A.Conservative	1.948278	.898844	6445.3	14.017336	9.040162	854.053965		.474499
D15	201694P4_G	G	A.Conservative	1.378995	.998902	5337.5	83.697401	43.393954	691.866174		.474499
D15	208825P7_G	NOCALL	I.Bad Spectrum	0	0	0	0	0	0		0
D15	209189P2_G	G	A.Conservative	1.919901	.995566	6277.1	43.057417	26.866998	872.622765		.474499
D15	210090P15_G	NOCALL	I.Bad Spectrum	0	0	0	0	0	0		0
D16	201322P9_G	G	A.Conservative	2.124659	.994758	6445.3	13.940352	10.148544	783.138092		.496887
D16	201694P4_G	G	A.Conservative	1.609016	.995223	5337.5	68.792286	41.365816	635.439785		.496887
D16	208825P7_G	NOCALL	I.Bad Spectrum	0	0	0	0	0	0		0
D16	209189P2_G	G	A.Conservative	2.217089	.992811	6277.1	57.026054	40.332416	791.245059		.496887
D16	210090P15_G	NOCALL	I.Bad Spectrum	0	0	0	0	0	0		0
D17	201322P9_G	G	A.Conservative	1.519748	.995118	6445.3	21.97382	12.369635	851.143727		.608046
D17	201694P4_G	G	A.Conservative	1.143375	.997637	5337.5	56.311419	32.770593	659.400451		.439347
D17	208825P7_G	NOCALL	I.Bad Spectrum	0	0	0	0	0	0		0
D17	209189P2_G	G	A.Conservative	1.648279	.997738	6277.1	46.69609	32.167842	793.892934		.439347
D17	210090P15_G	NOCALL	I.Bad Spectrum	0	0	0	0	0	0		0
D18	201322P9_G	G	A.Conservative	1.247605	.903051	6445.3	11.921714	9.100912	807.356769		.48982
D18	201694P4_G	G	A.Conservative	.955994	.99467	5337.5	32.441335	20.350727	648.372757		.48982
D18	208825P7_G	NOCALL	I.Bad Spectrum	0	0	0	0	0	0		0
D18	209189P2_G	G	A.Conservative	1.369564	.995821	6277.1	27.650902	20.494892	778.935854		.48982
D18	210090P15_G	NOCALL	I.Bad Spectrum	0	0	0	0	0	0		0
D19	201322P9_G	G	A.Conservative	2.165969	.994976	6445.3	14.222268	10.157301	790.021896		.53328
D19	201694P4_G	G	A.Conservative	1.877395	.994017	5337.5	41.478939	24.588327	645.538636		.53328
D19	208825P7_G	NOCALL	I.Bad Spectrum	0	0	0	0	0	0		0
D19	209189P2_G	G	A.Conservative	2.135199	.997505	6277.1	38.17986	26.511625	768.640514		.53328
D19	210090P15_G	NOCALL	I.Bad Spectrum	0	0	0	0	0	0		0
D20	201322P9_G	G	A.Conservative	2.691227	.990626	6445.3	14.004082	9.942179	883.656703		.457492
D20	201694P4_G	G	A.Conservative	1.945872	.99731	5337.5	49.665261	28.618516	733.221882		.457492
D20	208825P7_G	NOCALL	I.Bad Spectrum	0	0	0	0	0	0		0
D20	209189P2_G	G	A.Conservative	2.697192	.997656	6277.1	47.016364	32.341882	873.3961		.457492
D20	210090P15_G	NOCALL	I.Bad Spectrum	0	0	0	0	0	0		0
D21	201322P9_G	G	A.Conservative	1.959408	.996282	6445.3	11.317467	10.358973	813.047678		.44017
D21	201694P4_G	G	A.Conservative	1.380871	.998672	5337.5	50.210401	37.31853	649.083194		.44017
D21	208825P7_G	NOCALL	I.Bad Spectrum	0	0	0	0	0	0		0
D21	209189P2_G	G	A.Conservative	1.945215	.994834	6277.1	50.194897	44.55932	786.298615		.44017
D21	210090P15_G	NOCALL	I.Bad Spectrum	0	0	0	0	0	0		0
D22	201322P9_G	G	A.Conservative	2.097338	.913018	6445.3	19.582085	9.175587	855.691584		.726027
D22	201694P4_G	G	A.Conservative	1.791898	.992715	5337.5	23.035295	12.689762	693.689581		.505758
D22	208825P7_G	NOCALL	I.Bad Spectrum	0	0	0	0	0	0		0
D22	209189P2_G	G	A.Conservative	2.578516	.993158	6277.1	20.778621	13.918055	884.366847		.505758
D22	210090P15_G	NOCALL	I.Bad Spectrum	0	0	0	0	0	0		0
D23	201322P9_G	G	A.Conservative	1.744318	.996101	6445.3	21.847444	12.995198	849.771187		.487572
D23	201694P4_G	G	A.Conservative	1.424775	.99545	5337.5	55.016045	26.264102	668.215125		.487572
D23	208825P7_G	NOCALL	I.Bad Spectrum	0	0	0	0	0	0		0
D23	209189P2_G	G	A.Conservative	1.91522	.994073	6277.1	34.161432	19.652657	832.366408		.487572
D23	210090P15_G	NOCALL	I.Bad Spectrum	0	0	0	0	0	0		0
D24	201322P9_G	G	A.Conservative	.559564	.923158	6445.3	21.095354	9.249615	840.976921		.791032
D24	201694P4_G	NOCALL	D.Low Probability	.361445	.855805	5337.5	20.191893	5.231669	660.124989		1.077145
D24	208825P7_G	NOCALL	I.Bad Spectrum	0	0	0	0	0	0		0
D24	209189P2_G	NOCALL	D.Low Probability	.717858	.313788	6277.1	6.649299	2.038919	828.141636		1.077145
D24	210090P15_G	NOCALL	D.Low Probability	.317548	.381083	5515.6	8.897269	2.380466	695.47339		1.077145
E01	201322P9_G	G	A.Conservative	.925683	.807325	6445.3	9.523636	8.115054	827.830725		.528319
E01	201694P4_G	G	A.Conservative	.823492	.99902	5337.5	30.857175	17.727683	686.673572		.528319
E01	208825P7_G	NOCALL	I.Bad Spectrum	0	0	0	0	0	0		0
E01	209189P2_G	G	A.Conservative	.946508	.993794	6277.1	17.619083	12.261436	840.944204		.528319
E01	210090P15_G	NOCALL	I.Bad Spectrum	0	0	0	0	0	0		0
E02	201322P9_G	G	A.Conservative	2.124743	.998772	6445.3	18.022478	11.027263	781.684283		.503783
E02	201694P4_G	NOCALL	D.Low Probability	1.437718	.708502	5337.5	17.264832	4.351071	667.365835		1.110841
E02	208825P7_G	NOCALL	I.Bad Spectrum	0	0	0	0	0	0		0
E02	209189P2_G	NOCALL	D.Low Probability	2.242961	.645001	6277.1	12.919611	3.943101	840.347028		1.110841
E02	210090P15_G	NOCALL	I.Bad Spectrum	0	0	0	0	0	0		0
E03	201322P9_G	G	A.Conservative	2.667849	.864672	6445.3	16.435212	8.690645	822.939349		.719871
E03	201694P4_G	G	A.Conservative	1.48474	.962185	5337.5	13.428152	9.744756	722.808131		.466567
E03	208825P7_G	NOCALL	I.Bad Spectrum	0	0	0	0	0	0		0
E03	209189P2_G	G	A.Conservative	2.503549	.994151	6277.1	22.691852	19.880711	838.483134		.466567
E03	210090P15_G	NOCALL	I.Bad Spectrum	0	0	0	0	0	0		0
E04	201322P9_G	G	A.Conservative	2.716102	.991199	6445.3	14.811428	10.994702	878.050577		.511917
E04	201694P4_G	G	A.Conservative	2.135725	.991702	5337.5	47.802569	28.36947	676.581086		.511917
E04	208825P7_G	NOCALL	I.Bad Spectrum	0	0	0	0	0	0		0
E04	209189P2_G	G	A.Conservative	2.881817	.995266	6277.1	34.916133	25.076396	832.612834		.511917
E04	210090P15_G	NOCALL	I.Bad Spectrum	0	0	0	0	0	0		0
E05	201322P9_G	G	A.Conservative	2.819497	.815637	6445.3	9.574641	8.224471	806.999875		.444939
E05	201694P4_G	G	A.Conservative	1.95463	.995836	5337.5	38.202305	27.13462	692.881434		.444939
E05	208825P7_G	NOCALL	I.Bad Spectrum	0	0	0	0	0	0		0
E05	209189P2_G	G	A.Conservative	2.785107	.99558	6277.1	36.718895	30.651718	829.502897		.444939
E05	210090P15_G	NOCALL	I.Bad Spectrum	0	0	0	0	0	0		0
E06	201322P9_G	G	A.Conservative	2.364313	.817066	6445.3	10.475641	8.221032	819.056833		.455602
E06	201694P4_G	G	A.Conservative	1.603463	.997804	5337.5	38.208468	24.717722	713.273204		.455602
E06	208825P7_G	NOCALL	I.Bad Spectrum	0	0	0	0	0	0		0
E06	209189P2_G	G	A.Conservative	2.32774	.998402	6277.1	28.946451	22.062824	833.152932		.455602
E06	210090P15_G	NOCALL	I.Bad Spectrum	0	0	0	0	0	0		0
E07	201322P9_G	G	A.Conservative	1.596529	.99846	6445.3	27.686243	10.319533	814.977357		.841126
E07	201694P4_G	G	A.Conservative	.383949	.994074	5337.5	57.235672	24.575278	658.312753		.547951
E07	208825P7_G	NOCALL	I.Bad Spectrum	0	0	0	0	0	0		0
E07	209189P2_G	G	A.Conservative	1.096737	.995622	6277.1	26.056118	13.708449	792.184185		.547951
E07	210090P15_G	NOCALL	I.Bad Spectrum	0	0	0	0	0	0		0
E08	201322P9_G	G	A.Conservative	2.13303	.996914	6445.3	24.626419	10.916641	832.131369		.701315
E08	201694P4_G	G	A.Conservative	1.560435	.99771	5337.5	32.863368	21.344857	698.717977		.479554
E08	208825P7_G	NOCALL	I.Bad Spectrum	0	0	0	0	0	0		0
E08	209189P2_G	G	A.Conservative	2.28276	.996193	6277.1	27.961975	21.533101	801.939723		.479554
E08	210090P15_G	NOCALL	I.Bad Spectrum	0	0	0	0	0	0		0
E09	201322P9_G	G	A.Conservative	3.034267	.962394	6445.3	24.527177	9.691984	859.597884		.808392
E09	201694P4_G	G	A.Conservative	2.536059	.995468	5337.5	45.030674	20.214007	665.841702		.593018
E09	208825P7_G	NOCALL	I.Bad Spectrum	0	0	0	0	0	0		0
E09	209189P2_G	G	A.Conservative	3.221209	.999358	6277.1	52.286651	27.864459	823.032571		.593018
E09	210090P15_G	NOCALL	I.Bad Spectrum	0	0	0	0	0	0		0
E10	201322P9_G	G	A.Conservative	2.960978	.967156	6445.3	16.773975	9.719469	874.306497		.681035
E10	201694P4_G	G	A.Conservative	3.259345	.994217	5337.5	25.782298	15.787135	658.511039		.528482
E10	208825P7_G	NOCALL	I.Bad Spectrum	0	0	0	0	0	0		0
E10	209189P2_G	G	A.Conservative	3.671251	.99638	6277.1	32.691779	22.535848	839.011584		.528482
E10	210090P15_G	NOCALL	I.Bad Spectrum	0	0	0	0	0	0		0
E11	201322P9_G	G	A.Conservative	3.54698	.945614	6445.3	18.724379	9.493625	850.520725		.649239
E11	201694P4_G	G	A.Conservative	2.648621	.997471	5337.5	40.516879	16.782009	632.959181		.649239
E11	208825P7_G	NOCALL	I.Bad Spectrum	0	0	0	0	0	0		0
E11	209189P2_G	G	A.Conservative	3.667551	.994591	6277.1	46.975262	23.098639	844.879296		.649239
E11	210090P15_G	NOCALL	I.Bad Spectrum	0	0	0	0	0	0		0
E12	201322P9_G	G	A.Conservative	1.838313	.995958	6445.3	20.288946	10.006684	861.015141		.711763
E12	201694P4_G	G	A.Conservative	1.54334	.993297	5337.5	40.782203	24.443506	687.603769		.477645
E12	208825P7_G	NOCALL	I.Bad Spectrum	0	0	0	0	0	0		0
E12	209189P2_G	G	A.Conservative	2.02035	.996484	6277.1	38.439087	26.975821	804.588836		.477645
E12	210090P15_G	NOCALL	I.Bad Spectrum	0	0	0	0	0	0		0
E13	201322P9_G	G	A.Conservative	1.629807	.838622	6445.3	20.255834	8.445862	889.972545		.849866
E13	201694P4_G	G	A.Conservative	1.557337	.991284	5337.5	31.868892	16.933576	678.308859		.486573
E13	208825P7_G	NOCALL	I.Bad Spectrum	0	0	0	0	0	0		0
E13	209189P2_G	G	A.Conservative	1.904002	.996497	6277.1	23.404104	10.768941	840.617777		.729586
E13	210090P15_G	NOCALL	I.Bad Spectrum	0	0	0	0	0	0		0
E14	201322P9_G	G	A.Conservative	3.424881	.83003	6445.3	13.973981	8.340119	825.102972		.573463
E14	201694P4_G	G	A.Conservative	2.820031	.99713	5337.5	37.040187	18.064528	634.565926		.573463
E14	208825P7_G	NOCALL	I.Bad Spectrum	0	0	0	0	0	0		0
E14	209189P2_G	G	A.Conservative	3.44991	.998488	6277.1	34.727601	20.103582	813.248694		.573463
E14	210090P15_G	NOCALL	I.Bad Spectrum	0	0	0	0	0	0		0
E15	201322P9_G	G	A.Conservative	2.829541	.995351	6445.3	23.940661	11.25184	854.649037		.70302
E15	201694P4_G	G	A.Conservative	2.637833	.994502	5337.5	63.786825	39.96293	687.933274		.465536
E15	208825P7_G	NOCALL	I.Bad Spectrum	0	0	0	0	0	0		0
E15	209189P2_G	G	A.Conservative	3.223818	.997522	6277.1	41.284967	31.229308	837.403589		.465536
E15	210090P15_G	NOCALL	I.Bad Spectrum	0	0	0	0	0	0		0
E16	201322P9_G	G	A.Conservative	2.748807	.873058	6445.3	18.511334	8.769408	810.683389		.729689
E16	201694P4_G	G	A.Conservative	2.418639	.997983	5337.5	75.376411	41.539919	674.254024		.488415
E16	208825P7_G	NOCALL	I.Bad Spectrum	0	0	0	0	0	0		0
E16	209189P2_G	G	A.Conservative	3.04215	.996438	6277.1	53.00387	34.966064	835.437503		.488415
E16	210090P15_G	NOCALL	I.Bad Spectrum	0	0	0	0	0	0		0
E17	201322P9_G	G	A.Conservative	2.512589	.92838	6445.3	11.837569	9.311357	836.430042		.450993
E17	201694P4_G	G	A.Conservative	1.747144	.995696	5337.5	37.768168	24.62701	680.720504		.450993
E17	208825P7_G	NOCALL	I.Bad Spectrum	0	0	0	0	0	0		0
E17	209189P2_G	G	A.Conservative	2.495398	.998639	6277.1	48.751041	39.932091	823.469903		.450993
E17	210090P15_G	NOCALL	I.Bad Spectrum	0	0	0	0	0	0		0
E18	201322P9_G	G	A.Conservative	2.522999	.980177	6445.3	14.21314	9.842517	836.485427		.498563
E18	201694P4_G	G	A.Conservative	2.020207	.998362	5337.5	66.496566	37.33444	643.24554		.498563
E18	208825P7_G	NOCALL	I.Bad Spectrum	0	0	0	0	0	0		0
E18	209189P2_G	G	A.Conservative	2.551457	.998162	6277.1	56.619055	37.991256	818.075184		.498563
E18	210090P15_G	NOCALL	I.Bad Spectrum	0	0	0	0	0	0		0
E19	201322P9_G	G	A.Conservative	2.134738	.993676	6445.3	16.038188	11.785688	859.914898		.477717
E19	201694P4_G	G	A.Conservative	1.567972	.993124	5337.5	36.053253	21.836652	698.658504		.477717
E19	208825P7_G	NOCALL	I.Bad Spectrum	0	0	0	0	0	0		0
E19	209189P2_G	G	A.Conservative	2.240336	.996679	6277.1	37.143881	26.5079	867.355129		.477717
E19	210090P15_G	NOCALL	I.Bad Spectrum	0	0	0	0	0	0		0
E20	201322P9_G	G	A.Conservative	3.254842	.994927	6445.3	17.981655	12.207092	863.351282		.486236
E20	201694P4_G	G	A.Conservative	2.407225	.993903	5337.5	41.297772	22.575021	750.372877		.486236
E20	208825P7_G	NOCALL	I.Bad Spectrum	0	0	0	0	0	0		0
E20	209189P2_G	G	A.Conservative	3.295074	.998254	6277.1	43.186481	28.378547	864.805229		.486236
E20	210090P15_G	NOCALL	I.Bad Spectrum	0	0	0	0	0	0		0
E21	201322P9_G	G	A.Conservative	2.585549	.997111	6445.3	27.830976	14.136667	864.496334		.675857
E21	201694P4_G	G	A.Conservative	1.514847	.996686	5337.5	45.220723	31.472138	683.694413		.445568
E21	208825P7_G	NOCALL	I.Bad Spectrum	0	0	0	0	0	0		0
E21	209189P2_G	G	A.Conservative	2.552895	.99638	6277.1	55.946084	45.488501	787.106033		.445568
E21	210090P15_G	NOCALL	I.Bad Spectrum	0	0	0	0	0	0		0
E22	201322P9_G	G	A.Conservative	2.778474	.818411	6445.3	12.003954	8.231894	851.166439		.4805
E22	201694P4_G	G	A.Conservative	2.269187	.997265	5337.5	58.40269	31.938044	695.225743		.4805
E22	208825P7_G	NOCALL	I.Bad Spectrum	0	0	0	0	0	0		0
E22	209189P2_G	G	A.Conservative	2.837633	.997072	6277.1	56.905155	37.723665	819.086526		.4805
E22	210090P15_G	NOCALL	I.Bad Spectrum	0	0	0	0	0	0		0
E23	201322P9_G	G	A.Conservative	2.315721	.998936	6445.3	27.48787	17.914273	763.798966		.51478
E23	201694P4_G	G	A.Conservative	1.695437	.998255	5337.5	57.129985	29.235722	688.000398		.51478
E23	208825P7_G	NOCALL	I.Bad Spectrum	0	0	0	0	0	0		0
E23	209189P2_G	G	A.Conservative	2.482611	.995158	6277.1	38.833733	24.417858	794.874903		.51478
E23	210090P15_G	NOCALL	I.Bad Spectrum	0	0	0	0	0	0		0
E24	201322P9_G	G	A.Conservative	1.69668	.997609	6445.3	19.180041	10.670028	817.465979		.664113
E24	201694P4_G	NOCALL	D.Low Probability	.939724	.989961	5337.5	26.655214	6.819513	679.325599		1.05532
E24	208825P7_G	NOCALL	I.Bad Spectrum	0	0	0	0	0	0		0
E24	209189P2_G	NOCALL	D.Low Probability	1.609605	.250897	6277.1	5.349423	1.634455	834.501637		1.05532
E24	210090P15_G	NOCALL	I.Bad Spectrum	0	0	0	0	0	0		0
F01	201322P9_G	G	A.Conservative	.778927	.815978	6445.3	9.671724	8.206364	900.260729		.418565
F01	201694P4_G	G	A.Conservative	.57085	.996511	5337.5	24.635162	16.075798	690.805428		.418565
F01	208825P7_G	NOCALL	I.Bad Spectrum	0	0	0	0	0	0		0
F01	209189P2_G	G	A.Conservative	.791964	.997673	6277.1	23.935371	18.805125	861.603617		.418565
F01	210090P15_G	NOCALL	I.Bad Spectrum	0	0	0	0	0	0		0
F02	201322P9_G	G	A.Conservative	2.159935	.996106	6445.3	17.785256	12.292055	900.540302		.473261
F02	201694P4_G	NOCALL	D.Low Probability	.981307	.769524	5337.5	14.912325	4.689416	695.678741		1.006706
F02	208825P7_G	NOCALL	I.Bad Spectrum	0	0	0	0	0	0		0
F02	209189P2_G	NOCALL	D.Low Probability	1.856664	.265934	6277.1	4.550025	1.712941	862.16691		1.006706
F02	210090P15_G	NOCALL	I.Bad Spectrum	0	0	0	0	0	0		0
F03	201322P9_G	G	A.Conservative	2.768543	.915875	6445.3	16.31592	9.242226	949.108005		.54017
F03	201694P4_G	G	A.Conservative	2.162098	.995915	5337.5	38.978265	30.983521	710.950366		.375184
F03	208825P7_G	NOCALL	I.Bad Spectrum	0	0	0	0	0	0		0
F03	209189P2_G	G	A.Conservative	2.847668	.997805	6277.1	32.9074	31.226745	915.138517		.375184
F03	210090P15_G	NOCALL	I.Bad Spectrum	0	0	0	0	0	0		0
F04	201322P9_G	G	A.Conservative	2.29884	.946982	6445.3	16.345407	9.535555	914.224298		.625237
F04	201694P4_G	G	A.Conservative	1.568005	.99496	5337.5	28.65832	19.23917	734.824283		.489858
F04	208825P7_G	NOCALL	I.Bad Spectrum	0	0	0	0	0	0		0
F04	209189P2_G	G	A.Conservative	2.442057	.995575	6277.1	26.47005	20.910558	846.181667		.489858
F04	210090P15_G	NOCALL	I.Bad Spectrum	0	0	0	0	0	0		0
F05	201322P9_G	G	A.Conservative	2.980472	.906621	6445.3	11.447341	9.123432	853.460285		.439422
F05	201694P4_G	G	A.Conservative	2.366574	.996301	5337.5	45.027349	28.772255	703.231321		.439422
F05	208825P7_G	NOCALL	I.Bad Spectrum	0	0	0	0	0	0		0
F05	209189P2_G	G	A.Conservative	3.016916	.995333	6277.1	14.883669	11.479795	848.268942		.439422
F05	210090P15_G	NOCALL	I.Bad Spectrum	0	0	0	0	0	0		0
F06	201322P9_G	G	A.Conservative	1.986666	.90843	6445.3	17.070588	9.109666	828.932117		.641554
F06	201694P4_G	NOCALL	D.Low Probability	1.36016	.990092	5337.5	71.798785	16.003695	682.402016		1.120381
F06	208825P7_G	NOCALL	I.Bad Spectrum	0	0	0	0	0	0		0
F06	209189P2_G	G	A.Conservative	2.403016	.993982	6277.1	20.223859	14.168276	845.469256		.478099
F06	210090P15_G	NOCALL	I.Bad Spectrum	0	0	0	0	0	0		0
F07	201322P9_G	G	A.Conservative	1.528175	.857766	6445.3	22.200015	8.634504	807.287781		.815445
F07	201694P4_G	G	A.Conservative	.814073	.997228	5337.5	38.135487	19.578156	683.492764		.509081
F07	208825P7_G	NOCALL	I.Bad Spectrum	0	0	0	0	0	0		0
F07	209189P2_G	G	A.Conservative	1.369039	.994127	6277.1	22.699853	14.185204	799.994751		.509081
F07	210090P15_G	NOCALL	I.Bad Spectrum	0	0	0	0	0	0		0
F08	201322P9_G	G	A.Conservative	2.65198	.811088	6445.3	11.540296	8.161619	851.331176		.504474
F08	201694P4_G	G	A.Conservative	2.17888	.997922	5337.5	54.144348	30.777465	676.337839		.504474
F08	208825P7_G	NOCALL	I.Bad Spectrum	0	0	0	0	0	0		0
F08	209189P2_G	G	A.Conservative	2.739478	.997903	6277.1	47.702853	32.655524	817.078447		.504474
F08	210090P15_G	NOCALL	I.Bad Spectrum	0	0	0	0	0	0		0
F09	201322P9_G	G	A.Conservative	2.880111	.995906	6445.3	20.271707	12.431466	904.851829		.590209
F09	201694P4_G	G	A.Conservative	2.466494	.992402	5337.5	49.299621	35.673475	686.443678		.447264
F09	208825P7_G	NOCALL	I.Bad Spectrum	0	0	0	0	0	0		0
F09	209189P2_G	G	A.Conservative	3.102638	.997396	6277.1	38.200052	37.8921	831.299488		.447264
F09	210090P15_G	NOCALL	I.Bad Spectrum	0	0	0	0	0	0		0
F10	201322P9_G	NOCALL	D.Low Probability	2.425126	.995138	6445.3	21.976974	7.411285	871.259532		1.075854
F10	201694P4_G	G	A.Conservative	2.186845	.994569	5337.5	27.549962	17.248113	701.301855		.444563
F10	208825P7_G	NOCALL	I.Bad Spectrum	0	0	0	0	0	0		0
F10	209189P2_G	G	A.Conservative	3.02386	.996644	6277.1	28.777269	21.339161	865.325941		.444563
F10	210090P15_G	NOCALL	I.Bad Spectrum	0	0	0	0	0	0		0
F11	201322P9_G	G	A.Conservative	3.332739	.996676	6445.3	15.773941	10.056586	872.921316		.536287
F11	201694P4_G	G	A.Conservative	2.712564	.995176	5337.5	62.481473	32.674054	678.319034		.536287
F11	208825P7_G	NOCALL	I.Bad Spectrum	0	0	0	0	0	0		0
F11	209189P2_G	G	A.Conservative	3.35751	.998638	6277.1	68.064607	42.111055	847.503081		.536287
F11	210090P15_G	NOCALL	I.Bad Spectrum	0	0	0	0	0	0		0
F12	201322P9_G	G	A.Conservative	1.686919	.902953	6445.3	12.223721	9.072591	830.201745		.470621
F12	201694P4_G	G	A.Conservative	1.192976	.994742	5337.5	58.555409	35.923477	643.692225		.470621
F12	208825P7_G	NOCALL	I.Bad Spectrum	0	0	0	0	0	0		0
F12	209189P2_G	G	A.Conservative	1.739687	.998218	6277.1	55.687759	40.153817	813.443914		.470621
F12	210090P15_G	NOCALL	D.Low Probability	1.308067	.087424	5515.6	1.698977	.631835	689.832462		.683532
F13	201322P9_G	G	A.Conservative	2.031087	.815273	6445.3	11.831416	8.206804	927.101439		.514076
F13	201694P4_G	G	A.Conservative	1.691312	.998236	5337.5	46.627666	25.866398	683.865054		.514076
F13	208825P7_G	NOCALL	I.Bad Spectrum	0	0	0	0	0	0		0
F13	209189P2_G	G	A.Conservative	2.199962	.998189	6277.1	31.515133	21.150088	849.856835		.514076
F13	210090P15_G	NOCALL	I.Bad Spectrum	0	0	0	0	0	0		0
F14	201322P9_G	G	A.Conservative	3.011325	.949868	6445.3	13.014307	9.53813	916.136543		.592324
F14	201694P4_G	G	A.Conservative	2.593992	.997355	5337.5	38.65769	23.620647	703.007559		.592324
F14	208825P7_G	NOCALL	I.Bad Spectrum	0	0	0	0	0	0		0
F14	209189P2_G	G	A.Conservative	3.135743	.990688	6277.1	28.534425	20.357655	884.619804		.592324
F14	210090P15_G	NOCALL	I.Bad Spectrum	0	0	0	0	0	0		0
F15	201322P9_G	G	A.Conservative	2.823546	.914057	6445.3	15.241514	9.176142	883.561626		.618473
F15	201694P4_G	G	A.Conservative	2.156124	.99854	5337.5	45.325421	26.970031	704.35869		.474885
F15	208825P7_G	NOCALL	I.Bad Spectrum	0	0	0	0	0	0		0
F15	209189P2_G	G	A.Conservative	3.094025	.998736	6277.1	37.982694	26.753671	834.994558		.474885
F15	210090P15_G	NOCALL	I.Bad Spectrum	0	0	0	0	0	0		0
F16	201322P9_G	G	A.Conservative	2.110329	.910451	6445.3	19.782456	9.132872	854.873239		.684412
F16	201694P4_G	G	A.Conservative	1.354332	.998414	5337.5	41.656411	28.378379	735.648459		.382931
F16	208825P7_G	NOCALL	I.Bad Spectrum	0	0	0	0	0	0		0
F16	209189P2_G	G	A.Conservative	2.406456	.993104	6277.1	33.832964	27.142826	875.432716		.382931
F16	210090P15_G	NOCALL	I.Bad Spectrum	0	0	0	0	0	0		0
F17	201322P9_G	G	A.Conservative	2.831552	.996269	6445.3	16.572086	11.360648	907.971308		.496278
F17	201694P4_G	G	A.Conservative	2.225062	.995464	5337.5	108.911605	60.881007	687.013163		.496278
F17	208825P7_G	NOCALL	I.Bad Spectrum	0	0	0	0	0	0		0
F17	209189P2_G	G	A.Conservative	2.832412	.999326	6277.1	83.136203	55.262777	875.819838		.496278
F17	210090P15_G	NOCALL	I.Bad Spectrum	0	0	0	0	0	0		0
F18	201322P9_G	G	A.Conservative	1.407377	.891657	6445.3	12.304844	8.955447	796.082796		.497461
F18	201694P4_G	G	A.Conservative	.80364	.992636	5337.5	30.534189	18.166292	687.063298		.497461
F18	208825P7_G	NOCALL	I.Bad Spectrum	0	0	0	0	0	0		0
F18	209189P2_G	G	A.Conservative	1.48175	.997318	6277.1	29.447697	20.793	822.993163		.497461
F18	210090P15_G	NOCALL	I.Bad Spectrum	0	0	0	0	0	0		0
F19	201322P9_G	G	A.Conservative	2.084341	.988906	6445.3	12.119162	10.012296	871.588653		.425012
F19	201694P4_G	G	A.Conservative	1.314939	.997957	5337.5	54.496819	37.068748	701.690759		.425012
F19	208825P7_G	NOCALL	I.Bad Spectrum	0	0	0	0	0	0		0
F19	209189P2_G	G	A.Conservative	2.092825	.998887	6277.1	43.520459	34.917988	866.184657		.425012
F19	210090P15_G	NOCALL	I.Bad Spectrum	0	0	0	0	0	0		0
F20	201322P9_G	G	A.Conservative	2.950232	.996307	6445.3	18.603629	12.183614	866.927463		.484837
F20	201694P4_G	G	A.Conservative	2.298902	.998029	5337.5	77.456753	40.501358	692.306422		.484837
F20	208825P7_G	NOCALL	I.Bad Spectrum	0	0	0	0	0	0		0
F20	209189P2_G	G	A.Conservative	2.979296	.994313	6277.1	79.160585	50.128472	834.617277		.484837
F20	210090P15_G	NOCALL	I.Bad Spectrum	0	0	0	0	0	0		0
F21	201322P9_G	G	A.Conservative	2.996023	.996013	6445.3	25.483813	14.109732	861.738775		.642421
F21	201694P4_G	G	A.Conservative	2.228839	.999044	5337.5	61.249497	35.845122	700.428004		.439173
F21	208825P7_G	NOCALL	I.Bad Spectrum	0	0	0	0	0	0		0
F21	209189P2_G	G	A.Conservative	3.247836	.996139	6277.1	56.888982	39.554193	857.678101		.439173
F21	210090P15_G	NOCALL	D.Low Probability	1.724455	.392531	5515.6	8.72578	2.479777	727.611742		1.037989
F22	201322P9_G	G	A.Conservative	2.740147	.946316	6445.3	15.648289	9.499738	801.371151		.517777
F22	201694P4_G	G	A.Conservative	2.016393	.995203	5337.5	69.293933	33.873975	664.066773		.517777
F22	208825P7_G	NOCALL	I.Bad Spectrum	0	0	0	0	0	0		0
F22	209189P2_G	G	A.Conservative	2.762935	.996652	6277.1	76.641369	45.029445	772.208965		.517777
F22	210090P15_G	NOCALL	I.Bad Spectrum	0	0	0	0	0	0		0
F23	201322P9_G	G	A.Conservative	2.684412	.997329	6445.3	20.977394	14.717362	790.152736		.456094
F23	201694P4_G	G	A.Conservative	1.724927	.992137	5337.5	23.102517	13.285477	657.855886		.456094
F23	208825P7_G	NOCALL	I.Bad Spectrum	0	0	0	0	0	0		0
F23	209189P2_G	G	A.Conservative	2.510609	.992567	6277.1	19.851021	13.511915	789.591488		.456094
F23	210090P15_G	NOCALL	I.Bad Spectrum	0	0	0	0	0	0		0
F24	201322P9_G	G	A.Conservative	1.016414	.812972	6445.3	14.588255	8.159582	777.491565		.580534
F24	201694P4_G	NOCALL	D.Low Probability	.35485	.765483	5337.5	16.569204	4.717954	679.314133		.92202
F24	208825P7_G	NOCALL	I.Bad Spectrum	0	0	0	0	0	0		0
F24	209189P2_G	NOCALL	D.Low Probability	1.001538	.301485	6277.1	5.717611	1.916028	815.93807		.92202
F24	210090P15_G	NOCALL	D.Low Probability	.299823	.286524	5515.6	6.135629	1.801653	710.966117		.92202
G01	201322P9_G	G	A.Conservative	1.643043	.995189	6445.3	19.009472	12.329098	868.796889		.527361
G01	201694P4_G	G	A.Conservative	1.134894	.99832	5337.5	46.369583	23.959034	699.268849		.527361
G01	208825P7_G	NOCALL	D.Low Probability	2.787338	.569103	7129.7	6.389527	3.476625	386.443263		.734557
G01	209189P2_G	G	A.Conservative	1.72784	.997775	6277.1	41.766623	26.186343	826.919441		.527361
G01	210090P15_G	NOCALL	I.Bad Spectrum	0	0	0	0	0	0		0
G02	201322P9_G	G	A.Conservative	2.683084	.995841	6445.3	15.377437	11.428036	829.177572		.47518
G02	201694P4_G	NOCALL	D.Low Probability	1.96795	.708085	5337.5	17.377972	4.347292	671.714738		1.22862
G02	208825P7_G	NOCALL	I.Bad Spectrum	0	0	0	0	0	0		0
G02	209189P2_G	NOCALL	D.Low Probability	2.534896	.408379	6277.1	8.331176	2.583236	852.724308		1.22862
G02	210090P15_G	NOCALL	I.Bad Spectrum	0	0	0	0	0	0		0
G03	201322P9_G	G	A.Conservative	2.827369	.820023	6445.3	12.054894	8.279632	857.317618		.485417
G03	201694P4_G	G	A.Conservative	2.000239	.99559	5337.5	47.763705	26.9982	660.579155		.485417
G03	208825P7_G	NOCALL	I.Bad Spectrum	0	0	0	0	0	0		0
G03	209189P2_G	G	A.Conservative	2.863822	.997891	6277.1	46.08444	30.727731	840.144582		.485417
G03	210090P15_G	NOCALL	I.Bad Spectrum	0	0	0	0	0	0		0
G04	201322P9_G	G	A.Conservative	2.725124	.877242	6445.3	15.504062	8.839003	866.262637		.538452
G04	201694P4_G	G	A.Conservative	1.883584	.992665	5337.5	49.258097	22.792466	716.489255		.538452
G04	208825P7_G	NOCALL	I.Bad Spectrum	0	0	0	0	0	0		0
G04	209189P2_G	G	A.Conservative	2.674201	.997336	6277.1	47.947804	26.481837	860.799304		.538452
G04	210090P15_G	NOCALL	I.Bad Spectrum	0	0	0	0	0	0		0
G05	201322P9_G	G	A.Conservative	2.513903	.995595	6445.3	14.059672	10.528462	867.16855		.442436
G05	201694P4_G	G	A.Conservative	1.711798	.992687	5337.5	38.180857	23.434369	734.174591		.442436
G05	208825P7_G	NOCALL	I.Bad Spectrum	0	0	0	0	0	0		0
G05	209189P2_G	G	A.Conservative	2.630249	.998943	6277.1	47.494152	34.508248	845.888935		.442436
G05	210090P15_G	NOCALL	I.Bad Spectrum	0	0	0	0	0	0		0
G06	201322P9_G	G	A.Conservative	1.578337	.970651	6445.3	19.301285	9.748643	808.663333		.697113
G06	201694P4_G	G	A.Conservative	1.232698	.991168	5337.5	24.59543	13.599601	709.186067		.500493
G06	208825P7_G	NOCALL	I.Bad Spectrum	0	0	0	0	0	0		0
G06	209189P2_G	G	A.Conservative	1.934662	.99846	6277.1	23.337798	15.784517	760.374251		.500493
G06	210090P15_G	NOCALL	I.Bad Spectrum	0	0	0	0	0	0		0
G07	201322P9_G	G	A.Conservative	1.545452	.951101	6445.3	17.528916	9.578517	829.436207		.670687
G07	201694P4_G	G	A.Conservative	1.27964	.997846	5337.5	58.211619	34.198052	705.789997		.46169
G07	208825P7_G	NOCALL	I.Bad Spectrum	0	0	0	0	0	0		0
G07	209189P2_G	G	A.Conservative	1.885387	.998891	6277.1	45.871733	32.243433	825.227569		.46169
G07	210090P15_G	NOCALL	I.Bad Spectrum	0	0	0	0	0	0		0
G08	201322P9_G	G	A.Conservative	2.119398	.973322	6445.3	14.696753	9.768564	811.306728		.449771
G08	201694P4_G	G	A.Conservative	1.405655	.991222	5337.5	32.355817	17.642145	694.218349		.449771
G08	208825P7_G	NOCALL	I.Bad Spectrum	0	0	0	0	0	0		0
G08	209189P2_G	G	A.Conservative	2.054404	.998505	6277.1	46.157314	29.763232	865.533029		.449771
G08	210090P15_G	NOCALL	I.Bad Spectrum	0	0	0	0	0	0		0
G09	201322P9_G	G	A.Conservative	2.347604	.975519	6445.3	12.447171	9.811172	922.487604		.461272
G09	201694P4_G	G	A.Conservative	1.620721	.992658	5337.5	47.599461	30.17857	711.540155		.461272
G09	208825P7_G	NOCALL	I.Bad Spectrum	0	0	0	0	0	0		0
G09	209189P2_G	G	A.Conservative	2.441786	.996873	6277.1	37.229304	28.40995	913.404942		.461272
G09	210090P15_G	NOCALL	I.Bad Spectrum	0	0	0	0	0	0		0
G10	201322P9_G	G	A.Conservative	2.436119	.860966	6445.3	11.181636	8.676856	819.644891		.429989
G10	201694P4_G	G	A.Conservative	1.452437	.995659	5337.5	35.426742	22.194686	711.193404		.429989
G10	208825P7_G	NOCALL	I.Bad Spectrum	0	0	0	0	0	0		0
G10	209189P2_G	G	A.Conservative	2.516387	.99516	6277.1	46.669154	35.068178	844.515101		.429989
G10	210090P15_G	NOCALL	I.Bad Spectrum	0	0	0	0	0	0		0
G11	201322P9_G	G	A.Conservative	2.006863	.854416	6445.3	17.692987	8.596638	831.687624		.774828
G11	201694P4_G	G	A.Conservative	1.214222	.994243	5337.5	24.793257	15.850502	715.835542		.449687
G11	208825P7_G	NOCALL	I.Bad Spectrum	0	0	0	0	0	0		0
G11	209189P2_G	G	A.Conservative	2.07507	.998647	6277.1	20.584319	15.733529	795.400708		.449687
G11	210090P15_G	NOCALL	I.Bad Spectrum	0	0	0	0	0	0		0
G12	201322P9_G	G	A.Conservative	1.164252	.858135	6445.3	21.658525	8.647055	837.220413		.812054
G12	201694P4_G	G	A.Conservative	.781236	.998277	5337.5	47.347044	26.824244	693.779165		.48503
G12	208825P7_G	NOCALL	I.Bad Spectrum	0	0	0	0	0	0		0
G12	209189P2_G	G	A.Conservative	1.486268	.997719	6277.1	31.759816	21.657679	770.347197		.48503
G12	210090P15_G	NOCALL	D.Low Probability	.522009	.228726	5515.6	4.514293	1.471861	759.213053		.899804
G13	201322P9_G	G	A.Conservative	1.666344	.997529	6445.3	47.808575	13.15619	886.833137		1.057159
G13	201694P4_G	G	A.Conservative	1.06312	.998172	5337.5	50.118001	29.618988	716.64926		.504063
G13	208825P7_G	NOCALL	I.Bad Spectrum	0	0	0	0	0	0		0
G13	209189P2_G	G	A.Conservative	1.790775	.997923	6277.1	60.471394	41.982088	841.060885		.504063
G13	210090P15_G	NOCALL	D.Low Probability	.936436	.238339	5515.6	7.533875	1.518318	722.759457		1.251575
G14	201322P9_G	G	A.Conservative	2.15961	.936277	6445.3	11.824231	9.437444	888.272893		.4895
G14	201694P4_G	G	A.Conservative	1.867584	.996822	5337.5	61.083215	39.873292	691.598268		.4895
G14	208825P7_G	NOCALL	I.Bad Spectrum	0	0	0	0	0	0		0
G14	209189P2_G	G	A.Conservative	2.316543	.99217	6277.1	38.458363	29.789087	888.925489		.4895
G14	210090P15_G	NOCALL	I.Bad Spectrum	0	0	0	0	0	0		0
G15	201322P9_G	G	A.Conservative	2.64333	.996201	6445.3	14.805631	10.569392	873.624076		.464415
G15	201694P4_G	G	A.Conservative	1.834568	.997431	5337.5	51.869012	30.057928	663.809242		.464415
G15	208825P7_G	NOCALL	I.Bad Spectrum	0	0	0	0	0	0		0
G15	209189P2_G	G	A.Conservative	2.706276	.996259	6277.1	41.973926	29.035251	858.962253		.464415
G15	210090P15_G	NOCALL	I.Bad Spectrum	0	0	0	0	0	0		0
G16	201322P9_G	G	A.Conservative	2.829677	.924941	6445.3	18.402954	9.318243	808.592762		.681688
G16	201694P4_G	G	A.Conservative	2.256914	.99908	5337.5	53.190648	31.857058	639.074398		.497551
G16	208825P7_G	NOCALL	I.Bad Spectrum	0	0	0	0	0	0		0
G16	209189P2_G	G	A.Conservative	2.891453	.999309	6277.1	41.603283	29.072022	756.493915		.497551
G16	210090P15_G	NOCALL	I.Bad Spectrum	0	0	0	0	0	0		0
G17	201322P9_G	NOCALL	D.Low Probability	1.910816	.994696	6445.3	38.528294	10.99293	897.032772		1.097699
G17	201694P4_G	G	A.Conservative	1.259389	.996727	5337.5	43.715684	27.982595	664.736625		.502356
G17	208825P7_G	NOCALL	I.Bad Spectrum	0	0	0	0	0	0		0
G17	209189P2_G	G	A.Conservative	2.188618	.997828	6277.1	56.549908	43.316321	862.108483		.502356
G17	210090P15_G	NOCALL	I.Bad Spectrum	0	0	0	0	0	0		0
G18	201322P9_G	G	A.Conservative	1.487037	.992819	6445.3	14.805549	12.74782	848.157452		.423174
G18	201694P4_G	G	A.Conservative	1.068315	.998168	5337.5	64.154219	43.974165	666.943495		.423174
G18	208825P7_G	NOCALL	I.Bad Spectrum	0	0	0	0	0	0		0
G18	209189P2_G	G	A.Conservative	1.544036	.998381	6277.1	57.448071	47.822037	817.875269		.423174
G18	210090P15_G	NOCALL	D.Low Probability	.87547	.213859	5515.6	3.271981	1.414182	699.426938		.652864
G19	201322P9_G	G	A.Conservative	2.664261	.995227	6445.3	24.217106	15.231674	836.002379		.57055
G19	201694P4_G	G	A.Conservative	2.129437	.998107	5337.5	99.581909	50.920926	654.259734		.57055
G19	208825P7_G	NOCALL	I.Bad Spectrum	0	0	0	0	0	0		0
G19	209189P2_G	G	A.Conservative	2.657878	.994126	6277.1	114.962692	70.096976	806.316207		.57055
G19	210090P15_G	NOCALL	I.Bad Spectrum	0	0	0	0	0	0		0
G20	201322P9_G	G	A.Conservative	2.860445	.863937	6445.3	11.184861	8.71548	877.156314		.478771
G20	201694P4_G	G	A.Conservative	2.452253	.99335	5337.5	36.947042	23.567867	689.847295		.478771
G20	208825P7_G	NOCALL	I.Bad Spectrum	0	0	0	0	0	0		0
G20	209189P2_G	G	A.Conservative	3.006333	.997532	6277.1	34.43046	26.040563	849.340463		.478771
G20	210090P15_G	NOCALL	I.Bad Spectrum	0	0	0	0	0	0		0
G21	201322P9_G	G	A.Conservative	2.987368	.831138	6445.3	12.759957	8.366262	837.830675		.539346
G21	201694P4_G	G	A.Conservative	2.142049	.997261	5337.5	54.777678	29.215322	660.01646		.539346
G21	208825P7_G	NOCALL	I.Bad Spectrum	0	0	0	0	0	0		0
G21	209189P2_G	G	A.Conservative	2.991404	.995796	6277.1	60.960978	38.756396	807.996539		.539346
G21	210090P15_G	NOCALL	I.Bad Spectrum	0	0	0	0	0	0		0
G22	201322P9_G	G	A.Conservative	3.558694	.996494	6445.3	17.147104	10.573538	815.07318		.508742
G22	201694P4_G	G	A.Conservative	2.39861	.999094	5337.5	78.450545	39.021503	624.723083		.508742
G22	208825P7_G	NOCALL	I.Bad Spectrum	0	0	0	0	0	0		0
G22	209189P2_G	G	A.Conservative	3.544686	.995514	6277.1	55.476704	34.477354	782.853651		.508742
G22	210090P15_G	NOCALL	I.Bad Spectrum	0	0	0	0	0	0		0
G23	201322P9_G	G	A.Conservative	1.828064	.995423	6445.3	15.176546	10.373557	825.242921		.438963
G23	201694P4_G	G	A.Conservative	1.125	.998578	5337.5	58.358139	32.814007	664.760998		.438963
G23	208825P7_G	NOCALL	I.Bad Spectrum	0	0	0	0	0	0		0
G23	209189P2_G	G	A.Conservative	1.882968	.997704	6277.1	19.856851	13.172088	783.211858		.438963
G23	210090P15_G	NOCALL	I.Bad Spectrum	0	0	0	0	0	0		0
G24	201322P9_G	G	A.Conservative	.951581	.986124	6445.3	24.555747	9.901991	862.742973		.904582
G24	201694P4_G	NOCALL	D.Low Probability	.532277	.687667	5337.5	14.987647	4.226169	685.97737		1.014802
G24	208825P7_G	NOCALL	I.Bad Spectrum	0	0	0	0	0	0		0
G24	209189P2_G	NOCALL	D.Low Probability	1.064073	.156836	6277.1	3.306427	1.099448	838.331278		1.014802
G24	210090P15_G	NOCALL	I.Bad Spectrum	0	0	0	0	0	0		0
H01	201322P9_G	G	A.Conservative	.214425	.99529	6445.3	16.793753	11.892683	846.21271		.507572
H01	201694P4_G	G	A.Conservative	.258112	.99625	5337.5	66.389508	38.951146	656.509795		.507572
H01	208825P7_G	NOCALL	I.Bad Spectrum	0	0	0	0	0	0		0
H01	209189P2_G	G	A.Conservative	.294174	.9995	6277.1	58.160596	40.028636	845.63342		.507572
H01	210090P15_G	NOCALL	I.Bad Spectrum	0	0	0	0	0	0		0
H02	201322P9_G	G	A.Conservative	1.311304	.863506	6445.3	20.26864	8.679278	869.936591		.752345
H02	201694P4_G	NOCALL	D.Low Probability	.805745	.584036	5337.5	12.941657	3.589182	703.839044		1.004224
H02	208825P7_G	NOCALL	I.Bad Spectrum	0	0	0	0	0	0		0
H02	209189P2_G	NOCALL	D.Low Probability	1.420964	.795833	6277.1	14.485844	4.853606	869.394761		1.004224
H02	210090P15_G	NOCALL	I.Bad Spectrum	0	0	0	0	0	0		0
H03	201322P9_G	G	A.Conservative	1.457489	.994446	6445.3	16.2487	11.442405	843.627621		.445424
H03	201694P4_G	G	A.Conservative	.839361	.990484	5337.5	32.767088	19.027633	653.513416		.445424
H03	208825P7_G	NOCALL	I.Bad Spectrum	0	0	0	0	0	0		0
H03	209189P2_G	G	A.Conservative	1.522102	.99336	6277.1	30.99483	21.191662	835.885139		.445424
H03	210090P15_G	NOCALL	I.Bad Spectrum	0	0	0	0	0	0		0
H04	201322P9_G	G	A.Conservative	2.557531	.996734	6445.3	14.389437	10.409813	858.140164		.477704
H04	201694P4_G	G	A.Conservative	1.981716	.993788	5337.5	45.725433	27.179198	695.592572		.477704
H04	208825P7_G	NOCALL	I.Bad Spectrum	0	0	0	0	0	0		0
H04	209189P2_G	G	A.Conservative	2.651274	.996491	6277.1	40.141378	28.18827	869.700539		.477704
H04	210090P15_G	NOCALL	I.Bad Spectrum	0	0	0	0	0	0		0
H05	201322P9_G	G	A.Conservative	2.03958	.921985	6445.3	12.89243	9.281721	880.508029		.474789
H05	201694P4_G	G	A.Conservative	1.505613	.99612	5337.5	51.782296	30.238041	677.290144		.474789
H05	208825P7_G	NOCALL	I.Bad Spectrum	0	0	0	0	0	0		0
H05	209189P2_G	G	A.Conservative	2.003198	.996987	6277.1	45.006559	31.40284	863.499047		.474789
H05	210090P15_G	NOCALL	I.Bad Spectrum	0	0	0	0	0	0		0
H06	201322P9_G	G	A.Conservative	1.077381	.823587	6445.3	10.930128	8.281145	802.4455		.483288
H06	201694P4_G	G	A.Conservative	.560105	.993161	5337.5	52.919257	32.748462	682.248539		.483288
H06	208825P7_G	NOCALL	I.Bad Spectrum	0	0	0	0	0	0		0
H06	209189P2_G	G	A.Conservative	1.062467	.997862	6277.1	49.871294	36.655501	801.165322		.483288
H06	210090P15_G	NOCALL	I.Bad Spectrum	0	0	0	0	0	0		0
H07	201322P9_G	G	A.Conservative	1.181814	.997346	6445.3	37.617045	19.618553	788.852473		.76127
H07	201694P4_G	G	A.Conservative	.60447	.987907	5337.5	19.447965	10.85137	611.618942		.504794
H07	208825P7_G	NOCALL	I.Bad Spectrum	0	0	0	0	0	0		0
H07	209189P2_G	G	A.Conservative	.910413	.998967	6277.1	34.156849	22.692738	821.373382		.504794
H07	210090P15_G	NOCALL	I.Bad Spectrum	0	0	0	0	0	0		0
H08	201322P9_G	G	A.Conservative	1.889674	.863014	6445.3	10.05479	8.690814	875.158988		.448683
H08	201694P4_G	G	A.Conservative	1.314321	.998565	5337.5	47.103727	31.657922	729.228693		.448683
H08	208825P7_G	NOCALL	I.Bad Spectrum	0	0	0	0	0	0		0
H08	209189P2_G	G	A.Conservative	1.899218	.998181	6277.1	37.816842	30.83354	848.515861		.448683
H08	210090P15_G	NOCALL	I.Bad Spectrum	0	0	0	0	0	0		0
H09	201322P9_G	G	A.Conservative	2.40377	.920523	6445.3	16.579163	9.238974	784.68857		.585975
H09	201694P4_G	G	A.Conservative	1.860575	.995818	5337.5	90.407173	40.527201	677.148635		.585975
H09	208825P7_G	NOCALL	I.Bad Spectrum	0	0	0	0	0	0		0
H09	209189P2_G	G	A.Conservative	2.468989	.997925	6277.1	71.254166	38.428079	770.206382		.585975
H09	210090P15_G	NOCALL	I.Bad Spectrum	0	0	0	0	0	0		0
H10	201322P9_G	G	A.Conservative	2.322292	.91263	6445.3	9.837035	9.17339	795.019436		.458331
H10	201694P4_G	G	A.Conservative	1.485316	.994651	5337.5	29.887021	22.292304	678.121544		.458331
H10	208825P7_G	NOCALL	I.Bad Spectrum	0	0	0	0	0	0		0
H10	209189P2_G	G	A.Conservative	2.389938	.997804	6277.1	25.315045	19.01465	771.696544		.458331
H10	210090P15_G	NOCALL	I.Bad Spectrum	0	0	0	0	0	0		0
H11	201322P9_G	G	A.Conservative	1.879301	.975093	6445.3	11.516687	9.801137	846.030821		.458509
H11	201694P4_G	G	A.Conservative	1.176296	.997547	5337.5	64.441143	43.45077	722.230024		.458509
H11	208825P7_G	NOCALL	I.Bad Spectrum	0	0	0	0	0	0		0
H11	209189P2_G	G	A.Conservative	1.898837	.998449	6277.1	34.684921	28.528705	898.420803		.458509
H11	210090P15_G	NOCALL	I.Bad Spectrum	0	0	0	0	0	0		0
H12	201322P9_G	G	A.Conservative	.753285	.871383	6445.3	15.069566	8.745551	871.616766		.673089
H12	201694P4_G	G	A.Conservative	.233029	.998488	5337.5	55.24068	33.466903	671.548677		.46976
H12	208825P7_G	NOCALL	I.Bad Spectrum	0	0	0	0	0	0		0
H12	209189P2_G	G	A.Conservative	.9357	.998697	6277.1	43.181425	32.161372	809.37353		.46976
H12	210090P15_G	NOCALL	I.Bad Spectrum	0	0	0	0	0	0		0
H13	201322P9_G	G	A.Conservative	1.480751	.996756	6445.3	30.169511	13.232092	901.600075		.704529
H13	201694P4_G	G	A.Conservative	1.168997	.99576	5337.5	65.114129	38.984204	714.481621		.473826
H13	208825P7_G	NOCALL	I.Bad Spectrum	0	0	0	0	0	0		0
H13	209189P2_G	G	A.Conservative	1.709875	.99251	6277.1	74.568491	54.521218	878.687086		.473826
H13	210090P15_G	NOCALL	I.Bad Spectrum	0	0	0	0	0	0		0
H14	201322P9_G	G	A.Conservative	1.870548	.992833	6445.3	12.814533	11.431502	919.872656		.447054
H14	201694P4_G	G	A.Conservative	1.401069	.997153	5337.5	33.558495	25.160855	687.60589		.447054
H14	208825P7_G	NOCALL	I.Bad Spectrum	0	0	0	0	0	0		0
H14	209189P2_G	G	A.Conservative	1.984069	.997157	6277.1	39.536898	34.359716	893.578714		.447054
H14	210090P15_G	NOCALL	I.Bad Spectrum	0	0	0	0	0	0		0
H15	201322P9_G	G	A.Conservative	2.185703	.993055	6445.3	19.449934	13.774462	846.479649		.480524
H15	201694P4_G	G	A.Conservative	1.572954	.998524	5337.5	89.595933	52.058388	698.149044		.480524
H15	208825P7_G	NOCALL	I.Bad Spectrum	0	0	0	0	0	0		0
H15	209189P2_G	G	A.Conservative	2.185228	.998885	6277.1	76.949736	52.886703	834.056855		.480524
H15	210090P15_G	NOCALL	I.Bad Spectrum	0	0	0	0	0	0		0
H16	201322P9_G	G	A.Conservative	2.465985	.996534	6445.3	19.820154	15.069252	876.104102		.445984
H16	201694P4_G	G	A.Conservative	1.998768	.996591	5337.5	78.600953	48.170409	660.777507		.445984
H16	208825P7_G	NOCALL	I.Bad Spectrum	0	0	0	0	0	0		0
H16	209189P2_G	G	A.Conservative	2.462666	.998835	6277.1	75.322368	55.443888	844.21299		.445984
H16	210090P15_G	NOCALL	I.Bad Spectrum	0	0	0	0	0	0		0
H17	201322P9_G	G	A.Conservative	1.528746	.998279	6445.3	29.20187	16.601205	886.280583		.626705
H17	201694P4_G	G	A.Conservative	1.334274	.99909	5337.5	60.876761	42.166146	663.25432		.452899
H17	208825P7_G	NOCALL	I.Bad Spectrum	0	0	0	0	0	0		0
H17	209189P2_G	G	A.Conservative	1.88999	.99476	6277.1	70.549572	56.898139	872.589097		.452899
H17	210090P15_G	NOCALL	I.Bad Spectrum	0	0	0	0	0	0		0
H18	201322P9_G	G	A.Conservative	1.300824	.933687	6445.3	12.281492	9.403894	856.508962		.43398
H18	201694P4_G	G	A.Conservative	.686853	.996032	5337.5	49.019436	30.711155	660.843999		.43398
H18	208825P7_G	NOCALL	I.Bad Spectrum	0	0	0	0	0	0		0
H18	209189P2_G	G	A.Conservative	1.337058	.998942	6277.1	42.813184	31.800288	838.335406		.43398
H18	210090P15_G	NOCALL	I.Bad Spectrum	0	0	0	0	0	0		0
H19	201322P9_G	G	A.Conservative	1.478353	.992689	6445.3	19.983268	10.930437	864.146436		.639514
H19	201694P4_G	G	A.Conservative	1.372398	.996722	5337.5	60.497867	32.727717	639.330446		.514178
H19	208825P7_G	NOCALL	I.Bad Spectrum	0	0	0	0	0	0		0
H19	209189P2_G	G	A.Conservative	1.91122	.996944	6277.1	48.269316	30.949204	836.698684		.514178
H19	210090P15_G	NOCALL	I.Bad Spectrum	0	0	0	0	0	0		0
H20	201322P9_G	G	A.Conservative	1.672452	.982332	6445.3	18.063073	9.889976	841.166665		.658535
H20	201694P4_G	G	A.Conservative	1.453671	.99485	5337.5	28.136628	18.738427	644.06654		.448515
H20	208825P7_G	NOCALL	I.Bad Spectrum	0	0	0	0	0	0		0
H20	209189P2_G	G	A.Conservative	1.893731	.995316	6277.1	19.333688	16.060206	775.803839		.448515
H20	210090P15_G	NOCALL	I.Bad Spectrum	0	0	0	0	0	0		0
H21	201322P9_G	G	A.Conservative	1.844883	.920122	6445.3	19.733052	9.293377	902.147821		.665642
H21	201694P4_G	G	A.Conservative	1.648891	.99553	5337.5	22.819698	17.436532	653.639663		.444522
H21	208825P7_G	NOCALL	I.Bad Spectrum	0	0	0	0	0	0		0
H21	209189P2_G	G	A.Conservative	2.113276	.99893	6277.1	39.823498	31.04306	840.545112		.444522
H21	210090P15_G	NOCALL	I.Bad Spectrum	0	0	0	0	0	0		0
H22	201322P9_G	G	A.Conservative	2.158232	.974078	6445.3	11.380232	9.767987	798.329029		.467727
H22	201694P4_G	G	A.Conservative	1.60328	.99613	5337.5	38.086842	26.290302	672.655738		.467727
H22	208825P7_G	NOCALL	I.Bad Spectrum	0	0	0	0	0	0		0
H22	209189P2_G	G	A.Conservative	2.069417	.997201	6277.1	25.022352	20.790159	764.100767		.467727
H22	210090P15_G	NOCALL	I.Bad Spectrum	0	0	0	0	0	0		0
H23	201322P9_G	G	A.Conservative	1.032366	.994774	6445.3	16.99935	10.424532	801.057584		.58583
H23	201694P4_G	G	A.Conservative	.870882	.99785	5337.5	25.727688	18.77321	652.126182		.408041
H23	208825P7_G	NOCALL	I.Bad Spectrum	0	0	0	0	0	0		0
H23	209189P2_G	NOCALL	D.Low Probability	1.245279	.626973	6277.1	12.273795	3.841577	846.306399		.940156
H23	210090P15_G	NOCALL	I.Bad Spectrum	0	0	0	0	0	0		0
H24	201322P9_G	G	A.Conservative	.691583	.967409	6445.3	22.274811	9.729534	817.614163		.810563
H24	201694P4_G	NOCALL	D.Low Probability	.485721	.630273	5337.5	17.446223	3.90909	661.471624		1.084114
H24	208825P7_G	NOCALL	I.Bad Spectrum	0	0	0	0	0	0		0
H24	209189P2_G	NOCALL	D.Low Probability	.994573	.234978	6277.1	5.936293	1.568269	808.442569		1.084114
H24	210090P15_G	NOCALL	I.Bad Spectrum	0	0	0	0	0	0		0
I01	201322P9_G	G	A.Conservative	.839222	.998165	6445.3	15.783406	10.442861	869.577934		.534746
I01	201694P4_G	G	A.Conservative	.340546	.994326	5337.5	52.594791	28.766271	637.972839		.534746
I01	208825P7_G	NOCALL	I.Bad Spectrum	0	0	0	0	0	0		0
I01	209189P2_G	G	A.Conservative	.845107	.994957	6277.1	26.766103	17.205394	836.66408		.534746
I01	210090P15_G	NOCALL	I.Bad Spectrum	0	0	0	0	0	0		0
I02	201322P9_G	G	A.Conservative	2.220983	.996493	6445.3	26.160734	16.573477	872.780849		.67451
I02	201694P4_G	NOCALL	D.Low Probability	1.268748	.985562	5337.5	37.438466	9.792808	666.257594		1.129852
I02	208825P7_G	NOCALL	I.Bad Spectrum	0	0	0	0	0	0		0
I02	209189P2_G	NOCALL	I.Bad Spectrum	0	0	0	0	0	0		0
I02	210090P15_G	NOCALL	I.Bad Spectrum	0	0	0	0	0	0		0
I03	201322P9_G	G	A.Conservative	2.887267	.952541	6445.3	16.625784	9.590919	877.587403		.665725
I03	201694P4_G	G	A.Conservative	2.778372	.995016	5337.5	44.541681	27.876509	656.695925		.495245
I03	208825P7_G	NOCALL	I.Bad Spectrum	0	0	0	0	0	0		0
I03	209189P2_G	G	A.Conservative	3.438888	.997486	6277.1	34.825079	25.725002	814.907428		.495245
I03	210090P15_G	NOCALL	I.Bad Spectrum	0	0	0	0	0	0		0
I04	201322P9_G	G	A.Conservative	3.004002	.908794	6445.3	10.704432	9.135635	911.805245		.446822
I04	201694P4_G	G	A.Conservative	2.567173	.995513	5337.5	48.882339	32.013933	740.086874		.446822
I04	208825P7_G	NOCALL	I.Bad Spectrum	0	0	0	0	0	0		0
I04	209189P2_G	G	A.Conservative	3.169175	.99344	6277.1	25.669918	19.948763	869.698376		.446822
I04	210090P15_G	NOCALL	I.Bad Spectrum	0	0	0	0	0	0		0
I05	201322P9_G	G	A.Conservative	3.158558	.996684	6445.3	15.031354	10.130632	783.490646		.49789
I05	201694P4_G	G	A.Conservative	2.460495	.996931	5337.5	40.640727	22.338174	596.734289		.49789
I05	208825P7_G	NOCALL	I.Bad Spectrum	0	0	0	0	0	0		0
I05	209189P2_G	G	A.Conservative	3.181186	.998852	6277.1	42.756921	27.942326	755.602139		.49789
I05	210090P15_G	NOCALL	I.Bad Spectrum	0	0	0	0	0	0		0
I06	201322P9_G	G	A.Conservative	1.967706	.814569	6445.3	10.666037	8.194938	874.070586		.441673
I06	201694P4_G	G	A.Conservative	1.139941	.997405	5337.5	45.346994	28.644554	704.648495		.441673
I06	208825P7_G	NOCALL	I.Bad Spectrum	0	0	0	0	0	0		0
I06	209189P2_G	G	A.Conservative	1.950792	.997256	6277.1	45.780425	34.150091	830.195687		.441673
I06	210090P15_G	NOCALL	I.Bad Spectrum	0	0	0	0	0	0		0
I07	201322P9_G	G	A.Conservative	1.507227	.996896	6445.3	19.5095	12.103013	864.491486		.545764
I07	201694P4_G	G	A.Conservative	1.146937	.997794	5337.5	100.74008	49.875788	705.076007		.545764
I07	208825P7_G	NOCALL	I.Bad Spectrum	0	0	0	0	0	0		0
I07	209189P2_G	G	A.Conservative	1.514046	.997926	6277.1	81.555599	48.918326	835.636894		.545764
I07	210090P15_G	NOCALL	I.Bad Spectrum	0	0	0	0	0	0		0
I08	201322P9_G	G	A.Conservative	2.864549	.995344	6445.3	18.444454	11.205204	890.477103		.516808
I08	201694P4_G	G	A.Conservative	2.15929	.991054	5337.5	107.413536	52.703093	676.99601		.516808
I08	208825P7_G	NOCALL	I.Bad Spectrum	0	0	0	0	0	0		0
I08	209189P2_G	G	A.Conservative	2.853527	.995723	6277.1	92.521904	54.420118	851.459095		.516808
I08	210090P15_G	NOCALL	I.Bad Spectrum	0	0	0	0	0	0		0
I09	201322P9_G	NOCALL	D.Low Probability	2.60823	.994981	6445.3	37.789637	12.159928	877.140157		1.13286
I09	201694P4_G	G	A.Conservative	2.330558	.994347	5337.5	43.263875	26.624507	652.237185		.504984
I09	208825P7_G	NOCALL	I.Bad Spectrum	0	0	0	0	0	0		0
I09	209189P2_G	G	A.Conservative	3.081295	.993286	6277.1	45.34888	32.798684	823.408977		.504984
I09	210090P15_G	NOCALL	I.Bad Spectrum	0	0	0	0	0	0		0
I10	201322P9_G	G	A.Conservative	2.785053	.8291	6445.3	19.134604	8.34571	852.822315		.829807
I10	201694P4_G	NOCALL	D.Low Probability	2.019023	.987911	5337.5	75.100654	19.842196	715.361905		1.111352
I10	208825P7_G	NOCALL	I.Bad Spectrum	0	0	0	0	0	0		0
I10	209189P2_G	G	A.Conservative	3.162532	.994133	6277.1	18.504668	11.935351	837.140773		.481023
I10	210090P15_G	NOCALL	I.Bad Spectrum	0	0	0	0	0	0		0
I11	201322P9_G	G	A.Conservative	2.259884	.996251	6445.3	19.075264	10.47237	873.788083		.698489
I11	201694P4_G	G	A.Conservative	1.461919	.998089	5337.5	44.005282	28.845588	763.035073		.453984
I11	208825P7_G	NOCALL	I.Bad Spectrum	0	0	0	0	0	0		0
I11	209189P2_G	G	A.Conservative	2.234073	.99715	6277.1	49.015502	37.355416	860.895719		.453984
I11	210090P15_G	NOCALL	I.Bad Spectrum	0	0	0	0	0	0		0
I12	201322P9_G	G	A.Conservative	2.362582	.980805	6445.3	15.595989	9.871611	794.903772		.485073
I12	201694P4_G	G	A.Conservative	1.792109	.994397	5337.5	70.083512	35.857569	641.593974		.485073
I12	208825P7_G	NOCALL	I.Bad Spectrum	0	0	0	0	0	0		0
I12	209189P2_G	G	A.Conservative	2.376922	.997677	6277.1	61.811551	37.881641	782.723143		.485073
I12	210090P15_G	NOCALL	D.Low Probability	1.558926	.206287	5515.6	3.49295	1.338126	676.333921		.690029
I13	201322P9_G	G	A.Conservative	2.132053	.998803	6445.3	20.675806	15.305756	895.581215		.452437
I13	201694P4_G	G	A.Conservative	1.48181	.99729	5337.5	69.982366	42.182853	679.776389		.452437
I13	208825P7_G	NOCALL	I.Bad Spectrum	0	0	0	0	0	0		0
I13	209189P2_G	G	A.Conservative	2.188247	.994717	6277.1	93.37225	67.009041	858.693286		.452437
I13	210090P15_G	NOCALL	D.Low Probability	.950762	.20422	5515.6	4.321378	1.329647	716.41267		.952439
I14	201322P9_G	G	A.Conservative	2.611125	.991382	6445.3	17.021386	14.52549	881.054524		.694583
I14	201694P4_G	G	A.Conservative	2.043316	.993742	5337.5	32.678577	20.383426	698.445737		.489412
I14	208825P7_G	NOCALL	I.Bad Spectrum	0	0	0	0	0	0		0
I14	209189P2_G	G	A.Conservative	2.868826	.996702	6277.1	32.588331	24.649155	822.573118		.489412
I14	210090P15_G	NOCALL	I.Bad Spectrum	0	0	0	0	0	0		0
I15	201322P9_G	NOCALL	D.Low Probability	2.919694	.996974	6445.3	82.50573	21.666309	881.31083		1.224702
I15	201694P4_G	G	A.Conservative	2.262491	.998055	5337.5	144.08546	78.787768	692.735623		.485509
I15	208825P7_G	NOCALL	D.Low Probability	3.793168	.339567	7129.7	7.041241	2.107688	924.785558		1.224702
I15	209189P2_G	G	A.Conservative	3.186038	.996599	6277.1	126.015199	82.722657	868.838298		.485509
I15	210090P15_G	NOCALL	I.Bad Spectrum	0	0	0	0	0	0		0
I16	201322P9_G	G	A.Conservative	3.016763	.99439	6445.3	26.369393	12.119172	862.866811		.760264
I16	201694P4_G	G	A.Conservative	2.530343	.997792	5337.5	72.197044	32.993823	652.427884		.534795
I16	208825P7_G	NOCALL	I.Bad Spectrum	0	0	0	0	0	0		0
I16	209189P2_G	G	A.Conservative	3.078566	.99463	6277.1	54.40642	30.353196	814.199027		.534795
I16	210090P15_G	NOCALL	I.Bad Spectrum	0	0	0	0	0	0		0
I17	201322P9_G	G	A.Conservative	2.74092	.995957	6445.3	16.492005	10.648067	861.732845		.513364
I17	201694P4_G	G	A.Conservative	2.167273	.99503	5337.5	63.581514	32.745933	662.681451		.513364
I17	208825P7_G	NOCALL	I.Bad Spectrum	0	0	0	0	0	0		0
I17	209189P2_G	G	A.Conservative	2.747191	.994212	6277.1	76.306412	47.628888	834.40666		.513364
I17	210090P15_G	NOCALL	D.Low Probability	1.826627	.363465	5515.6	9.533826	2.29311	707.984694		1.118569
I18	201322P9_G	G	A.Conservative	2.547186	.998616	6445.3	23.667471	12.62509	799.247509		.528397
I18	201694P4_G	G	A.Conservative	1.875529	.997128	5337.5	82.216599	35.373645	644.899998		.528397
I18	208825P7_G	NOCALL	I.Bad Spectrum	0	0	0	0	0	0		0
I18	209189P2_G	G	A.Conservative	2.558483	.993366	6277.1	92.981877	48.000239	777.362419		.528397
I18	210090P15_G	NOCALL	I.Bad Spectrum	0	0	0	0	0	0		0
I19	201322P9_G	G	A.Conservative	2.312108	.868101	6445.3	13.192268	8.763829	856.240187		.500332
I19	201694P4_G	G	A.Conservative	1.714947	.997062	5337.5	108.760354	59.126768	697.603925		.500332
I19	208825P7_G	NOCALL	I.Bad Spectrum	0	0	0	0	0	0		0
I19	209189P2_G	G	A.Conservative	2.3441	.997118	6277.1	66.979812	43.164254	841.165089		.500332
I19	210090P15_G	NOCALL	I.Bad Spectrum	0	0	0	0	0	0		0
I20	201322P9_G	G	A.Conservative	2.655768	.940661	6445.3	19.777166	9.517105	797.028701		.703776
I20	201694P4_G	G	A.Conservative	2.289077	.99642	5337.5	71.375217	39.700447	675.77669		.453076
I20	208825P7_G	NOCALL	I.Bad Spectrum	0	0	0	0	0	0		0
I20	209189P2_G	G	A.Conservative	3.076494	.999122	6277.1	48.220468	32.259061	751.303699		.453076
I20	210090P15_G	NOCALL	I.Bad Spectrum	0	0	0	0	0	0		0
I21	201322P9_G	G	A.Conservative	2.918638	.996568	6445.3	19.148518	12.008797	832.472244		.641003
I21	201694P4_G	G	A.Conservative	2.182453	.992213	5337.5	30.504618	20.691554	611.588226		.488071
I21	208825P7_G	NOCALL	I.Bad Spectrum	0	0	0	0	0	0		0
I21	209189P2_G	G	A.Conservative	3.104195	.997275	6277.1	24.387791	19.679351	737.291717		.488071
I21	210090P15_G	NOCALL	I.Bad Spectrum	0	0	0	0	0	0		0
I22	201322P9_G	G	A.Conservative	3.138569	.955901	6445.3	15.415301	9.625143	851.540262		.490823
I22	201694P4_G	G	A.Conservative	2.385951	.996865	5337.5	71.346402	35.732998	664.972568		.490823
I22	208825P7_G	NOCALL	I.Bad Spectrum	0	0	0	0	0	0		0
I22	209189P2_G	G	A.Conservative	3.118763	.993042	6277.1	59.981511	36.225592	821.980092		.490823
I22	210090P15_G	NOCALL	I.Bad Spectrum	0	0	0	0	0	0		0
I23	201322P9_G	G	A.Conservative	2.117592	.99249	6445.3	15.986856	12.810013	865.569716		.443357
I23	201694P4_G	NOCALL	D.Low Probability	1.268219	.982769	5337.5	46.133328	11.55447	702.992573		1.039331
I23	208825P7_G	NOCALL	I.Bad Spectrum	0	0	0	0	0	0		0
I23	209189P2_G	NOCALL	D.Low Probability	1.992645	.996354	6277.1	64.004292	19.095853	864.803923		1.039331
I23	210090P15_G	NOCALL	D.Low Probability	1.157255	.111104	5515.6	2.955221	.765203	743.097463		1.039331
I24	201322P9_G	G	A.Conservative	1.445554	.8161	6445.3	21.251927	8.235732	865.250438		.902897
I24	201694P4_G	NOCALL	D.Low Probability	1.153791	.669689	5337.5	16.236365	4.098241	678.143444		1.050766
I24	208825P7_G	NOCALL	I.Bad Spectrum	0	0	0	0	0	0		0
I24	209189P2_G	NOCALL	D.Low Probability	1.697646	.153465	6277.1	3.600844	1.077161	850.829082		1.050766
I24	210090P15_G	NOCALL	I.Bad Spectrum	0	0	0	0	0	0		0
J01	201322P9_G	G	A.Conservative	1.203189	.996924	6445.3	21.729582	15.056414	851.866811		.541896
J01	201694P4_G	G	A.Conservative	.161032	.991499	5337.5	16.017689	10.544551	658.048118		.425746
J01	208825P7_G	NOCALL	I.Bad Spectrum	0	0	0	0	0	0		0
J01	209189P2_G	G	A.Conservative	1.046208	.993653	6277.1	19.941908	15.293544	770.410849		.425746
J01	210090P15_G	NOCALL	I.Bad Spectrum	0	0	0	0	0	0		0
J02	201322P9_G	G	A.Conservative	2.49744	.996384	6445.3	20.394116	16.603019	791.289142		.479926
J02	201694P4_G	NOCALL	D.Low Probability	.900434	.986725	5337.5	27.746606	7.774909	702.779893		1.009672
J02	208825P7_G	NOCALL	I.Bad Spectrum	0	0	0	0	0	0		0
J02	209189P2_G	NOCALL	D.Low Probability	1.796033	.995815	6277.1	42.08176	14.116739	883.049671		1.009672
J02	210090P15_G	NOCALL	I.Bad Spectrum	0	0	0	0	0	0		0
J03	201322P9_G	G	A.Conservative	2.701411	.996632	6445.3	10.987177	10.309017	814.877882		.411162
J03	201694P4_G	G	A.Conservative	1.566426	.996912	5337.5	34.846106	25.93324	692.043637		.411162
J03	208825P7_G	NOCALL	I.Bad Spectrum	0	0	0	0	0	0		0
J03	209189P2_G	G	A.Conservative	2.528419	.998162	6277.1	25.011782	22.651002	792.690034		.411162
J03	210090P15_G	NOCALL	I.Bad Spectrum	0	0	0	0	0	0		0
J04	201322P9_G	G	A.Conservative	2.328412	.8346	6445.3	13.969529	8.395127	829.068889		.605663
J04	201694P4_G	G	A.Conservative	1.684278	.993402	5337.5	41.99873	22.795554	682.610614		.423318
J04	208825P7_G	NOCALL	I.Bad Spectrum	0	0	0	0	0	0		0
J04	209189P2_G	G	A.Conservative	2.446772	.99447	6277.1	30.438912	19.385051	786.68781		.423318
J04	210090P15_G	NOCALL	I.Bad Spectrum	0	0	0	0	0	0		0
J05	201322P9_G	G	A.Conservative	1.828626	.825723	6445.3	7.978171	8.314132	850.454519		.379261
J05	201694P4_G	G	A.Conservative	1.283826	.996186	5337.5	14.773262	12.18748	740.349168		.379261
J05	208825P7_G	NOCALL	I.Bad Spectrum	0	0	0	0	0	0		0
J05	209189P2_G	G	A.Conservative	2.059541	.992586	6277.1	20.65064	20.802134	845.034645		.379261
J05	210090P15_G	NOCALL	I.Bad Spectrum	0	0	0	0	0	0		0
J06	201322P9_G	G	A.Conservative	1.691747	.87716	6445.3	16.123367	8.831183	841.489875		.649006
J06	201694P4_G	G	A.Conservative	1.33532	.989756	5337.5	27.528659	18.623726	730.926321		.454436
J06	208825P7_G	NOCALL	I.Bad Spectrum	0	0	0	0	0	0		0
J06	209189P2_G	G	A.Conservative	1.80919	.89066	6277.1	11.223552	8.958478	872.040814		.454436
J06	210090P15_G	NOCALL	I.Bad Spectrum	0	0	0	0	0	0		0
J07	201322P9_G	G	A.Conservative	1.93735	.979352	6445.3	14.163033	9.877855	923.018353		.508711
J07	201694P4_G	G	A.Conservative	1.101463	.989521	5337.5	36.749582	20.856437	669.949684		.508711
J07	208825P7_G	NOCALL	I.Bad Spectrum	0	0	0	0	0	0		0
J07	209189P2_G	G	A.Conservative	1.934353	.996403	6277.1	53.56766	36.227953	875.437679		.508711
J07	210090P15_G	NOCALL	I.Bad Spectrum	0	0	0	0	0	0		0
J08	201322P9_G	G	A.Conservative	2.404714	.96724	6445.3	9.846778	9.717652	864.957146		.401593
J08	201694P4_G	G	A.Conservative	1.365442	.996886	5337.5	49.436571	40.986939	758.645519		.401593
J08	208825P7_G	NOCALL	I.Bad Spectrum	0	0	0	0	0	0		0
J08	209189P2_G	G	A.Conservative	2.305358	.993356	6277.1	36.763805	35.337758	823.144565		.401593
J08	210090P15_G	NOCALL	I.Bad Spectrum	0	0	0	0	0	0		0
J09	201322P9_G	G	A.Conservative	3.126773	.994044	6445.3	23.329358	13.266185	884.426318		.70403
J09	201694P4_G	G	A.Conservative	2.626285	.990313	5337.5	36.454113	21.925596	715.766452		.473778
J09	208825P7_G	NOCALL	I.Bad Spectrum	0	0	0	0	0	0		0
J09	209189P2_G	G	A.Conservative	3.387678	.999169	6277.1	32.996601	23.751223	817.556669		.473778
J09	210090P15_G	NOCALL	I.Bad Spectrum	0	0	0	0	0	0		0
J10	201322P9_G	G	A.Conservative	2.649736	.918125	6445.3	18.839653	9.223395	835.391409		.643092
J10	201694P4_G	G	A.Conservative	1.775111	.989145	5337.5	38.105168	15.22048	718.292296		.643092
J10	208825P7_G	NOCALL	I.Bad Spectrum	0	0	0	0	0	0		0
J10	209189P2_G	G	A.Conservative	3.062431	.996566	6277.1	22.749823	17.210977	817.591911		.459174
J10	210090P15_G	NOCALL	I.Bad Spectrum	0	0	0	0	0	0		0
J11	201322P9_G	G	A.Conservative	2.058352	.803005	6445.3	19.981086	8.079189	812.709405		.815751
J11	201694P4_G	G	A.Conservative	1.504026	.993228	5337.5	37.604272	22.085473	696.971411		.456577
J11	208825P7_G	NOCALL	I.Bad Spectrum	0	0	0	0	0	0		0
J11	209189P2_G	G	A.Conservative	2.381277	.996873	6277.1	24.523201	17.045839	824.24237		.456577
J11	210090P15_G	NOCALL	I.Bad Spectrum	0	0	0	0	0	0		0
J12	201322P9_G	G	A.Conservative	1.436308	.927011	6445.3	18.531016	9.301117	804.430308		.657267
J12	201694P4_G	G	A.Conservative	1.012281	.998543	5337.5	51.307916	30.323774	681.991206		.45961
J12	208825P7_G	NOCALL	I.Bad Spectrum	0	0	0	0	0	0		0
J12	209189P2_G	G	A.Conservative	1.785265	.998091	6277.1	32.475092	22.80759	828.148187		.45961
J12	210090P15_G	NOCALL	I.Bad Spectrum	0	0	0	0	0	0		0
J13	201322P9_G	G	A.Conservative	2.002736	.993402	6445.3	23.986491	11.126181	928.380872		.704018
J13	201694P4_G	G	A.Conservative	1.211786	.994198	5337.5	24.401516	18.623546	703.891155		.454771
J13	208825P7_G	NOCALL	I.Bad Spectrum	0	0	0	0	0	0		0
J13	209189P2_G	G	A.Conservative	1.729543	.998217	6277.1	31.525857	28.670605	851.937851		.454771
J13	210090P15_G	NOCALL	I.Bad Spectrum	0	0	0	0	0	0		0
J14	201322P9_G	G	A.Conservative	2.801769	.994597	6445.3	24.897724	14.831475	889.927025		.512407
J14	201694P4_G	G	A.Conservative	2.161538	.997995	5337.5	104.382545	50.863977	670.334337		.512407
J14	208825P7_G	G	B.Moderate	3.268077	.809047	7129.7	14.266323	6.498617	854.984732		1.291665
J14	209189P2_G	G	A.Conservative	2.818409	.995026	6277.1	124.530625	71.940881	868.853162		.512407
J14	210090P15_G	NOCALL	D.Low Probability	1.759058	0	5515.6	1.370331	.304901	714.364865		1.291665
J15	201322P9_G	G	A.Conservative	2.386	.957206	6445.3	16.662459	9.618597	853.131624		.624696
J15	201694P4_G	G	A.Conservative	1.836288	.991249	5337.5	32.553025	18.591752	666.922082		.471043
J15	208825P7_G	NOCALL	I.Bad Spectrum	0	0	0	0	0	0		0
J15	209189P2_G	G	A.Conservative	2.568742	.993135	6277.1	27.146862	18.617038	815.227687		.471043
J15	210090P15_G	NOCALL	I.Bad Spectrum	0	0	0	0	0	0		0
J16	201322P9_G	G	A.Conservative	3.245476	.996449	6445.3	19.288238	11.12544	799.279577		.504094
J16	201694P4_G	G	A.Conservative	2.346671	.994119	5337.5	70.828176	33.470324	623.483255		.504094
J16	208825P7_G	NOCALL	I.Bad Spectrum	0	0	0	0	0	0		0
J16	209189P2_G	G	A.Conservative	3.280278	.997507	6277.1	71.110593	39.781836	769.639156		.504094
J16	210090P15_G	NOCALL	D.Low Probability	2.178493	.144212	5515.6	2.764855	.968698	658.057643		.685567
J17	201322P9_G	G	A.Conservative	1.934527	.893811	6445.3	12.780691	8.984184	903.919491		.414189
J17	201694P4_G	G	A.Conservative	1.147613	.998854	5337.5	58.266642	33.897919	717.84146		.414189
J17	208825P7_G	NOCALL	I.Bad Spectrum	0	0	0	0	0	0		0
J17	209189P2_G	G	A.Conservative	1.946652	.995581	6277.1	58.147081	39.705223	852.280772		.414189
J17	210090P15_G	NOCALL	I.Bad Spectrum	0	0	0	0	0	0		0
J18	201322P9_G	G	A.Conservative	1.991451	.816343	6445.3	12.300845	8.227019	862.949196		.464159
J18	201694P4_G	G	A.Conservative	1.335177	.993277	5337.5	45.285465	23.759058	672.631493		.464159
J18	208825P7_G	NOCALL	I.Bad Spectrum	0	0	0	0	0	0		0
J18	209189P2_G	G	A.Conservative	1.977706	.995264	6277.1	52.422652	33.820609	838.757073		.464159
J18	210090P15_G	NOCALL	I.Bad Spectrum	0	0	0	0	0	0		0
J19	201322P9_G	G	A.Conservative	1.839731	.949323	6445.3	16.981534	9.56261	856.323218		.612757
J19	201694P4_G	G	A.Conservative	1.378503	.987408	5337.5	36.413186	21.972808	702.455712		.484885
J19	208825P7_G	NOCALL	I.Bad Spectrum	0	0	0	0	0	0		0
J19	209189P2_G	G	A.Conservative	2.208435	.997456	6277.1	53.010131	38.011157	828.353143		.484885
J19	210090P15_G	NOCALL	I.Bad Spectrum	0	0	0	0	0	0		0
J20	201322P9_G	G	A.Conservative	3.064532	.993387	6445.3	18.82557	10.628003	896.015873		.557571
J20	201694P4_G	G	A.Conservative	2.280936	.995955	5337.5	68.812674	31.052154	701.33777		.557571
J20	208825P7_G	NOCALL	I.Bad Spectrum	0	0	0	0	0	0		0
J20	209189P2_G	G	A.Conservative	3.070061	.998736	6277.1	82.467641	45.023338	863.733083		.557571
J20	210090P15_G	NOCALL	I.Bad Spectrum	0	0	0	0	0	0		0
J21	201322P9_G	G	A.Conservative	2.810968	.996695	6445.3	10.597901	10.128997	845.050742		.466109
J21	201694P4_G	G	A.Conservative	2.041895	.999023	5337.5	64.804136	48.143125	679.917963		.466109
J21	208825P7_G	NOCALL	I.Bad Spectrum	0	0	0	0	0	0		0
J21	209189P2_G	G	A.Conservative	2.865177	.996849	6277.1	45.36164	41.828636	821.507148		.466109
J21	210090P15_G	NOCALL	I.Bad Spectrum	0	0	0	0	0	0		0
J22	201322P9_G	NOCALL	D.Low Probability	2.406736	.996294	6445.3	34.376191	12.209105	855.502463		1.011932
J22	201694P4_G	G	A.Conservative	2.388357	.998519	5337.5	60.32137	33.397122	646.658099		.474966
J22	208825P7_G	NOCALL	I.Bad Spectrum	0	0	0	0	0	0		0
J22	209189P2_G	G	A.Conservative	3.067223	.998481	6277.1	42.829807	33.802005	774.057906		.474966
J22	210090P15_G	NOCALL	D.Low Probability	1.540485	.376866	5515.6	7.868232	2.352591	698.400478		1.011932
J23	201322P9_G	G	A.Conservative	2.416389	.883994	6445.3	11.512703	8.863949	749.491615		.481725
J23	201694P4_G	NOCALL	D.Low Probability	1.05801	.993539	5337.5	64.40841	18.833627	686.058528		1.048218
J23	208825P7_G	NOCALL	I.Bad Spectrum	0	0	0	0	0	0		0
J23	209189P2_G	G	A.Conservative	2.364215	.995501	6277.1	15.431508	11.467923	773.747746		.481725
J23	210090P15_G	NOCALL	I.Bad Spectrum	0	0	0	0	0	0		0
J24	201322P9_G	G	A.Conservative	1.058067	.813173	6445.3	17.258225	8.186844	821.97951		.768575
J24	201694P4_G	NOCALL	D.Low Probability	.737022	.60044	5337.5	13.904518	3.683692	672.267915		1.036997
J24	208825P7_G	NOCALL	I.Bad Spectrum	0	0	0	0	0	0		0
J24	209189P2_G	NOCALL	D.Low Probability	1.291483	.310887	6277.1	6.150308	1.987653	851.591618		1.036997
J24	210090P15_G	NOCALL	I.Bad Spectrum	0	0	0	0	0	0		0
K01	201322P9_G	G	A.Conservative	.329434	.929665	6445.3	20.700721	9.325737	855.953048		.816051
K01	201694P4_G	G	A.Conservative	.897663	.878105	5337.5	13.854697	8.860619	677.071454		.464913
K01	208825P7_G	NOCALL	I.Bad Spectrum	0	0	0	0	0	0		0
K01	209189P2_G	NOCALL	D.Low Probability	.289536	.993361	6277.1	47.376019	13.264202	876.549373		1.191252
K01	210090P15_G	NOCALL	I.Bad Spectrum	0	0	0	0	0	0		0
K02	201322P9_G	G	A.Conservative	1.513142	.958879	6445.3	11.312307	9.653527	981.491833		.405528
K02	201694P4_G	NOCALL	D.Low Probability	.819016	.501292	5337.5	8.934151	3.128484	735.2726		.839434
K02	208825P7_G	NOCALL	I.Bad Spectrum	0	0	0	0	0	0		0
K02	209189P2_G	NOCALL	I.Bad Spectrum	0	0	0	0	0	0		0
K02	210090P15_G	NOCALL	I.Bad Spectrum	0	0	0	0	0	0		0
K03	201322P9_G	G	A.Conservative	2.251867	.997182	6445.3	12.884218	10.833995	796.167106		.439827
K03	201694P4_G	G	A.Conservative	1.596422	.996982	5337.5	42.717985	29.650718	721.205621		.439827
K03	208825P7_G	NOCALL	I.Bad Spectrum	0	0	0	0	0	0		0
K03	209189P2_G	G	A.Conservative	2.146909	.996439	6277.1	30.675051	25.058748	819.393946		.439827
K03	210090P15_G	NOCALL	I.Bad Spectrum	0	0	0	0	0	0		0
K04	201322P9_G	G	A.Conservative	2.422949	.940679	6445.3	15.118131	9.460737	823.703848		.530654
K04	201694P4_G	G	A.Conservative	1.945409	.996282	5337.5	61.504735	31.475517	671.779449		.530654
K04	208825P7_G	NOCALL	I.Bad Spectrum	0	0	0	0	0	0		0
K04	209189P2_G	G	A.Conservative	2.46005	.997305	6277.1	31.205535	18.941437	801.744649		.530654
K04	210090P15_G	NOCALL	I.Bad Spectrum	0	0	0	0	0	0		0
K05	201322P9_G	G	A.Conservative	2.255619	.993391	6445.3	19.188432	10.442889	880.878498		.696158
K05	201694P4_G	NOCALL	D.Low Probability	1.316291	.988794	5337.5	57.997659	15.710701	694.581663		1.149194
K05	208825P7_G	NOCALL	I.Bad Spectrum	0	0	0	0	0	0		0
K05	209189P2_G	G	A.Conservative	2.3771	.995987	6277.1	30.048788	11.92341	886.55835		.820011
K05	210090P15_G	NOCALL	I.Bad Spectrum	0	0	0	0	0	0		0
K06	201322P9_G	G	A.Conservative	1.745866	.854017	6445.3	10.287302	8.615528	858.059641		.42456
K06	201694P4_G	G	A.Conservative	1.282569	.98632	5337.5	17.271559	11.53219	727.113184		.42456
K06	208825P7_G	NOCALL	I.Bad Spectrum	0	0	0	0	0	0		0
K06	209189P2_G	NOCALL	D.Low Probability	1.777673	.988939	6277.1	28.455089	8.591673	868.683645		1.201695
K06	210090P15_G	NOCALL	I.Bad Spectrum	0	0	0	0	0	0		0
K07	201322P9_G	G	A.Conservative	1.392584	.939838	6445.3	14.745133	9.450484	896.050775		.484893
K07	201694P4_G	G	A.Conservative	.78349	.997358	5337.5	54.120206	28.213329	745.517592		.484893
K07	208825P7_G	NOCALL	I.Bad Spectrum	0	0	0	0	0	0		0
K07	209189P2_G	G	A.Conservative	1.409629	.998212	6277.1	58.530047	36.354337	874.829098		.484893
K07	210090P15_G	NOCALL	I.Bad Spectrum	0	0	0	0	0	0		0
K08	201322P9_G	G	A.Conservative	1.859844	.924416	6445.3	17.669433	9.290715	904.041491		.686913
K08	201694P4_G	G	A.Conservative	1.569666	.994765	5337.5	46.91688	23.635999	692.985109		.541907
K08	208825P7_G	NOCALL	I.Bad Spectrum	0	0	0	0	0	0		0
K08	209189P2_G	G	A.Conservative	2.233784	.996178	6277.1	33.316714	20.154168	834.405639		.541907
K08	210090P15_G	NOCALL	I.Bad Spectrum	0	0	0	0	0	0		0
K09	201322P9_G	G	A.Conservative	2.430523	.939739	6445.3	16.598857	9.432262	842.123618		.615079
K09	201694P4_G	G	A.Conservative	2.034578	.992426	5337.5	34.014094	19.306433	710.107184		.455022
K09	208825P7_G	NOCALL	I.Bad Spectrum	0	0	0	0	0	0		0
K09	209189P2_G	G	A.Conservative	2.869024	.996417	6277.1	21.804136	15.822621	838.953665		.455022
K09	210090P15_G	NOCALL	I.Bad Spectrum	0	0	0	0	0	0		0
K10	201322P9_G	G	A.Conservative	2.411092	.924547	6445.3	31.280199	9.286518	863.718055		1.211638
K10	201694P4_G	G	A.Conservative	1.769546	.993717	5337.5	24.721118	14.477042	731.546658		.480145
K10	208825P7_G	NOCALL	I.Bad Spectrum	0	0	0	0	0	0		0
K10	209189P2_G	G	A.Conservative	2.609002	.995346	6277.1	15.073687	10.547976	836.584144		.480145
K10	210090P15_G	NOCALL	I.Bad Spectrum	0	0	0	0	0	0		0
K11	201322P9_G	G	A.Conservative	2.356765	.878772	6445.3	11.42119	8.874283	770.566752		.461736
K11	201694P4_G	G	A.Conservative	1.923015	.993937	5337.5	30.217509	19.008839	652.303826		.461736
K11	208825P7_G	NOCALL	I.Bad Spectrum	0	0	0	0	0	0		0
K11	209189P2_G	G	A.Conservative	2.358434	.993673	6277.1	34.406119	25.902067	760.121326		.461736
K11	210090P15_G	NOCALL	D.Low Probability	1.122281	.755538	5515.6	14.431646	4.59409	721.066829		.984462
K12	201322P9_G	G	A.Conservative	.833789	.943366	6445.3	20.118291	9.463189	864.685981		.705876
K12	201694P4_G	G	A.Conservative	1.06073	.983802	5337.5	19.090327	12.31892	676.419436		.426089
K12	208825P7_G	NOCALL	I.Bad Spectrum	0	0	0	0	0	0		0
K12	209189P2_G	G	A.Conservative	1.476298	.999006	6277.1	13.800438	10.689008	813.420684		.426089
K12	210090P15_G	NOCALL	I.Bad Spectrum	0	0	0	0	0	0		0
K13	201322P9_G	G	A.Conservative	1.864587	.994424	6445.3	14.731681	10.154139	864.915117		.518989
K13	201694P4_G	G	A.Conservative	1.348601	.993594	5337.5	47.952283	26.648684	730.649036		.518989
K13	208825P7_G	NOCALL	I.Bad Spectrum	0	0	0	0	0	0		0
K13	209189P2_G	G	A.Conservative	1.954561	.99901	6277.1	50.952309	34.015371	844.657507		.518989
K13	210090P15_G	NOCALL	I.Bad Spectrum	0	0	0	0	0	0		0
K14	201322P9_G	G	A.Conservative	2.34168	.891982	6445.3	11.731018	8.981149	828.022379		.453979
K14	201694P4_G	G	A.Conservative	1.366339	.997846	5337.5	55.609016	33.91457	688.593118		.453979
K14	208825P7_G	NOCALL	I.Bad Spectrum	0	0	0	0	0	0		0
K14	209189P2_G	G	A.Conservative	2.362149	.996961	6277.1	50.723968	37.542614	799.225226		.453979
K14	210090P15_G	NOCALL	I.Bad Spectrum	0	0	0	0	0	0		0
K15	201322P9_G	G	A.Conservative	2.330412	.993577	6445.3	16.793891	11.686866	864.194235		.459264
K15	201694P4_G	G	A.Conservative	1.820033	.996523	5337.5	69.03892	38.997356	732.685797		.459264
K15	208825P7_G	NOCALL	I.Bad Spectrum	0	0	0	0	0	0		0
K15	209189P2_G	G	A.Conservative	2.392686	.997686	6277.1	50.795691	34.248933	873.136109		.459264
K15	210090P15_G	NOCALL	I.Bad Spectrum	0	0	0	0	0	0		0
K16	201322P9_G	G	A.Conservative	2.320938	.878258	6445.3	24.297812	8.830029	866.181655		1.026613
K16	201694P4_G	G	A.Conservative	1.924071	.999504	5337.5	37.513767	21.499304	652.598414		.494238
K16	208825P7_G	NOCALL	I.Bad Spectrum	0	0	0	0	0	0		0
K16	209189P2_G	G	A.Conservative	2.501378	.999209	6277.1	23.143237	16.193263	762.991403		.494238
K16	210090P15_G	NOCALL	D.Low Probability	1.650463	.220437	5515.6	4.592428	1.418369	700.280147		1.026613
K17	201322P9_G	G	A.Conservative	2.031997	.99801	6445.3	14.539095	10.659324	845.168602		.431436
K17	201694P4_G	G	A.Conservative	1.33264	.997223	5337.5	62.347874	37.127859	697.167312		.431436
K17	208825P7_G	NOCALL	I.Bad Spectrum	0	0	0	0	0	0		0
K17	209189P2_G	G	A.Conservative	2.051916	.998714	6277.1	62.083265	44.111374	814.988091		.431436
K17	210090P15_G	NOCALL	I.Bad Spectrum	0	0	0	0	0	0		0
K18	201322P9_G	G	A.Conservative	1.259316	.850118	6445.3	10.257101	8.524072	828.4631		.458101
K18	201694P4_G	G	A.Conservative	.64085	.9979	5337.5	47.442938	32.791367	698.841355		.458101
K18	208825P7_G	NOCALL	I.Bad Spectrum	0	0	0	0	0	0		0
K18	209189P2_G	G	A.Conservative	1.275711	.99637	6277.1	49.294881	39.842064	802.880617		.458101
K18	210090P15_G	NOCALL	I.Bad Spectrum	0	0	0	0	0	0		0
K19	201322P9_G	G	A.Conservative	2.016333	.994365	6445.3	16.266336	11.333324	884.775		.533924
K19	201694P4_G	G	A.Conservative	1.677661	.996894	5337.5	59.453467	33.817416	663.370955		.533924
K19	208825P7_G	NOCALL	I.Bad Spectrum	0	0	0	0	0	0		0
K19	209189P2_G	G	A.Conservative	2.022733	.999201	6277.1	64.09636	43.330004	833.746804		.533924
K19	210090P15_G	NOCALL	I.Bad Spectrum	0	0	0	0	0	0		0
K20	201322P9_G	G	A.Conservative	2.606614	.955149	6445.3	12.281695	9.603765	777.229868		.526797
K20	201694P4_G	G	A.Conservative	2.018803	.996916	5337.5	68.931149	43.31849	706.193045		.526797
K20	208825P7_G	NOCALL	I.Bad Spectrum	0	0	0	0	0	0		0
K20	209189P2_G	G	A.Conservative	2.640489	.996815	6277.1	36.626402	27.737569	850.248342		.526797
K20	210090P15_G	NOCALL	I.Bad Spectrum	0	0	0	0	0	0		0
K21	201322P9_G	G	A.Conservative	3.504186	.995217	6445.3	17.562606	10.291703	921.699146		.510147
K21	201694P4_G	G	A.Conservative	2.987675	.994791	5337.5	47.743057	22.693978	649.601501		.510147
K21	208825P7_G	NOCALL	I.Bad Spectrum	0	0	0	0	0	0		0
K21	209189P2_G	G	A.Conservative	3.523127	.997783	6277.1	78.568046	44.596614	886.998937		.510147
K21	210090P15_G	NOCALL	I.Bad Spectrum	0	0	0	0	0	0		0
K22	201322P9_G	G	A.Conservative	2.20893	.892022	6445.3	10.283548	9.060088	829.064121		.431681
K22	201694P4_G	G	A.Conservative	1.362847	.998342	5337.5	47.36867	34.247817	687.363583		.431681
K22	208825P7_G	NOCALL	I.Bad Spectrum	0	0	0	0	0	0		0
K22	209189P2_G	G	A.Conservative	2.168863	.987324	6277.1	45.058032	38.539741	799.66823		.431681
K22	210090P15_G	NOCALL	I.Bad Spectrum	0	0	0	0	0	0		0
K23	201322P9_G	G	A.Conservative	1.608483	.997153	6445.3	12.965442	10.289711	787.552839		.441577
K23	201694P4_G	G	A.Conservative	.948678	.997563	5337.5	21.553802	13.728468	623.483503		.441577
K23	208825P7_G	NOCALL	I.Bad Spectrum	0	0	0	0	0	0		0
K23	209189P2_G	G	A.Conservative	1.676692	.91254	6277.1	11.934295	9.165483	762.901525		.441577
K23	210090P15_G	NOCALL	I.Bad Spectrum	0	0	0	0	0	0		0
K24	201322P9_G	G	A.Conservative	1.283003	.840748	6445.3	16.637422	8.444859	802.073987		.63075
K24	201694P4_G	NOCALL	D.Low Probability	.794741	.751294	5337.5	16.832246	4.59958	620.53037		1.059067
K24	208825P7_G	NOCALL	I.Bad Spectrum	0	0	0	0	0	0		0
K24	209189P2_G	NOCALL	D.Low Probability	1.303658	.185491	6277.1	3.953354	1.28732	781.149302		1.059067
K24	210090P15_G	NOCALL	D.Low Probability	.81455	.293729	5515.6	6.54587	1.849858	655.695518		1.059067
L01	201322P9_G	G	A.Conservative	.805966	.998053	6445.3	18.810176	11.4661	858.635583		.498659
L01	201694P4_G	NOCALL	D.Low Probability	-.053911	.99502	5337.5	103.20205	24.769588	694.398226		1.079226
L01	208825P7_G	NOCALL	I.Bad Spectrum	0	0	0	0	0	0		0
L01	209189P2_G	G	A.Conservative	.848137	.996353	6277.1	28.115213	16.618176	851.61426		.498659
L01	210090P15_G	NOCALL	I.Bad Spectrum	0	0	0	0	0	0		0
L02	201322P9_G	G	A.Conservative	1.39907	.973947	6445.3	12.854233	9.770748	873.503704		.514299
L02	201694P4_G	NOCALL	D.Low Probability	.638223	.987866	5337.5	26.297165	7.024476	707.827224		1.034473
L02	208825P7_G	NOCALL	I.Bad Spectrum	0	0	0	0	0	0		0
L02	209189P2_G	NOCALL	D.Low Probability	1.218809	.99385	6277.1	25.746591	8.205883	865.513918		1.034473
L02	210090P15_G	NOCALL	D.Low Probability	.538813	.251124	5515.6	5.787319	1.598982	754.613928		1.034473
L03	201322P9_G	G	A.Conservative	1.692899	.935292	6445.3	19.329576	9.395728	891.02322		.689468
L03	201694P4_G	G	A.Conservative	1.620588	.994242	5337.5	43.384768	24.306448	672.242833		.501565
L03	208825P7_G	NOCALL	I.Bad Spectrum	0	0	0	0	0	0		0
L03	209189P2_G	G	A.Conservative	2.123405	.998308	6277.1	38.151368	25.516474	846.030783		.501565
L03	210090P15_G	NOCALL	I.Bad Spectrum	0	0	0	0	0	0		0
L04	201322P9_G	G	A.Conservative	2.002412	.996816	6445.3	21.062152	11.327573	838.626985		.718014
L04	201694P4_G	G	A.Conservative	1.654358	.992617	5337.5	24.228376	13.250041	642.560727		.515519
L04	208825P7_G	NOCALL	I.Bad Spectrum	0	0	0	0	0	0		0
L04	209189P2_G	NOCALL	D.Low Probability	1.838429	.995769	6277.1	44.675943	13.401316	872.166305		1.095586
L04	210090P15_G	NOCALL	I.Bad Spectrum	0	0	0	0	0	0		0
L05	201322P9_G	G	A.Conservative	1.015438	.998296	6445.3	20.478045	10.758584	819.442162		.660789
L05	201694P4_G	G	A.Conservative	.814161	.99389	5337.5	17.734566	12.144873	678.900656		.441284
L05	208825P7_G	NOCALL	I.Bad Spectrum	0	0	0	0	0	0		0
L05	209189P2_G	G	A.Conservative	1.583118	.928379	6277.1	10.049067	9.343319	791.964682		.441284
L05	210090P15_G	NOCALL	I.Bad Spectrum	0	0	0	0	0	0		0
L06	201322P9_G	G	A.Conservative	1.029373	.867195	6445.3	12.238313	8.72851	804.357945		.48207
L06	201694P4_G	G	A.Conservative	.760138	.996483	5337.5	47.30719	27.7965	661.194759		.48207
L06	208825P7_G	NOCALL	I.Bad Spectrum	0	0	0	0	0	0		0
L06	209189P2_G	G	A.Conservative	1.128986	.996833	6277.1	28.898112	20.016713	817.206517		.48207
L06	210090P15_G	NOCALL	I.Bad Spectrum	0	0	0	0	0	0		0
L07	201322P9_G	G	A.Conservative	1.452593	.894837	6445.3	15.882765	9.032201	876.965633		.55565
L07	201694P4_G	G	A.Conservative	1.181253	.993987	5337.5	59.856036	27.81049	671.684531		.55565
L07	208825P7_G	NOCALL	I.Bad Spectrum	0	0	0	0	0	0		0
L07	209189P2_G	G	A.Conservative	1.499223	.996584	6277.1	71.114781	39.216582	847.181484		.55565
L07	210090P15_G	NOCALL	I.Bad Spectrum	0	0	0	0	0	0		0
L08	201322P9_G	G	A.Conservative	2.003476	.893053	6445.3	19.703832	8.974872	854.47902		.74654
L08	201694P4_G	G	A.Conservative	1.679864	.992248	5337.5	30.437558	15.412802	654.524638		.537463
L08	208825P7_G	NOCALL	I.Bad Spectrum	0	0	0	0	0	0		0
L08	209189P2_G	G	A.Conservative	2.263691	.992011	6277.1	24.639679	14.806063	875.717573		.537463
L08	210090P15_G	NOCALL	I.Bad Spectrum	0	0	0	0	0	0		0
L09	201322P9_G	G	A.Conservative	1.9567	.994019	6445.3	15.90195	11.232146	895.361051		.451774
L09	201694P4_G	G	A.Conservative	1.474562	.992931	5337.5	30.721638	17.617003	743.700096		.451774
L09	208825P7_G	NOCALL	I.Bad Spectrum	0	0	0	0	0	0		0
L09	209189P2_G	G	A.Conservative	2.014805	.992128	6277.1	34.147732	23.374386	868.11374		.451774
L09	210090P15_G	NOCALL	I.Bad Spectrum	0	0	0	0	0	0		0
L10	201322P9_G	G	A.Conservative	1.883571	.996594	6445.3	15.156429	10.682209	878.005626		.494255
L10	201694P4_G	G	A.Conservative	1.32515	.987459	5337.5	28.260348	16.0408	725.87908		.494255
L10	208825P7_G	NOCALL	I.Bad Spectrum	0	0	0	0	0	0		0
L10	209189P2_G	G	A.Conservative	2.014426	.991204	6277.1	30.939703	21.115338	896.19013		.494255
L10	210090P15_G	NOCALL	I.Bad Spectrum	0	0	0	0	0	0		0
L11	201322P9_G	G	A.Conservative	1.803297	.987736	6445.3	20.788884	9.911819	863.709896		.704853
L11	201694P4_G	G	A.Conservative	1.324736	.986741	5337.5	25.712882	14.771698	730.332524		.486967
L11	208825P7_G	NOCALL	I.Bad Spectrum	0	0	0	0	0	0		0
L11	209189P2_G	G	A.Conservative	1.882094	.998527	6277.1	26.900591	19.012734	839.21513		.486967
L11	210090P15_G	NOCALL	I.Bad Spectrum	0	0	0	0	0	0		0
L12	201322P9_G	G	A.Conservative	1.244459	.998823	6445.3	17.212152	10.480434	800.347845		.556116
L12	201694P4_G	G	A.Conservative	1.047711	.996041	5337.5	35.603014	17.521072	648.118384		.556116
L12	208825P7_G	NOCALL	I.Bad Spectrum	0	0	0	0	0	0		0
L12	209189P2_G	NOCALL	D.Low Probability	.930482	.8995	6277.1	22.575099	5.448793	852.256045		1.14942
L12	210090P15_G	NOCALL	I.Bad Spectrum	0	0	0	0	0	0		0
L13	201322P9_G	G	A.Conservative	.521336	.915685	6445.3	16.534589	9.179905	876.852716		.673677
L13	201694P4_G	G	A.Conservative	-.654906	.997504	5337.5	20.213736	13.462062	679.235238		.450329
L13	208825P7_G	NOCALL	I.Bad Spectrum	0	0	0	0	0	0		0
L13	209189P2_G	G	A.Conservative	.111674	.998579	6277.1	34.070174	27.163478	811.864035		.450329
L13	210090P15_G	NOCALL	I.Bad Spectrum	0	0	0	0	0	0		0
L14	201322P9_G	G	A.Conservative	1.53228	.995352	6445.3	26.336823	11.55383	815.340201		.87828
L14	201694P4_G	G	A.Conservative	1.360945	.994396	5337.5	42.551291	20.612987	682.199575		.548602
L14	208825P7_G	NOCALL	I.Bad Spectrum	0	0	0	0	0	0		0
L14	209189P2_G	G	A.Conservative	1.883998	.997904	6277.1	31.847008	18.635034	880.740532		.548602
L14	210090P15_G	NOCALL	I.Bad Spectrum	0	0	0	0	0	0		0
L15	201322P9_G	G	A.Conservative	2.186954	.837135	6445.3	12.326577	8.410438	817.048259		.460864
L15	201694P4_G	G	A.Conservative	1.733316	.995397	5337.5	50.499225	27.677317	668.984042		.460864
L15	208825P7_G	NOCALL	I.Bad Spectrum	0	0	0	0	0	0		0
L15	209189P2_G	G	A.Conservative	2.211292	.998009	6277.1	39.771015	26.254304	791.889181		.460864
L15	210090P15_G	NOCALL	I.Bad Spectrum	0	0	0	0	0	0		0
L16	201322P9_G	G	A.Conservative	1.888696	.995393	6445.3	15.317235	12.017656	868.280396		.473678
L16	201694P4_G	G	A.Conservative	1.141486	.998857	5337.5	65.132795	41.410363	695.87636		.473678
L16	208825P7_G	NOCALL	I.Bad Spectrum	0	0	0	0	0	0		0
L16	209189P2_G	G	A.Conservative	1.877522	.992111	6277.1	68.260878	51.903071	846.061391		.473678
L16	210090P15_G	NOCALL	I.Bad Spectrum	0	0	0	0	0	0		0
L17	201322P9_G	G	A.Conservative	.684945	.962353	6445.3	19.176191	9.67994	837.243146		.670807
L17	201694P4_G	G	A.Conservative	.554436	.996586	5337.5	37.652249	24.107719	662.289477		.435049
L17	208825P7_G	NOCALL	I.Bad Spectrum	0	0	0	0	0	0		0
L17	209189P2_G	G	A.Conservative	1.16173	.997653	6277.1	44.76634	34.162478	820.399541		.435049
L17	210090P15_G	NOCALL	I.Bad Spectrum	0	0	0	0	0	0		0
L18	201322P9_G	G	A.Conservative	.318151	.993147	6445.3	17.841772	10.366252	845.721095		.654832
L18	201694P4_G	G	A.Conservative	-.169201	.995311	5337.5	39.651823	24.449088	652.039055		.45694
L18	208825P7_G	NOCALL	I.Bad Spectrum	0	0	0	0	0	0		0
L18	209189P2_G	G	A.Conservative	.447446	.997122	6277.1	40.231266	29.1233	800.709661		.45694
L18	210090P15_G	NOCALL	I.Bad Spectrum	0	0	0	0	0	0		0
L19	201322P9_G	G	A.Conservative	1.453327	.999386	6445.3	24.444375	12.817203	827.502778		.619558
L19	201694P4_G	G	A.Conservative	.853586	.998147	5337.5	88.687615	38.052527	647.459032		.619558
L19	208825P7_G	NOCALL	I.Bad Spectrum	0	0	0	0	0	0		0
L19	209189P2_G	G	A.Conservative	1.476051	.997939	6277.1	104.67568	53.238389	804.5081		.619558
L19	210090P15_G	NOCALL	I.Bad Spectrum	0	0	0	0	0	0		0
L20	201322P9_G	G	A.Conservative	1.918302	.967068	6445.3	11.357854	9.736602	840.953952		.390945
L20	201694P4_G	G	A.Conservative	1.400821	.996867	5337.5	57.467006	40.435209	689.066552		.390945
L20	208825P7_G	NOCALL	I.Bad Spectrum	0	0	0	0	0	0		0
L20	209189P2_G	G	A.Conservative	2.020927	.996914	6277.1	44.028373	36.635496	810.757731		.390945
L20	210090P15_G	NOCALL	I.Bad Spectrum	0	0	0	0	0	0		0
L21	201322P9_G	G	A.Conservative	2.380145	.995313	6445.3	16.312156	10.28905	837.662041		.551078
L21	201694P4_G	G	A.Conservative	1.955839	.9975	5337.5	69.057855	34.850556	655.763643		.551078
L21	208825P7_G	NOCALL	I.Bad Spectrum	0	0	0	0	0	0		0
L21	209189P2_G	G	A.Conservative	2.384857	.99389	6277.1	80.240087	48.956205	806.257815		.551078
L21	210090P15_G	NOCALL	I.Bad Spectrum	0	0	0	0	0	0		0
L22	201322P9_G	G	A.Conservative	2.01474	.995339	6445.3	20.089933	11.570985	782.901616		.481496
L22	201694P4_G	G	A.Conservative	1.409133	.993548	5337.5	38.1334	17.572553	649.961946		.481496
L22	208825P7_G	NOCALL	I.Bad Spectrum	0	0	0	0	0	0		0
L22	209189P2_G	G	A.Conservative	1.930962	.996486	6277.1	48.819944	27.180731	746.476512		.481496
L22	210090P15_G	NOCALL	I.Bad Spectrum	0	0	0	0	0	0		0
L23	201322P9_G	G	A.Conservative	.777393	.991714	6445.3	22.279202	9.94594	824.223141		.689083
L23	201694P4_G	G	A.Conservative	.317751	.912879	5337.5	18.065251	9.182794	617.713461		.487309
L23	208825P7_G	NOCALL	I.Bad Spectrum	0	0	0	0	0	0		0
L23	209189P2_G	G	A.Conservative	.908658	.993126	6277.1	12.834537	10.600709	733.859548		.487309
L23	210090P15_G	NOCALL	I.Bad Spectrum	0	0	0	0	0	0		0
L24	201322P9_G	G	A.Conservative	.668441	.861713	6445.3	27.866991	8.67087	809.33793		.982165
L24	201694P4_G	NOCALL	D.Low Probability	.195259	.552211	5337.5	18.924566	3.415706	645.318438		1.097544
L24	208825P7_G	NOCALL	I.Bad Spectrum	0	0	0	0	0	0		0
L24	209189P2_G	NOCALL	D.Low Probability	.824585	.196731	6277.1	6.118387	1.309952	811.434153		1.097544
L24	210090P15_G	NOCALL	I.Bad Spectrum	0	0	0	0	0	0		0
M01	201322P9_G	G	A.Conservative	.303821	.845183	6445.3	18.126571	8.490864	800.106625		.757866
M01	201694P4_G	G	A.Conservative	-.020779	.990632	5337.5	20.627714	10.166437	581.767848		.644541
M01	208825P7_G	NOCALL	I.Bad Spectrum	0	0	0	0	0	0		0
M01	209189P2_G	G	A.Conservative	.692026	.9151	6277.1	13.207154	9.173238	748.355201		.541049
M01	210090P15_G	NOCALL	I.Bad Spectrum	0	0	0	0	0	0		0
M02	201322P9_G	G	A.Conservative	2.23972	.997896	6445.3	12.087721	10.352836	795.093953		.418133
M02	201694P4_G	NOCALL	D.Low Probability	1.039449	.554601	5337.5	13.017117	3.419446	669.704551		.980418
M02	208825P7_G	NOCALL	I.Bad Spectrum	0	0	0	0	0	0		0
M02	209189P2_G	NOCALL	D.Low Probability	1.946033	.251941	6277.1	5.226973	1.668118	863.229215		.980418
M02	210090P15_G	NOCALL	I.Bad Spectrum	0	0	0	0	0	0		0
M03	201322P9_G	G	A.Conservative	2.969759	.846707	6445.3	10.190087	8.541506	864.642716		.468768
M03	201694P4_G	G	A.Conservative	2.148241	.996442	5337.5	42.966088	28.690798	670.137855		.468768
M03	208825P7_G	NOCALL	I.Bad Spectrum	0	0	0	0	0	0		0
M03	209189P2_G	G	A.Conservative	2.925712	.998118	6277.1	41.488526	33.63532	851.199068		.468768
M03	210090P15_G	NOCALL	I.Bad Spectrum	0	0	0	0	0	0		0
M04	201322P9_G	G	A.Conservative	3.373426	.995063	6445.3	14.173175	10.343592	859.410927		.547935
M04	201694P4_G	G	A.Conservative	2.477185	.992061	5337.5	40.534068	24.620539	689.359793		.547935
M04	208825P7_G	NOCALL	I.Bad Spectrum	0	0	0	0	0	0		0
M04	209189P2_G	G	A.Conservative	3.415468	.996818	6277.1	29.665239	21.061005	844.903507		.547935
M04	210090P15_G	NOCALL	I.Bad Spectrum	0	0	0	0	0	0		0
M05	201322P9_G	G	A.Conservative	2.897041	.994187	6445.3	17.101169	11.038028	863.744191		.48474
M05	201694P4_G	G	A.Conservative	2.193457	.995132	5337.5	63.232398	33.14468	679.271921		.48474
M05	208825P7_G	NOCALL	I.Bad Spectrum	0	0	0	0	0	0		0
M05	209189P2_G	G	A.Conservative	2.920551	.996396	6277.1	56.020626	35.034096	807.961204		.48474
M05	210090P15_G	NOCALL	I.Bad Spectrum	0	0	0	0	0	0		0
M06	201322P9_G	G	A.Conservative	2.164668	.995835	6445.3	13.314204	10.047189	845.402553		.463613
M06	201694P4_G	G	A.Conservative	1.695633	.994412	5337.5	39.384956	24.364093	714.792924		.463613
M06	208825P7_G	NOCALL	I.Bad Spectrum	0	0	0	0	0	0		0
M06	209189P2_G	G	A.Conservative	2.292749	.996172	6277.1	29.093824	21.305934	868.472514		.463613
M06	210090P15_G	NOCALL	I.Bad Spectrum	0	0	0	0	0	0		0
M07	201322P9_G	G	A.Conservative	1.685508	.979643	6445.3	18.138074	9.816643	837.529968		.688454
M07	201694P4_G	G	A.Conservative	1.334948	.995642	5337.5	29.577373	17.273554	687.042812		.517717
M07	208825P7_G	NOCALL	I.Bad Spectrum	0	0	0	0	0	0		0
M07	209189P2_G	G	A.Conservative	2.011952	.998047	6277.1	18.778213	13.10854	832.849037		.517717
M07	210090P15_G	NOCALL	I.Bad Spectrum	0	0	0	0	0	0		0
M08	201322P9_G	G	A.Conservative	2.086155	.996389	6445.3	19.251224	10.12636	843.634532		.75833
M08	201694P4_G	G	A.Conservative	1.623641	.993332	5337.5	26.366643	16.856764	691.620998		.470374
M08	208825P7_G	NOCALL	I.Bad Spectrum	0	0	0	0	0	0		0
M08	209189P2_G	G	A.Conservative	2.301183	.996357	6277.1	26.053721	19.797908	819.778821		.470374
M08	210090P15_G	NOCALL	I.Bad Spectrum	0	0	0	0	0	0		0
M09	201322P9_G	G	A.Conservative	2.737687	.846821	6445.3	15.6987	8.524045	898.51953		.646391
M09	201694P4_G	G	A.Conservative	1.619928	.995975	5337.5	49.414644	37.556754	728.809087		.42793
M09	208825P7_G	NOCALL	I.Bad Spectrum	0	0	0	0	0	0		0
M09	209189P2_G	G	A.Conservative	2.82656	.990117	6277.1	31.230895	27.845369	853.246368		.42793
M09	210090P15_G	NOCALL	I.Bad Spectrum	0	0	0	0	0	0		0
M10	201322P9_G	G	A.Conservative	2.36208	.990934	6445.3	24.064185	9.961099	899.132818		.860684
M10	201694P4_G	G	A.Conservative	1.721549	.997019	5337.5	17.58794	13.516764	708.322415		.494765
M10	208825P7_G	NOCALL	I.Bad Spectrum	0	0	0	0	0	0		0
M10	209189P2_G	G	A.Conservative	2.485031	.993987	6277.1	20.382847	18.32888	869.184873		.494765
M10	210090P15_G	NOCALL	D.Low Probability	1.899493	.344505	5515.6	7.920606	2.153027	706.210586		1.083674
M11	201322P9_G	G	A.Conservative	2.861294	.948849	6445.3	14.24419	9.535811	849.856888		.461744
M11	201694P4_G	G	A.Conservative	2.240012	.999522	5337.5	59.05739	32.003635	651.839869		.461744
M11	208825P7_G	NOCALL	I.Bad Spectrum	0	0	0	0	0	0		0
M11	209189P2_G	G	A.Conservative	2.913238	.998322	6277.1	68.612285	44.483231	822.053412		.461744
M11	210090P15_G	NOCALL	I.Bad Spectrum	0	0	0	0	0	0		0
M12	201322P9_G	G	A.Conservative	1.946149	.850509	6445.3	13.641341	8.546317	913.742735		.503578
M12	201694P4_G	G	A.Conservative	1.309442	.998721	5337.5	56.028408	28.038991	682.101554		.503578
M12	208825P7_G	NOCALL	I.Bad Spectrum	0	0	0	0	0	0		0
M12	209189P2_G	G	A.Conservative	1.992207	.994195	6277.1	31.497714	19.081686	867.267497		.503578
M12	210090P15_G	NOCALL	I.Bad Spectrum	0	0	0	0	0	0		0
M13	201322P9_G	G	A.Conservative	1.928364	.998309	6445.3	24.587749	12.220685	873.02243		.724797
M13	201694P4_G	G	A.Conservative	1.469439	.996158	5337.5	42.612761	28.428398	734.280002		.450784
M13	208825P7_G	NOCALL	I.Bad Spectrum	0	0	0	0	0	0		0
M13	209189P2_G	G	A.Conservative	2.168011	.998758	6277.1	43.443974	34.673203	816.492939		.450784
M13	210090P15_G	NOCALL	I.Bad Spectrum	0	0	0	0	0	0		0
M14	201322P9_G	G	A.Conservative	2.478524	.86978	6445.3	12.675728	8.752232	857.900236		.473504
M14	201694P4_G	G	A.Conservative	1.719612	.991542	5337.5	34.512096	19.10007	711.685437		.473504
M14	208825P7_G	NOCALL	I.Bad Spectrum	0	0	0	0	0	0		0
M14	209189P2_G	G	A.Conservative	2.531451	.996866	6277.1	29.386606	19.409409	889.097068		.473504
M14	210090P15_G	NOCALL	I.Bad Spectrum	0	0	0	0	0	0		0
M15	201322P9_G	G	A.Conservative	2.298976	.977834	6445.3	11.57762	9.835377	824.072547		.475313
M15	201694P4_G	G	A.Conservative	1.7263	.997322	5337.5	24.13087	20.568407	664.74386		.373415
M15	208825P7_G	NOCALL	I.Bad Spectrum	0	0	0	0	0	0		0
M15	209189P2_G	G	A.Conservative	2.763265	.992104	6277.1	16.802481	21.666379	778.570305		.373415
M15	210090P15_G	NOCALL	I.Bad Spectrum	0	0	0	0	0	0		0
M16	201322P9_G	G	A.Conservative	2.773707	.994611	6445.3	14.264692	11.117231	922.177043		.429899
M16	201694P4_G	G	A.Conservative	2.178242	.997463	5337.5	57.1518	37.13066	721.725897		.429899
M16	208825P7_G	NOCALL	I.Bad Spectrum	0	0	0	0	0	0		0
M16	209189P2_G	G	A.Conservative	2.850213	.994673	6277.1	47.387739	35.915927	904.562846		.429899
M16	210090P15_G	NOCALL	I.Bad Spectrum	0	0	0	0	0	0		0
M17	201322P9_G	G	A.Conservative	2.306817	.998622	6445.3	14.570771	10.980429	851.028501		.416467
M17	201694P4_G	G	A.Conservative	1.769756	.996454	5337.5	61.591764	37.23824	671.154591		.416467
M17	208825P7_G	NOCALL	I.Bad Spectrum	0	0	0	0	0	0		0
M17	209189P2_G	G	A.Conservative	2.321907	.995517	6277.1	72.954045	53.181337	820.979956		.416467
M17	210090P15_G	NOCALL	I.Bad Spectrum	0	0	0	0	0	0		0
M18	201322P9_G	G	A.Conservative	2.949755	.997469	6445.3	16.091678	10.375727	818.234854		.476398
M18	201694P4_G	G	A.Conservative	2.180396	.996389	5337.5	46.856284	24.821797	661.69333		.476398
M18	208825P7_G	NOCALL	D.Low Probability	2.827289	.244819	7129.7	5.047303	1.586371	324.406156		1.146727
M18	209189P2_G	G	A.Conservative	2.953394	.997834	6277.1	63.592367	39.672581	790.412753		.476398
M18	210090P15_G	NOCALL	D.Low Probability	1.496905	.39627	5515.6	10.709967	2.473272	742.476209		1.146727
M19	201322P9_G	G	A.Conservative	3.681571	.996525	6445.3	26.779945	12.779714	877.68561		.631823
M19	201694P4_G	G	A.Conservative	3.162192	.997818	5337.5	110.785394	42.526334	634.395308		.631823
M19	208825P7_G	NOCALL	I.Bad Spectrum	0	0	0	0	0	0		0
M19	209189P2_G	G	A.Conservative	3.693883	.998174	6277.1	103.387199	47.73699	854.469289		.631823
M19	210090P15_G	NOCALL	I.Bad Spectrum	0	0	0	0	0	0		0
M20	201322P9_G	G	A.Conservative	3.249849	.998593	6445.3	18.003205	12.309057	798.611125		.519885
M20	201694P4_G	G	A.Conservative	2.487908	.99594	5337.5	76.446659	42.462665	681.734542		.519885
M20	208825P7_G	NOCALL	I.Bad Spectrum	0	0	0	0	0	0		0
M20	209189P2_G	G	A.Conservative	3.273024	.99835	6277.1	61.832416	40.979127	783.776229		.519885
M20	210090P15_G	NOCALL	I.Bad Spectrum	0	0	0	0	0	0		0
M21	201322P9_G	G	A.Conservative	3.072684	.995916	6445.3	18.655016	12.972876	836.071484		.475678
M21	201694P4_G	G	A.Conservative	2.248051	.995697	5337.5	73.947611	42.192891	658.043458		.475678
M21	208825P7_G	NOCALL	I.Bad Spectrum	0	0	0	0	0	0		0
M21	209189P2_G	G	A.Conservative	3.065871	.990413	6277.1	74.716289	50.428678	803.533954		.475678
M21	210090P15_G	NOCALL	I.Bad Spectrum	0	0	0	0	0	0		0
M22	201322P9_G	G	A.Conservative	2.446502	.994446	6445.3	20.359951	14.128268	855.617718		.559104
M22	201694P4_G	G	A.Conservative	1.57864	.998355	5337.5	51.153076	29.018206	660.847282		.559104
M22	208825P7_G	NOCALL	I.Bad Spectrum	0	0	0	0	0	0		0
M22	209189P2_G	G	A.Conservative	2.44688	.994875	6277.1	56.764956	38.225328	828.281423		.559104
M22	210090P15_G	NOCALL	I.Bad Spectrum	0	0	0	0	0	0		0
M23	201322P9_G	G	A.Conservative	2.556369	.998469	6445.3	30.184326	23.030142	887.506185		.477052
M23	201694P4_G	G	A.Conservative	1.729956	.997014	5337.5	48.449578	30.562948	688.509025		.477052
M23	208825P7_G	NOCALL	I.Bad Spectrum	0	0	0	0	0	0		0
M23	209189P2_G	G	A.Conservative	2.556408	.996988	6277.1	36.640714	27.164004	860.297541		.477052
M23	210090P15_G	NOCALL	D.Low Probability	1.355789	.264591	5515.6	5.87826	1.707782	731.168783		1.116063
M24	201322P9_G	G	A.Conservative	1.711064	.858991	6445.3	24.123019	8.661851	808.305022		.848653
M24	201694P4_G	NOCALL	D.Low Probability	.839245	.65062	5337.5	16.727352	4.046044	654.781702		1.118567
M24	208825P7_G	NOCALL	I.Bad Spectrum	0	0	0	0	0	0		0
M24	209189P2_G	NOCALL	D.Low Probability	1.542652	.368983	6277.1	8.03216	2.35055	816.175154		1.118567
M24	210090P15_G	NOCALL	I.Bad Spectrum	0	0	0	0	0	0		0
N01	201322P9_G	G	A.Conservative	.546743	.850838	6445.3	6.680033	8.560966	882.364509		.385965
N01	201694P4_G	G	A.Conservative	-.122895	.995988	5337.5	16.84951	14.290983	698.241013		.385965
N01	208825P7_G	NOCALL	I.Bad Spectrum	0	0	0	0	0	0		0
N01	209189P2_G	G	A.Conservative	.908908	.993277	6277.1	27.961936	11.695562	874.034824		.992495
N01	210090P15_G	NOCALL	I.Bad Spectrum	0	0	0	0	0	0		0
N02	201322P9_G	G	A.Conservative	1.054094	.992355	6445.3	18.863254	12.205486	851.509778		.541398
N02	201694P4_G	NOCALL	D.Low Probability	.608516	.959999	5337.5	18.482542	5.871744	710.489118		1.010005
N02	208825P7_G	NOCALL	I.Bad Spectrum	0	0	0	0	0	0		0
N02	209189P2_G	G	A.Conservative	1.796371	.996936	6277.1	10.534794	10.4246	828.503135		.387658
N02	210090P15_G	NOCALL	I.Bad Spectrum	0	0	0	0	0	0		0
N03	201322P9_G	G	A.Conservative	2.552707	.907782	6445.3	16.467429	9.119578	793.269968		.660121
N03	201694P4_G	G	A.Conservative	1.430971	.99238	5337.5	16.934991	10.548187	629.913793		.488046
N03	208825P7_G	NOCALL	I.Bad Spectrum	0	0	0	0	0	0		0
N03	209189P2_G	G	A.Conservative	2.281235	.994056	6277.1	12.968529	10.592185	741.987252		.488046
N03	210090P15_G	NOCALL	I.Bad Spectrum	0	0	0	0	0	0		0
N04	201322P9_G	G	A.Conservative	2.650587	.859106	6445.3	16.593314	8.64817	827.578831		.517935
N04	201694P4_G	G	A.Conservative	1.973991	.995124	5337.5	24.863417	10.401011	665.16612		.517935
N04	208825P7_G	NOCALL	I.Bad Spectrum	0	0	0	0	0	0		0
N04	209189P2_G	G	A.Conservative	2.679184	.994279	6277.1	37.769201	19.035348	829.683452		.517935
N04	210090P15_G	NOCALL	I.Bad Spectrum	0	0	0	0	0	0		0
N05	201322P9_G	G	A.Conservative	2.5427	.850066	6445.3	11.418732	8.550189	854.220366		.46854
N05	201694P4_G	NOCALL	D.Low Probability	1.547322	.987374	5337.5	65.274513	15.667304	708.590162		1.218961
N05	208825P7_G	NOCALL	I.Bad Spectrum	0	0	0	0	0	0		0
N05	209189P2_G	G	A.Conservative	2.584866	.996392	6277.1	25.888201	18.83344	835.378634		.46854
N05	210090P15_G	NOCALL	I.Bad Spectrum	0	0	0	0	0	0		0
N06	201322P9_G	G	A.Conservative	2.130347	.99682	6445.3	21.825593	11.233277	836.601864		.684264
N06	201694P4_G	G	A.Conservative	1.847405	.991864	5337.5	20.246236	10.986776	691.774814		.490157
N06	208825P7_G	NOCALL	I.Bad Spectrum	0	0	0	0	0	0		0
N06	209189P2_G	G	A.Conservative	2.508708	.993558	6277.1	24.101412	15.382608	804.891892		.490157
N06	210090P15_G	NOCALL	I.Bad Spectrum	0	0	0	0	0	0		0
N07	201322P9_G	G	A.Conservative	1.693761	.967449	6445.3	14.400662	9.711185	845.822999		.446232
N07	201694P4_G	G	A.Conservative	.850651	.994631	5337.5	58.211508	31.889728	720.614071		.446232
N07	208825P7_G	NOCALL	I.Bad Spectrum	0	0	0	0	0	0		0
N07	209189P2_G	G	A.Conservative	1.803621	.995967	6277.1	32.814046	21.438928	903.211197		.446232
N07	210090P15_G	NOCALL	I.Bad Spectrum	0	0	0	0	0	0		0
N08	201322P9_G	G	A.Conservative	2.234889	.868333	6445.3	18.038166	8.733987	876.782813		.680305
N08	201694P4_G	G	A.Conservative	1.473084	.867957	5337.5	15.505013	8.768298	661.036972		.465584
N08	208825P7_G	NOCALL	I.Bad Spectrum	0	0	0	0	0	0		0
N08	209189P2_G	G	A.Conservative	2.423716	.994091	6277.1	19.849546	13.715762	802.586305		.465584
N08	210090P15_G	NOCALL	I.Bad Spectrum	0	0	0	0	0	0		0
N09	201322P9_G	G	A.Conservative	2.702946	.886554	6445.3	12.344385	8.94425	853.447317		.486971
N09	201694P4_G	G	A.Conservative	1.590481	.992346	5337.5	29.397666	17.621339	711.447204		.486971
N09	208825P7_G	NOCALL	I.Bad Spectrum	0	0	0	0	0	0		0
N09	209189P2_G	G	A.Conservative	2.6161	.996414	6277.1	38.858754	27.357301	821.954338		.486971
N09	210090P15_G	NOCALL	I.Bad Spectrum	0	0	0	0	0	0		0
N10	201322P9_G	G	A.Conservative	2.673252	.814345	6445.3	22.848877	8.204065	873.386619		1.028241
N10	201694P4_G	G	A.Conservative	2.01221	.991554	5337.5	14.013412	12.430382	667.320409		.37141
N10	208825P7_G	NOCALL	I.Bad Spectrum	0	0	0	0	0	0		0
N10	209189P2_G	G	A.Conservative	2.897264	.990812	6277.1	12.1306	12.518111	854.619579		.37141
N10	210090P15_G	NOCALL	I.Bad Spectrum	0	0	0	0	0	0		0
N11	201322P9_G	G	A.Conservative	2.39805	.987836	6445.3	15.28771	9.932547	876.861752		.49428
N11	201694P4_G	G	A.Conservative	1.596084	.997836	5337.5	69.653444	36.721535	683.299901		.49428
N11	208825P7_G	NOCALL	I.Bad Spectrum	0	0	0	0	0	0		0
N11	209189P2_G	G	A.Conservative	2.430852	.999003	6277.1	58.897029	37.075169	832.420035		.49428
N11	210090P15_G	NOCALL	I.Bad Spectrum	0	0	0	0	0	0		0
N12	201322P9_G	G	A.Conservative	1.598255	.845815	6445.3	9.79173	8.524719	839.702606		.422732
N12	201694P4_G	G	A.Conservative	.955674	.997997	5337.5	54.353196	38.992866	690.639719		.422732
N12	208825P7_G	NOCALL	I.Bad Spectrum	0	0	0	0	0	0		0
N12	209189P2_G	G	A.Conservative	1.639185	.997079	6277.1	40.405195	34.165314	825.315834		.422732
N12	210090P15_G	NOCALL	I.Bad Spectrum	0	0	0	0	0	0		0
N13	201322P9_G	G	A.Conservative	1.850358	.997202	6445.3	14.819446	11.524411	857.832305		.466437
N13	201694P4_G	G	A.Conservative	1.165384	.992303	5337.5	46.732815	28.386778	668.343343		.466437
N13	208825P7_G	NOCALL	I.Bad Spectrum	0	0	0	0	0	0		0
N13	209189P2_G	G	A.Conservative	1.857018	.998215	6277.1	53.919625	40.438422	839.391586		.466437
N13	210090P15_G	NOCALL	I.Bad Spectrum	0	0	0	0	0	0		0
N14	201322P9_G	G	A.Conservative	2.092813	.995372	6445.3	25.902163	11.455627	844.463807		.738682
N14	201694P4_G	G	A.Conservative	1.28645	.828226	5337.5	13.820488	8.348018	666.842219		.456543
N14	208825P7_G	NOCALL	I.Bad Spectrum	0	0	0	0	0	0		0
N14	209189P2_G	G	A.Conservative	1.941565	.997075	6277.1	15.604947	11.127867	796.073213		.456543
N14	210090P15_G	NOCALL	I.Bad Spectrum	0	0	0	0	0	0		0
N15	201322P9_G	NOCALL	D.Low Probability	2.440165	.996427	6445.3	36.265461	12.822259	889.201405		1.012055
N15	201694P4_G	G	A.Conservative	2.095223	.992245	5337.5	20.552423	14.328521	669.648629		.43031
N15	208825P7_G	NOCALL	I.Bad Spectrum	0	0	0	0	0	0		0
N15	209189P2_G	G	A.Conservative	3.035548	.998885	6277.1	33.341423	27.210376	784.263549		.43031
N15	210090P15_G	NOCALL	I.Bad Spectrum	0	0	0	0	0	0		0
N16	201322P9_G	G	A.Conservative	2.633489	.994798	6445.3	27.779264	10.250619	855.84538		.856754
N16	201694P4_G	G	A.Conservative	2.058229	.993676	5337.5	50.651465	27.252587	672.822081		.520947
N16	208825P7_G	NOCALL	I.Bad Spectrum	0	0	0	0	0	0		0
N16	209189P2_G	G	A.Conservative	3.041414	.994105	6277.1	71.757215	46.395967	834.175685		.520947
N16	210090P15_G	NOCALL	I.Bad Spectrum	0	0	0	0	0	0		0
N17	201322P9_G	G	A.Conservative	2.365354	.994023	6445.3	20.378175	14.447652	883.998459		.479294
N17	201694P4_G	G	A.Conservative	1.74268	.997367	5337.5	59.439703	34.675281	702.606318		.479294
N17	208825P7_G	NOCALL	I.Bad Spectrum	0	0	0	0	0	0		0
N17	209189P2_G	G	A.Conservative	2.373595	.995045	6277.1	74.327024	51.159844	856.131192		.479294
N17	210090P15_G	NOCALL	I.Bad Spectrum	0	0	0	0	0	0		0
N18	201322P9_G	G	A.Conservative	1.890822	.997405	6445.3	16.764762	10.856442	827.675565		.474404
N18	201694P4_G	G	A.Conservative	1.267088	.994868	5337.5	47.534276	24.924647	696.794536		.474404
N18	208825P7_G	NOCALL	I.Bad Spectrum	0	0	0	0	0	0		0
N18	209189P2_G	G	A.Conservative	1.897211	.998059	6277.1	60.689788	38.061925	814.899855		.474404
N18	210090P15_G	NOCALL	D.Low Probability	.995047	.236008	5515.6	6.262775	1.514838	730.719253		1.081096
N19	201322P9_G	G	A.Conservative	2.382997	.996084	6445.3	20.388136	11.541723	895.999984		.520131
N19	201694P4_G	G	A.Conservative	1.60817	.995488	5337.5	60.098048	27.849311	677.218714		.520131
N19	208825P7_G	NOCALL	I.Bad Spectrum	0	0	0	0	0	0		0
N19	209189P2_G	G	A.Conservative	2.399449	.997943	6277.1	57.661046	31.656612	856.167335		.520131
N19	210090P15_G	NOCALL	I.Bad Spectrum	0	0	0	0	0	0		0
N20	201322P9_G	G	A.Conservative	3.355415	.995817	6445.3	18.441593	14.426065	929.332117		.484039
N20	201694P4_G	G	A.Conservative	2.867597	.992486	5337.5	46.041456	29.2977	712.834408		.484039
N20	208825P7_G	NOCALL	I.Bad Spectrum	0	0	0	0	0	0		0
N20	209189P2_G	G	A.Conservative	3.35419	.996503	6277.1	52.363579	39.719802	907.391239		.484039
N20	210090P15_G	NOCALL	I.Bad Spectrum	0	0	0	0	0	0		0
N21	201322P9_G	G	A.Conservative	2.347863	.997855	6445.3	18.159225	14.849038	777.122951		.470958
N21	201694P4_G	G	A.Conservative	1.536486	.996723	5337.5	39.054665	26.680611	649.097741		.470958
N21	208825P7_G	NOCALL	I.Bad Spectrum	0	0	0	0	0	0		0
N21	209189P2_G	G	A.Conservative	2.374705	.995366	6277.1	62.498655	49.73524	755.283604		.470958
N21	210090P15_G	NOCALL	I.Bad Spectrum	0	0	0	0	0	0		0
N22	201322P9_G	G	A.Conservative	2.314313	.970755	6445.3	20.451432	9.748777	858.929314		.799379
N22	201694P4_G	G	A.Conservative	1.209255	.992124	5337.5	20.353086	13.753564	705.669952		.433927
N22	208825P7_G	NOCALL	I.Bad Spectrum	0	0	0	0	0	0		0
N22	209189P2_G	G	A.Conservative	2.302236	.998527	6277.1	36.512611	29.79756	822.218869		.433927
N22	210090P15_G	NOCALL	I.Bad Spectrum	0	0	0	0	0	0		0
N23	201322P9_G	G	A.Conservative	1.879878	.998754	6445.3	16.464618	13.92362	787.501358		.457812
N23	201694P4_G	G	A.Conservative	1.395404	.992456	5337.5	31.895884	21.772003	667.917163		.457812
N23	208825P7_G	NOCALL	I.Bad Spectrum	0	0	0	0	0	0		0
N23	209189P2_G	G	A.Conservative	2.120971	.993065	6277.1	14.308421	11.724659	802.654889		.457812
N23	210090P15_G	NOCALL	I.Bad Spectrum	0	0	0	0	0	0		0
N24	201322P9_G	G	A.Conservative	1.784192	.998272	6445.3	20.262685	14.918417	770.098088		.487208
N24	201694P4_G	G	A.Conservative	1.482739	.995694	5337.5	94.192495	56.693448	630.861901		.487208
N24	208825P7_G	NOCALL	I.Bad Spectrum	0	0	0	0	0	0		0
N24	209189P2_G	G	A.Conservative	1.803475	.999088	6277.1	30.1996	21.570574	759.446949		.487208
N24	210090P15_G	NOCALL	I.Bad Spectrum	0	0	0	0	0	0		0
O01	201322P9_G	G	A.Conservative	.448785	.997458	6445.3	22.434915	11.561259	857.803275		.663892
O01	201694P4_G	G	A.Conservative	.352743	.992147	5337.5	18.682796	14.010761	725.899928		.379971
O01	208825P7_G	NOCALL	I.Bad Spectrum	0	0	0	0	0	0		0
O01	209189P2_G	G	A.Conservative	1.013747	.997068	6277.1	18.369259	16.644553	866.16861		.379971
O01	210090P15_G	NOCALL	I.Bad Spectrum	0	0	0	0	0	0		0
O02	201322P9_G	G	A.Conservative	1.157824	.929331	6445.3	14.300969	9.310665	811.873327		.595437
O02	201694P4_G	NOCALL	D.Low Probability	.333816	.991525	5337.5	38.565304	10.189002	705.93962		1.033744
O02	208825P7_G	NOCALL	I.Bad Spectrum	0	0	0	0	0	0		0
O02	209189P2_G	NOCALL	D.Low Probability	1.084101	.994053	6277.1	21.695915	6.795293	833.843602		1.033744
O02	210090P15_G	NOCALL	I.Bad Spectrum	0	0	0	0	0	0		0
O03	201322P9_G	G	A.Conservative	2.168734	.993936	6445.3	17.161319	13.495815	829.412494		.505965
O03	201694P4_G	NOCALL	D.Low Probability	1.390105	.990765	5337.5	84.701688	21.154493	709.327333		1.122468
O03	208825P7_G	NOCALL	I.Bad Spectrum	0	0	0	0	0	0		0
O03	209189P2_G	G	A.Conservative	2.338278	.993815	6277.1	21.829034	16.672016	839.51032		.505965
O03	210090P15_G	NOCALL	D.Low Probability	1.600027	.197852	5515.6	3.522198	1.278895	748.592644		.761999
O04	201322P9_G	G	A.Conservative	2.692075	.995919	6445.3	14.128019	11.705523	817.077538		.432073
O04	201694P4_G	G	A.Conservative	1.809195	.991049	5337.5	29.2879	19.730306	685.139831		.432073
O04	208825P7_G	NOCALL	I.Bad Spectrum	0	0	0	0	0	0		0
O04	209189P2_G	G	A.Conservative	2.775608	.99221	6277.1	17.081444	13.719987	839.326058		.432073
O04	210090P15_G	NOCALL	I.Bad Spectrum	0	0	0	0	0	0		0
O05	201322P9_G	G	A.Conservative	1.662979	.964469	6445.3	14.942293	9.66377	830.513234		.438648
O05	201694P4_G	G	A.Conservative	1.039402	.988855	5337.5	28.512543	15.066626	661.066476		.438648
O05	208825P7_G	NOCALL	I.Bad Spectrum	0	0	0	0	0	0		0
O05	209189P2_G	G	A.Conservative	1.747484	.993427	6277.1	36.721643	23.024161	820.076585		.438648
O05	210090P15_G	NOCALL	I.Bad Spectrum	0	0	0	0	0	0		0
O06	201322P9_G	G	A.Conservative	1.910757	.99748	6445.3	13.917797	11.165171	801.783178		.432621
O06	201694P4_G	G	A.Conservative	1.437177	.994527	5337.5	34.990266	22.792014	658.651353		.432621
O06	208825P7_G	NOCALL	I.Bad Spectrum	0	0	0	0	0	0		0
O06	209189P2_G	G	A.Conservative	2.058186	.997138	6277.1	32.407882	25.201491	818.725663		.432621
O06	210090P15_G	NOCALL	D.Low Probability	.990434	.376593	5515.6	10.128605	2.356243	700.546611		1.129036
O07	201322P9_G	G	A.Conservative	1.837293	.997692	6445.3	31.205365	14.804027	758.04216		.633476
O07	201694P4_G	G	A.Conservative	1.441367	.993515	5337.5	34.749218	13.198999	582.96329		.633476
O07	208825P7_G	NOCALL	I.Bad Spectrum	0	0	0	0	0	0		0
O07	209189P2_G	NOCALL	D.Low Probability	1.344194	.99552	6277.1	38.831857	8.314114	822.749336		1.339359
O07	210090P15_G	NOCALL	I.Bad Spectrum	0	0	0	0	0	0		0
O08	201322P9_G	G	A.Conservative	2.277118	.894599	6445.3	9.687244	9.010927	938.299347		.388225
O08	201694P4_G	G	A.Conservative	1.353975	.997198	5337.5	38.907016	29.936472	765.122859		.388225
O08	208825P7_G	NOCALL	I.Bad Spectrum	0	0	0	0	0	0		0
O08	209189P2_G	G	A.Conservative	2.183934	.992668	6277.1	41.551638	37.556945	900.240213		.388225
O08	210090P15_G	NOCALL	I.Bad Spectrum	0	0	0	0	0	0		0
O09	201322P9_G	G	A.Conservative	2.210991	.996778	6445.3	22.305712	12.515677	898.91999		.710076
O09	201694P4_G	G	A.Conservative	1.368717	.993161	5337.5	33.073295	26.439361	798.584823		.462369
O09	208825P7_G	NOCALL	I.Bad Spectrum	0	0	0	0	0	0		0
O09	209189P2_G	G	A.Conservative	2.287724	.993448	6277.1	50.821825	47.757362	854.878341		.462369
O09	210090P15_G	NOCALL	I.Bad Spectrum	0	0	0	0	0	0		0
O10	201322P9_G	G	A.Conservative	2.953887	.849894	6445.3	15.157439	8.564216	834.245665		.594339
O10	201694P4_G	NOCALL	D.Low Probability	1.586166	.986802	5337.5	47.484013	12.166692	703.9213		1.121507
O10	208825P7_G	NOCALL	I.Bad Spectrum	0	0	0	0	0	0		0
O10	209189P2_G	NOCALL	D.Low Probability	2.467265	.736439	6277.1	14.902721	4.523639	871.446591		1.121507
O10	210090P15_G	NOCALL	I.Bad Spectrum	0	0	0	0	0	0		0
O11	201322P9_G	G	A.Conservative	2.445667	.880402	6445.3	10.622044	8.850506	788.122879		.416776
O11	201694P4_G	G	A.Conservative	1.745021	.995951	5337.5	27.569347	18.59931	604.565877		.416776
O11	208825P7_G	NOCALL	I.Bad Spectrum	0	0	0	0	0	0		0
O11	209189P2_G	G	A.Conservative	2.484288	.993489	6277.1	12.605235	10.175525	796.880612		.416776
O11	210090P15_G	NOCALL	I.Bad Spectrum	0	0	0	0	0	0		0
O12	201322P9_G	G	A.Conservative	1.070399	.831662	6445.3	11.339167	8.34813	803.232564		.473841
O12	201694P4_G	G	A.Conservative	.559299	.998214	5337.5	62.520573	36.963025	674.100038		.473841
O12	208825P7_G	NOCALL	I.Bad Spectrum	0	0	0	0	0	0		0
O12	209189P2_G	G	A.Conservative	1.078354	.994412	6277.1	38.020876	27.090103	777.142177		.473841
O12	210090P15_G	NOCALL	I.Bad Spectrum	0	0	0	0	0	0		0
O13	201322P9_G	G	A.Conservative	1.877759	.872656	6445.3	13.30454	8.784823	792.293191		.522855
O13	201694P4_G	G	A.Conservative	1.526351	.992307	5337.5	30.372275	16.555453	668.547564		.522855
O13	208825P7_G	NOCALL	I.Bad Spectrum	0	0	0	0	0	0		0
O13	209189P2_G	G	A.Conservative	1.975487	.994071	6277.1	30.784376	19.746534	818.500139		.522855
O13	210090P15_G	NOCALL	I.Bad Spectrum	0	0	0	0	0	0		0
O14	201322P9_G	G	A.Conservative	1.452936	.998089	6445.3	14.516899	11.621365	842.736621		.458425
O14	201694P4_G	G	A.Conservative	.973939	.996177	5337.5	32.241008	21.304233	700.763056		.458425
O14	208825P7_G	NOCALL	I.Bad Spectrum	0	0	0	0	0	0		0
O14	209189P2_G	G	A.Conservative	1.544638	.998623	6277.1	45.710353	35.548327	845.153116		.458425
O14	210090P15_G	NOCALL	I.Bad Spectrum	0	0	0	0	0	0		0
O15	201322P9_G	G	A.Conservative	1.956298	.995363	6445.3	17.150876	10.104979	891.843707		.611193
O15	201694P4_G	G	A.Conservative	1.278924	.997569	5337.5	60.261371	37.097169	737.807345		.449154
O15	208825P7_G	NOCALL	I.Bad Spectrum	0	0	0	0	0	0		0
O15	209189P2_G	G	A.Conservative	2.095768	.994103	6277.1	49.217771	35.779366	847.640469		.449154
O15	210090P15_G	NOCALL	I.Bad Spectrum	0	0	0	0	0	0		0
O16	201322P9_G	G	A.Conservative	2.023273	.808712	6445.3	14.351607	8.147467	788.553503		.626639
O16	201694P4_G	G	A.Conservative	1.691607	.996908	5337.5	34.981593	24.867231	693.388856		.42703
O16	208825P7_G	NOCALL	I.Bad Spectrum	0	0	0	0	0	0		0
O16	209189P2_G	G	A.Conservative	2.450794	.99824	6277.1	28.205948	23.026966	764.851403		.42703
O16	210090P15_G	NOCALL	I.Bad Spectrum	0	0	0	0	0	0		0
O17	201322P9_G	G	A.Conservative	1.572336	.844528	6445.3	10.284907	8.472953	834.515478		.404757
O17	201694P4_G	G	A.Conservative	.726771	.99697	5337.5	41.379362	27.592411	734.208866		.404757
O17	208825P7_G	NOCALL	I.Bad Spectrum	0	0	0	0	0	0		0
O17	209189P2_G	G	A.Conservative	1.589563	.994597	6277.1	33.758541	26.939637	844.998315		.404757
O17	210090P15_G	NOCALL	I.Bad Spectrum	0	0	0	0	0	0		0
O18	201322P9_G	G	A.Conservative	1.07628	.998464	6445.3	15.057498	12.161104	828.855038		.438058
O18	201694P4_G	G	A.Conservative	.410766	.998531	5337.5	49.718617	32.776283	659.422791		.438058
O18	208825P7_G	NOCALL	I.Bad Spectrum	0	0	0	0	0	0		0
O18	209189P2_G	G	A.Conservative	1.067532	.993703	6277.1	63.348768	49.624418	806.43836		.438058
O18	210090P15_G	NOCALL	I.Bad Spectrum	0	0	0	0	0	0		0
O19	201322P9_G	G	A.Conservative	2.2121	.965735	6445.3	14.040843	9.723179	856.475056		.49751
O19	201694P4_G	G	A.Conservative	1.495738	.994686	5337.5	50.089161	27.423276	728.834541		.49751
O19	208825P7_G	NOCALL	I.Bad Spectrum	0	0	0	0	0	0		0
O19	209189P2_G	G	A.Conservative	2.244539	.997207	6277.1	54.300861	36.315538	820.087715		.49751
O19	210090P15_G	NOCALL	I.Bad Spectrum	0	0	0	0	0	0		0
O20	201322P9_G	G	A.Conservative	2.109032	.995319	6445.3	21.129625	23.883328	890.295709		.515032
O20	201694P4_G	G	A.Conservative	1.343665	.997309	5337.5	80.016724	75.343221	708.602079		.515032
O20	208825P7_G	NOCALL	I.Bad Spectrum	0	0	0	0	0	0		0
O20	209189P2_G	G	A.Conservative	2.188902	.996572	6277.1	61.270252	67.506414	870.66537		.515032
O20	210090P15_G	NOCALL	I.Bad Spectrum	0	0	0	0	0	0		0
O21	201322P9_G	G	A.Conservative	3.26913	.997488	6445.3	17.896778	11.755534	822.686209		.453914
O21	201694P4_G	G	A.Conservative	2.420193	.994542	5337.5	24.353961	13.084736	701.397863		.453914
O21	208825P7_G	NOCALL	I.Bad Spectrum	0	0	0	0	0	0		0
O21	209189P2_G	G	A.Conservative	3.234873	.997571	6277.1	40.795942	25.986052	812.383898		.453914
O21	210090P15_G	NOCALL	I.Bad Spectrum	0	0	0	0	0	0		0
O22	201322P9_G	G	A.Conservative	2.150651	.996113	6445.3	25.675194	10.656147	811.886988		.766719
O22	201694P4_G	G	A.Conservative	1.438407	.995633	5337.5	36.839736	20.841594	647.674992		.539303
O22	208825P7_G	NOCALL	I.Bad Spectrum	0	0	0	0	0	0		0
O22	209189P2_G	G	A.Conservative	2.176815	.997948	6277.1	33.97645	22.684439	823.199392		.539303
O22	210090P15_G	NOCALL	I.Bad Spectrum	0	0	0	0	0	0		0
O23	201322P9_G	G	A.Conservative	2.097839	.998556	6445.3	24.546539	16.182884	821.227813		.493433
O23	201694P4_G	G	A.Conservative	1.560364	.997747	5337.5	43.092174	23.246653	675.163333		.493433
O23	208825P7_G	NOCALL	I.Bad Spectrum	0	0	0	0	0	0		0
O23	209189P2_G	G	A.Conservative	2.277034	.969303	6277.1	15.243609	9.748281	838.749057		.493433
O23	210090P15_G	NOCALL	I.Bad Spectrum	0	0	0	0	0	0		0
O24	201322P9_G	G	A.Conservative	1.144188	.998379	6445.3	70.272272	42.118607	814.221364		.502757
O24	201694P4_G	NOCALL	D.Low Probability	.340153	.987296	5337.5	62.89583	11.690238	634.794974		1.199282
O24	208825P7_G	NOCALL	I.Bad Spectrum	0	0	0	0	0	0		0
O24	209189P2_G	NOCALL	D.Low Probability	.939295	.093069	6277.1	3.055842	.677177	808.569106		1.199282
O24	210090P15_G	NOCALL	D.Low Probability	.203714	.201484	5515.6	6.770544	1.300836	682.897761		1.199282
P01	201322P9_G	G	A.Conservative	.474917	.997318	6445.3	27.86381	16.619482	824.417651		.50537
P01	201694P4_G	G	A.Conservative	.122554	.995806	5337.5	64.55655	31.203091	659.686518		.50537
P01	208825P7_G	NOCALL	I.Bad Spectrum	0	0	0	0	0	0		0
P01	209189P2_G	G	A.Conservative	.56426	.994156	6277.1	60.928825	35.197424	835.757594		.50537
P01	210090P15_G	NOCALL	I.Bad Spectrum	0	0	0	0	0	0		0
P02	201322P9_G	G	A.Conservative	1.65511	.859939	6445.3	10.045346	8.670466	921.165564		.478317
P02	201694P4_G	NOCALL	D.Low Probability	.580263	.986168	5337.5	20.091554	6.336419	687.417221		1.011873
P02	208825P7_G	NOCALL	I.Bad Spectrum	0	0	0	0	0	0		0
P02	209189P2_G	NOCALL	D.Low Probability	1.236823	.994481	6277.1	25.86596	9.787943	862.34119		1.011873
P02	210090P15_G	NOCALL	I.Bad Spectrum	0	0	0	0	0	0		0
P03	201322P9_G	G	A.Conservative	1.963066	.997153	6445.3	17.815403	11.796651	798.845624		.49726
P03	201694P4_G	G	A.Conservative	1.470325	.996464	5337.5	24.160149	13.067791	682.109322		.49726
P03	208825P7_G	NOCALL	I.Bad Spectrum	0	0	0	0	0	0		0
P03	209189P2_G	G	A.Conservative	1.953408	.994591	6277.1	35.735231	22.951874	818.162997		.49726
P03	210090P15_G	NOCALL	I.Bad Spectrum	0	0	0	0	0	0		0
P04	201322P9_G	G	A.Conservative	2.40178	.99678	6445.3	21.824516	13.471732	774.891536		.498089
P04	201694P4_G	G	A.Conservative	1.854379	.991257	5337.5	26.342825	13.470272	599.460567		.498089
P04	208825P7_G	NOCALL	I.Bad Spectrum	0	0	0	0	0	0		0
P04	209189P2_G	G	A.Conservative	2.422525	.997121	6277.1	17.162874	10.291887	781.993498		.498089
P04	210090P15_G	NOCALL	I.Bad Spectrum	0	0	0	0	0	0		0
P05	201322P9_G	G	A.Conservative	1.925612	.934996	6445.3	19.182738	9.383624	818.82721		.774801
P05	201694P4_G	G	A.Conservative	2.029987	.999109	5337.5	38.655017	22.434595	637.510723		.531074
P05	208825P7_G	NOCALL	I.Bad Spectrum	0	0	0	0	0	0		0
P05	209189P2_G	NOCALL	D.Low Probability	1.723399	.992612	6277.1	34.750029	9.391522	844.900757		1.20741
P05	210090P15_G	NOCALL	I.Bad Spectrum	0	0	0	0	0	0		0
P06	201322P9_G	G	A.Conservative	.764307	.843411	6445.3	12.210511	8.507578	781.044736		.475683
P06	201694P4_G	G	A.Conservative	.106138	.994271	5337.5	39.813504	20.113539	635.287954		.475683
P06	208825P7_G	NOCALL	I.Bad Spectrum	0	0	0	0	0	0		0
P06	209189P2_G	G	A.Conservative	.792861	.997047	6277.1	36.317856	21.871923	776.870778		.475683
P06	210090P15_G	NOCALL	I.Bad Spectrum	0	0	0	0	0	0		0
P07	201322P9_G	G	A.Conservative	.838597	.817095	6445.3	10.218283	8.249475	794.397997		.457571
P07	201694P4_G	NOCALL	D.Low Probability	-.229861	.992526	5337.5	61.562125	14.4128	628.74219		1.124406
P07	208825P7_G	NOCALL	I.Bad Spectrum	0	0	0	0	0	0		0
P07	209189P2_G	G	A.Conservative	.824891	.992894	6277.1	16.543251	12.928438	812.600558		.457571
P07	210090P15_G	NOCALL	I.Bad Spectrum	0	0	0	0	0	0		0
P08	201322P9_G	G	A.Conservative	1.745462	.914497	6445.3	11.999153	9.177936	860.679172		.416548
P08	201694P4_G	G	A.Conservative	.928098	.994466	5337.5	22.31455	13.431126	696.023407		.416548
P08	208825P7_G	NOCALL	I.Bad Spectrum	0	0	0	0	0	0		0
P08	209189P2_G	G	A.Conservative	1.656182	.995587	6277.1	24.343541	17.966133	833.776855		.416548
P08	210090P15_G	NOCALL	I.Bad Spectrum	0	0	0	0	0	0		0
P09	201322P9_G	G	A.Conservative	1.542682	.914553	6445.3	18.254567	9.20097	817.402799		.667222
P09	201694P4_G	NOCALL	D.Low Probability	.816875	.986878	5337.5	57.023438	14.607334	665.134131		1.081264
P09	208825P7_G	NOCALL	I.Bad Spectrum	0	0	0	0	0	0		0
P09	209189P2_G	G	A.Conservative	1.32119	.993473	6277.1	14.116925	10.785436	751.302096		.411952
P09	210090P15_G	NOCALL	D.Low Probability	.735287	.622737	5515.6	14.414517	3.813604	712.755104		1.081264
P10	201322P9_G	G	A.Conservative	1.813248	.993992	6445.3	15.112905	11.888215	822.97107		.42055
P10	201694P4_G	G	A.Conservative	.979767	.995975	5337.5	42.087306	27.291758	640.134213		.42055
P10	208825P7_G	NOCALL	I.Bad Spectrum	0	0	0	0	0	0		0
P10	209189P2_G	G	A.Conservative	1.871068	.996885	6277.1	54.615723	41.716092	789.389748		.42055
P10	210090P15_G	NOCALL	D.Low Probability	.792294	.312873	5515.6	5.076506	1.962427	696.239587		.775584
P11	201322P9_G	G	A.Conservative	1.545119	.99827	6445.3	25.531649	12.915724	894.752825		.674913
P11	201694P4_G	G	A.Conservative	1.17337	.99611	5337.5	35.004414	20.886407	686.528295		.433502
P11	208825P7_G	NOCALL	I.Bad Spectrum	0	0	0	0	0	0		0
P11	209189P2_G	G	A.Conservative	1.767829	.998498	6277.1	42.350463	30.251111	803.34605		.433502
P11	210090P15_G	NOCALL	I.Bad Spectrum	0	0	0	0	0	0		0
P12	201322P9_G	G	A.Conservative	.573614	.83963	6445.3	10.245854	8.455107	840.092262		.489288
P12	201694P4_G	G	A.Conservative	.231821	.995139	5337.5	28.159331	19.377549	640.870364		.489288
P12	208825P7_G	NOCALL	I.Bad Spectrum	0	0	0	0	0	0		0
P12	209189P2_G	G	A.Conservative	.752575	.997691	6277.1	28.904175	23.209977	813.589299		.489288
P12	210090P15_G	NOCALL	I.Bad Spectrum	0	0	0	0	0	0		0
P13	201322P9_G	G	A.Conservative	.737172	.926871	6445.3	13.767589	9.302547	832.16306		.505103
P13	201694P4_G	NOCALL	D.Low Probability	.186846	.990586	5337.5	76.102724	19.214995	649.668187		1.163815
P13	208825P7_G	NOCALL	I.Bad Spectrum	0	0	0	0	0	0		0
P13	209189P2_G	G	A.Conservative	.950187	.994935	6277.1	26.122542	17.138041	822.290364		.505103
P13	210090P15_G	NOCALL	I.Bad Spectrum	0	0	0	0	0	0		0
P14	201322P9_G	G	A.Conservative	1.79892	.998381	6445.3	19.32039	12.075051	811.005041		.485054
P14	201694P4_G	G	A.Conservative	1.186423	.997587	5337.5	74.571161	37.549352	647.089716		.485054
P14	208825P7_G	NOCALL	I.Bad Spectrum	0	0	0	0	0	0		0
P14	209189P2_G	G	A.Conservative	1.804118	.992898	6277.1	90.249651	54.587848	787.069744		.485054
P14	210090P15_G	NOCALL	I.Bad Spectrum	0	0	0	0	0	0		0
P15	201322P9_G	G	A.Conservative	1.251133	.995202	6445.3	23.181133	11.489869	822.796501		.712006
P15	201694P4_G	G	A.Conservative	.978462	.995697	5337.5	50.000488	23.754295	663.21826		.496702
P15	208825P7_G	NOCALL	I.Bad Spectrum	0	0	0	0	0	0		0
P15	209189P2_G	G	A.Conservative	1.590977	.994612	6277.1	59.908091	34.269036	779.755722		.496702
P15	210090P15_G	NOCALL	D.Low Probability	1.034727	.16628	5515.6	3.645887	1.107696	678.968264		.847357
P16	201322P9_G	G	A.Conservative	1.7982	.993381	6445.3	17.716619	13.296843	843.594532		.457868
P16	201694P4_G	G	A.Conservative	1.304709	.993165	5337.5	50.063807	30.713742	650.160937		.457868
P16	208825P7_G	NOCALL	I.Bad Spectrum	0	0	0	0	0	0		0
P16	209189P2_G	G	A.Conservative	1.853057	.998158	6277.1	67.617083	49.226093	813.958029		.457868
P16	210090P15_G	NOCALL	I.Bad Spectrum	0	0	0	0	0	0		0
P17	201322P9_G	G	A.Conservative	1.322717	.997118	6445.3	12.03772	12.103929	803.830189		.369107
P17	201694P4_G	G	A.Conservative	.612546	.998438	5337.5	29.107062	24.25177	636.30709		.369107
P17	208825P7_G	NOCALL	I.Bad Spectrum	0	0	0	0	0	0		0
P17	209189P2_G	G	A.Conservative	1.251601	.996953	6277.1	31.278923	30.570621	796.702253		.369107
P17	210090P15_G	NOCALL	I.Bad Spectrum	0	0	0	0	0	0		0
P18	201322P9_G	G	A.Conservative	.4556	.996964	6445.3	23.036993	12.311721	851.65477		.641451
P18	201694P4_G	G	A.Conservative	.007881	.99634	5337.5	41.319661	23.700156	681.428777		.482085
P18	208825P7_G	NOCALL	I.Bad Spectrum	0	0	0	0	0	0		0
P18	209189P2_G	G	A.Conservative	.486524	.996224	6277.1	36.864088	24.880968	823.396751		.482085
P18	210090P15_G	NOCALL	I.Bad Spectrum	0	0	0	0	0	0		0
P19	201322P9_G	G	A.Conservative	1.337602	.997027	6445.3	17.081942	11.295018	827.744702		.500944
P19	201694P4_G	G	A.Conservative	.940892	.997009	5337.5	47.805454	25.863401	651.80817		.500944
P19	208825P7_G	NOCALL	I.Bad Spectrum	0	0	0	0	0	0		0
P19	209189P2_G	G	A.Conservative	1.324393	.998168	6277.1	53.412263	34.258795	822.775085		.500944
P19	210090P15_G	NOCALL	D.Low Probability	.716751	.884709	5515.6	25.933189	5.344252	701.377644		1.171078
P20	201322P9_G	G	A.Conservative	1.61755	.834145	6445.3	11.66502	8.40259	902.993331		.479023
P20	201694P4_G	G	A.Conservative	.759969	.992431	5337.5	18.482431	10.877554	698.835594		.479023
P20	208825P7_G	NOCALL	I.Bad Spectrum	0	0	0	0	0	0		0
P20	209189P2_G	G	A.Conservative	1.631473	.999026	6277.1	47.445304	33.149824	873.479413		.479023
P20	210090P15_G	NOCALL	I.Bad Spectrum	0	0	0	0	0	0		0
P21	201322P9_G	G	A.Conservative	2.011029	.997635	6445.3	23.352887	13.984532	880.062731		.623224
P21	201694P4_G	G	A.Conservative	1.42669	.99715	5337.5	34.525244	23.214559	657.019488		.41744
P21	208825P7_G	NOCALL	I.Bad Spectrum	0	0	0	0	0	0		0
P21	209189P2_G	G	A.Conservative	1.953871	.998576	6277.1	22.429029	18.021938	767.928182		.41744
P21	210090P15_G	NOCALL	I.Bad Spectrum	0	0	0	0	0	0		0
P22	201322P9_G	G	A.Conservative	1.812373	.869649	6445.3	16.815926	8.740309	832.198368		.683378
P22	201694P4_G	NOCALL	D.Low Probability	1.024225	.993263	5337.5	74.016917	19.843563	676.232966		1.241301
P22	208825P7_G	NOCALL	I.Bad Spectrum	0	0	0	0	0	0		0
P22	209189P2_G	NOCALL	D.Low Probability	1.686383	.993286	6277.1	44.237921	14.472946	834.276249		1.241301
P22	210090P15_G	NOCALL	D.Low Probability	.954112	.514571	5515.6	11.347205	3.163901	698.497795		1.241301
P23	201322P9_G	G	A.Conservative	1.336848	.923765	6445.3	11.706281	9.263163	764.709473		.531319
P23	201694P4_G	G	A.Conservative	.869734	.866374	5337.5	13.843198	8.713819	644.651335		.531319
P23	208825P7_G	NOCALL	I.Bad Spectrum	0	0	0	0	0	0		0
P23	209189P2_G	NOCALL	D.Low Probability	1.016639	.975308	6277.1	17.851924	5.880035	824.594923		1.118108
P23	210090P15_G	NOCALL	I.Bad Spectrum	0	0	0	0	0	0		0
P24	201322P9_G	G	A.Conservative	1.262577	.998985	6445.3	57.674681	33.963948	798.145181		.47988
P24	201694P4_G	NOCALL	D.Low Probability	.395055	.982282	5337.5	21.300336	6.29314	624.282455		1.13507
P24	208825P7_G	NOCALL	I.Bad Spectrum	0	0	0	0	0	0		0
P24	209189P2_G	NOCALL	D.Low Probability	.883219	0	6277.1	.904999	.316609	788.501101		1.13507
P24	210090P15_G	NOCALL	D.Low Probability	.3499	.380724	5515.6	7.749569	2.365753	656.19485		1.13507
