# Supplementary material for: Gene expression-based screening for inhibitors of PDGFR signaling
Source: Genome Biol. 2008 Mar 1;9(3):R47. doi: 10.1186/gb-2008-9-3-r47 (PMC2397499; doi:10.1186/gb-2008-9-3-r47)
Supplement: Additional data file 1 — Primary screen data. [file gb-2008-9-3-r47-S1.zip › Primary_Screen_Data/ScreenData/ScreenASDI1/PLATE28020.1_0711.DTL]

Sequenom db=biomass genotype results details	Plate=28020, ExpNo=1	TimeStamp=0711	filename=PLATE28020.1_0711.DTL
well_position	assay_id	genotype_id	Call_Status_LU.description	max_shift	Call.score	Picked_Peaks.mass	Picked_Peaks.height	Picked_Peaks.snr	Picked_Peaks.resolution	Picked_Peaks.integral	Spectra.noise_std_dev
A01	201322P9_G	G	A.Conservative	1.98562	.996259	6445.3	20.473705	11.503435	868.270101		.657988
A01	201694P4_G	NOCALL	D.Low Probability	1.737018	.99237	5337.5	73.347148	19.383405	695.332431		1.091998
A01	208825P7_G	NOCALL	I.Bad Spectrum	0	0	0	0	0	0		0
A01	209189P2_G	NOCALL	D.Low Probability	2.24543	.992552	6277.1	26.726899	8.29747	855.224259		1.091998
A01	210090P15_G	NOCALL	I.Bad Spectrum	0	0	0	0	0	0		0
A02	201322P9_G	G	A.Conservative	2.773826	.890688	6445.3	27.773041	9.004444	875.74004		1.053792
A02	201694P4_G	NOCALL	D.Low Probability	2.328159	.724291	5337.5	19.335374	4.455827	642.794773		1.312283
A02	208825P7_G	NOCALL	I.Bad Spectrum	0	0	0	0	0	0		0
A02	209189P2_G	NOCALL	D.Low Probability	3.061338	.295648	6277.1	6.829223	1.87124	862.040729		1.312283
A02	210090P15_G	NOCALL	I.Bad Spectrum	0	0	0	0	0	0		0
A03	201322P9_G	G	A.Conservative	3.044656	.995362	6445.3	21.702742	11.528707	877.066998		.623803
A03	201694P4_G	NOCALL	D.Low Probability	2.01249	.99001	5337.5	50.257286	13.043241	693.708973		1.120143
A03	208825P7_G	NOCALL	I.Bad Spectrum	0	0	0	0	0	0		0
A03	209189P2_G	NOCALL	D.Low Probability	2.903126	.993345	6277.1	30.823011	9.866374	873.882245		1.120143
A03	210090P15_G	NOCALL	I.Bad Spectrum	0	0	0	0	0	0		0
A04	201322P9_G	G	A.Conservative	3.768989	.996194	6445.3	30.713775	11.223567	881.878836		.846922
A04	201694P4_G	NOCALL	D.Low Probability	2.976937	.992017	5337.5	27.596787	6.076731	620.140641		1.353006
A04	208825P7_G	NOCALL	I.Bad Spectrum	0	0	0	0	0	0		0
A04	209189P2_G	NOCALL	D.Low Probability	3.641295	.335101	6277.1	8.312011	2.150006	846.268519		1.353006
A04	210090P15_G	NOCALL	I.Bad Spectrum	0	0	0	0	0	0		0
A05	201322P9_G	G	A.Conservative	2.840455	.856487	6445.3	18.260343	8.59586	849.424063		.752198
A05	201694P4_G	G	A.Conservative	2.818485	.995394	5337.5	25.547949	16.253744	714.883873		.439952
A05	208825P7_G	NOCALL	I.Bad Spectrum	0	0	0	0	0	0		0
A05	209189P2_G	G	A.Conservative	3.512983	.994417	6277.1	16.454505	12.506384	866.069615		.439952
A05	210090P15_G	NOCALL	I.Bad Spectrum	0	0	0	0	0	0		0
A06	201322P9_G	G	A.Conservative	1.331092	.995051	6445.3	19.046876	10.744748	942.082438		.652188
A06	201694P4_G	NOCALL	D.Low Probability	.98483	.990448	5337.5	45.739301	12.380684	697.626285		1.082781
A06	208825P7_G	NOCALL	I.Bad Spectrum	0	0	0	0	0	0		0
A06	209189P2_G	NOCALL	D.Low Probability	1.325812	.994672	6277.1	29.755398	9.694093	859.444419		1.082781
A06	210090P15_G	NOCALL	I.Bad Spectrum	0	0	0	0	0	0		0
A07	201322P9_G	G	A.Conservative	2.390635	.975654	6445.3	23.07459	9.794945	842.71766		.914289
A07	201694P4_G	NOCALL	D.Low Probability	1.830143	.993886	5337.5	57.569685	13.577131	688.406595		1.184563
A07	208825P7_G	NOCALL	I.Bad Spectrum	0	0	0	0	0	0		0
A07	209189P2_G	NOCALL	D.Low Probability	2.356468	.894799	6277.1	18.829975	5.437259	864.778189		1.184563
A07	210090P15_G	NOCALL	I.Bad Spectrum	0	0	0	0	0	0		0
A08	201322P9_G	G	A.Conservative	3.061684	.993105	6445.3	19.831298	10.170558	860.226182		.67392
A08	201694P4_G	NOCALL	D.Low Probability	2.452396	.993868	5337.5	80.174243	17.038266	656.402011		1.211849
A08	208825P7_G	NOCALL	I.Bad Spectrum	0	0	0	0	0	0		0
A08	209189P2_G	G	A.Conservative	3.29331	.993651	6277.1	13.857329	10.669544	868.864108		.43723
A08	210090P15_G	NOCALL	I.Bad Spectrum	0	0	0	0	0	0		0
A09	201322P9_G	G	A.Conservative	3.583872	.860622	6445.3	19.569175	8.664761	926.834088		.723745
A09	201694P4_G	G	A.Conservative	3.585122	.996203	5337.5	22.028614	11.213592	610.176908		.538083
A09	208825P7_G	NOCALL	I.Bad Spectrum	0	0	0	0	0	0		0
A09	209189P2_G	NOCALL	D.Low Probability	3.292992	.99271	6277.1	29.352484	7.784996	868.94696		1.217879
A09	210090P15_G	NOCALL	I.Bad Spectrum	0	0	0	0	0	0		0
A10	201322P9_G	G	A.Conservative	3.482858	.806419	6445.3	11.59198	8.128733	891.235654		.438191
A10	201694P4_G	G	A.Conservative	2.961389	.994767	5337.5	40.652677	22.942375	699.162395		.438191
A10	208825P7_G	NOCALL	I.Bad Spectrum	0	0	0	0	0	0		0
A10	209189P2_G	G	A.Conservative	3.681515	.995533	6277.1	16.623152	11.279947	901.481079		.438191
A10	210090P15_G	NOCALL	I.Bad Spectrum	0	0	0	0	0	0		0
A11	201322P9_G	G	A.Conservative	2.327488	.90387	6445.3	21.055017	9.075189	833.204294		.826246
A11	201694P4_G	G	A.Conservative	2.358324	.994899	5337.5	28.457505	15.374975	657.836316		.53652
A11	208825P7_G	NOCALL	I.Bad Spectrum	0	0	0	0	0	0		0
A11	209189P2_G	G	A.Conservative	2.776431	.995023	6277.1	24.465722	10.145203	812.738083		.720044
A11	210090P15_G	NOCALL	I.Bad Spectrum	0	0	0	0	0	0		0
A12	201322P9_G	G	A.Conservative	1.186171	.843052	6445.3	15.814744	8.493082	882.341345		.633635
A12	201694P4_G	G	A.Conservative	.913039	.992008	5337.5	30.882744	13.460998	712.369074		.633635
A12	208825P7_G	NOCALL	I.Bad Spectrum	0	0	0	0	0	0		0
A12	209189P2_G	NOCALL	D.Low Probability	1.167637	.992088	6277.1	29.57199	10.443569	876.145673		1.05641
A12	210090P15_G	NOCALL	D.Low Probability	.724856	.285938	5515.6	5.923614	1.806128	753.451158		1.05641
A13	201322P9_G	G	A.Conservative	3.066533	.904474	6445.3	18.581043	9.107923	874.305351		.837221
A13	201694P4_G	NOCALL	D.Low Probability	2.768658	.992603	5337.5	71.032131	18.440071	651.074363		1.190639
A13	208825P7_G	NOCALL	I.Bad Spectrum	0	0	0	0	0	0		0
A13	209189P2_G	NOCALL	D.Low Probability	3.218314	.775723	6277.1	15.390407	4.742569	857.782572		1.190639
A13	210090P15_G	NOCALL	I.Bad Spectrum	0	0	0	0	0	0		0
A14	201322P9_G	G	A.Conservative	3.248253	.924221	6445.3	13.527795	9.287821	836.319997		.480097
A14	201694P4_G	G	A.Conservative	2.400758	.989334	5337.5	38.657376	15.329416	674.69492		.659871
A14	208825P7_G	NOCALL	I.Bad Spectrum	0	0	0	0	0	0		0
A14	209189P2_G	G	A.Conservative	3.26747	.994932	6277.1	26.807629	17.795836	847.871733		.480097
A14	210090P15_G	NOCALL	I.Bad Spectrum	0	0	0	0	0	0		0
A15	201322P9_G	G	A.Conservative	3.762866	.995905	6445.3	14.571601	10.004053	848.439395		.533522
A15	201694P4_G	G	A.Conservative	3.506385	.994584	5337.5	45.604766	25.24259	621.690568		.533522
A15	208825P7_G	NOCALL	I.Bad Spectrum	0	0	0	0	0	0		0
A15	209189P2_G	G	A.Conservative	3.956866	.993752	6277.1	15.430847	10.261503	830.427186		.533522
A15	210090P15_G	NOCALL	I.Bad Spectrum	0	0	0	0	0	0		0
A16	201322P9_G	G	A.Conservative	3.343208	.886939	6445.3	17.616751	8.922159	895.610039		.734524
A16	201694P4_G	G	A.Conservative	2.774754	.994324	5337.5	21.08217	14.003316	666.004369		.462975
A16	208825P7_G	NOCALL	I.Bad Spectrum	0	0	0	0	0	0		0
A16	209189P2_G	G	A.Conservative	3.560757	.998281	6277.1	25.037435	19.701488	869.848714		.462975
A16	210090P15_G	NOCALL	I.Bad Spectrum	0	0	0	0	0	0		0
A17	201322P9_G	G	A.Conservative	2.022365	.83635	6445.3	13.506394	8.443598	857.695481		.609574
A17	201694P4_G	NOCALL	D.Low Probability	1.686152	.450366	5337.5	8.96462	2.830956	669.019398		1.018123
A17	208825P7_G	NOCALL	I.Bad Spectrum	0	0	0	0	0	0		0
A17	209189P2_G	NOCALL	I.Bad Spectrum	0	0	0	0	0	0		0
A17	210090P15_G	NOCALL	I.Bad Spectrum	0	0	0	0	0	0		0
A18	201322P9_G	G	A.Conservative	.812674	.9475	6445.3	17.161717	9.545967	847.74223		.671502
A18	201694P4_G	G	A.Conservative	.77424	.998168	5337.5	19.699333	11.311949	638.461254		.50865
A18	208825P7_G	NOCALL	I.Bad Spectrum	0	0	0	0	0	0		0
A18	209189P2_G	G	A.Conservative	.931969	.997758	6277.1	19.512525	13.397285	790.036733		.50865
A18	210090P15_G	NOCALL	I.Bad Spectrum	0	0	0	0	0	0		0
A19	201322P9_G	G	A.Conservative	2.951719	.995086	6445.3	23.562146	10.35144	876.998848		.81359
A19	201694P4_G	NOCALL	D.Low Probability	2.631404	.781778	5337.5	21.545873	4.762373	654.555015		1.336434
A19	208825P7_G	NOCALL	I.Bad Spectrum	0	0	0	0	0	0		0
A19	209189P2_G	NOCALL	D.Low Probability	3.099333	.994716	6277.1	34.708474	9.317527	854.055637		1.336434
A19	210090P15_G	NOCALL	I.Bad Spectrum	0	0	0	0	0	0		0
A20	201322P9_G	G	A.Conservative	3.13297	.834593	6445.3	21.347696	8.407209	864.847927		.817188
A20	201694P4_G	G	A.Conservative	2.997839	.99347	5337.5	35.398116	19.389906	732.603911		.515358
A20	208825P7_G	NOCALL	I.Bad Spectrum	0	0	0	0	0	0		0
A20	209189P2_G	G	A.Conservative	3.813708	.993128	6277.1	18.994209	12.717256	865.049799		.515358
A20	210090P15_G	NOCALL	I.Bad Spectrum	0	0	0	0	0	0		0
A21	201322P9_G	G	A.Conservative	3.821296	.917121	6445.3	15.554141	9.233478	892.904085		.43732
A21	201694P4_G	NOCALL	D.Low Probability	2.509874	.940565	5337.5	24.660329	5.743305	690.40249		1.074011
A21	208825P7_G	NOCALL	I.Bad Spectrum	0	0	0	0	0	0		0
A21	209189P2_G	NOCALL	D.Low Probability	3.460155	.626465	6277.1	13.712718	3.836076	894.002719		1.074011
A21	210090P15_G	NOCALL	I.Bad Spectrum	0	0	0	0	0	0		0
A22	201322P9_G	G	A.Conservative	3.086986	.991754	6445.3	16.00586	9.949838	859.112188		.495878
A22	201694P4_G	NOCALL	D.Low Probability	2.323348	.439371	5337.5	12.844099	2.752922	702.566767		1.213771
A22	208825P7_G	NOCALL	I.Bad Spectrum	0	0	0	0	0	0		0
A22	209189P2_G	NOCALL	D.Low Probability	3.025108	.996823	6277.1	47.676317	12.355542	878.068131		1.213771
A22	210090P15_G	NOCALL	I.Bad Spectrum	0	0	0	0	0	0		0
A23	201322P9_G	G	A.Conservative	1.81843	.993628	6445.3	26.683584	10.165075	838.702972		.896695
A23	201694P4_G	NOCALL	D.Low Probability	1.342225	.551453	5337.5	13.803079	3.404454	696.897873		1.069779
A23	208825P7_G	NOCALL	I.Bad Spectrum	0	0	0	0	0	0		0
A23	209189P2_G	NOCALL	D.Low Probability	1.865004	.808065	6277.1	16.25937	4.942544	861.023122		1.069779
A23	210090P15_G	NOCALL	I.Bad Spectrum	0	0	0	0	0	0		0
A24	201322P9_G	G	A.Conservative	-.061936	.824353	6445.3	22.20845	8.278144	788.789265		.999891
A24	201694P4_G	NOCALL	D.Low Probability	-.019554	.809057	5337.5	18.232345	4.954748	606.134693		1.104454
A24	208825P7_G	NOCALL	I.Bad Spectrum	0	0	0	0	0	0		0
A24	209189P2_G	NOCALL	D.Low Probability	.051902	.217182	6277.1	4.564703	1.46445	794.874074		1.104454
A24	210090P15_G	NOCALL	I.Bad Spectrum	0	0	0	0	0	0		0
B01	201322P9_G	NOCALL	D.Low Probability	1.788305	.794568	6445.3	10.050498	4.818712	856.404943		.785848
B01	201694P4_G	NOCALL	D.Low Probability	1.47316	.632679	5337.5	10.161344	3.87395	683.503541		.785848
B01	208825P7_G	NOCALL	I.Bad Spectrum	0	0	0	0	0	0		0
B01	209189P2_G	G	B.Moderate	2.016457	.81149	6277.1	14.119182	6.54598	791.210957		.785848
B01	210090P15_G	NOCALL	I.Bad Spectrum	0	0	0	0	0	0		0
B02	201322P9_G	G	A.Conservative	1.799828	.976159	6445.3	21.551219	9.785419	888.194652		.897056
B02	201694P4_G	NOCALL	D.Low Probability	1.091574	.985224	5337.5	16.750647	6.029278	691.133627		.897056
B02	208825P7_G	NOCALL	I.Bad Spectrum	0	0	0	0	0	0		0
B02	209189P2_G	NOCALL	I.Bad Spectrum	0	0	0	0	0	0		0
B02	210090P15_G	NOCALL	I.Bad Spectrum	0	0	0	0	0	0		0
B03	201322P9_G	G	A.Conservative	2.063056	.859522	6445.3	21.697776	8.6742	865.901432		.939527
B03	201694P4_G	NOCALL	D.Low Probability	1.522698	.986732	5337.5	22.153433	6.459209	755.295135		1.103616
B03	208825P7_G	NOCALL	I.Bad Spectrum	0	0	0	0	0	0		0
B03	209189P2_G	NOCALL	D.Low Probability	2.31697	.615387	6277.1	11.058288	3.780572	881.149554		1.103616
B03	210090P15_G	NOCALL	I.Bad Spectrum	0	0	0	0	0	0		0
B04	201322P9_G	G	A.Conservative	2.167813	.937818	6445.3	25.061646	9.409066	819.137978		.95945
B04	201694P4_G	NOCALL	D.Low Probability	1.296512	.555117	5337.5	11.058848	3.416354	661.444759		.95945
B04	208825P7_G	NOCALL	I.Bad Spectrum	0	0	0	0	0	0		0
B04	209189P2_G	NOCALL	I.Bad Spectrum	0	0	0	0	0	0		0
B04	210090P15_G	NOCALL	I.Bad Spectrum	0	0	0	0	0	0		0
B05	201322P9_G	G	A.Conservative	2.001739	.996768	6445.3	27.075386	10.388283	870.841814		.950423
B05	201694P4_G	NOCALL	D.Low Probability	1.617912	.990793	5337.5	68.204945	16.071782	667.021983		1.159863
B05	208825P7_G	NOCALL	I.Bad Spectrum	0	0	0	0	0	0		0
B05	209189P2_G	NOCALL	D.Low Probability	2.222574	.513247	6277.1	11.333457	3.188305	866.752796		1.159863
B05	210090P15_G	NOCALL	I.Bad Spectrum	0	0	0	0	0	0		0
B06	201322P9_G	G	A.Conservative	.664134	.995388	6445.3	20.483275	11.202708	852.638817		.620422
B06	201694P4_G	G	A.Conservative	.602272	.997943	5337.5	33.392827	21.668168	656.563835		.47202
B06	208825P7_G	NOCALL	I.Bad Spectrum	0	0	0	0	0	0		0
B06	209189P2_G	NOCALL	D.Low Probability	.552793	.996879	6277.1	43.522877	12.285403	865.579565		1.086597
B06	210090P15_G	NOCALL	I.Bad Spectrum	0	0	0	0	0	0		0
B07	201322P9_G	G	A.Conservative	1.589946	.822635	6445.3	9.895576	8.29562	877.421469		.469722
B07	201694P4_G	G	A.Conservative	.901617	.993962	5337.5	42.917711	15.662641	689.709858		.830787
B07	208825P7_G	NOCALL	I.Bad Spectrum	0	0	0	0	0	0		0
B07	209189P2_G	NOCALL	D.Low Probability	1.523541	.995201	6277.1	36.72807	10.799813	865.304541		1.246112
B07	210090P15_G	NOCALL	I.Bad Spectrum	0	0	0	0	0	0		0
B08	201322P9_G	G	A.Conservative	2.388147	.800737	6445.3	10.142113	8.069123	888.261098		.456279
B08	201694P4_G	NOCALL	D.Low Probability	1.688329	.98982	5337.5	68.122868	18.353301	711.229918		1.04848
B08	208825P7_G	NOCALL	I.Bad Spectrum	0	0	0	0	0	0		0
B08	209189P2_G	NOCALL	D.Low Probability	2.318082	.996756	6277.1	58.676671	18.867327	873.091417		1.04848
B08	210090P15_G	NOCALL	I.Bad Spectrum	0	0	0	0	0	0		0
B09	201322P9_G	G	A.Conservative	3.026135	.880792	6445.3	24.586518	8.863235	930.896952		.868341
B09	201694P4_G	G	A.Conservative	2.517606	.990871	5337.5	37.346937	19.155166	705.200604		.552562
B09	208825P7_G	NOCALL	I.Bad Spectrum	0	0	0	0	0	0		0
B09	209189P2_G	G	A.Conservative	3.187089	.997997	6277.1	39.557145	24.063262	895.299541		.552562
B09	210090P15_G	NOCALL	I.Bad Spectrum	0	0	0	0	0	0		0
B10	201322P9_G	G	A.Conservative	2.312765	.836404	6445.3	22.043481	8.422495	873.131499		.989677
B10	201694P4_G	NOCALL	D.Low Probability	1.548167	.986948	5337.5	43.458168	10.435155	669.892793		1.223501
B10	208825P7_G	NOCALL	I.Bad Spectrum	0	0	0	0	0	0		0
B10	209189P2_G	G	A.Conservative	2.585611	.994323	6277.1	17.490866	12.446391	874.162438		.533886
B10	210090P15_G	NOCALL	I.Bad Spectrum	0	0	0	0	0	0		0
B11	201322P9_G	G	A.Conservative	1.911202	.845003	6445.3	15.959887	8.502576	823.188852		.704829
B11	201694P4_G	G	A.Conservative	1.516153	.989994	5337.5	26.107162	16.970031	676.909872		.442444
B11	208825P7_G	NOCALL	I.Bad Spectrum	0	0	0	0	0	0		0
B11	209189P2_G	G	A.Conservative	2.034195	.996378	6277.1	16.83169	13.002239	835.645029		.442444
B11	210090P15_G	NOCALL	I.Bad Spectrum	0	0	0	0	0	0		0
B12	201322P9_G	G	A.Conservative	.154752	.837407	6445.3	15.972092	8.410766	843.993392		.632595
B12	201694P4_G	G	A.Conservative	.118024	.998232	5337.5	44.61339	29.328408	662.879212		.450006
B12	208825P7_G	NOCALL	I.Bad Spectrum	0	0	0	0	0	0		0
B12	209189P2_G	G	A.Conservative	.468146	.994965	6277.1	28.653052	22.219406	841.682342		.450006
B12	210090P15_G	NOCALL	I.Bad Spectrum	0	0	0	0	0	0		0
B13	201322P9_G	G	A.Conservative	1.361008	.862353	6445.3	19.71616	8.672513	812.104975		.788214
B13	201694P4_G	G	A.Conservative	1.401481	.993274	5337.5	46.105703	23.796218	686.761267		.521986
B13	208825P7_G	NOCALL	I.Bad Spectrum	0	0	0	0	0	0		0
B13	209189P2_G	G	A.Conservative	1.920116	.998335	6277.1	29.559502	18.963436	815.265017		.521986
B13	210090P15_G	NOCALL	I.Bad Spectrum	0	0	0	0	0	0		0
B14	201322P9_G	G	C.Aggressive	1.696465	.895028	6445.3	15.062112	5.405678	851.598731		1.003883
B14	201694P4_G	G	A.Conservative	1.370149	.987664	5337.5	20.868065	12.696684	674.932409		.425909
B14	208825P7_G	NOCALL	I.Bad Spectrum	0	0	0	0	0	0		0
B14	209189P2_G	G	A.Conservative	2.238062	.899203	6277.1	12.626455	9.055601	862.73029		.425909
B14	210090P15_G	NOCALL	D.Low Probability	.976191	.382255	5515.6	7.912366	2.379833	714.256459		1.003883
B15	201322P9_G	G	A.Conservative	2.032859	.995622	6445.3	24.012918	10.044514	911.709592		.778831
B15	201694P4_G	G	A.Conservative	1.958376	.994205	5337.5	28.271616	21.536327	683.96122		.408409
B15	208825P7_G	NOCALL	I.Bad Spectrum	0	0	0	0	0	0		0
B15	209189P2_G	G	A.Conservative	2.556467	.924894	6277.1	11.133907	9.408159	842.93442		.408409
B15	210090P15_G	NOCALL	I.Bad Spectrum	0	0	0	0	0	0		0
B16	201322P9_G	G	A.Conservative	2.001784	.832936	6445.3	12.513564	8.41447	834.610851		.591053
B16	201694P4_G	G	A.Conservative	1.48061	.996679	5337.5	33.101383	27.765182	729.395847		.42212
B16	208825P7_G	NOCALL	I.Bad Spectrum	0	0	0	0	0	0		0
B16	209189P2_G	G	A.Conservative	2.409483	.996196	6277.1	14.415895	16.605807	819.161659		.42212
B16	210090P15_G	NOCALL	I.Bad Spectrum	0	0	0	0	0	0		0
B17	201322P9_G	G	A.Conservative	1.831379	.995137	6445.3	18.812287	10.455457	883.247985		.654846
B17	201694P4_G	G	A.Conservative	1.407482	.995421	5337.5	20.166168	11.9739	662.59548		.48397
B17	208825P7_G	NOCALL	I.Bad Spectrum	0	0	0	0	0	0		0
B17	209189P2_G	G	A.Conservative	1.946702	.99329	6277.1	37.502809	26.547476	841.968244		.48397
B17	210090P15_G	NOCALL	I.Bad Spectrum	0	0	0	0	0	0		0
B18	201322P9_G	G	A.Conservative	-.433033	.837309	6445.3	18.609192	8.397584	865.948381		.785482
B18	201694P4_G	G	A.Conservative	-.472373	.992786	5337.5	16.807214	10.674219	668.345322		.426713
B18	208825P7_G	NOCALL	I.Bad Spectrum	0	0	0	0	0	0		0
B18	209189P2_G	G	A.Conservative	-.002704	.993592	6277.1	13.221839	10.04823	854.396097		.426713
B18	210090P15_G	NOCALL	I.Bad Spectrum	0	0	0	0	0	0		0
B19	201322P9_G	G	A.Conservative	2.14271	.861807	6445.3	21.447777	8.661168	869.25187		.661831
B19	201694P4_G	G	A.Conservative	1.988681	.996726	5337.5	65.619017	31.934841	658.707074		.498105
B19	208825P7_G	NOCALL	I.Bad Spectrum	0	0	0	0	0	0		0
B19	209189P2_G	G	A.Conservative	2.474701	.994586	6277.1	48.765657	28.90832	814.719681		.498105
B19	210090P15_G	NOCALL	I.Bad Spectrum	0	0	0	0	0	0		0
B20	201322P9_G	G	A.Conservative	2.788932	.92436	6445.3	26.418919	9.286211	869.483883		.89965
B20	201694P4_G	G	A.Conservative	2.06738	.997092	5337.5	26.374791	17.714988	642.085447		.497101
B20	208825P7_G	NOCALL	I.Bad Spectrum	0	0	0	0	0	0		0
B20	209189P2_G	G	A.Conservative	2.724553	.995295	6277.1	24.972893	16.566451	889.046731		.497101
B20	210090P15_G	NOCALL	I.Bad Spectrum	0	0	0	0	0	0		0
B21	201322P9_G	G	A.Conservative	2.576985	.886004	6445.3	16.412312	8.914249	815.982796		.69407
B21	201694P4_G	G	A.Conservative	2.347441	.998435	5337.5	16.249727	12.768219	660.597321		.408307
B21	208825P7_G	NOCALL	I.Bad Spectrum	0	0	0	0	0	0		0
B21	209189P2_G	G	A.Conservative	2.960759	.99344	6277.1	15.819152	15.240638	859.286149		.408307
B21	210090P15_G	NOCALL	I.Bad Spectrum	0	0	0	0	0	0		0
B22	201322P9_G	G	A.Conservative	2.263932	.947624	6445.3	21.101681	9.525119	876.136886		.736158
B22	201694P4_G	NOCALL	D.Low Probability	1.453297	.990621	5337.5	56.928012	16.733846	706.120817		.962664
B22	208825P7_G	NOCALL	I.Bad Spectrum	0	0	0	0	0	0		0
B22	209189P2_G	G	A.Conservative	2.026632	.995491	6277.1	45.662678	15.977626	873.636429		.962664
B22	210090P15_G	NOCALL	I.Bad Spectrum	0	0	0	0	0	0		0
B23	201322P9_G	G	A.Conservative	1.175838	.854688	6445.3	25.359722	8.616955	850.064777		1.031562
B23	201694P4_G	NOCALL	D.Low Probability	1.040452	.683203	5337.5	17.654068	4.190749	666.074288		1.232967
B23	208825P7_G	NOCALL	I.Bad Spectrum	0	0	0	0	0	0		0
B23	209189P2_G	NOCALL	D.Low Probability	1.430039	.175632	6277.1	4.097746	1.192489	844.535627		1.232967
B23	210090P15_G	NOCALL	I.Bad Spectrum	0	0	0	0	0	0		0
B24	201322P9_G	G	B.Moderate	-.594856	.86009	6445.3	20.379436	6.946993	831.44439		.994744
B24	201694P4_G	NOCALL	D.Low Probability	-.373626	.547702	5337.5	12.402555	3.391469	650.965347		.994744
B24	208825P7_G	NOCALL	I.Bad Spectrum	0	0	0	0	0	0		0
B24	209189P2_G	NOCALL	D.Low Probability	-.325996	.110354	6277.1	2.40298	.792544	839.449076		.994744
B24	210090P15_G	NOCALL	I.Bad Spectrum	0	0	0	0	0	0		0
C01	201322P9_G	G	A.Conservative	1.432758	.934075	6445.3	25.152044	9.375706	901.194765		.922786
C01	201694P4_G	NOCALL	D.Low Probability	.735626	.994896	5337.5	69.332656	17.143159	646.986256		1.190629
C01	208825P7_G	NOCALL	I.Bad Spectrum	0	0	0	0	0	0		0
C01	209189P2_G	NOCALL	D.Low Probability	1.121602	.997156	6277.1	54.219009	16.025079	831.260795		1.190629
C01	210090P15_G	NOCALL	I.Bad Spectrum	0	0	0	0	0	0		0
C02	201322P9_G	G	A.Conservative	2.028477	.82397	6445.3	12.769264	8.309866	852.365286		.524066
C02	201694P4_G	NOCALL	D.Low Probability	1.304841	.67125	5337.5	15.275616	4.13622	693.054023		1.195961
C02	208825P7_G	NOCALL	I.Bad Spectrum	0	0	0	0	0	0		0
C02	209189P2_G	NOCALL	D.Low Probability	1.847937	.244235	6277.1	5.028569	1.638147	866.517215		1.195961
C02	210090P15_G	NOCALL	I.Bad Spectrum	0	0	0	0	0	0		0
C03	201322P9_G	G	A.Conservative	2.230484	.908898	6445.3	21.469997	9.163973	924.990637		.859059
C03	201694P4_G	G	A.Conservative	2.12376	.991143	5337.5	29.274881	17.284348	678.748366		.495188
C03	208825P7_G	NOCALL	I.Bad Spectrum	0	0	0	0	0	0		0
C03	209189P2_G	NOCALL	D.Low Probability	2.262633	.993725	6277.1	29.128039	8.476824	884.445432		1.121278
C03	210090P15_G	NOCALL	I.Bad Spectrum	0	0	0	0	0	0		0
C04	201322P9_G	G	A.Conservative	2.567342	.903253	6445.3	18.886481	9.087011	859.010187		.746524
C04	201694P4_G	NOCALL	D.Low Probability	1.462964	.986618	5337.5	43.214548	11.26293	669.591858		1.226484
C04	208825P7_G	NOCALL	I.Bad Spectrum	0	0	0	0	0	0		0
C04	209189P2_G	NOCALL	D.Low Probability	2.107105	.992788	6277.1	40.244509	13.364622	841.365403		1.226484
C04	210090P15_G	NOCALL	I.Bad Spectrum	0	0	0	0	0	0		0
C05	201322P9_G	G	A.Conservative	1.880926	.968281	6445.3	22.079261	9.72832	882.472417		.736689
C05	201694P4_G	NOCALL	D.Low Probability	.944643	.98393	5337.5	25.348554	6.455693	667.302643		1.204788
C05	208825P7_G	NOCALL	I.Bad Spectrum	0	0	0	0	0	0		0
C05	209189P2_G	NOCALL	D.Low Probability	1.536591	.994436	6277.1	30.590571	9.368343	861.732798		1.204788
C05	210090P15_G	NOCALL	I.Bad Spectrum	0	0	0	0	0	0		0
C06	201322P9_G	G	A.Conservative	.505962	.997318	6445.3	19.512477	10.034467	852.375724		.673211
C06	201694P4_G	G	A.Conservative	.224563	.995255	5337.5	36.646403	20.573667	650.862768		.486379
C06	208825P7_G	NOCALL	I.Bad Spectrum	0	0	0	0	0	0		0
C06	209189P2_G	G	A.Conservative	.708232	.995097	6277.1	24.434641	16.472337	843.50748		.486379
C06	210090P15_G	NOCALL	D.Low Probability	-.000963	.205779	5515.6	3.785399	1.31844	711.363562		.80412
C07	201322P9_G	G	A.Conservative	2.173035	.994187	6445.3	25.651472	11.016231	878.882721		.762463
C07	201694P4_G	G	A.Conservative	2.118685	.994399	5337.5	57.334096	28.007499	662.062938		.59504
C07	208825P7_G	NOCALL	I.Bad Spectrum	0	0	0	0	0	0		0
C07	209189P2_G	G	A.Conservative	2.396323	.997793	6277.1	30.614859	17.882439	818.990294		.59504
C07	210090P15_G	NOCALL	I.Bad Spectrum	0	0	0	0	0	0		0
C08	201322P9_G	G	A.Conservative	1.618297	.922916	6445.3	18.515108	9.258468	856.35958		.691052
C08	201694P4_G	G	A.Conservative	1.157264	.991516	5337.5	21.673187	11.731752	727.811149		.45656
C08	208825P7_G	NOCALL	I.Bad Spectrum	0	0	0	0	0	0		0
C08	209189P2_G	NOCALL	D.Low Probability	1.636492	.289435	6277.1	5.464459	1.87171	882.720391		1.074513
C08	210090P15_G	NOCALL	I.Bad Spectrum	0	0	0	0	0	0		0
C09	201322P9_G	G	A.Conservative	2.470186	.996749	6445.3	19.931328	10.463915	881.683746		.683077
C09	201694P4_G	NOCALL	D.Low Probability	1.582332	.988315	5337.5	47.03584	14.758408	672.582803		1.043385
C09	208825P7_G	NOCALL	I.Bad Spectrum	0	0	0	0	0	0		0
C09	209189P2_G	NOCALL	D.Low Probability	2.184795	.737968	6277.1	11.820503	4.543064	867.499515		1.043385
C09	210090P15_G	NOCALL	I.Bad Spectrum	0	0	0	0	0	0		0
C10	201322P9_G	G	A.Conservative	1.765407	.891642	6445.3	27.443024	8.965193	873.444589		1.099856
C10	201694P4_G	G	A.Conservative	2.129506	.992326	5337.5	20.877753	11.557681	665.088402		.472011
C10	208825P7_G	NOCALL	I.Bad Spectrum	0	0	0	0	0	0		0
C10	209189P2_G	NOCALL	D.Low Probability	1.960713	.994416	6277.1	43.750879	13.861765	839.04965		1.099856
C10	210090P15_G	NOCALL	I.Bad Spectrum	0	0	0	0	0	0		0
C11	201322P9_G	G	A.Conservative	.955405	.843855	6445.3	20.232259	8.481923	869.42676		.884977
C11	201694P4_G	G	A.Conservative	.95416	.996577	5337.5	35.762828	21.039202	671.779633		.42711
C11	208825P7_G	NOCALL	I.Bad Spectrum	0	0	0	0	0	0		0
C11	209189P2_G	G	A.Conservative	1.424003	.998449	6277.1	24.725086	17.453856	836.725697		.42711
C11	210090P15_G	NOCALL	I.Bad Spectrum	0	0	0	0	0	0		0
C12	201322P9_G	G	A.Conservative	-.195261	.990461	6445.3	18.225163	9.980902	854.82095		.690577
C12	201694P4_G	G	A.Conservative	-.418305	.994684	5337.5	20.851159	13.620186	646.057833		.433657
C12	208825P7_G	NOCALL	I.Bad Spectrum	0	0	0	0	0	0		0
C12	209189P2_G	G	A.Conservative	.112787	.92102	6277.1	12.004886	9.248003	830.627433		.433657
C12	210090P15_G	NOCALL	I.Bad Spectrum	0	0	0	0	0	0		0
C13	201322P9_G	G	A.Conservative	1.458713	.914137	6445.3	33.742808	9.190833	897.693326		1.206942
C13	201694P4_G	G	A.Conservative	1.628744	.988855	5337.5	23.206022	12.721033	688.508406		.511216
C13	208825P7_G	NOCALL	I.Bad Spectrum	0	0	0	0	0	0		0
C13	209189P2_G	G	A.Conservative	2.03425	.99664	6277.1	26.693454	17.630984	839.443423		.511216
C13	210090P15_G	NOCALL	I.Bad Spectrum	0	0	0	0	0	0		0
C14	201322P9_G	G	A.Conservative	1.59017	.811128	6445.3	16.068473	8.199952	855.85542		.733605
C14	201694P4_G	G	A.Conservative	1.817837	.997127	5337.5	38.267641	21.665377	706.441996		.502334
C14	208825P7_G	NOCALL	I.Bad Spectrum	0	0	0	0	0	0		0
C14	209189P2_G	G	A.Conservative	2.078316	.99742	6277.1	35.814874	24.595824	805.434743		.502334
C14	210090P15_G	NOCALL	I.Bad Spectrum	0	0	0	0	0	0		0
C15	201322P9_G	G	A.Conservative	1.511647	.945437	6445.3	9.735752	9.50671	950.687313		.477474
C15	201694P4_G	G	A.Conservative	1.213616	.990078	5337.5	25.266019	19.926591	784.77399		.477474
C15	208825P7_G	NOCALL	I.Bad Spectrum	0	0	0	0	0	0		0
C15	209189P2_G	G	A.Conservative	1.761813	.997239	6277.1	25.415201	24.06937	852.705495		.477474
C15	210090P15_G	NOCALL	I.Bad Spectrum	0	0	0	0	0	0		0
C16	201322P9_G	G	A.Conservative	1.899881	.89624	6445.3	19.071775	9.017045	797.170997		.752646
C16	201694P4_G	G	A.Conservative	1.179487	.994066	5337.5	40.97077	22.957452	696.091979		.507143
C16	208825P7_G	NOCALL	I.Bad Spectrum	0	0	0	0	0	0		0
C16	209189P2_G	G	A.Conservative	1.844539	.99091	6277.1	15.36818	9.969168	838.8564		.507143
C16	210090P15_G	NOCALL	I.Bad Spectrum	0	0	0	0	0	0		0
C17	201322P9_G	G	A.Conservative	1.084231	.942152	6445.3	20.053372	9.508756	839.928642		.758214
C17	201694P4_G	G	A.Conservative	1.004537	.995202	5337.5	38.228228	19.80686	644.330345		.493472
C17	208825P7_G	NOCALL	I.Bad Spectrum	0	0	0	0	0	0		0
C17	209189P2_G	G	A.Conservative	1.289347	.997254	6277.1	49.799791	30.671465	779.161357		.493472
C17	210090P15_G	NOCALL	I.Bad Spectrum	0	0	0	0	0	0		0
C18	201322P9_G	G	A.Conservative	.113955	.842238	6445.3	17.604101	8.483212	882.790065		.752512
C18	201694P4_G	NOCALL	D.Low Probability	-.336555	.991802	5337.5	56.533384	24.465858	672.338234		1.141289
C18	208825P7_G	NOCALL	I.Bad Spectrum	0	0	0	0	0	0		0
C18	209189P2_G	G	A.Conservative	.633471	.997256	6277.1	14.217219	11.876031	856.710967		.431223
C18	210090P15_G	NOCALL	I.Bad Spectrum	0	0	0	0	0	0		0
C19	201322P9_G	G	A.Conservative	1.584934	.994479	6445.3	23.022614	10.156206	939.625853		.818971
C19	201694P4_G	G	A.Conservative	1.371997	.997661	5337.5	44.824226	28.551662	708.164329		.486176
C19	208825P7_G	NOCALL	I.Bad Spectrum	0	0	0	0	0	0		0
C19	209189P2_G	G	A.Conservative	2.187375	.997699	6277.1	25.485028	19.12018	841.945953		.486176
C19	210090P15_G	NOCALL	I.Bad Spectrum	0	0	0	0	0	0		0
C20	201322P9_G	G	A.Conservative	2.129635	.896882	6445.3	16.497243	9.011431	893.606652		.612071
C20	201694P4_G	G	A.Conservative	1.933296	.995456	5337.5	44.225587	27.344678	690.391361		.450876
C20	208825P7_G	NOCALL	I.Bad Spectrum	0	0	0	0	0	0		0
C20	209189P2_G	G	A.Conservative	2.478496	.997146	6277.1	28.344781	20.77802	830.731625		.450876
C20	210090P15_G	NOCALL	I.Bad Spectrum	0	0	0	0	0	0		0
C21	201322P9_G	G	A.Conservative	2.109835	.83051	6445.3	16.564099	8.377828	848.18116		.675605
C21	201694P4_G	G	A.Conservative	1.874605	.996779	5337.5	32.623421	19.329377	661.359593		.468704
C21	208825P7_G	NOCALL	I.Bad Spectrum	0	0	0	0	0	0		0
C21	209189P2_G	G	A.Conservative	2.354955	.998232	6277.1	36.480586	26.028498	806.718958		.468704
C21	210090P15_G	NOCALL	I.Bad Spectrum	0	0	0	0	0	0		0
C22	201322P9_G	G	A.Conservative	1.873064	.858307	6445.3	20.598477	8.642006	874.424989		.878612
C22	201694P4_G	G	A.Conservative	1.806933	.996957	5337.5	41.683186	26.704432	690.210752		.480231
C22	208825P7_G	NOCALL	I.Bad Spectrum	0	0	0	0	0	0		0
C22	209189P2_G	G	A.Conservative	2.213455	.99776	6277.1	33.573055	25.416203	845.898379		.480231
C22	210090P15_G	NOCALL	I.Bad Spectrum	0	0	0	0	0	0		0
C23	201322P9_G	G	A.Conservative	1.129051	.995785	6445.3	23.860489	11.620999	828.094611		.667718
C23	201694P4_G	NOCALL	D.Low Probability	.448429	.679148	5337.5	17.442168	4.188058	664.897643		1.083673
C23	208825P7_G	NOCALL	I.Bad Spectrum	0	0	0	0	0	0		0
C23	209189P2_G	NOCALL	D.Low Probability	.884056	.99626	6277.1	37.279381	10.751163	850.311363		1.083673
C23	210090P15_G	NOCALL	I.Bad Spectrum	0	0	0	0	0	0		0
C24	201322P9_G	G	A.Conservative	-.940719	.835381	6445.3	20.226022	8.414288	859.750649		.802846
C24	201694P4_G	NOCALL	D.Low Probability	-.918806	.521753	5337.5	13.142735	3.232722	655.033607		1.137354
C24	208825P7_G	NOCALL	I.Bad Spectrum	0	0	0	0	0	0		0
C24	209189P2_G	NOCALL	D.Low Probability	-.629238	.293789	6277.1	6.402678	1.913081	820.376643		1.137354
C24	210090P15_G	NOCALL	I.Bad Spectrum	0	0	0	0	0	0		0
D01	201322P9_G	G	A.Conservative	.358849	.811713	6445.3	14.972143	8.172018	909.8227		.734743
D01	201694P4_G	NOCALL	D.Low Probability	-.119243	.989665	5337.5	64.013276	17.220312	716.646176		1.128008
D01	208825P7_G	NOCALL	I.Bad Spectrum	0	0	0	0	0	0		0
D01	209189P2_G	NOCALL	D.Low Probability	.339363	.996259	6277.1	30.151018	10.158625	901.952536		1.128008
D01	210090P15_G	NOCALL	I.Bad Spectrum	0	0	0	0	0	0		0
D02	201322P9_G	G	A.Conservative	.950422	.997676	6445.3	19.62581	11.258598	921.635077		.593365
D02	201694P4_G	NOCALL	D.Low Probability	.714786	.593411	5337.5	11.875741	3.687781	686.256698		1.029321
D02	208825P7_G	NOCALL	I.Bad Spectrum	0	0	0	0	0	0		0
D02	209189P2_G	NOCALL	D.Low Probability	1.037227	.225324	6277.1	4.043198	1.484414	883.566536		1.029321
D02	210090P15_G	NOCALL	I.Bad Spectrum	0	0	0	0	0	0		0
D03	201322P9_G	G	A.Conservative	1.384124	.871483	6445.3	18.105249	8.758331	869.399233		.71583
D03	201694P4_G	NOCALL	D.Low Probability	1.004226	.985737	5337.5	59.096864	13.266469	660.340991		1.1595
D03	208825P7_G	NOCALL	I.Bad Spectrum	0	0	0	0	0	0		0
D03	209189P2_G	NOCALL	D.Low Probability	1.25278	.995412	6277.1	44.472624	12.306094	848.396798		1.1595
D03	210090P15_G	NOCALL	I.Bad Spectrum	0	0	0	0	0	0		0
D04	201322P9_G	G	A.Conservative	.973974	.882409	6445.3	11.453192	8.862509	885.194542		.458415
D04	201694P4_G	G	A.Conservative	.522779	.957412	5337.5	16.337109	9.677789	664.527107		.458415
D04	208825P7_G	NOCALL	I.Bad Spectrum	0	0	0	0	0	0		0
D04	209189P2_G	NOCALL	D.Low Probability	.995637	.995022	6277.1	40.011032	10.947816	871.384483		1.273874
D04	210090P15_G	NOCALL	I.Bad Spectrum	0	0	0	0	0	0		0
D05	201322P9_G	G	A.Conservative	1.375753	.856048	6445.3	18.181268	8.619908	895.320679		.797387
D05	201694P4_G	G	A.Conservative	1.148444	.995735	5337.5	28.555917	15.062676	690.821998		.52741
D05	208825P7_G	NOCALL	I.Bad Spectrum	0	0	0	0	0	0		0
D05	209189P2_G	G	A.Conservative	1.511064	.998496	6277.1	18.746538	11.989316	872.031793		.52741
D05	210090P15_G	NOCALL	I.Bad Spectrum	0	0	0	0	0	0		0
D06	201322P9_G	G	A.Conservative	.178997	.996496	6445.3	24.600269	11.630035	908.929877		.719208
D06	201694P4_G	G	A.Conservative	.459729	.988533	5337.5	19.923703	10.016713	694.314124		.537194
D06	208825P7_G	NOCALL	I.Bad Spectrum	0	0	0	0	0	0		0
D06	209189P2_G	NOCALL	D.Low Probability	.13399	.995042	6277.1	26.658089	7.82035	883.790479		1.222093
D06	210090P15_G	NOCALL	I.Bad Spectrum	0	0	0	0	0	0		0
D07	201322P9_G	G	A.Conservative	.95706	.952123	6445.3	20.378275	9.550772	839.286026		.789518
D07	201694P4_G	G	A.Conservative	.83989	.992021	5337.5	27.778583	15.634805	633.995601		.517241
D07	208825P7_G	NOCALL	I.Bad Spectrum	0	0	0	0	0	0		0
D07	209189P2_G	NOCALL	D.Low Probability	.767668	.734657	6277.1	17.455989	4.489339	864.565881		1.250239
D07	210090P15_G	NOCALL	I.Bad Spectrum	0	0	0	0	0	0		0
D08	201322P9_G	G	A.Conservative	.988325	.966883	6445.3	14.521035	9.702439	860.074304		.493676
D08	201694P4_G	G	A.Conservative	.760554	.998312	5337.5	53.314412	28.263106	663.837688		.493676
D08	208825P7_G	NOCALL	I.Bad Spectrum	0	0	0	0	0	0		0
D08	209189P2_G	G	A.Conservative	1.115382	.995706	6277.1	18.526414	11.958666	821.419869		.493676
D08	210090P15_G	NOCALL	I.Bad Spectrum	0	0	0	0	0	0		0
D09	201322P9_G	G	A.Conservative	1.566909	.991598	6445.3	21.834468	10.238701	867.518251		.717019
D09	201694P4_G	G	A.Conservative	1.395609	.993527	5337.5	22.088453	10.920617	686.651861		.467908
D09	208825P7_G	NOCALL	I.Bad Spectrum	0	0	0	0	0	0		0
D09	209189P2_G	G	A.Conservative	1.802593	.995848	6277.1	17.863845	10.611476	828.52221		.467908
D09	210090P15_G	NOCALL	I.Bad Spectrum	0	0	0	0	0	0		0
D10	201322P9_G	G	A.Conservative	1.671431	.868357	6445.3	18.416042	8.717977	791.768299		.684072
D10	201694P4_G	NOCALL	D.Low Probability	1.038526	.993508	5337.5	67.009203	14.104785	660.665672		1.186725
D10	208825P7_G	NOCALL	I.Bad Spectrum	0	0	0	0	0	0		0
D10	209189P2_G	G	A.Conservative	1.96267	.997165	6277.1	16.305165	12.143039	802.091794		.46778
D10	210090P15_G	NOCALL	I.Bad Spectrum	0	0	0	0	0	0		0
D11	201322P9_G	G	A.Conservative	1.057701	.916076	6445.3	20.715069	9.20981	878.891612		.900689
D11	201694P4_G	G	A.Conservative	1.389667	.997718	5337.5	29.141016	18.001565	615.427517		.5302
D11	208825P7_G	NOCALL	I.Bad Spectrum	0	0	0	0	0	0		0
D11	209189P2_G	G	A.Conservative	1.512536	.994009	6277.1	18.212686	14.153427	758.469207		.5302
D11	210090P15_G	NOCALL	I.Bad Spectrum	0	0	0	0	0	0		0
D12	201322P9_G	G	A.Conservative	.016081	.814264	6445.3	13.829071	8.202707	855.536871		.553514
D12	201694P4_G	G	A.Conservative	-.204443	.996538	5337.5	27.872338	13.40215	648.440014		.553514
D12	208825P7_G	NOCALL	I.Bad Spectrum	0	0	0	0	0	0		0
D12	209189P2_G	G	A.Conservative	.241285	.99525	6277.1	26.794636	15.397672	813.248181		.553514
D12	210090P15_G	NOCALL	I.Bad Spectrum	0	0	0	0	0	0		0
D13	201322P9_G	G	A.Conservative	1.092725	.994702	6445.3	26.354136	10.029656	875.265702		.935612
D13	201694P4_G	G	A.Conservative	1.23985	.998015	5337.5	63.269379	32.527031	649.45844		.536942
D13	208825P7_G	NOCALL	I.Bad Spectrum	0	0	0	0	0	0		0
D13	209189P2_G	G	A.Conservative	1.573684	.99502	6277.1	42.806344	26.664049	833.274307		.536942
D13	210090P15_G	NOCALL	I.Bad Spectrum	0	0	0	0	0	0		0
D14	201322P9_G	G	A.Conservative	1.085545	.840631	6445.3	18.500038	8.459162	860.334323		.823812
D14	201694P4_G	G	A.Conservative	1.111984	.995296	5337.5	37.6197	22.694919	671.240745		.483868
D14	208825P7_G	NOCALL	I.Bad Spectrum	0	0	0	0	0	0		0
D14	209189P2_G	G	A.Conservative	1.548475	.997112	6277.1	15.694898	11.266627	820.889888		.483868
D14	210090P15_G	NOCALL	I.Bad Spectrum	0	0	0	0	0	0		0
D15	201322P9_G	G	A.Conservative	1.420958	.819025	6445.3	16.81795	8.26596	859.115244		.704552
D15	201694P4_G	G	A.Conservative	1.33027	.997394	5337.5	59.573664	36.308598	696.911865		.512402
D15	208825P7_G	NOCALL	I.Bad Spectrum	0	0	0	0	0	0		0
D15	209189P2_G	G	A.Conservative	1.580701	.996438	6277.1	27.432831	19.510421	857.749849		.512402
D15	210090P15_G	NOCALL	D.Low Probability	.947861	.251121	5515.6	4.749693	1.623388	726.644765		.867333
D16	201322P9_G	G	A.Conservative	1.443067	.99291	6445.3	19.823758	10.678684	901.522688		.733172
D16	201694P4_G	G	A.Conservative	1.267604	.996824	5337.5	29.913573	19.22911	710.145519		.479632
D16	208825P7_G	NOCALL	I.Bad Spectrum	0	0	0	0	0	0		0
D16	209189P2_G	G	A.Conservative	1.411255	.99844	6277.1	22.578204	17.24575	818.30485		.479632
D16	210090P15_G	NOCALL	I.Bad Spectrum	0	0	0	0	0	0		0
D17	201322P9_G	G	A.Conservative	.795693	.863762	6445.3	12.296732	8.716399	878.729371		.481838
D17	201694P4_G	G	A.Conservative	.702456	.996116	5337.5	58.457568	34.026253	689.304677		.481838
D17	208825P7_G	NOCALL	I.Bad Spectrum	0	0	0	0	0	0		0
D17	209189P2_G	G	A.Conservative	.899556	.995945	6277.1	37.052499	25.496037	863.812663		.481838
D17	210090P15_G	NOCALL	I.Bad Spectrum	0	0	0	0	0	0		0
D18	201322P9_G	G	A.Conservative	-.724806	.802788	6445.3	10.761776	8.06717	825.807741		.474765
D18	201694P4_G	G	A.Conservative	-.525318	.996376	5337.5	47.885033	29.263285	643.246504		.474765
D18	208825P7_G	NOCALL	I.Bad Spectrum	0	0	0	0	0	0		0
D18	209189P2_G	G	A.Conservative	-.46594	.996752	6277.1	40.300346	29.296179	822.395237		.474765
D18	210090P15_G	NOCALL	I.Bad Spectrum	0	0	0	0	0	0		0
D19	201322P9_G	G	A.Conservative	.91721	.99879	6445.3	39.377205	13.489128	891.338829		1.048308
D19	201694P4_G	G	A.Conservative	.520382	.997069	5337.5	49.270852	30.487977	647.700424		.460842
D19	208825P7_G	NOCALL	I.Bad Spectrum	0	0	0	0	0	0		0
D19	209189P2_G	G	A.Conservative	1.07554	.997323	6277.1	47.565068	32.812741	851.044942		.460842
D19	210090P15_G	NOCALL	I.Bad Spectrum	0	0	0	0	0	0		0
D20	201322P9_G	G	A.Conservative	1.013052	.96693	6445.3	18.440038	9.702938	912.497375		.637802
D20	201694P4_G	G	A.Conservative	.907603	.995013	5337.5	28.857119	17.215356	716.352388		.453846
D20	208825P7_G	NOCALL	I.Bad Spectrum	0	0	0	0	0	0		0
D20	209189P2_G	NOCALL	D.Low Probability	1.333456	.998301	6277.1	45.090219	13.697243	904.812322		1.130862
D20	210090P15_G	NOCALL	I.Bad Spectrum	0	0	0	0	0	0		0
D21	201322P9_G	G	A.Conservative	1.757529	.894185	6445.3	18.538985	9.009063	871.619395		.799623
D21	201694P4_G	G	A.Conservative	1.453688	.995882	5337.5	49.133875	27.807958	713.30705		.514972
D21	208825P7_G	NOCALL	I.Bad Spectrum	0	0	0	0	0	0		0
D21	209189P2_G	G	A.Conservative	1.826947	.997875	6277.1	22.081124	15.343986	816.35929		.514972
D21	210090P15_G	NOCALL	I.Bad Spectrum	0	0	0	0	0	0		0
D22	201322P9_G	G	A.Conservative	1.146329	.800418	6445.3	21.827641	8.065983	912.89508		.954025
D22	201694P4_G	NOCALL	D.Low Probability	.696472	.683138	5337.5	18.869077	4.202108	689.923402		1.221613
D22	208825P7_G	NOCALL	I.Bad Spectrum	0	0	0	0	0	0		0
D22	209189P2_G	NOCALL	D.Low Probability	1.09452	.284363	6277.1	6.948136	1.827001	877.663958		1.221613
D22	210090P15_G	NOCALL	I.Bad Spectrum	0	0	0	0	0	0		0
D23	201322P9_G	G	A.Conservative	.558787	.874745	6445.3	17.620764	8.78267	857.539694		.646184
D23	201694P4_G	NOCALL	D.Low Probability	.119398	.987244	5337.5	44.758233	11.677606	674.107841		1.147612
D23	208825P7_G	NOCALL	I.Bad Spectrum	0	0	0	0	0	0		0
D23	209189P2_G	NOCALL	D.Low Probability	.568405	.48939	6277.1	9.605021	3.056758	862.823395		1.147612
D23	210090P15_G	NOCALL	I.Bad Spectrum	0	0	0	0	0	0		0
D24	201322P9_G	G	A.Conservative	-1.315225	.817746	6445.3	20.017833	8.252855	868.305025		.94063
D24	201694P4_G	NOCALL	D.Low Probability	-1.115942	.792959	5337.5	17.323555	4.847115	676.544949		1.06425
D24	208825P7_G	NOCALL	I.Bad Spectrum	0	0	0	0	0	0		0
D24	209189P2_G	NOCALL	D.Low Probability	-.962889	.230589	6277.1	4.336504	1.47652	838.897682		1.06425
D24	210090P15_G	NOCALL	I.Bad Spectrum	0	0	0	0	0	0		0
E01	201322P9_G	G	A.Conservative	1.915953	.82493	6445.3	17.016719	8.30776	872.803677		.711475
E01	201694P4_G	G	A.Conservative	1.268884	.873917	5337.5	12.382581	8.807025	687.766981		.460075
E01	208825P7_G	NOCALL	I.Bad Spectrum	0	0	0	0	0	0		0
E01	209189P2_G	G	A.Conservative	2.076387	.994584	6277.1	17.173715	14.388121	880.041401		.460075
E01	210090P15_G	NOCALL	I.Bad Spectrum	0	0	0	0	0	0		0
E02	201322P9_G	G	A.Conservative	1.95381	.864598	6445.3	22.134648	8.68434	875.317054		.983647
E02	201694P4_G	NOCALL	D.Low Probability	1.300096	.55543	5337.5	10.665274	3.412524	746.962679		.983647
E02	208825P7_G	NOCALL	I.Bad Spectrum	0	0	0	0	0	0		0
E02	209189P2_G	NOCALL	I.Bad Spectrum	0	0	0	0	0	0		0
E02	210090P15_G	NOCALL	I.Bad Spectrum	0	0	0	0	0	0		0
E03	201322P9_G	G	B.Moderate	2.275929	.955799	6445.3	19.236072	7.681336	849.779449		1.0261
E03	201694P4_G	NOCALL	D.Low Probability	1.509181	.983358	5337.5	25.955754	8.31319	702.315402		1.0261
E03	208825P7_G	NOCALL	I.Bad Spectrum	0	0	0	0	0	0		0
E03	209189P2_G	NOCALL	I.Bad Spectrum	0	0	0	0	0	0		0
E03	210090P15_G	NOCALL	I.Bad Spectrum	0	0	0	0	0	0		0
E04	201322P9_G	G	B.Moderate	2.502559	.851382	6445.3	17.297262	6.836276	839.429252		.945042
E04	201694P4_G	G	A.Conservative	2.077782	.99672	5337.5	17.86525	14.573369	684.284447		.352585
E04	208825P7_G	NOCALL	I.Bad Spectrum	0	0	0	0	0	0		0
E04	209189P2_G	G	A.Conservative	2.895682	.996408	6277.1	13.356054	12.981072	790.608337		.352585
E04	210090P15_G	NOCALL	I.Bad Spectrum	0	0	0	0	0	0		0
E05	201322P9_G	G	A.Conservative	2.814331	.921382	6445.3	18.920208	9.258483	820.065515		.84106
E05	201694P4_G	G	A.Conservative	2.368765	.998309	5337.5	32.12704	13.697433	645.909269		.68658
E05	208825P7_G	NOCALL	I.Bad Spectrum	0	0	0	0	0	0		0
E05	209189P2_G	G	A.Conservative	3.107513	.995794	6277.1	19.530365	12.587505	804.35091		.68658
E05	210090P15_G	NOCALL	I.Bad Spectrum	0	0	0	0	0	0		0
E06	201322P9_G	G	A.Conservative	1.278711	.80759	6445.3	11.105248	8.134492	920.364599		.469423
E06	201694P4_G	G	A.Conservative	1.203031	.991133	5337.5	43.086335	18.441811	684.891032		.683058
E06	208825P7_G	NOCALL	I.Bad Spectrum	0	0	0	0	0	0		0
E06	209189P2_G	NOCALL	D.Low Probability	1.288742	.997106	6277.1	78.896925	22.197187	882.310811		1.111687
E06	210090P15_G	NOCALL	D.Low Probability	.859919	.232786	5515.6	6.121311	1.497217	709.865954		1.111687
E07	201322P9_G	G	A.Conservative	2.334846	.93168	6445.3	11.613674	9.369144	918.826392		.461128
E07	201694P4_G	G	A.Conservative	1.826609	.990033	5337.5	28.741927	19.319115	678.442235		.461128
E07	208825P7_G	NOCALL	I.Bad Spectrum	0	0	0	0	0	0		0
E07	209189P2_G	G	A.Conservative	2.414908	.997853	6277.1	22.434982	17.605025	843.620684		.461128
E07	210090P15_G	NOCALL	I.Bad Spectrum	0	0	0	0	0	0		0
E08	201322P9_G	G	A.Conservative	2.716301	.994056	6445.3	24.293082	10.000807	895.629818		.840928
E08	201694P4_G	G	A.Conservative	1.763235	.989156	5337.5	24.764321	14.125212	742.492501		.463791
E08	208825P7_G	NOCALL	I.Bad Spectrum	0	0	0	0	0	0		0
E08	209189P2_G	G	A.Conservative	2.686765	.992493	6277.1	17.682908	11.984098	876.713669		.463791
E08	210090P15_G	NOCALL	I.Bad Spectrum	0	0	0	0	0	0		0
E09	201322P9_G	G	A.Conservative	3.217892	.8093	6445.3	14.829659	8.154124	876.255325		.652127
E09	201694P4_G	NOCALL	D.Low Probability	2.301553	.917695	5337.5	21.753508	5.597412	705.809387		1.08144
E09	208825P7_G	NOCALL	I.Bad Spectrum	0	0	0	0	0	0		0
E09	209189P2_G	NOCALL	D.Low Probability	3.043837	.992799	6277.1	37.734836	11.488678	874.423355		1.08144
E09	210090P15_G	NOCALL	I.Bad Spectrum	0	0	0	0	0	0		0
E10	201322P9_G	G	A.Conservative	2.820829	.994542	6445.3	32.309035	10.163027	884.839511		1.131913
E10	201694P4_G	G	A.Conservative	2.625278	.995985	5337.5	32.054463	20.68953	667.341381		.460731
E10	208825P7_G	NOCALL	I.Bad Spectrum	0	0	0	0	0	0		0
E10	209189P2_G	G	A.Conservative	3.344707	.965925	6277.1	13.828944	9.705442	867.785648		.460731
E10	210090P15_G	NOCALL	I.Bad Spectrum	0	0	0	0	0	0		0
E11	201322P9_G	G	A.Conservative	2.40354	.994677	6445.3	21.192597	11.295726	913.6437		.689635
E11	201694P4_G	G	A.Conservative	2.178133	.996605	5337.5	48.073336	25.787292	725.63065		.463266
E11	208825P7_G	NOCALL	I.Bad Spectrum	0	0	0	0	0	0		0
E11	209189P2_G	G	A.Conservative	2.74548	.998816	6277.1	45.31911	29.606624	841.573013		.463266
E11	210090P15_G	NOCALL	I.Bad Spectrum	0	0	0	0	0	0		0
E12	201322P9_G	G	A.Conservative	.792424	.801515	6445.3	16.269364	8.05039	926.31652		.638625
E12	201694P4_G	G	A.Conservative	.772117	.993624	5337.5	26.442536	14.867433	704.166614		.447383
E12	208825P7_G	NOCALL	I.Bad Spectrum	0	0	0	0	0	0		0
E12	209189P2_G	G	A.Conservative	1.158051	.998372	6277.1	26.079459	17.861145	846.628483		.447383
E12	210090P15_G	NOCALL	I.Bad Spectrum	0	0	0	0	0	0		0
E13	201322P9_G	G	A.Conservative	2.731189	.864234	6445.3	19.622057	8.691663	877.473088		.974153
E13	201694P4_G	G	A.Conservative	2.351487	.994291	5337.5	15.055925	10.276131	666.632525		.454914
E13	208825P7_G	NOCALL	I.Bad Spectrum	0	0	0	0	0	0		0
E13	209189P2_G	G	A.Conservative	2.815177	.996433	6277.1	17.278907	13.746411	820.010412		.454914
E13	210090P15_G	NOCALL	I.Bad Spectrum	0	0	0	0	0	0		0
E14	201322P9_G	G	A.Conservative	2.860642	.856196	6445.3	19.837738	8.631889	890.105229		.811627
E14	201694P4_G	G	A.Conservative	2.216165	.991026	5337.5	25.87137	16.166179	673.683554		.477797
E14	208825P7_G	NOCALL	I.Bad Spectrum	0	0	0	0	0	0		0
E14	209189P2_G	G	A.Conservative	2.817249	.997201	6277.1	19.065517	13.997312	807.070659		.477797
E14	210090P15_G	NOCALL	I.Bad Spectrum	0	0	0	0	0	0		0
E15	201322P9_G	G	A.Conservative	3.14613	.995507	6445.3	19.168409	10.02709	882.092472		.668613
E15	201694P4_G	G	A.Conservative	2.282448	.993901	5337.5	52.488178	31.73455	660.746288		.480143
E15	208825P7_G	NOCALL	I.Bad Spectrum	0	0	0	0	0	0		0
E15	209189P2_G	G	A.Conservative	3.136599	.998668	6277.1	51.090616	36.418916	804.824278		.480143
E15	210090P15_G	NOCALL	I.Bad Spectrum	0	0	0	0	0	0		0
E16	201322P9_G	G	A.Conservative	3.014709	.874259	6445.3	17.334876	8.774389	845.223393		.719146
E16	201694P4_G	G	A.Conservative	2.808601	.996675	5337.5	54.342067	31.630117	648.468537		.507058
E16	208825P7_G	NOCALL	I.Bad Spectrum	0	0	0	0	0	0		0
E16	209189P2_G	G	A.Conservative	3.278945	.991182	6277.1	30.392644	20.914491	806.001225		.507058
E16	210090P15_G	NOCALL	I.Bad Spectrum	0	0	0	0	0	0		0
E17	201322P9_G	G	A.Conservative	1.982025	.87964	6445.3	23.065938	8.839616	887.836418		.922708
E17	201694P4_G	G	A.Conservative	1.889675	.992086	5337.5	35.349832	19.630235	712.031796		.48453
E17	208825P7_G	NOCALL	I.Bad Spectrum	0	0	0	0	0	0		0
E17	209189P2_G	G	A.Conservative	2.420672	.998309	6277.1	40.597009	27.069003	850.647131		.48453
E17	210090P15_G	NOCALL	I.Bad Spectrum	0	0	0	0	0	0		0
E18	201322P9_G	G	A.Conservative	.776646	.997807	6445.3	17.806131	10.241926	882.309271		.680571
E18	201694P4_G	G	A.Conservative	.933097	.997768	5337.5	38.52076	22.803012	635.375346		.475316
E18	208825P7_G	NOCALL	I.Bad Spectrum	0	0	0	0	0	0		0
E18	209189P2_G	G	A.Conservative	1.266326	.99483	6277.1	14.497262	10.18418	801.455452		.475316
E18	210090P15_G	NOCALL	I.Bad Spectrum	0	0	0	0	0	0		0
E19	201322P9_G	G	A.Conservative	2.728759	.920044	6445.3	11.08958	9.237253	769.369527		.487822
E19	201694P4_G	G	A.Conservative	2.012601	.992046	5337.5	19.596689	13.11514	695.460291		.487822
E19	208825P7_G	NOCALL	I.Bad Spectrum	0	0	0	0	0	0		0
E19	209189P2_G	G	A.Conservative	2.69468	.996663	6277.1	18.652227	15.045584	793.818783		.487822
E19	210090P15_G	NOCALL	I.Bad Spectrum	0	0	0	0	0	0		0
E20	201322P9_G	G	A.Conservative	2.355421	.994566	6445.3	13.627315	10.903634	784.107767		.449541
E20	201694P4_G	NOCALL	D.Low Probability	1.969373	.990248	5337.5	86.838014	20.707048	679.629994		1.198909
E20	208825P7_G	NOCALL	I.Bad Spectrum	0	0	0	0	0	0		0
E20	209189P2_G	G	A.Conservative	2.376675	.994398	6277.1	14.818576	11.474542	840.746665		.449541
E20	210090P15_G	NOCALL	I.Bad Spectrum	0	0	0	0	0	0		0
E21	201322P9_G	G	A.Conservative	3.009919	.932667	6445.3	13.444032	9.395271	942.788913		.511
E21	201694P4_G	G	A.Conservative	2.23154	.99544	5337.5	32.046601	18.355142	683.663003		.511
E21	208825P7_G	NOCALL	I.Bad Spectrum	0	0	0	0	0	0		0
E21	209189P2_G	G	A.Conservative	3.02718	.998016	6277.1	50.911701	34.52883	893.102428		.511
E21	210090P15_G	NOCALL	I.Bad Spectrum	0	0	0	0	0	0		0
E22	201322P9_G	G	A.Conservative	2.936441	.877382	6445.3	16.801862	8.828901	903.999126		.680169
E22	201694P4_G	G	A.Conservative	2.483129	.993718	5337.5	24.773441	14.707431	670.242318		.471708
E22	208825P7_G	NOCALL	I.Bad Spectrum	0	0	0	0	0	0		0
E22	209189P2_G	G	A.Conservative	3.072179	.99638	6277.1	20.790931	14.948112	849.258313		.471708
E22	210090P15_G	NOCALL	I.Bad Spectrum	0	0	0	0	0	0		0
E23	201322P9_G	G	A.Conservative	2.308638	.994196	6445.3	24.49624	15.337361	858.876507		.692693
E23	201694P4_G	G	A.Conservative	2.171787	.996327	5337.5	44.693578	22.097718	628.418393		.692693
E23	208825P7_G	NOCALL	I.Bad Spectrum	0	0	0	0	0	0		0
E23	209189P2_G	NOCALL	D.Low Probability	2.083501	.998053	6277.1	80.87155	20.025933	805.568312		1.446518
E23	210090P15_G	NOCALL	D.Low Probability	1.642409	.269009	5515.6	8.084779	1.711766	666.12803		1.446518
E24	201322P9_G	G	A.Conservative	.123756	.999579	6445.3	15.547399	11.384541	817.88438		.489208
E24	201694P4_G	NOCALL	D.Low Probability	-.234455	.657349	5337.5	18.14263	4.024048	628.409602		1.226091
E24	208825P7_G	NOCALL	I.Bad Spectrum	0	0	0	0	0	0		0
E24	209189P2_G	NOCALL	D.Low Probability	-.161037	.215013	6277.1	5.497998	1.446986	804.870012		1.226091
E24	210090P15_G	NOCALL	I.Bad Spectrum	0	0	0	0	0	0		0
F01	201322P9_G	G	A.Conservative	.288844	.995781	6445.3	21.483399	10.43573	822.188439		.89963
F01	201694P4_G	NOCALL	D.Low Probability	.014651	.98622	5337.5	32.480273	10.405478	664.09131		1.040051
F01	208825P7_G	NOCALL	I.Bad Spectrum	0	0	0	0	0	0		0
F01	209189P2_G	NOCALL	D.Low Probability	.592716	.99799	6277.1	20.740878	8.193856	863.408413		1.040051
F01	210090P15_G	NOCALL	I.Bad Spectrum	0	0	0	0	0	0		0
F02	201322P9_G	G	A.Conservative	2.043539	.993378	6445.3	20.32514	10.217205	905.911751		.650031
F02	201694P4_G	NOCALL	D.Low Probability	1.065145	.483866	5337.5	10.321845	2.997492	669.920937		.960787
F02	208825P7_G	NOCALL	I.Bad Spectrum	0	0	0	0	0	0		0
F02	209189P2_G	NOCALL	D.Low Probability	1.729757	.18676	6277.1	3.596047	1.237218	888.903566		.960787
F02	210090P15_G	NOCALL	I.Bad Spectrum	0	0	0	0	0	0		0
F03	201322P9_G	G	A.Conservative	2.484029	.858026	6445.3	17.592321	8.627618	896.42618		.770461
F03	201694P4_G	G	A.Conservative	2.211343	.989579	5337.5	24.119853	10.755767	667.804434		.641908
F03	208825P7_G	NOCALL	I.Bad Spectrum	0	0	0	0	0	0		0
F03	209189P2_G	G	A.Conservative	2.903422	.928937	6277.1	17.078215	9.369716	880.060635		.641908
F03	210090P15_G	NOCALL	I.Bad Spectrum	0	0	0	0	0	0		0
F04	201322P9_G	G	C.Aggressive	2.094699	.996925	6445.3	14.527787	6.246303	812.555751		.863066
F04	201694P4_G	G	A.Conservative	1.915901	.99358	5337.5	13.898601	12.189569	675.665015		.39985
F04	208825P7_G	NOCALL	I.Bad Spectrum	0	0	0	0	0	0		0
F04	209189P2_G	G	A.Conservative	2.727955	.814972	6277.1	7.512401	8.202342	759.622487		.39985
F04	210090P15_G	NOCALL	I.Bad Spectrum	0	0	0	0	0	0		0
F05	201322P9_G	G	A.Conservative	2.400484	.817793	6445.3	17.808031	8.227111	853.226295		.675613
F05	201694P4_G	G	A.Conservative	2.103186	.991988	5337.5	31.656334	16.421112	663.264756		.46989
F05	208825P7_G	NOCALL	I.Bad Spectrum	0	0	0	0	0	0		0
F05	209189P2_G	G	A.Conservative	2.618043	.990862	6277.1	29.224323	17.851479	833.169767		.46989
F05	210090P15_G	NOCALL	I.Bad Spectrum	0	0	0	0	0	0		0
F06	201322P9_G	G	A.Conservative	.629308	.951463	6445.3	30.869755	9.563143	929.461856		1.091914
F06	201694P4_G	G	A.Conservative	1.001891	.993287	5337.5	36.235565	22.173539	713.854233		.497624
F06	208825P7_G	NOCALL	I.Bad Spectrum	0	0	0	0	0	0		0
F06	209189P2_G	G	A.Conservative	1.471964	.99823	6277.1	15.554176	11.1923	855.91803		.497624
F06	210090P15_G	NOCALL	I.Bad Spectrum	0	0	0	0	0	0		0
F07	201322P9_G	G	A.Conservative	1.900913	.942608	6445.3	18.990797	9.472471	852.860354		.617208
F07	201694P4_G	G	A.Conservative	1.550199	.995316	5337.5	17.97534	12.78978	691.253052		.386773
F07	208825P7_G	NOCALL	I.Bad Spectrum	0	0	0	0	0	0		0
F07	209189P2_G	G	A.Conservative	2.24069	.994564	6277.1	14.031419	11.910332	825.968588		.386773
F07	210090P15_G	NOCALL	I.Bad Spectrum	0	0	0	0	0	0		0
F08	201322P9_G	G	A.Conservative	2.305663	.992195	6445.3	12.669809	11.811816	897.749502		.492202
F08	201694P4_G	G	A.Conservative	1.908786	.991735	5337.5	24.410122	19.211338	668.515687		.492202
F08	208825P7_G	NOCALL	I.Bad Spectrum	0	0	0	0	0	0		0
F08	209189P2_G	G	A.Conservative	2.467004	.992743	6277.1	21.726074	19.750259	846.574885		.492202
F08	210090P15_G	NOCALL	I.Bad Spectrum	0	0	0	0	0	0		0
F09	201322P9_G	G	A.Conservative	2.705897	.963436	6445.3	23.808263	9.697382	871.714211		.905478
F09	201694P4_G	G	A.Conservative	2.486474	.99468	5337.5	34.251303	12.567	666.849346		.829142
F09	208825P7_G	NOCALL	I.Bad Spectrum	0	0	0	0	0	0		0
F09	209189P2_G	G	A.Conservative	3.186825	.998007	6277.1	29.943257	19.567309	823.140439		.556513
F09	210090P15_G	NOCALL	I.Bad Spectrum	0	0	0	0	0	0		0
F10	201322P9_G	G	A.Conservative	2.342473	.99709	6445.3	33.314177	10.999796	866.936201		1.064413
F10	201694P4_G	G	A.Conservative	1.854929	.99776	5337.5	20.768097	15.587311	687.566622		.418252
F10	208825P7_G	NOCALL	I.Bad Spectrum	0	0	0	0	0	0		0
F10	209189P2_G	G	A.Conservative	2.343028	.99324	6277.1	11.522838	10.171504	833.246473		.418252
F10	210090P15_G	NOCALL	I.Bad Spectrum	0	0	0	0	0	0		0
F11	201322P9_G	G	A.Conservative	2.027039	.995932	6445.3	14.311402	10.2011	821.919982		.495862
F11	201694P4_G	G	A.Conservative	1.802867	.996282	5337.5	67.335246	38.831618	674.378467		.495862
F11	208825P7_G	NOCALL	I.Bad Spectrum	0	0	0	0	0	0		0
F11	209189P2_G	G	A.Conservative	2.143916	.993422	6277.1	36.934959	25.504602	830.378375		.495862
F11	210090P15_G	NOCALL	I.Bad Spectrum	0	0	0	0	0	0		0
F12	201322P9_G	G	A.Conservative	.617523	.857242	6445.3	11.779672	8.603402	857.779195		.504499
F12	201694P4_G	G	A.Conservative	.561051	.99675	5337.5	31.34698	18.936339	646.493001		.504499
F12	208825P7_G	NOCALL	I.Bad Spectrum	0	0	0	0	0	0		0
F12	209189P2_G	NOCALL	D.Low Probability	.411256	.997075	6277.1	54.248163	19.20378	865.417577		1.075313
F12	210090P15_G	NOCALL	I.Bad Spectrum	0	0	0	0	0	0		0
F13	201322P9_G	G	A.Conservative	1.769022	.881359	6445.3	17.130655	8.864337	901.963853		.720888
F13	201694P4_G	G	A.Conservative	1.215267	.992811	5337.5	31.78689	20.06613	704.025064		.434284
F13	208825P7_G	NOCALL	I.Bad Spectrum	0	0	0	0	0	0		0
F13	209189P2_G	G	A.Conservative	1.766674	.994817	6277.1	22.053594	16.937962	855.031		.434284
F13	210090P15_G	NOCALL	D.Low Probability	1.09778	.515528	5515.6	8.824351	3.150162	700.166022		.879785
F14	201322P9_G	G	A.Conservative	2.772903	.850293	6445.3	20.409807	8.585241	934.16149		.858536
F14	201694P4_G	G	A.Conservative	1.834668	.991627	5337.5	25.884616	14.838503	711.664756		.446081
F14	208825P7_G	NOCALL	I.Bad Spectrum	0	0	0	0	0	0		0
F14	209189P2_G	G	A.Conservative	2.625876	.861274	6277.1	12.814576	8.675584	891.974166		.446081
F14	210090P15_G	NOCALL	I.Bad Spectrum	0	0	0	0	0	0		0
F15	201322P9_G	G	A.Conservative	2.180583	.995659	6445.3	31.868725	11.040739	859.460057		1.082542
F15	201694P4_G	G	A.Conservative	2.008462	.996967	5337.5	36.378551	23.163535	665.100804		.434802
F15	208825P7_G	NOCALL	I.Bad Spectrum	0	0	0	0	0	0		0
F15	209189P2_G	G	A.Conservative	2.857837	.997705	6277.1	19.458002	16.376612	811.480971		.434802
F15	210090P15_G	NOCALL	I.Bad Spectrum	0	0	0	0	0	0		0
F16	201322P9_G	G	A.Conservative	2.143369	.835291	6445.3	18.163222	8.40855	881.506802		.907265
F16	201694P4_G	G	A.Conservative	1.49052	.990939	5337.5	22.906761	15.085627	706.079509		.445696
F16	208825P7_G	NOCALL	I.Bad Spectrum	0	0	0	0	0	0		0
F16	209189P2_G	G	A.Conservative	2.280058	.995323	6277.1	21.309693	16.485212	897.749067		.445696
F16	210090P15_G	NOCALL	I.Bad Spectrum	0	0	0	0	0	0		0
F17	201322P9_G	G	A.Conservative	1.548173	.98918	6445.3	19.164055	9.938591	945.195284		.668872
F17	201694P4_G	G	A.Conservative	1.607053	.99308	5337.5	42.086223	25.123565	662.354516		.512043
F17	208825P7_G	NOCALL	I.Bad Spectrum	0	0	0	0	0	0		0
F17	209189P2_G	G	A.Conservative	1.869355	.996597	6277.1	36.584803	25.727762	871.42186		.512043
F17	210090P15_G	NOCALL	I.Bad Spectrum	0	0	0	0	0	0		0
F18	201322P9_G	G	A.Conservative	-.233576	.962098	6445.3	20.957265	9.66668	874.643139		.756962
F18	201694P4_G	G	A.Conservative	.07225	.999204	5337.5	40.914953	23.828128	640.756288		.46038
F18	208825P7_G	NOCALL	I.Bad Spectrum	0	0	0	0	0	0		0
F18	209189P2_G	G	A.Conservative	.166811	.995959	6277.1	34.778984	24.142658	854.946582		.46038
F18	210090P15_G	NOCALL	D.Low Probability	-.190295	.313973	5515.6	6.687573	2.009102	664.761323		.905613
F19	201322P9_G	G	A.Conservative	2.09624	.931928	6445.3	16.737384	9.372483	898.557378		.670045
F19	201694P4_G	G	A.Conservative	1.255604	.996507	5337.5	40.589849	28.568654	725.600803		.439663
F19	208825P7_G	NOCALL	I.Bad Spectrum	0	0	0	0	0	0		0
F19	209189P2_G	G	A.Conservative	1.897606	.995988	6277.1	30.737253	25.379204	843.962723		.439663
F19	210090P15_G	NOCALL	D.Low Probability	1.348438	.257824	5515.6	5.777456	1.663981	743.379636		1.040876
F20	201322P9_G	G	A.Conservative	2.408593	.995561	6445.3	13.490666	10.248489	886.77952		.456303
F20	201694P4_G	G	A.Conservative	1.844897	.996766	5337.5	49.53036	30.864973	691.067327		.456303
F20	208825P7_G	NOCALL	I.Bad Spectrum	0	0	0	0	0	0		0
F20	209189P2_G	G	A.Conservative	2.604584	.992909	6277.1	20.54463	15.146438	866.498597		.456303
F20	210090P15_G	NOCALL	I.Bad Spectrum	0	0	0	0	0	0		0
F21	201322P9_G	NOCALL	D.Low Probability	2.702173	.995889	6445.3	51.434582	14.726856	846.859893		1.203751
F21	201694P4_G	G	A.Conservative	2.333161	.990031	5337.5	41.839689	25.187146	693.305693		.513792
F21	208825P7_G	NOCALL	I.Bad Spectrum	0	0	0	0	0	0		0
F21	209189P2_G	G	A.Conservative	3.067215	.998528	6277.1	62.603165	44.047432	827.176678		.513792
F21	210090P15_G	NOCALL	I.Bad Spectrum	0	0	0	0	0	0		0
F22	201322P9_G	G	A.Conservative	1.641935	.990656	6445.3	23.011263	9.956632	845.942014		.930517
F22	201694P4_G	NOCALL	D.Low Probability	.982608	.992886	5337.5	28.492128	8.410404	701.639378		1.124746
F22	208825P7_G	NOCALL	I.Bad Spectrum	0	0	0	0	0	0		0
F22	209189P2_G	G	A.Conservative	1.47184	.992683	6277.1	14.244607	11.590844	892.913128		.474471
F22	210090P15_G	NOCALL	I.Bad Spectrum	0	0	0	0	0	0		0
F23	201322P9_G	G	A.Conservative	1.258022	.998878	6445.3	14.613287	10.13311	807.317166		.497525
F23	201694P4_G	G	A.Conservative	.916783	.994714	5337.5	19.512656	10.61445	670.8288		.497525
F23	208825P7_G	NOCALL	I.Bad Spectrum	0	0	0	0	0	0		0
F23	209189P2_G	NOCALL	D.Low Probability	1.096278	.993033	6277.1	23.493285	7.240682	859.345121		1.042541
F23	210090P15_G	NOCALL	I.Bad Spectrum	0	0	0	0	0	0		0
F24	201322P9_G	G	A.Conservative	-.428809	.926979	6445.3	15.223859	9.313219	847.997779		.635723
F24	201694P4_G	NOCALL	D.Low Probability	-.829498	.981316	5337.5	16.471998	7.115255	658.36642		1.011905
F24	208825P7_G	NOCALL	I.Bad Spectrum	0	0	0	0	0	0		0
F24	209189P2_G	NOCALL	D.Low Probability	-.647781	.273785	6277.1	3.63863	1.816098	821.538483		1.011905
F24	210090P15_G	NOCALL	I.Bad Spectrum	0	0	0	0	0	0		0
G01	201322P9_G	G	A.Conservative	.741099	.827744	6445.3	7.332643	8.315065	916.833501		.35871
G01	201694P4_G	G	A.Conservative	.491439	.99433	5337.5	18.473572	15.519335	735.973412		.35871
G01	208825P7_G	NOCALL	I.Bad Spectrum	0	0	0	0	0	0		0
G01	209189P2_G	G	A.Conservative	.923102	.861011	6277.1	8.783347	8.659719	868.465381		.35871
G01	210090P15_G	NOCALL	I.Bad Spectrum	0	0	0	0	0	0		0
G02	201322P9_G	G	A.Conservative	1.729578	.822735	6445.3	25.649616	8.268207	831.992609		.901375
G02	201694P4_G	NOCALL	D.Low Probability	1.149699	.732487	5337.5	18.992403	4.496186	721.281788		1.203066
G02	208825P7_G	NOCALL	I.Bad Spectrum	0	0	0	0	0	0		0
G02	209189P2_G	NOCALL	D.Low Probability	1.632782	.745031	6277.1	16.063692	4.54437	865.804545		1.203066
G02	210090P15_G	NOCALL	I.Bad Spectrum	0	0	0	0	0	0		0
G03	201322P9_G	G	A.Conservative	2.312708	.954696	6445.3	11.352492	9.59672	867.845149		.424782
G03	201694P4_G	G	A.Conservative	1.875262	.992062	5337.5	22.304136	15.17976	692.355018		.424782
G03	208825P7_G	NOCALL	I.Bad Spectrum	0	0	0	0	0	0		0
G03	209189P2_G	G	A.Conservative	2.503251	.99393	6277.1	29.278402	23.962786	865.046948		.424782
G03	210090P15_G	NOCALL	I.Bad Spectrum	0	0	0	0	0	0		0
G04	201322P9_G	G	A.Conservative	2.021885	.879427	6445.3	18.098501	8.830232	816.890604		.695653
G04	201694P4_G	NOCALL	D.Low Probability	1.473466	.993693	5337.5	42.735131	9.943044	653.940172		1.084738
G04	208825P7_G	NOCALL	I.Bad Spectrum	0	0	0	0	0	0		0
G04	209189P2_G	G	A.Conservative	2.097345	.996269	6277.1	22.343796	10.524679	848.518714		.695653
G04	210090P15_G	NOCALL	I.Bad Spectrum	0	0	0	0	0	0		0
G05	201322P9_G	G	A.Conservative	1.25782	.803059	6445.3	16.15721	8.083979	863.682537		.751487
G05	201694P4_G	G	A.Conservative	1.410265	.994246	5337.5	25.016176	15.798984	637.26991		.464486
G05	208825P7_G	NOCALL	I.Bad Spectrum	0	0	0	0	0	0		0
G05	209189P2_G	G	A.Conservative	1.741673	.997017	6277.1	17.073863	12.958078	866.064381		.464486
G05	210090P15_G	NOCALL	I.Bad Spectrum	0	0	0	0	0	0		0
G06	201322P9_G	G	A.Conservative	.88029	.925341	6445.3	18.689693	9.281209	880.915253		.627531
G06	201694P4_G	G	A.Conservative	.78057	.9968	5337.5	38.058994	21.413377	665.852412		.454536
G06	208825P7_G	NOCALL	I.Bad Spectrum	0	0	0	0	0	0		0
G06	209189P2_G	G	A.Conservative	1.066405	.995598	6277.1	17.940143	12.003545	871.785852		.454536
G06	210090P15_G	NOCALL	I.Bad Spectrum	0	0	0	0	0	0		0
G07	201322P9_G	G	A.Conservative	.749813	.990879	6445.3	32.533057	9.95722	890.937561		1.177274
G07	201694P4_G	G	A.Conservative	.501386	.928602	5337.5	18.235789	9.368037	740.76451		.591691
G07	208825P7_G	NOCALL	I.Bad Spectrum	0	0	0	0	0	0		0
G07	209189P2_G	NOCALL	D.Low Probability	.922591	.997143	6277.1	41.937353	12.404962	860.350437		1.177274
G07	210090P15_G	NOCALL	I.Bad Spectrum	0	0	0	0	0	0		0
G08	201322P9_G	G	A.Conservative	2.300634	.995053	6445.3	26.786565	10.435379	875.119694		.807393
G08	201694P4_G	NOCALL	D.Low Probability	1.445201	.987807	5337.5	39.786774	9.002739	670.833515		1.19336
G08	208825P7_G	NOCALL	I.Bad Spectrum	0	0	0	0	0	0		0
G08	209189P2_G	NOCALL	D.Low Probability	1.974129	.995033	6277.1	37.383793	10.151713	854.590985		1.19336
G08	210090P15_G	NOCALL	I.Bad Spectrum	0	0	0	0	0	0		0
G09	201322P9_G	G	A.Conservative	2.073922	.996508	6445.3	21.536917	10.778663	849.505457		.83238
G09	201694P4_G	G	A.Conservative	1.860832	.992605	5337.5	26.766961	14.075673	604.302382		.594051
G09	208825P7_G	NOCALL	I.Bad Spectrum	0	0	0	0	0	0		0
G09	209189P2_G	G	A.Conservative	2.266075	.910624	6277.1	14.100601	9.15163	759.747388		.594051
G09	210090P15_G	NOCALL	I.Bad Spectrum	0	0	0	0	0	0		0
G10	201322P9_G	G	A.Conservative	1.764704	.845196	6445.3	18.76495	8.499244	918.341613		.721117
G10	201694P4_G	G	A.Conservative	1.348661	.99432	5337.5	32.940731	17.85587	731.458295		.483314
G10	208825P7_G	NOCALL	I.Bad Spectrum	0	0	0	0	0	0		0
G10	209189P2_G	G	A.Conservative	2.044611	.996165	6277.1	31.438675	20.365294	891.415344		.483314
G10	210090P15_G	NOCALL	I.Bad Spectrum	0	0	0	0	0	0		0
G11	201322P9_G	G	A.Conservative	.577357	.914243	6445.3	20.863117	9.200006	911.057933		.812329
G11	201694P4_G	NOCALL	D.Low Probability	.387024	.980906	5337.5	19.629616	6.554472	698.665442		.967529
G11	208825P7_G	NOCALL	I.Bad Spectrum	0	0	0	0	0	0		0
G11	209189P2_G	NOCALL	D.Low Probability	.748494	.990829	6277.1	25.665003	10.244789	886.06051		.967529
G11	210090P15_G	NOCALL	I.Bad Spectrum	0	0	0	0	0	0		0
G12	201322P9_G	G	A.Conservative	-.000632	.804325	6445.3	14.537237	8.114038	851.369959		.738149
G12	201694P4_G	NOCALL	D.Low Probability	-.402967	.989987	5337.5	59.771425	16.723295	694.301616		1.148302
G12	208825P7_G	NOCALL	I.Bad Spectrum	0	0	0	0	0	0		0
G12	209189P2_G	NOCALL	D.Low Probability	.157946	.994657	6277.1	45.995892	15.552544	868.006823		1.148302
G12	210090P15_G	NOCALL	I.Bad Spectrum	0	0	0	0	0	0		0
G13	201322P9_G	G	A.Conservative	1.377747	.928048	6445.3	24.076802	9.319526	880.925562		.918244
G13	201694P4_G	G	A.Conservative	1.246398	.989263	5337.5	20.566225	12.194561	691.594341		.438953
G13	208825P7_G	NOCALL	I.Bad Spectrum	0	0	0	0	0	0		0
G13	209189P2_G	G	A.Conservative	1.594673	.8146	6277.1	11.379946	8.225021	895.983895		.438953
G13	210090P15_G	NOCALL	I.Bad Spectrum	0	0	0	0	0	0		0
G14	201322P9_G	G	A.Conservative	1.816242	.944546	6445.3	35.318891	9.482022	880.472501		1.155237
G14	201694P4_G	G	A.Conservative	1.463686	.990685	5337.5	32.529285	15.708311	680.457013		.507225
G14	208825P7_G	NOCALL	I.Bad Spectrum	0	0	0	0	0	0		0
G14	209189P2_G	G	A.Conservative	2.082544	.993852	6277.1	36.127467	20.628115	843.272792		.507225
G14	210090P15_G	NOCALL	D.Low Probability	1.487844	.168989	5515.6	4.990262	1.108646	670.708749		1.02954
G15	201322P9_G	G	A.Conservative	1.969622	.930347	6445.3	28.916623	9.341729	860.758667		.98801
G15	201694P4_G	G	A.Conservative	1.692162	.996405	5337.5	53.12423	29.195018	718.102613		.504574
G15	208825P7_G	NOCALL	I.Bad Spectrum	0	0	0	0	0	0		0
G15	209189P2_G	G	A.Conservative	2.29959	.99748	6277.1	28.477018	18.669582	807.024966		.504574
G15	210090P15_G	NOCALL	I.Bad Spectrum	0	0	0	0	0	0		0
G16	201322P9_G	G	A.Conservative	1.812214	.931976	6445.3	21.354738	9.358862	859.55089		.846633
G16	201694P4_G	G	A.Conservative	1.74408	.998043	5337.5	45.394403	22.378009	661.449873		.590162
G16	208825P7_G	NOCALL	I.Bad Spectrum	0	0	0	0	0	0		0
G16	209189P2_G	G	A.Conservative	2.251798	.997606	6277.1	33.239075	21.005295	803.336722		.590162
G16	210090P15_G	NOCALL	I.Bad Spectrum	0	0	0	0	0	0		0
G17	201322P9_G	G	A.Conservative	1.285808	.881782	6445.3	16.992987	8.880445	871.127685		.66709
G17	201694P4_G	G	A.Conservative	1.261198	.997634	5337.5	47.55935	27.285118	687.449986		.444867
G17	208825P7_G	NOCALL	I.Bad Spectrum	0	0	0	0	0	0		0
G17	209189P2_G	G	A.Conservative	1.554311	.997725	6277.1	37.86408	26.095042	856.526856		.444867
G17	210090P15_G	NOCALL	I.Bad Spectrum	0	0	0	0	0	0		0
G18	201322P9_G	G	A.Conservative	-.346184	.875714	6445.3	11.102549	8.833081	843.707519		.548389
G18	201694P4_G	G	A.Conservative	-.250363	.995344	5337.5	34.645516	22.773572	647.166934		.548389
G18	208825P7_G	NOCALL	I.Bad Spectrum	0	0	0	0	0	0		0
G18	209189P2_G	G	A.Conservative	-.208921	.993111	6277.1	40.037138	30.972338	807.060068		.548389
G18	210090P15_G	NOCALL	I.Bad Spectrum	0	0	0	0	0	0		0
G19	201322P9_G	G	A.Conservative	1.985926	.849769	6445.3	12.410395	8.575109	953.422138		.475993
G19	201694P4_G	NOCALL	D.Low Probability	1.241422	.686141	5337.5	16.154501	4.229129	643.901123		1.063071
G19	208825P7_G	NOCALL	I.Bad Spectrum	0	0	0	0	0	0		0
G19	209189P2_G	NOCALL	D.Low Probability	1.71109	.148083	6277.1	3.238325	1.023243	843.640529		1.063071
G19	210090P15_G	NOCALL	I.Bad Spectrum	0	0	0	0	0	0		0
G20	201322P9_G	G	A.Conservative	1.62145	.992769	6445.3	25.056547	10.040643	855.40238		.859915
G20	201694P4_G	G	A.Conservative	1.662582	.990509	5337.5	20.453873	13.515623	654.666314		.447109
G20	208825P7_G	NOCALL	I.Bad Spectrum	0	0	0	0	0	0		0
G20	209189P2_G	G	A.Conservative	2.168582	.99328	6277.1	23.207271	18.879557	801.32979		.447109
G20	210090P15_G	NOCALL	I.Bad Spectrum	0	0	0	0	0	0		0
G21	201322P9_G	G	A.Conservative	1.827438	.838806	6445.3	24.535535	8.437146	882.387005		1.06487
G21	201694P4_G	NOCALL	D.Low Probability	1.400388	.666807	5337.5	18.816666	4.095293	680.896182		1.235858
G21	208825P7_G	NOCALL	I.Bad Spectrum	0	0	0	0	0	0		0
G21	209189P2_G	G	A.Conservative	2.049561	.994998	6277.1	16.47095	11.881118	856.781769		.496831
G21	210090P15_G	NOCALL	I.Bad Spectrum	0	0	0	0	0	0		0
G22	201322P9_G	G	A.Conservative	1.615904	.979819	6445.3	24.951177	9.839883	837.027976		.946243
G22	201694P4_G	G	A.Conservative	1.751751	.992543	5337.5	17.147581	11.491547	643.355896		.459226
G22	208825P7_G	NOCALL	I.Bad Spectrum	0	0	0	0	0	0		0
G22	209189P2_G	G	A.Conservative	2.467259	.998978	6277.1	18.037449	14.600128	802.905617		.459226
G22	210090P15_G	NOCALL	I.Bad Spectrum	0	0	0	0	0	0		0
G23	201322P9_G	G	A.Conservative	.356696	.99666	6445.3	17.531842	11.729003	841.601193		.544869
G23	201694P4_G	NOCALL	D.Low Probability	-.090145	.98967	5337.5	54.409127	15.565047	689.373928		1.021276
G23	208825P7_G	NOCALL	I.Bad Spectrum	0	0	0	0	0	0		0
G23	209189P2_G	NOCALL	D.Low Probability	.35549	.995163	6277.1	32.608438	11.1073	869.844293		1.021276
G23	210090P15_G	NOCALL	I.Bad Spectrum	0	0	0	0	0	0		0
G24	201322P9_G	G	A.Conservative	-1.366179	.869899	6445.3	21.596061	8.770775	821.289563		.981279
G24	201694P4_G	NOCALL	D.Low Probability	-1.323204	.60841	5337.5	11.531779	3.762156	678.476712		.981279
G24	208825P7_G	NOCALL	I.Bad Spectrum	0	0	0	0	0	0		0
G24	209189P2_G	NOCALL	D.Low Probability	-1.234314	.087721	6277.1	1.717114	.675388	838.262036		.981279
G24	210090P15_G	NOCALL	I.Bad Spectrum	0	0	0	0	0	0		0
H01	201322P9_G	G	A.Conservative	.232632	.996971	6445.3	20.558591	11.297016	866.172271		.64053
H01	201694P4_G	G	A.Conservative	.143172	.997164	5337.5	16.958867	10.023817	678.240371		.457702
H01	208825P7_G	NOCALL	I.Bad Spectrum	0	0	0	0	0	0		0
H01	209189P2_G	G	A.Conservative	.508069	.93597	6277.1	13.26365	9.398221	822.913123		.457702
H01	210090P15_G	NOCALL	I.Bad Spectrum	0	0	0	0	0	0		0
H02	201322P9_G	G	A.Conservative	.32409	.994877	6445.3	21.886533	10.285594	893.305354		.817248
H02	201694P4_G	NOCALL	D.Low Probability	.267375	.984392	5337.5	31.034751	8.104162	713.189569		1.135793
H02	208825P7_G	NOCALL	I.Bad Spectrum	0	0	0	0	0	0		0
H02	209189P2_G	NOCALL	D.Low Probability	.527087	.150251	6277.1	3.364935	1.043211	878.518786		1.135793
H02	210090P15_G	NOCALL	I.Bad Spectrum	0	0	0	0	0	0		0
H03	201322P9_G	G	A.Conservative	1.173485	.993765	6445.3	21.789099	9.985912	804.177431		.744141
H03	201694P4_G	G	A.Conservative	1.194448	.994725	5337.5	36.218048	24.157197	678.307985		.468735
H03	208825P7_G	NOCALL	I.Bad Spectrum	0	0	0	0	0	0		0
H03	209189P2_G	G	A.Conservative	1.464891	.995789	6277.1	32.494444	25.398114	820.423519		.468735
H03	210090P15_G	NOCALL	I.Bad Spectrum	0	0	0	0	0	0		0
H04	201322P9_G	G	A.Conservative	1.018375	.998516	6445.3	23.102038	11.640097	814.747582		.673232
H04	201694P4_G	NOCALL	D.Low Probability	.613777	.913436	5337.5	22.598974	5.579837	690.45325		1.114632
H04	208825P7_G	NOCALL	I.Bad Spectrum	0	0	0	0	0	0		0
H04	209189P2_G	NOCALL	D.Low Probability	1.018075	.999245	6277.1	60.767298	18.183835	838.251741		1.114632
H04	210090P15_G	NOCALL	I.Bad Spectrum	0	0	0	0	0	0		0
H05	201322P9_G	G	A.Conservative	1.276453	.830154	6445.3	12.564491	8.379298	904.832173		.501581
H05	201694P4_G	NOCALL	D.Low Probability	.484756	.988265	5337.5	44.276948	10.210342	686.964005		1.186924
H05	208825P7_G	NOCALL	I.Bad Spectrum	0	0	0	0	0	0		0
H05	209189P2_G	G	A.Conservative	1.21351	.998844	6277.1	30.526083	11.53965	815.352528		.726219
H05	210090P15_G	NOCALL	I.Bad Spectrum	0	0	0	0	0	0		0
H06	201322P9_G	G	A.Conservative	-.644313	.995759	6445.3	19.73397	10.968938	889.359097		.68247
H06	201694P4_G	NOCALL	D.Low Probability	-.784298	.988866	5337.5	43.205578	9.392389	673.381542		1.17451
H06	208825P7_G	NOCALL	I.Bad Spectrum	0	0	0	0	0	0		0
H06	209189P2_G	NOCALL	D.Low Probability	-.621276	.995742	6277.1	38.696165	10.034728	848.575351		1.17451
H06	210090P15_G	NOCALL	I.Bad Spectrum	0	0	0	0	0	0		0
H07	201322P9_G	G	A.Conservative	.450308	.882482	6445.3	26.199919	8.864511	875.03595		.972196
H07	201694P4_G	NOCALL	D.Low Probability	.02568	.988524	5337.5	68.91259	16.335016	657.015088		1.232816
H07	208825P7_G	NOCALL	I.Bad Spectrum	0	0	0	0	0	0		0
H07	209189P2_G	G	A.Conservative	.721208	.994165	6277.1	28.807044	15.538343	840.540019		.52046
H07	210090P15_G	NOCALL	I.Bad Spectrum	0	0	0	0	0	0		0
H08	201322P9_G	G	A.Conservative	.823991	.902443	6445.3	18.942691	9.074795	868.335571		.718189
H08	201694P4_G	G	A.Conservative	.956083	.98936	5337.5	15.011258	9.933986	707.824798		.490222
H08	208825P7_G	NOCALL	I.Bad Spectrum	0	0	0	0	0	0		0
H08	209189P2_G	NOCALL	D.Low Probability	.680655	.994821	6277.1	29.763998	8.83161	918.899475		1.147837
H08	210090P15_G	NOCALL	I.Bad Spectrum	0	0	0	0	0	0		0
H09	201322P9_G	G	A.Conservative	1.038079	.956034	6445.3	18.032669	9.608064	891.373213		.641442
H09	201694P4_G	G	A.Conservative	.437197	.995079	5337.5	28.017215	15.600336	651.798219		.459984
H09	208825P7_G	NOCALL	I.Bad Spectrum	0	0	0	0	0	0		0
H09	209189P2_G	G	A.Conservative	.972078	.841215	6277.1	12.936791	8.478831	840.312304		.459984
H09	210090P15_G	NOCALL	I.Bad Spectrum	0	0	0	0	0	0		0
H10	201322P9_G	G	A.Conservative	1.063274	.914311	6445.3	28.405895	9.169904	845.699738		1.047124
H10	201694P4_G	G	A.Conservative	.987406	.80336	5337.5	15.005322	8.096295	712.352644		.467728
H10	208825P7_G	NOCALL	I.Bad Spectrum	0	0	0	0	0	0		0
H10	209189P2_G	G	A.Conservative	1.477631	.996208	6277.1	28.897346	12.90308	836.040228		.724033
H10	210090P15_G	NOCALL	I.Bad Spectrum	0	0	0	0	0	0		0
H11	201322P9_G	G	A.Conservative	.974168	.814858	6445.3	21.794872	8.202209	806.998042		.874614
H11	201694P4_G	NOCALL	D.Low Probability	.602344	.988292	5337.5	70.782006	15.711617	638.65591		1.230946
H11	208825P7_G	NOCALL	I.Bad Spectrum	0	0	0	0	0	0		0
H11	209189P2_G	G	A.Conservative	.8229	.996263	6277.1	18.402566	13.818211	797.476995		.501429
H11	210090P15_G	NOCALL	I.Bad Spectrum	0	0	0	0	0	0		0
H12	201322P9_G	G	A.Conservative	-1.319415	.895486	6445.3	24.61986	9.021189	851.045816		1.14722
H12	201694P4_G	NOCALL	D.Low Probability	-1.25868	.988925	5337.5	57.455044	17.286805	687.070423		1.14722
H12	208825P7_G	NOCALL	I.Bad Spectrum	0	0	0	0	0	0		0
H12	209189P2_G	G	A.Conservative	-.816193	.978202	6277.1	13.251656	9.822035	847.069732		.466622
H12	210090P15_G	NOCALL	I.Bad Spectrum	0	0	0	0	0	0		0
H13	201322P9_G	G	A.Conservative	1.12962	.873962	6445.3	20.110915	8.783253	841.698218		.710858
H13	201694P4_G	G	A.Conservative	1.298317	.995909	5337.5	33.707988	19.850478	674.907185		.510169
H13	208825P7_G	NOCALL	I.Bad Spectrum	0	0	0	0	0	0		0
H13	209189P2_G	G	A.Conservative	1.617992	.996549	6277.1	28.80749	20.06393	828.58211		.510169
H13	210090P15_G	NOCALL	I.Bad Spectrum	0	0	0	0	0	0		0
H14	201322P9_G	G	A.Conservative	1.328925	.909058	6445.3	18.892861	9.118097	865.843293		.684135
H14	201694P4_G	G	A.Conservative	1.193714	.994979	5337.5	38.780735	24.374892	675.181497		.456608
H14	208825P7_G	NOCALL	I.Bad Spectrum	0	0	0	0	0	0		0
H14	209189P2_G	G	A.Conservative	1.331818	.997226	6277.1	20.620472	15.545975	876.635583		.456608
H14	210090P15_G	NOCALL	I.Bad Spectrum	0	0	0	0	0	0		0
H15	201322P9_G	G	A.Conservative	1.207313	.917952	6445.3	25.012881	9.198113	852.719682		.986481
H15	201694P4_G	G	A.Conservative	1.182588	.993632	5337.5	31.792532	16.625044	689.82743		.559082
H15	208825P7_G	NOCALL	I.Bad Spectrum	0	0	0	0	0	0		0
H15	209189P2_G	G	A.Conservative	1.387645	.997224	6277.1	27.496722	17.00687	845.458234		.559082
H15	210090P15_G	NOCALL	I.Bad Spectrum	0	0	0	0	0	0		0
H16	201322P9_G	G	A.Conservative	.886949	.889125	6445.3	19.525512	8.935338	844.418204		.84637
H16	201694P4_G	G	A.Conservative	.656815	.995839	5337.5	28.493448	18.597746	702.838176		.477838
H16	208825P7_G	NOCALL	I.Bad Spectrum	0	0	0	0	0	0		0
H16	209189P2_G	G	A.Conservative	.9878	.989709	6277.1	18.650976	14.351151	858.420825		.477838
H16	210090P15_G	NOCALL	I.Bad Spectrum	0	0	0	0	0	0		0
H17	201322P9_G	G	A.Conservative	.452631	.996934	6445.3	19.23692	10.061172	885.821479		.651807
H17	201694P4_G	G	A.Conservative	.506927	.997184	5337.5	27.462996	19.628554	720.870524		.44485
H17	208825P7_G	NOCALL	I.Bad Spectrum	0	0	0	0	0	0		0
H17	209189P2_G	G	A.Conservative	.781	.995377	6277.1	24.199258	20.335989	870.122307		.44485
H17	210090P15_G	NOCALL	I.Bad Spectrum	0	0	0	0	0	0		0
H18	201322P9_G	G	A.Conservative	-1.120024	.991211	6445.3	12.827282	9.968187	836.925295		.46883
H18	201694P4_G	G	A.Conservative	-1.141461	.99786	5337.5	40.764076	26.35621	625.525223		.46883
H18	208825P7_G	NOCALL	I.Bad Spectrum	0	0	0	0	0	0		0
H18	209189P2_G	G	A.Conservative	-.821195	.998737	6277.1	28.908794	21.847077	811.157623		.46883
H18	210090P15_G	NOCALL	I.Bad Spectrum	0	0	0	0	0	0		0
H19	201322P9_G	G	A.Conservative	1.036501	.998955	6445.3	27.982789	11.886691	821.109163		.7695
H19	201694P4_G	G	A.Conservative	.583531	.992676	5337.5	54.164641	29.374434	646.063187		.454623
H19	208825P7_G	NOCALL	I.Bad Spectrum	0	0	0	0	0	0		0
H19	209189P2_G	G	A.Conservative	.971378	.99459	6277.1	27.606993	17.911914	795.786531		.454623
H19	210090P15_G	NOCALL	I.Bad Spectrum	0	0	0	0	0	0		0
H20	201322P9_G	G	A.Conservative	.982476	.995372	6445.3	29.693214	10.339978	837.11867		.9729
H20	201694P4_G	G	A.Conservative	1.37391	.993402	5337.5	39.12455	21.461092	671.776894		.516385
H20	208825P7_G	NOCALL	I.Bad Spectrum	0	0	0	0	0	0		0
H20	209189P2_G	G	A.Conservative	1.695338	.998913	6277.1	18.671909	12.144202	794.697586		.516385
H20	210090P15_G	NOCALL	I.Bad Spectrum	0	0	0	0	0	0		0
H21	201322P9_G	G	A.Conservative	1.135527	.897638	6445.3	18.115827	9.022924	862.311899		.671654
H21	201694P4_G	G	A.Conservative	1.147542	.998314	5337.5	51.003996	28.879448	637.998154		.488373
H21	208825P7_G	NOCALL	I.Bad Spectrum	0	0	0	0	0	0		0
H21	209189P2_G	G	A.Conservative	1.085673	.998234	6277.1	37.950422	26.741553	809.07973		.488373
H21	210090P15_G	NOCALL	I.Bad Spectrum	0	0	0	0	0	0		0
H22	201322P9_G	G	A.Conservative	.781083	.997352	6445.3	25.121913	10.999775	821.971815		.868924
H22	201694P4_G	G	A.Conservative	1.116498	.997234	5337.5	25.899416	17.261894	659.416585		.505124
H22	208825P7_G	NOCALL	I.Bad Spectrum	0	0	0	0	0	0		0
H22	209189P2_G	G	A.Conservative	1.419235	.99451	6277.1	21.381562	16.547897	774.271372		.505124
H22	210090P15_G	NOCALL	D.Low Probability	.49968	.418625	5515.6	10.134939	2.58054	693.071544		1.230239
H23	201322P9_G	G	A.Conservative	.124042	.877551	6445.3	14.392336	8.807047	812.78047		.539404
H23	201694P4_G	G	A.Conservative	.233933	.997561	5337.5	22.622547	11.282088	664.312355		.539404
H23	208825P7_G	NOCALL	I.Bad Spectrum	0	0	0	0	0	0		0
H23	209189P2_G	NOCALL	D.Low Probability	.07293	.995045	6277.1	54.140353	16.057385	846.776275		1.230671
H23	210090P15_G	NOCALL	I.Bad Spectrum	0	0	0	0	0	0		0
H24	201322P9_G	G	A.Conservative	-1.962171	.816162	6445.3	27.573846	8.192522	799.603023		1.009937
H24	201694P4_G	NOCALL	D.Low Probability	-1.708688	.340097	5337.5	8.808346	2.154869	642.359071		1.119421
H24	208825P7_G	NOCALL	I.Bad Spectrum	0	0	0	0	0	0		0
H24	209189P2_G	NOCALL	D.Low Probability	-1.668949	.325039	6277.1	7.063782	2.075137	802.947258		1.119421
H24	210090P15_G	NOCALL	I.Bad Spectrum	0	0	0	0	0	0		0
I01	201322P9_G	G	A.Conservative	2.127073	.994339	6445.3	19.424777	11.181236	859.566562		.526446
I01	201694P4_G	G	A.Conservative	1.781218	.991514	5337.5	28.301235	13.329928	631.965678		.526446
I01	208825P7_G	NOCALL	I.Bad Spectrum	0	0	0	0	0	0		0
I01	209189P2_G	G	A.Conservative	2.30492	.993218	6277.1	22.767898	12.709886	847.358344		.526446
I01	210090P15_G	NOCALL	I.Bad Spectrum	0	0	0	0	0	0		0
I02	201322P9_G	G	A.Conservative	2.8093	.996001	6445.3	20.436794	10.028245	863.248878		.729663
I02	201694P4_G	NOCALL	D.Low Probability	1.591151	.822196	5337.5	16.214101	5.072036	688.539036		.984368
I02	208825P7_G	NOCALL	I.Bad Spectrum	0	0	0	0	0	0		0
I02	209189P2_G	NOCALL	I.Bad Spectrum	0	0	0	0	0	0		0
I02	210090P15_G	NOCALL	I.Bad Spectrum	0	0	0	0	0	0		0
I03	201322P9_G	G	A.Conservative	2.61764	.880009	6445.3	25.982245	8.844463	903.406293		1.148387
I03	201694P4_G	G	A.Conservative	2.084848	.993826	5337.5	20.35282	14.601123	695.415466		.41635
I03	208825P7_G	NOCALL	I.Bad Spectrum	0	0	0	0	0	0		0
I03	209189P2_G	G	A.Conservative	2.912307	.993501	6277.1	17.30007	14.616043	849.711998		.41635
I03	210090P15_G	NOCALL	I.Bad Spectrum	0	0	0	0	0	0		0
I04	201322P9_G	G	A.Conservative	2.750013	.834576	6445.3	19.186111	8.41363	921.009116		.790951
I04	201694P4_G	G	A.Conservative	2.471227	.988488	5337.5	22.821583	13.628039	683.683234		.466054
I04	208825P7_G	NOCALL	I.Bad Spectrum	0	0	0	0	0	0		0
I04	209189P2_G	NOCALL	D.Low Probability	2.528686	.993999	6277.1	35.961072	11.528853	887.753226		1.078186
I04	210090P15_G	NOCALL	I.Bad Spectrum	0	0	0	0	0	0		0
I05	201322P9_G	G	A.Conservative	2.545529	.890793	6445.3	18.284318	8.957355	861.178561		.668201
I05	201694P4_G	G	A.Conservative	2.139613	.991455	5337.5	38.320317	21.673758	704.274655		.496857
I05	208825P7_G	NOCALL	I.Bad Spectrum	0	0	0	0	0	0		0
I05	209189P2_G	G	A.Conservative	2.863851	.996498	6277.1	22.13369	14.896371	866.862951		.496857
I05	210090P15_G	NOCALL	I.Bad Spectrum	0	0	0	0	0	0		0
I06	201322P9_G	G	A.Conservative	1.291934	.815923	6445.3	15.728949	8.2267	900.733853		.709854
I06	201694P4_G	G	A.Conservative	1.517435	.996436	5337.5	25.814144	16.698833	663.951912		.474537
I06	208825P7_G	NOCALL	I.Bad Spectrum	0	0	0	0	0	0		0
I06	209189P2_G	G	A.Conservative	1.764159	.996674	6277.1	16.624943	13.132589	807.85645		.474537
I06	210090P15_G	NOCALL	I.Bad Spectrum	0	0	0	0	0	0		0
I07	201322P9_G	G	A.Conservative	2.276467	.822916	6445.3	27.202489	8.292426	946.209645		1.24885
I07	201694P4_G	NOCALL	D.Low Probability	1.896997	.991771	5337.5	79.680958	19.438119	718.042966		1.24885
I07	208825P7_G	NOCALL	I.Bad Spectrum	0	0	0	0	0	0		0
I07	209189P2_G	NOCALL	D.Low Probability	2.363616	.985959	6277.1	20.683984	6.101217	918.506533		1.24885
I07	210090P15_G	NOCALL	I.Bad Spectrum	0	0	0	0	0	0		0
I08	201322P9_G	G	A.Conservative	2.543818	.837149	6445.3	19.549706	8.44572	910.637044		.913037
I08	201694P4_G	G	A.Conservative	2.026077	.994279	5337.5	21.53901	11.066977	704.694166		.560156
I08	208825P7_G	NOCALL	I.Bad Spectrum	0	0	0	0	0	0		0
I08	209189P2_G	NOCALL	D.Low Probability	2.565557	.988307	6277.1	27.144532	8.133973	906.96289		1.227655
I08	210090P15_G	NOCALL	I.Bad Spectrum	0	0	0	0	0	0		0
I09	201322P9_G	G	A.Conservative	2.98278	.858527	6445.3	17.065948	8.635784	873.345888		.78968
I09	201694P4_G	G	A.Conservative	2.565316	.989339	5337.5	23.575622	14.248492	680.885644		.479391
I09	208825P7_G	NOCALL	I.Bad Spectrum	0	0	0	0	0	0		0
I09	209189P2_G	G	A.Conservative	3.335605	.997242	6277.1	35.585179	25.749058	839.235953		.479391
I09	210090P15_G	NOCALL	I.Bad Spectrum	0	0	0	0	0	0		0
I10	201322P9_G	G	A.Conservative	2.720582	.915061	6445.3	27.741315	9.196275	881.567867		1.081076
I10	201694P4_G	G	A.Conservative	2.673275	.992496	5337.5	27.777269	18.38542	675.838447		.430654
I10	208825P7_G	NOCALL	I.Bad Spectrum	0	0	0	0	0	0		0
I10	209189P2_G	G	A.Conservative	2.917891	.994194	6277.1	51.128804	16.455286	859.220686		1.081076
I10	210090P15_G	NOCALL	I.Bad Spectrum	0	0	0	0	0	0		0
I11	201322P9_G	G	A.Conservative	2.071851	.949944	6445.3	23.04603	9.529487	825.183364		.887603
I11	201694P4_G	NOCALL	D.Low Probability	1.257839	.769603	5337.5	19.217358	4.726544	679.778476		1.125236
I11	208825P7_G	NOCALL	I.Bad Spectrum	0	0	0	0	0	0		0
I11	209189P2_G	NOCALL	D.Low Probability	1.875244	.891113	6277.1	18.792896	5.3959	840.345242		1.125236
I11	210090P15_G	NOCALL	I.Bad Spectrum	0	0	0	0	0	0		0
I12	201322P9_G	G	A.Conservative	.218962	.927519	6445.3	16.194724	9.316973	874.945321		.548503
I12	201694P4_G	G	A.Conservative	.120792	.995241	5337.5	29.16055	18.38905	666.224291		.423842
I12	208825P7_G	NOCALL	I.Bad Spectrum	0	0	0	0	0	0		0
I12	209189P2_G	G	A.Conservative	.536377	.995675	6277.1	25.20152	18.845949	826.217777		.423842
I12	210090P15_G	NOCALL	I.Bad Spectrum	0	0	0	0	0	0		0
I13	201322P9_G	G	A.Conservative	2.740524	.873405	6445.3	17.532534	8.797841	884.408464		.759406
I13	201694P4_G	G	A.Conservative	3.049402	.993675	5337.5	23.477562	18.24133	654.708145		.568631
I13	208825P7_G	NOCALL	I.Bad Spectrum	0	0	0	0	0	0		0
I13	209189P2_G	G	A.Conservative	3.297519	.997227	6277.1	32.070625	21.374059	883.738688		.568631
I13	210090P15_G	NOCALL	I.Bad Spectrum	0	0	0	0	0	0		0
I14	201322P9_G	G	A.Conservative	2.78548	.838551	6445.3	15.492597	8.417672	846.551111		.614467
I14	201694P4_G	G	A.Conservative	2.34058	.998155	5337.5	40.441823	26.334542	664.84153		.47319
I14	208825P7_G	NOCALL	I.Bad Spectrum	0	0	0	0	0	0		0
I14	209189P2_G	G	A.Conservative	3.100647	.997018	6277.1	29.966897	23.079992	838.935536		.47319
I14	210090P15_G	NOCALL	I.Bad Spectrum	0	0	0	0	0	0		0
I15	201322P9_G	NOCALL	D.Low Probability	2.840185	.991335	6445.3	40.405763	19.156471	907.048392		1.059361
I15	201694P4_G	G	A.Conservative	2.450493	.994189	5337.5	40.228332	24.436839	696.188236		.449836
I15	208825P7_G	NOCALL	I.Bad Spectrum	0	0	0	0	0	0		0
I15	209189P2_G	G	A.Conservative	3.328633	.99891	6277.1	55.939424	40.479765	909.262102		.449836
I15	210090P15_G	NOCALL	I.Bad Spectrum	0	0	0	0	0	0		0
I16	201322P9_G	G	B.Moderate	2.452753	.899164	6445.3	24.351681	7.247913	875.811275		1.058754
I16	201694P4_G	G	A.Conservative	2.553548	.997866	5337.5	67.076055	35.558715	684.155628		.501345
I16	208825P7_G	NOCALL	I.Bad Spectrum	0	0	0	0	0	0		0
I16	209189P2_G	G	A.Conservative	2.920072	.995563	6277.1	37.116909	25.018003	825.327885		.501345
I16	210090P15_G	NOCALL	I.Bad Spectrum	0	0	0	0	0	0		0
I17	201322P9_G	G	A.Conservative	1.675576	.955905	6445.3	23.570056	9.600371	918.845514		.742778
I17	201694P4_G	G	A.Conservative	1.415989	.993745	5337.5	46.580983	27.300013	733.145852		.423889
I17	208825P7_G	NOCALL	I.Bad Spectrum	0	0	0	0	0	0		0
I17	209189P2_G	G	A.Conservative	2.056587	.997618	6277.1	36.318821	25.471682	904.123205		.423889
I17	210090P15_G	NOCALL	I.Bad Spectrum	0	0	0	0	0	0		0
I18	201322P9_G	G	A.Conservative	.601525	.85837	6445.3	12.002557	8.664954	843.010933		.491362
I18	201694P4_G	G	A.Conservative	.420718	.998648	5337.5	44.396739	25.531839	681.368495		.491362
I18	208825P7_G	NOCALL	I.Bad Spectrum	0	0	0	0	0	0		0
I18	209189P2_G	G	A.Conservative	.772173	.995647	6277.1	40.094286	27.989765	831.195841		.491362
I18	210090P15_G	NOCALL	I.Bad Spectrum	0	0	0	0	0	0		0
I19	201322P9_G	G	A.Conservative	1.90151	.877404	6445.3	12.052813	8.835482	839.955662		.490486
I19	201694P4_G	G	A.Conservative	1.46136	.997371	5337.5	33.744486	20.372099	647.472359		.490486
I19	208825P7_G	NOCALL	I.Bad Spectrum	0	0	0	0	0	0		0
I19	209189P2_G	G	A.Conservative	2.069332	.996607	6277.1	34.676718	24.686091	811.373895		.490486
I19	210090P15_G	NOCALL	I.Bad Spectrum	0	0	0	0	0	0		0
I20	201322P9_G	NOCALL	D.Low Probability	2.871226	.994711	6445.3	53.188072	16.351795	892.76952		1.219003
I20	201694P4_G	G	A.Conservative	2.634022	.995955	5337.5	56.168006	32.972183	676.933832		.508773
I20	208825P7_G	NOCALL	I.Bad Spectrum	0	0	0	0	0	0		0
I20	209189P2_G	G	A.Conservative	3.252777	.998063	6277.1	49.856592	34.969927	822.799298		.508773
I20	210090P15_G	NOCALL	I.Bad Spectrum	0	0	0	0	0	0		0
I21	201322P9_G	G	A.Conservative	3.317158	.837682	6445.3	11.37471	8.449566	880.407452		.500534
I21	201694P4_G	G	A.Conservative	2.841898	.992403	5337.5	36.158308	21.598995	713.52313		.500534
I21	208825P7_G	NOCALL	I.Bad Spectrum	0	0	0	0	0	0		0
I21	209189P2_G	G	A.Conservative	3.427448	.99421	6277.1	43.096506	30.994193	866.588703		.500534
I21	210090P15_G	NOCALL	I.Bad Spectrum	0	0	0	0	0	0		0
I22	201322P9_G	G	A.Conservative	2.50676	.99555	6445.3	19.150464	10.63864	854.482763		.637237
I22	201694P4_G	G	A.Conservative	2.321721	.997428	5337.5	58.711805	37.681914	736.821348		.460021
I22	208825P7_G	NOCALL	I.Bad Spectrum	0	0	0	0	0	0		0
I22	209189P2_G	G	A.Conservative	2.750062	.992439	6277.1	18.870457	14.705321	791.74051		.460021
I22	210090P15_G	NOCALL	I.Bad Spectrum	0	0	0	0	0	0		0
I23	201322P9_G	G	A.Conservative	1.465358	.820042	6445.3	10.458595	8.248991	897.774769		.463599
I23	201694P4_G	NOCALL	D.Low Probability	.936276	.992058	5337.5	76.511862	20.855768	694.830972		1.099329
I23	208825P7_G	NOCALL	I.Bad Spectrum	0	0	0	0	0	0		0
I23	209189P2_G	G	A.Conservative	1.477642	.998382	6277.1	14.404709	11.040846	871.619557		.463599
I23	210090P15_G	NOCALL	I.Bad Spectrum	0	0	0	0	0	0		0
I24	201322P9_G	G	A.Conservative	-.304195	.967187	6445.3	29.99393	9.693752	839.388506		1.011747
I24	201694P4_G	NOCALL	D.Low Probability	-.301703	.688066	5337.5	18.543366	4.217559	625.31917		1.185747
I24	208825P7_G	NOCALL	I.Bad Spectrum	0	0	0	0	0	0		0
I24	209189P2_G	NOCALL	D.Low Probability	-.070485	.224506	6277.1	5.502566	1.50461	818.72257		1.185747
I24	210090P15_G	NOCALL	I.Bad Spectrum	0	0	0	0	0	0		0
J01	201322P9_G	G	A.Conservative	.865368	.804872	6445.3	24.240367	8.111425	872.984907		1.07113
J01	201694P4_G	G	A.Conservative	.419379	.993391	5337.5	47.141747	12.814088	656.419568		1.07113
J01	208825P7_G	NOCALL	I.Bad Spectrum	0	0	0	0	0	0		0
J01	209189P2_G	NOCALL	D.Low Probability	.913062	.992206	6277.1	20.441859	6.630647	826.286199		1.07113
J01	210090P15_G	NOCALL	I.Bad Spectrum	0	0	0	0	0	0		0
J02	201322P9_G	G	A.Conservative	2.350476	.882555	6445.3	20.303351	8.881784	898.239198		.893229
J02	201694P4_G	NOCALL	D.Low Probability	1.715236	.986158	5337.5	40.692078	10.77425	705.538287		1.151552
J02	208825P7_G	NOCALL	I.Bad Spectrum	0	0	0	0	0	0		0
J02	209189P2_G	NOCALL	D.Low Probability	2.248216	.794561	6277.1	15.077375	4.824099	876.252099		1.151552
J02	210090P15_G	NOCALL	I.Bad Spectrum	0	0	0	0	0	0		0
J03	201322P9_G	G	A.Conservative	2.006069	.931058	6445.3	23.882293	9.395314	825.56736		.974117
J03	201694P4_G	G	A.Conservative	1.646102	.819135	5337.5	14.128764	8.318459	682.916195		.430675
J03	208825P7_G	NOCALL	I.Bad Spectrum	0	0	0	0	0	0		0
J03	209189P2_G	G	A.Conservative	2.418645	.879155	6277.1	12.520555	8.816856	810.691168		.430675
J03	210090P15_G	NOCALL	I.Bad Spectrum	0	0	0	0	0	0		0
J04	201322P9_G	G	A.Conservative	1.685715	.823565	6445.3	23.445818	8.28906	847.532744		1.020862
J04	201694P4_G	G	A.Conservative	1.118914	.992118	5337.5	24.64245	12.986145	755.353718		.613176
J04	208825P7_G	NOCALL	I.Bad Spectrum	0	0	0	0	0	0		0
J04	209189P2_G	G	A.Conservative	2.458577	.99564	6277.1	10.661121	10.007166	829.983668		.402981
J04	210090P15_G	NOCALL	I.Bad Spectrum	0	0	0	0	0	0		0
J05	201322P9_G	G	A.Conservative	2.433941	.994846	6445.3	24.688948	11.166135	849.266071		.78251
J05	201694P4_G	G	A.Conservative	2.688784	.993407	5337.5	27.791402	13.533934	673.530901		.586292
J05	208825P7_G	NOCALL	I.Bad Spectrum	0	0	0	0	0	0		0
J05	209189P2_G	G	A.Conservative	2.884928	.995211	6277.1	19.928047	11.936241	844.316751		.586292
J05	210090P15_G	NOCALL	I.Bad Spectrum	0	0	0	0	0	0		0
J06	201322P9_G	G	A.Conservative	.193678	.933635	6445.3	24.201712	9.383388	877.004145		.894449
J06	201694P4_G	G	A.Conservative	.615309	.996443	5337.5	24.001805	17.842939	734.572244		.379281
J06	208825P7_G	NOCALL	I.Bad Spectrum	0	0	0	0	0	0		0
J06	209189P2_G	NOCALL	D.Low Probability	.381442	.997985	6277.1	40.559832	12.7612	855.630169		1.042414
J06	210090P15_G	NOCALL	I.Bad Spectrum	0	0	0	0	0	0		0
J07	201322P9_G	G	C.Aggressive	1.188924	.996994	6445.3	17.026624	6.434895	912.940599		.970699
J07	201694P4_G	NOCALL	D.Low Probability	.738685	.989274	5337.5	34.33623	10.428706	699.24538		.970699
J07	208825P7_G	NOCALL	I.Bad Spectrum	0	0	0	0	0	0		0
J07	209189P2_G	NOCALL	D.Low Probability	1.308195	.995982	6277.1	20.244559	7.406634	875.060909		.970699
J07	210090P15_G	NOCALL	I.Bad Spectrum	0	0	0	0	0	0		0
J08	201322P9_G	G	B.Moderate	2.060498	.871658	6445.3	20.69691	7.038675	835.55005		.98125
J08	201694P4_G	NOCALL	D.Low Probability	1.507999	.987508	5337.5	23.285236	6.306772	637.780629		.98125
J08	208825P7_G	NOCALL	I.Bad Spectrum	0	0	0	0	0	0		0
J08	209189P2_G	NOCALL	D.Low Probability	2.204377	.993027	6277.1	23.834011	7.834737	810.515247		.98125
J08	210090P15_G	NOCALL	I.Bad Spectrum	0	0	0	0	0	0		0
J09	201322P9_G	G	A.Conservative	2.457013	.805642	6445.3	22.370525	8.122866	909.483447		1.054317
J09	201694P4_G	G	A.Conservative	2.134761	.994475	5337.5	54.772357	31.162793	667.854031		.577761
J09	208825P7_G	NOCALL	I.Bad Spectrum	0	0	0	0	0	0		0
J09	209189P2_G	G	A.Conservative	2.691952	.997667	6277.1	31.520719	21.921076	901.292547		.577761
J09	210090P15_G	NOCALL	I.Bad Spectrum	0	0	0	0	0	0		0
J10	201322P9_G	G	A.Conservative	1.540516	.914631	6445.3	13.680122	9.199447	901.867698		.587749
J10	201694P4_G	G	A.Conservative	.416095	.859599	5337.5	10.803642	8.694612	671.292224		.397031
J10	208825P7_G	NOCALL	I.Bad Spectrum	0	0	0	0	0	0		0
J10	209189P2_G	G	A.Conservative	1.516271	.997478	6277.1	19.574238	18.546081	910.247378		.397031
J10	210090P15_G	NOCALL	I.Bad Spectrum	0	0	0	0	0	0		0
J11	201322P9_G	G	A.Conservative	1.48504	.896762	6445.3	18.916963	9.004334	888.981066		.613907
J11	201694P4_G	G	A.Conservative	1.174978	.989798	5337.5	18.681866	11.356819	674.840703		.446783
J11	208825P7_G	NOCALL	I.Bad Spectrum	0	0	0	0	0	0		0
J11	209189P2_G	G	A.Conservative	1.763374	.996829	6277.1	31.597322	22.541492	849.682382		.446783
J11	210090P15_G	NOCALL	I.Bad Spectrum	0	0	0	0	0	0		0
J12	201322P9_G	G	A.Conservative	.050381	.948006	6445.3	17.684209	9.536366	845.32526		.649349
J12	201694P4_G	G	A.Conservative	.058746	.995107	5337.5	29.653648	17.795531	691.449575		.488073
J12	208825P7_G	NOCALL	I.Bad Spectrum	0	0	0	0	0	0		0
J12	209189P2_G	G	A.Conservative	.357495	.997381	6277.1	25.325979	17.777337	836.025124		.488073
J12	210090P15_G	NOCALL	I.Bad Spectrum	0	0	0	0	0	0		0
J13	201322P9_G	G	A.Conservative	1.586139	.823355	6445.3	12.83206	8.294303	896.808687		.734839
J13	201694P4_G	G	A.Conservative	1.183563	.994798	5337.5	16.193857	12.55286	670.779174		.413518
J13	208825P7_G	NOCALL	I.Bad Spectrum	0	0	0	0	0	0		0
J13	209189P2_G	G	A.Conservative	1.91741	.990419	6277.1	9.028092	10.390822	828.491892		.413518
J13	210090P15_G	NOCALL	I.Bad Spectrum	0	0	0	0	0	0		0
J14	201322P9_G	NOCALL	D.Low Probability	2.475278	.992806	6445.3	37.47433	13.084857	889.818093		1.085707
J14	201694P4_G	G	A.Conservative	2.188173	.995544	5337.5	32.578536	19.356621	692.428968		.530264
J14	208825P7_G	NOCALL	I.Bad Spectrum	0	0	0	0	0	0		0
J14	209189P2_G	G	A.Conservative	2.806151	.99863	6277.1	44.950292	31.762728	835.860681		.530264
J14	210090P15_G	NOCALL	I.Bad Spectrum	0	0	0	0	0	0		0
J15	201322P9_G	G	A.Conservative	2.502108	.995339	6445.3	22.105514	12.823047	897.9945		.662788
J15	201694P4_G	G	A.Conservative	1.761214	.992593	5337.5	28.458253	18.211534	656.974679		.496393
J15	208825P7_G	NOCALL	I.Bad Spectrum	0	0	0	0	0	0		0
J15	209189P2_G	G	A.Conservative	2.223213	.996167	6277.1	39.261587	30.076638	841.395312		.496393
J15	210090P15_G	NOCALL	I.Bad Spectrum	0	0	0	0	0	0		0
J16	201322P9_G	G	A.Conservative	2.146445	.841843	6445.3	17.587224	8.47219	876.278021		.611973
J16	201694P4_G	G	A.Conservative	1.771192	.997401	5337.5	46.746579	28.217049	686.126968		.449133
J16	208825P7_G	NOCALL	I.Bad Spectrum	0	0	0	0	0	0		0
J16	209189P2_G	G	A.Conservative	2.417104	.999423	6277.1	47.512207	34.610576	832.936302		.449133
J16	210090P15_G	NOCALL	I.Bad Spectrum	0	0	0	0	0	0		0
J17	201322P9_G	G	A.Conservative	1.89524	.883006	6445.3	10.897391	8.880244	844.011432		.469743
J17	201694P4_G	G	A.Conservative	1.458527	.993135	5337.5	37.674045	25.747511	723.81295		.469743
J17	208825P7_G	NOCALL	I.Bad Spectrum	0	0	0	0	0	0		0
J17	209189P2_G	G	A.Conservative	1.906427	.996791	6277.1	36.922636	29.295557	850.469909		.469743
J17	210090P15_G	NOCALL	I.Bad Spectrum	0	0	0	0	0	0		0
J18	201322P9_G	G	A.Conservative	-.047311	.996716	6445.3	19.178072	12.707058	822.323969		.545218
J18	201694P4_G	G	A.Conservative	-.270404	.997869	5337.5	87.219908	47.460613	672.964828		.545218
J18	208825P7_G	NOCALL	I.Bad Spectrum	0	0	0	0	0	0		0
J18	209189P2_G	G	A.Conservative	-.033866	.999218	6277.1	78.969215	50.794446	809.545		.545218
J18	210090P15_G	NOCALL	D.Low Probability	-.717273	.200027	5515.6	4.607012	1.340484	705.708117		1.032027
J19	201322P9_G	G	A.Conservative	1.595135	.946566	6445.3	14.807474	9.504625	857.447823		.646471
J19	201694P4_G	G	A.Conservative	1.25081	.98947	5337.5	17.687226	14.338928	652.116677		.388728
J19	208825P7_G	NOCALL	I.Bad Spectrum	0	0	0	0	0	0		0
J19	209189P2_G	G	A.Conservative	1.624261	.997315	6277.1	26.707402	25.385466	767.698131		.388728
J19	210090P15_G	NOCALL	I.Bad Spectrum	0	0	0	0	0	0		0
J20	201322P9_G	G	A.Conservative	2.079456	.995984	6445.3	28.271525	10.050992	885.251781		1.029141
J20	201694P4_G	G	A.Conservative	1.818187	.995374	5337.5	18.82173	11.611094	704.761184		.454821
J20	208825P7_G	NOCALL	I.Bad Spectrum	0	0	0	0	0	0		0
J20	209189P2_G	G	A.Conservative	2.465306	.996159	6277.1	23.82344	17.563181	821.21369		.454821
J20	210090P15_G	NOCALL	I.Bad Spectrum	0	0	0	0	0	0		0
J21	201322P9_G	G	A.Conservative	1.923883	.826672	6445.3	17.665959	8.329247	862.797197		.7672
J21	201694P4_G	G	A.Conservative	1.42655	.995586	5337.5	31.817118	22.976024	697.014148		.412324
J21	208825P7_G	NOCALL	I.Bad Spectrum	0	0	0	0	0	0		0
J21	209189P2_G	G	A.Conservative	2.03468	.994363	6277.1	16.58829	14.164766	819.415211		.412324
J21	210090P15_G	NOCALL	I.Bad Spectrum	0	0	0	0	0	0		0
J22	201322P9_G	G	A.Conservative	2.159101	.9242	6445.3	16.371057	9.275546	815.487907		.603329
J22	201694P4_G	G	A.Conservative	1.441396	.998546	5337.5	46.354375	31.624441	636.932493		.480566
J22	208825P7_G	NOCALL	I.Bad Spectrum	0	0	0	0	0	0		0
J22	209189P2_G	G	A.Conservative	2.037076	.997988	6277.1	37.637574	31.220687	743.734379		.480566
J22	210090P15_G	NOCALL	I.Bad Spectrum	0	0	0	0	0	0		0
J23	201322P9_G	G	A.Conservative	.919396	.88972	6445.3	27.918188	8.952259	894.559999		1.095376
J23	201694P4_G	NOCALL	D.Low Probability	.834218	.992034	5337.5	59.528758	14.379466	700.655814		1.208474
J23	208825P7_G	NOCALL	I.Bad Spectrum	0	0	0	0	0	0		0
J23	209189P2_G	NOCALL	D.Low Probability	1.26108	.939638	6277.1	19.465818	5.690157	882.788961		1.208474
J23	210090P15_G	NOCALL	I.Bad Spectrum	0	0	0	0	0	0		0
J24	201322P9_G	G	A.Conservative	-.081706	.953955	6445.3	15.642819	9.558032	839.991468		.635371
J24	201694P4_G	NOCALL	D.Low Probability	-.531668	.880121	5337.5	19.982317	5.357005	639.42329		1.09228
J24	208825P7_G	NOCALL	I.Bad Spectrum	0	0	0	0	0	0		0
J24	209189P2_G	NOCALL	D.Low Probability	-.187132	.188848	6277.1	4.065197	1.280482	834.527094		1.09228
J24	210090P15_G	NOCALL	I.Bad Spectrum	0	0	0	0	0	0		0
K01	201322P9_G	G	A.Conservative	.940383	.956561	6445.3	26.756842	9.594152	847.326139		1.031949
K01	201694P4_G	NOCALL	D.Low Probability	.431235	.98725	5337.5	25.269902	6.457767	663.246609		1.141432
K01	208825P7_G	NOCALL	I.Bad Spectrum	0	0	0	0	0	0		0
K01	209189P2_G	NOCALL	D.Low Probability	.922856	.924756	6277.1	18.524682	5.628875	840.64699		1.141432
K01	210090P15_G	NOCALL	I.Bad Spectrum	0	0	0	0	0	0		0
K02	201322P9_G	G	A.Conservative	1.171091	.846223	6445.3	12.648148	8.510781	803.243946		.550997
K02	201694P4_G	NOCALL	D.Low Probability	.583239	.982406	5337.5	36.213494	11.513933	702.643579		.946795
K02	208825P7_G	NOCALL	I.Bad Spectrum	0	0	0	0	0	0		0
K02	209189P2_G	NOCALL	D.Low Probability	1.091556	.353568	6277.1	5.862103	2.257663	864.184966		.946795
K02	210090P15_G	NOCALL	D.Low Probability	.537189	.328913	5515.6	6.246768	2.061451	719.169785		.946795
K03	201322P9_G	G	A.Conservative	1.314497	.997129	6445.3	24.721471	10.557963	871.515524		.863446
K03	201694P4_G	G	A.Conservative	1.802907	.993243	5337.5	22.769648	13.219562	735.325136		.523339
K03	208825P7_G	NOCALL	I.Bad Spectrum	0	0	0	0	0	0		0
K03	209189P2_G	G	A.Conservative	2.168305	.995826	6277.1	18.989848	13.355886	801.618746		.523339
K03	210090P15_G	NOCALL	I.Bad Spectrum	0	0	0	0	0	0		0
K04	201322P9_G	G	A.Conservative	1.940051	.996275	6445.3	22.901361	10.221889	864.839948		.760744
K04	201694P4_G	G	A.Conservative	1.573988	.994714	5337.5	40.6441	22.246419	697.419892		.479786
K04	208825P7_G	NOCALL	I.Bad Spectrum	0	0	0	0	0	0		0
K04	209189P2_G	G	A.Conservative	2.109076	.996777	6277.1	34.761442	22.961253	852.4864		.479786
K04	210090P15_G	NOCALL	I.Bad Spectrum	0	0	0	0	0	0		0
K05	201322P9_G	G	A.Conservative	1.776926	.983971	6445.3	14.181353	9.880319	817.114972		.508401
K05	201694P4_G	G	A.Conservative	1.427898	.994082	5337.5	41.123287	23.131833	685.093722		.508401
K05	208825P7_G	NOCALL	I.Bad Spectrum	0	0	0	0	0	0		0
K05	209189P2_G	G	A.Conservative	1.962002	.997441	6277.1	31.043919	20.951433	794.142206		.508401
K05	210090P15_G	NOCALL	I.Bad Spectrum	0	0	0	0	0	0		0
K06	201322P9_G	G	A.Conservative	.024836	.988836	6445.3	12.769095	9.906202	840.417234		.467556
K06	201694P4_G	G	A.Conservative	-.100717	.989634	5337.5	18.108412	11.698301	632.309808		.467556
K06	208825P7_G	NOCALL	I.Bad Spectrum	0	0	0	0	0	0		0
K06	209189P2_G	NOCALL	D.Low Probability	.076459	.995441	6277.1	38.999109	14.319318	849.230081		.913458
K06	210090P15_G	NOCALL	I.Bad Spectrum	0	0	0	0	0	0		0
K07	201322P9_G	G	A.Conservative	.764146	.875309	6445.3	23.912343	8.791935	877.75487		.948874
K07	201694P4_G	NOCALL	D.Low Probability	.284607	.679019	5337.5	16.12519	4.171006	692.666964		1.082702
K07	208825P7_G	NOCALL	I.Bad Spectrum	0	0	0	0	0	0		0
K07	209189P2_G	G	A.Conservative	1.65823	.994428	6277.1	15.826219	12.699979	822.900226		.474854
K07	210090P15_G	NOCALL	I.Bad Spectrum	0	0	0	0	0	0		0
K08	201322P9_G	G	A.Conservative	1.638394	.904157	6445.3	15.156921	9.086262	870.212792		.51056
K08	201694P4_G	G	A.Conservative	1.205897	.996701	5337.5	55.598847	26.985549	715.775893		.51056
K08	208825P7_G	NOCALL	I.Bad Spectrum	0	0	0	0	0	0		0
K08	209189P2_G	G	A.Conservative	1.809403	.997525	6277.1	44.546521	25.867094	830.005237		.51056
K08	210090P15_G	NOCALL	I.Bad Spectrum	0	0	0	0	0	0		0
K09	201322P9_G	G	A.Conservative	1.491917	.995648	6445.3	18.651988	10.153638	876.569262		.645478
K09	201694P4_G	G	A.Conservative	1.257708	.983448	5337.5	20.514672	11.676883	691.106661		.446734
K09	208825P7_G	NOCALL	I.Bad Spectrum	0	0	0	0	0	0		0
K09	209189P2_G	G	A.Conservative	1.77582	.997322	6277.1	25.780513	17.41728	856.942426		.446734
K09	210090P15_G	NOCALL	I.Bad Spectrum	0	0	0	0	0	0		0
K10	201322P9_G	G	A.Conservative	1.716899	.949479	6445.3	23.246776	9.541749	882.627744		.856442
K10	201694P4_G	G	A.Conservative	1.020811	.992435	5337.5	15.011881	10.476374	687.013672		.430683
K10	208825P7_G	NOCALL	I.Bad Spectrum	0	0	0	0	0	0		0
K10	209189P2_G	G	A.Conservative	1.754285	.998689	6277.1	23.785649	20.211015	811.930962		.430683
K10	210090P15_G	NOCALL	I.Bad Spectrum	0	0	0	0	0	0		0
K11	201322P9_G	G	A.Conservative	1.311809	.996399	6445.3	27.864265	13.53941	877.696604		.770657
K11	201694P4_G	G	A.Conservative	1.046381	.995784	5337.5	35.841304	19.195114	658.23809		.544636
K11	208825P7_G	NOCALL	I.Bad Spectrum	0	0	0	0	0	0		0
K11	209189P2_G	G	A.Conservative	1.419854	.996504	6277.1	47.717583	30.263364	819.530441		.544636
K11	210090P15_G	NOCALL	I.Bad Spectrum	0	0	0	0	0	0		0
K12	201322P9_G	G	A.Conservative	-.804717	.960148	6445.3	16.816795	9.621638	852.508225		.70166
K12	201694P4_G	G	A.Conservative	-.921572	.991359	5337.5	13.793817	10.133955	653.519212		.420611
K12	208825P7_G	NOCALL	I.Bad Spectrum	0	0	0	0	0	0		0
K12	209189P2_G	G	A.Conservative	-.43128	.997208	6277.1	24.450732	21.632828	815.007983		.420611
K12	210090P15_G	NOCALL	I.Bad Spectrum	0	0	0	0	0	0		0
K13	201322P9_G	G	A.Conservative	1.308688	.893756	6445.3	25.154043	8.990821	904.988656		.983457
K13	201694P4_G	G	A.Conservative	1.179163	.997844	5337.5	31.978772	18.939385	713.53942		.459611
K13	208825P7_G	NOCALL	I.Bad Spectrum	0	0	0	0	0	0		0
K13	209189P2_G	G	A.Conservative	1.607753	.996393	6277.1	19.726452	13.95884	801.055424		.459611
K13	210090P15_G	NOCALL	I.Bad Spectrum	0	0	0	0	0	0		0
K14	201322P9_G	G	A.Conservative	1.535864	.993124	6445.3	26.39491	12.286844	885.035356		.804127
K14	201694P4_G	G	A.Conservative	1.773878	.996557	5337.5	54.454112	27.680497	640.197876		.549555
K14	208825P7_G	NOCALL	I.Bad Spectrum	0	0	0	0	0	0		0
K14	209189P2_G	G	A.Conservative	1.939577	.998043	6277.1	50.84158	30.885507	819.951473		.549555
K14	210090P15_G	NOCALL	I.Bad Spectrum	0	0	0	0	0	0		0
K15	201322P9_G	NOCALL	D.Low Probability	1.881579	.996251	6445.3	38.481916	11.414577	858.254741		1.152011
K15	201694P4_G	G	A.Conservative	1.666976	.994305	5337.5	49.808257	30.100014	730.077087		.517573
K15	208825P7_G	NOCALL	I.Bad Spectrum	0	0	0	0	0	0		0
K15	209189P2_G	G	A.Conservative	2.13231	.997788	6277.1	46.631336	34.041179	797.114746		.517573
K15	210090P15_G	NOCALL	I.Bad Spectrum	0	0	0	0	0	0		0
K16	201322P9_G	G	A.Conservative	2.080501	.956776	6445.3	23.889204	9.675176	873.467382		.833165
K16	201694P4_G	G	A.Conservative	1.331577	.99803	5337.5	69.046359	29.977655	647.318567		.590033
K16	208825P7_G	NOCALL	I.Bad Spectrum	0	0	0	0	0	0		0
K16	209189P2_G	G	A.Conservative	1.89187	.993371	6277.1	62.659279	32.990241	822.303537		.590033
K16	210090P15_G	NOCALL	I.Bad Spectrum	0	0	0	0	0	0		0
K17	201322P9_G	NOCALL	D.Low Probability	.763197	.997785	6445.3	42.294347	13.602876	900.684451		1.132411
K17	201694P4_G	G	A.Conservative	1.282852	.998957	5337.5	46.654017	29.560592	628.492905		.504225
K17	208825P7_G	NOCALL	I.Bad Spectrum	0	0	0	0	0	0		0
K17	209189P2_G	G	A.Conservative	1.342335	.99575	6277.1	38.307081	28.861663	771.815696		.504225
K17	210090P15_G	NOCALL	I.Bad Spectrum	0	0	0	0	0	0		0
K18	201322P9_G	G	A.Conservative	-.97157	.888636	6445.3	14.298388	8.933031	824.401776		.496558
K18	201694P4_G	G	A.Conservative	-1.021719	.99868	5337.5	71.707562	37.126713	619.273369		.496558
K18	208825P7_G	NOCALL	I.Bad Spectrum	0	0	0	0	0	0		0
K18	209189P2_G	G	A.Conservative	-.875687	.998097	6277.1	69.19199	41.997921	804.527685		.496558
K18	210090P15_G	NOCALL	D.Low Probability	-1.308711	.225327	5515.6	3.994476	1.456033	683.525591		.720124
K19	201322P9_G	G	A.Conservative	1.099943	.902854	6445.3	11.68029	9.084141	813.829807		.441624
K19	201694P4_G	G	A.Conservative	.92408	.99824	5337.5	49.230773	30.723377	716.23465		.441624
K19	208825P7_G	NOCALL	I.Bad Spectrum	0	0	0	0	0	0		0
K19	209189P2_G	G	A.Conservative	1.21964	.996464	6277.1	26.605961	20.022219	850.585338		.441624
K19	210090P15_G	NOCALL	I.Bad Spectrum	0	0	0	0	0	0		0
K20	201322P9_G	G	A.Conservative	2.145651	.820352	6445.3	12.037574	8.248743	857.360676		.489298
K20	201694P4_G	G	A.Conservative	1.703039	.992564	5337.5	33.077595	18.426001	644.753154		.489298
K20	208825P7_G	NOCALL	I.Bad Spectrum	0	0	0	0	0	0		0
K20	209189P2_G	G	A.Conservative	2.208846	.998776	6277.1	51.478604	34.190536	820.602444		.489298
K20	210090P15_G	NOCALL	I.Bad Spectrum	0	0	0	0	0	0		0
K21	201322P9_G	G	A.Conservative	1.761462	.856346	6445.3	16.382077	8.648889	849.897117		.69017
K21	201694P4_G	G	A.Conservative	1.36852	.996134	5337.5	40.499928	24.5163	701.99667		.462825
K21	208825P7_G	NOCALL	I.Bad Spectrum	0	0	0	0	0	0		0
K21	209189P2_G	G	A.Conservative	1.795202	.999015	6277.1	39.767471	28.843667	832.714415		.462825
K21	210090P15_G	NOCALL	I.Bad Spectrum	0	0	0	0	0	0		0
K22	201322P9_G	G	A.Conservative	1.744892	.996851	6445.3	21.81073	10.854796	838.318093		.728576
K22	201694P4_G	G	A.Conservative	1.571114	.997925	5337.5	51.586829	30.434972	663.266662		.532115
K22	208825P7_G	NOCALL	I.Bad Spectrum	0	0	0	0	0	0		0
K22	209189P2_G	G	A.Conservative	2.00032	.998201	6277.1	32.733818	23.009227	799.059602		.532115
K22	210090P15_G	NOCALL	I.Bad Spectrum	0	0	0	0	0	0		0
K23	201322P9_G	G	A.Conservative	-.068168	.853933	6445.3	10.416361	8.60492	805.355918		.446346
K23	201694P4_G	G	A.Conservative	-.46203	.995692	5337.5	24.052571	15.949134	676.401275		.446346
K23	208825P7_G	NOCALL	I.Bad Spectrum	0	0	0	0	0	0		0
K23	209189P2_G	G	A.Conservative	.131472	.994882	6277.1	13.481219	10.779537	839.637179		.446346
K23	210090P15_G	NOCALL	I.Bad Spectrum	0	0	0	0	0	0		0
K24	201322P9_G	G	A.Conservative	-1.196588	.845728	6445.3	23.80999	8.499012	773.87541		1.008844
K24	201694P4_G	NOCALL	D.Low Probability	-1.140913	.550538	5337.5	11.636436	3.402422	602.284393		1.008844
K24	208825P7_G	NOCALL	I.Bad Spectrum	0	0	0	0	0	0		0
K24	209189P2_G	NOCALL	D.Low Probability	-1.04204	.263326	6277.1	4.994996	1.730256	786.238377		1.008844
K24	210090P15_G	NOCALL	I.Bad Spectrum	0	0	0	0	0	0		0
L01	201322P9_G	G	A.Conservative	.422241	.859429	6445.3	14.214118	8.63362	865.711294		.601459
L01	201694P4_G	G	A.Conservative	.362065	.99556	5337.5	45.766279	22.84337	649.955898		.601459
L01	208825P7_G	NOCALL	I.Bad Spectrum	0	0	0	0	0	0		0
L01	209189P2_G	G	A.Conservative	.46638	.996553	6277.1	34.440902	20.309835	830.772732		.601459
L01	210090P15_G	NOCALL	I.Bad Spectrum	0	0	0	0	0	0		0
L02	201322P9_G	G	A.Conservative	.31011	.888428	6445.3	19.665658	8.926788	817.837942		.736725
L02	201694P4_G	NOCALL	D.Low Probability	-.061078	.956137	5337.5	27.638567	5.817532	643.995462		1.094232
L02	208825P7_G	NOCALL	I.Bad Spectrum	0	0	0	0	0	0		0
L02	209189P2_G	NOCALL	D.Low Probability	.284759	.275722	6277.1	7.196504	1.775508	840.403322		1.094232
L02	210090P15_G	NOCALL	I.Bad Spectrum	0	0	0	0	0	0		0
L03	201322P9_G	G	A.Conservative	.743239	.948957	6445.3	28.846906	9.526349	861.607316		.921064
L03	201694P4_G	G	A.Conservative	1.077255	.998428	5337.5	46.434789	23.398752	654.012138		.489852
L03	208825P7_G	NOCALL	I.Bad Spectrum	0	0	0	0	0	0		0
L03	209189P2_G	G	A.Conservative	1.33846	.996311	6277.1	27.177916	16.493219	773.638418		.489852
L03	210090P15_G	NOCALL	I.Bad Spectrum	0	0	0	0	0	0		0
L04	201322P9_G	G	A.Conservative	.919699	.997923	6445.3	27.715613	11.231357	834.122572		.835406
L04	201694P4_G	G	A.Conservative	1.077803	.991909	5337.5	21.984722	12.253849	661.142887		.458267
L04	208825P7_G	NOCALL	I.Bad Spectrum	0	0	0	0	0	0		0
L04	209189P2_G	NOCALL	D.Low Probability	.842321	.994857	6277.1	57.634495	16.908935	845.321102		1.059077
L04	210090P15_G	NOCALL	I.Bad Spectrum	0	0	0	0	0	0		0
L05	201322P9_G	G	A.Conservative	.763192	.862719	6445.3	19.877822	8.688125	825.124189		.76464
L05	201694P4_G	G	A.Conservative	.502101	.998379	5337.5	56.466119	25.94126	649.979843		.501015
L05	208825P7_G	NOCALL	I.Bad Spectrum	0	0	0	0	0	0		0
L05	209189P2_G	G	A.Conservative	.865954	.966503	6277.1	17.673859	9.705746	870.061743		.501015
L05	210090P15_G	NOCALL	I.Bad Spectrum	0	0	0	0	0	0		0
L06	201322P9_G	G	A.Conservative	-.606492	.859421	6445.3	10.805869	8.684926	804.664565		.439862
L06	201694P4_G	G	A.Conservative	-.314938	.998457	5337.5	47.381473	30.377891	650.261514		.439862
L06	208825P7_G	NOCALL	I.Bad Spectrum	0	0	0	0	0	0		0
L06	209189P2_G	G	A.Conservative	-.315979	.993276	6277.1	13.449056	10.452201	827.997784		.439862
L06	210090P15_G	NOCALL	I.Bad Spectrum	0	0	0	0	0	0		0
L07	201322P9_G	G	A.Conservative	-.09903	.833122	6445.3	19.07322	8.390523	860.023331		.753138
L07	201694P4_G	G	A.Conservative	-.289744	.99824	5337.5	68.845222	38.696029	655.42001		.489203
L07	208825P7_G	NOCALL	I.Bad Spectrum	0	0	0	0	0	0		0
L07	209189P2_G	G	A.Conservative	.141102	.997711	6277.1	37.251147	24.972729	804.911745		.489203
L07	210090P15_G	NOCALL	I.Bad Spectrum	0	0	0	0	0	0		0
L08	201322P9_G	G	A.Conservative	.743189	.997438	6445.3	30.797281	10.92557	867.593167		.968333
L08	201694P4_G	G	A.Conservative	1.333318	.997314	5337.5	27.073506	12.821413	670.027752		.556137
L08	208825P7_G	NOCALL	I.Bad Spectrum	0	0	0	0	0	0		0
L08	209189P2_G	G	A.Conservative	1.556241	.996252	6277.1	21.908621	12.608827	803.123906		.556137
L08	210090P15_G	NOCALL	D.Low Probability	.67984	.229529	5515.6	5.647906	1.465694	697.425969		1.125165
L09	201322P9_G	G	A.Conservative	.681709	.836882	6445.3	15.883869	8.388676	852.381082		.651413
L09	201694P4_G	G	A.Conservative	.805874	.997993	5337.5	27.356755	17.122493	678.923437		.459267
L09	208825P7_G	NOCALL	I.Bad Spectrum	0	0	0	0	0	0		0
L09	209189P2_G	G	A.Conservative	1.147069	.997849	6277.1	27.100425	20.195702	833.206451		.459267
L09	210090P15_G	NOCALL	I.Bad Spectrum	0	0	0	0	0	0		0
L10	201322P9_G	G	A.Conservative	1.055679	.941995	6445.3	15.692332	9.487456	863.423018		.638793
L10	201694P4_G	NOCALL	D.Low Probability	.514976	.989552	5337.5	37.905927	9.966202	700.993397		1.065778
L10	208825P7_G	NOCALL	I.Bad Spectrum	0	0	0	0	0	0		0
L10	209189P2_G	NOCALL	D.Low Probability	.758837	.996618	6277.1	47.711737	15.262595	881.426847		1.065778
L10	210090P15_G	NOCALL	I.Bad Spectrum	0	0	0	0	0	0		0
L11	201322P9_G	G	A.Conservative	.445354	.942528	6445.3	34.903561	9.473515	849.378495		1.284937
L11	201694P4_G	G	A.Conservative	.548143	.993425	5337.5	37.123825	18.138556	649.665768		.511841
L11	208825P7_G	NOCALL	I.Bad Spectrum	0	0	0	0	0	0		0
L11	209189P2_G	NOCALL	D.Low Probability	.660908	.997561	6277.1	53.800521	14.153037	837.002808		1.284937
L11	210090P15_G	NOCALL	I.Bad Spectrum	0	0	0	0	0	0		0
L12	201322P9_G	G	A.Conservative	-.560698	.994614	6445.3	25.776493	10.021954	902.170629		1.084718
L12	201694P4_G	NOCALL	D.Low Probability	-.502655	.992552	5337.5	53.250376	16.300633	679.541483		1.084718
L12	208825P7_G	NOCALL	I.Bad Spectrum	0	0	0	0	0	0		0
L12	209189P2_G	G	A.Conservative	-.377082	.967463	6277.1	18.088399	9.754448	808.339787		.676688
L12	210090P15_G	NOCALL	I.Bad Spectrum	0	0	0	0	0	0		0
L13	201322P9_G	NOCALL	D.Low Probability	.375555	.998327	6445.3	47.088346	13.275112	898.4504		1.134347
L13	201694P4_G	G	A.Conservative	.528167	.997742	5337.5	66.108156	30.584611	675.645773		.498792
L13	208825P7_G	NOCALL	I.Bad Spectrum	0	0	0	0	0	0		0
L13	209189P2_G	G	A.Conservative	.807277	.99889	6277.1	73.510273	40.805882	861.514109		.498792
L13	210090P15_G	NOCALL	D.Low Probability	.023549	.330031	5515.6	8.904116	2.078625	718.960082		1.134347
L14	201322P9_G	G	A.Conservative	.766974	.841037	6445.3	24.152404	8.474635	872.290076		.878619
L14	201694P4_G	G	A.Conservative	.571547	.997073	5337.5	15.645345	10.435967	640.39025		.4725
L14	208825P7_G	NOCALL	I.Bad Spectrum	0	0	0	0	0	0		0
L14	209189P2_G	G	A.Conservative	.981828	.997332	6277.1	20.72939	16.906743	808.728826		.4725
L14	210090P15_G	NOCALL	I.Bad Spectrum	0	0	0	0	0	0		0
L15	201322P9_G	G	A.Conservative	.66786	.95955	6445.3	18.784169	9.664313	861.365141		.685297
L15	201694P4_G	G	A.Conservative	.379756	.997704	5337.5	51.790707	32.124382	686.798477		.473827
L15	208825P7_G	NOCALL	I.Bad Spectrum	0	0	0	0	0	0		0
L15	209189P2_G	G	A.Conservative	.563563	.992152	6277.1	32.236632	23.604957	812.743616		.473827
L15	210090P15_G	NOCALL	I.Bad Spectrum	0	0	0	0	0	0		0
L16	201322P9_G	G	A.Conservative	.877554	.995076	6445.3	25.145572	11.804499	830.530073		.790873
L16	201694P4_G	G	A.Conservative	1.481089	.997963	5337.5	49.381782	30.985297	682.539273		.451579
L16	208825P7_G	NOCALL	I.Bad Spectrum	0	0	0	0	0	0		0
L16	209189P2_G	G	A.Conservative	1.555254	.998926	6277.1	35.81201	27.066173	836.503123		.451579
L16	210090P15_G	NOCALL	I.Bad Spectrum	0	0	0	0	0	0		0
L17	201322P9_G	G	A.Conservative	.481942	.883898	6445.3	19.151151	8.872614	809.59001		.750461
L17	201694P4_G	G	A.Conservative	.791171	.996232	5337.5	41.036587	20.01609	645.628917		.537281
L17	208825P7_G	NOCALL	I.Bad Spectrum	0	0	0	0	0	0		0
L17	209189P2_G	G	A.Conservative	.904475	.998921	6277.1	44.712967	26.159443	770.761607		.537281
L17	210090P15_G	NOCALL	I.Bad Spectrum	0	0	0	0	0	0		0
L18	201322P9_G	G	A.Conservative	-1.645963	.995161	6445.3	26.487927	10.047397	843.793361		.971589
L18	201694P4_G	G	A.Conservative	-1.050524	.993329	5337.5	24.796428	15.767374	661.678849		.473677
L18	208825P7_G	NOCALL	I.Bad Spectrum	0	0	0	0	0	0		0
L18	209189P2_G	G	A.Conservative	-.967157	.9964	6277.1	22.58243	17.088515	806.906334		.473677
L18	210090P15_G	NOCALL	I.Bad Spectrum	0	0	0	0	0	0		0
L19	201322P9_G	G	A.Conservative	.57426	.995342	6445.3	13.107293	11.380217	844.011764		.515602
L19	201694P4_G	G	A.Conservative	.384803	.997345	5337.5	59.58274	42.578834	687.579169		.515602
L19	208825P7_G	NOCALL	I.Bad Spectrum	0	0	0	0	0	0		0
L19	209189P2_G	G	A.Conservative	.626633	.99875	6277.1	51.234815	43.229885	827.265269		.515602
L19	210090P15_G	NOCALL	I.Bad Spectrum	0	0	0	0	0	0		0
L20	201322P9_G	G	A.Conservative	.667795	.996961	6445.3	26.557491	12.831538	898.01037		.702934
L20	201694P4_G	G	A.Conservative	.804427	.997291	5337.5	67.772191	31.289983	665.705243		.489115
L20	208825P7_G	NOCALL	I.Bad Spectrum	0	0	0	0	0	0		0
L20	209189P2_G	G	A.Conservative	.979746	.996089	6277.1	44.573507	24.780425	848.366438		.489115
L20	210090P15_G	NOCALL	I.Bad Spectrum	0	0	0	0	0	0		0
L21	201322P9_G	G	A.Conservative	.71244	.843264	6445.3	16.533819	8.459467	857.324923		.795929
L21	201694P4_G	G	A.Conservative	.335597	.995725	5337.5	37.435368	24.13874	617.74803		.548464
L21	208825P7_G	NOCALL	I.Bad Spectrum	0	0	0	0	0	0		0
L21	209189P2_G	G	A.Conservative	.897171	.99642	6277.1	35.201114	25.193743	807.992076		.548464
L21	210090P15_G	NOCALL	I.Bad Spectrum	0	0	0	0	0	0		0
L22	201322P9_G	G	A.Conservative	.507096	.997686	6445.3	21.955114	12.526026	850.581797		.634751
L22	201694P4_G	G	A.Conservative	.265106	.993523	5337.5	27.723855	17.270156	683.864145		.471717
L22	208825P7_G	NOCALL	I.Bad Spectrum	0	0	0	0	0	0		0
L22	209189P2_G	G	A.Conservative	.679794	.996172	6277.1	27.200218	20.017026	805.27563		.471717
L22	210090P15_G	NOCALL	I.Bad Spectrum	0	0	0	0	0	0		0
L23	201322P9_G	G	A.Conservative	.085649	.8024	6445.3	8.563223	8.054508	824.868496		.498829
L23	201694P4_G	NOCALL	D.Low Probability	-.488231	.991094	5337.5	58.942284	16.040216	655.968144		1.122934
L23	208825P7_G	NOCALL	I.Bad Spectrum	0	0	0	0	0	0		0
L23	209189P2_G	NOCALL	D.Low Probability	-.223823	.988873	6277.1	26.579838	8.870213	845.30593		1.122934
L23	210090P15_G	NOCALL	I.Bad Spectrum	0	0	0	0	0	0		0
L24	201322P9_G	G	A.Conservative	-1.358887	.846836	6445.3	21.748772	8.511073	788.272848		.956657
L24	201694P4_G	NOCALL	D.Low Probability	-1.09887	.445463	5337.5	10.747702	2.81336	611.164004		1.128159
L24	208825P7_G	NOCALL	I.Bad Spectrum	0	0	0	0	0	0		0
L24	209189P2_G	NOCALL	D.Low Probability	-1.077218	.354143	6277.1	7.152349	2.253279	765.88615		1.128159
L24	210090P15_G	NOCALL	I.Bad Spectrum	0	0	0	0	0	0		0
M01	201322P9_G	G	A.Conservative	1.2568	.870237	6445.3	24.290809	8.749935	805.362347		.872164
M01	201694P4_G	G	A.Conservative	.744401	.856363	5337.5	13.32264	8.596694	633.170815		.442452
M01	208825P7_G	NOCALL	I.Bad Spectrum	0	0	0	0	0	0		0
M01	209189P2_G	G	A.Conservative	1.06481	.992407	6277.1	14.431994	11.171163	773.741484		.442452
M01	210090P15_G	NOCALL	I.Bad Spectrum	0	0	0	0	0	0		0
M02	201322P9_G	G	A.Conservative	1.878746	.900336	6445.3	17.204895	9.033513	837.353229		.650615
M02	201694P4_G	NOCALL	D.Low Probability	1.174855	.698566	5337.5	17.389896	4.278488	724.555998		1.042034
M02	208825P7_G	NOCALL	I.Bad Spectrum	0	0	0	0	0	0		0
M02	209189P2_G	G	A.Conservative	2.120069	.995295	6277.1	14.458166	10.822541	853.605396		.426765
M02	210090P15_G	NOCALL	I.Bad Spectrum	0	0	0	0	0	0		0
M03	201322P9_G	G	A.Conservative	2.815101	.991363	6445.3	13.645096	9.9414	890.423085		.498331
M03	201694P4_G	G	A.Conservative	1.955377	.995104	5337.5	45.556724	26.353277	716.000516		.498331
M03	208825P7_G	NOCALL	I.Bad Spectrum	0	0	0	0	0	0		0
M03	209189P2_G	G	A.Conservative	2.901572	.996571	6277.1	35.368311	24.909232	908.056887		.498331
M03	210090P15_G	NOCALL	I.Bad Spectrum	0	0	0	0	0	0		0
M04	201322P9_G	G	A.Conservative	2.716118	.823548	6445.3	17.783683	8.310407	825.836259		.713574
M04	201694P4_G	G	A.Conservative	2.785135	.994389	5337.5	24.440655	16.152969	658.870939		.465716
M04	208825P7_G	NOCALL	I.Bad Spectrum	0	0	0	0	0	0		0
M04	209189P2_G	G	A.Conservative	3.481429	.995506	6277.1	18.68294	14.778388	854.052735		.465716
M04	210090P15_G	NOCALL	I.Bad Spectrum	0	0	0	0	0	0		0
M05	201322P9_G	G	A.Conservative	2.068487	.995071	6445.3	16.869204	10.889406	961.235024		.616699
M05	201694P4_G	G	A.Conservative	1.742175	.994462	5337.5	63.753943	41.73924	707.941845		.431588
M05	208825P7_G	NOCALL	I.Bad Spectrum	0	0	0	0	0	0		0
M05	209189P2_G	G	A.Conservative	2.457384	.993403	6277.1	31.046355	24.109317	920.850013		.431588
M05	210090P15_G	NOCALL	I.Bad Spectrum	0	0	0	0	0	0		0
M06	201322P9_G	G	A.Conservative	1.090892	.97718	6445.3	23.346633	9.826789	849.801746		.87097
M06	201694P4_G	G	A.Conservative	1.103629	.984956	5337.5	20.497567	10.583206	671.287286		.481177
M06	208825P7_G	NOCALL	I.Bad Spectrum	0	0	0	0	0	0		0
M06	209189P2_G	G	A.Conservative	1.529642	.995902	6277.1	22.134177	13.468456	801.321871		.481177
M06	210090P15_G	NOCALL	I.Bad Spectrum	0	0	0	0	0	0		0
M07	201322P9_G	G	A.Conservative	1.645718	.870924	6445.3	21.980617	8.764991	900.814521		1.000495
M07	201694P4_G	G	A.Conservative	1.775446	.995653	5337.5	21.094846	11.671966	701.04486		.525942
M07	208825P7_G	NOCALL	I.Bad Spectrum	0	0	0	0	0	0		0
M07	209189P2_G	NOCALL	D.Low Probability	1.775645	.995729	6277.1	49.08349	17.045301	864.026957		1.140886
M07	210090P15_G	NOCALL	I.Bad Spectrum	0	0	0	0	0	0		0
M08	201322P9_G	G	A.Conservative	2.436835	.844977	6445.3	27.360528	8.501741	891.299343		1.035204
M08	201694P4_G	G	A.Conservative	2.673249	.995094	5337.5	26.249092	12.864233	666.301529		.493204
M08	208825P7_G	NOCALL	I.Bad Spectrum	0	0	0	0	0	0		0
M08	209189P2_G	G	A.Conservative	3.097338	.983468	6277.1	16.90383	9.912002	835.701104		.493204
M08	210090P15_G	NOCALL	I.Bad Spectrum	0	0	0	0	0	0		0
M09	201322P9_G	G	A.Conservative	3.025317	.995566	6445.3	15.928519	9.988086	905.224467		.531103
M09	201694P4_G	G	A.Conservative	2.413371	.995698	5337.5	66.2074	33.229807	686.878829		.531103
M09	208825P7_G	NOCALL	I.Bad Spectrum	0	0	0	0	0	0		0
M09	209189P2_G	G	A.Conservative	3.059656	.991212	6277.1	42.630593	25.855582	883.456796		.531103
M09	210090P15_G	NOCALL	I.Bad Spectrum	0	0	0	0	0	0		0
M10	201322P9_G	G	A.Conservative	2.403943	.994238	6445.3	17.0941	10.246371	868.124992		.623904
M10	201694P4_G	G	A.Conservative	1.896079	.98948	5337.5	20.329377	9.961184	664.887722		.470983
M10	208825P7_G	NOCALL	I.Bad Spectrum	0	0	0	0	0	0		0
M10	209189P2_G	G	A.Conservative	2.560163	.992428	6277.1	21.898759	12.919572	837.348032		.470983
M10	210090P15_G	NOCALL	I.Bad Spectrum	0	0	0	0	0	0		0
M11	201322P9_G	G	A.Conservative	2.163656	.87514	6445.3	20.878378	8.819028	836.961805		.730904
M11	201694P4_G	NOCALL	D.Low Probability	1.526691	.987591	5337.5	64.505268	15.060837	667.747309		1.186278
M11	208825P7_G	NOCALL	I.Bad Spectrum	0	0	0	0	0	0		0
M11	209189P2_G	NOCALL	D.Low Probability	2.025699	.994036	6277.1	46.982922	12.824496	853.773223		1.186278
M11	210090P15_G	NOCALL	I.Bad Spectrum	0	0	0	0	0	0		0
M12	201322P9_G	G	A.Conservative	.94288	.938359	6445.3	20.660736	9.433968	839.608181		.706909
M12	201694P4_G	G	A.Conservative	.946115	.998858	5337.5	52.747331	25.714976	661.144455		.487116
M12	208825P7_G	NOCALL	I.Bad Spectrum	0	0	0	0	0	0		0
M12	209189P2_G	G	A.Conservative	1.415638	.994606	6277.1	35.651241	20.933503	830.552443		.487116
M12	210090P15_G	NOCALL	I.Bad Spectrum	0	0	0	0	0	0		0
M13	201322P9_G	G	A.Conservative	1.974308	.885763	6445.3	15.798596	8.889318	858.04327		.702974
M13	201694P4_G	G	A.Conservative	2.057459	.996018	5337.5	34.196152	21.586954	640.650626		.511666
M13	208825P7_G	NOCALL	I.Bad Spectrum	0	0	0	0	0	0		0
M13	209189P2_G	G	A.Conservative	2.327347	.996981	6277.1	32.259547	24.401207	820.491128		.511666
M13	210090P15_G	NOCALL	I.Bad Spectrum	0	0	0	0	0	0		0
M14	201322P9_G	G	A.Conservative	2.005623	.826166	6445.3	19.632557	8.328432	841.529688		.888314
M14	201694P4_G	G	A.Conservative	1.862544	.99609	5337.5	54.763896	29.140499	708.275457		.50719
M14	208825P7_G	NOCALL	I.Bad Spectrum	0	0	0	0	0	0		0
M14	209189P2_G	G	A.Conservative	2.69233	.997726	6277.1	37.467504	24.591294	872.190337		.50719
M14	210090P15_G	NOCALL	I.Bad Spectrum	0	0	0	0	0	0		0
M15	201322P9_G	G	A.Conservative	3.328844	.993152	6445.3	24.233509	10.63697	856.873866		.807656
M15	201694P4_G	G	A.Conservative	3.386744	.995163	5337.5	29.67479	18.629461	715.608937		.4286
M15	208825P7_G	NOCALL	I.Bad Spectrum	0	0	0	0	0	0		0
M15	209189P2_G	G	A.Conservative	4.104058	.993576	6277.1	17.409812	13.136869	914.228215		.4286
M15	210090P15_G	NOCALL	I.Bad Spectrum	0	0	0	0	0	0		0
M16	201322P9_G	G	A.Conservative	2.433458	.997463	6445.3	30.473735	14.916617	822.577847		.698485
M16	201694P4_G	G	A.Conservative	1.75617	.993185	5337.5	21.769475	13.502163	706.748713		.456676
M16	208825P7_G	NOCALL	I.Bad Spectrum	0	0	0	0	0	0		0
M16	209189P2_G	G	A.Conservative	2.382686	.995727	6277.1	16.776741	12.640616	809.051938		.456676
M16	210090P15_G	NOCALL	I.Bad Spectrum	0	0	0	0	0	0		0
M17	201322P9_G	G	A.Conservative	1.331683	.90655	6445.3	26.197258	9.154297	862.029268		1.001909
M17	201694P4_G	G	A.Conservative	1.212749	.997568	5337.5	31.567417	16.095892	697.896895		.509359
M17	208825P7_G	NOCALL	I.Bad Spectrum	0	0	0	0	0	0		0
M17	209189P2_G	G	A.Conservative	1.568144	.995066	6277.1	34.776687	20.9871	806.592467		.509359
M17	210090P15_G	NOCALL	I.Bad Spectrum	0	0	0	0	0	0		0
M18	201322P9_G	G	A.Conservative	.498033	.829325	6445.3	12.526017	8.347909	858.44869		.551056
M18	201694P4_G	G	A.Conservative	.432214	.99513	5337.5	51.943975	27.815289	642.386309		.551056
M18	208825P7_G	NOCALL	I.Bad Spectrum	0	0	0	0	0	0		0
M18	209189P2_G	G	A.Conservative	.517493	.997084	6277.1	46.285717	29.860151	810.556581		.551056
M18	210090P15_G	NOCALL	I.Bad Spectrum	0	0	0	0	0	0		0
M19	201322P9_G	G	A.Conservative	2.253284	.907548	6445.3	21.591631	9.111463	862.599786		.708707
M19	201694P4_G	G	A.Conservative	2.070802	.994631	5337.5	32.375782	19.388979	718.945747		.458451
M19	208825P7_G	NOCALL	I.Bad Spectrum	0	0	0	0	0	0		0
M19	209189P2_G	G	A.Conservative	2.590294	.994104	6277.1	23.618603	16.806158	887.195613		.458451
M19	210090P15_G	NOCALL	I.Bad Spectrum	0	0	0	0	0	0		0
M20	201322P9_G	G	A.Conservative	3.26177	.869096	6445.3	10.307416	8.749174	897.577899		.430022
M20	201694P4_G	G	A.Conservative	2.879806	.995846	5337.5	57.02563	38.539285	728.845971		.430022
M20	208825P7_G	NOCALL	I.Bad Spectrum	0	0	0	0	0	0		0
M20	209189P2_G	G	A.Conservative	3.374086	.997711	6277.1	41.186659	33.800595	882.70911		.430022
M20	210090P15_G	NOCALL	I.Bad Spectrum	0	0	0	0	0	0		0
M21	201322P9_G	G	A.Conservative	2.955808	.998316	6445.3	24.026035	13.555418	905.869583		.842192
M21	201694P4_G	G	A.Conservative	2.706263	.996425	5337.5	39.763575	22.669948	654.323284		.498858
M21	208825P7_G	NOCALL	I.Bad Spectrum	0	0	0	0	0	0		0
M21	209189P2_G	G	A.Conservative	3.505101	.998725	6277.1	29.659416	21.19848	861.090113		.498858
M21	210090P15_G	NOCALL	I.Bad Spectrum	0	0	0	0	0	0		0
M22	201322P9_G	G	A.Conservative	2.857671	.995942	6445.3	23.573867	12.523506	873.378079		.752136
M22	201694P4_G	G	A.Conservative	2.296862	.994419	5337.5	30.661401	16.287538	664.895885		.530851
M22	208825P7_G	NOCALL	I.Bad Spectrum	0	0	0	0	0	0		0
M22	209189P2_G	G	A.Conservative	2.91085	.99502	6277.1	33.444511	21.431525	812.93961		.530851
M22	210090P15_G	NOCALL	I.Bad Spectrum	0	0	0	0	0	0		0
M23	201322P9_G	G	A.Conservative	1.811133	.982121	6445.3	14.366948	9.900344	944.360076		.507469
M23	201694P4_G	G	A.Conservative	1.420523	.994122	5337.5	24.895121	13.654134	692.221081		.507469
M23	208825P7_G	NOCALL	I.Bad Spectrum	0	0	0	0	0	0		0
M23	209189P2_G	NOCALL	D.Low Probability	1.741184	.680949	6277.1	14.356262	4.19111	867.610726		1.197228
M23	210090P15_G	NOCALL	I.Bad Spectrum	0	0	0	0	0	0		0
M24	201322P9_G	G	A.Conservative	-.198846	.872822	6445.3	20.948918	8.785083	793.919084		.811134
M24	201694P4_G	NOCALL	D.Low Probability	-.390335	.676068	5337.5	17.048113	4.154358	644.046022		1.129761
M24	208825P7_G	NOCALL	I.Bad Spectrum	0	0	0	0	0	0		0
M24	209189P2_G	NOCALL	D.Low Probability	-.195175	.244307	6277.1	5.532112	1.627933	821.969504		1.129761
M24	210090P15_G	NOCALL	I.Bad Spectrum	0	0	0	0	0	0		0
N01	201322P9_G	G	A.Conservative	2.107017	.994345	6445.3	27.528068	10.382234	833.732784		.905637
N01	201694P4_G	G	A.Conservative	1.542151	.993464	5337.5	24.34881	12.57404	641.158687		.584647
N01	208825P7_G	NOCALL	I.Bad Spectrum	0	0	0	0	0	0		0
N01	209189P2_G	G	A.Conservative	1.712405	.995229	6277.1	16.486333	10.036976	822.089589		.584647
N01	210090P15_G	NOCALL	I.Bad Spectrum	0	0	0	0	0	0		0
N02	201322P9_G	G	A.Conservative	2.009669	.953633	6445.3	15.782709	9.588773	887.902035		.623313
N02	201694P4_G	NOCALL	D.Low Probability	1.534851	.659505	5337.5	16.357449	4.061168	687.463109		1.117415
N02	208825P7_G	NOCALL	I.Bad Spectrum	0	0	0	0	0	0		0
N02	209189P2_G	NOCALL	D.Low Probability	2.138639	.994094	6277.1	42.528873	12.433411	865.588003		1.117415
N02	210090P15_G	NOCALL	I.Bad Spectrum	0	0	0	0	0	0		0
N03	201322P9_G	G	A.Conservative	2.15468	.901017	6445.3	18.403293	9.070568	867.756403		.705351
N03	201694P4_G	G	A.Conservative	1.712668	.989407	5337.5	25.969853	15.196138	659.583839		.497533
N03	208825P7_G	NOCALL	I.Bad Spectrum	0	0	0	0	0	0		0
N03	209189P2_G	NOCALL	D.Low Probability	2.140681	.995948	6277.1	47.799963	14.755328	876.158901		1.077916
N03	210090P15_G	NOCALL	I.Bad Spectrum	0	0	0	0	0	0		0
N04	201322P9_G	G	A.Conservative	1.798314	.928055	6445.3	21.843318	9.315185	915.648549		.757248
N04	201694P4_G	NOCALL	D.Low Probability	.806518	.988738	5337.5	39.438855	11.973511	652.251472		.961471
N04	208825P7_G	NOCALL	I.Bad Spectrum	0	0	0	0	0	0		0
N04	209189P2_G	G	A.Conservative	1.647213	.994949	6277.1	37.571629	13.567559	849.394529		.961471
N04	210090P15_G	NOCALL	I.Bad Spectrum	0	0	0	0	0	0		0
N05	201322P9_G	G	A.Conservative	2.003437	.99425	6445.3	26.160157	11.032459	880.724759		.801157
N05	201694P4_G	G	A.Conservative	1.835096	.997572	5337.5	45.239834	24.554746	674.560954		.490205
N05	208825P7_G	NOCALL	I.Bad Spectrum	0	0	0	0	0	0		0
N05	209189P2_G	NOCALL	D.Low Probability	1.955586	.995209	6277.1	62.607032	17.509611	852.323847		1.225764
N05	210090P15_G	NOCALL	I.Bad Spectrum	0	0	0	0	0	0		0
N06	201322P9_G	G	A.Conservative	.089777	.863366	6445.3	28.101037	8.666199	839.232172		.98452
N06	201694P4_G	G	A.Conservative	-.23279	.990749	5337.5	28.136804	19.539595	647.981019		.417708
N06	208825P7_G	NOCALL	I.Bad Spectrum	0	0	0	0	0	0		0
N06	209189P2_G	G	A.Conservative	.355122	.99601	6277.1	14.14211	11.657821	843.710235		.417708
N06	210090P15_G	NOCALL	I.Bad Spectrum	0	0	0	0	0	0		0
N07	201322P9_G	G	A.Conservative	1.249982	.997321	6445.3	31.737321	10.654332	855.316494		1.154714
N07	201694P4_G	G	A.Conservative	1.475542	.991801	5337.5	26.211769	14.463841	704.816858		.499439
N07	208825P7_G	NOCALL	I.Bad Spectrum	0	0	0	0	0	0		0
N07	209189P2_G	G	A.Conservative	1.701158	.952262	6277.1	14.445487	9.58259	830.954501		.499439
N07	210090P15_G	NOCALL	I.Bad Spectrum	0	0	0	0	0	0		0
N08	201322P9_G	G	A.Conservative	1.672418	.917115	6445.3	22.063835	9.206381	850.232385		1.033114
N08	201694P4_G	G	A.Conservative	1.719431	.990847	5337.5	26.374674	13.570466	747.502782		.521783
N08	208825P7_G	NOCALL	I.Bad Spectrum	0	0	0	0	0	0		0
N08	209189P2_G	G	A.Conservative	2.240323	.996722	6277.1	26.908955	17.081095	818.88575		.521783
N08	210090P15_G	NOCALL	I.Bad Spectrum	0	0	0	0	0	0		0
N09	201322P9_G	G	A.Conservative	1.70628	.805773	6445.3	14.898672	8.10804	903.020901		.670474
N09	201694P4_G	G	A.Conservative	1.630668	.992106	5337.5	29.346395	14.533126	659.919097		.555176
N09	208825P7_G	NOCALL	I.Bad Spectrum	0	0	0	0	0	0		0
N09	209189P2_G	G	A.Conservative	2.161846	.99605	6277.1	25.626224	15.701989	840.600779		.555176
N09	210090P15_G	NOCALL	I.Bad Spectrum	0	0	0	0	0	0		0
N10	201322P9_G	G	A.Conservative	2.232975	.99362	6445.3	20.641492	12.331646	836.814321		.62972
N10	201694P4_G	G	A.Conservative	1.799564	.997001	5337.5	46.191664	28.357933	639.466583		.455721
N10	208825P7_G	NOCALL	I.Bad Spectrum	0	0	0	0	0	0		0
N10	209189P2_G	G	A.Conservative	2.626396	.991889	6277.1	27.1608	20.315391	843.317828		.455721
N10	210090P15_G	NOCALL	I.Bad Spectrum	0	0	0	0	0	0		0
N11	201322P9_G	G	A.Conservative	1.2355	.945767	6445.3	24.503912	9.508345	843.045348		.809276
N11	201694P4_G	G	A.Conservative	1.239367	.997988	5337.5	40.514486	26.144867	659.665461		.482101
N11	208825P7_G	NOCALL	I.Bad Spectrum	0	0	0	0	0	0		0
N11	209189P2_G	G	A.Conservative	1.62707	.995778	6277.1	28.705898	21.878764	780.475332		.482101
N11	210090P15_G	NOCALL	I.Bad Spectrum	0	0	0	0	0	0		0
N12	201322P9_G	G	A.Conservative	-.058534	.948414	6445.3	15.846334	9.507961	842.212531		.60562
N12	201694P4_G	G	A.Conservative	-.275669	.996841	5337.5	61.033325	46.204812	684.457809		.419892
N12	208825P7_G	NOCALL	I.Bad Spectrum	0	0	0	0	0	0		0
N12	209189P2_G	G	A.Conservative	.214415	.99675	6277.1	35.139024	31.340108	839.415422		.419892
N12	210090P15_G	NOCALL	I.Bad Spectrum	0	0	0	0	0	0		0
N13	201322P9_G	G	A.Conservative	1.505449	.994925	6445.3	17.40545	11.504046	901.710889		.438597
N13	201694P4_G	G	A.Conservative	1.0168	.996728	5337.5	45.705874	24.439228	702.53806		.438597
N13	208825P7_G	NOCALL	I.Bad Spectrum	0	0	0	0	0	0		0
N13	209189P2_G	G	A.Conservative	1.600292	.995472	6277.1	42.044741	26.905863	926.009855		.438597
N13	210090P15_G	NOCALL	I.Bad Spectrum	0	0	0	0	0	0		0
N14	201322P9_G	G	A.Conservative	1.323645	.890529	6445.3	15.819607	8.9333	834.354162		.610229
N14	201694P4_G	G	A.Conservative	.322285	.991246	5337.5	15.262741	11.81284	659.070605		.426304
N14	208825P7_G	NOCALL	I.Bad Spectrum	0	0	0	0	0	0		0
N14	209189P2_G	NOCALL	D.Low Probability	1.640488	.992943	6277.1	20.640663	7.535412	912.870523		.941288
N14	210090P15_G	NOCALL	I.Bad Spectrum	0	0	0	0	0	0		0
N15	201322P9_G	G	A.Conservative	2.399992	.873709	6445.3	17.312514	8.784967	894.244474		.726466
N15	201694P4_G	G	A.Conservative	1.959335	.993936	5337.5	45.907548	24.668432	730.145497		.491516
N15	208825P7_G	NOCALL	I.Bad Spectrum	0	0	0	0	0	0		0
N15	209189P2_G	G	A.Conservative	2.677187	.992559	6277.1	21.899884	14.216773	877.162694		.491516
N15	210090P15_G	NOCALL	I.Bad Spectrum	0	0	0	0	0	0		0
N16	201322P9_G	G	A.Conservative	1.044641	.917531	6445.3	19.267797	9.197658	830.186921		.838274
N16	201694P4_G	G	A.Conservative	.688389	.992841	5337.5	26.349813	20.941162	749.384234		.421597
N16	208825P7_G	NOCALL	I.Bad Spectrum	0	0	0	0	0	0		0
N16	209189P2_G	G	A.Conservative	1.632003	.997829	6277.1	20.57103	19.274768	868.509622		.421597
N16	210090P15_G	NOCALL	I.Bad Spectrum	0	0	0	0	0	0		0
N17	201322P9_G	G	A.Conservative	1.415964	.996182	6445.3	20.459917	10.54914	889.570776		.774742
N17	201694P4_G	G	A.Conservative	1.258152	.996078	5337.5	52.168826	27.03045	708.626629		.551178
N17	208825P7_G	NOCALL	I.Bad Spectrum	0	0	0	0	0	0		0
N17	209189P2_G	G	A.Conservative	1.567125	.996483	6277.1	27.29057	17.019366	850.18964		.551178
N17	210090P15_G	NOCALL	I.Bad Spectrum	0	0	0	0	0	0		0
N18	201322P9_G	G	A.Conservative	.235802	.994415	6445.3	21.230342	11.066859	885.450373		.67773
N18	201694P4_G	G	A.Conservative	.405496	.997644	5337.5	25.238666	13.662615	635.580471		.463094
N18	208825P7_G	NOCALL	I.Bad Spectrum	0	0	0	0	0	0		0
N18	209189P2_G	G	A.Conservative	.554031	.994	6277.1	24.461565	15.810548	822.579975		.463094
N18	210090P15_G	NOCALL	I.Bad Spectrum	0	0	0	0	0	0		0
N19	201322P9_G	G	A.Conservative	2.12851	.901496	6445.3	12.837785	9.064532	880.946592		.494817
N19	201694P4_G	G	A.Conservative	1.924193	.991597	5337.5	21.244364	12.336129	665.137008		.494817
N19	208825P7_G	NOCALL	I.Bad Spectrum	0	0	0	0	0	0		0
N19	209189P2_G	G	A.Conservative	2.333362	.996272	6277.1	19.415411	13.309022	899.109844		.494817
N19	210090P15_G	NOCALL	I.Bad Spectrum	0	0	0	0	0	0		0
N20	201322P9_G	G	A.Conservative	2.319453	.994117	6445.3	22.607657	12.309575	932.261568		.666987
N20	201694P4_G	G	A.Conservative	1.821778	.992989	5337.5	17.854653	10.576171	728.515516		.483646
N20	208825P7_G	NOCALL	I.Bad Spectrum	0	0	0	0	0	0		0
N20	209189P2_G	G	A.Conservative	2.617718	.994945	6277.1	14.252701	10.26848	859.516864		.483646
N20	210090P15_G	NOCALL	I.Bad Spectrum	0	0	0	0	0	0		0
N21	201322P9_G	G	A.Conservative	2.187204	.909558	6445.3	16.576078	9.156531	926.648467		.707172
N21	201694P4_G	G	A.Conservative	1.296836	.998695	5337.5	20.86806	15.016058	663.329708		.44411
N21	208825P7_G	NOCALL	I.Bad Spectrum	0	0	0	0	0	0		0
N21	209189P2_G	G	A.Conservative	1.744909	.997271	6277.1	18.258751	15.535167	785.379231		.44411
N21	210090P15_G	NOCALL	I.Bad Spectrum	0	0	0	0	0	0		0
N22	201322P9_G	G	A.Conservative	1.398019	.981535	6445.3	24.367561	9.847775	837.497801		.862617
N22	201694P4_G	G	A.Conservative	1.123668	.993146	5337.5	23.656241	18.972856	706.709457		.388733
N22	208825P7_G	NOCALL	I.Bad Spectrum	0	0	0	0	0	0		0
N22	209189P2_G	G	A.Conservative	1.847078	.991246	6277.1	15.929588	15.066331	832.297147		.388733
N22	210090P15_G	NOCALL	I.Bad Spectrum	0	0	0	0	0	0		0
N23	201322P9_G	G	A.Conservative	.607488	.929159	6445.3	18.822718	9.34583	888.77875		.669788
N23	201694P4_G	G	A.Conservative	-.340531	.997119	5337.5	33.613593	20.791424	684.874923		.415441
N23	208825P7_G	NOCALL	I.Bad Spectrum	0	0	0	0	0	0		0
N23	209189P2_G	NOCALL	D.Low Probability	.544789	.995957	6277.1	32.245552	9.670133	877.432598		1.024721
N23	210090P15_G	NOCALL	I.Bad Spectrum	0	0	0	0	0	0		0
N24	201322P9_G	G	A.Conservative	-1.00621	.883957	6445.3	22.684713	8.904493	855.470918		.876079
N24	201694P4_G	NOCALL	D.Low Probability	-1.261361	.612809	5337.5	13.360759	3.760893	649.567888		.976221
N24	208825P7_G	NOCALL	I.Bad Spectrum	0	0	0	0	0	0		0
N24	209189P2_G	NOCALL	D.Low Probability	-.848079	.196015	6277.1	3.806822	1.289641	858.432604		.976221
N24	210090P15_G	NOCALL	I.Bad Spectrum	0	0	0	0	0	0		0
O01	201322P9_G	G	A.Conservative	1.478968	.992566	6445.3	24.25847	13.635603	751.954124		.658661
O01	201694P4_G	NOCALL	D.Low Probability	.469663	.989585	5337.5	84.038352	18.679045	613.454528		1.334637
O01	208825P7_G	NOCALL	I.Bad Spectrum	0	0	0	0	0	0		0
O01	209189P2_G	G	A.Conservative	1.134223	.998015	6277.1	39.750661	17.447442	807.783482		.817698
O01	210090P15_G	NOCALL	I.Bad Spectrum	0	0	0	0	0	0		0
O02	201322P9_G	G	A.Conservative	1.442261	.851178	6445.3	15.509962	8.556993	866.207793		.598081
O02	201694P4_G	NOCALL	D.Low Probability	.418631	.983103	5337.5	37.687523	7.249637	671.446111		1.170215
O02	208825P7_G	NOCALL	I.Bad Spectrum	0	0	0	0	0	0		0
O02	209189P2_G	NOCALL	D.Low Probability	.96808	.994669	6277.1	29.620894	6.884927	837.509264		1.170215
O02	210090P15_G	NOCALL	I.Bad Spectrum	0	0	0	0	0	0		0
O03	201322P9_G	G	A.Conservative	1.602464	.960776	6445.3	15.275209	9.645557	911.201974		.500907
O03	201694P4_G	G	A.Conservative	1.387409	.995798	5337.5	41.986104	21.250634	683.712483		.500907
O03	208825P7_G	NOCALL	I.Bad Spectrum	0	0	0	0	0	0		0
O03	209189P2_G	G	A.Conservative	1.715144	.994611	6277.1	25.305627	15.455627	887.787773		.500907
O03	210090P15_G	NOCALL	I.Bad Spectrum	0	0	0	0	0	0		0
O04	201322P9_G	G	A.Conservative	1.514615	.938407	6445.3	13.987865	9.423189	868.279174		.522598
O04	201694P4_G	G	A.Conservative	1.114354	.992558	5337.5	33.721824	18.34706	626.848697		.522598
O04	208825P7_G	NOCALL	I.Bad Spectrum	0	0	0	0	0	0		0
O04	209189P2_G	G	A.Conservative	1.668231	.996267	6277.1	19.073632	12.444834	842.462643		.522598
O04	210090P15_G	NOCALL	I.Bad Spectrum	0	0	0	0	0	0		0
O05	201322P9_G	G	A.Conservative	.895516	.920694	6445.3	17.694606	9.227922	779.53509		.681805
O05	201694P4_G	G	A.Conservative	.91227	.995842	5337.5	21.845489	14.338636	743.588749		.464065
O05	208825P7_G	NOCALL	I.Bad Spectrum	0	0	0	0	0	0		0
O05	209189P2_G	G	A.Conservative	1.289632	.998712	6277.1	14.494477	11.438432	769.383938		.464065
O05	210090P15_G	NOCALL	I.Bad Spectrum	0	0	0	0	0	0		0
O06	201322P9_G	G	A.Conservative	-.485829	.988414	6445.3	27.069309	9.932942	871.967983		.948235
O06	201694P4_G	NOCALL	D.Low Probability	-.448292	.992658	5337.5	68.190509	15.025628	677.049963		1.124432
O06	208825P7_G	NOCALL	I.Bad Spectrum	0	0	0	0	0	0		0
O06	209189P2_G	NOCALL	D.Low Probability	-.334206	.99225	6277.1	30.072289	7.996191	861.582709		1.124432
O06	210090P15_G	NOCALL	I.Bad Spectrum	0	0	0	0	0	0		0
O07	201322P9_G	G	A.Conservative	.773838	.996021	6445.3	12.281251	10.308922	870.678621		.452752
O07	201694P4_G	G	A.Conservative	.387522	.995543	5337.5	31.640962	22.194845	714.127768		.452752
O07	208825P7_G	NOCALL	I.Bad Spectrum	0	0	0	0	0	0		0
O07	209189P2_G	G	A.Conservative	.832925	.994321	6277.1	15.892425	12.98416	885.024004		.452752
O07	210090P15_G	NOCALL	I.Bad Spectrum	0	0	0	0	0	0		0
O08	201322P9_G	G	A.Conservative	1.771402	.997295	6445.3	23.921846	11.032859	866.098533		.668847
O08	201694P4_G	G	A.Conservative	1.50793	.991177	5337.5	26.882275	12.566139	691.594602		.503169
O08	208825P7_G	NOCALL	I.Bad Spectrum	0	0	0	0	0	0		0
O08	209189P2_G	G	A.Conservative	1.853473	.992158	6277.1	26.219333	14.638632	880.901885		.503169
O08	210090P15_G	NOCALL	D.Low Probability	1.479732	.200584	5515.6	3.375277	1.302003	735.614965		.668847
O09	201322P9_G	NOCALL	D.Low Probability	1.572022	.997229	6445.3	46.711241	14.823464	894.658248		1.066176
O09	201694P4_G	G	A.Conservative	1.593002	.996604	5337.5	63.595598	35.540093	706.443077		.501901
O09	208825P7_G	NOCALL	I.Bad Spectrum	0	0	0	0	0	0		0
O09	209189P2_G	G	A.Conservative	2.01914	.999054	6277.1	59.030293	39.803423	812.905888		.501901
O09	210090P15_G	NOCALL	D.Low Probability	1.201332	.163998	5515.6	4.049244	1.072298	701.069622		1.066176
O10	201322P9_G	G	A.Conservative	1.840637	.994166	6445.3	20.137178	13.399199	830.38902		.503666
O10	201694P4_G	NOCALL	D.Low Probability	1.219722	.987319	5337.5	57.85528	13.743783	693.204713		1.105237
O10	208825P7_G	NOCALL	I.Bad Spectrum	0	0	0	0	0	0		0
O10	209189P2_G	G	A.Conservative	1.949742	.994821	6277.1	18.808611	12.146484	818.869555		.503666
O10	210090P15_G	NOCALL	I.Bad Spectrum	0	0	0	0	0	0		0
O11	201322P9_G	G	A.Conservative	.421902	.994937	6445.3	21.844199	10.406031	886.299661		.764786
O11	201694P4_G	G	A.Conservative	.356078	.997454	5337.5	30.886366	19.834648	666.426087		.42375
O11	208825P7_G	NOCALL	I.Bad Spectrum	0	0	0	0	0	0		0
O11	209189P2_G	G	A.Conservative	.772199	.995951	6277.1	15.825628	11.91407	912.360779		.42375
O11	210090P15_G	NOCALL	I.Bad Spectrum	0	0	0	0	0	0		0
O12	201322P9_G	G	A.Conservative	-.903525	.808233	6445.3	14.317144	8.154955	876.662601		.598021
O12	201694P4_G	G	A.Conservative	-1.17805	.998219	5337.5	19.909261	12.550114	709.289823		.433502
O12	208825P7_G	NOCALL	I.Bad Spectrum	0	0	0	0	0	0		0
O12	209189P2_G	G	A.Conservative	-.994589	.995287	6277.1	26.592236	19.873788	800.316201		.433502
O12	210090P15_G	NOCALL	I.Bad Spectrum	0	0	0	0	0	0		0
O13	201322P9_G	G	A.Conservative	1.233353	.948284	6445.3	28.849443	9.510097	867.599379		1.038419
O13	201694P4_G	G	A.Conservative	1.279943	.994679	5337.5	47.003701	23.164653	663.337563		.542786
O13	208825P7_G	NOCALL	I.Bad Spectrum	0	0	0	0	0	0		0
O13	209189P2_G	G	A.Conservative	1.660012	.99506	6277.1	19.095139	11.178491	876.872863		.542786
O13	210090P15_G	NOCALL	I.Bad Spectrum	0	0	0	0	0	0		0
O14	201322P9_G	G	A.Conservative	1.534519	.994947	6445.3	22.627927	11.266318	895.073051		.741783
O14	201694P4_G	G	A.Conservative	1.149202	.996072	5337.5	30.959428	15.776366	652.702837		.515488
O14	208825P7_G	NOCALL	I.Bad Spectrum	0	0	0	0	0	0		0
O14	209189P2_G	G	A.Conservative	1.544564	.997737	6277.1	41.012878	24.449288	844.236284		.515488
O14	210090P15_G	NOCALL	I.Bad Spectrum	0	0	0	0	0	0		0
O15	201322P9_G	G	A.Conservative	1.193814	.960875	6445.3	19.053451	9.660382	857.279754		.665627
O15	201694P4_G	G	A.Conservative	.644921	.992414	5337.5	24.861364	16.93804	635.438246		.450973
O15	208825P7_G	NOCALL	I.Bad Spectrum	0	0	0	0	0	0		0
O15	209189P2_G	G	A.Conservative	1.300334	.997588	6277.1	33.272536	26.486757	784.220088		.450973
O15	210090P15_G	NOCALL	I.Bad Spectrum	0	0	0	0	0	0		0
O16	201322P9_G	G	A.Conservative	1.655174	.885206	6445.3	18.926728	8.901369	844.248943		.683498
O16	201694P4_G	G	A.Conservative	1.216988	.997125	5337.5	30.645804	21.413531	702.106724		.418389
O16	208825P7_G	NOCALL	I.Bad Spectrum	0	0	0	0	0	0		0
O16	209189P2_G	G	A.Conservative	1.571627	.992975	6277.1	28.822182	24.841142	852.889766		.418389
O16	210090P15_G	NOCALL	I.Bad Spectrum	0	0	0	0	0	0		0
O17	201322P9_G	G	A.Conservative	.544854	.998759	6445.3	19.640435	10.222415	852.572929		.676179
O17	201694P4_G	G	A.Conservative	.243691	.997993	5337.5	39.799979	22.842322	634.802504		.478771
O17	208825P7_G	NOCALL	I.Bad Spectrum	0	0	0	0	0	0		0
O17	209189P2_G	G	A.Conservative	.833708	.996626	6277.1	36.011497	24.696359	805.591096		.478771
O17	210090P15_G	NOCALL	I.Bad Spectrum	0	0	0	0	0	0		0
O18	201322P9_G	G	A.Conservative	-.412961	.861268	6445.3	19.512242	8.678149	853.73635		.736218
O18	201694P4_G	G	A.Conservative	-.139156	.995774	5337.5	23.661281	12.783139	637.795382		.563637
O18	208825P7_G	NOCALL	I.Bad Spectrum	0	0	0	0	0	0		0
O18	209189P2_G	G	A.Conservative	-.098975	.993999	6277.1	18.801072	11.661665	801.418066		.563637
O18	210090P15_G	NOCALL	I.Bad Spectrum	0	0	0	0	0	0		0
O19	201322P9_G	G	A.Conservative	1.252857	.977424	6445.3	19.251922	9.822408	869.20039		.682041
O19	201694P4_G	G	A.Conservative	1.446988	.990185	5337.5	20.793766	13.759488	662.490209		.447704
O19	208825P7_G	NOCALL	I.Bad Spectrum	0	0	0	0	0	0		0
O19	209189P2_G	G	A.Conservative	1.613196	.994844	6277.1	15.951474	12.871971	859.989194		.447704
O19	210090P15_G	NOCALL	I.Bad Spectrum	0	0	0	0	0	0		0
O20	201322P9_G	G	A.Conservative	.917159	.90591	6445.3	11.756234	9.131557	874.615933		.436982
O20	201694P4_G	G	A.Conservative	.822262	.998384	5337.5	55.678266	35.569632	679.767184		.436982
O20	208825P7_G	NOCALL	I.Bad Spectrum	0	0	0	0	0	0		0
O20	209189P2_G	G	A.Conservative	1.291874	.994191	6277.1	33.803004	25.488583	809.45458		.436982
O20	210090P15_G	NOCALL	I.Bad Spectrum	0	0	0	0	0	0		0
O21	201322P9_G	G	A.Conservative	1.500617	.996561	6445.3	16.577832	10.912355	902.595073		.468829
O21	201694P4_G	NOCALL	D.Low Probability	1.039826	.990807	5337.5	75.510297	18.892298	693.183691		1.119172
O21	208825P7_G	NOCALL	I.Bad Spectrum	0	0	0	0	0	0		0
O21	209189P2_G	G	A.Conservative	1.700636	.996689	6277.1	23.797165	15.167602	907.664526		.468829
O21	210090P15_G	NOCALL	I.Bad Spectrum	0	0	0	0	0	0		0
O22	201322P9_G	G	A.Conservative	1.21224	.926524	6445.3	11.959147	9.320667	856.890921		.455092
O22	201694P4_G	G	A.Conservative	1.105932	.998695	5337.5	63.118903	39.309709	696.664121		.455092
O22	208825P7_G	NOCALL	I.Bad Spectrum	0	0	0	0	0	0		0
O22	209189P2_G	G	A.Conservative	1.47114	.997996	6277.1	18.142595	13.675982	859.308307		.455092
O22	210090P15_G	NOCALL	I.Bad Spectrum	0	0	0	0	0	0		0
O23	201322P9_G	G	A.Conservative	.051988	.859333	6445.3	16.532179	8.651699	848.967224		.560009
O23	201694P4_G	G	A.Conservative	-.310743	.993839	5337.5	52.489056	15.149058	694.593588		.922207
O23	208825P7_G	NOCALL	I.Bad Spectrum	0	0	0	0	0	0		0
O23	209189P2_G	NOCALL	D.Low Probability	.087319	.992527	6277.1	22.628561	7.53017	888.730911		1.027122
O23	210090P15_G	NOCALL	I.Bad Spectrum	0	0	0	0	0	0		0
O24	201322P9_G	G	A.Conservative	-1.149231	.94189	6445.3	12.099169	9.445106	805.575903		.444755
O24	201694P4_G	NOCALL	D.Low Probability	-1.172859	.662872	5337.5	17.126216	4.070418	630.605135		1.108229
O24	208825P7_G	NOCALL	I.Bad Spectrum	0	0	0	0	0	0		0
O24	209189P2_G	NOCALL	D.Low Probability	-1.066557	.179388	6277.1	4.315693	1.225553	785.439065		1.108229
O24	210090P15_G	NOCALL	I.Bad Spectrum	0	0	0	0	0	0		0
P01	201322P9_G	G	A.Conservative	-.141928	.91839	6445.3	12.542027	9.242229	825.670122		.51565
P01	201694P4_G	G	A.Conservative	-.418374	.991658	5337.5	17.776704	10.728896	631.126361		.51565
P01	208825P7_G	NOCALL	I.Bad Spectrum	0	0	0	0	0	0		0
P01	209189P2_G	G	A.Conservative	-.097121	.995591	6277.1	21.993136	15.730044	829.017006		.51565
P01	210090P15_G	NOCALL	I.Bad Spectrum	0	0	0	0	0	0		0
P02	201322P9_G	G	A.Conservative	.07012	.996109	6445.3	23.616648	10.959365	852.001291		.759909
P02	201694P4_G	NOCALL	D.Low Probability	.100114	.623964	5337.5	13.512438	3.851786	661.524223		1.02223
P02	208825P7_G	NOCALL	I.Bad Spectrum	0	0	0	0	0	0		0
P02	209189P2_G	NOCALL	D.Low Probability	.446322	.994162	6277.1	21.667996	7.298406	822.337763		1.02223
P02	210090P15_G	NOCALL	D.Low Probability	-.158483	.276558	5515.6	5.347625	1.750896	673.123454		.880197
P03	201322P9_G	G	A.Conservative	.48633	.905907	6445.3	21.54728	9.116691	839.728317		.817572
P03	201694P4_G	NOCALL	D.Low Probability	.25289	.6588	5337.5	14.846915	4.056251	651.416698		1.080136
P03	208825P7_G	NOCALL	I.Bad Spectrum	0	0	0	0	0	0		0
P03	209189P2_G	NOCALL	D.Low Probability	.553314	.841936	6277.1	15.979506	5.104866	815.610251		1.080136
P03	210090P15_G	NOCALL	D.Low Probability	.142211	.328989	5515.6	7.325539	2.061702	682.155499		1.080136
P04	201322P9_G	G	A.Conservative	.077248	.997379	6445.3	14.480016	10.05254	809.18326		.553175
P04	201694P4_G	G	A.Conservative	.085775	.982593	5337.5	18.153615	9.93508	645.081219		.553175
P04	208825P7_G	NOCALL	I.Bad Spectrum	0	0	0	0	0	0		0
P04	209189P2_G	NOCALL	D.Low Probability	.404407	.99725	6277.1	55.237502	16.790907	834.30788		1.229425
P04	210090P15_G	NOCALL	I.Bad Spectrum	0	0	0	0	0	0		0
P05	201322P9_G	G	A.Conservative	.036901	.993441	6445.3	14.020779	10.236663	874.136584		.449595
P05	201694P4_G	G	A.Conservative	-.11645	.997929	5337.5	42.394775	25.213915	636.104389		.449595
P05	208825P7_G	NOCALL	I.Bad Spectrum	0	0	0	0	0	0		0
P05	209189P2_G	G	A.Conservative	.351241	.995936	6277.1	28.659595	20.284778	858.538188		.449595
P05	210090P15_G	NOCALL	I.Bad Spectrum	0	0	0	0	0	0		0
P06	201322P9_G	G	A.Conservative	-.241784	.995301	6445.3	22.438709	10.738465	836.252984		.703657
P06	201694P4_G	G	A.Conservative	-.345734	.990225	5337.5	24.797588	13.393407	577.40033		.481613
P06	208825P7_G	NOCALL	I.Bad Spectrum	0	0	0	0	0	0		0
P06	209189P2_G	G	A.Conservative	-.137478	.997021	6277.1	18.910017	12.460428	768.440423		.481613
P06	210090P15_G	NOCALL	I.Bad Spectrum	0	0	0	0	0	0		0
P07	201322P9_G	G	A.Conservative	.031816	.993241	6445.3	19.831542	10.814407	852.95598		.646865
P07	201694P4_G	G	A.Conservative	.061645	.994638	5337.5	29.773588	16.757632	686.326312		.483997
P07	208825P7_G	NOCALL	I.Bad Spectrum	0	0	0	0	0	0		0
P07	209189P2_G	G	A.Conservative	.28814	.998076	6277.1	19.028897	12.932231	839.874414		.483997
P07	210090P15_G	NOCALL	D.Low Probability	-.435157	.218781	5515.6	4.094826	1.408054	690.635929		.782811
P08	201322P9_G	G	A.Conservative	.503672	.988063	6445.3	23.420068	9.914107	804.247805		.660112
P08	201694P4_G	G	A.Conservative	.172358	.993652	5337.5	34.397077	17.430785	635.201692		.495407
P08	208825P7_G	NOCALL	I.Bad Spectrum	0	0	0	0	0	0		0
P08	209189P2_G	G	A.Conservative	.584959	.994451	6277.1	31.073603	18.841461	810.941933		.495407
P08	210090P15_G	NOCALL	D.Low Probability	-.159568	.177611	5515.6	4.007879	1.160086	690.623958		.862453
P09	201322P9_G	G	A.Conservative	1.170285	.995745	6445.3	22.476082	10.413777	827.486834		.741599
P09	201694P4_G	G	A.Conservative	.999741	.998086	5337.5	33.66187	19.130196	639.56776		.496411
P09	208825P7_G	NOCALL	I.Bad Spectrum	0	0	0	0	0	0		0
P09	209189P2_G	G	A.Conservative	1.189085	.997908	6277.1	67.223154	46.051466	806.030057		.496411
P09	210090P15_G	NOCALL	D.Low Probability	.352027	.772866	5515.6	18.591214	4.677436	649.776583		1.099254
P10	201322P9_G	G	A.Conservative	1.559656	.80666	6445.3	16.73859	8.172179	825.601103		.685189
P10	201694P4_G	G	A.Conservative	1.652952	.993279	5337.5	21.720581	12.616393	643.503771		.511635
P10	208825P7_G	NOCALL	I.Bad Spectrum	0	0	0	0	0	0		0
P10	209189P2_G	G	A.Conservative	2.146743	.996351	6277.1	17.858912	12.416362	817.475541		.511635
P10	210090P15_G	NOCALL	I.Bad Spectrum	0	0	0	0	0	0		0
P11	201322P9_G	G	A.Conservative	.22974	.931259	6445.3	18.297122	9.369224	810.786487		.668936
P11	201694P4_G	G	A.Conservative	.115596	.998485	5337.5	33.914389	22.85953	628.39142		.439937
P11	208825P7_G	NOCALL	I.Bad Spectrum	0	0	0	0	0	0		0
P11	209189P2_G	G	A.Conservative	.313169	.993772	6277.1	25.036262	19.821745	778.119241		.439937
P11	210090P15_G	NOCALL	I.Bad Spectrum	0	0	0	0	0	0		0
P12	201322P9_G	G	A.Conservative	-.952676	.887828	6445.3	21.422975	8.932473	807.832698		.880318
P12	201694P4_G	NOCALL	D.Low Probability	-.68859	.987244	5337.5	57.508622	17.094988	646.523209		1.000688
P12	208825P7_G	NOCALL	I.Bad Spectrum	0	0	0	0	0	0		0
P12	209189P2_G	G	A.Conservative	-.485159	.81951	6277.1	12.621727	8.258897	785.376367		.464893
P12	210090P15_G	NOCALL	I.Bad Spectrum	0	0	0	0	0	0		0
P13	201322P9_G	G	A.Conservative	.780578	.994976	6445.3	17.495545	10.774457	861.01317		.508045
P13	201694P4_G	G	A.Conservative	.492674	.997273	5337.5	79.993581	39.797949	657.575327		.508045
P13	208825P7_G	NOCALL	I.Bad Spectrum	0	0	0	0	0	0		0
P13	209189P2_G	G	A.Conservative	.779928	.998907	6277.1	63.547048	37.89844	834.271922		.508045
P13	210090P15_G	NOCALL	I.Bad Spectrum	0	0	0	0	0	0		0
P14	201322P9_G	G	A.Conservative	.459326	.821445	6445.3	9.437889	8.268357	853.374489		.402243
P14	201694P4_G	G	A.Conservative	.217126	.998399	5337.5	36.092256	26.352326	640.150149		.402243
P14	208825P7_G	NOCALL	I.Bad Spectrum	0	0	0	0	0	0		0
P14	209189P2_G	G	A.Conservative	.562979	.992477	6277.1	31.781136	27.079724	803.632547		.402243
P14	210090P15_G	NOCALL	I.Bad Spectrum	0	0	0	0	0	0		0
P15	201322P9_G	G	A.Conservative	.365388	.807917	6445.3	22.881933	8.120986	809.115814		.811978
P15	201694P4_G	G	A.Conservative	.588297	.870843	5337.5	17.022567	8.764326	617.833505		.480117
P15	208825P7_G	NOCALL	I.Bad Spectrum	0	0	0	0	0	0		0
P15	209189P2_G	G	A.Conservative	.732611	.993342	6277.1	21.25796	13.318103	795.028591		.480117
P15	210090P15_G	NOCALL	I.Bad Spectrum	0	0	0	0	0	0		0
P16	201322P9_G	G	A.Conservative	.707785	.999301	6445.3	27.267526	13.464938	814.70166		.732528
P16	201694P4_G	G	A.Conservative	.466563	.996967	5337.5	59.953927	29.241801	638.448372		.493307
P16	208825P7_G	NOCALL	I.Bad Spectrum	0	0	0	0	0	0		0
P16	209189P2_G	G	A.Conservative	.683709	.99771	6277.1	48.70233	28.247783	770.199255		.493307
P16	210090P15_G	NOCALL	I.Bad Spectrum	0	0	0	0	0	0		0
P17	201322P9_G	G	A.Conservative	-.275513	.956463	6445.3	27.803977	9.597156	822.359107		.948709
P17	201694P4_G	G	A.Conservative	-.054288	.993395	5337.5	34.833285	19.545987	613.16793		.511473
P17	208825P7_G	NOCALL	I.Bad Spectrum	0	0	0	0	0	0		0
P17	209189P2_G	G	A.Conservative	.087742	.996199	6277.1	29.777273	19.892293	797.446526		.511473
P17	210090P15_G	NOCALL	D.Low Probability	-.504973	.238054	5515.6	5.28558	1.519294	667.201126		1.074625
P18	201322P9_G	G	A.Conservative	-2.044566	.89208	6445.3	34.304465	8.955625	788.723544		1.229319
P18	201694P4_G	G	A.Conservative	-1.4483	.991458	5337.5	26.573498	11.608506	617.405401		.640007
P18	208825P7_G	NOCALL	I.Bad Spectrum	0	0	0	0	0	0		0
P18	209189P2_G	NOCALL	D.Low Probability	-1.711878	.994653	6277.1	42.098523	10.602761	796.979411		1.229319
P18	210090P15_G	NOCALL	I.Bad Spectrum	0	0	0	0	0	0		0
P19	201322P9_G	G	A.Conservative	.395489	.994308	6445.3	22.696947	11.24738	785.578837		.712543
P19	201694P4_G	NOCALL	D.Low Probability	.014367	.988447	5337.5	65.323113	16.170235	631.531524		1.133448
P19	208825P7_G	NOCALL	I.Bad Spectrum	0	0	0	0	0	0		0
P19	209189P2_G	G	A.Conservative	.352224	.99553	6277.1	63.03959	18.441714	802.584902		1.133448
P19	210090P15_G	NOCALL	I.Bad Spectrum	0	0	0	0	0	0		0
P20	201322P9_G	G	A.Conservative	.874166	.999091	6445.3	13.485722	10.399549	856.034053		.491734
P20	201694P4_G	G	A.Conservative	1.038486	.996993	5337.5	38.569428	23.527541	648.423399		.491734
P20	208825P7_G	NOCALL	I.Bad Spectrum	0	0	0	0	0	0		0
P20	209189P2_G	G	A.Conservative	1.002463	.991753	6277.1	33.011662	24.595633	814.891296		.491734
P20	210090P15_G	NOCALL	I.Bad Spectrum	0	0	0	0	0	0		0
P21	201322P9_G	G	A.Conservative	1.050154	.995538	6445.3	22.421086	10.496396	844.932796		.76807
P21	201694P4_G	G	A.Conservative	.698191	.997197	5337.5	30.979366	19.430581	662.707226		.456036
P21	208825P7_G	NOCALL	I.Bad Spectrum	0	0	0	0	0	0		0
P21	209189P2_G	G	A.Conservative	1.044026	.995989	6277.1	28.165895	21.079533	786.593569		.456036
P21	210090P15_G	NOCALL	I.Bad Spectrum	0	0	0	0	0	0		0
P22	201322P9_G	G	A.Conservative	1.374058	.852295	6445.3	20.533837	8.580408	770.249699		.826306
P22	201694P4_G	G	A.Conservative	1.000394	.996733	5337.5	52.951171	23.76734	638.964096		.579481
P22	208825P7_G	NOCALL	I.Bad Spectrum	0	0	0	0	0	0		0
P22	209189P2_G	G	A.Conservative	1.249692	.995484	6277.1	25.996631	13.863663	789.402511		.579481
P22	210090P15_G	NOCALL	I.Bad Spectrum	0	0	0	0	0	0		0
P23	201322P9_G	G	A.Conservative	-.283286	.810992	6445.3	10.304622	8.136242	808.842332		.40154
P23	201694P4_G	NOCALL	D.Low Probability	-.113939	.991331	5337.5	27.502735	7.89003	601.022035		1.094049
P23	208825P7_G	NOCALL	I.Bad Spectrum	0	0	0	0	0	0		0
P23	209189P2_G	NOCALL	D.Low Probability	.144337	.601572	6277.1	10.925088	3.707147	778.109768		1.094049
P23	210090P15_G	NOCALL	I.Bad Spectrum	0	0	0	0	0	0		0
P24	201322P9_G	G	A.Conservative	-1.788088	.911674	6445.3	22.838632	9.163113	799.974798		.850056
P24	201694P4_G	NOCALL	D.Low Probability	-1.509604	.618102	5337.5	12.695028	3.808219	615.232893		.995782
P24	208825P7_G	NOCALL	I.Bad Spectrum	0	0	0	0	0	0		0
P24	209189P2_G	NOCALL	I.Bad Spectrum	0	0	0	0	0	0		0
P24	210090P15_G	NOCALL	I.Bad Spectrum	0	0	0	0	0	0		0
