# Supplementary material for: Gene expression-based screening for inhibitors of PDGFR signaling
Source: Genome Biol. 2008 Mar 1;9(3):R47. doi: 10.1186/gb-2008-9-3-r47 (PMC2397499; doi:10.1186/gb-2008-9-3-r47)
Supplement: Additional data file 1 — Primary screen data. [file gb-2008-9-3-r47-S1.zip › Primary_Screen_Data/ScreenData/ScreenASDI1/PLATE28021.1_0711.DTL]

Sequenom db=biomass genotype results details	Plate=28021, ExpNo=1	TimeStamp=0711	filename=PLATE28021.1_0711.DTL
well_position	assay_id	genotype_id	Call_Status_LU.description	max_shift	Call.score	Picked_Peaks.mass	Picked_Peaks.height	Picked_Peaks.snr	Picked_Peaks.resolution	Picked_Peaks.integral	Spectra.noise_std_dev
A01	201322P9_G	G	A.Conservative	2.066415	.994407	6445.3	11.148546	12.195628	715.09285		.531422
A01	201694P4_G	NOCALL	I.Bad Spectrum	0	0	0	0	0	0		0
A01	208825P7_G	NOCALL	I.Bad Spectrum	0	0	0	0	0	0		0
A01	209189P2_G	NOCALL	I.Bad Spectrum	0	0	0	0	0	0		0
A01	210090P15_G	NOCALL	I.Bad Spectrum	0	0	0	0	0	0		0
A02	201322P9_G	G	A.Conservative	3.938037	.996703	6445.3	24.237884	20.215242	793.70202		.521831
A02	201694P4_G	NOCALL	I.Bad Spectrum	0	0	0	0	0	0		0
A02	208825P7_G	NOCALL	I.Bad Spectrum	0	0	0	0	0	0		0
A02	209189P2_G	NOCALL	I.Bad Spectrum	0	0	0	0	0	0		0
A02	210090P15_G	NOCALL	I.Bad Spectrum	0	0	0	0	0	0		0
A03	201322P9_G	G	A.Conservative	3.863292	.997223	6445.3	25.051427	15.04903	858.103393		.603701
A03	201694P4_G	G	A.Conservative	3.638154	.994344	5337.5	51.864907	27.084927	609.060257		.603701
A03	208825P7_G	G	A.Conservative	3.738386	.999472	7129.7	23.502669	16.156948	861.314624		.603701
A03	209189P2_G	G	A.Conservative	3.866973	.997303	6277.1	59.491054	34.548736	834.381039		.603701
A03	210090P15_G	NOCALL	I.Bad Spectrum	0	0	0	0	0	0		0
A04	201322P9_G	NOCALL	I.Bad Spectrum	0	0	0	0	0	0		0
A04	201694P4_G	NOCALL	I.Bad Spectrum	0	0	0	0	0	0		0
A04	208825P7_G	NOCALL	I.Bad Spectrum	0	0	0	0	0	0		0
A04	209189P2_G	NOCALL	I.Bad Spectrum	0	0	0	0	0	0		0
A04	210090P15_G	NOCALL	I.Bad Spectrum	0	0	0	0	0	0		0
A05	201322P9_G	G	A.Conservative	1.706162	.99408	6445.3	12.946998	11.394919	811.204705		.421115
A05	201694P4_G	G	A.Conservative	1.163121	.997831	5337.5	34.177713	24.164803	665.333152		.421115
A05	208825P7_G	G	A.Conservative	1.364764	.999301	7129.7	13.130109	16.120569	824.054412		.421115
A05	209189P2_G	G	A.Conservative	1.703136	.996684	6277.1	47.952486	40.862183	785.067931		.421115
A05	210090P15_G	NOCALL	I.Bad Spectrum	0	0	0	0	0	0		0
A06	201322P9_G	G	A.Conservative	.131469	.996878	6445.3	19.646822	17.70894	796.997891		.441866
A06	201694P4_G	G	A.Conservative	.601986	.992462	5337.5	40.358172	30.496806	631.338255		.441866
A06	208825P7_G	G	A.Conservative	.312918	.999313	7129.7	18.801175	32.486066	962.877596		.441866
A06	209189P2_G	G	A.Conservative	.128816	.999086	6277.1	43.951827	38.575033	773.347173		.441866
A06	210090P15_G	NOCALL	I.Bad Spectrum	0	0	0	0	0	0		0
A07	201322P9_G	G	A.Conservative	.384258	.995763	6445.3	15.406403	12.940287	760.900707		.489399
A07	201694P4_G	G	A.Conservative	.189151	.997423	5337.5	30.677777	21.584161	658.847305		.489399
A07	208825P7_G	G	A.Conservative	.281984	.999732	7129.7	14.6649	16.695103	823.869876		.489399
A07	209189P2_G	G	A.Conservative	.378719	.9978	6277.1	33.303351	27.23694	739.439816		.489399
A07	210090P15_G	NOCALL	I.Bad Spectrum	0	0	0	0	0	0		0
A08	201322P9_G	G	A.Conservative	2.202892	.997229	6445.3	23.375649	17.074881	849.827214		.462272
A08	201694P4_G	G	A.Conservative	2.017144	.998	5337.5	44.335624	26.366479	715.562582		.462272
A08	208825P7_G	G	A.Conservative	1.789788	.998582	7129.7	17.66769	14.639388	846.099691		.462272
A08	209189P2_G	G	A.Conservative	2.202903	.998621	6277.1	58.418556	41.367635	824.702149		.462272
A08	210090P15_G	NOCALL	I.Bad Spectrum	0	0	0	0	0	0		0
A09	201322P9_G	G	A.Conservative	2.721956	.998058	6445.3	18.774665	14.847606	822.538937		.468594
A09	201694P4_G	G	A.Conservative	2.452287	.993682	5337.5	32.706548	22.639166	599.174047		.468594
A09	208825P7_G	G	A.Conservative	2.676318	.997146	7129.7	14.057738	17.496353	752.381825		.468594
A09	209189P2_G	G	A.Conservative	2.723835	.996332	6277.1	41.375076	31.783469	800.678881		.468594
A09	210090P15_G	NOCALL	D.Low Probability	2.385486	.696807	5515.6	13.814872	4.248993	733.932525		.963284
A10	201322P9_G	G	A.Conservative	1.068035	.973189	6445.3	13.066651	9.769138	779.337933		.449798
A10	201694P4_G	G	A.Conservative	1.410298	.998699	5337.5	39.207293	24.174608	628.409935		.449798
A10	208825P7_G	G	A.Conservative	.761092	.999114	7129.7	12.334075	10.556576	776.673562		.449798
A10	209189P2_G	G	A.Conservative	1.075968	.998432	6277.1	45.303286	32.89141	755.135141		.449798
A10	210090P15_G	NOCALL	I.Bad Spectrum	0	0	0	0	0	0		0
A11	201322P9_G	G	A.Conservative	1.646601	.997618	6445.3	18.057086	16.585599	885.065632		.425956
A11	201694P4_G	G	A.Conservative	1.64338	.996413	5337.5	41.025066	30.893837	654.400687		.425956
A11	208825P7_G	G	A.Conservative	1.734584	.99835	7129.7	12.689398	13.13078	691.272931		.425956
A11	209189P2_G	G	A.Conservative	1.649943	.999089	6277.1	48.312258	43.079087	861.624834		.425956
A11	210090P15_G	G	A.Conservative	1.131402	.957278	5515.6	22.783487	9.637455	669.655535		.691424
A12	201322P9_G	G	A.Conservative	-.43512	.994244	6445.3	12.550383	13.017255	808.157561		.433483
A12	201694P4_G	G	A.Conservative	-.115356	.997105	5337.5	30.779565	25.440777	636.024438		.433483
A12	208825P7_G	G	A.Conservative	-.684728	.997762	7129.7	12.580582	14.814229	914.339181		.433483
A12	209189P2_G	G	A.Conservative	-.431771	.996974	6277.1	35.683625	35.82145	780.486115		.433483
A12	210090P15_G	NOCALL	D.Low Probability	-.292298	.988964	5515.6	19.035185	6.10393	684.742032		.892037
A13	201322P9_G	G	A.Conservative	1.131633	.848666	6445.3	11.993732	8.582746	770.972565		.609997
A13	201694P4_G	G	A.Conservative	.712903	.997717	5337.5	14.392857	12.59104	516.592752		.468741
A13	208825P7_G	G	A.Conservative	1.295695	.999195	7129.7	5.715711	11.452958	765.876001		.468741
A13	209189P2_G	G	A.Conservative	1.086909	.997585	6277.1	21.495725	20.118982	730.725406		.468741
A13	210090P15_G	NOCALL	D.Low Probability	.906543	.976702	5515.6	17.604701	5.883339	697.029331		1.074858
A14	201322P9_G	G	A.Conservative	2.175823	.992783	6445.3	12.691094	11.165364	825.437294		.437284
A14	201694P4_G	G	A.Conservative	1.968139	.998682	5337.5	43.034045	30.611517	673.506906		.437284
A14	208825P7_G	G	A.Conservative	1.905719	.998773	7129.7	11.222796	13.03298	867.394444		.437284
A14	209189P2_G	G	A.Conservative	2.177174	.997467	6277.1	47.590581	40.569831	802.488844		.437284
A14	210090P15_G	NOCALL	I.Bad Spectrum	0	0	0	0	0	0		0
A15	201322P9_G	G	A.Conservative	2.339564	.99614	6445.3	21.450412	19.322914	902.159452		.444955
A15	201694P4_G	G	A.Conservative	1.988981	.994569	5337.5	42.845798	32.516633	664.283126		.444955
A15	208825P7_G	G	A.Conservative	2.477093	.99901	7129.7	16.181858	16.205236	846.304919		.444955
A15	209189P2_G	G	A.Conservative	2.340802	.996768	6277.1	56.518788	49.607893	876.260986		.444955
A15	210090P15_G	G	A.Conservative	2.045802	.901929	5515.6	11.639388	9.081536	707.788141		.444955
A16	201322P9_G	G	A.Conservative	2.482709	.996748	6445.3	20.917662	17.271698	788.167452		.534404
A16	201694P4_G	G	A.Conservative	2.523498	.996673	5337.5	49.486577	33.254682	612.118661		.534404
A16	208825P7_G	G	A.Conservative	2.156994	.998808	7129.7	20.245008	18.822504	795.512176		.534404
A16	209189P2_G	G	A.Conservative	2.496557	.996412	6277.1	57.403942	45.99275	770.2992		.534404
A16	210090P15_G	G	B.Moderate	2.473169	.842583	5515.6	9.796342	6.813876	629.335335		.534404
A17	201322P9_G	G	A.Conservative	1.378497	.993769	6445.3	18.4037	10.327192	868.192287		.650601
A17	201694P4_G	NOCALL	D.Low Probability	1.130545	.371021	5337.5	9.110067	2.333034	664.299028		1.13302
A17	208825P7_G	G	A.Conservative	1.520888	.996922	7129.7	5.956131	10.868911	742.178779		.466772
A17	209189P2_G	NOCALL	D.Low Probability	1.28219	0	6277.1	0	0	876.03445		1.13302
A17	210090P15_G	NOCALL	I.Bad Spectrum	0	0	0	0	0	0		0
A18	201322P9_G	G	A.Conservative	-.085814	.991779	6445.3	14.017204	13.580806	790.870632		.39985
A18	201694P4_G	G	A.Conservative	-.018822	.998017	5337.5	26.578092	21.338374	620.81383		.39985
A18	208825P7_G	G	A.Conservative	-.354763	.998916	7129.7	15.676426	17.026849	872.755767		.39985
A18	209189P2_G	G	A.Conservative	-.084564	.997879	6277.1	34.220565	32.231609	767.375387		.39985
A18	210090P15_G	NOCALL	I.Bad Spectrum	0	0	0	0	0	0		0
A19	201322P9_G	G	A.Conservative	1.610136	.996054	6445.3	20.995089	12.800359	793.312041		.545958
A19	201694P4_G	G	A.Conservative	1.505963	.997539	5337.5	65.254946	31.826352	654.283589		.545958
A19	208825P7_G	G	A.Conservative	1.247797	.999124	7129.7	18.265282	12.744511	865.765775		.545958
A19	209189P2_G	G	A.Conservative	1.610852	.997176	6277.1	60.439037	35.637212	771.504635		.545958
A19	210090P15_G	G	B.Moderate	1.493611	.981971	5515.6	15.5964	7.889415	676.093603		.545958
A20	201322P9_G	G	A.Conservative	2.122343	.996829	6445.3	25.327602	15.756082	840.252237		.537793
A20	201694P4_G	G	A.Conservative	1.909352	.998567	5337.5	66.095461	32.721059	651.010717		.537793
A20	208825P7_G	G	A.Conservative	1.616645	.998852	7129.7	23.402633	16.696465	815.183675		.537793
A20	209189P2_G	G	A.Conservative	2.123357	.997729	6277.1	74.204331	44.614067	816.434081		.537793
A20	210090P15_G	G	A.Conservative	1.892614	.995897	5515.6	23.218563	11.930819	678.532093		.537793
A21	201322P9_G	G	A.Conservative	2.036966	.99769	6445.3	29.148716	21.500877	900.489046		.513087
A21	201694P4_G	G	A.Conservative	1.659738	.997478	5337.5	39.612399	23.395822	657.563901		.513087
A21	208825P7_G	G	A.Conservative	2.084838	.998975	7129.7	25.588776	23.319551	844.192909		.513087
A21	209189P2_G	G	A.Conservative	2.040292	.998045	6277.1	63.581462	45.384594	873.475419		.513087
A21	210090P15_G	NOCALL	D.Low Probability	1.754195	.620267	5515.6	13.373913	3.786609	688.81126		1.129518
A22	201322P9_G	G	A.Conservative	1.496016	.91281	6445.3	10.817217	9.145916	726.965919		.480234
A22	201694P4_G	NOCALL	I.Bad Spectrum	0	0	0	0	0	0		0
A22	208825P7_G	G	A.Conservative	1.209465	.999316	7129.7	10.650997	19.995757	976.770662		.480234
A22	209189P2_G	NOCALL	I.Bad Spectrum	0	0	0	0	0	0		0
A22	210090P15_G	NOCALL	I.Bad Spectrum	0	0	0	0	0	0		0
A23	201322P9_G	G	A.Conservative	1.042041	.998927	6445.3	46.154724	29.180497	758.871279		.473298
A23	201694P4_G	NOCALL	D.Low Probability	1.22542	.733448	5337.5	16.151483	4.488284	648.306329		1.111254
A23	208825P7_G	NOCALL	I.Bad Spectrum	0	0	0	0	0	0		0
A23	209189P2_G	NOCALL	D.Low Probability	1.262536	.342004	6277.1	6.474585	2.143231	841.848743		1.111254
A23	210090P15_G	NOCALL	I.Bad Spectrum	0	0	0	0	0	0		0
A24	201322P9_G	G	A.Conservative	-.614726	.998326	6445.3	48.934267	29.952992	776.78161		.473597
A24	201694P4_G	NOCALL	D.Low Probability	-.36327	.613458	5337.5	12.93792	3.775882	657.548416		1.000836
A24	208825P7_G	NOCALL	I.Bad Spectrum	0	0	0	0	0	0		0
A24	209189P2_G	NOCALL	D.Low Probability	-.445829	0	6277.1	0	0	809.001881		1.000836
A24	210090P15_G	NOCALL	I.Bad Spectrum	0	0	0	0	0	0		0
B01	201322P9_G	G	A.Conservative	1.426851	.994958	6445.3	10.550347	14.956182	682.443494		.447193
B01	201694P4_G	NOCALL	D.Low Probability	1.141442	.611266	5337.5	6.362837	3.71419	608.267158		.724598
B01	208825P7_G	NOCALL	I.Bad Spectrum	0	0	0	0	0	0		0
B01	209189P2_G	G	C.Aggressive	1.597843	.855558	6277.1	7.608692	5.158372	777.190525		.724598
B01	210090P15_G	NOCALL	I.Bad Spectrum	0	0	0	0	0	0		0
B02	201322P9_G	NOCALL	I.Bad Spectrum	0	0	0	0	0	0		0
B02	201694P4_G	NOCALL	I.Bad Spectrum	0	0	0	0	0	0		0
B02	208825P7_G	NOCALL	I.Bad Spectrum	0	0	0	0	0	0		0
B02	209189P2_G	NOCALL	I.Bad Spectrum	0	0	0	0	0	0		0
B02	210090P15_G	NOCALL	I.Bad Spectrum	0	0	0	0	0	0		0
B03	201322P9_G	G	A.Conservative	2.747495	.997004	6445.3	30.474932	20.503581	916.963241		.480088
B03	201694P4_G	G	A.Conservative	2.55843	.998748	5337.5	44.115279	24.365625	665.012059		.480088
B03	208825P7_G	G	A.Conservative	3.008722	.998641	7129.7	27.415626	20.865186	865.728618		.480088
B03	209189P2_G	G	A.Conservative	2.747987	.997035	6277.1	62.602841	40.879421	892.207957		.480088
B03	210090P15_G	NOCALL	D.Low Probability	1.909734	.995126	5515.6	28.578747	8.077815	723.941506		1.110821
B04	201322P9_G	NOCALL	I.Bad Spectrum	0	0	0	0	0	0		0
B04	201694P4_G	NOCALL	I.Bad Spectrum	0	0	0	0	0	0		0
B04	208825P7_G	NOCALL	I.Bad Spectrum	0	0	0	0	0	0		0
B04	209189P2_G	NOCALL	I.Bad Spectrum	0	0	0	0	0	0		0
B04	210090P15_G	NOCALL	I.Bad Spectrum	0	0	0	0	0	0		0
B05	201322P9_G	NOCALL	I.Bad Spectrum	0	0	0	0	0	0		0
B05	201694P4_G	NOCALL	I.Bad Spectrum	0	0	0	0	0	0		0
B05	208825P7_G	NOCALL	I.Bad Spectrum	0	0	0	0	0	0		0
B05	209189P2_G	NOCALL	I.Bad Spectrum	0	0	0	0	0	0		0
B05	210090P15_G	NOCALL	I.Bad Spectrum	0	0	0	0	0	0		0
B06	201322P9_G	NOCALL	I.Bad Spectrum	0	0	0	0	0	0		0
B06	201694P4_G	NOCALL	I.Bad Spectrum	0	0	0	0	0	0		0
B06	208825P7_G	NOCALL	I.Bad Spectrum	0	0	0	0	0	0		0
B06	209189P2_G	NOCALL	I.Bad Spectrum	0	0	0	0	0	0		0
B06	210090P15_G	NOCALL	I.Bad Spectrum	0	0	0	0	0	0		0
B07	201322P9_G	G	A.Conservative	1.828256	.997822	6445.3	33.906349	23.612505	894.565161		.520902
B07	201694P4_G	G	A.Conservative	1.637416	.996229	5337.5	75.686498	42.992275	706.928778		.520902
B07	208825P7_G	G	A.Conservative	1.654448	.999167	7129.7	27.276032	21.488697	856.97528		.520902
B07	209189P2_G	G	A.Conservative	1.828579	.999016	6277.1	96.096179	64.907759	871.525426		.520902
B07	210090P15_G	NOCALL	I.Bad Spectrum	0	0	0	0	0	0		0
B08	201322P9_G	G	A.Conservative	2.418872	.995546	6445.3	18.124264	15.962737	894.418167		.475037
B08	201694P4_G	G	A.Conservative	2.122959	.995766	5337.5	38.111206	26.9834	649.5139		.475037
B08	208825P7_G	G	A.Conservative	2.092775	.998583	7129.7	18.309028	18.28919	854.834629		.475037
B08	209189P2_G	G	A.Conservative	2.420483	.998123	6277.1	52.259209	44.580594	869.08128		.475037
B08	210090P15_G	NOCALL	I.Bad Spectrum	0	0	0	0	0	0		0
B09	201322P9_G	G	A.Conservative	2.687912	.996542	6445.3	22.334296	17.897836	832.748186		.472137
B09	201694P4_G	G	A.Conservative	2.577093	.994234	5337.5	65.589935	42.977786	679.100183		.472137
B09	208825P7_G	G	A.Conservative	2.700422	.997697	7129.7	26.211	23.714772	1006.803661		.472137
B09	209189P2_G	G	A.Conservative	2.689559	.997487	6277.1	63.707611	49.538303	809.048367		.472137
B09	210090P15_G	NOCALL	D.Low Probability	2.068002	.995598	5515.6	42.043402	11.644117	722.524801		1.179159
B10	201322P9_G	G	A.Conservative	2.125121	.997818	6445.3	21.048079	13.743716	845.685187		.542856
B10	201694P4_G	G	A.Conservative	1.87585	.998381	5337.5	49.747298	25.917127	658.928433		.542856
B10	208825P7_G	G	A.Conservative	1.99354	.998493	7129.7	18.798733	14.411882	837.293066		.542856
B10	209189P2_G	G	A.Conservative	2.127454	.996665	6277.1	59.445999	37.535999	822.789151		.542856
B10	210090P15_G	NOCALL	D.Low Probability	1.643642	.997605	5515.6	40.151153	10.286044	752.325516		1.119995
B11	201322P9_G	G	A.Conservative	1.746102	.996492	6445.3	22.615448	17.792733	887.415495		.447528
B11	201694P4_G	G	A.Conservative	1.58497	.998147	5337.5	61.853651	39.769123	711.578674		.447528
B11	208825P7_G	G	A.Conservative	1.986251	.998952	7129.7	21.554744	19.190471	803.417464		.447528
B11	209189P2_G	G	A.Conservative	1.746875	.99869	6277.1	73.573819	56.160374	862.02282		.447528
B11	210090P15_G	NOCALL	D.Low Probability	1.297616	.967478	5515.6	22.212773	5.832483	726.939317		1.05151
B12	201322P9_G	G	A.Conservative	-.293493	.996073	6445.3	17.370567	16.79106	824.772562		.408664
B12	201694P4_G	G	A.Conservative	-.049827	.997285	5337.5	45.585354	36.452625	696.787795		.408664
B12	208825P7_G	G	A.Conservative	-.628781	.999194	7129.7	15.6592	17.098669	917.421421		.408664
B12	209189P2_G	G	A.Conservative	-.293094	.998243	6277.1	48.852445	45.900031	802.020559		.408664
B12	210090P15_G	NOCALL	I.Bad Spectrum	0	0	0	0	0	0		0
B13	201322P9_G	G	A.Conservative	1.752337	.995936	6445.3	12.094452	11.144445	818.579755		.445278
B13	201694P4_G	G	A.Conservative	1.661482	.996051	5337.5	28.354701	20.154348	679.006079		.445278
B13	208825P7_G	G	A.Conservative	1.761331	.999095	7129.7	11.709959	13.261436	791.488262		.445278
B13	209189P2_G	G	A.Conservative	1.749103	.996606	6277.1	35.036376	31.110655	796.590157		.445278
B13	210090P15_G	NOCALL	D.Low Probability	1.279613	.751887	5515.6	16.513924	4.570315	708.473005		1.082672
B14	201322P9_G	G	A.Conservative	1.872968	.994421	6445.3	17.450921	13.667964	859.629157		.488239
B14	201694P4_G	G	A.Conservative	1.805901	.996718	5337.5	50.367561	31.652675	713.975443		.488239
B14	208825P7_G	G	A.Conservative	2.025343	.99842	7129.7	16.220837	14.462472	762.361971		.488239
B14	209189P2_G	G	A.Conservative	1.872776	.997085	6277.1	55.442302	42.034208	835.978019		.488239
B14	210090P15_G	NOCALL	I.Bad Spectrum	0	0	0	0	0	0		0
B15	201322P9_G	G	A.Conservative	2.48057	.996343	6445.3	18.590177	13.391952	926.15861		.489324
B15	201694P4_G	G	A.Conservative	2.27724	.994207	5337.5	48.974828	29.241302	672.266604		.489324
B15	208825P7_G	G	A.Conservative	2.183907	.998627	7129.7	21.83512	17.677188	889.637549		.489324
B15	209189P2_G	G	A.Conservative	2.482011	.997786	6277.1	53.883366	37.724399	902.675311		.489324
B15	210090P15_G	NOCALL	I.Bad Spectrum	0	0	0	0	0	0		0
B16	201322P9_G	G	A.Conservative	2.06853	.997354	6445.3	24.24038	18.530887	823.523694		.454155
B16	201694P4_G	G	A.Conservative	1.786622	.998924	5337.5	54.802828	33.932098	704.186175		.454155
B16	208825P7_G	G	A.Conservative	2.033125	.998878	7129.7	21.792635	18.933802	861.781772		.454155
B16	209189P2_G	G	A.Conservative	2.069088	.999343	6277.1	63.946371	47.362648	802.069232		.454155
B16	210090P15_G	NOCALL	I.Bad Spectrum	0	0	0	0	0	0		0
B17	201322P9_G	G	A.Conservative	1.460922	.994482	6445.3	20.613107	16.5666	826.652337		.542016
B17	201694P4_G	G	A.Conservative	1.292158	.989207	5337.5	48.697911	30.640377	696.110453		.542016
B17	208825P7_G	G	A.Conservative	1.256794	.999603	7129.7	19.184288	17.658456	908.277312		.542016
B17	209189P2_G	G	A.Conservative	1.461348	.996973	6277.1	52.860592	41.019517	804.355969		.542016
B17	210090P15_G	NOCALL	I.Bad Spectrum	0	0	0	0	0	0		0
B18	201322P9_G	G	A.Conservative	-.722606	.994291	6445.3	14.375912	13.04445	882.888247		.451222
B18	201694P4_G	G	A.Conservative	-.519943	.996563	5337.5	36.172391	26.229375	665.042174		.451222
B18	208825P7_G	G	A.Conservative	-.70553	.999248	7129.7	11.971799	12.361664	851.01371		.451222
B18	209189P2_G	G	A.Conservative	-.721343	.99723	6277.1	44.085342	38.71232	857.977057		.451222
B18	210090P15_G	NOCALL	I.Bad Spectrum	0	0	0	0	0	0		0
B19	201322P9_G	G	A.Conservative	2.919738	.99865	6445.3	26.401881	18.462351	842.888957		.524507
B19	201694P4_G	G	A.Conservative	2.69804	.996484	5337.5	56.164657	31.576578	670.008499		.524507
B19	208825P7_G	G	A.Conservative	2.759426	.999598	7129.7	17.871244	17.989709	748.986026		.524507
B19	209189P2_G	G	A.Conservative	2.923393	.998672	6277.1	64.901318	43.936709	822.797375		.524507
B19	210090P15_G	NOCALL	D.Low Probability	2.197994	.664502	5515.6	16.501429	4.060212	700.762529		1.097049
B20	201322P9_G	NOCALL	I.Bad Spectrum	0	0	0	0	0	0		0
B20	201694P4_G	NOCALL	I.Bad Spectrum	0	0	0	0	0	0		0
B20	208825P7_G	NOCALL	I.Bad Spectrum	0	0	0	0	0	0		0
B20	209189P2_G	NOCALL	I.Bad Spectrum	0	0	0	0	0	0		0
B20	210090P15_G	NOCALL	I.Bad Spectrum	0	0	0	0	0	0		0
B21	201322P9_G	G	A.Conservative	2.976226	.999106	6445.3	31.509104	23.187535	849.569857		.498738
B21	201694P4_G	NOCALL	I.Bad Spectrum	0	0	0	0	0	0		0
B21	208825P7_G	G	A.Conservative	3.26501	.999003	7129.7	26.084727	21.637653	828.651102		.498738
B21	209189P2_G	G	A.Conservative	2.920831	.998616	6277.1	41.63352	29.746575	852.341455		.498738
B21	210090P15_G	NOCALL	I.Bad Spectrum	0	0	0	0	0	0		0
B22	201322P9_G	NOCALL	I.Bad Spectrum	0	0	0	0	0	0		0
B22	201694P4_G	NOCALL	I.Bad Spectrum	0	0	0	0	0	0		0
B22	208825P7_G	NOCALL	I.Bad Spectrum	0	0	0	0	0	0		0
B22	209189P2_G	NOCALL	I.Bad Spectrum	0	0	0	0	0	0		0
B22	210090P15_G	NOCALL	I.Bad Spectrum	0	0	0	0	0	0		0
B23	201322P9_G	NOCALL	I.Bad Spectrum	0	0	0	0	0	0		0
B23	201694P4_G	NOCALL	I.Bad Spectrum	0	0	0	0	0	0		0
B23	208825P7_G	NOCALL	I.Bad Spectrum	0	0	0	0	0	0		0
B23	209189P2_G	NOCALL	I.Bad Spectrum	0	0	0	0	0	0		0
B23	210090P15_G	NOCALL	I.Bad Spectrum	0	0	0	0	0	0		0
B24	201322P9_G	G	A.Conservative	-.603478	.993687	6445.3	30.496285	24.401627	803.589329		.474419
B24	201694P4_G	NOCALL	D.Low Probability	-.619334	.545024	5337.5	12.922226	3.370668	658.173077		1.1005
B24	208825P7_G	NOCALL	I.Bad Spectrum	0	0	0	0	0	0		0
B24	209189P2_G	NOCALL	I.Bad Spectrum	0	0	0	0	0	0		0
B24	210090P15_G	NOCALL	I.Bad Spectrum	0	0	0	0	0	0		0
C01	201322P9_G	G	A.Conservative	1.682298	.995191	6445.3	12.958392	11.024225	859.292581		.407226
C01	201694P4_G	G	A.Conservative	1.142952	.999547	5337.5	18.83372	15.004152	658.538242		.407226
C01	208825P7_G	G	A.Conservative	1.518383	.999276	7129.7	11.549975	18.174826	859.35775		.407226
C01	209189P2_G	G	A.Conservative	1.686107	.994243	6277.1	34.558975	28.585366	834.568414		.407226
C01	210090P15_G	NOCALL	I.Bad Spectrum	0	0	0	0	0	0		0
C02	201322P9_G	G	A.Conservative	1.872675	.992948	6445.3	22.292353	17.266885	719.665236		.520149
C02	201694P4_G	NOCALL	D.Low Probability	1.303102	.991026	5337.5	30.153282	8.028604	671.384439		1.014804
C02	208825P7_G	G	A.Conservative	2.000872	.998946	7129.7	16.99861	14.707347	804.29603		.520149
C02	209189P2_G	G	A.Conservative	1.886175	.99527	6277.1	18.920796	14.260117	819.380632		.520149
C02	210090P15_G	NOCALL	I.Bad Spectrum	0	0	0	0	0	0		0
C03	201322P9_G	G	A.Conservative	2.55532	.994676	6445.3	23.447394	16.35236	840.215448		.51645
C03	201694P4_G	G	A.Conservative	2.289756	.995037	5337.5	62.008654	35.80145	680.928577		.51645
C03	208825P7_G	G	A.Conservative	2.883665	.99928	7129.7	17.236625	17.474102	795.457986		.51645
C03	209189P2_G	G	A.Conservative	2.556619	.996437	6277.1	74.736538	50.650769	818.263353		.51645
C03	210090P15_G	NOCALL	D.Low Probability	2.102192	.993122	5515.6	22.024252	6.871513	734.96138		1.042844
C04	201322P9_G	G	A.Conservative	2.552933	.996718	6445.3	20.757388	15.817473	877.920861		.487242
C04	201694P4_G	G	A.Conservative	2.365634	.995746	5337.5	23.021401	14.150697	682.547905		.487242
C04	208825P7_G	G	A.Conservative	3.139606	.999413	7129.7	13.608892	16.763772	770.04189		.487242
C04	209189P2_G	G	A.Conservative	2.55366	.998029	6277.1	64.818174	47.83871	851.427683		.487242
C04	210090P15_G	G	B.Moderate	1.919549	.979788	5515.6	23.207721	7.875898	724.527791		1.094993
C05	201322P9_G	G	A.Conservative	2.204002	.997238	6445.3	17.920355	14.878799	868.653865		.464954
C05	201694P4_G	G	A.Conservative	1.981587	.993218	5337.5	43.055475	29.30826	725.458851		.464954
C05	208825P7_G	G	A.Conservative	2.034237	.998118	7129.7	11.829771	14.683132	808.669676		.464954
C05	209189P2_G	G	A.Conservative	2.204816	.998472	6277.1	64.098329	51.66218	845.930091		.464954
C05	210090P15_G	NOCALL	D.Low Probability	1.612079	.758221	5515.6	15.641676	4.60351	751.91125		1.085532
C06	201322P9_G	G	A.Conservative	.346732	.996409	6445.3	23.537856	19.414535	840.87672		.450564
C06	201694P4_G	G	A.Conservative	.3561	.996421	5337.5	51.902094	35.46625	692.626381		.450564
C06	208825P7_G	G	A.Conservative	.556097	.999549	7129.7	15.497338	14.350196	966.841256		.450564
C06	209189P2_G	G	A.Conservative	.352493	.997809	6277.1	57.949309	46.457778	819.204223		.450564
C06	210090P15_G	NOCALL	I.Bad Spectrum	0	0	0	0	0	0		0
C07	201322P9_G	G	A.Conservative	2.548535	.999294	6445.3	37.851611	20.644352	906.799149		.617971
C07	201694P4_G	G	A.Conservative	2.711282	.997832	5337.5	82.580269	36.571974	651.340756		.617971
C07	208825P7_G	G	A.Conservative	2.128949	.998853	7129.7	35.294779	24.389136	1053.065559		.617971
C07	209189P2_G	G	A.Conservative	2.548844	.997477	6277.1	90.582989	47.876636	882.147825		.617971
C07	210090P15_G	NOCALL	I.Bad Spectrum	0	0	0	0	0	0		0
C08	201322P9_G	G	A.Conservative	2.476749	.997158	6445.3	16.314546	13.688528	922.408067		.430643
C08	201694P4_G	G	A.Conservative	2.252636	.990758	5337.5	31.033579	20.827306	684.195131		.430643
C08	208825P7_G	G	A.Conservative	2.513517	.998471	7129.7	16.70336	16.004751	835.712203		.430643
C08	209189P2_G	G	A.Conservative	2.480427	.996083	6277.1	54.473555	44.214344	900.402945		.430643
C08	210090P15_G	G	A.Conservative	2.290759	.99871	5515.6	23.666753	16.47863	703.742294		.430643
C09	201322P9_G	G	A.Conservative	2.513165	.996961	6445.3	26.637619	24.847688	868.815822		.474574
C09	201694P4_G	G	A.Conservative	2.287797	.998839	5337.5	61.756589	47.32983	687.260289		.474574
C09	208825P7_G	G	A.Conservative	2.688937	.998457	7129.7	24.153225	25.261359	935.115516		.474574
C09	209189P2_G	G	A.Conservative	2.516329	.995615	6277.1	69.89142	63.339318	843.629236		.474574
C09	210090P15_G	G	A.Conservative	2.31169	.996555	5515.6	17.375865	13.75945	720.008322		.474574
C10	201322P9_G	G	A.Conservative	2.759041	.996503	6445.3	25.150127	18.015514	903.411563		.521257
C10	201694P4_G	G	A.Conservative	2.466784	.998665	5337.5	44.939706	26.893008	631.388872		.521257
C10	208825P7_G	G	A.Conservative	3.179818	.999449	7129.7	27.386178	21.937569	818.613481		.521257
C10	209189P2_G	G	A.Conservative	2.758784	.997925	6277.1	67.510109	47.063779	879.002742		.521257
C10	210090P15_G	NOCALL	D.Low Probability	2.266212	.692532	5515.6	14.03984	4.240078	723.410242		1.050506
C11	201322P9_G	G	A.Conservative	1.928442	.997544	6445.3	27.496694	22.160626	940.32477		.461263
C11	201694P4_G	G	A.Conservative	1.519938	.999351	5337.5	52.758695	35.319759	674.114212		.461263
C11	208825P7_G	G	A.Conservative	1.821022	.998985	7129.7	26.518557	23.957324	894.284215		.461263
C11	209189P2_G	G	A.Conservative	1.928881	.998051	6277.1	72.717806	56.984205	914.719453		.461263
C11	210090P15_G	G	A.Conservative	1.631612	.992089	5515.6	21.034081	9.968797	691.303057		.73708
C12	201322P9_G	G	A.Conservative	.240251	.995722	6445.3	17.512974	13.411093	846.599599		.510534
C12	201694P4_G	G	A.Conservative	.095727	.999529	5337.5	45.750131	27.661976	646.196039		.510534
C12	208825P7_G	G	A.Conservative	.609146	.999791	7129.7	12.663034	14.620435	948.945909		.510534
C12	209189P2_G	G	A.Conservative	.241374	.998501	6277.1	56.952084	42.132459	823.866288		.510534
C12	210090P15_G	G	B.Moderate	.098781	.996172	5515.6	12.724208	8.003641	674.222186		.510534
C13	201322P9_G	G	A.Conservative	1.913747	.997904	6445.3	22.240108	18.529342	879.12414		.458802
C13	201694P4_G	G	A.Conservative	1.932032	.998733	5337.5	70.361567	48.699267	679.907704		.458802
C13	208825P7_G	G	A.Conservative	1.703575	.998914	7129.7	19.29226	18.005591	864.321118		.458802
C13	209189P2_G	G	A.Conservative	1.914347	.999248	6277.1	72.98307	59.127754	855.614927		.458802
C13	210090P15_G	NOCALL	I.Bad Spectrum	0	0	0	0	0	0		0
C14	201322P9_G	G	A.Conservative	2.549729	.996841	6445.3	24.717841	17.638528	906.957095		.520669
C14	201694P4_G	G	A.Conservative	2.274227	.998344	5337.5	73.889143	43.386144	725.233852		.520669
C14	208825P7_G	G	A.Conservative	2.461479	.998569	7129.7	23.286601	22.112415	956.335192		.520669
C14	209189P2_G	G	A.Conservative	2.546642	.994857	6277.1	72.97033	50.565607	879.881437		.520669
C14	210090P15_G	NOCALL	I.Bad Spectrum	0	0	0	0	0	0		0
C15	201322P9_G	G	A.Conservative	2.80735	.997431	6445.3	28.290581	21.480473	869.840243		.444863
C15	201694P4_G	G	A.Conservative	2.523807	.998318	5337.5	61.619209	37.991695	652.290762		.444863
C15	208825P7_G	G	A.Conservative	3.202884	.999275	7129.7	25.040998	21.596955	822.798039		.444863
C15	209189P2_G	G	A.Conservative	2.809275	.99894	6277.1	76.74327	56.469914	847.282007		.444863
C15	210090P15_G	G	A.Conservative	2.531769	.97324	5515.6	15.350661	9.789792	675.976363		.444863
C16	201322P9_G	G	A.Conservative	2.836566	.996591	6445.3	20.109504	16.950864	889.359268		.45247
C16	201694P4_G	G	A.Conservative	2.330663	.998448	5337.5	58.223975	40.278832	732.37044		.45247
C16	208825P7_G	G	A.Conservative	2.739059	.999253	7129.7	18.81482	17.866795	826.65463		.45247
C16	209189P2_G	G	A.Conservative	2.833943	.998614	6277.1	62.036227	50.76802	867.066726		.45247
C16	210090P15_G	NOCALL	D.Low Probability	2.167592	.783758	5515.6	14.919678	4.749018	751.858046		1.060712
C17	201322P9_G	G	A.Conservative	2.053218	.99706	6445.3	24.27983	18.688724	883.45224		.502681
C17	201694P4_G	G	A.Conservative	1.629085	.999384	5337.5	60.250216	36.455064	682.244125		.502681
C17	208825P7_G	G	A.Conservative	2.037199	.998736	7129.7	18.881775	16.690127	855.161084		.502681
C17	209189P2_G	G	A.Conservative	2.054663	.998707	6277.1	66.318605	49.285207	858.772726		.502681
C17	210090P15_G	G	B.Moderate	1.614054	.992553	5515.6	12.75031	8.031636	705.240588		.502681
C18	201322P9_G	G	A.Conservative	.209631	.995987	6445.3	27.631143	15.81154	817.654903		.590613
C18	201694P4_G	G	A.Conservative	.662186	.998018	5337.5	82.015713	38.374577	640.131183		.590613
C18	208825P7_G	G	A.Conservative	-.110171	.999501	7129.7	21.626504	20.694835	849.325018		.590613
C18	209189P2_G	G	A.Conservative	.215766	.998826	6277.1	81.202834	45.072709	795.509871		.590613
C18	210090P15_G	NOCALL	D.Low Probability	.180701	.687395	5515.6	17.394473	4.212606	693.118858		1.327312
C19	201322P9_G	G	A.Conservative	2.048006	.995799	6445.3	20.089452	16.397547	872.953791		.435544
C19	201694P4_G	G	A.Conservative	1.728181	.997019	5337.5	45.158541	29.876906	652.061646		.435544
C19	208825P7_G	G	A.Conservative	2.138369	.999078	7129.7	15.355742	16.072904	879.690829		.435544
C19	209189P2_G	G	A.Conservative	2.052339	.997755	6277.1	62.434116	49.382532	853.162889		.435544
C19	210090P15_G	NOCALL	D.Low Probability	1.785829	.991085	5515.6	23.749217	6.368201	734.027813		1.154955
C20	201322P9_G	G	A.Conservative	2.109417	.996379	6445.3	12.707902	10.492364	932.767765		.450105
C20	201694P4_G	G	A.Conservative	1.747184	.998222	5337.5	45.455701	29.984475	694.964992		.450105
C20	208825P7_G	G	A.Conservative	2.607078	.999048	7129.7	11.498084	12.259029	817.086967		.450105
C20	209189P2_G	G	A.Conservative	2.111281	.997904	6277.1	58.849103	47.002923	903.913231		.450105
C20	210090P15_G	NOCALL	D.Low Probability	1.738776	.721664	5515.6	15.640134	4.392078	723.960003		1.128393
C21	201322P9_G	G	A.Conservative	2.399785	.996708	6445.3	16.853266	16.812283	869.356563		.421884
C21	201694P4_G	G	A.Conservative	1.787801	.991779	5337.5	29.873535	23.235128	666.955012		.421884
C21	208825P7_G	G	A.Conservative	2.452858	.998275	7129.7	16.439186	18.839446	866.89162		.421884
C21	209189P2_G	G	A.Conservative	2.401462	.997541	6277.1	44.671597	42.998083	845.938819		.421884
C21	210090P15_G	NOCALL	I.Bad Spectrum	0	0	0	0	0	0		0
C22	201322P9_G	G	A.Conservative	2.882232	.998571	6445.3	19.628522	14.166826	827.778098		.519176
C22	201694P4_G	G	A.Conservative	2.872193	.995507	5337.5	47.851278	28.750365	669.416244		.519176
C22	208825P7_G	G	A.Conservative	3.345974	.999455	7129.7	22.173165	18.170054	792.135155		.519176
C22	209189P2_G	G	A.Conservative	2.880575	.998292	6277.1	58.192029	40.849539	805.832073		.519176
C22	210090P15_G	NOCALL	I.Bad Spectrum	0	0	0	0	0	0		0
C23	201322P9_G	G	A.Conservative	1.227246	.997847	6445.3	37.478446	26.185048	862.586172		.486958
C23	201694P4_G	G	A.Conservative	1.063206	.997671	5337.5	41.281911	23.073197	641.521018		.486958
C23	208825P7_G	G	A.Conservative	1.108293	.999255	7129.7	31.585095	25.240585	876.400679		.486958
C23	209189P2_G	G	A.Conservative	1.22061	.996204	6277.1	49.27871	33.300023	841.283864		.486958
C23	210090P15_G	NOCALL	I.Bad Spectrum	0	0	0	0	0	0		0
C24	201322P9_G	G	A.Conservative	-.896681	.96253	6445.3	14.112884	9.686181	792.577905		.649782
C24	201694P4_G	NOCALL	D.Low Probability	-1.00331	.354102	5337.5	8.033429	2.224055	639.954883		1.098884
C24	208825P7_G	G	A.Conservative	-1.083469	.99808	7129.7	20.537447	9.987938	768.747045		1.098884
C24	209189P2_G	NOCALL	D.Low Probability	-1.213202	.141017	6277.1	2.951959	.968512	825.932982		1.098884
C24	210090P15_G	NOCALL	I.Bad Spectrum	0	0	0	0	0	0		0
D01	201322P9_G	G	A.Conservative	1.046216	.997444	6445.3	38.086386	24.074357	850.905558		.529506
D01	201694P4_G	G	A.Conservative	1.088971	.993741	5337.5	42.183194	21.831288	689.329681		.529506
D01	208825P7_G	G	A.Conservative	.999687	.999506	7129.7	29.44516	21.064408	914.652749		.529506
D01	209189P2_G	G	A.Conservative	1.079974	.998919	6277.1	71.461203	43.821591	821.315514		.529506
D01	210090P15_G	NOCALL	I.Bad Spectrum	0	0	0	0	0	0		0
D02	201322P9_G	G	A.Conservative	.694719	.913165	6445.3	5.118409	9.155592	683.981511		.280916
D02	201694P4_G	NOCALL	D.Low Probability	.811772	.912875	5337.5	14.713972	5.547785	720.987393		.86074
D02	208825P7_G	G	A.Conservative	1.126722	.998895	7129.7	17.705775	16.142778	811.14386		.495666
D02	209189P2_G	G	A.Conservative	1.258949	.815865	6277.1	14.483631	8.210695	857.813763		.639808
D02	210090P15_G	NOCALL	I.Bad Spectrum	0	0	0	0	0	0		0
D03	201322P9_G	G	A.Conservative	2.282536	.996104	6445.3	38.422283	26.910734	935.524246		.512121
D03	201694P4_G	G	A.Conservative	2.018374	.997529	5337.5	78.305695	44.945239	668.864378		.512121
D03	208825P7_G	G	A.Conservative	2.213346	.998736	7129.7	33.241268	26.295198	848.548985		.512121
D03	209189P2_G	G	A.Conservative	2.284594	.998537	6277.1	105.542766	71.737233	913.086191		.512121
D03	210090P15_G	NOCALL	I.Bad Spectrum	0	0	0	0	0	0		0
D04	201322P9_G	G	A.Conservative	2.035623	.996978	6445.3	21.836023	16.753685	861.82161		.444145
D04	201694P4_G	G	A.Conservative	1.708414	.99745	5337.5	55.868688	35.372018	711.471704		.444145
D04	208825P7_G	G	A.Conservative	2.557719	.999345	7129.7	17.793525	18.027682	862.322031		.444145
D04	209189P2_G	G	A.Conservative	2.037993	.998139	6277.1	67.345424	50.183925	838.436485		.444145
D04	210090P15_G	NOCALL	D.Low Probability	1.68219	.998076	5515.6	26.922737	8.935223	762.670797		1.054279
D05	201322P9_G	G	A.Conservative	1.849008	.995942	6445.3	24.465066	16.347087	950.687403		.503063
D05	201694P4_G	G	A.Conservative	1.615608	.997522	5337.5	80.703537	44.287572	682.343573		.503063
D05	208825P7_G	G	A.Conservative	2.050702	.998913	7129.7	16.861909	13.107719	783.498462		.503063
D05	209189P2_G	G	A.Conservative	1.852604	.997941	6277.1	81.995671	53.175557	927.328889		.503063
D05	210090P15_G	G	A.Conservative	1.631032	.996572	5515.6	18.002772	10.197881	707.417152		.503063
D06	201322P9_G	NOCALL	I.Bad Spectrum	0	0	0	0	0	0		0
D06	201694P4_G	NOCALL	I.Bad Spectrum	0	0	0	0	0	0		0
D06	208825P7_G	NOCALL	I.Bad Spectrum	0	0	0	0	0	0		0
D06	209189P2_G	NOCALL	I.Bad Spectrum	0	0	0	0	0	0		0
D06	210090P15_G	NOCALL	I.Bad Spectrum	0	0	0	0	0	0		0
D07	201322P9_G	G	A.Conservative	1.023722	.996134	6445.3	20.06834	17.722515	846.113865		.446653
D07	201694P4_G	G	A.Conservative	.746083	.997556	5337.5	49.344175	35.979681	675.092872		.446653
D07	208825P7_G	G	A.Conservative	1.08778	.999614	7129.7	18.298586	20.891643	1062.409463		.446653
D07	209189P2_G	G	A.Conservative	1.025789	.999429	6277.1	56.559705	48.536849	823.440549		.446653
D07	210090P15_G	NOCALL	D.Low Probability	.637623	.661423	5515.6	10.313439	4.043365	703.287181		.864621
D08	201322P9_G	NOCALL	I.Bad Spectrum	0	0	0	0	0	0		0
D08	201694P4_G	NOCALL	I.Bad Spectrum	0	0	0	0	0	0		0
D08	208825P7_G	NOCALL	I.Bad Spectrum	0	0	0	0	0	0		0
D08	209189P2_G	NOCALL	I.Bad Spectrum	0	0	0	0	0	0		0
D08	210090P15_G	NOCALL	I.Bad Spectrum	0	0	0	0	0	0		0
D09	201322P9_G	G	A.Conservative	2.188734	.99584	6445.3	14.948392	11.566646	868.815371		.488223
D09	201694P4_G	G	A.Conservative	1.804605	.995893	5337.5	33.794245	22.706029	648.169569		.488223
D09	208825P7_G	G	A.Conservative	1.815397	.998935	7129.7	15.751202	15.659717	930.100483		.488223
D09	209189P2_G	G	A.Conservative	2.191714	.996558	6277.1	42.289824	31.767858	846.714565		.488223
D09	210090P15_G	NOCALL	D.Low Probability	1.638029	.995889	5515.6	34.290453	9.235424	711.548624		1.126617
D10	201322P9_G	G	A.Conservative	1.924815	.998014	6445.3	18.199799	13.950872	784.301225		.478456
D10	201694P4_G	G	A.Conservative	1.656824	.995427	5337.5	51.349218	32.378758	615.243939		.478456
D10	208825P7_G	G	A.Conservative	2.141499	.998814	7129.7	19.672832	16.990605	785.942485		.478456
D10	209189P2_G	G	A.Conservative	1.928925	.998875	6277.1	51.30764	38.189923	764.508622		.478456
D10	210090P15_G	NOCALL	D.Low Probability	1.34157	.227405	5515.6	4.033608	1.454334	716.688486		.849187
D11	201322P9_G	G	A.Conservative	1.89364	.995396	6445.3	19.826872	16.842654	896.210312		.507658
D11	201694P4_G	G	A.Conservative	1.937578	.997145	5337.5	51.384071	35.176152	707.165658		.507658
D11	208825P7_G	G	A.Conservative	1.585685	.999202	7129.7	16.62578	16.988911	789.673212		.507658
D11	209189P2_G	G	A.Conservative	1.898861	.998093	6277.1	58.877184	48.465928	875.521697		.507658
D11	210090P15_G	NOCALL	D.Low Probability	1.252579	.994078	5515.6	21.778027	6.960915	694.635782		1.063795
D12	201322P9_G	G	A.Conservative	.244845	.993515	6445.3	22.406905	16.323562	876.246152		.503288
D12	201694P4_G	G	A.Conservative	.25877	.998598	5337.5	61.953844	37.123705	635.111685		.503288
D12	208825P7_G	G	A.Conservative	-.046783	.999475	7129.7	17.454825	14.554055	803.618422		.503288
D12	209189P2_G	G	A.Conservative	.245498	.999104	6277.1	65.57377	46.385305	853.553453		.503288
D12	210090P15_G	G	A.Conservative	-.043489	.99699	5515.6	32.570802	12.139002	721.272176		.770188
D13	201322P9_G	G	A.Conservative	1.486359	.997164	6445.3	37.379823	27.649451	853.084645		.518414
D13	201694P4_G	G	A.Conservative	1.389959	.999002	5337.5	65.055623	39.87479	684.31368		.518414
D13	208825P7_G	G	A.Conservative	1.488332	.998787	7129.7	30.990665	25.712087	938.886563		.518414
D13	209189P2_G	G	A.Conservative	1.487748	.998898	6277.1	85.725291	61.640121	831.367463		.518414
D13	210090P15_G	NOCALL	I.Bad Spectrum	0	0	0	0	0	0		0
D14	201322P9_G	G	A.Conservative	1.29661	.997184	6445.3	18.147992	12.458089	848.017876		.482096
D14	201694P4_G	G	A.Conservative	1.330767	.995999	5337.5	42.575498	23.834788	633.548034		.482096
D14	208825P7_G	G	A.Conservative	1.512162	.997995	7129.7	16.293627	12.686142	752.931473		.482096
D14	209189P2_G	G	A.Conservative	1.298916	.996664	6277.1	54.83128	36.495481	822.242853		.482096
D14	210090P15_G	NOCALL	I.Bad Spectrum	0	0	0	0	0	0		0
D15	201322P9_G	G	A.Conservative	2.200943	.998034	6445.3	27.099715	19.40503	915.278536		.488664
D15	201694P4_G	G	A.Conservative	2.003341	.994112	5337.5	57.451376	33.136735	655.869124		.488664
D15	208825P7_G	G	A.Conservative	1.952146	.998786	7129.7	20.516266	16.733937	781.379204		.488664
D15	209189P2_G	G	A.Conservative	2.201143	.998061	6277.1	64.181597	44.494616	889.464677		.488664
D15	210090P15_G	NOCALL	I.Bad Spectrum	0	0	0	0	0	0		0
D16	201322P9_G	G	A.Conservative	2.053665	.998431	6445.3	26.213604	20.847632	854.619273		.477589
D16	201694P4_G	G	A.Conservative	1.781538	.997304	5337.5	66.664084	44.177117	694.77015		.477589
D16	208825P7_G	G	A.Conservative	2.159018	.998976	7129.7	21.394464	19.038351	808.497715		.477589
D16	209189P2_G	G	A.Conservative	2.059243	.997847	6277.1	78.212903	60.510285	837.151805		.477589
D16	210090P15_G	NOCALL	I.Bad Spectrum	0	0	0	0	0	0		0
D17	201322P9_G	G	A.Conservative	.796558	.995038	6445.3	19.247771	15.046722	870.032406		.488348
D17	201694P4_G	G	A.Conservative	.78928	.995477	5337.5	66.916506	42.58536	669.083084		.488348
D17	208825P7_G	G	A.Conservative	.393169	.999008	7129.7	17.458951	15.432531	1007.406787		.488348
D17	209189P2_G	G	A.Conservative	.798205	.999055	6277.1	71.994724	54.582912	847.735294		.488348
D17	210090P15_G	NOCALL	I.Bad Spectrum	0	0	0	0	0	0		0
D18	201322P9_G	G	A.Conservative	-.50819	.998633	6445.3	16.397164	12.012665	807.952382		.509224
D18	201694P4_G	G	A.Conservative	-.192727	.997679	5337.5	38.283361	22.191533	613.217658		.509224
D18	208825P7_G	G	A.Conservative	-.83669	.999522	7129.7	15.067197	12.655422	759.293168		.509224
D18	209189P2_G	G	A.Conservative	-.501641	.998558	6277.1	40.410999	28.60264	784.759691		.509224
D18	210090P15_G	NOCALL	D.Low Probability	-.760695	.592256	5515.6	14.716104	3.635808	651.436263		.964421
D19	201322P9_G	G	A.Conservative	1.562814	.997623	6445.3	25.653966	16.852712	943.256274		.501023
D19	201694P4_G	G	A.Conservative	1.530801	.998957	5337.5	65.797504	35.878737	666.039833		.501023
D19	208825P7_G	G	A.Conservative	1.404274	.9986	7129.7	20.521588	18.636124	1036.36635		.501023
D19	209189P2_G	G	A.Conservative	1.567011	.998664	6277.1	72.919561	46.555945	920.406146		.501023
D19	210090P15_G	NOCALL	D.Low Probability	1.165437	.988954	5515.6	22.720228	6.565925	714.945128		1.162074
D20	201322P9_G	G	A.Conservative	2.022831	.996327	6445.3	17.148387	12.751864	849.583966		.539099
D20	201694P4_G	G	A.Conservative	1.840797	.997874	5337.5	55.823943	33.395354	683.469323		.539099
D20	208825P7_G	G	A.Conservative	2.170814	.99866	7129.7	10.788741	11.49881	727.344292		.539099
D20	209189P2_G	G	A.Conservative	2.026717	.997721	6277.1	55.002119	39.612906	825.930201		.539099
D20	210090P15_G	NOCALL	I.Bad Spectrum	0	0	0	0	0	0		0
D21	201322P9_G	G	A.Conservative	1.654654	.993966	6445.3	24.741058	19.978757	878.517436		.475509
D21	201694P4_G	G	A.Conservative	1.296355	.995819	5337.5	63.241252	42.481805	739.689371		.475509
D21	208825P7_G	G	A.Conservative	1.800158	.998854	7129.7	18.840833	18.701716	905.001522		.475509
D21	209189P2_G	G	A.Conservative	1.65508	.99797	6277.1	73.845489	57.996935	854.932441		.475509
D21	210090P15_G	NOCALL	D.Low Probability	1.419431	.993965	5515.6	23.760582	6.186332	749.271693		1.201603
D22	201322P9_G	G	A.Conservative	2.730048	.997789	6445.3	29.2353	18.744326	904.353956		.52951
D22	201694P4_G	G	A.Conservative	2.520311	.998951	5337.5	40.638313	21.024506	637.928343		.52951
D22	208825P7_G	G	A.Conservative	2.941226	.999272	7129.7	23.409164	17.098694	818.721575		.52951
D22	209189P2_G	G	A.Conservative	2.728516	.998996	6277.1	63.964337	39.71842	881.347204		.52951
D22	210090P15_G	NOCALL	I.Bad Spectrum	0	0	0	0	0	0		0
D23	201322P9_G	G	A.Conservative	.200573	.997894	6445.3	23.419681	16.651208	761.951715		.490371
D23	201694P4_G	G	A.Conservative	.278174	.996469	5337.5	25.765238	15.006822	640.908049		.490371
D23	208825P7_G	G	A.Conservative	.349385	.999483	7129.7	20.133323	16.813335	902.868021		.490371
D23	209189P2_G	G	A.Conservative	.497983	.994999	6277.1	24.32374	16.78074	773.977538		.490371
D23	210090P15_G	NOCALL	I.Bad Spectrum	0	0	0	0	0	0		0
D24	201322P9_G	NOCALL	I.Bad Spectrum	0	0	0	0	0	0		0
D24	201694P4_G	NOCALL	I.Bad Spectrum	0	0	0	0	0	0		0
D24	208825P7_G	NOCALL	I.Bad Spectrum	0	0	0	0	0	0		0
D24	209189P2_G	NOCALL	I.Bad Spectrum	0	0	0	0	0	0		0
D24	210090P15_G	NOCALL	I.Bad Spectrum	0	0	0	0	0	0		0
E01	201322P9_G	G	A.Conservative	.448381	.996874	6445.3	19.05131	15.415044	745.766149		.533214
E01	201694P4_G	G	A.Conservative	.60051	.997648	5337.5	22.116135	14.632052	648.872942		.533214
E01	208825P7_G	G	A.Conservative	.370596	.999	7129.7	18.230591	16.70466	993.753263		.533214
E01	209189P2_G	G	A.Conservative	.47883	.996376	6277.1	34.129649	26.809866	723.21313		.533214
E01	210090P15_G	NOCALL	I.Bad Spectrum	0	0	0	0	0	0		0
E02	201322P9_G	G	A.Conservative	2.578229	.998355	6445.3	27.890461	21.282108	781.700058		.468737
E02	201694P4_G	NOCALL	D.Low Probability	1.728439	.991274	5337.5	30.737957	8.475109	698.6581		1.109678
E02	208825P7_G	G	A.Conservative	1.73992	.99839	7129.7	25.739235	21.914169	957.248047		.468737
E02	209189P2_G	G	A.Conservative	2.258494	.988195	6277.1	18.044315	9.908582	882.250427		.667949
E02	210090P15_G	NOCALL	I.Bad Spectrum	0	0	0	0	0	0		0
E03	201322P9_G	G	A.Conservative	2.245806	.998418	6445.3	26.42673	17.438833	888.787394		.551514
E03	201694P4_G	G	A.Conservative	1.998002	.998847	5337.5	61.068871	31.750989	701.99996		.551514
E03	208825P7_G	G	A.Conservative	1.895718	.998673	7129.7	19.793958	25.928732	829.13235		.551514
E03	209189P2_G	G	A.Conservative	2.24591	.998728	6277.1	72.673981	46.302587	864.341325		.551514
E03	210090P15_G	G	A.Conservative	1.974083	.860665	5515.6	16.033053	8.672658	734.330601		.551514
E04	201322P9_G	G	A.Conservative	2.256294	.996587	6445.3	20.427303	17.048612	986.181327		.463833
E04	201694P4_G	G	A.Conservative	2.131419	.999002	5337.5	44.287296	30.07336	695.16126		.463833
E04	208825P7_G	G	A.Conservative	1.915609	.998974	7129.7	18.530932	17.486753	836.56918		.463833
E04	209189P2_G	G	A.Conservative	2.258227	.997532	6277.1	66.817405	54.080674	958.269237		.463833
E04	210090P15_G	NOCALL	D.Low Probability	1.829982	.533411	5515.6	8.595303	3.282434	746.315734		.888942
E05	201322P9_G	G	A.Conservative	2.14134	.992498	6445.3	16.643355	11.534924	860.606918		.496412
E05	201694P4_G	G	A.Conservative	2.060272	.998059	5337.5	54.607018	30.52955	653.111357		.496412
E05	208825P7_G	G	A.Conservative	1.806633	.998702	7129.7	15.805271	15.786182	775.838396		.496412
E05	209189P2_G	G	A.Conservative	2.143511	.995633	6277.1	56.194508	37.711662	837.755959		.496412
E05	210090P15_G	NOCALL	D.Low Probability	1.773101	.998748	5515.6	25.281288	7.414428	695.208469		1.160154
E06	201322P9_G	G	A.Conservative	.785784	.990949	6445.3	16.618122	13.108611	842.970299		.483375
E06	201694P4_G	G	A.Conservative	.746198	.999397	5337.5	35.763444	21.842262	669.110908		.483375
E06	208825P7_G	G	A.Conservative	.567718	.999559	7129.7	16.081073	15.606057	883.772592		.483375
E06	209189P2_G	G	A.Conservative	.785448	.996644	6277.1	44.415246	33.758445	819.579304		.483375
E06	210090P15_G	NOCALL	I.Bad Spectrum	0	0	0	0	0	0		0
E07	201322P9_G	G	A.Conservative	.858776	.995762	6445.3	24.692756	12.094668	790.30631		.714539
E07	201694P4_G	G	A.Conservative	1.078518	.998435	5337.5	37.301213	18.713376	588.460367		.525452
E07	208825P7_G	G	A.Conservative	.648614	.9926	7129.7	11.211721	9.931822	776.491216		.525452
E07	209189P2_G	G	A.Conservative	1.063857	.995078	6277.1	36.581046	21.728259	700.11678		.525452
E07	210090P15_G	NOCALL	I.Bad Spectrum	0	0	0	0	0	0		0
E08	201322P9_G	G	A.Conservative	2.008392	.995719	6445.3	20.114932	17.016348	834.793248		.486298
E08	201694P4_G	G	A.Conservative	1.897484	.997787	5337.5	57.435747	39.910304	713.207876		.486298
E08	208825P7_G	G	A.Conservative	2.15811	.998837	7129.7	19.865061	18.887068	1011.260993		.486298
E08	209189P2_G	G	A.Conservative	2.012969	.99851	6277.1	59.658355	49.016465	814.759373		.486298
E08	210090P15_G	NOCALL	D.Low Probability	1.749514	.398136	5515.6	5.682954	2.470164	704.817484		.658582
E09	201322P9_G	G	A.Conservative	2.033685	.995588	6445.3	23.200712	15.004528	860.580154		.512943
E09	201694P4_G	G	A.Conservative	1.991507	.998431	5337.5	54.322004	28.344073	671.977332		.512943
E09	208825P7_G	G	A.Conservative	1.685296	.999148	7129.7	19.783659	14.582343	885.857243		.512943
E09	209189P2_G	G	A.Conservative	2.039391	.996684	6277.1	63.58373	39.813907	840.841945		.512943
E09	210090P15_G	NOCALL	D.Low Probability	1.822855	.731358	5515.6	16.758276	4.438806	738.804713		1.065732
E10	201322P9_G	G	A.Conservative	1.196724	.996113	6445.3	14.3993	11.869441	851.215787		.503887
E10	201694P4_G	G	A.Conservative	1.309697	.98941	5337.5	31.579169	21.6255	686.493862		.503887
E10	208825P7_G	G	A.Conservative	1.332084	.999053	7129.7	12.235267	11.997756	730.412023		.503887
E10	209189P2_G	G	A.Conservative	1.199621	.99586	6277.1	38.970026	31.245761	826.891935		.503887
E10	210090P15_G	NOCALL	D.Low Probability	1.245216	.657666	5515.6	11.769167	4.012376	713.940552		1.007682
E11	201322P9_G	G	A.Conservative	1.376502	.996272	6445.3	19.496392	13.973484	736.825009		.496267
E11	201694P4_G	G	A.Conservative	1.180442	.998637	5337.5	36.119543	21.201333	608.413471		.496267
E11	208825P7_G	G	A.Conservative	.922917	.999794	7129.7	18.14439	19.88658	960.76818		.496267
E11	209189P2_G	G	A.Conservative	1.380476	.995877	6277.1	44.626014	31.035914	709.532636		.496267
E11	210090P15_G	NOCALL	I.Bad Spectrum	0	0	0	0	0	0		0
E12	201322P9_G	G	A.Conservative	-.575962	.994942	6445.3	19.709363	14.544954	798.23596		.462887
E12	201694P4_G	G	A.Conservative	-.355828	.998613	5337.5	45.275013	26.887134	632.967515		.462887
E12	208825P7_G	G	A.Conservative	-.386908	.999337	7129.7	15.821191	13.315914	799.93103		.462887
E12	209189P2_G	G	A.Conservative	-.576027	.996571	6277.1	52.844964	37.748816	776.093161		.462887
E12	210090P15_G	G	B.Moderate	-.350355	.989736	5515.6	12.97278	7.982448	663.664443		.462887
E13	201322P9_G	G	A.Conservative	1.09723	.994813	6445.3	23.16248	13.276775	828.434884		.654766
E13	201694P4_G	G	A.Conservative	2.009901	.99773	5337.5	29.867423	19.535135	679.526388		.460756
E13	208825P7_G	G	A.Conservative	1.32306	.999451	7129.7	10.325801	12.275727	836.989612		.460756
E13	209189P2_G	G	A.Conservative	1.859293	.997189	6277.1	26.570959	20.866841	810.298205		.460756
E13	210090P15_G	NOCALL	D.Low Probability	1.126476	.634207	5515.6	11.938558	3.885821	679.318137		.906535
E14	201322P9_G	G	A.Conservative	2.105665	.998039	6445.3	18.089589	17.409354	886.550606		.388434
E14	201694P4_G	G	A.Conservative	2.017253	.996562	5337.5	48.197221	36.970795	709.226471		.388434
E14	208825P7_G	G	A.Conservative	1.759629	.999397	7129.7	15.826714	17.401276	933.233494		.388434
E14	209189P2_G	G	A.Conservative	2.106715	.998329	6277.1	52.992574	49.319615	863.393686		.388434
E14	210090P15_G	NOCALL	D.Low Probability	1.56633	.787522	5515.6	14.134649	4.786198	741.597688		1.031935
E15	201322P9_G	G	A.Conservative	2.360107	.997101	6445.3	18.888957	14.194962	861.380828		.481402
E15	201694P4_G	G	A.Conservative	2.090293	.998516	5337.5	52.027035	32.452569	646.731459		.481402
E15	208825P7_G	G	A.Conservative	2.106233	.998799	7129.7	17.645093	23.286937	897.961367		.481402
E15	209189P2_G	G	A.Conservative	2.361216	.998925	6277.1	55.655258	40.65898	834.933977		.481402
E15	210090P15_G	NOCALL	D.Low Probability	1.988572	.997112	5515.6	29.126034	7.959206	714.945611		1.119217
E16	201322P9_G	G	A.Conservative	2.069707	.999085	6445.3	31.941068	18.604008	848.546633		.539749
E16	201694P4_G	G	A.Conservative	1.935103	.996656	5337.5	50.765443	24.438619	644.314071		.539749
E16	208825P7_G	G	A.Conservative	1.590135	.998902	7129.7	30.784741	20.222826	811.639919		.539749
E16	209189P2_G	G	A.Conservative	2.069919	.993175	6277.1	60.960488	34.484167	825.718371		.539749
E16	210090P15_G	NOCALL	I.Bad Spectrum	0	0	0	0	0	0		0
E17	201322P9_G	G	A.Conservative	1.981819	.997111	6445.3	26.137749	22.54544	870.764464		.495317
E17	201694P4_G	G	A.Conservative	1.593133	.996869	5337.5	51.719246	35.049307	680.876756		.495317
E17	208825P7_G	G	A.Conservative	2.085546	.998726	7129.7	24.413752	24.099368	864.670592		.495317
E17	209189P2_G	G	A.Conservative	1.985239	.997439	6277.1	68.705652	57.24147	849.056696		.495317
E17	210090P15_G	NOCALL	I.Bad Spectrum	0	0	0	0	0	0		0
E18	201322P9_G	G	A.Conservative	-.097723	.994835	6445.3	22.757696	15.70918	847.165804		.501988
E18	201694P4_G	G	A.Conservative	.055743	.999315	5337.5	68.678402	38.158873	664.839147		.501988
E18	208825P7_G	G	A.Conservative	-.674876	.998904	7129.7	20.52766	16.149626	860.290689		.501988
E18	209189P2_G	G	A.Conservative	-.094207	.998482	6277.1	73.609336	49.187129	825.576987		.501988
E18	210090P15_G	NOCALL	D.Low Probability	-.201393	.994637	5515.6	39.490606	11.114976	687.058986		1.026779
E19	201322P9_G	NOCALL	D.Low Probability	.886842	.995263	6445.3	43.201272	13.21142	847.014988		1.150651
E19	201694P4_G	G	A.Conservative	.540499	.998352	5337.5	47.400849	29.107924	650.478576		.470612
E19	208825P7_G	G	C.Aggressive	.640209	.858627	7129.7	8.965555	5.169871	716.850644		1.150651
E19	209189P2_G	G	A.Conservative	.853243	.992071	6277.1	56.508525	40.954016	841.650073		.470612
E19	210090P15_G	NOCALL	I.Bad Spectrum	0	0	0	0	0	0		0
E20	201322P9_G	NOCALL	D.Low Probability	2.224406	.9976	6445.3	48.950158	14.97995	944.581457		1.213321
E20	201694P4_G	G	A.Conservative	1.950434	.99879	5337.5	50.308519	25.215538	651.267768		.488405
E20	208825P7_G	NOCALL	I.Bad Spectrum	0	0	0	0	0	0		0
E20	209189P2_G	G	A.Conservative	2.223881	.995239	6277.1	65.150073	39.000245	839.731088		.488405
E20	210090P15_G	NOCALL	D.Low Probability	1.848305	.196032	5515.6	5.001276	1.272344	732.879318		1.213321
E21	201322P9_G	G	A.Conservative	2.112811	.997838	6445.3	23.702184	17.81338	881.920871		.466148
E21	201694P4_G	G	A.Conservative	1.731426	.9989	5337.5	47.185957	29.376342	679.369615		.466148
E21	208825P7_G	G	A.Conservative	2.227582	.999269	7129.7	19.882621	18.085915	813.003608		.466148
E21	209189P2_G	G	A.Conservative	2.112945	.997616	6277.1	54.136027	39.538638	857.269092		.466148
E21	210090P15_G	NOCALL	I.Bad Spectrum	0	0	0	0	0	0		0
E22	201322P9_G	G	A.Conservative	.937174	.99566	6445.3	23.692308	16.389916	789.48773		.520852
E22	201694P4_G	G	A.Conservative	1.075232	.996972	5337.5	38.272998	21.890209	645.165993		.520852
E22	208825P7_G	G	A.Conservative	.863263	.999345	7129.7	22.671993	17.634562	851.773491		.520852
E22	209189P2_G	G	A.Conservative	.937749	.998285	6277.1	57.874316	38.899737	761.075417		.520852
E22	210090P15_G	NOCALL	I.Bad Spectrum	0	0	0	0	0	0		0
E23	201322P9_G	G	A.Conservative	.709053	.998658	6445.3	23.61472	18.807743	800.567498		.474967
E23	201694P4_G	G	A.Conservative	.870393	.998653	5337.5	32.928877	21.277275	613.179879		.474967
E23	208825P7_G	G	A.Conservative	.477915	.999691	7129.7	22.641667	20.432794	967.956482		.474967
E23	209189P2_G	G	A.Conservative	.662659	.996608	6277.1	44.137034	34.081259	755.271227		.474967
E23	210090P15_G	NOCALL	I.Bad Spectrum	0	0	0	0	0	0		0
E24	201322P9_G	NOCALL	D.Low Probability	-1.323956	.717489	6445.3	7.796602	4.353257	828.191636		.71296
E24	201694P4_G	NOCALL	I.Bad Spectrum	0	0	0	0	0	0		0
E24	208825P7_G	NOCALL	I.Bad Spectrum	0	0	0	0	0	0		0
E24	209189P2_G	NOCALL	I.Bad Spectrum	0	0	0	0	0	0		0
E24	210090P15_G	NOCALL	I.Bad Spectrum	0	0	0	0	0	0		0
F01	201322P9_G	G	A.Conservative	1.535695	.996084	6445.3	21.886935	19.470705	909.926744		.430222
F01	201694P4_G	G	A.Conservative	1.273767	.998311	5337.5	30.358577	22.246191	703.598901		.430222
F01	208825P7_G	G	A.Conservative	1.11799	.999357	7129.7	18.987138	19.625877	932.853091		.430222
F01	209189P2_G	G	A.Conservative	1.530655	.997276	6277.1	40.053051	34.609307	876.228306		.430222
F01	210090P15_G	NOCALL	I.Bad Spectrum	0	0	0	0	0	0		0
F02	201322P9_G	NOCALL	I.Bad Spectrum	0	0	0	0	0	0		0
F02	201694P4_G	NOCALL	I.Bad Spectrum	0	0	0	0	0	0		0
F02	208825P7_G	NOCALL	I.Bad Spectrum	0	0	0	0	0	0		0
F02	209189P2_G	NOCALL	I.Bad Spectrum	0	0	0	0	0	0		0
F02	210090P15_G	NOCALL	I.Bad Spectrum	0	0	0	0	0	0		0
F03	201322P9_G	G	A.Conservative	2.539946	.997683	6445.3	29.10725	22.142051	893.96694		.504486
F03	201694P4_G	G	A.Conservative	2.353099	.9986	5337.5	54.211788	33.117284	674.221621		.504486
F03	208825P7_G	G	A.Conservative	2.646151	.998771	7129.7	24.466582	21.178604	855.516905		.504486
F03	209189P2_G	G	A.Conservative	2.540489	.997758	6277.1	67.482683	49.696805	868.674737		.504486
F03	210090P15_G	NOCALL	I.Bad Spectrum	0	0	0	0	0	0		0
F04	201322P9_G	G	A.Conservative	2.453056	.995676	6445.3	17.896185	15.313866	884.634741		.449554
F04	201694P4_G	G	A.Conservative	1.883552	.998386	5337.5	33.797047	24.075944	690.900773		.449554
F04	208825P7_G	G	A.Conservative	2.15784	.998822	7129.7	13.646409	15.158193	776.405933		.449554
F04	209189P2_G	G	A.Conservative	2.452409	.997599	6277.1	44.868112	37.346314	859.220352		.449554
F04	210090P15_G	NOCALL	I.Bad Spectrum	0	0	0	0	0	0		0
F05	201322P9_G	G	A.Conservative	2.206918	.997566	6445.3	16.274024	10.987594	846.285478		.489348
F05	201694P4_G	G	A.Conservative	2.103605	.995712	5337.5	42.767868	23.499666	663.118069		.489348
F05	208825P7_G	G	A.Conservative	2.392512	.999262	7129.7	13.593833	15.821504	712.047993		.489348
F05	209189P2_G	G	A.Conservative	2.207551	.998081	6277.1	56.220705	36.793393	823.190423		.489348
F05	210090P15_G	NOCALL	D.Low Probability	1.434171	.392318	5515.6	8.041279	2.438791	724.215723		.820431
F06	201322P9_G	G	A.Conservative	1.095293	.994018	6445.3	15.17434	10.927624	781.550239		.480748
F06	201694P4_G	G	A.Conservative	1.149024	.999424	5337.5	36.044292	21.56167	592.649282		.480748
F06	208825P7_G	G	A.Conservative	.800264	.999119	7129.7	13.326739	13.401633	827.382887		.480748
F06	209189P2_G	G	A.Conservative	1.097984	.998289	6277.1	45.919454	32.146118	759.177907		.480748
F06	210090P15_G	NOCALL	I.Bad Spectrum	0	0	0	0	0	0		0
F07	201322P9_G	G	A.Conservative	1.687982	.998376	6445.3	17.46316	13.334733	826.006043		.4572
F07	201694P4_G	G	A.Conservative	1.42442	.998172	5337.5	53.855264	33.908728	698.640116		.4572
F07	208825P7_G	G	A.Conservative	1.356318	.999262	7129.7	16.057483	17.733622	880.040237		.4572
F07	209189P2_G	G	A.Conservative	1.68927	.998735	6277.1	59.335938	44.010043	806.713183		.4572
F07	210090P15_G	NOCALL	I.Bad Spectrum	0	0	0	0	0	0		0
F08	201322P9_G	G	A.Conservative	2.127877	.997154	6445.3	16.388807	13.815802	914.08243		.458636
F08	201694P4_G	G	A.Conservative	1.77973	.997755	5337.5	44.612187	30.918097	714.602294		.458636
F08	208825P7_G	G	A.Conservative	2.03499	.998872	7129.7	17.160458	16.281219	952.741195		.458636
F08	209189P2_G	G	A.Conservative	2.133877	.998346	6277.1	54.646535	44.736774	903.538175		.458636
F08	210090P15_G	NOCALL	I.Bad Spectrum	0	0	0	0	0	0		0
F09	201322P9_G	G	A.Conservative	2.679014	.997733	6445.3	21.255691	14.536243	856.030418		.526798
F09	201694P4_G	G	A.Conservative	2.343088	.998045	5337.5	73.177972	40.730331	711.039558		.526798
F09	208825P7_G	G	A.Conservative	2.723623	.998585	7129.7	16.088809	14.314346	813.65656		.526798
F09	209189P2_G	G	A.Conservative	2.679426	.998284	6277.1	71.491532	47.404047	832.720972		.526798
F09	210090P15_G	NOCALL	I.Bad Spectrum	0	0	0	0	0	0		0
F10	201322P9_G	G	A.Conservative	2.518014	.998127	6445.3	23.308759	15.043363	866.706068		.550079
F10	201694P4_G	G	A.Conservative	2.363693	.998223	5337.5	33.53127	17.203314	659.385578		.550079
F10	208825P7_G	G	A.Conservative	2.573262	.998585	7129.7	20.863716	15.428635	751.127252		.550079
F10	209189P2_G	G	A.Conservative	2.517083	.9957	6277.1	52.867549	32.978542	841.774235		.550079
F10	210090P15_G	NOCALL	I.Bad Spectrum	0	0	0	0	0	0		0
F11	201322P9_G	G	A.Conservative	1.689935	.998249	6445.3	19.234735	13.892921	824.75045		.488075
F11	201694P4_G	G	A.Conservative	1.596187	.996856	5337.5	53.692286	31.418848	664.774851		.488075
F11	208825P7_G	G	A.Conservative	1.332176	.999347	7129.7	18.12922	14.875324	875.470928		.488075
F11	209189P2_G	G	A.Conservative	1.690356	.998202	6277.1	53.112892	37.177563	801.635406		.488075
F11	210090P15_G	G	A.Conservative	1.352888	.864915	5515.6	17.497774	8.723835	720.281405		.662315
F12	201322P9_G	G	A.Conservative	.153637	.998226	6445.3	13.063652	12.359048	889.421264		.409842
F12	201694P4_G	G	A.Conservative	.22531	.993523	5337.5	36.632391	28.660521	618.353549		.409842
F12	208825P7_G	G	A.Conservative	.245919	.99925	7129.7	13.601284	19.031424	944.259957		.409842
F12	209189P2_G	G	A.Conservative	.158258	.998758	6277.1	49.305108	45.333512	857.633328		.409842
F12	210090P15_G	NOCALL	I.Bad Spectrum	0	0	0	0	0	0		0
F13	201322P9_G	G	A.Conservative	2.303668	.996416	6445.3	25.567994	15.875863	949.073098		.548048
F13	201694P4_G	G	A.Conservative	2.625583	.996879	5337.5	63.093761	31.904869	658.526607		.548048
F13	208825P7_G	G	A.Conservative	1.833488	.999038	7129.7	23.531968	16.569503	826.310971		.548048
F13	209189P2_G	G	A.Conservative	2.304059	.996753	6277.1	70.375345	42.364654	925.365228		.548048
F13	210090P15_G	NOCALL	D.Low Probability	1.355975	.959139	5515.6	19.823501	5.821088	719.53963		1.112823
F14	201322P9_G	G	A.Conservative	2.671388	.997512	6445.3	16.125275	14.059605	919.941948		.470389
F14	201694P4_G	G	A.Conservative	2.668556	.997723	5337.5	36.175095	26.409924	674.712376		.470389
F14	208825P7_G	G	A.Conservative	2.708964	.998732	7129.7	20.41072	19.829188	987.279224		.470389
F14	209189P2_G	G	A.Conservative	2.674956	.998504	6277.1	38.425941	32.62051	892.578619		.470389
F14	210090P15_G	NOCALL	I.Bad Spectrum	0	0	0	0	0	0		0
F15	201322P9_G	G	A.Conservative	2.42773	.996426	6445.3	24.774627	14.971254	847.662994		.520185
F15	201694P4_G	G	A.Conservative	2.271257	.995342	5337.5	56.750928	27.508142	695.113902		.520185
F15	208825P7_G	G	A.Conservative	2.198225	.998566	7129.7	21.290221	14.725596	852.049915		.520185
F15	209189P2_G	G	A.Conservative	2.43065	.996982	6277.1	62.226294	36.37364	826.63633		.520185
F15	210090P15_G	NOCALL	D.Low Probability	1.922715	.993794	5515.6	28.480721	7.402662	742.4528		1.13385
F16	201322P9_G	G	A.Conservative	1.964478	.996631	6445.3	14.963876	10.758367	813.268315		.498234
F16	201694P4_G	G	A.Conservative	1.771373	.997593	5337.5	24.615946	15.114543	655.899225		.498234
F16	208825P7_G	G	A.Conservative	2.392353	.997927	7129.7	14.603356	11.876917	930.547518		.498234
F16	209189P2_G	G	A.Conservative	1.965116	.996758	6277.1	37.770316	26.341083	794.10236		.498234
F16	210090P15_G	NOCALL	I.Bad Spectrum	0	0	0	0	0	0		0
F17	201322P9_G	G	A.Conservative	1.206502	.949965	6445.3	12.932983	9.535671	857.961725		.492453
F17	201694P4_G	G	A.Conservative	1.182417	.99658	5337.5	40.924125	24.614182	682.506311		.492453
F17	208825P7_G	G	A.Conservative	.578427	.914253	7129.7	10.224114	9.15822	812.099766		.492453
F17	209189P2_G	G	A.Conservative	1.209711	.999072	6277.1	42.37058	30.300072	836.837821		.492453
F17	210090P15_G	NOCALL	I.Bad Spectrum	0	0	0	0	0	0		0
F18	201322P9_G	G	A.Conservative	-.57041	.990823	6445.3	18.885907	15.50985	906.570495		.452055
F18	201694P4_G	G	A.Conservative	-.70741	.993096	5337.5	41.494605	28.287586	650.65178		.452055
F18	208825P7_G	G	A.Conservative	-.531695	.99902	7129.7	14.686028	13.527376	786.92701		.452055
F18	209189P2_G	G	A.Conservative	-.570001	.99533	6277.1	52.072082	41.575628	880.097962		.452055
F18	210090P15_G	NOCALL	I.Bad Spectrum	0	0	0	0	0	0		0
F19	201322P9_G	NOCALL	D.Low Probability	1.736339	.994021	6445.3	33.314192	12.247089	910.853072		1.057311
F19	201694P4_G	G	A.Conservative	1.996198	.994238	5337.5	38.539327	28.908128	678.226113		.390215
F19	208825P7_G	NOCALL	I.Bad Spectrum	0	0	0	0	0	0		0
F19	209189P2_G	G	A.Conservative	2.145705	.996789	6277.1	53.349718	47.353846	915.476954		.390215
F19	210090P15_G	NOCALL	I.Bad Spectrum	0	0	0	0	0	0		0
F20	201322P9_G	G	A.Conservative	2.529716	.998266	6445.3	23.656708	17.841752	878.762938		.490526
F20	201694P4_G	G	A.Conservative	2.24102	.996245	5337.5	58.079485	36.473152	709.92732		.490526
F20	208825P7_G	G	A.Conservative	3.225062	.999091	7129.7	10.888106	12.984149	791.208429		.490526
F20	209189P2_G	G	A.Conservative	2.532549	.996942	6277.1	87.891647	64.471371	858.212547		.490526
F20	210090P15_G	NOCALL	D.Low Probability	2.06373	.99392	5515.6	25.348103	7.252705	743.083543		1.099221
F21	201322P9_G	G	A.Conservative	2.626468	.997229	6445.3	26.854076	18.250897	897.25591		.465887
F21	201694P4_G	G	A.Conservative	2.274973	.997154	5337.5	59.599413	32.983348	669.852136		.465887
F21	208825P7_G	G	A.Conservative	2.844376	.999416	7129.7	22.207457	17.147526	811.062405		.465887
F21	209189P2_G	G	A.Conservative	2.627935	.996007	6277.1	85.875773	56.570786	871.211019		.465887
F21	210090P15_G	G	A.Conservative	2.319858	.998139	5515.6	40.745485	23.308948	716.450175		.465887
F22	201322P9_G	G	A.Conservative	2.285087	.997607	6445.3	21.215401	16.244446	862.052924		.45981
F22	201694P4_G	G	A.Conservative	2.2464	.99863	5337.5	48.432682	30.590867	715.087928		.45981
F22	208825P7_G	G	A.Conservative	2.411381	.99902	7129.7	21.018377	18.128019	807.006729		.45981
F22	209189P2_G	G	A.Conservative	2.288515	.997959	6277.1	55.520701	41.289352	837.467383		.45981
F22	210090P15_G	NOCALL	D.Low Probability	1.797683	.390765	5515.6	6.559136	2.446454	725.703171		.855026
F23	201322P9_G	G	A.Conservative	.910097	.998068	6445.3	27.705443	18.918404	781.233555		.524376
F23	201694P4_G	G	A.Conservative	.767528	.99731	5337.5	39.086458	21.922571	661.397313		.524376
F23	208825P7_G	G	A.Conservative	.373795	.999411	7129.7	28.193199	21.71433	879.548749		.524376
F23	209189P2_G	G	A.Conservative	.908817	.995896	6277.1	38.307342	25.393097	752.110636		.524376
F23	210090P15_G	NOCALL	I.Bad Spectrum	0	0	0	0	0	0		0
F24	201322P9_G	G	A.Conservative	-1.684133	.995392	6445.3	29.086203	10.283761	802.426602		1.000485
F24	201694P4_G	G	A.Conservative	-1.036161	.828658	5337.5	24.027654	8.345899	620.591695		.843526
F24	208825P7_G	G	B.Moderate	-1.687456	.80905	7129.7	12.426248	6.496834	690.833739		1.078013
F24	209189P2_G	NOCALL	D.Low Probability	-1.460416	.901953	6277.1	16.011359	5.462613	804.497465		1.078013
F24	210090P15_G	NOCALL	I.Bad Spectrum	0	0	0	0	0	0		0
G01	201322P9_G	G	A.Conservative	1.455708	.99782	6445.3	20.691439	16.714826	798.291281		.499894
G01	201694P4_G	G	A.Conservative	1.600349	.997639	5337.5	30.272208	19.824397	625.787305		.499894
G01	208825P7_G	G	A.Conservative	1.436457	.999145	7129.7	16.143966	15.914794	874.970456		.499894
G01	209189P2_G	G	A.Conservative	1.455086	.996641	6277.1	52.589487	41.18607	776.69372		.499894
G01	210090P15_G	NOCALL	D.Low Probability	1.074813	.994002	5515.6	23.134105	6.531317	685.438323		1.120169
G02	201322P9_G	G	A.Conservative	2.365391	.99561	6445.3	26.276239	23.13138	839.295353		.460242
G02	201694P4_G	G	A.Conservative	1.791297	.914272	5337.5	21.698314	9.261727	673.333529		.777693
G02	208825P7_G	G	A.Conservative	2.62138	.999289	7129.7	20.445235	20.62111	814.560807		.460242
G02	209189P2_G	G	A.Conservative	2.153053	.819024	6277.1	13.759553	8.250215	857.007632		.668608
G02	210090P15_G	NOCALL	I.Bad Spectrum	0	0	0	0	0	0		0
G03	201322P9_G	G	A.Conservative	2.868941	.995557	6445.3	32.085148	20.478019	963.149687		.535619
G03	201694P4_G	G	A.Conservative	2.545299	.995555	5337.5	69.073585	35.679111	715.333803		.535619
G03	208825P7_G	G	A.Conservative	3.256743	.999651	7129.7	24.549902	21.563249	770.400926		.535619
G03	209189P2_G	G	A.Conservative	2.869995	.997467	6277.1	94.654089	58.522238	936.371068		.535619
G03	210090P15_G	NOCALL	D.Low Probability	2.234365	.995975	5515.6	25.512522	7.20517	736.587791		1.188751
G04	201322P9_G	G	A.Conservative	2.82653	.996483	6445.3	21.069398	14.789393	854.659925		.508701
G04	201694P4_G	G	A.Conservative	2.612768	.996416	5337.5	39.015802	23.000119	711.720532		.508701
G04	208825P7_G	G	A.Conservative	3.312121	.999593	7129.7	17.038715	16.439752	807.595714		.508701
G04	209189P2_G	G	A.Conservative	2.826093	.998255	6277.1	57.751498	39.469586	830.939833		.508701
G04	210090P15_G	NOCALL	D.Low Probability	2.570428	.378999	5515.6	5.645026	2.34638	734.408077		.71837
G05	201322P9_G	G	A.Conservative	2.359593	.996993	6445.3	26.898261	18.640687	934.195379		.483027
G05	201694P4_G	G	A.Conservative	2.260209	.999082	5337.5	80.511671	45.12294	701.411171		.483027
G05	208825P7_G	G	A.Conservative	2.034811	.998483	7129.7	18.724801	14.772709	905.635214		.483027
G05	209189P2_G	G	A.Conservative	2.361121	.9964	6277.1	79.004586	53.028271	909.525857		.483027
G05	210090P15_G	G	A.Conservative	2.247469	.99784	5515.6	28.624587	13.217464	762.135253		.723778
G06	201322P9_G	G	A.Conservative	.672368	.996985	6445.3	13.643628	10.46706	768.464825		.478019
G06	201694P4_G	G	A.Conservative	.377356	.998764	5337.5	33.341087	20.882731	636.012261		.478019
G06	208825P7_G	G	A.Conservative	.266927	.99949	7129.7	13.457852	13.228278	844.67659		.478019
G06	209189P2_G	G	A.Conservative	.684857	.996865	6277.1	36.464924	27.141831	748.43538		.478019
G06	210090P15_G	NOCALL	I.Bad Spectrum	0	0	0	0	0	0		0
G07	201322P9_G	G	A.Conservative	1.731201	.997091	6445.3	15.582698	11.782881	922.582714		.523705
G07	201694P4_G	G	A.Conservative	1.545759	.997055	5337.5	59.226437	36.183307	691.217206		.523705
G07	208825P7_G	G	A.Conservative	1.509815	.999278	7129.7	13.290939	18.615688	763.464058		.523705
G07	209189P2_G	G	A.Conservative	1.730338	.998267	6277.1	63.406613	46.466859	895.696112		.523705
G07	210090P15_G	NOCALL	D.Low Probability	1.057097	.995174	5515.6	37.784543	11.472068	720.73703		1.002447
G08	201322P9_G	G	A.Conservative	2.201513	.999339	6445.3	20.065545	16.276068	860.780683		.454698
G08	201694P4_G	G	A.Conservative	1.959918	.998299	5337.5	40.590501	27.227699	692.427253		.454698
G08	208825P7_G	G	A.Conservative	2.851267	.998959	7129.7	14.350087	14.472781	777.061104		.454698
G08	209189P2_G	G	A.Conservative	2.205257	.998557	6277.1	61.038074	48.109892	836.407104		.454698
G08	210090P15_G	NOCALL	I.Bad Spectrum	0	0	0	0	0	0		0
G09	201322P9_G	G	A.Conservative	2.648117	.996786	6445.3	14.507852	14.07912	873.01109		.42281
G09	201694P4_G	G	A.Conservative	2.412034	.998089	5337.5	56.796834	46.211889	742.808473		.42281
G09	208825P7_G	G	A.Conservative	3.041122	.999156	7129.7	14.057429	15.741486	828.585501		.42281
G09	209189P2_G	G	A.Conservative	2.652571	.998045	6277.1	52.498138	49.61258	852.323187		.42281
G09	210090P15_G	G	A.Conservative	2.42039	.994144	5515.6	12.150295	10.173362	779.387422		.42281
G10	201322P9_G	G	A.Conservative	2.758979	.998583	6445.3	18.602707	12.564516	809.662545		.541697
G10	201694P4_G	G	A.Conservative	2.401787	.997801	5337.5	40.701433	22.484277	653.493386		.541697
G10	208825P7_G	G	A.Conservative	3.144703	.999268	7129.7	16.831765	14.648055	800.082396		.541697
G10	209189P2_G	G	A.Conservative	2.76214	.997633	6277.1	47.575077	31.182962	787.345913		.541697
G10	210090P15_G	NOCALL	I.Bad Spectrum	0	0	0	0	0	0		0
G11	201322P9_G	G	A.Conservative	2.318756	.996684	6445.3	21.216546	14.571462	899.594272		.471752
G11	201694P4_G	G	A.Conservative	2.164481	.998622	5337.5	61.426869	34.396305	669.847531		.471752
G11	208825P7_G	G	A.Conservative	2.624062	.998019	7129.7	19.095488	14.883573	937.867386		.471752
G11	209189P2_G	G	A.Conservative	2.318003	.997876	6277.1	63.382568	42.203278	873.525757		.471752
G11	210090P15_G	NOCALL	D.Low Probability	2.294164	.401427	5515.6	6.147204	2.498395	703.164589		.758612
G12	201322P9_G	G	A.Conservative	-.334128	.995558	6445.3	10.752454	10.093791	769.412272		.456661
G12	201694P4_G	G	A.Conservative	.049574	.99962	5337.5	33.154595	24.872043	643.955778		.456661
G12	208825P7_G	G	A.Conservative	-.088944	.998923	7129.7	11.488276	18.5811	918.569569		.456661
G12	209189P2_G	G	A.Conservative	-.328904	.998904	6277.1	37.501131	34.08198	752.896426		.456661
G12	210090P15_G	NOCALL	D.Low Probability	-.226962	.834854	5515.6	17.571327	5.050584	696.911627		1.1077
G13	201322P9_G	G	A.Conservative	2.262752	.998556	6445.3	13.533838	10.249514	883.452988		.474227
G13	201694P4_G	G	A.Conservative	2.015261	.998239	5337.5	64.673804	40.100837	732.410846		.474227
G13	208825P7_G	G	A.Conservative	2.469002	.998857	7129.7	15.667124	18.243965	845.052335		.474227
G13	209189P2_G	G	A.Conservative	2.264145	.997767	6277.1	63.504024	46.666498	860.557536		.474227
G13	210090P15_G	G	A.Conservative	2.015398	.996052	5515.6	24.176672	15.486326	764.136171		.474227
G14	201322P9_G	G	A.Conservative	2.367894	.997432	6445.3	20.337647	15.171647	904.720464		.534383
G14	201694P4_G	G	A.Conservative	2.068892	.992236	5337.5	59.973818	35.567719	651.134842		.534383
G14	208825P7_G	G	A.Conservative	2.858463	.999345	7129.7	23.559898	20.064657	844.905414		.534383
G14	209189P2_G	G	A.Conservative	2.371419	.996827	6277.1	73.66643	53.140239	876.585535		.534383
G14	210090P15_G	NOCALL	I.Bad Spectrum	0	0	0	0	0	0		0
G15	201322P9_G	G	A.Conservative	2.553473	.996636	6445.3	25.694694	19.641251	991.522187		.466335
G15	201694P4_G	G	A.Conservative	2.362956	.998021	5337.5	45.505561	28.45267	743.707716		.466335
G15	208825P7_G	G	A.Conservative	2.951935	.998784	7129.7	25.833278	22.326089	929.187018		.466335
G15	209189P2_G	G	A.Conservative	2.554496	.997149	6277.1	65.266137	48.402824	965.607063		.466335
G15	210090P15_G	NOCALL	D.Low Probability	2.1895	.671185	5515.6	10.65976	4.093029	749.740215		.77494
G16	201322P9_G	G	A.Conservative	2.431981	.997236	6445.3	27.773988	19.099819	926.227258		.511791
G16	201694P4_G	G	A.Conservative	2.170802	.996796	5337.5	72.416194	41.135579	723.746419		.511791
G16	208825P7_G	G	A.Conservative	2.732625	.999119	7129.7	30.318578	23.470275	830.862665		.511791
G16	209189P2_G	G	A.Conservative	2.432764	.998173	6277.1	85.916096	57.394951	902.195707		.511791
G16	210090P15_G	NOCALL	I.Bad Spectrum	0	0	0	0	0	0		0
G17	201322P9_G	G	A.Conservative	1.585911	.998069	6445.3	24.680478	19.98638	869.182381		.480268
G17	201694P4_G	G	A.Conservative	1.371862	.994163	5337.5	65.201524	42.598845	681.012764		.480268
G17	208825P7_G	G	A.Conservative	1.5462	.998948	7129.7	23.920692	21.987321	869.414943		.480268
G17	209189P2_G	G	A.Conservative	1.58759	.997287	6277.1	73.751948	57.857366	845.261813		.480268
G17	210090P15_G	G	A.Conservative	1.363114	.996395	5515.6	20.744785	14.043305	718.77327		.480268
G18	201322P9_G	G	A.Conservative	.438278	.996857	6445.3	18.082711	12.819428	683.02171		.495966
G18	201694P4_G	G	A.Conservative	.5322	.998469	5337.5	38.334447	22.747311	596.810432		.495966
G18	208825P7_G	G	A.Conservative	.096758	.999301	7129.7	15.735077	12.477403	681.761057		.495966
G18	209189P2_G	G	A.Conservative	.432685	.993367	6277.1	42.45361	29.288649	661.486079		.495966
G18	210090P15_G	NOCALL	I.Bad Spectrum	0	0	0	0	0	0		0
G19	201322P9_G	G	A.Conservative	2.367551	.998445	6445.3	14.530475	14.920687	866.654986		.412942
G19	201694P4_G	G	A.Conservative	2.03923	.996297	5337.5	41.524184	35.828563	701.864819		.412942
G19	208825P7_G	G	A.Conservative	1.99115	.998967	7129.7	13.313393	15.862487	871.222763		.412942
G19	209189P2_G	G	A.Conservative	2.370938	.99738	6277.1	49.089609	49.107767	844.256082		.412942
G19	210090P15_G	NOCALL	I.Bad Spectrum	0	0	0	0	0	0		0
G20	201322P9_G	G	A.Conservative	2.529822	.998705	6445.3	20.245878	15.881347	881.712304		.458559
G20	201694P4_G	G	A.Conservative	1.966346	.99871	5337.5	69.682084	44.852227	670.769515		.458559
G20	208825P7_G	G	A.Conservative	2.853483	.999075	7129.7	13.580447	19.595878	814.983401		.458559
G20	209189P2_G	G	A.Conservative	2.532189	.998231	6277.1	67.303237	51.243552	858.719013		.458559
G20	210090P15_G	NOCALL	D.Low Probability	1.844934	.868535	5515.6	19.307198	5.298215	704.790896		1.021398
G21	201322P9_G	G	A.Conservative	2.509001	.998108	6445.3	27.886377	20.956785	871.574621		.520534
G21	201694P4_G	G	A.Conservative	2.19574	.998941	5337.5	39.175192	23.764511	624.598632		.520534
G21	208825P7_G	G	A.Conservative	3.139236	.999474	7129.7	27.986102	23.867298	821.488126		.520534
G21	209189P2_G	G	A.Conservative	2.508369	.99834	6277.1	49.732547	36.209012	845.524634		.520534
G21	210090P15_G	NOCALL	D.Low Probability	2.028161	.988392	5515.6	24.568351	6.829349	699.274598		1.083562
G22	201322P9_G	G	A.Conservative	2.429409	.998492	6445.3	32.682421	23.729161	922.678219		.432454
G22	201694P4_G	G	A.Conservative	2.156391	.999009	5337.5	73.119674	43.255072	695.490633		.432454
G22	208825P7_G	G	A.Conservative	2.530603	.998339	7129.7	26.190361	21.601901	899.877326		.432454
G22	209189P2_G	G	A.Conservative	2.435141	.997076	6277.1	83.207548	58.560296	908.500437		.432454
G22	210090P15_G	G	A.Conservative	2.270668	.997777	5515.6	50.157004	12.053024	732.603122		1.022439
G23	201322P9_G	G	A.Conservative	1.068325	.998124	6445.3	34.006508	22.200622	836.516704		.512496
G23	201694P4_G	G	A.Conservative	1.063168	.998868	5337.5	50.253127	27.096979	663.782467		.512496
G23	208825P7_G	G	A.Conservative	1.133154	.999456	7129.7	27.344215	20.118233	939.214569		.512496
G23	209189P2_G	G	A.Conservative	1.10711	.998441	6277.1	52.309752	33.168716	812.86441		.512496
G23	210090P15_G	NOCALL	I.Bad Spectrum	0	0	0	0	0	0		0
G24	201322P9_G	G	C.Aggressive	-1.452089	.849961	6445.3	15.377727	5.144443	825.143377		1.143668
G24	201694P4_G	NOCALL	D.Low Probability	-.884637	.99527	5337.5	22.76483	6.115148	659.769145		1.143668
G24	208825P7_G	NOCALL	I.Bad Spectrum	0	0	0	0	0	0		0
G24	209189P2_G	NOCALL	I.Bad Spectrum	0	0	0	0	0	0		0
G24	210090P15_G	NOCALL	I.Bad Spectrum	0	0	0	0	0	0		0
H01	201322P9_G	G	A.Conservative	1.146397	.994775	6445.3	25.992319	20.589946	893.205594		.478261
H01	201694P4_G	G	A.Conservative	1.087242	.995275	5337.5	66.821676	43.288893	679.058461		.478261
H01	208825P7_G	G	A.Conservative	1.185618	.999404	7129.7	22.084213	19.749118	929.122066		.478261
H01	209189P2_G	G	A.Conservative	1.146415	.99663	6277.1	74.76107	57.467052	867.360671		.478261
H01	210090P15_G	NOCALL	D.Low Probability	.665381	.997558	5515.6	20.891315	6.29347	704.036835		1.104426
H02	201322P9_G	G	A.Conservative	1.854412	.997714	6445.3	34.188819	29.198003	858.305415		.501789
H02	201694P4_G	NOCALL	D.Low Probability	1.222851	.32296	5337.5	6.426499	2.022234	677.826384		.89341
H02	208825P7_G	G	A.Conservative	2.082031	.998615	7129.7	22.090308	21.666667	858.391798		.501789
H02	209189P2_G	G	A.Conservative	1.947881	.99456	6277.1	15.968673	13.158177	886.117999		.501789
H02	210090P15_G	NOCALL	I.Bad Spectrum	0	0	0	0	0	0		0
H03	201322P9_G	G	A.Conservative	2.150897	.997133	6445.3	24.28151	18.329224	859.631048		.483122
H03	201694P4_G	G	A.Conservative	1.760578	.998129	5337.5	66.610025	40.85011	674.669419		.483122
H03	208825P7_G	G	A.Conservative	1.6057	.998952	7129.7	24.739583	21.162672	901.702133		.483122
H03	209189P2_G	G	A.Conservative	2.152578	.996562	6277.1	73.092864	53.487555	837.335775		.483122
H03	210090P15_G	NOCALL	D.Low Probability	1.770922	.998988	5515.6	32.287279	7.341948	724.651585		1.231706
H04	201322P9_G	G	A.Conservative	1.581902	.81725	6445.3	8.839183	8.232472	795.580267		.484918
H04	201694P4_G	G	A.Conservative	.988925	.991037	5337.5	5.419748	11.471233	533.141786		.30637
H04	208825P7_G	G	A.Conservative	1.251773	.999103	7129.7	6.906836	13.351993	938.595815		.484918
H04	209189P2_G	G	A.Conservative	1.839771	.996694	6277.1	7.290608	12.731004	645.303489		.30637
H04	210090P15_G	NOCALL	D.Low Probability	1.645655	.856268	5515.6	15.911641	5.174064	740.38562		.894037
H05	201322P9_G	G	A.Conservative	1.83616	.924384	6445.3	12.794118	9.327148	856.525252		.524506
H05	201694P4_G	G	A.Conservative	1.502266	.997842	5337.5	44.231131	25.985369	728.110701		.524506
H05	208825P7_G	G	A.Conservative	1.865364	.998695	7129.7	15.926788	13.188981	892.226392		.524506
H05	209189P2_G	G	A.Conservative	1.835721	.998589	6277.1	45.823026	32.35519	829.955974		.524506
H05	210090P15_G	NOCALL	I.Bad Spectrum	0	0	0	0	0	0		0
H06	201322P9_G	G	A.Conservative	.102253	.994389	6445.3	17.804646	13.231726	832.959002		.522124
H06	201694P4_G	G	A.Conservative	-.030911	.995851	5337.5	42.658072	25.197942	645.230211		.522124
H06	208825P7_G	G	A.Conservative	-.346246	.999481	7129.7	14.685311	12.467655	812.043219		.522124
H06	209189P2_G	G	A.Conservative	.102853	.996798	6277.1	46.103271	33.127432	809.757504		.522124
H06	210090P15_G	NOCALL	I.Bad Spectrum	0	0	0	0	0	0		0
H07	201322P9_G	G	A.Conservative	.748303	.993594	6445.3	12.983852	10.952788	776.472975		.4785
H07	201694P4_G	G	A.Conservative	.656778	.999756	5337.5	36.771079	25.51706	670.352009		.4785
H07	208825P7_G	G	A.Conservative	.700995	.998954	7129.7	10.584469	12.311531	887.726513		.4785
H07	209189P2_G	G	A.Conservative	.74751	.996592	6277.1	46.039701	37.725072	751.313685		.4785
H07	210090P15_G	NOCALL	I.Bad Spectrum	0	0	0	0	0	0		0
H08	201322P9_G	G	A.Conservative	1.056106	.923934	6445.3	13.18239	9.36989	784.762075		.529508
H08	201694P4_G	G	A.Conservative	.822078	.996746	5337.5	51.770506	29.891533	704.820696		.529508
H08	208825P7_G	G	A.Conservative	.619974	.999472	7129.7	13.752407	11.1384	840.754498		.529508
H08	209189P2_G	G	A.Conservative	1.056784	.996496	6277.1	50.789767	34.999822	763.632611		.529508
H08	210090P15_G	G	A.Conservative	.800159	.860016	5515.6	14.501892	8.663546	736.393945		.529508
H09	201322P9_G	G	A.Conservative	1.993845	.994052	6445.3	13.07863	10.440541	908.928468		.473209
H09	201694P4_G	G	A.Conservative	1.914512	.994666	5337.5	37.657517	25.074705	687.363915		.473209
H09	208825P7_G	G	A.Conservative	1.91521	.998123	7129.7	13.157163	15.826986	888.410906		.473209
H09	209189P2_G	G	A.Conservative	1.993148	.997396	6277.1	54.307557	42.177923	884.940037		.473209
H09	210090P15_G	G	A.Conservative	1.956499	.998912	5515.6	35.200596	24.13617	720.798566		.473209
H10	201322P9_G	G	A.Conservative	2.051826	.846544	6445.3	7.553232	8.572054	827.760875		.409646
H10	201694P4_G	G	A.Conservative	1.902851	.997102	5337.5	18.742329	16.78825	639.14783		.409646
H10	208825P7_G	G	A.Conservative	2.291394	.930699	7129.7	7.220465	9.326967	729.444724		.409646
H10	209189P2_G	G	A.Conservative	2.058311	.997547	6277.1	22.91741	25.147316	800.596818		.409646
H10	210090P15_G	NOCALL	I.Bad Spectrum	0	0	0	0	0	0		0
H11	201322P9_G	G	A.Conservative	1.592444	.990411	6445.3	18.873368	14.555191	849.700561		.486286
H11	201694P4_G	G	A.Conservative	1.730489	.995402	5337.5	51.610124	32.915492	715.065786		.486286
H11	208825P7_G	G	A.Conservative	1.275709	.999288	7129.7	15.135115	13.111869	975.843058		.486286
H11	209189P2_G	G	A.Conservative	1.593397	.99592	6277.1	48.544315	36.38029	826.703935		.486286
H11	210090P15_G	NOCALL	D.Low Probability	1.385565	.997235	5515.6	42.603622	11.246412	763.72665		1.176736
H12	201322P9_G	G	A.Conservative	-.744913	.996557	6445.3	16.980609	11.715602	851.032633		.498467
H12	201694P4_G	G	A.Conservative	-.414995	.997806	5337.5	40.660129	22.668297	659.499751		.498467
H12	208825P7_G	G	A.Conservative	-.682948	.999128	7129.7	12.451527	11.320282	806.607574		.498467
H12	209189P2_G	G	A.Conservative	-.745658	.999124	6277.1	49.961668	33.385292	827.383525		.498467
H12	210090P15_G	NOCALL	I.Bad Spectrum	0	0	0	0	0	0		0
H13	201322P9_G	G	A.Conservative	1.495363	.996276	6445.3	34.5992	20.694303	906.312726		.588263
H13	201694P4_G	G	A.Conservative	1.356158	.996814	5337.5	89.502267	42.623305	705.71587		.588263
H13	208825P7_G	G	A.Conservative	1.194558	.999399	7129.7	30.610797	22.682621	937.050027		.588263
H13	209189P2_G	G	A.Conservative	1.497059	.998918	6277.1	98.472064	56.936584	882.684531		.588263
H13	210090P15_G	NOCALL	D.Low Probability	1.031308	.996129	5515.6	52.558217	14.788116	746.293817		1.257352
H14	201322P9_G	G	A.Conservative	1.721934	.995023	6445.3	18.888501	13.335398	917.169195		.49608
H14	201694P4_G	G	A.Conservative	1.624883	.997954	5337.5	52.85825	30.434981	660.723579		.49608
H14	208825P7_G	G	A.Conservative	1.476544	.999126	7129.7	15.946642	12.751912	921.130208		.49608
H14	209189P2_G	G	A.Conservative	1.720731	.996813	6277.1	59.291576	40.601856	892.242734		.49608
H14	210090P15_G	G	A.Conservative	1.658514	.949958	5515.6	16.01032	9.529253	689.662184		.49608
H15	201322P9_G	G	A.Conservative	2.855587	.999274	6445.3	19.087999	12.361517	915.436746		.481607
H15	201694P4_G	G	A.Conservative	2.406179	.997594	5337.5	44.878499	23.65797	673.00231		.481607
H15	208825P7_G	G	A.Conservative	3.257411	.998494	7129.7	16.552283	12.183638	867.976273		.481607
H15	209189P2_G	G	A.Conservative	2.857397	.998125	6277.1	58.077154	36.453269	890.12662		.481607
H15	210090P15_G	NOCALL	I.Bad Spectrum	0	0	0	0	0	0		0
H16	201322P9_G	G	A.Conservative	1.794469	.996035	6445.3	20.113735	13.558568	829.340913		.471616
H16	201694P4_G	G	A.Conservative	1.503194	.997767	5337.5	66.452602	36.865613	739.976784		.471616
H16	208825P7_G	G	A.Conservative	1.63453	.998757	7129.7	20.553704	15.654584	806.905694		.471616
H16	209189P2_G	G	A.Conservative	1.794889	.998679	6277.1	64.409179	42.145607	806.802979		.471616
H16	210090P15_G	NOCALL	D.Low Probability	1.287287	.598683	5515.6	13.037843	3.667534	721.461274		1.133043
H17	201322P9_G	G	A.Conservative	1.025674	.995149	6445.3	20.769494	14.181464	787.741668		.511634
H17	201694P4_G	G	A.Conservative	.78454	.997357	5337.5	58.916533	32.300729	652.276255		.511634
H17	208825P7_G	G	A.Conservative	.711639	.999646	7129.7	20.316183	16.343727	925.228696		.511634
H17	209189P2_G	G	A.Conservative	1.027103	.997941	6277.1	66.137296	43.703459	766.075768		.511634
H17	210090P15_G	NOCALL	I.Bad Spectrum	0	0	0	0	0	0		0
H18	201322P9_G	G	A.Conservative	-.773671	.997839	6445.3	18.583051	13.352764	765.017478		.536139
H18	201694P4_G	G	A.Conservative	-.135587	.998433	5337.5	31.20647	17.746035	596.155661		.536139
H18	208825P7_G	G	A.Conservative	-1.381799	.998689	7129.7	17.748531	14.601787	896.454403		.536139
H18	209189P2_G	G	A.Conservative	-.773547	.99883	6277.1	34.019697	23.620597	747.486404		.536139
H18	210090P15_G	NOCALL	I.Bad Spectrum	0	0	0	0	0	0		0
H19	201322P9_G	G	A.Conservative	1.564261	.914508	6445.3	15.330597	9.195893	797.698286		.525997
H19	201694P4_G	G	A.Conservative	1.373266	.992824	5337.5	36.726607	21.131732	666.750729		.525997
H19	208825P7_G	G	A.Conservative	1.031021	.999026	7129.7	16.616493	19.6138	852.0761		.525997
H19	209189P2_G	G	A.Conservative	1.567501	.99642	6277.1	47.735955	27.760059	776.80248		.525997
H19	210090P15_G	G	A.Conservative	1.120875	.839853	5515.6	19.757638	8.465424	685.11562		.710533
H20	201322P9_G	G	A.Conservative	1.621988	.996906	6445.3	13.27415	12.039197	850.984268		.465976
H20	201694P4_G	G	A.Conservative	1.419447	.994577	5337.5	35.170206	25.512627	692.64439		.465976
H20	208825P7_G	G	A.Conservative	1.558622	.998422	7129.7	11.397705	11.746057	881.950893		.465976
H20	209189P2_G	G	A.Conservative	1.624463	.997677	6277.1	35.82668	31.453725	825.755166		.465976
H20	210090P15_G	NOCALL	D.Low Probability	1.076854	.830026	5515.6	18.018138	5.045585	698.50018		1.260132
H21	201322P9_G	G	A.Conservative	2.764952	.999157	6445.3	29.730403	16.812452	873.244758		.601975
H21	201694P4_G	G	A.Conservative	2.538578	.997977	5337.5	47.76695	21.426385	615.713137		.601975
H21	208825P7_G	G	A.Conservative	2.699233	.998359	7129.7	29.974961	19.464464	901.065444		.601975
H21	209189P2_G	G	A.Conservative	2.768039	.99565	6277.1	69.580045	38.021895	850.959562		.601975
H21	210090P15_G	NOCALL	D.Low Probability	1.664094	.583691	5515.6	14.101743	3.597403	662.777997		1.210216
H22	201322P9_G	G	A.Conservative	2.103176	.997611	6445.3	28.949686	21.840398	911.618378		.486908
H22	201694P4_G	G	A.Conservative	1.734077	.996461	5337.5	74.500682	46.207709	709.342891		.486908
H22	208825P7_G	G	A.Conservative	2.265705	.99893	7129.7	24.598168	20.913596	860.083626		.486908
H22	209189P2_G	G	A.Conservative	2.104829	.996807	6277.1	84.246155	61.711663	886.638502		.486908
H22	210090P15_G	NOCALL	D.Low Probability	1.350539	.997062	5515.6	27.346659	6.686388	725.802774		1.082983
H23	201322P9_G	G	A.Conservative	.749719	.995884	6445.3	22.468793	16.512977	847.214562		.463379
H23	201694P4_G	G	A.Conservative	.650481	.999182	5337.5	37.760868	22.990635	624.667916		.463379
H23	208825P7_G	G	A.Conservative	.570057	.999097	7129.7	16.912374	16.582451	880.117204		.463379
H23	209189P2_G	G	A.Conservative	.727087	.996149	6277.1	38.77987	27.694971	810.062799		.463379
H23	210090P15_G	NOCALL	I.Bad Spectrum	0	0	0	0	0	0		0
H24	201322P9_G	G	B.Moderate	-2.276569	.935144	6445.3	24.178391	7.493922	771.560004		1.121352
H24	201694P4_G	NOCALL	D.Low Probability	-1.930795	.462766	5337.5	11.475303	2.871679	669.548335		1.121352
H24	208825P7_G	NOCALL	I.Bad Spectrum	0	0	0	0	0	0		0
H24	209189P2_G	NOCALL	D.Low Probability	-2.046163	.094769	6277.1	2.322385	.697112	759.292529		1.121352
H24	210090P15_G	NOCALL	I.Bad Spectrum	0	0	0	0	0	0		0
I01	201322P9_G	G	A.Conservative	1.276105	.995228	6445.3	17.88884	13.361956	808.004014		.506472
I01	201694P4_G	G	A.Conservative	1.239748	.999772	5337.5	52.130176	31.20762	622.504122		.506472
I01	208825P7_G	G	A.Conservative	.796532	.999506	7129.7	13.193207	16.966978	806.710346		.506472
I01	209189P2_G	G	A.Conservative	1.27597	.998683	6277.1	50.430842	36.455894	785.74441		.506472
I01	210090P15_G	NOCALL	I.Bad Spectrum	0	0	0	0	0	0		0
I02	201322P9_G	G	A.Conservative	1.956237	.999289	6445.3	35.203284	23.477464	795.116585		.515504
I02	201694P4_G	NOCALL	D.Low Probability	1.606133	.984922	5337.5	31.51702	7.503098	702.96481		1.213927
I02	208825P7_G	G	A.Conservative	1.825599	.998726	7129.7	25.793489	20.47777	862.955761		.515504
I02	209189P2_G	NOCALL	D.Low Probability	1.880276	.995596	6277.1	33.684742	9.483992	877.968394		1.213927
I02	210090P15_G	NOCALL	I.Bad Spectrum	0	0	0	0	0	0		0
I03	201322P9_G	G	A.Conservative	2.961642	.998203	6445.3	15.712127	11.138616	809.743945		.489188
I03	201694P4_G	G	A.Conservative	2.650388	.998985	5337.5	46.955668	27.140386	645.974123		.489188
I03	208825P7_G	G	A.Conservative	2.924325	.999322	7129.7	12.497979	10.370539	746.036644		.489188
I03	209189P2_G	G	A.Conservative	2.963325	.997995	6277.1	49.065394	33.729913	787.363875		.489188
I03	210090P15_G	G	B.Moderate	2.63236	.856353	5515.6	11.578398	6.917795	671.595987		.489188
I04	201322P9_G	G	A.Conservative	2.371148	.99605	6445.3	15.513494	11.691089	912.886432		.480385
I04	201694P4_G	G	A.Conservative	2.078146	.999211	5337.5	35.378102	21.193315	642.713795		.480385
I04	208825P7_G	G	A.Conservative	2.889139	.999033	7129.7	12.935937	11.163876	737.837624		.480385
I04	209189P2_G	G	A.Conservative	2.372194	.997731	6277.1	45.078702	32.836915	887.445432		.480385
I04	210090P15_G	NOCALL	I.Bad Spectrum	0	0	0	0	0	0		0
I05	201322P9_G	G	A.Conservative	2.118158	.998551	6445.3	21.108816	17.538605	891.727138		.493906
I05	201694P4_G	G	A.Conservative	1.958252	.994643	5337.5	58.870514	41.15729	688.405521		.493906
I05	208825P7_G	G	A.Conservative	1.575349	.998992	7129.7	17.995216	16.618762	906.087024		.493906
I05	209189P2_G	G	A.Conservative	2.121858	.996414	6277.1	69.445628	56.215748	868.316392		.493906
I05	210090P15_G	NOCALL	D.Low Probability	1.792899	.998421	5515.6	37.084362	10.967263	705.971007		1.085435
I06	201322P9_G	G	A.Conservative	.160147	.992707	6445.3	18.261882	13.915826	875.456041		.499967
I06	201694P4_G	G	A.Conservative	.171038	.997658	5337.5	38.02458	23.188875	634.76602		.499967
I06	208825P7_G	G	A.Conservative	.335099	.999044	7129.7	14.505336	12.599747	839.389867		.499967
I06	209189P2_G	G	A.Conservative	.16636	.996918	6277.1	49.507282	36.504499	852.731387		.499967
I06	210090P15_G	NOCALL	D.Low Probability	.249015	.997299	5515.6	30.58858	7.753455	726.267664		1.125814
I07	201322P9_G	G	A.Conservative	.692326	.989825	6445.3	11.539715	9.997888	703.369178		.466534
I07	201694P4_G	G	A.Conservative	.507644	.992248	5337.5	31.79206	22.543428	663.280696		.466534
I07	208825P7_G	G	A.Conservative	.70122	.999564	7129.7	11.159802	16.217551	867.594211		.466534
I07	209189P2_G	G	A.Conservative	.697102	.997469	6277.1	27.824292	23.404336	683.189582		.466534
I07	210090P15_G	NOCALL	D.Low Probability	.462854	.346071	5515.6	4.116536	2.194941	691.883226		.640841
I08	201322P9_G	G	A.Conservative	2.006235	.998259	6445.3	26.14171	18.307848	848.456304		.511915
I08	201694P4_G	G	A.Conservative	1.820804	.99923	5337.5	31.03645	17.677179	660.202707		.511915
I08	208825P7_G	G	A.Conservative	2.228184	.998921	7129.7	26.26605	20.848633	870.125737		.511915
I08	209189P2_G	G	A.Conservative	2.003138	.999089	6277.1	66.338936	45.041857	822.455042		.511915
I08	210090P15_G	G	B.Moderate	1.642928	.819051	5515.6	12.451385	6.588261	726.995193		.720993
I09	201322P9_G	G	A.Conservative	1.845438	.929928	6445.3	13.108697	9.31805	796.450217		.466545
I09	201694P4_G	G	A.Conservative	1.558756	.996245	5337.5	48.490179	27.691441	689.612877		.466545
I09	208825P7_G	G	A.Conservative	1.822744	.999282	7129.7	12.600106	15.878212	737.159642		.466545
I09	209189P2_G	G	A.Conservative	1.844804	.997465	6277.1	49.627313	34.136574	773.380043		.466545
I09	210090P15_G	NOCALL	D.Low Probability	1.638175	.993859	5515.6	26.293542	6.016103	718.051498		1.215513
I10	201322P9_G	G	A.Conservative	1.495641	.996494	6445.3	13.851336	11.256384	794.514905		.42842
I10	201694P4_G	G	A.Conservative	1.500493	.997525	5337.5	29.2721	18.945213	650.678449		.42842
I10	208825P7_G	G	A.Conservative	.696279	.999088	7129.7	11.339691	10.553383	808.151241		.42842
I10	209189P2_G	G	A.Conservative	1.489865	.99645	6277.1	39.185518	30.78398	764.784312		.42842
I10	210090P15_G	NOCALL	D.Low Probability	1.271293	.485669	5515.6	5.923072	2.994774	679.129485		.612486
I11	201322P9_G	G	A.Conservative	2.016729	.999043	6445.3	17.609176	13.774009	853.999852		.47452
I11	201694P4_G	G	A.Conservative	1.779775	.998726	5337.5	57.155326	37.007867	707.696983		.47452
I11	208825P7_G	G	A.Conservative	1.620676	.999112	7129.7	17.144115	19.6917	857.549994		.47452
I11	209189P2_G	G	A.Conservative	2.020344	.996717	6277.1	55.908684	42.502102	832.341256		.47452
I11	210090P15_G	NOCALL	D.Low Probability	1.40158	.997761	5515.6	34.990045	10.370337	740.847057		1.11822
I12	201322P9_G	G	A.Conservative	-.571325	.994744	6445.3	14.717608	12.278542	827.989389		.437433
I12	201694P4_G	G	A.Conservative	-.187698	.997471	5337.5	42.750925	29.210233	613.707789		.437433
I12	208825P7_G	G	A.Conservative	-.69943	.999242	7129.7	11.587069	13.636557	836.986706		.437433
I12	209189P2_G	G	A.Conservative	-.56654	.998015	6277.1	46.453987	37.609347	805.885572		.437433
I12	210090P15_G	NOCALL	D.Low Probability	-.376586	.994243	5515.6	31.68815	10.404083	677.760582		1.065134
I13	201322P9_G	G	A.Conservative	1.229429	.964032	6445.3	14.359759	9.674836	808.79288		.584719
I13	201694P4_G	G	A.Conservative	.803484	.997596	5337.5	13.103201	10.673803	572.382777		.450926
I13	208825P7_G	G	A.Conservative	1.713088	.969304	7129.7	8.550267	9.706263	805.139807		.450926
I13	209189P2_G	G	A.Conservative	1.465595	.996638	6277.1	21.775644	20.687065	808.411103		.450926
I13	210090P15_G	NOCALL	D.Low Probability	.754957	.993242	5515.6	17.534046	5.99525	666.890143		.953338
I14	201322P9_G	G	A.Conservative	2.288736	.996502	6445.3	19.281798	13.706679	929.104548		.508265
I14	201694P4_G	G	A.Conservative	2.070076	.998544	5337.5	47.099103	28.016461	686.9008		.508265
I14	208825P7_G	G	A.Conservative	2.543306	.998878	7129.7	17.852418	23.18454	854.842332		.508265
I14	209189P2_G	G	A.Conservative	2.29014	.997879	6277.1	52.743537	36.48787	905.118948		.508265
I14	210090P15_G	G	B.Moderate	2.048799	.836843	5515.6	10.999634	6.73294	714.978238		.508265
I15	201322P9_G	G	A.Conservative	2.728676	.998638	6445.3	16.920509	13.379424	810.888644		.534357
I15	201694P4_G	G	A.Conservative	2.083317	.997038	5337.5	51.079985	32.523948	657.307531		.534357
I15	208825P7_G	G	A.Conservative	2.657666	.998931	7129.7	18.657771	16.714629	803.982208		.534357
I15	209189P2_G	G	A.Conservative	2.72835	.997654	6277.1	56.401408	43.216235	789.751012		.534357
I15	210090P15_G	NOCALL	I.Bad Spectrum	0	0	0	0	0	0		0
I16	201322P9_G	G	A.Conservative	2.457956	.947127	6445.3	20.531617	9.500881	844.109346		.62042
I16	201694P4_G	G	A.Conservative	2.482475	.998841	5337.5	65.569806	24.502707	614.935666		.62042
I16	208825P7_G	G	A.Conservative	2.311894	.998256	7129.7	24.684233	13.056272	841.498665		.62042
I16	209189P2_G	G	A.Conservative	2.459465	.997859	6277.1	66.792025	29.916995	822.326901		.62042
I16	210090P15_G	NOCALL	I.Bad Spectrum	0	0	0	0	0	0		0
I17	201322P9_G	G	A.Conservative	1.619639	.997132	6445.3	28.122842	20.033087	873.272529		.453674
I17	201694P4_G	G	A.Conservative	1.770736	.999036	5337.5	59.799241	35.287507	694.561279		.453674
I17	208825P7_G	G	A.Conservative	1.548374	.99875	7129.7	25.656096	22.293161	939.798635		.453674
I17	209189P2_G	G	A.Conservative	1.620538	.998796	6277.1	67.78581	46.914263	851.95595		.453674
I17	210090P15_G	G	A.Conservative	1.787045	.996873	5515.6	22.31916	13.573239	717.685802		.453674
I18	201322P9_G	G	A.Conservative	-1.019132	.997176	6445.3	16.134174	13.413341	837.660394		.405106
I18	201694P4_G	G	A.Conservative	-.706357	.998813	5337.5	43.590856	29.544538	634.890702		.405106
I18	208825P7_G	G	A.Conservative	-.905818	.998934	7129.7	15.260621	15.618078	821.196012		.405106
I18	209189P2_G	G	A.Conservative	-1.014582	.999217	6277.1	46.588059	37.554067	812.945667		.405106
I18	210090P15_G	NOCALL	I.Bad Spectrum	0	0	0	0	0	0		0
I19	201322P9_G	G	A.Conservative	1.114506	.939368	6445.3	10.013331	9.441354	767.607183		.387126
I19	201694P4_G	G	A.Conservative	1.140295	.994701	5337.5	25.255705	19.403797	693.065534		.387126
I19	208825P7_G	G	A.Conservative	.834094	.999449	7129.7	9.591028	10.234246	820.63676		.387126
I19	209189P2_G	G	A.Conservative	1.109198	.998151	6277.1	31.379744	28.69298	743.974661		.387126
I19	210090P15_G	NOCALL	I.Bad Spectrum	0	0	0	0	0	0		0
I20	201322P9_G	G	A.Conservative	2.909135	.996793	6445.3	18.877791	15.131149	906.157403		.506453
I20	201694P4_G	G	A.Conservative	2.917839	.997675	5337.5	46.929399	31.158929	684.727668		.506453
I20	208825P7_G	G	A.Conservative	3.243854	.999371	7129.7	16.887386	15.161702	789.937138		.506453
I20	209189P2_G	G	A.Conservative	2.90949	.996652	6277.1	48.283514	37.626094	881.984671		.506453
I20	210090P15_G	NOCALL	I.Bad Spectrum	0	0	0	0	0	0		0
I21	201322P9_G	G	A.Conservative	2.287586	.998523	6445.3	22.282732	16.428427	941.897978		.474893
I21	201694P4_G	G	A.Conservative	1.936764	.994543	5337.5	61.08959	37.105231	645.00896		.474893
I21	208825P7_G	G	A.Conservative	2.008651	.998434	7129.7	17.74876	14.750819	837.734786		.474893
I21	209189P2_G	G	A.Conservative	2.288531	.998016	6277.1	65.326919	46.770008	917.125347		.474893
I21	210090P15_G	NOCALL	D.Low Probability	1.84693	.929775	5515.6	23.401072	5.649657	721.794633		1.116553
I22	201322P9_G	G	A.Conservative	1.028814	.995088	6445.3	14.186907	11.229846	769.177659		.483374
I22	201694P4_G	G	A.Conservative	1.229082	.995572	5337.5	43.615939	28.145903	667.276021		.483374
I22	208825P7_G	G	A.Conservative	.763664	.998931	7129.7	12.911334	11.548868	854.873029		.483374
I22	209189P2_G	G	A.Conservative	1.031567	.997974	6277.1	43.211014	33.177946	747.053712		.483374
I22	210090P15_G	NOCALL	D.Low Probability	1.441253	.993596	5515.6	32.385973	9.050743	698.281967		1.037815
I23	201322P9_G	G	A.Conservative	.933504	.998776	6445.3	35.051125	26.243741	872.269818		.458921
I23	201694P4_G	G	A.Conservative	1.022409	.999179	5337.5	45.976243	28.443046	637.734285		.458921
I23	208825P7_G	G	A.Conservative	.901432	.999745	7129.7	31.671593	26.704421	936.622688		.458921
I23	209189P2_G	G	A.Conservative	.996283	.998581	6277.1	57.426564	41.766966	840.009388		.458921
I23	210090P15_G	NOCALL	I.Bad Spectrum	0	0	0	0	0	0		0
I24	201322P9_G	G	A.Conservative	-.943372	.806616	6445.3	12.432969	8.124663	768.597964		.523952
I24	201694P4_G	G	A.Conservative	-.375839	.86335	5337.5	23.634813	8.703306	639.075814		.704133
I24	208825P7_G	G	B.Moderate	-1.029249	.873917	7129.7	19.745271	7.008008	706.603443		1.196926
I24	209189P2_G	NOCALL	D.Low Probability	-1.06293	.736671	6277.1	15.464319	4.466438	761.85425		1.196926
I24	210090P15_G	NOCALL	I.Bad Spectrum	0	0	0	0	0	0		0
J01	201322P9_G	G	A.Conservative	1.346889	.996345	6445.3	21.972811	17.113665	883.677904		.495534
J01	201694P4_G	G	A.Conservative	1.356334	.99772	5337.5	56.960184	36.971907	678.523832		.495534
J01	208825P7_G	G	A.Conservative	1.545568	.998921	7129.7	17.781748	15.856978	913.750684		.495534
J01	209189P2_G	G	A.Conservative	1.350947	.998653	6277.1	57.831438	43.819182	851.780046		.495534
J01	210090P15_G	NOCALL	D.Low Probability	1.133389	.997	5515.6	34.046621	9.184125	712.403109		1.192282
J02	201322P9_G	G	A.Conservative	1.950591	.998754	6445.3	24.498635	23.666171	806.571616		.423895
J02	201694P4_G	NOCALL	D.Low Probability	1.537962	.286996	5337.5	6.441571	1.812283	721.003255		1.033365
J02	208825P7_G	G	A.Conservative	2.605304	.998495	7129.7	19.42324	21.201759	829.438718		.423895
J02	209189P2_G	NOCALL	D.Low Probability	1.907791	.819764	6277.1	14.839097	4.96325	898.585594		1.033365
J02	210090P15_G	NOCALL	I.Bad Spectrum	0	0	0	0	0	0		0
J03	201322P9_G	G	A.Conservative	2.335107	.99581	6445.3	16.210815	15.562871	880.20384		.467072
J03	201694P4_G	G	A.Conservative	2.170615	.997519	5337.5	52.425132	41.43787	686.221013		.467072
J03	208825P7_G	G	A.Conservative	2.286433	.998457	7129.7	14.187207	15.551275	828.807943		.467072
J03	209189P2_G	G	A.Conservative	2.335411	.997076	6277.1	62.814427	58.606387	856.873666		.467072
J03	210090P15_G	NOCALL	D.Low Probability	1.937716	.996755	5515.6	36.089609	8.912709	758.116817		1.026357
J04	201322P9_G	G	A.Conservative	2.99278	.997863	6445.3	25.591996	16.217864	871.13786		.509888
J04	201694P4_G	G	A.Conservative	2.874592	.998315	5337.5	49.359847	25.929894	662.988411		.509888
J04	208825P7_G	G	A.Conservative	2.643061	.998542	7129.7	20.279004	14.465134	809.978522		.509888
J04	209189P2_G	G	A.Conservative	2.998441	.998337	6277.1	62.007566	38.181355	853.716503		.509888
J04	210090P15_G	NOCALL	D.Low Probability	2.347785	.569737	5515.6	13.656516	3.491596	723.496058		1.129841
J05	201322P9_G	G	A.Conservative	1.062822	.995316	6445.3	18.828652	13.976107	814.715444		.49389
J05	201694P4_G	G	A.Conservative	1.224993	.997754	5337.5	45.393825	27.705363	632.088288		.49389
J05	208825P7_G	G	A.Conservative	.836506	.999317	7129.7	13.672541	13.802014	859.533977		.49389
J05	209189P2_G	G	A.Conservative	1.064428	.998663	6277.1	49.204542	35.462464	793.032268		.49389
J05	210090P15_G	G	A.Conservative	1.197382	.993531	5515.6	21.088855	13.287389	663.960287		.49389
J06	201322P9_G	G	A.Conservative	.784546	.998261	6445.3	15.650853	11.593522	803.60871		.442258
J06	201694P4_G	G	A.Conservative	1.04827	.998265	5337.5	37.575877	23.293985	620.656499		.442258
J06	208825P7_G	G	A.Conservative	.954969	.99873	7129.7	11.774842	14.860529	926.915644		.442258
J06	209189P2_G	G	A.Conservative	.791174	.997522	6277.1	44.966185	32.408232	781.433133		.442258
J06	210090P15_G	G	B.Moderate	.958751	.865691	5515.6	10.914298	6.959412	656.723999		.442258
J07	201322P9_G	NOCALL	D.Low Probability	.35618	.994003	6445.3	37.600071	15.973708	855.137363		1.123047
J07	201694P4_G	G	A.Conservative	.580051	.993884	5337.5	32.810655	22.128025	659.906298		.441921
J07	208825P7_G	G	A.Conservative	.08644	.925886	7129.7	6.138809	9.274653	778.124685		.441921
J07	209189P2_G	G	A.Conservative	.507053	.995462	6277.1	53.495983	42.435785	844.544989		.441921
J07	210090P15_G	NOCALL	D.Low Probability	.228428	.442269	5515.6	7.530775	2.740118	661.480735		1.123047
J08	201322P9_G	G	A.Conservative	2.503054	.999174	6445.3	27.00934	19.775717	905.598364		.470625
J08	201694P4_G	G	A.Conservative	2.263307	.99653	5337.5	36.062062	21.256183	648.141397		.470625
J08	208825P7_G	G	A.Conservative	2.170446	.999056	7129.7	26.196132	22.269915	983.766785		.470625
J08	209189P2_G	G	A.Conservative	2.503326	.997221	6277.1	63.811536	45.22836	880.507326		.470625
J08	210090P15_G	NOCALL	I.Bad Spectrum	0	0	0	0	0	0		0
J09	201322P9_G	G	A.Conservative	2.5827	.997428	6445.3	14.572166	11.898504	878.770034		.477436
J09	201694P4_G	G	A.Conservative	2.050913	.998092	5337.5	44.164238	29.614158	690.124133		.477436
J09	208825P7_G	G	A.Conservative	2.739142	.999409	7129.7	11.449272	15.110497	773.57209		.477436
J09	209189P2_G	G	A.Conservative	2.585516	.996695	6277.1	50.49505	40.034222	856.539024		.477436
J09	210090P15_G	NOCALL	D.Low Probability	2.021851	.41268	5515.6	6.163883	2.545419	762.283687		.768246
J10	201322P9_G	G	A.Conservative	2.810845	.998471	6445.3	14.649072	12.242568	805.371049		.446411
J10	201694P4_G	G	A.Conservative	2.41564	.997383	5337.5	29.108732	19.861206	634.622277		.446411
J10	208825P7_G	G	A.Conservative	3.017876	.999521	7129.7	12.352518	12.934767	754.683249		.446411
J10	209189P2_G	G	A.Conservative	2.80415	.996933	6277.1	39.687871	32.176868	779.194844		.446411
J10	210090P15_G	NOCALL	I.Bad Spectrum	0	0	0	0	0	0		0
J11	201322P9_G	G	A.Conservative	.844846	.998584	6445.3	17.282477	10.182831	736.214271		.683473
J11	201694P4_G	G	A.Conservative	1.12577	.999576	5337.5	15.675692	11.284891	588.48092		.473384
J11	208825P7_G	G	A.Conservative	1.370429	.950664	7129.7	9.81601	9.518577	722.326512		.473384
J11	209189P2_G	G	A.Conservative	.896032	.998389	6277.1	16.230395	11.8546	686.48765		.473384
J11	210090P15_G	NOCALL	I.Bad Spectrum	0	0	0	0	0	0		0
J12	201322P9_G	G	A.Conservative	.399547	.995075	6445.3	15.059205	14.066132	870.053528		.44123
J12	201694P4_G	G	A.Conservative	.450191	.990025	5337.5	36.643737	27.980659	657.442096		.44123
J12	208825P7_G	G	A.Conservative	.183987	.999199	7129.7	11.982579	12.606235	796.336643		.44123
J12	209189P2_G	G	A.Conservative	.400836	.997194	6277.1	44.773148	40.591819	846.291744		.44123
J12	210090P15_G	NOCALL	I.Bad Spectrum	0	0	0	0	0	0		0
J13	201322P9_G	G	A.Conservative	2.168481	.996558	6445.3	12.542262	12.362374	917.860799		.434699
J13	201694P4_G	G	A.Conservative	1.54405	.998289	5337.5	19.920323	16.228284	721.62354		.434699
J13	208825P7_G	G	A.Conservative	2.406259	.999251	7129.7	10.034072	13.724249	867.745983		.434699
J13	209189P2_G	G	A.Conservative	2.168553	.996634	6277.1	25.404479	24.302517	892.318711		.434699
J13	210090P15_G	NOCALL	D.Low Probability	1.514225	.996636	5515.6	26.270817	8.450881	748.473288		.999161
J14	201322P9_G	G	A.Conservative	2.418951	.998336	6445.3	24.097087	17.418329	887.369538		.452242
J14	201694P4_G	G	A.Conservative	1.998711	.997495	5337.5	40.428814	23.59192	711.520856		.452242
J14	208825P7_G	G	A.Conservative	2.193778	.998692	7129.7	25.577381	21.077239	971.87832		.452242
J14	209189P2_G	G	A.Conservative	2.426758	.99897	6277.1	69.630301	48.733132	860.139582		.452242
J14	210090P15_G	NOCALL	I.Bad Spectrum	0	0	0	0	0	0		0
J15	201322P9_G	G	A.Conservative	2.535467	.997502	6445.3	18.429765	15.197258	877.495328		.49585
J15	201694P4_G	G	A.Conservative	2.397097	.998348	5337.5	50.470622	33.385359	703.533547		.49585
J15	208825P7_G	G	A.Conservative	2.369062	.998953	7129.7	13.354178	12.876725	804.911137		.49585
J15	209189P2_G	G	A.Conservative	2.539142	.99618	6277.1	53.381982	42.619948	855.310063		.49585
J15	210090P15_G	NOCALL	I.Bad Spectrum	0	0	0	0	0	0		0
J16	201322P9_G	G	A.Conservative	2.311258	.996212	6445.3	19.721372	13.494443	835.855898		.489125
J16	201694P4_G	G	A.Conservative	2.098243	.998753	5337.5	32.766204	18.581867	676.457352		.489125
J16	208825P7_G	G	A.Conservative	1.956801	.998195	7129.7	19.003433	14.627342	870.516426		.489125
J16	209189P2_G	G	A.Conservative	2.315665	.995652	6277.1	41.769523	27.772895	815.73039		.489125
J16	210090P15_G	NOCALL	I.Bad Spectrum	0	0	0	0	0	0		0
J17	201322P9_G	G	A.Conservative	1.034858	.992588	6445.3	26.948615	13.589344	862.230346		.728754
J17	201694P4_G	G	A.Conservative	1.303776	.998219	5337.5	34.58534	20.550397	673.605799		.475173
J17	208825P7_G	G	A.Conservative	.826363	.999021	7129.7	11.452624	11.809565	756.45633		.475173
J17	209189P2_G	G	A.Conservative	1.147168	.998897	6277.1	35.211853	25.331329	785.184534		.475173
J17	210090P15_G	NOCALL	D.Low Probability	.903103	.789711	5515.6	19.121829	4.81719	704.100965		1.155165
J18	201322P9_G	G	A.Conservative	-.357683	.995907	6445.3	20.456537	12.860331	794.598107		.498725
J18	201694P4_G	G	A.Conservative	.016728	.994306	5337.5	52.402355	26.341641	632.667354		.498725
J18	208825P7_G	G	A.Conservative	-.653085	.999248	7129.7	18.95871	13.662702	811.937262		.498725
J18	209189P2_G	G	A.Conservative	-.351696	.99801	6277.1	60.67691	36.89009	772.67898		.498725
J18	210090P15_G	NOCALL	D.Low Probability	-.565648	.534592	5515.6	12.198637	3.311106	680.770905		1.014144
J19	201322P9_G	G	A.Conservative	1.9256	.997828	6445.3	16.407794	13.773915	870.692758		.4265
J19	201694P4_G	G	A.Conservative	1.519037	.996229	5337.5	45.990976	32.004636	720.337427		.4265
J19	208825P7_G	G	A.Conservative	1.644885	.99886	7129.7	14.691132	23.052699	827.125845		.4265
J19	209189P2_G	G	A.Conservative	1.926198	.999003	6277.1	53.325856	43.510118	846.387989		.4265
J19	210090P15_G	NOCALL	D.Low Probability	1.267694	.979059	5515.6	21.226029	5.903458	724.096327		1.034189
J20	201322P9_G	G	A.Conservative	2.529276	.996	6445.3	20.310612	14.699156	972.402771		.500881
J20	201694P4_G	G	A.Conservative	2.357123	.995017	5337.5	47.335486	27.47485	658.111562		.500881
J20	208825P7_G	G	A.Conservative	2.658856	.998054	7129.7	16.067464	16.149066	905.661268		.500881
J20	209189P2_G	G	A.Conservative	2.537258	.997146	6277.1	58.152642	40.727862	950.78857		.500881
J20	210090P15_G	NOCALL	I.Bad Spectrum	0	0	0	0	0	0		0
J21	201322P9_G	G	A.Conservative	2.123875	.999245	6445.3	25.425333	15.857459	837.526478		.470372
J21	201694P4_G	G	A.Conservative	1.854255	.996639	5337.5	64.459763	32.736924	725.867232		.470372
J21	208825P7_G	G	A.Conservative	2.591927	.99954	7129.7	21.43724	15.212491	762.010198		.470372
J21	209189P2_G	G	A.Conservative	2.125592	.998496	6277.1	66.65016	40.284975	817.09241		.470372
J21	210090P15_G	NOCALL	I.Bad Spectrum	0	0	0	0	0	0		0
J22	201322P9_G	G	A.Conservative	1.739349	.996859	6445.3	22.556308	16.291055	851.114967		.482475
J22	201694P4_G	G	A.Conservative	1.421859	.997246	5337.5	44.564565	26.552196	626.058296		.482475
J22	208825P7_G	G	A.Conservative	1.810634	.999024	7129.7	17.567625	14.294776	807.293565		.482475
J22	209189P2_G	G	A.Conservative	1.742202	.997149	6277.1	57.772011	40.531855	829.604106		.482475
J22	210090P15_G	NOCALL	D.Low Probability	1.801655	.655556	5515.6	16.971287	4.033604	726.456489		1.242171
J23	201322P9_G	G	A.Conservative	.260389	.99821	6445.3	22.998254	16.542682	740.838954		.434438
J23	201694P4_G	G	A.Conservative	.503879	.996356	5337.5	25.913003	10.64615	655.520749		.637278
J23	208825P7_G	G	A.Conservative	.208782	.999546	7129.7	19.469367	16.108409	863.766323		.434438
J23	209189P2_G	G	A.Conservative	.431	.998529	6277.1	15.208727	10.567476	765.475195		.434438
J23	210090P15_G	NOCALL	I.Bad Spectrum	0	0	0	0	0	0		0
J24	201322P9_G	G	A.Conservative	-1.48552	.800666	6445.3	22.799099	8.054205	817.938333		1.018626
J24	201694P4_G	NOCALL	D.Low Probability	-1.034433	.602644	5337.5	13.011336	3.722599	684.527652		1.018626
J24	208825P7_G	NOCALL	I.Bad Spectrum	0	0	0	0	0	0		0
J24	209189P2_G	NOCALL	D.Low Probability	-1.225138	0	6277.1	0	0	829.84099		1.018626
J24	210090P15_G	NOCALL	I.Bad Spectrum	0	0	0	0	0	0		0
K01	201322P9_G	G	A.Conservative	1.174505	.997632	6445.3	13.63944	13.074466	801.146225		.470463
K01	201694P4_G	G	A.Conservative	1.172248	.996386	5337.5	20.54892	16.170958	655.072768		.470463
K01	208825P7_G	G	A.Conservative	1.398778	.995036	7129.7	13.476524	17.826143	803.515701		.470463
K01	209189P2_G	G	A.Conservative	1.176136	.998289	6277.1	39.57737	36.85754	777.236506		.470463
K01	210090P15_G	NOCALL	I.Bad Spectrum	0	0	0	0	0	0		0
K02	201322P9_G	G	A.Conservative	2.304024	.998762	6445.3	19.165867	18.536823	843.35123		.445788
K02	201694P4_G	NOCALL	I.Bad Spectrum	0	0	0	0	0	0		0
K02	208825P7_G	G	A.Conservative	2.26397	.998293	7129.7	16.529445	18.271737	994.392457		.445788
K02	209189P2_G	G	A.Conservative	2.371836	.813774	6277.1	8.76162	8.187688	857.849115		.445788
K02	210090P15_G	NOCALL	I.Bad Spectrum	0	0	0	0	0	0		0
K03	201322P9_G	G	A.Conservative	2.876062	.999494	6445.3	18.435272	16.612097	889.132878		.491276
K03	201694P4_G	G	A.Conservative	2.24166	.998827	5337.5	46.331811	34.579373	740.249204		.491276
K03	208825P7_G	G	A.Conservative	2.833235	.999153	7129.7	16.148347	23.714729	892.126847		.491276
K03	209189P2_G	G	A.Conservative	2.87748	.997561	6277.1	47.991822	42.059146	867.370591		.491276
K03	210090P15_G	NOCALL	D.Low Probability	2.049541	.48135	5515.6	5.990819	2.976995	775.317899		.714679
K04	201322P9_G	G	A.Conservative	2.776853	.999133	6445.3	21.898331	18.131303	901.28368		.455591
K04	201694P4_G	G	A.Conservative	2.20314	.999043	5337.5	52.019746	35.782191	726.066884		.455591
K04	208825P7_G	G	A.Conservative	3.234947	.999384	7129.7	15.392546	17.479392	773.138092		.455591
K04	209189P2_G	G	A.Conservative	2.780714	.999077	6277.1	63.36224	51.021422	877.214946		.455591
K04	210090P15_G	NOCALL	I.Bad Spectrum	0	0	0	0	0	0		0
K05	201322P9_G	G	A.Conservative	1.907023	.93841	6445.3	13.766579	9.455913	824.302215		.493865
K05	201694P4_G	G	A.Conservative	1.647952	.997713	5337.5	50.259745	28.622657	678.854118		.493865
K05	208825P7_G	G	A.Conservative	1.831147	.998535	7129.7	13.689448	17.120771	822.271211		.493865
K05	209189P2_G	G	A.Conservative	1.909104	.998243	6277.1	53.595429	35.776357	801.999979		.493865
K05	210090P15_G	G	A.Conservative	1.644555	.907365	5515.6	15.563715	9.133922	707.223605		.493865
K06	201322P9_G	G	A.Conservative	.314679	.996233	6445.3	16.780554	13.03051	865.132666		.468386
K06	201694P4_G	G	A.Conservative	.272103	.99361	5337.5	42.654168	26.628941	631.736173		.468386
K06	208825P7_G	G	A.Conservative	.292614	.999486	7129.7	12.639019	13.613023	882.143119		.468386
K06	209189P2_G	G	A.Conservative	.311191	.996114	6277.1	50.07417	37.641462	830.49597		.468386
K06	210090P15_G	NOCALL	I.Bad Spectrum	0	0	0	0	0	0		0
K07	201322P9_G	G	A.Conservative	1.475278	.995675	6445.3	21.534606	14.250065	852.183869		.474716
K07	201694P4_G	G	A.Conservative	1.334821	.99867	5337.5	62.99035	34.120693	643.982743		.474716
K07	208825P7_G	G	A.Conservative	1.549743	.998673	7129.7	19.313611	18.207925	915.334213		.474716
K07	209189P2_G	G	A.Conservative	1.477099	.998304	6277.1	64.72282	41.541708	825.629145		.474716
K07	210090P15_G	NOCALL	D.Low Probability	1.113993	.998586	5515.6	46.041315	11.345573	699.721082		1.230984
K08	201322P9_G	G	A.Conservative	2.071246	.991907	6445.3	15.413762	12.440694	953.551368		.441845
K08	201694P4_G	G	A.Conservative	1.872968	.995511	5337.5	50.68806	33.095911	711.27563		.441845
K08	208825P7_G	G	A.Conservative	1.882274	.997997	7129.7	9.368494	13.229461	852.318752		.441845
K08	209189P2_G	G	A.Conservative	2.071603	.998038	6277.1	48.363263	37.816747	928.854659		.441845
K08	210090P15_G	NOCALL	I.Bad Spectrum	0	0	0	0	0	0		0
K09	201322P9_G	G	A.Conservative	2.312086	.996076	6445.3	16.879839	12.42991	869.393184		.445006
K09	201694P4_G	G	A.Conservative	2.001411	.995297	5337.5	42.696992	25.689347	644.130949		.445006
K09	208825P7_G	G	A.Conservative	2.358959	.998584	7129.7	15.007246	15.140406	844.519781		.445006
K09	209189P2_G	G	A.Conservative	2.315452	.997141	6277.1	54.318359	38.791157	847.139289		.445006
K09	210090P15_G	NOCALL	D.Low Probability	2.033882	.997488	5515.6	40.009541	11.086803	719.427769		1.115556
K10	201322P9_G	G	A.Conservative	2.653326	.996252	6445.3	31.829512	20.105849	880.933363		.547076
K10	201694P4_G	G	A.Conservative	2.317311	.996116	5337.5	75.265764	38.667259	753.110088		.547076
K10	208825P7_G	G	A.Conservative	3.127627	.999291	7129.7	27.845661	19.959349	832.231268		.547076
K10	209189P2_G	G	A.Conservative	2.654807	.997531	6277.1	85.985566	52.650665	856.053044		.547076
K10	210090P15_G	NOCALL	I.Bad Spectrum	0	0	0	0	0	0		0
K11	201322P9_G	G	A.Conservative	1.635697	.994999	6445.3	38.165312	28.101823	892.070128		.543382
K11	201694P4_G	G	A.Conservative	1.695487	.997404	5337.5	62.534029	38.749425	687.11249		.543382
K11	208825P7_G	G	A.Conservative	1.580218	.998933	7129.7	40.080889	32.827257	910.960314		.543382
K11	209189P2_G	G	A.Conservative	1.637671	.996745	6277.1	76.970463	55.213493	869.207194		.543382
K11	210090P15_G	G	A.Conservative	1.685022	.994463	5515.6	29.259105	18.643436	714.780673		.543382
K12	201322P9_G	G	A.Conservative	-.094574	.997654	6445.3	20.435643	15.876632	781.875333		.466034
K12	201694P4_G	G	A.Conservative	-.003697	.997939	5337.5	34.844719	21.780395	611.622538		.466034
K12	208825P7_G	G	A.Conservative	-.263668	.998945	7129.7	19.171623	16.957727	891.836591		.466034
K12	209189P2_G	G	A.Conservative	-.091867	.996525	6277.1	47.390195	35.645293	760.028764		.466034
K12	210090P15_G	NOCALL	D.Low Probability	-.092615	.291865	5515.6	3.903317	1.840826	651.073208		.633804
K13	201322P9_G	G	A.Conservative	1.981262	.995294	6445.3	26.856022	20.341512	906.56144		.495012
K13	201694P4_G	G	A.Conservative	1.804465	.997464	5337.5	56.209026	34.155652	672.527459		.495012
K13	208825P7_G	G	A.Conservative	2.148941	.998934	7129.7	29.517626	25.467766	987.592604		.495012
K13	209189P2_G	G	A.Conservative	1.981721	.998921	6277.1	75.957372	55.686123	882.528305		.495012
K13	210090P15_G	NOCALL	D.Low Probability	1.509033	.868644	5515.6	19.44783	5.236781	705.029864		1.156084
K14	201322P9_G	G	A.Conservative	2.536297	.998804	6445.3	21.388053	16.618266	868.41448		.530209
K14	201694P4_G	G	A.Conservative	2.158516	.998212	5337.5	27.87168	17.815051	706.387332		.530209
K14	208825P7_G	G	A.Conservative	2.559022	.998871	7129.7	20.228787	17.653483	827.160386		.530209
K14	209189P2_G	G	A.Conservative	2.540922	.995217	6277.1	40.322414	30.43419	849.693951		.530209
K14	210090P15_G	NOCALL	I.Bad Spectrum	0	0	0	0	0	0		0
K15	201322P9_G	G	A.Conservative	2.498079	.999451	6445.3	18.710915	12.754559	849.331215		.591568
K15	201694P4_G	G	A.Conservative	1.999698	.99445	5337.5	38.41157	21.282335	658.901536		.591568
K15	208825P7_G	G	A.Conservative	2.833896	.999284	7129.7	21.018337	16.32655	835.368476		.591568
K15	209189P2_G	G	A.Conservative	2.494278	.994887	6277.1	53.039793	34.978428	822.60994		.591568
K15	210090P15_G	NOCALL	D.Low Probability	1.955084	.996088	5515.6	30.652655	6.815876	738.989298		1.217588
K16	201322P9_G	G	A.Conservative	2.324326	.998749	6445.3	25.650824	18.073786	882.235757		.495204
K16	201694P4_G	G	A.Conservative	1.859688	.997551	5337.5	65.3534	37.817483	695.775849		.495204
K16	208825P7_G	G	A.Conservative	2.11627	.998685	7129.7	22.072746	22.003145	936.01802		.495204
K16	209189P2_G	G	A.Conservative	2.324926	.996351	6277.1	69.578829	47.587825	858.643178		.495204
K16	210090P15_G	NOCALL	I.Bad Spectrum	0	0	0	0	0	0		0
K17	201322P9_G	G	A.Conservative	1.749528	.99626	6445.3	26.603815	18.715983	882.453644		.565329
K17	201694P4_G	G	A.Conservative	1.610663	.999021	5337.5	58.132106	33.966615	687.67815		.565329
K17	208825P7_G	G	A.Conservative	1.876868	.998758	7129.7	20.350446	16.025631	817.944162		.565329
K17	209189P2_G	G	A.Conservative	1.751183	.999254	6277.1	75.263471	51.501152	857.602998		.565329
K17	210090P15_G	NOCALL	D.Low Probability	1.172791	.996437	5515.6	30.564568	7.646847	707.968168		1.246437
K18	201322P9_G	G	A.Conservative	-.495453	.995008	6445.3	23.464471	17.989047	769.903651		.518635
K18	201694P4_G	G	A.Conservative	-.239359	.997195	5337.5	67.652091	43.503269	639.313119		.518635
K18	208825P7_G	G	A.Conservative	-.870616	.998577	7129.7	19.565528	16.713247	889.602277		.518635
K18	209189P2_G	G	A.Conservative	-.492543	.995989	6277.1	72.390607	54.042575	749.724534		.518635
K18	210090P15_G	G	A.Conservative	-.616801	.997628	5515.6	32.906515	11.248123	651.983186		.836673
K19	201322P9_G	G	A.Conservative	2.330207	.999251	6445.3	21.760827	17.840741	889.476053		.45839
K19	201694P4_G	G	A.Conservative	1.935184	.998714	5337.5	33.063151	21.774255	696.154191		.45839
K19	208825P7_G	G	A.Conservative	1.975656	.998712	7129.7	15.033248	18.030844	846.600708		.45839
K19	209189P2_G	G	A.Conservative	2.331682	.997668	6277.1	47.954973	38.060184	866.223598		.45839
K19	210090P15_G	NOCALL	D.Low Probability	1.440047	.855828	5515.6	18.857636	5.18804	720.601441		1.124691
K20	201322P9_G	G	A.Conservative	2.094985	.995822	6445.3	23.463313	18.005629	911.064462		.488872
K20	201694P4_G	G	A.Conservative	1.777094	.99616	5337.5	53.205877	33.980417	666.599151		.488872
K20	208825P7_G	G	A.Conservative	1.493018	.998435	7129.7	16.532955	14.205899	960.836689		.488872
K20	209189P2_G	G	A.Conservative	2.095946	.996445	6277.1	71.581595	53.42626	885.175076		.488872
K20	210090P15_G	NOCALL	I.Bad Spectrum	0	0	0	0	0	0		0
K21	201322P9_G	G	A.Conservative	2.301966	.994951	6445.3	24.778178	21.686017	900.654382		.466754
K21	201694P4_G	G	A.Conservative	1.941491	.992577	5337.5	41.900118	30.710488	670.397584		.466754
K21	208825P7_G	G	A.Conservative	2.144582	.999177	7129.7	23.169335	22.595321	940.059083		.466754
K21	209189P2_G	G	A.Conservative	2.303383	.997082	6277.1	62.535086	53.289019	875.705596		.466754
K21	210090P15_G	NOCALL	D.Low Probability	1.926729	.473887	5515.6	7.101293	2.969121	650.534338		.856518
K22	201322P9_G	G	A.Conservative	2.248062	.997594	6445.3	28.869181	20.845667	870.621648		.49558
K22	201694P4_G	G	A.Conservative	1.987264	.995122	5337.5	69.281018	40.463015	678.060471		.49558
K22	208825P7_G	G	A.Conservative	1.975437	.998316	7129.7	25.111683	20.602193	917.67855		.49558
K22	209189P2_G	G	A.Conservative	2.251136	.99775	6277.1	81.525623	57.028671	848.439327		.49558
K22	210090P15_G	NOCALL	I.Bad Spectrum	0	0	0	0	0	0		0
K23	201322P9_G	G	A.Conservative	1.152615	.997893	6445.3	28.793915	22.18773	824.647511		.490235
K23	201694P4_G	G	A.Conservative	.875007	.996458	5337.5	36.21161	23.130856	691.884063		.490235
K23	208825P7_G	G	A.Conservative	.918215	.999653	7129.7	25.52381	22.063222	952.651493		.490235
K23	209189P2_G	G	A.Conservative	1.14636	.99575	6277.1	39.526478	29.608481	828.171833		.490235
K23	210090P15_G	NOCALL	I.Bad Spectrum	0	0	0	0	0	0		0
K24	201322P9_G	G	A.Conservative	-1.782746	.852977	6445.3	12.990476	8.5738	779.461075		.615276
K24	201694P4_G	NOCALL	D.Low Probability	-1.169594	.348852	5337.5	6.879047	2.201012	669.171827		.997504
K24	208825P7_G	NOCALL	I.Bad Spectrum	0	0	0	0	0	0		0
K24	209189P2_G	NOCALL	I.Bad Spectrum	0	0	0	0	0	0		0
K24	210090P15_G	NOCALL	I.Bad Spectrum	0	0	0	0	0	0		0
L01	201322P9_G	G	A.Conservative	.429518	.995443	6445.3	22.943918	17.141209	820.190929		.554773
L01	201694P4_G	G	A.Conservative	.707014	.995673	5337.5	48.573275	29.262336	657.261726		.554773
L01	208825P7_G	G	A.Conservative	.178731	.999734	7129.7	17.836901	26.145405	851.360548		.554773
L01	209189P2_G	G	A.Conservative	.434561	.998836	6277.1	62.887259	45.522609	794.886659		.554773
L01	210090P15_G	NOCALL	D.Low Probability	.378543	.992882	5515.6	30.520603	9.051978	705.773668		1.105123
L02	201322P9_G	G	A.Conservative	.445013	.996361	6445.3	14.004548	10.595301	755.557024		.508225
L02	201694P4_G	NOCALL	D.Low Probability	.618001	.430717	5337.5	9.97408	2.690988	692.781497		1.118772
L02	208825P7_G	G	A.Conservative	.532048	.998705	7129.7	8.79764	10.770205	782.834023		.508225
L02	209189P2_G	NOCALL	I.Bad Spectrum	0	0	0	0	0	0		0
L02	210090P15_G	NOCALL	I.Bad Spectrum	0	0	0	0	0	0		0
L03	201322P9_G	G	A.Conservative	2.224319	.998624	6445.3	22.64352	16.657926	881.861039		.502211
L03	201694P4_G	G	A.Conservative	1.962943	.998522	5337.5	54.06965	31.911725	701.267225		.502211
L03	208825P7_G	G	A.Conservative	2.580245	.998897	7129.7	19.564295	16.403344	790.931493		.502211
L03	209189P2_G	G	A.Conservative	2.225381	.998412	6277.1	65.185702	46.412033	857.956255		.502211
L03	210090P15_G	NOCALL	I.Bad Spectrum	0	0	0	0	0	0		0
L04	201322P9_G	G	A.Conservative	1.615918	.997712	6445.3	23.097272	16.728993	841.238232		.49506
L04	201694P4_G	G	A.Conservative	1.400156	.998986	5337.5	37.181667	21.878884	654.203871		.49506
L04	208825P7_G	G	A.Conservative	1.72961	.998981	7129.7	19.654486	16.143286	873.092342		.49506
L04	209189P2_G	G	A.Conservative	1.616095	.996883	6277.1	59.211178	41.570776	816.901473		.49506
L04	210090P15_G	NOCALL	I.Bad Spectrum	0	0	0	0	0	0		0
L05	201322P9_G	G	A.Conservative	1.427984	.998287	6445.3	20.579634	14.965965	836.553302		.45797
L05	201694P4_G	G	A.Conservative	1.174374	.999287	5337.5	61.327176	35.694164	668.679643		.45797
L05	208825P7_G	G	A.Conservative	1.39908	.999282	7129.7	18.879321	15.982965	912.907506		.45797
L05	209189P2_G	G	A.Conservative	1.428407	.997974	6277.1	71.049134	49.973063	813.799911		.45797
L05	210090P15_G	NOCALL	I.Bad Spectrum	0	0	0	0	0	0		0
L06	201322P9_G	G	A.Conservative	-.895406	.85984	6445.3	9.315436	8.631915	798.989978		.441208
L06	201694P4_G	G	A.Conservative	-.788884	.995786	5337.5	31.471374	23.598745	656.975424		.441208
L06	208825P7_G	G	A.Conservative	-.900079	.855332	7129.7	6.670737	8.580394	765.511055		.441208
L06	209189P2_G	G	A.Conservative	-.89634	.99906	6277.1	34.052774	30.585762	777.911112		.441208
L06	210090P15_G	NOCALL	I.Bad Spectrum	0	0	0	0	0	0		0
L07	201322P9_G	G	A.Conservative	.966628	.99582	6445.3	12.752679	11.058837	906.46917		.459856
L07	201694P4_G	G	A.Conservative	1.040747	.997076	5337.5	33.724375	23.574275	640.506266		.459856
L07	208825P7_G	G	A.Conservative	.681464	.999628	7129.7	11.250336	12.797818	963.004166		.459856
L07	209189P2_G	G	A.Conservative	.967307	.997299	6277.1	41.670654	35.00564	879.518401		.459856
L07	210090P15_G	NOCALL	D.Low Probability	.550324	.99293	5515.6	22.438789	6.327586	713.59713		1.155438
L08	201322P9_G	G	A.Conservative	.796321	.815852	6445.3	9.125055	8.210013	809.319579		.423531
L08	201694P4_G	G	A.Conservative	.511551	.996878	5337.5	21.978648	15.80178	633.574634		.423531
L08	208825P7_G	G	A.Conservative	.474636	.999288	7129.7	9.340053	11.230697	839.688607		.423531
L08	209189P2_G	G	A.Conservative	.803716	.995093	6277.1	28.767939	25.041302	786.000159		.423531
L08	210090P15_G	NOCALL	I.Bad Spectrum	0	0	0	0	0	0		0
L09	201322P9_G	G	A.Conservative	2.201332	.998319	6445.3	22.357304	14.702467	854.891454		.494818
L09	201694P4_G	G	A.Conservative	2.340257	.99895	5337.5	55.875227	29.998951	699.369342		.494818
L09	208825P7_G	G	A.Conservative	1.887674	.99904	7129.7	19.33322	19.328117	915.230297		.494818
L09	209189P2_G	G	A.Conservative	2.203324	.997057	6277.1	55.5999	35.454974	831.869216		.494818
L09	210090P15_G	NOCALL	I.Bad Spectrum	0	0	0	0	0	0		0
L10	201322P9_G	G	A.Conservative	2.071675	.99491	6445.3	19.762667	15.733862	895.722932		.456969
L10	201694P4_G	G	A.Conservative	2.015421	.99921	5337.5	42.224871	26.803253	697.701344		.456969
L10	208825P7_G	G	A.Conservative	1.898926	.998859	7129.7	17.670653	16.145865	836.726614		.456969
L10	209189P2_G	G	A.Conservative	2.074229	.997526	6277.1	51.578942	39.708821	872.340704		.456969
L10	210090P15_G	NOCALL	I.Bad Spectrum	0	0	0	0	0	0		0
L11	201322P9_G	G	A.Conservative	1.548436	.99703	6445.3	20.769671	18.317568	779.177638		.456642
L11	201694P4_G	G	A.Conservative	1.248113	.997572	5337.5	19.311228	14.328611	617.425028		.456642
L11	208825P7_G	G	A.Conservative	1.034443	.999467	7129.7	23.252998	22.810607	927.375687		.456642
L11	209189P2_G	G	A.Conservative	1.551722	.996732	6277.1	51.621011	44.351906	757.717609		.456642
L11	210090P15_G	G	A.Conservative	1.261877	.993048	5515.6	22.078803	16.84683	631.588345		.456642
L12	201322P9_G	G	A.Conservative	-.730927	.840697	6445.3	13.285169	8.46472	854.41801		.548042
L12	201694P4_G	G	A.Conservative	-.491001	.99732	5337.5	45.761454	23.752893	678.658697		.548042
L12	208825P7_G	G	A.Conservative	-1.180194	.998666	7129.7	13.256555	11.36173	708.170093		.548042
L12	209189P2_G	G	A.Conservative	-.725606	.998922	6277.1	56.041775	34.622137	839.553801		.548042
L12	210090P15_G	NOCALL	I.Bad Spectrum	0	0	0	0	0	0		0
L13	201322P9_G	G	A.Conservative	1.191648	.997001	6445.3	25.424315	17.999244	894.751158		.534441
L13	201694P4_G	G	A.Conservative	1.163516	.996509	5337.5	54.249818	31.077357	697.326541		.534441
L13	208825P7_G	G	A.Conservative	1.293223	.999281	7129.7	22.007518	26.681639	917.945605		.534441
L13	209189P2_G	G	A.Conservative	1.191053	.998936	6277.1	70.320621	48.240766	869.425235		.534441
L13	210090P15_G	NOCALL	I.Bad Spectrum	0	0	0	0	0	0		0
L14	201322P9_G	G	A.Conservative	1.442453	.957054	6445.3	12.303744	9.607579	819.149777		.526659
L14	201694P4_G	G	A.Conservative	1.347668	.997471	5337.5	37.732712	23.86875	720.194969		.526659
L14	208825P7_G	G	A.Conservative	1.52819	.999085	7129.7	13.184721	14.834414	939.936282		.526659
L14	209189P2_G	G	A.Conservative	1.443317	.99814	6277.1	40.849416	30.923984	796.993185		.526659
L14	210090P15_G	NOCALL	I.Bad Spectrum	0	0	0	0	0	0		0
L15	201322P9_G	G	A.Conservative	1.823401	.994444	6445.3	16.254229	13.213147	903.073831		.469292
L15	201694P4_G	G	A.Conservative	1.415068	.990977	5337.5	36.858419	24.784414	681.632384		.469292
L15	208825P7_G	G	A.Conservative	1.766803	.999195	7129.7	15.537841	14.177274	827.285555		.469292
L15	209189P2_G	G	A.Conservative	1.827344	.998026	6277.1	55.928754	44.18563	876.068246		.469292
L15	210090P15_G	NOCALL	D.Low Probability	1.276403	.507656	5515.6	10.089575	3.122696	715.105241		.997417
L16	201322P9_G	G	A.Conservative	1.911462	.998385	6445.3	19.788313	13.197843	837.045595		.498412
L16	201694P4_G	G	A.Conservative	1.689184	.9981	5337.5	50.48256	27.323292	645.433362		.498412
L16	208825P7_G	G	A.Conservative	1.855076	.998909	7129.7	18.845094	14.943453	824.847674		.498412
L16	209189P2_G	G	A.Conservative	1.912255	.997335	6277.1	54.08132	34.951019	813.777285		.498412
L16	210090P15_G	NOCALL	I.Bad Spectrum	0	0	0	0	0	0		0
L17	201322P9_G	G	A.Conservative	1.761365	.996369	6445.3	25.536405	15.442785	817.021455		.570647
L17	201694P4_G	G	A.Conservative	1.880858	.996876	5337.5	66.252025	32.116149	655.526634		.570647
L17	208825P7_G	G	A.Conservative	1.268167	.998971	7129.7	24.841622	17.160054	912.176304		.570647
L17	209189P2_G	G	A.Conservative	1.763757	.999266	6277.1	71.025494	41.564024	796.053595		.570647
L17	210090P15_G	NOCALL	D.Low Probability	1.349626	.686833	5515.6	17.5552	4.18494	716.054013		1.244543
L18	201322P9_G	G	A.Conservative	-1.079673	.993294	6445.3	14.257073	9.950259	744.881379		.553927
L18	201694P4_G	G	A.Conservative	-.738048	.997815	5337.5	28.825513	16.625909	589.956251		.553927
L18	208825P7_G	G	A.Conservative	-1.71817	.998754	7129.7	13.825773	11.693716	775.577075		.553927
L18	209189P2_G	G	A.Conservative	-1.07236	.9972	6277.1	33.5344	22.743585	721.466845		.553927
L18	210090P15_G	NOCALL	I.Bad Spectrum	0	0	0	0	0	0		0
L19	201322P9_G	G	A.Conservative	1.346887	.997611	6445.3	16.114149	12.017977	795.0173		.533583
L19	201694P4_G	G	A.Conservative	1.228944	.998953	5337.5	39.925785	24.877827	669.294422		.533583
L19	208825P7_G	G	A.Conservative	1.074316	.999282	7129.7	15.526739	16.752689	925.653677		.533583
L19	209189P2_G	G	A.Conservative	1.349149	.997063	6277.1	46.734795	33.923043	773.819268		.533583
L19	210090P15_G	NOCALL	I.Bad Spectrum	0	0	0	0	0	0		0
L20	201322P9_G	G	A.Conservative	1.352472	.997423	6445.3	22.332161	13.30251	812.759566		.617988
L20	201694P4_G	G	A.Conservative	1.378545	.995431	5337.5	21.568531	12.881571	568.662993		.47533
L20	208825P7_G	G	A.Conservative	1.058211	.910894	7129.7	10.27083	9.123615	737.154247		.47533
L20	209189P2_G	G	A.Conservative	1.408287	.997487	6277.1	27.137754	19.299469	729.565211		.47533
L20	210090P15_G	NOCALL	D.Low Probability	.752936	.710479	5515.6	12.861907	4.317053	678.712512		1.04584
L21	201322P9_G	G	A.Conservative	2.307851	.997664	6445.3	24.515263	17.055629	863.690662		.515137
L21	201694P4_G	G	A.Conservative	2.033532	.998639	5337.5	46.715253	25.446919	663.892504		.515137
L21	208825P7_G	G	A.Conservative	1.840708	.998862	7129.7	24.274825	19.474582	840.099192		.515137
L21	209189P2_G	G	A.Conservative	2.304873	.997856	6277.1	57.37108	38.503202	837.059841		.515137
L21	210090P15_G	NOCALL	I.Bad Spectrum	0	0	0	0	0	0		0
L22	201322P9_G	G	A.Conservative	2.353371	.99806	6445.3	30.104073	18.712296	883.82237		.556006
L22	201694P4_G	G	A.Conservative	2.11666	.998557	5337.5	55.081447	27.964608	658.765262		.556006
L22	208825P7_G	G	A.Conservative	2.167615	.998789	7129.7	22.676966	16.496818	884.400784		.556006
L22	209189P2_G	G	A.Conservative	2.359864	.998857	6277.1	66.030196	39.808556	868.255034		.556006
L22	210090P15_G	NOCALL	I.Bad Spectrum	0	0	0	0	0	0		0
L23	201322P9_G	G	A.Conservative	.206826	.998762	6445.3	26.725035	19.7024	739.885368		.462586
L23	201694P4_G	G	A.Conservative	.345948	.997599	5337.5	27.670519	16.79127	648.363551		.462586
L23	208825P7_G	G	A.Conservative	-.061809	.999521	7129.7	21.726207	18.083499	853.764919		.462586
L23	209189P2_G	G	A.Conservative	.293368	.996649	6277.1	28.840607	20.642917	769.470584		.462586
L23	210090P15_G	NOCALL	I.Bad Spectrum	0	0	0	0	0	0		0
L24	201322P9_G	G	A.Conservative	-1.331118	.854724	6445.3	27.487113	8.599124	821.809929		1.193977
L24	201694P4_G	NOCALL	D.Low Probability	-.738666	.308715	5337.5	8.044511	1.972673	634.678307		1.193977
L24	208825P7_G	NOCALL	I.Bad Spectrum	0	0	0	0	0	0		0
L24	209189P2_G	NOCALL	D.Low Probability	-.97194	.996085	6277.1	27.096085	8.179796	791.966979		1.193977
L24	210090P15_G	NOCALL	I.Bad Spectrum	0	0	0	0	0	0		0
M01	201322P9_G	G	A.Conservative	1.214244	.999217	6445.3	22.34789	16.447652	802.689032		.531369
M01	201694P4_G	G	A.Conservative	1.289444	.996861	5337.5	28.057699	16.094212	663.198795		.531369
M01	208825P7_G	G	A.Conservative	1.248503	.999254	7129.7	23.588436	20.005366	945.913121		.531369
M01	209189P2_G	G	A.Conservative	1.22307	.997107	6277.1	38.28995	27.178991	782.168066		.531369
M01	210090P15_G	NOCALL	I.Bad Spectrum	0	0	0	0	0	0		0
M02	201322P9_G	G	A.Conservative	2.429976	.997678	6445.3	37.418967	24.971033	831.421806		.542077
M02	201694P4_G	NOCALL	D.Low Probability	1.592496	.59278	5337.5	11.382688	3.640736	712.020825		.851054
M02	208825P7_G	G	A.Conservative	2.143574	.998451	7129.7	30.287461	23.064751	868.529816		.542077
M02	209189P2_G	G	A.Conservative	2.44623	.997952	6277.1	30.43208	19.649969	846.127866		.542077
M02	210090P15_G	NOCALL	I.Bad Spectrum	0	0	0	0	0	0		0
M03	201322P9_G	G	A.Conservative	2.919982	.9971	6445.3	25.424532	21.511111	889.283338		.453457
M03	201694P4_G	G	A.Conservative	2.467887	.99859	5337.5	60.294827	42.259125	742.548731		.453457
M03	208825P7_G	G	A.Conservative	3.245398	.999505	7129.7	18.889916	17.92782	862.808965		.453457
M03	209189P2_G	G	A.Conservative	2.923368	.998046	6277.1	72.848315	59.913699	868.361455		.453457
M03	210090P15_G	NOCALL	D.Low Probability	2.196372	.784623	5515.6	16.487572	4.771887	784.45641		1.026412
M04	201322P9_G	G	A.Conservative	2.347585	.995515	6445.3	22.617368	16.486561	896.295002		.484919
M04	201694P4_G	G	A.Conservative	2.044052	.99148	5337.5	55.953792	32.540335	656.550768		.484919
M04	208825P7_G	G	A.Conservative	2.54333	.998651	7129.7	15.887806	13.249394	780.086586		.484919
M04	209189P2_G	G	A.Conservative	2.349312	.994854	6277.1	59.609604	42.016468	870.683127		.484919
M04	210090P15_G	NOCALL	I.Bad Spectrum	0	0	0	0	0	0		0
M05	201322P9_G	G	A.Conservative	2.167163	.998854	6445.3	20.364902	17.909673	883.322201		.426078
M05	201694P4_G	G	A.Conservative	2.146105	.995392	5337.5	49.30576	35.072514	678.733165		.426078
M05	208825P7_G	G	A.Conservative	2.355767	.99851	7129.7	18.68466	18.650272	777.20023		.426078
M05	209189P2_G	G	A.Conservative	2.168873	.998951	6277.1	62.178529	52.982611	858.940102		.426078
M05	210090P15_G	NOCALL	D.Low Probability	1.800729	.996633	5515.6	27.320793	8.047494	754.819764		1.050637
M06	201322P9_G	G	A.Conservative	.326315	.995653	6445.3	24.488387	16.534847	875.860165		.458222
M06	201694P4_G	G	A.Conservative	.118606	.99814	5337.5	67.467808	37.263684	663.345224		.458222
M06	208825P7_G	G	A.Conservative	.049033	.999534	7129.7	19.704749	15.090224	817.364591		.458222
M06	209189P2_G	G	A.Conservative	.328794	.997543	6277.1	91.196778	59.718349	853.817468		.458222
M06	210090P15_G	NOCALL	I.Bad Spectrum	0	0	0	0	0	0		0
M07	201322P9_G	G	A.Conservative	1.018129	.997741	6445.3	27.496474	13.48904	813.127333		.639935
M07	201694P4_G	G	A.Conservative	.64574	.99843	5337.5	41.006874	26.28823	638.178692		.466503
M07	208825P7_G	G	A.Conservative	.670122	.999279	7129.7	9.961252	11.244283	840.5558		.466503
M07	209189P2_G	G	A.Conservative	.863688	.99918	6277.1	37.759816	28.616299	745.30081		.466503
M07	210090P15_G	NOCALL	D.Low Probability	.497339	.926557	5515.6	19.897086	5.598686	672.284653		1.061345
M08	201322P9_G	G	A.Conservative	1.851652	.996259	6445.3	15.140457	11.108091	815.084305		.472294
M08	201694P4_G	G	A.Conservative	1.596506	.997568	5337.5	42.889327	26.007377	640.641493		.472294
M08	208825P7_G	G	A.Conservative	1.666951	.998542	7129.7	13.147508	10.856194	733.737191		.472294
M08	209189P2_G	G	A.Conservative	1.852482	.997676	6277.1	49.862314	35.539027	791.251849		.472294
M08	210090P15_G	NOCALL	I.Bad Spectrum	0	0	0	0	0	0		0
M09	201322P9_G	G	A.Conservative	2.828718	.998374	6445.3	25.064102	18.387648	843.422945		.52679
M09	201694P4_G	G	A.Conservative	2.768047	.996499	5337.5	75.05258	45.650561	654.074758		.52679
M09	208825P7_G	G	A.Conservative	3.163408	.998906	7129.7	22.646115	18.625059	803.909897		.52679
M09	209189P2_G	G	A.Conservative	2.829576	.998367	6277.1	77.010102	54.926071	820.879618		.52679
M09	210090P15_G	NOCALL	D.Low Probability	2.292056	.663499	5515.6	13.669967	4.029194	739.027713		1.125382
M10	201322P9_G	G	A.Conservative	2.156515	.998448	6445.3	22.999339	17.485926	844.728768		.4595
M10	201694P4_G	G	A.Conservative	1.948029	.997858	5337.5	63.315808	39.708902	693.312537		.4595
M10	208825P7_G	G	A.Conservative	2.358369	.999265	7129.7	16.673273	14.281318	760.539197		.4595
M10	209189P2_G	G	A.Conservative	2.157399	.997141	6277.1	70.73162	52.228435	822.672414		.4595
M10	210090P15_G	NOCALL	I.Bad Spectrum	0	0	0	0	0	0		0
M11	201322P9_G	G	A.Conservative	1.935847	.998428	6445.3	29.240417	20.038199	845.575362		.509722
M11	201694P4_G	G	A.Conservative	1.764196	.997744	5337.5	58.620769	32.761121	679.117121		.509722
M11	208825P7_G	G	A.Conservative	1.580548	.998901	7129.7	24.397717	22.581263	933.722141		.509722
M11	209189P2_G	G	A.Conservative	1.939266	.998077	6277.1	66.079347	43.914499	827.892877		.509722
M11	210090P15_G	NOCALL	D.Low Probability	1.360799	.844162	5515.6	19.460409	5.107498	742.915475		1.120009
M12	201322P9_G	G	A.Conservative	.395761	.995014	6445.3	13.938471	10.872183	798.979571		.523594
M12	201694P4_G	G	A.Conservative	.417341	.999364	5337.5	36.871186	23.219827	627.600692		.523594
M12	208825P7_G	G	A.Conservative	.206711	.999552	7129.7	11.683383	12.69628	816.713601		.523594
M12	209189P2_G	G	A.Conservative	.398645	.997636	6277.1	46.773411	35.35349	777.472578		.523594
M12	210090P15_G	NOCALL	I.Bad Spectrum	0	0	0	0	0	0		0
M13	201322P9_G	G	A.Conservative	.947154	.996814	6445.3	11.709449	10.14542	778.846072		.426883
M13	201694P4_G	G	A.Conservative	.50326	.989917	5337.5	22.388106	16.745322	615.906415		.426883
M13	208825P7_G	G	A.Conservative	1.018425	.999362	7129.7	9.802633	10.802583	788.197426		.426883
M13	209189P2_G	G	A.Conservative	.947858	.999339	6277.1	28.134807	23.713331	761.429789		.426883
M13	210090P15_G	NOCALL	I.Bad Spectrum	0	0	0	0	0	0		0
M14	201322P9_G	G	A.Conservative	2.452102	.998468	6445.3	20.8621	17.43108	830.803517		.504053
M14	201694P4_G	G	A.Conservative	2.391366	.996935	5337.5	40.031472	26.911008	693.973224		.504053
M14	208825P7_G	G	A.Conservative	2.388208	.999404	7129.7	19.827987	18.778779	769.980392		.504053
M14	209189P2_G	G	A.Conservative	2.452571	.996194	6277.1	51.987999	42.078981	804.938749		.504053
M14	210090P15_G	NOCALL	I.Bad Spectrum	0	0	0	0	0	0		0
M15	201322P9_G	G	A.Conservative	2.191351	.99703	6445.3	20.384034	17.228866	887.723028		.435424
M15	201694P4_G	G	A.Conservative	1.878991	.999054	5337.5	46.28305	32.52926	644.467494		.435424
M15	208825P7_G	G	A.Conservative	2.212119	.998881	7129.7	16.394181	15.531264	810.211592		.435424
M15	209189P2_G	G	A.Conservative	2.195996	.998047	6277.1	51.663084	42.462711	870.474853		.435424
M15	210090P15_G	G	A.Conservative	1.910037	.996079	5515.6	32.502991	10.992552	763.36265		.897101
M16	201322P9_G	G	A.Conservative	2.368539	.998352	6445.3	17.418965	16.489664	845.897616		.474123
M16	201694P4_G	G	A.Conservative	2.044881	.995631	5337.5	32.319396	24.371775	689.770385		.474123
M16	208825P7_G	G	A.Conservative	2.008704	.998597	7129.7	17.972262	19.320534	841.54899		.474123
M16	209189P2_G	G	A.Conservative	2.372217	.996812	6277.1	35.446399	32.474815	823.429807		.474123
M16	210090P15_G	NOCALL	I.Bad Spectrum	0	0	0	0	0	0		0
M17	201322P9_G	G	A.Conservative	1.291512	.995344	6445.3	17.29245	13.28675	831.902969		.449221
M17	201694P4_G	G	A.Conservative	1.236635	.995676	5337.5	59.826822	37.716571	648.429333		.449221
M17	208825P7_G	G	A.Conservative	.983748	.999516	7129.7	18.465443	16.029742	992.579663		.449221
M17	209189P2_G	G	A.Conservative	1.290235	.997964	6277.1	57.746099	43.060487	808.246453		.449221
M17	210090P15_G	NOCALL	I.Bad Spectrum	0	0	0	0	0	0		0
M18	201322P9_G	G	A.Conservative	-.130673	.997547	6445.3	14.106925	12.015135	747.300281		.471639
M18	201694P4_G	G	A.Conservative	-.103434	.999083	5337.5	41.060296	28.838282	606.622444		.471639
M18	208825P7_G	G	A.Conservative	-.611584	.998286	7129.7	12.133368	11.599824	761.711254		.471639
M18	209189P2_G	G	A.Conservative	-.131454	.996917	6277.1	49.384383	40.868816	727.413588		.471639
M18	210090P15_G	G	A.Conservative	-.097404	.999334	5515.6	16.114238	11.680866	627.637346		.471639
M19	201322P9_G	G	A.Conservative	1.518195	.992689	6445.3	23.114198	13.364849	904.342975		.632733
M19	201694P4_G	G	A.Conservative	1.46472	.998842	5337.5	33.624271	17.939171	680.912021		.473194
M19	208825P7_G	G	A.Conservative	2.075558	.999383	7129.7	10.458228	12.378402	759.055143		.473194
M19	209189P2_G	G	A.Conservative	1.909645	.996779	6277.1	33.973375	21.352678	834.334873		.473194
M19	210090P15_G	NOCALL	I.Bad Spectrum	0	0	0	0	0	0		0
M20	201322P9_G	G	A.Conservative	2.099005	.999108	6445.3	31.303799	22.301416	822.741166		.515224
M20	201694P4_G	G	A.Conservative	1.672182	.998928	5337.5	64.727386	38.171606	701.039829		.515224
M20	208825P7_G	G	A.Conservative	2.156641	.998747	7129.7	30.454196	24.372223	881.160708		.515224
M20	209189P2_G	G	A.Conservative	2.098682	.998617	6277.1	85.83758	59.430304	800.407106		.515224
M20	210090P15_G	NOCALL	I.Bad Spectrum	0	0	0	0	0	0		0
M21	201322P9_G	G	A.Conservative	2.59725	.998811	6445.3	28.479278	18.559093	857.481466		.479796
M21	201694P4_G	G	A.Conservative	2.350347	.99758	5337.5	71.994724	38.27151	671.557585		.479796
M21	208825P7_G	G	A.Conservative	2.284265	.999049	7129.7	20.997209	16.110086	780.682601		.479796
M21	209189P2_G	G	A.Conservative	2.597693	.9968	6277.1	87.60948	55.349741	834.993602		.479796
M21	210090P15_G	G	A.Conservative	2.326665	.997207	5515.6	32.686834	17.95502	705.801655		.479796
M22	201322P9_G	G	A.Conservative	2.43593	.894272	6445.3	11.927496	9.01164	876.444685		.419363
M22	201694P4_G	G	A.Conservative	1.796943	.995107	5337.5	25.958671	15.776106	662.464469		.419363
M22	208825P7_G	G	A.Conservative	2.300779	.999129	7129.7	11.267329	11.162765	848.962425		.419363
M22	209189P2_G	G	A.Conservative	2.438411	.997079	6277.1	34.211844	25.013665	857.393752		.419363
M22	210090P15_G	NOCALL	I.Bad Spectrum	0	0	0	0	0	0		0
M23	201322P9_G	G	A.Conservative	1.821095	.997452	6445.3	27.878571	24.411825	851.051403		.506873
M23	201694P4_G	G	A.Conservative	1.745177	.806625	5337.5	11.665154	8.131251	686.382758		.506873
M23	208825P7_G	G	A.Conservative	1.717034	.998826	7129.7	31.665997	31.502807	1015.213241		.506873
M23	209189P2_G	G	A.Conservative	1.84142	.998284	6277.1	25.373381	21.500124	815.202073		.506873
M23	210090P15_G	NOCALL	I.Bad Spectrum	0	0	0	0	0	0		0
M24	201322P9_G	G	A.Conservative	-1.20546	.818911	6445.3	19.515406	8.25466	775.814029		.960259
M24	201694P4_G	NOCALL	D.Low Probability	-.697542	.583942	5337.5	10.074482	3.574049	665.659725		.960259
M24	208825P7_G	NOCALL	I.Bad Spectrum	0	0	0	0	0	0		0
M24	209189P2_G	NOCALL	D.Low Probability	-.79777	.191652	6277.1	3.009191	1.239522	805.840806		.960259
M24	210090P15_G	NOCALL	I.Bad Spectrum	0	0	0	0	0	0		0
N01	201322P9_G	G	A.Conservative	1.770369	.998228	6445.3	18.747971	12.775108	880.01366		.482837
N01	201694P4_G	G	A.Conservative	1.645199	.998223	5337.5	39.231034	24.426522	648.667065		.482837
N01	208825P7_G	G	A.Conservative	1.569887	.998995	7129.7	16.089895	13.040844	752.584913		.482837
N01	209189P2_G	G	A.Conservative	1.766909	.995974	6277.1	56.936681	37.632917	852.480466		.482837
N01	210090P15_G	NOCALL	D.Low Probability	1.054257	.747924	5515.6	17.177154	4.550788	689.964727		1.073694
N02	201322P9_G	G	A.Conservative	2.608337	.998559	6445.3	28.115003	20.795447	871.582583		.459993
N02	201694P4_G	NOCALL	I.Bad Spectrum	0	0	0	0	0	0		0
N02	208825P7_G	G	A.Conservative	2.479328	.999288	7129.7	17.01536	17.883742	816.867076		.459993
N02	209189P2_G	G	A.Conservative	2.014082	.939854	6277.1	23.114906	9.439205	845.147947		1.049203
N02	210090P15_G	NOCALL	I.Bad Spectrum	0	0	0	0	0	0		0
N03	201322P9_G	G	A.Conservative	2.488245	.999607	6445.3	16.436773	11.408377	829.994607		.47866
N03	201694P4_G	G	A.Conservative	2.08386	.997975	5337.5	43.285509	24.517951	642.01871		.47866
N03	208825P7_G	G	A.Conservative	2.776968	.999137	7129.7	13.302985	11.301009	845.214039		.47866
N03	209189P2_G	G	A.Conservative	2.487285	.997431	6277.1	53.749471	36.175503	808.133048		.47866
N03	210090P15_G	NOCALL	I.Bad Spectrum	0	0	0	0	0	0		0
N04	201322P9_G	G	A.Conservative	2.449764	.997001	6445.3	19.05974	15.092447	878.612615		.515241
N04	201694P4_G	G	A.Conservative	2.134767	.998441	5337.5	28.10227	17.591145	666.584476		.515241
N04	208825P7_G	G	A.Conservative	2.471236	.999005	7129.7	20.059334	18.163606	832.170541		.515241
N04	209189P2_G	G	A.Conservative	2.459599	.998895	6277.1	44.553406	34.093976	853.93225		.515241
N04	210090P15_G	NOCALL	I.Bad Spectrum	0	0	0	0	0	0		0
N05	201322P9_G	G	A.Conservative	1.578277	.997224	6445.3	16.333116	12.513744	786.531919		.554923
N05	201694P4_G	G	A.Conservative	1.417032	.998505	5337.5	29.439796	17.901259	667.564647		.554923
N05	208825P7_G	G	A.Conservative	1.08562	.998811	7129.7	14.869489	12.98516	822.2484		.554923
N05	209189P2_G	G	A.Conservative	1.584576	.99436	6277.1	38.118653	28.243353	767.369554		.554923
N05	210090P15_G	NOCALL	I.Bad Spectrum	0	0	0	0	0	0		0
N06	201322P9_G	G	A.Conservative	.47826	.99586	6445.3	17.129189	14.264794	785.383265		.46775
N06	201694P4_G	G	A.Conservative	.399741	.998254	5337.5	32.908388	21.558596	630.516611		.46775
N06	208825P7_G	G	A.Conservative	.575383	.999337	7129.7	16.168283	15.454997	872.866275		.46775
N06	209189P2_G	G	A.Conservative	.481797	.998382	6277.1	41.46291	33.341004	764.439937		.46775
N06	210090P15_G	NOCALL	D.Low Probability	.088706	.991939	5515.6	21.942939	6.189608	690.818876		1.094141
N07	201322P9_G	G	A.Conservative	1.923969	.998347	6445.3	23.243638	14.755292	882.66048		.555613
N07	201694P4_G	G	A.Conservative	1.890581	.997568	5337.5	60.683421	31.352656	681.771862		.555613
N07	208825P7_G	G	A.Conservative	1.521979	.998575	7129.7	25.654949	22.876798	958.734578		.555613
N07	209189P2_G	G	A.Conservative	1.926598	.998709	6277.1	66.641116	41.015732	860.509108		.555613
N07	210090P15_G	NOCALL	D.Low Probability	1.229871	.338951	5515.6	8.502944	2.124078	717.541237		1.127712
N08	201322P9_G	G	A.Conservative	2.53903	.997168	6445.3	25.105426	15.81885	879.169313		.497455
N08	201694P4_G	G	A.Conservative	2.232648	.995726	5337.5	30.723348	15.487153	662.235872		.497455
N08	208825P7_G	G	A.Conservative	2.696649	.998395	7129.7	35.070341	25.32574	926.203779		.497455
N08	209189P2_G	G	A.Conservative	2.541741	.996772	6277.1	54.233602	33.043153	854.277055		.497455
N08	210090P15_G	NOCALL	I.Bad Spectrum	0	0	0	0	0	0		0
N09	201322P9_G	G	A.Conservative	2.369713	.997095	6445.3	9.614669	10.370484	839.794368		.408528
N09	201694P4_G	G	A.Conservative	1.928426	.997873	5337.5	14.785915	17.257043	587.668453		.408528
N09	208825P7_G	G	A.Conservative	2.022877	.999271	7129.7	7.489525	11.214041	718.609108		.408528
N09	209189P2_G	G	A.Conservative	2.369795	.996389	6277.1	21.7686	22.870355	817.041066		.408528
N09	210090P15_G	NOCALL	I.Bad Spectrum	0	0	0	0	0	0		0
N10	201322P9_G	G	A.Conservative	2.770474	.997994	6445.3	26.188931	16.818326	870.251646		.52127
N10	201694P4_G	G	A.Conservative	2.323519	.99753	5337.5	76.157839	39.900271	701.373885		.52127
N10	208825P7_G	G	A.Conservative	2.740538	.999033	7129.7	20.356984	14.820993	783.641091		.52127
N10	209189P2_G	G	A.Conservative	2.77089	.996537	6277.1	76.984285	47.948177	846.555995		.52127
N10	210090P15_G	NOCALL	D.Low Probability	2.027309	.997851	5515.6	35.38724	15.338707	744.460591		1.187523
N11	201322P9_G	G	A.Conservative	1.602895	.997982	6445.3	14.361861	11.116262	790.89076		.477762
N11	201694P4_G	G	A.Conservative	1.340124	.992555	5337.5	36.832585	22.952132	651.78702		.477762
N11	208825P7_G	G	A.Conservative	1.26096	.999603	7129.7	14.36111	12.647842	870.777776		.477762
N11	209189P2_G	G	A.Conservative	1.602031	.996401	6277.1	39.033841	29.254441	768.637989		.477762
N11	210090P15_G	NOCALL	I.Bad Spectrum	0	0	0	0	0	0		0
N12	201322P9_G	G	A.Conservative	.314952	.995343	6445.3	18.465592	15.23663	811.36647		.453682
N12	201694P4_G	G	A.Conservative	.190443	.999003	5337.5	44.709521	29.445817	665.027158		.453682
N12	208825P7_G	G	A.Conservative	-.004389	.999733	7129.7	14.787124	13.932642	780.318861		.453682
N12	209189P2_G	G	A.Conservative	.315828	.995588	6277.1	47.871283	38.206274	787.771001		.453682
N12	210090P15_G	NOCALL	D.Low Probability	-.048096	.743315	5515.6	16.238258	4.541571	727.11311		1.045085
N13	201322P9_G	G	A.Conservative	1.97058	.997451	6445.3	21.695658	15.835571	876.456851		.510675
N13	201694P4_G	G	A.Conservative	1.577214	.998889	5337.5	43.798765	25.525138	700.840222		.510675
N13	208825P7_G	G	A.Conservative	1.868883	.998495	7129.7	20.280386	16.897744	949.933844		.510675
N13	209189P2_G	G	A.Conservative	1.97131	.99656	6277.1	57.499036	40.595478	853.709687		.510675
N13	210090P15_G	NOCALL	I.Bad Spectrum	0	0	0	0	0	0		0
N14	201322P9_G	G	A.Conservative	2.504399	.998218	6445.3	32.444118	20.163349	871.645349		.544594
N14	201694P4_G	G	A.Conservative	2.197663	.994246	5337.5	89.9734	45.860129	716.060568		.544594
N14	208825P7_G	G	A.Conservative	2.754767	.999342	7129.7	30.98762	21.772314	862.642968		.544594
N14	209189P2_G	G	A.Conservative	2.507101	.996365	6277.1	100.313113	60.496404	847.856391		.544594
N14	210090P15_G	NOCALL	I.Bad Spectrum	0	0	0	0	0	0		0
N15	201322P9_G	G	A.Conservative	2.630054	.997859	6445.3	19.965867	12.311242	848.728764		.544323
N15	201694P4_G	G	A.Conservative	2.386449	.996313	5337.5	57.96372	28.567887	678.970971		.544323
N15	208825P7_G	G	A.Conservative	2.86872	.998993	7129.7	20.72756	14.629685	932.500914		.544323
N15	209189P2_G	G	A.Conservative	2.631155	.997575	6277.1	57.945058	34.552158	827.288462		.544323
N15	210090P15_G	NOCALL	I.Bad Spectrum	0	0	0	0	0	0		0
N16	201322P9_G	G	A.Conservative	2.463354	.996301	6445.3	19.993286	13.156847	899.259219		.50988
N16	201694P4_G	G	A.Conservative	2.153291	.997049	5337.5	64.309932	34.884961	708.551076		.50988
N16	208825P7_G	G	A.Conservative	2.438052	.999135	7129.7	22.815217	16.935867	795.76252		.50988
N16	209189P2_G	G	A.Conservative	2.470053	.996363	6277.1	71.485021	45.678566	878.312557		.50988
N16	210090P15_G	NOCALL	D.Low Probability	1.996264	.9947	5515.6	32.454259	8.441217	740.519243		1.169724
N17	201322P9_G	G	A.Conservative	.630218	.98816	6445.3	16.466882	9.919038	788.594853		.643981
N17	201694P4_G	G	A.Conservative	.796972	.988393	5337.5	13.779431	10.407392	603.599576		.416647
N17	208825P7_G	G	A.Conservative	.875359	.840361	7129.7	6.237551	8.427171	822.79813		.416647
N17	209189P2_G	G	A.Conservative	.784034	.99815	6277.1	13.915073	12.633202	678.034271		.416647
N17	210090P15_G	NOCALL	I.Bad Spectrum	0	0	0	0	0	0		0
N18	201322P9_G	G	A.Conservative	-.857474	.998038	6445.3	27.085677	15.403229	824.099189		.546165
N18	201694P4_G	G	A.Conservative	-.552248	.999092	5337.5	77.409332	34.973154	650.8822		.546165
N18	208825P7_G	G	A.Conservative	-.928807	.998648	7129.7	19.398997	12.687823	817.396769		.546165
N18	209189P2_G	G	A.Conservative	-.855322	.999005	6277.1	85.428154	46.931548	801.964253		.546165
N18	210090P15_G	NOCALL	D.Low Probability	-.920486	.813102	5515.6	19.054938	4.950808	684.010073		1.130044
N19	201322P9_G	G	A.Conservative	2.269142	.995134	6445.3	25.276265	20.957427	927.883878		.465745
N19	201694P4_G	G	A.Conservative	1.794209	.995896	5337.5	53.693072	37.166839	660.419622		.465745
N19	208825P7_G	G	A.Conservative	2.047952	.99886	7129.7	22.684209	21.017148	838.292613		.465745
N19	209189P2_G	G	A.Conservative	2.275458	.995875	6277.1	74.287322	59.936877	911.034136		.465745
N19	210090P15_G	NOCALL	I.Bad Spectrum	0	0	0	0	0	0		0
N20	201322P9_G	G	A.Conservative	2.528093	.996857	6445.3	31.993771	21.342664	868.016473		.494734
N20	201694P4_G	G	A.Conservative	2.231226	.995138	5337.5	65.243952	35.966798	701.073338		.494734
N20	208825P7_G	G	A.Conservative	2.878521	.999261	7129.7	22.286841	16.756128	821.180467		.494734
N20	209189P2_G	G	A.Conservative	2.529783	.996484	6277.1	78.451049	50.832208	845.511954		.494734
N20	210090P15_G	NOCALL	D.Low Probability	1.8936	.997914	5515.6	34.160753	10.761675	760.579398		1.033478
N21	201322P9_G	G	A.Conservative	2.535439	.998763	6445.3	20.161506	15.839104	873.329194		.453076
N21	201694P4_G	G	A.Conservative	2.060472	.999471	5337.5	33.512886	20.554215	690.705965		.453076
N21	208825P7_G	G	A.Conservative	2.939662	.999042	7129.7	17.452526	15.838146	784.14559		.453076
N21	209189P2_G	G	A.Conservative	2.538517	.998013	6277.1	47.919633	36.300927	853.114054		.453076
N21	210090P15_G	NOCALL	I.Bad Spectrum	0	0	0	0	0	0		0
N22	201322P9_G	G	A.Conservative	2.737669	.995282	6445.3	19.046551	14.085813	813.722362		.468789
N22	201694P4_G	G	A.Conservative	2.270861	.998623	5337.5	34.951783	20.426968	670.67116		.468789
N22	208825P7_G	G	A.Conservative	2.610553	.99891	7129.7	14.865635	12.639468	759.179501		.468789
N22	209189P2_G	G	A.Conservative	2.740885	.996194	6277.1	44.696478	31.928153	785.785929		.468789
N22	210090P15_G	NOCALL	I.Bad Spectrum	0	0	0	0	0	0		0
N23	201322P9_G	G	A.Conservative	.192761	.995577	6445.3	14.921613	11.230211	681.005561		.490912
N23	201694P4_G	G	A.Conservative	.916586	.998627	5337.5	23.353478	11.011113	625.657152		.697873
N23	208825P7_G	G	A.Conservative	.357153	.999421	7129.7	12.887795	19.863474	858.41097		.490912
N23	209189P2_G	G	A.Conservative	.807817	.993604	6277.1	18.065995	10.236206	769.102709		.697873
N23	210090P15_G	NOCALL	I.Bad Spectrum	0	0	0	0	0	0		0
N24	201322P9_G	G	B.Moderate	-1.591053	.863766	6445.3	18.362673	6.952367	885.075479		.935615
N24	201694P4_G	NOCALL	D.Low Probability	-1.06385	.296814	5337.5	6.016701	1.898853	645.340174		.935615
N24	208825P7_G	NOCALL	I.Bad Spectrum	0	0	0	0	0	0		0
N24	209189P2_G	NOCALL	I.Bad Spectrum	0	0	0	0	0	0		0
N24	210090P15_G	NOCALL	I.Bad Spectrum	0	0	0	0	0	0		0
O01	201322P9_G	G	A.Conservative	1.404135	.998031	6445.3	29.81876	22.688482	872.646413		.508643
O01	201694P4_G	G	A.Conservative	1.286986	.998057	5337.5	58.64279	35.438195	683.604379		.508643
O01	208825P7_G	G	A.Conservative	1.195269	.99913	7129.7	23.849483	20.745957	950.919978		.508643
O01	209189P2_G	G	A.Conservative	1.405479	.998818	6277.1	68.150841	50.130214	847.383199		.508643
O01	210090P15_G	NOCALL	D.Low Probability	.883506	.840339	5515.6	18.819861	5.095079	711.863579		1.113019
O02	201322P9_G	G	A.Conservative	1.780107	.997522	6445.3	29.566518	20.502818	814.876956		.519871
O02	201694P4_G	NOCALL	I.Bad Spectrum	0	0	0	0	0	0		0
O02	208825P7_G	G	A.Conservative	1.68406	.998695	7129.7	21.685758	17.053955	890.048043		.519871
O02	209189P2_G	NOCALL	I.Bad Spectrum	0	0	0	0	0	0		0
O02	210090P15_G	NOCALL	I.Bad Spectrum	0	0	0	0	0	0		0
O03	201322P9_G	G	A.Conservative	2.671879	.997935	6445.3	27.93089	19.009709	914.545296		.536832
O03	201694P4_G	G	A.Conservative	2.419096	.99768	5337.5	57.918537	32.120077	652.012386		.536832
O03	208825P7_G	G	A.Conservative	3.118509	.999767	7129.7	18.381353	14.831653	759.408211		.536832
O03	209189P2_G	G	A.Conservative	2.67004	.996453	6277.1	71.348935	47.092233	894.736714		.536832
O03	210090P15_G	NOCALL	I.Bad Spectrum	0	0	0	0	0	0		0
O04	201322P9_G	G	A.Conservative	2.709544	.996666	6445.3	14.625052	11.494048	905.682873		.407679
O04	201694P4_G	G	A.Conservative	2.029201	.996003	5337.5	37.511863	24.165409	692.847749		.407679
O04	208825P7_G	G	A.Conservative	2.949327	.999189	7129.7	11.840209	21.363299	821.374696		.407679
O04	209189P2_G	G	A.Conservative	2.711496	.999479	6277.1	46.434097	35.411141	888.441821		.407679
O04	210090P15_G	NOCALL	D.Low Probability	1.884673	.995077	5515.6	27.782605	8.411325	732.054018		.977727
O05	201322P9_G	G	A.Conservative	1.64621	.9981	6445.3	27.208013	22.546109	877.217697		.468815
O05	201694P4_G	G	A.Conservative	1.640571	.997176	5337.5	51.347463	34.057822	651.143765		.468815
O05	208825P7_G	G	A.Conservative	1.601154	.998954	7129.7	24.940567	23.667281	944.865207		.468815
O05	209189P2_G	G	A.Conservative	1.649787	.997784	6277.1	59.634401	47.82206	855.118541		.468815
O05	210090P15_G	NOCALL	I.Bad Spectrum	0	0	0	0	0	0		0
O06	201322P9_G	G	A.Conservative	1.045531	.996712	6445.3	19.390451	17.08718	812.615161		.451983
O06	201694P4_G	G	A.Conservative	1.258774	.99713	5337.5	26.889511	20.442269	709.213438		.451983
O06	208825P7_G	G	A.Conservative	1.158194	.999409	7129.7	17.974431	18.948764	890.153975		.451983
O06	209189P2_G	G	A.Conservative	1.04416	.996456	6277.1	30.84084	26.379285	790.602099		.451983
O06	210090P15_G	NOCALL	I.Bad Spectrum	0	0	0	0	0	0		0
O07	201322P9_G	G	A.Conservative	1.757521	.998078	6445.3	16.78483	12.825299	862.502609		.463885
O07	201694P4_G	G	A.Conservative	1.526897	.997931	5337.5	64.037199	40.360639	711.229559		.463885
O07	208825P7_G	G	A.Conservative	1.299542	.999097	7129.7	15.572989	18.001985	1021.742848		.463885
O07	209189P2_G	G	A.Conservative	1.757393	.998081	6277.1	71.823332	53.312372	838.575261		.463885
O07	210090P15_G	G	A.Conservative	1.50743	.997464	5515.6	34.894378	22.688513	748.051693		.463885
O08	201322P9_G	G	A.Conservative	1.684441	.997349	6445.3	28.241104	18.20458	859.3804		.53525
O08	201694P4_G	G	A.Conservative	1.409271	.99787	5337.5	68.120253	36.81892	698.274957		.53525
O08	208825P7_G	G	A.Conservative	1.582002	.999042	7129.7	26.306966	18.959362	855.000462		.53525
O08	209189P2_G	G	A.Conservative	1.686401	.998674	6277.1	87.369998	54.826815	836.888921		.53525
O08	210090P15_G	NOCALL	I.Bad Spectrum	0	0	0	0	0	0		0
O09	201322P9_G	G	A.Conservative	2.392163	.996292	6445.3	23.14831	19.217093	931.888767		.487037
O09	201694P4_G	G	A.Conservative	2.300538	.992271	5337.5	52.169134	35.665059	742.81606		.487037
O09	208825P7_G	G	A.Conservative	2.765473	.999057	7129.7	20.982854	19.566539	829.713144		.487037
O09	209189P2_G	G	A.Conservative	2.392719	.998779	6277.1	62.080931	50.067463	908.317541		.487037
O09	210090P15_G	NOCALL	I.Bad Spectrum	0	0	0	0	0	0		0
O10	201322P9_G	G	A.Conservative	2.433635	.999554	6445.3	38.192368	28.579508	838.104897		.463954
O10	201694P4_G	NOCALL	D.Low Probability	1.875823	.992972	5337.5	38.307198	10.309585	711.233417		1.138325
O10	208825P7_G	G	A.Conservative	2.639973	.998467	7129.7	36.577404	31.240757	898.687716		.463954
O10	209189P2_G	G	A.Conservative	2.407427	.997092	6277.1	24.882623	18.018202	845.267626		.463954
O10	210090P15_G	NOCALL	I.Bad Spectrum	0	0	0	0	0	0		0
O11	201322P9_G	G	A.Conservative	1.790576	.99823	6445.3	27.896293	19.505691	885.68493		.467159
O11	201694P4_G	G	A.Conservative	1.60123	.997792	5337.5	71.936698	40.861279	695.81977		.467159
O11	208825P7_G	G	A.Conservative	1.636345	.999242	7129.7	20.792707	19.368504	871.261443		.467159
O11	209189P2_G	G	A.Conservative	1.792816	.998262	6277.1	85.381383	57.85415	862.118727		.467159
O11	210090P15_G	G	A.Conservative	1.600573	.997763	5515.6	44.903185	26.377745	725.082763		.467159
O12	201322P9_G	G	A.Conservative	-.314244	.996005	6445.3	15.924368	16.989146	832.234984		.393918
O12	201694P4_G	G	A.Conservative	-.15283	.99753	5337.5	37.711649	34.019513	649.804565		.393918
O12	208825P7_G	G	A.Conservative	-.760226	.999025	7129.7	14.30656	16.918226	847.544822		.393918
O12	209189P2_G	G	A.Conservative	-.313621	.998673	6277.1	50.201304	52.226324	810.022309		.393918
O12	210090P15_G	NOCALL	D.Low Probability	-.380492	.750321	5515.6	13.897611	4.579798	699.258925		1.014221
O13	201322P9_G	G	A.Conservative	2.77014	.996501	6445.3	24.181472	17.443126	894.59168		.548306
O13	201694P4_G	G	A.Conservative	2.710103	.998843	5337.5	62.687957	36.908325	652.762683		.548306
O13	208825P7_G	G	A.Conservative	2.850239	.999087	7129.7	19.951235	20.323587	780.617872		.548306
O13	209189P2_G	G	A.Conservative	2.772673	.998016	6277.1	70.174902	49.123784	869.3311		.548306
O13	210090P15_G	NOCALL	D.Low Probability	1.849447	.996724	5515.6	43.507953	11.569779	727.817094		1.145952
O14	201322P9_G	G	A.Conservative	2.464975	.996385	6445.3	20.266407	17.321087	860.4346		.456739
O14	201694P4_G	G	A.Conservative	2.310805	.995515	5337.5	42.919335	29.584296	663.467755		.456739
O14	208825P7_G	G	A.Conservative	2.372173	.999241	7129.7	17.930209	17.394959	822.801705		.456739
O14	209189P2_G	G	A.Conservative	2.466742	.997529	6277.1	55.475723	45.929571	838.763747		.456739
O14	210090P15_G	G	A.Conservative	2.063143	.998142	5515.6	28.998388	10.053257	702.032641		.946181
O15	201322P9_G	G	A.Conservative	2.307712	.999266	6445.3	19.774905	13.657633	880.718387		.498144
O15	201694P4_G	G	A.Conservative	2.138579	.997973	5337.5	59.621485	33.61965	724.040879		.498144
O15	208825P7_G	G	A.Conservative	2.766232	.999358	7129.7	18.031566	15.865515	837.545902		.498144
O15	209189P2_G	G	A.Conservative	2.309164	.999513	6277.1	62.566788	41.909076	856.122332		.498144
O15	210090P15_G	NOCALL	D.Low Probability	1.679375	.99164	5515.6	20.134125	6.35881	749.681162		1.080811
O16	201322P9_G	G	A.Conservative	2.376157	.996762	6445.3	36.044772	29.922837	909.707127		.525122
O16	201694P4_G	G	A.Conservative	2.139201	.997077	5337.5	72.857406	50.011502	704.582771		.525122
O16	208825P7_G	G	A.Conservative	2.682761	.99898	7129.7	30.25671	28.097408	840.075896		.525122
O16	209189P2_G	G	A.Conservative	2.378157	.99832	6277.1	96.750103	78.090742	882.879925		.525122
O16	210090P15_G	NOCALL	I.Bad Spectrum	0	0	0	0	0	0		0
O17	201322P9_G	G	A.Conservative	1.639973	.996263	6445.3	25.093637	16.816634	846.176625		.480904
O17	201694P4_G	G	A.Conservative	1.53832	.991204	5337.5	55.805075	30.266163	628.440007		.480904
O17	208825P7_G	G	A.Conservative	1.417782	.998778	7129.7	26.012247	19.856097	957.69154		.480904
O17	209189P2_G	G	A.Conservative	1.643645	.997996	6277.1	68.606088	44.529609	820.501966		.480904
O17	210090P15_G	NOCALL	I.Bad Spectrum	0	0	0	0	0	0		0
O18	201322P9_G	G	A.Conservative	-.152581	.990447	6445.3	14.376371	11.960518	834.3312		.485849
O18	201694P4_G	G	A.Conservative	.101905	.99917	5337.5	39.242497	26.428013	609.606963		.485849
O18	208825P7_G	G	A.Conservative	-.518406	.99827	7129.7	14.892429	14.022522	927.779122		.485849
O18	209189P2_G	G	A.Conservative	-.146797	.996125	6277.1	44.340022	35.756616	813.54721		.485849
O18	210090P15_G	NOCALL	I.Bad Spectrum	0	0	0	0	0	0		0
O19	201322P9_G	G	A.Conservative	2.274752	.999049	6445.3	30.932906	22.935269	854.524228		.49795
O19	201694P4_G	G	A.Conservative	2.005812	.998726	5337.5	61.241653	35.989775	690.408672		.49795
O19	208825P7_G	G	A.Conservative	2.005515	.99874	7129.7	24.545403	20.856588	858.518722		.49795
O19	209189P2_G	G	A.Conservative	2.27394	.998093	6277.1	77.121421	55.254945	830.878429		.49795
O19	210090P15_G	NOCALL	I.Bad Spectrum	0	0	0	0	0	0		0
O20	201322P9_G	G	A.Conservative	2.131784	.999046	6445.3	29.092056	19.788247	860.585935		.557987
O20	201694P4_G	G	A.Conservative	1.908103	.99804	5337.5	60.489821	31.982347	730.845617		.557987
O20	208825P7_G	G	A.Conservative	1.971561	.99851	7129.7	24.56505	19.293247	862.652332		.557987
O20	209189P2_G	G	A.Conservative	2.134252	.998415	6277.1	71.875588	47.128844	838.873458		.557987
O20	210090P15_G	NOCALL	I.Bad Spectrum	0	0	0	0	0	0		0
O21	201322P9_G	G	A.Conservative	2.45479	.995503	6445.3	20.598534	14.853538	853.187126		.532872
O21	201694P4_G	G	A.Conservative	2.275525	.999148	5337.5	42.530353	25.046351	612.285956		.532872
O21	208825P7_G	G	A.Conservative	1.707031	.998703	7129.7	18.464842	20.494803	881.932254		.532872
O21	209189P2_G	G	A.Conservative	2.457764	.996351	6277.1	52.348949	36.624988	830.54615		.532872
O21	210090P15_G	NOCALL	I.Bad Spectrum	0	0	0	0	0	0		0
O22	201322P9_G	G	A.Conservative	2.348914	.997882	6445.3	24.066954	16.580927	882.827177		.482909
O22	201694P4_G	G	A.Conservative	1.921866	.997206	5337.5	41.416594	23.321413	688.806992		.482909
O22	208825P7_G	G	A.Conservative	2.46329	.998845	7129.7	18.643143	16.87201	802.684515		.482909
O22	209189P2_G	G	A.Conservative	2.348493	.99784	6277.1	62.95267	42.018427	857.764634		.482909
O22	210090P15_G	NOCALL	I.Bad Spectrum	0	0	0	0	0	0		0
O23	201322P9_G	G	A.Conservative	.911108	.99881	6445.3	22.61654	16.470231	788.436247		.500376
O23	201694P4_G	G	A.Conservative	1.054765	.958853	5337.5	23.991767	9.665556	691.136711		.695436
O23	208825P7_G	G	A.Conservative	.991558	.99944	7129.7	20.027316	16.66141	956.552765		.500376
O23	209189P2_G	G	A.Conservative	1.074779	.995823	6277.1	16.35028	11.516846	813.736669		.500376
O23	210090P15_G	NOCALL	I.Bad Spectrum	0	0	0	0	0	0		0
O24	201322P9_G	G	A.Conservative	-.762202	.998337	6445.3	52.078494	33.107064	813.391374		.465837
O24	201694P4_G	NOCALL	D.Low Probability	-.760463	.808712	5337.5	19.121881	4.945009	623.899611		1.097688
O24	208825P7_G	NOCALL	I.Bad Spectrum	0	0	0	0	0	0		0
O24	209189P2_G	NOCALL	D.Low Probability	-.921439	.343263	6277.1	7.00267	2.150336	799.151379		1.097688
O24	210090P15_G	NOCALL	D.Low Probability	-1.045226	.330182	5515.6	7.746643	2.069847	630.403914		1.097688
P01	201322P9_G	G	A.Conservative	.24366	.995923	6445.3	17.715561	13.738684	794.419544		.504475
P01	201694P4_G	G	A.Conservative	.012995	.991955	5337.5	18.434488	11.831327	684.259382		.504475
P01	208825P7_G	G	A.Conservative	.411306	.999805	7129.7	15.041339	17.174937	809.716547		.504475
P01	209189P2_G	G	A.Conservative	.367288	.996869	6277.1	39.297579	29.622857	762.616474		.504475
P01	210090P15_G	NOCALL	I.Bad Spectrum	0	0	0	0	0	0		0
P02	201322P9_G	G	A.Conservative	.994968	.995876	6445.3	13.93728	10.832715	830.800803		.475445
P02	201694P4_G	NOCALL	D.Low Probability	.930631	.464841	5337.5	10.854351	2.877546	674.004931		1.144638
P02	208825P7_G	G	A.Conservative	1.394322	.998773	7129.7	8.442646	11.290397	744.549717		.475445
P02	209189P2_G	NOCALL	D.Low Probability	.97275	.99468	6277.1	25.276882	8.115651	800.834039		1.144638
P02	210090P15_G	NOCALL	I.Bad Spectrum	0	0	0	0	0	0		0
P03	201322P9_G	G	A.Conservative	1.421926	.997049	6445.3	23.13015	18.218031	866.548216		.479455
P03	201694P4_G	G	A.Conservative	1.319352	.999154	5337.5	49.976044	31.552046	704.47783		.479455
P03	208825P7_G	G	A.Conservative	1.866567	.998865	7129.7	20.947622	18.799061	876.852876		.479455
P03	209189P2_G	G	A.Conservative	1.434402	.997216	6277.1	65.335491	49.803574	845.168666		.479455
P03	210090P15_G	NOCALL	D.Low Probability	1.165315	.621151	5515.6	15.198229	3.800331	729.137367		1.159419
P04	201322P9_G	G	A.Conservative	2.051421	.998549	6445.3	27.462256	17.54981	821.597257		.477774
P04	201694P4_G	G	A.Conservative	1.623431	.998116	5337.5	30.310213	15.972877	667.964803		.477774
P04	208825P7_G	G	A.Conservative	2.221439	.99852	7129.7	21.459529	17.446921	852.339786		.477774
P04	209189P2_G	G	A.Conservative	2.055802	.998307	6277.1	54.475955	33.798687	793.980359		.477774
P04	210090P15_G	NOCALL	I.Bad Spectrum	0	0	0	0	0	0		0
P05	201322P9_G	G	A.Conservative	1.603983	.998299	6445.3	22.307807	14.48248	796.004909		.492539
P05	201694P4_G	G	A.Conservative	1.619577	.998966	5337.5	50.620733	26.848919	642.250708		.492539
P05	208825P7_G	G	A.Conservative	1.709909	.999114	7129.7	22.029294	17.383974	873.40124		.492539
P05	209189P2_G	G	A.Conservative	1.603636	.998163	6277.1	64.681347	40.720899	773.940767		.492539
P05	210090P15_G	NOCALL	I.Bad Spectrum	0	0	0	0	0	0		0
P06	201322P9_G	G	A.Conservative	.746101	.995057	6445.3	23.443224	15.473447	777.023433		.52149
P06	201694P4_G	G	A.Conservative	.441651	.999398	5337.5	45.9737	24.410917	670.99386		.52149
P06	208825P7_G	G	A.Conservative	1.022833	.999441	7129.7	22.715344	17.097456	887.298371		.52149
P06	209189P2_G	G	A.Conservative	.751537	.995955	6277.1	62.147051	39.705633	754.11095		.52149
P06	210090P15_G	NOCALL	I.Bad Spectrum	0	0	0	0	0	0		0
P07	201322P9_G	G	A.Conservative	1.200103	.996516	6445.3	16.33713	10.938161	775.021657		.563001
P07	201694P4_G	G	A.Conservative	1.203772	.998707	5337.5	32.004005	17.130482	668.407619		.563001
P07	208825P7_G	G	A.Conservative	.982068	.998989	7129.7	13.288138	10.151378	869.680438		.563001
P07	209189P2_G	G	A.Conservative	1.204809	.998278	6277.1	38.7421	25.095037	753.392942		.563001
P07	210090P15_G	NOCALL	I.Bad Spectrum	0	0	0	0	0	0		0
P08	201322P9_G	G	A.Conservative	.663946	.993103	6445.3	19.800391	11.477233	778.716633		.638337
P08	201694P4_G	G	A.Conservative	.554552	.998511	5337.5	22.687859	16.483557	606.262238		.427136
P08	208825P7_G	G	A.Conservative	.307312	.999692	7129.7	8.994812	11.801633	771.5103		.427136
P08	209189P2_G	G	A.Conservative	.531065	.99565	6277.1	24.094989	20.513639	691.530498		.427136
P08	210090P15_G	NOCALL	D.Low Probability	.525365	.810082	5515.6	15.473267	4.922321	670.489581		1.112981
P09	201322P9_G	G	A.Conservative	1.98976	.99733	6445.3	20.832378	17.090965	773.623696		.444635
P09	201694P4_G	NOCALL	D.Low Probability	1.305359	.992476	5337.5	24.93778	6.33493	702.666616		1.051442
P09	208825P7_G	G	A.Conservative	1.623611	.999072	7129.7	21.582542	20.976626	898.813531		.444635
P09	209189P2_G	G	A.Conservative	1.964881	.994945	6277.1	33.241776	26.312678	744.442362		.444635
P09	210090P15_G	NOCALL	I.Bad Spectrum	0	0	0	0	0	0		0
P10	201322P9_G	G	A.Conservative	1.843563	.997462	6445.3	32.191635	20.724619	850.201649		.52016
P10	201694P4_G	G	A.Conservative	1.70604	.995182	5337.5	35.589524	19.06985	637.70483		.52016
P10	208825P7_G	G	A.Conservative	1.576035	.99898	7129.7	35.783112	25.858584	945.722718		.52016
P10	209189P2_G	G	A.Conservative	1.840719	.997579	6277.1	59.866514	37.473916	822.944504		.52016
P10	210090P15_G	NOCALL	I.Bad Spectrum	0	0	0	0	0	0		0
P11	201322P9_G	G	A.Conservative	1.233518	.995769	6445.3	35.357829	21.529982	886.530329		.483855
P11	201694P4_G	G	A.Conservative	1.166184	.996413	5337.5	64.879838	32.109946	647.191919		.483855
P11	208825P7_G	G	A.Conservative	1.056152	.999368	7129.7	28.733885	24.091057	918.807829		.483855
P11	209189P2_G	G	A.Conservative	1.233015	.996945	6277.1	90.280404	53.261248	859.630899		.483855
P11	210090P15_G	NOCALL	D.Low Probability	1.021795	.999098	5515.6	50.813889	12.251674	714.550794		1.171014
P12	201322P9_G	G	A.Conservative	-.928655	.995819	6445.3	22.312686	17.027794	848.697977		.503357
P12	201694P4_G	G	A.Conservative	-.472749	.997347	5337.5	57.95485	36.333579	619.033908		.503357
P12	208825P7_G	G	A.Conservative	-1.243424	.999295	7129.7	21.11599	18.146617	797.108497		.503357
P12	209189P2_G	G	A.Conservative	-.925341	.998695	6277.1	70.074647	51.925488	824.031921		.503357
P12	210090P15_G	NOCALL	I.Bad Spectrum	0	0	0	0	0	0		0
P13	201322P9_G	G	A.Conservative	1.472528	.996382	6445.3	31.750781	23.955261	836.962366		.55735
P13	201694P4_G	G	A.Conservative	1.27598	.998295	5337.5	46.889134	29.794955	663.099664		.55735
P13	208825P7_G	G	A.Conservative	1.043691	.998328	7129.7	27.886482	25.201686	843.761461		.55735
P13	209189P2_G	G	A.Conservative	1.486988	.997708	6277.1	87.28518	64.173927	810.928948		.55735
P13	210090P15_G	NOCALL	I.Bad Spectrum	0	0	0	0	0	0		0
P14	201322P9_G	G	A.Conservative	.741496	.908424	6445.3	11.055724	9.110647	731.805728		.430266
P14	201694P4_G	G	A.Conservative	.686291	.925209	5337.5	13.223047	9.321094	660.587338		.430266
P14	208825P7_G	G	A.Conservative	.60148	.999131	7129.7	13.160712	12.228266	897.764457		.430266
P14	209189P2_G	G	A.Conservative	.742148	.996582	6277.1	27.971631	22.379733	712.906786		.430266
P14	210090P15_G	NOCALL	I.Bad Spectrum	0	0	0	0	0	0		0
P15	201322P9_G	G	A.Conservative	2.157256	.998155	6445.3	23.742523	16.613993	809.729231		.534101
P15	201694P4_G	G	A.Conservative	1.707817	.99842	5337.5	38.687002	21.262486	623.10565		.534101
P15	208825P7_G	G	A.Conservative	1.973327	.998671	7129.7	27.749714	22.328473	873.506044		.534101
P15	209189P2_G	G	A.Conservative	2.15146	.996022	6277.1	56.419363	38.107503	782.141411		.534101
P15	210090P15_G	NOCALL	D.Low Probability	1.487768	.679497	5515.6	15.435651	4.161344	705.556343		1.145887
P16	201322P9_G	G	A.Conservative	1.473626	.997537	6445.3	20.13051	17.777392	789.477897		.412124
P16	201694P4_G	G	A.Conservative	.7262	.99714	5337.5	37.925251	27.643693	635.188503		.412124
P16	208825P7_G	G	A.Conservative	1.832847	.99901	7129.7	18.503727	21.998372	834.511711		.412124
P16	209189P2_G	G	A.Conservative	1.467526	.995896	6277.1	49.597393	42.548905	765.893481		.412124
P16	210090P15_G	NOCALL	I.Bad Spectrum	0	0	0	0	0	0		0
P17	201322P9_G	G	A.Conservative	.984841	.995467	6445.3	14.165686	12.902169	859.517779		.432598
P17	201694P4_G	G	A.Conservative	.977149	.994782	5337.5	29.330505	21.441517	635.295142		.432598
P17	208825P7_G	G	A.Conservative	.71353	.997649	7129.7	9.214718	9.982588	816.218176		.432598
P17	209189P2_G	G	A.Conservative	.987214	.998547	6277.1	37.878101	33.400183	830.691512		.432598
P17	210090P15_G	NOCALL	D.Low Probability	.71051	.504863	5515.6	9.951926	3.118972	700.797385		1.059032
P18	201322P9_G	G	A.Conservative	-.88267	.937279	6445.3	12.936711	9.436081	710.492853		.529638
P18	201694P4_G	G	A.Conservative	-.694156	.998108	5337.5	24.215106	13.985363	570.952924		.529638
P18	208825P7_G	G	A.Conservative	-1.088411	.998829	7129.7	12.527038	11.505779	797.611461		.529638
P18	209189P2_G	G	A.Conservative	-.872898	.997881	6277.1	33.959578	23.936991	692.359354		.529638
P18	210090P15_G	NOCALL	I.Bad Spectrum	0	0	0	0	0	0		0
P19	201322P9_G	G	A.Conservative	1.139544	.99792	6445.3	32.308197	21.107092	811.741911		.605148
P19	201694P4_G	G	A.Conservative	.984491	.996784	5337.5	57.144436	30.480906	646.96509		.605148
P19	208825P7_G	G	A.Conservative	1.165787	.999344	7129.7	28.106133	20.719317	921.106946		.605148
P19	209189P2_G	G	A.Conservative	1.141454	.998388	6277.1	68.763642	43.58943	788.665111		.605148
P19	210090P15_G	NOCALL	I.Bad Spectrum	0	0	0	0	0	0		0
P20	201322P9_G	G	A.Conservative	.625525	.991664	6445.3	19.597516	10.360406	772.053456		.692663
P20	201694P4_G	G	A.Conservative	.158911	.996991	5337.5	17.949279	12.029725	593.461971		.461777
P20	208825P7_G	G	A.Conservative	.838784	.999527	7129.7	10.565311	10.018991	746.674948		.461777
P20	209189P2_G	G	A.Conservative	.955207	.994203	6277.1	24.648828	19.903258	747.674329		.461777
P20	210090P15_G	NOCALL	D.Low Probability	.454955	.559619	5515.6	14.270116	3.429197	651.897646		1.120357
P21	201322P9_G	G	A.Conservative	1.433389	.838662	6445.3	13.448531	8.431245	745.673038		.494013
P21	201694P4_G	G	A.Conservative	1.306868	.998383	5337.5	24.339713	12.422012	610.084835		.494013
P21	208825P7_G	G	A.Conservative	1.379733	.999195	7129.7	13.789876	12.871755	874.158236		.494013
P21	209189P2_G	G	A.Conservative	1.436199	.998045	6277.1	34.628561	21.040601	722.65047		.494013
P21	210090P15_G	NOCALL	I.Bad Spectrum	0	0	0	0	0	0		0
P22	201322P9_G	G	A.Conservative	1.579438	.993221	6445.3	18.899354	14.180838	842.494918		.444112
P22	201694P4_G	G	A.Conservative	1.195261	.997643	5337.5	41.267116	24.997763	635.904906		.444112
P22	208825P7_G	G	A.Conservative	1.475014	.999337	7129.7	20.254077	19.029661	833.268426		.444112
P22	209189P2_G	G	A.Conservative	1.5764	.996259	6277.1	59.104242	42.942223	817.68116		.444112
P22	210090P15_G	NOCALL	I.Bad Spectrum	0	0	0	0	0	0		0
P23	201322P9_G	G	A.Conservative	-.012451	.998047	6445.3	20.785532	15.253917	808.801647		.532318
P23	201694P4_G	G	A.Conservative	.343605	.994048	5337.5	20.320079	11.918206	673.214005		.532318
P23	208825P7_G	G	A.Conservative	.070111	.99892	7129.7	21.02909	17.588622	914.40622		.532318
P23	209189P2_G	G	A.Conservative	.115103	.996759	6277.1	20.398721	14.484551	794.118063		.532318
P23	210090P15_G	NOCALL	I.Bad Spectrum	0	0	0	0	0	0		0
P24	201322P9_G	NOCALL	I.Bad Spectrum	0	0	0	0	0	0		0
P24	201694P4_G	NOCALL	I.Bad Spectrum	0	0	0	0	0	0		0
P24	208825P7_G	NOCALL	I.Bad Spectrum	0	0	0	0	0	0		0
P24	209189P2_G	NOCALL	I.Bad Spectrum	0	0	0	0	0	0		0
P24	210090P15_G	NOCALL	I.Bad Spectrum	0	0	0	0	0	0		0
