# Supplementary material for: Gene expression-based screening for inhibitors of PDGFR signaling
Source: Genome Biol. 2008 Mar 1;9(3):R47. doi: 10.1186/gb-2008-9-3-r47 (PMC2397499; doi:10.1186/gb-2008-9-3-r47)
Supplement: Additional data file 1 — Primary screen data. [file gb-2008-9-3-r47-S1.zip › Primary_Screen_Data/ScreenData/ScreenASDI2/PLATE28022.1_0724.DTL]

Sequenom db=biomass genotype results details	Plate=28022, ExpNo=1	TimeStamp=0724	filename=PLATE28022.1_0724.DTL
well_position	assay_id	genotype_id	Call_Status_LU.description	max_shift	Call.score	Picked_Peaks.mass	Picked_Peaks.height	Picked_Peaks.snr	Picked_Peaks.resolution	Picked_Peaks.integral	Spectra.noise_std_dev
A01	201322P9_G	NOCALL	I.Bad Spectrum	0	0	0	0	0	0		0
A01	201694P4_G	NOCALL	I.Bad Spectrum	0	0	0	0	0	0		0
A01	208825P7_G	NOCALL	I.Bad Spectrum	0	0	0	0	0	0		0
A01	209189P2_G	NOCALL	I.Bad Spectrum	0	0	0	0	0	0		0
A01	210090P15_G	NOCALL	I.Bad Spectrum	0	0	0	0	0	0		0
A02	201322P9_G	G	A.Conservative	8.609765	.996593	6445.3	6.503016	10.730384	811.097981		.271796
A02	201694P4_G	NOCALL	I.Bad Spectrum	0	0	0	0	0	0		0
A02	208825P7_G	NOCALL	I.Bad Spectrum	0	0	0	0	0	0		0
A02	209189P2_G	NOCALL	D.Low Probability	7.871769	.749332	6277.1	4.322793	4.551842	748.363198		.45738
A02	210090P15_G	NOCALL	I.Bad Spectrum	0	0	0	0	0	0		0
A03	201322P9_G	G	B.Moderate	6.750856	.993344	6445.3	15.922353	8.063853	736.391751		.982859
A03	201694P4_G	NOCALL	I.Bad Spectrum	0	0	0	0	0	0		0
A03	208825P7_G	NOCALL	I.Bad Spectrum	0	0	0	0	0	0		0
A03	209189P2_G	NOCALL	D.Low Probability	6.735822	.636857	6277.1	7.877239	3.877935	713.672274		.982859
A03	210090P15_G	NOCALL	I.Bad Spectrum	0	0	0	0	0	0		0
A04	201322P9_G	NOCALL	D.Low Probability	13.238574	0	6445.3	0	0	821.753452		1.048536
A04	201694P4_G	NOCALL	D.Low Probability	11.577666	.984432	5337.5	18.952393	7.19659	675.432869		1.048536
A04	208825P7_G	NOCALL	I.Bad Spectrum	0	0	0	0	0	0		0
A04	209189P2_G	NOCALL	D.Low Probability	13.145234	0	6277.1	0	0	841.329596		1.048536
A04	210090P15_G	NOCALL	I.Bad Spectrum	0	0	0	0	0	0		0
A05	201322P9_G	G	A.Conservative	11.633941	.992715	6445.3	18.186938	11.972427	757.9593		.636252
A05	201694P4_G	NOCALL	D.Low Probability	10.379556	.987442	5337.5	23.941247	8.08405	619.322353		1.218672
A05	208825P7_G	NOCALL	I.Bad Spectrum	0	0	0	0	0	0		0
A05	209189P2_G	G	A.Conservative	11.488706	.994706	6277.1	36.389367	23.319762	759.616112		.636252
A05	210090P15_G	NOCALL	I.Bad Spectrum	0	0	0	0	0	0		0
A06	201322P9_G	G	A.Conservative	8.631114	.994258	6445.3	10.983257	19.680134	768.997674		.337862
A06	201694P4_G	NOCALL	D.Low Probability	6.992016	.791619	5337.5	12.620354	4.86777	682.938016		.960477
A06	208825P7_G	NOCALL	I.Bad Spectrum	0	0	0	0	0	0		0
A06	209189P2_G	G	A.Conservative	8.830841	.993645	6277.1	9.896084	17.39365	820.458825		.337862
A06	210090P15_G	NOCALL	I.Bad Spectrum	0	0	0	0	0	0		0
A07	201322P9_G	NOCALL	I.Bad Spectrum	0	0	0	0	0	0		0
A07	201694P4_G	NOCALL	I.Bad Spectrum	0	0	0	0	0	0		0
A07	208825P7_G	NOCALL	I.Bad Spectrum	0	0	0	0	0	0		0
A07	209189P2_G	NOCALL	I.Bad Spectrum	0	0	0	0	0	0		0
A07	210090P15_G	NOCALL	I.Bad Spectrum	0	0	0	0	0	0		0
A08	201322P9_G	G	A.Conservative	9.278388	.927681	6445.3	15.55338	9.352219	729.057094		.750997
A08	201694P4_G	G	A.Conservative	8.247506	.995976	5337.5	14.894218	12.406209	596.336308		.387144
A08	208825P7_G	NOCALL	I.Bad Spectrum	0	0	0	0	0	0		0
A08	209189P2_G	G	A.Conservative	9.666706	.995991	6277.1	22.937298	22.335056	687.657359		.387144
A08	210090P15_G	NOCALL	I.Bad Spectrum	0	0	0	0	0	0		0
A09	201322P9_G	NOCALL	I.Bad Spectrum	0	0	0	0	0	0		0
A09	201694P4_G	NOCALL	I.Bad Spectrum	0	0	0	0	0	0		0
A09	208825P7_G	NOCALL	I.Bad Spectrum	0	0	0	0	0	0		0
A09	209189P2_G	NOCALL	D.Low Probability	15.179237	0	6277.1	0	0	872.622505		.319251
A09	210090P15_G	NOCALL	I.Bad Spectrum	0	0	0	0	0	0		0
A10	201322P9_G	NOCALL	I.Bad Spectrum	0	0	0	0	0	0		0
A10	201694P4_G	NOCALL	I.Bad Spectrum	0	0	0	0	0	0		0
A10	208825P7_G	NOCALL	I.Bad Spectrum	0	0	0	0	0	0		0
A10	209189P2_G	NOCALL	D.Low Probability	15.179237	0	6277.1	0	0	826.329611		.665352
A10	210090P15_G	NOCALL	I.Bad Spectrum	0	0	0	0	0	0		0
A11	201322P9_G	G	A.Conservative	9.281933	.992965	6445.3	8.77363	10.647931	779.938493		.389644
A11	201694P4_G	G	A.Conservative	8.062937	.99226	5337.5	16.914621	12.731026	663.35498		.581523
A11	208825P7_G	NOCALL	I.Bad Spectrum	0	0	0	0	0	0		0
A11	209189P2_G	G	A.Conservative	9.242337	.992324	6277.1	26.363659	31.260777	778.328537		.389644
A11	210090P15_G	NOCALL	I.Bad Spectrum	0	0	0	0	0	0		0
A12	201322P9_G	G	A.Conservative	7.9507	.966704	6445.3	11.028243	9.684638	761.919836		.494688
A12	201694P4_G	NOCALL	I.Bad Spectrum	0	0	0	0	0	0		0
A12	208825P7_G	NOCALL	I.Bad Spectrum	0	0	0	0	0	0		0
A12	209189P2_G	G	A.Conservative	7.865923	.997439	6277.1	18.949934	10.398234	731.164527		.828551
A12	210090P15_G	NOCALL	I.Bad Spectrum	0	0	0	0	0	0		0
A13	201322P9_G	NOCALL	I.Bad Spectrum	0	0	0	0	0	0		0
A13	201694P4_G	NOCALL	I.Bad Spectrum	0	0	0	0	0	0		0
A13	208825P7_G	NOCALL	I.Bad Spectrum	0	0	0	0	0	0		0
A13	209189P2_G	NOCALL	I.Bad Spectrum	0	0	0	0	0	0		0
A13	210090P15_G	NOCALL	I.Bad Spectrum	0	0	0	0	0	0		0
A14	201322P9_G	NOCALL	I.Bad Spectrum	0	0	0	0	0	0		0
A14	201694P4_G	NOCALL	I.Bad Spectrum	0	0	0	0	0	0		0
A14	208825P7_G	NOCALL	I.Bad Spectrum	0	0	0	0	0	0		0
A14	209189P2_G	NOCALL	I.Bad Spectrum	0	0	0	0	0	0		0
A14	210090P15_G	NOCALL	I.Bad Spectrum	0	0	0	0	0	0		0
A15	201322P9_G	NOCALL	I.Bad Spectrum	0	0	0	0	0	0		0
A15	201694P4_G	NOCALL	D.Low Probability	15.393881	0	5337.5	0	0	680.689506		1.103845
A15	208825P7_G	NOCALL	I.Bad Spectrum	0	0	0	0	0	0		0
A15	209189P2_G	NOCALL	I.Bad Spectrum	0	0	0	0	0	0		0
A15	210090P15_G	NOCALL	I.Bad Spectrum	0	0	0	0	0	0		0
A16	201322P9_G	NOCALL	I.Bad Spectrum	0	0	0	0	0	0		0
A16	201694P4_G	NOCALL	I.Bad Spectrum	0	0	0	0	0	0		0
A16	208825P7_G	NOCALL	I.Bad Spectrum	0	0	0	0	0	0		0
A16	209189P2_G	NOCALL	D.Low Probability	15.179237	0	6277.1	0	0	882.314836		.867087
A16	210090P15_G	NOCALL	I.Bad Spectrum	0	0	0	0	0	0		0
A17	201322P9_G	G	A.Conservative	9.732715	.995998	6445.3	20.365934	10.681847	774.001412		.892538
A17	201694P4_G	NOCALL	D.Low Probability	8.494432	.433451	5337.5	7.197782	2.711542	676.110013		1.057109
A17	208825P7_G	NOCALL	I.Bad Spectrum	0	0	0	0	0	0		0
A17	209189P2_G	NOCALL	D.Low Probability	9.754723	.994225	6277.1	20.49782	8.903916	792.375377		1.057109
A17	210090P15_G	NOCALL	I.Bad Spectrum	0	0	0	0	0	0		0
A18	201322P9_G	G	B.Moderate	7.242609	.810838	6445.3	13.859681	6.553989	836.478126		.975556
A18	201694P4_G	NOCALL	D.Low Probability	6.365951	.707148	5337.5	10.870955	4.344125	673.797902		.975556
A18	208825P7_G	NOCALL	I.Bad Spectrum	0	0	0	0	0	0		0
A18	209189P2_G	NOCALL	D.Low Probability	7.329843	.852105	6277.1	11.173821	5.153025	810.298946		.975556
A18	210090P15_G	NOCALL	I.Bad Spectrum	0	0	0	0	0	0		0
A19	201322P9_G	NOCALL	I.Bad Spectrum	0	0	0	0	0	0		0
A19	201694P4_G	NOCALL	I.Bad Spectrum	0	0	0	0	0	0		0
A19	208825P7_G	NOCALL	I.Bad Spectrum	0	0	0	0	0	0		0
A19	209189P2_G	NOCALL	D.Low Probability	6.367762	.727963	6277.1	5.201649	4.413161	743.289754		.478225
A19	210090P15_G	NOCALL	I.Bad Spectrum	0	0	0	0	0	0		0
A20	201322P9_G	NOCALL	I.Bad Spectrum	0	0	0	0	0	0		0
A20	201694P4_G	NOCALL	I.Bad Spectrum	0	0	0	0	0	0		0
A20	208825P7_G	NOCALL	I.Bad Spectrum	0	0	0	0	0	0		0
A20	209189P2_G	NOCALL	I.Bad Spectrum	0	0	0	0	0	0		0
A20	210090P15_G	NOCALL	I.Bad Spectrum	0	0	0	0	0	0		0
A21	201322P9_G	NOCALL	I.Bad Spectrum	0	0	0	0	0	0		0
A21	201694P4_G	NOCALL	I.Bad Spectrum	0	0	0	0	0	0		0
A21	208825P7_G	NOCALL	I.Bad Spectrum	0	0	0	0	0	0		0
A21	209189P2_G	NOCALL	D.Low Probability	14.417291	0	6277.1	0	0	885.165226		1.079831
A21	210090P15_G	NOCALL	I.Bad Spectrum	0	0	0	0	0	0		0
A22	201322P9_G	G	A.Conservative	11.753641	.99495	6445.3	7.730721	10.653016	760.23433		.353083
A22	201694P4_G	NOCALL	D.Low Probability	9.770832	.985361	5337.5	19.661542	8.108476	694.037989		1.017303
A22	208825P7_G	NOCALL	I.Bad Spectrum	0	0	0	0	0	0		0
A22	209189P2_G	G	A.Conservative	11.843749	.997066	6277.1	16.700675	22.377022	730.756639		.353083
A22	210090P15_G	NOCALL	I.Bad Spectrum	0	0	0	0	0	0		0
A23	201322P9_G	G	A.Conservative	9.60273	.994113	6445.3	20.263891	17.881702	817.671365		.450788
A23	201694P4_G	NOCALL	I.Bad Spectrum	0	0	0	0	0	0		0
A23	208825P7_G	NOCALL	I.Bad Spectrum	0	0	0	0	0	0		0
A23	209189P2_G	NOCALL	D.Low Probability	9.019187	.996733	6277.1	26.32933	12.872243	817.497471		1.08006
A23	210090P15_G	NOCALL	I.Bad Spectrum	0	0	0	0	0	0		0
A24	201322P9_G	NOCALL	D.Low Probability	7.096678	.667074	6445.3	5.776862	4.042999	754.785903		.699185
A24	201694P4_G	NOCALL	I.Bad Spectrum	0	0	0	0	0	0		0
A24	208825P7_G	NOCALL	I.Bad Spectrum	0	0	0	0	0	0		0
A24	209189P2_G	NOCALL	D.Low Probability	7.156706	.480402	6277.1	2.353974	2.967129	697.411087		.331901
A24	210090P15_G	NOCALL	I.Bad Spectrum	0	0	0	0	0	0		0
B01	201322P9_G	NOCALL	I.Bad Spectrum	0	0	0	0	0	0		0
B01	201694P4_G	NOCALL	I.Bad Spectrum	0	0	0	0	0	0		0
B01	208825P7_G	NOCALL	I.Bad Spectrum	0	0	0	0	0	0		0
B01	209189P2_G	NOCALL	I.Bad Spectrum	0	0	0	0	0	0		0
B01	210090P15_G	NOCALL	I.Bad Spectrum	0	0	0	0	0	0		0
B02	201322P9_G	G	A.Conservative	9.522423	.993064	6445.3	12.609155	12.764446	721.346583		.481248
B02	201694P4_G	NOCALL	I.Bad Spectrum	0	0	0	0	0	0		0
B02	208825P7_G	NOCALL	I.Bad Spectrum	0	0	0	0	0	0		0
B02	209189P2_G	NOCALL	D.Low Probability	9.762085	.995017	6277.1	20.174784	9.912231	804.709893		1.070442
B02	210090P15_G	NOCALL	I.Bad Spectrum	0	0	0	0	0	0		0
B03	201322P9_G	G	A.Conservative	10.874285	.980723	6445.3	7.522136	9.856995	858.748208		.346778
B03	201694P4_G	NOCALL	D.Low Probability	9.51293	.992233	5337.5	26.072402	11.381976	688.96186		.943084
B03	208825P7_G	NOCALL	I.Bad Spectrum	0	0	0	0	0	0		0
B03	209189P2_G	G	A.Conservative	10.829322	.983042	6277.1	7.747603	9.886769	868.508213		.346778
B03	210090P15_G	NOCALL	I.Bad Spectrum	0	0	0	0	0	0		0
B04	201322P9_G	NOCALL	I.Bad Spectrum	0	0	0	0	0	0		0
B04	201694P4_G	NOCALL	D.Low Probability	13.039078	0	5337.5	0	0	708.75919		.80988
B04	208825P7_G	NOCALL	I.Bad Spectrum	0	0	0	0	0	0		0
B04	209189P2_G	NOCALL	D.Low Probability	15.095951	0	6277.1	0	0	847.811019		.80988
B04	210090P15_G	NOCALL	I.Bad Spectrum	0	0	0	0	0	0		0
B05	201322P9_G	G	A.Conservative	11.926984	.995384	6445.3	17.811824	16.567387	805.502364		.436225
B05	201694P4_G	NOCALL	D.Low Probability	10.058004	.991601	5337.5	48.370577	17.574391	722.187151		1.056905
B05	208825P7_G	NOCALL	I.Bad Spectrum	0	0	0	0	0	0		0
B05	209189P2_G	G	A.Conservative	11.806949	.997758	6277.1	48.011756	43.494654	816.563148		.436225
B05	210090P15_G	NOCALL	I.Bad Spectrum	0	0	0	0	0	0		0
B06	201322P9_G	G	A.Conservative	11.550332	.998219	6445.3	27.773795	25.980247	895.395561		.378264
B06	201694P4_G	G	A.Conservative	9.951089	.993272	5337.5	22.268512	17.205565	716.876032		.378264
B06	208825P7_G	NOCALL	I.Bad Spectrum	0	0	0	0	0	0		0
B06	209189P2_G	G	A.Conservative	11.454019	.99506	6277.1	68.142243	61.920058	874.156218		.378264
B06	210090P15_G	NOCALL	I.Bad Spectrum	0	0	0	0	0	0		0
B07	201322P9_G	NOCALL	I.Bad Spectrum	0	0	0	0	0	0		0
B07	201694P4_G	NOCALL	I.Bad Spectrum	0	0	0	0	0	0		0
B07	208825P7_G	NOCALL	I.Bad Spectrum	0	0	0	0	0	0		0
B07	209189P2_G	G	A.Conservative	-2.778154	.802662	6277.1	3.305836	8.09384	672.66945		.231186
B07	210090P15_G	NOCALL	I.Bad Spectrum	0	0	0	0	0	0		0
B08	201322P9_G	G	A.Conservative	10.922997	.996001	6445.3	12.732545	11.238016	758.068804		.515362
B08	201694P4_G	NOCALL	D.Low Probability	9.37802	.687425	5337.5	10.309392	4.199277	685.527351		.949166
B08	208825P7_G	NOCALL	I.Bad Spectrum	0	0	0	0	0	0		0
B08	209189P2_G	G	A.Conservative	11.40773	.993122	6277.1	18.412502	18.44623	737.855685		.384124
B08	210090P15_G	NOCALL	I.Bad Spectrum	0	0	0	0	0	0		0
B09	201322P9_G	NOCALL	I.Bad Spectrum	0	0	0	0	0	0		0
B09	201694P4_G	NOCALL	I.Bad Spectrum	0	0	0	0	0	0		0
B09	208825P7_G	NOCALL	I.Bad Spectrum	0	0	0	0	0	0		0
B09	209189P2_G	NOCALL	I.Bad Spectrum	0	0	0	0	0	0		0
B09	210090P15_G	NOCALL	I.Bad Spectrum	0	0	0	0	0	0		0
B10	201322P9_G	NOCALL	D.Low Probability	14.272345	0	6445.3	0	0	892.086742		.923095
B10	201694P4_G	G	A.Conservative	11.780617	.992106	5337.5	15.3054	14.792201	700.815777		.383033
B10	208825P7_G	NOCALL	I.Bad Spectrum	0	0	0	0	0	0		0
B10	209189P2_G	NOCALL	D.Low Probability	14.093522	0	6277.1	0	0	896.308778		.923095
B10	210090P15_G	NOCALL	I.Bad Spectrum	0	0	0	0	0	0		0
B11	201322P9_G	NOCALL	D.Low Probability	12.632779	0	6445.3	0	0	803.349223		1.176403
B11	201694P4_G	G	A.Conservative	11.632769	.993774	5337.5	17.511568	11.372432	642.748123		.43601
B11	208825P7_G	NOCALL	I.Bad Spectrum	0	0	0	0	0	0		0
B11	209189P2_G	NOCALL	D.Low Probability	12.61003	0	6277.1	0	0	776.354017		1.176403
B11	210090P15_G	NOCALL	I.Bad Spectrum	0	0	0	0	0	0		0
B12	201322P9_G	G	A.Conservative	8.46635	.986106	6445.3	8.838548	9.891691	790.044038		.385706
B12	201694P4_G	NOCALL	D.Low Probability	7.12838	.984557	5337.5	20.854427	8.490441	695.151246		1.023544
B12	208825P7_G	NOCALL	I.Bad Spectrum	0	0	0	0	0	0		0
B12	209189P2_G	G	A.Conservative	8.428828	.996026	6277.1	33.012641	35.994572	776.012018		.385706
B12	210090P15_G	NOCALL	I.Bad Spectrum	0	0	0	0	0	0		0
B13	201322P9_G	NOCALL	I.Bad Spectrum	0	0	0	0	0	0		0
B13	201694P4_G	NOCALL	I.Bad Spectrum	0	0	0	0	0	0		0
B13	208825P7_G	NOCALL	I.Bad Spectrum	0	0	0	0	0	0		0
B13	209189P2_G	NOCALL	I.Bad Spectrum	0	0	0	0	0	0		0
B13	210090P15_G	NOCALL	I.Bad Spectrum	0	0	0	0	0	0		0
B14	201322P9_G	G	A.Conservative	11.871591	.994926	6445.3	18.079689	13.831333	764.526082		.583884
B14	201694P4_G	NOCALL	D.Low Probability	10.191296	.762233	5337.5	12.287425	4.632041	693.27464		1.063901
B14	208825P7_G	NOCALL	I.Bad Spectrum	0	0	0	0	0	0		0
B14	209189P2_G	G	A.Conservative	11.852917	.994692	6277.1	44.093976	18.943058	792.842999		1.063901
B14	210090P15_G	NOCALL	I.Bad Spectrum	0	0	0	0	0	0		0
B15	201322P9_G	NOCALL	I.Bad Spectrum	0	0	0	0	0	0		0
B15	201694P4_G	NOCALL	I.Bad Spectrum	0	0	0	0	0	0		0
B15	208825P7_G	NOCALL	I.Bad Spectrum	0	0	0	0	0	0		0
B15	209189P2_G	NOCALL	I.Bad Spectrum	0	0	0	0	0	0		0
B15	210090P15_G	NOCALL	I.Bad Spectrum	0	0	0	0	0	0		0
B16	201322P9_G	NOCALL	D.Low Probability	15.241967	0	6445.3	0	0	965.869225		1.056098
B16	201694P4_G	NOCALL	D.Low Probability	13.029718	0	5337.5	0	0	727.443415		1.056098
B16	208825P7_G	NOCALL	I.Bad Spectrum	0	0	0	0	0	0		0
B16	209189P2_G	NOCALL	D.Low Probability	15.179237	0	6277.1	0	0	943.673561		1.056098
B16	210090P15_G	NOCALL	D.Low Probability	13.278415	0	5515.6	0	0	768.533008		.893949
B17	201322P9_G	G	A.Conservative	11.640064	.992603	6445.3	9.529651	11.736081	831.917183		.363223
B17	201694P4_G	G	A.Conservative	9.774655	.989718	5337.5	22.314136	13.912031	708.926572		.567672
B17	208825P7_G	NOCALL	I.Bad Spectrum	0	0	0	0	0	0		0
B17	209189P2_G	G	A.Conservative	11.706029	.996799	6277.1	24.686209	29.587535	802.593002		.363223
B17	210090P15_G	NOCALL	I.Bad Spectrum	0	0	0	0	0	0		0
B18	201322P9_G	G	A.Conservative	8.247997	.993441	6445.3	15.047798	13.539792	836.017021		.540197
B18	201694P4_G	NOCALL	D.Low Probability	7.275261	.989008	5337.5	25.382173	10.670777	702.99568		1.05167
B18	208825P7_G	NOCALL	I.Bad Spectrum	0	0	0	0	0	0		0
B18	209189P2_G	G	A.Conservative	8.984428	.997877	6277.1	8.219011	12.183636	713.65757		.311305
B18	210090P15_G	NOCALL	I.Bad Spectrum	0	0	0	0	0	0		0
B19	201322P9_G	G	A.Conservative	9.360907	.999489	6445.3	21.523915	24.650508	810.686133		.399559
B19	201694P4_G	G	A.Conservative	8.154351	.997333	5337.5	36.856238	33.724551	662.916723		.399559
B19	208825P7_G	NOCALL	I.Bad Spectrum	0	0	0	0	0	0		0
B19	209189P2_G	G	A.Conservative	9.356094	.996984	6277.1	64.495166	71.51943	791.957481		.399559
B19	210090P15_G	NOCALL	I.Bad Spectrum	0	0	0	0	0	0		0
B20	201322P9_G	G	A.Conservative	7.096341	.983471	6445.3	16.178032	9.892384	793.578851		.714321
B20	201694P4_G	NOCALL	D.Low Probability	6.277715	.715962	5337.5	10.228656	4.404495	696.80493		.913974
B20	208825P7_G	NOCALL	I.Bad Spectrum	0	0	0	0	0	0		0
B20	209189P2_G	G	A.Conservative	6.903085	.801447	6277.1	9.466137	8.066416	788.131474		.537603
B20	210090P15_G	NOCALL	I.Bad Spectrum	0	0	0	0	0	0		0
B21	201322P9_G	NOCALL	I.Bad Spectrum	0	0	0	0	0	0		0
B21	201694P4_G	NOCALL	D.Low Probability	14.392557	0	5337.5	0	0	801.813724		1.030965
B21	208825P7_G	NOCALL	I.Bad Spectrum	0	0	0	0	0	0		0
B21	209189P2_G	NOCALL	I.Bad Spectrum	0	0	0	0	0	0		0
B21	210090P15_G	NOCALL	I.Bad Spectrum	0	0	0	0	0	0		0
B22	201322P9_G	G	A.Conservative	11.747221	.829553	6445.3	8.213801	8.374129	866.115901		.476611
B22	201694P4_G	NOCALL	D.Low Probability	9.952438	.360199	5337.5	5.023625	2.251005	691.932512		.880321
B22	208825P7_G	NOCALL	I.Bad Spectrum	0	0	0	0	0	0		0
B22	209189P2_G	NOCALL	D.Low Probability	11.704495	.919514	6277.1	10.848754	5.598835	834.192621		.880321
B22	210090P15_G	NOCALL	I.Bad Spectrum	0	0	0	0	0	0		0
B23	201322P9_G	G	A.Conservative	10.624994	.995008	6445.3	18.080525	19.86503	790.410616		.409926
B23	201694P4_G	NOCALL	D.Low Probability	9.120022	.989866	5337.5	41.633657	14.504316	678.830146		1.098842
B23	208825P7_G	NOCALL	I.Bad Spectrum	0	0	0	0	0	0		0
B23	209189P2_G	NOCALL	D.Low Probability	10.276587	.996707	6277.1	28.105505	11.271428	819.912396		1.098842
B23	210090P15_G	NOCALL	I.Bad Spectrum	0	0	0	0	0	0		0
B24	201322P9_G	G	A.Conservative	8.391738	.959632	6445.3	6.993074	9.652103	849.107013		.334371
B24	201694P4_G	NOCALL	D.Low Probability	7.547656	.711524	5337.5	8.152164	4.379763	627.327067		.69157
B24	208825P7_G	NOCALL	I.Bad Spectrum	0	0	0	0	0	0		0
B24	209189P2_G	NOCALL	D.Low Probability	8.511332	.635443	6277.1	6.296662	3.878255	795.00613		.69157
B24	210090P15_G	NOCALL	I.Bad Spectrum	0	0	0	0	0	0		0
C01	201322P9_G	NOCALL	I.Bad Spectrum	0	0	0	0	0	0		0
C01	201694P4_G	NOCALL	I.Bad Spectrum	0	0	0	0	0	0		0
C01	208825P7_G	NOCALL	I.Bad Spectrum	0	0	0	0	0	0		0
C01	209189P2_G	NOCALL	I.Bad Spectrum	0	0	0	0	0	0		0
C01	210090P15_G	NOCALL	I.Bad Spectrum	0	0	0	0	0	0		0
C02	201322P9_G	G	A.Conservative	10.430771	.96244	6445.3	13.446545	9.71119	807.916575		.635612
C02	201694P4_G	NOCALL	D.Low Probability	8.645306	.377608	5337.5	7.484643	2.353835	676.674884		1.108558
C02	208825P7_G	NOCALL	I.Bad Spectrum	0	0	0	0	0	0		0
C02	209189P2_G	NOCALL	D.Low Probability	10.085752	.969936	6277.1	15.652239	5.849278	824.196386		1.108558
C02	210090P15_G	NOCALL	I.Bad Spectrum	0	0	0	0	0	0		0
C03	201322P9_G	G	A.Conservative	11.990121	.991513	6445.3	15.854897	11.121501	758.986794		.612537
C03	201694P4_G	NOCALL	D.Low Probability	10.213338	.676141	5337.5	11.772985	4.144386	683.532256		1.071124
C03	208825P7_G	NOCALL	I.Bad Spectrum	0	0	0	0	0	0		0
C03	209189P2_G	G	A.Conservative	11.884119	.99368	6277.1	38.306827	26.106215	757.709014		.612537
C03	210090P15_G	NOCALL	I.Bad Spectrum	0	0	0	0	0	0		0
C04	201322P9_G	NOCALL	I.Bad Spectrum	0	0	0	0	0	0		0
C04	201694P4_G	NOCALL	D.Low Probability	13.416569	0	5337.5	0	0	709.960186		.960439
C04	208825P7_G	NOCALL	I.Bad Spectrum	0	0	0	0	0	0		0
C04	209189P2_G	NOCALL	D.Low Probability	15.179237	0	6277.1	0	0	865.297835		.960439
C04	210090P15_G	NOCALL	I.Bad Spectrum	0	0	0	0	0	0		0
C05	201322P9_G	NOCALL	D.Low Probability	13.297974	0	6445.3	0	0	881.579443		1.040792
C05	201694P4_G	NOCALL	D.Low Probability	11.207448	.990216	5337.5	23.340736	9.575366	745.869627		1.040792
C05	208825P7_G	NOCALL	I.Bad Spectrum	0	0	0	0	0	0		0
C05	209189P2_G	NOCALL	D.Low Probability	13.225178	0	6277.1	0	0	871.692837		1.040792
C05	210090P15_G	NOCALL	I.Bad Spectrum	0	0	0	0	0	0		0
C06	201322P9_G	G	A.Conservative	10.533195	.995798	6445.3	13.854118	10.178285	823.956456		.665462
C06	201694P4_G	NOCALL	D.Low Probability	8.921495	.986809	5337.5	20.464067	8.125546	734.617164		.956709
C06	208825P7_G	NOCALL	I.Bad Spectrum	0	0	0	0	0	0		0
C06	209189P2_G	G	A.Conservative	10.617531	.876201	6277.1	5.941335	8.805381	836.156455		.313317
C06	210090P15_G	NOCALL	I.Bad Spectrum	0	0	0	0	0	0		0
C07	201322P9_G	NOCALL	I.Bad Spectrum	0	0	0	0	0	0		0
C07	201694P4_G	NOCALL	I.Bad Spectrum	0	0	0	0	0	0		0
C07	208825P7_G	NOCALL	I.Bad Spectrum	0	0	0	0	0	0		0
C07	209189P2_G	NOCALL	I.Bad Spectrum	0	0	0	0	0	0		0
C07	210090P15_G	NOCALL	I.Bad Spectrum	0	0	0	0	0	0		0
C08	201322P9_G	G	A.Conservative	11.863328	.996699	6445.3	33.415883	19.907146	783.011484		.715813
C08	201694P4_G	NOCALL	D.Low Probability	10.538898	.991853	5337.5	63.528072	24.063175	675.866285		1.097473
C08	208825P7_G	NOCALL	I.Bad Spectrum	0	0	0	0	0	0		0
C08	209189P2_G	G	A.Conservative	11.811406	.996502	6277.1	93.277693	54.204397	752.538548		.715813
C08	210090P15_G	G	B.Moderate	10.602159	.971892	5515.6	20.043884	7.798657	691.280865		1.097473
C09	201322P9_G	NOCALL	I.Bad Spectrum	0	0	0	0	0	0		0
C09	201694P4_G	NOCALL	I.Bad Spectrum	0	0	0	0	0	0		0
C09	208825P7_G	NOCALL	I.Bad Spectrum	0	0	0	0	0	0		0
C09	209189P2_G	NOCALL	I.Bad Spectrum	0	0	0	0	0	0		0
C09	210090P15_G	NOCALL	I.Bad Spectrum	0	0	0	0	0	0		0
C10	201322P9_G	NOCALL	I.Bad Spectrum	0	0	0	0	0	0		0
C10	201694P4_G	NOCALL	D.Low Probability	13.007828	0	5337.5	0	0	700.84452		1.176291
C10	208825P7_G	NOCALL	I.Bad Spectrum	0	0	0	0	0	0		0
C10	209189P2_G	NOCALL	D.Low Probability	14.975285	0	6277.1	0	0	880.219631		1.176291
C10	210090P15_G	NOCALL	I.Bad Spectrum	0	0	0	0	0	0		0
C11	201322P9_G	NOCALL	D.Low Probability	12.023498	0	6445.3	0	0	831.752558		.915692
C11	201694P4_G	NOCALL	D.Low Probability	10.187915	.986405	5337.5	17.194797	7.404336	748.089192		.915692
C11	208825P7_G	NOCALL	I.Bad Spectrum	0	0	0	0	0	0		0
C11	209189P2_G	G	A.Conservative	11.965027	.990393	6277.1	14.465912	15.221022	810.512908		.401405
C11	210090P15_G	NOCALL	I.Bad Spectrum	0	0	0	0	0	0		0
C12	201322P9_G	G	A.Conservative	11.133102	.989435	6445.3	17.227108	18.093381	821.359027		.392205
C12	201694P4_G	G	A.Conservative	9.44297	.994839	5337.5	17.670479	15.614002	684.442342		.392205
C12	208825P7_G	NOCALL	I.Bad Spectrum	0	0	0	0	0	0		0
C12	209189P2_G	G	A.Conservative	11.107231	.991921	6277.1	52.663251	53.888781	795.679312		.392205
C12	210090P15_G	NOCALL	I.Bad Spectrum	0	0	0	0	0	0		0
C13	201322P9_G	NOCALL	I.Bad Spectrum	0	0	0	0	0	0		0
C13	201694P4_G	NOCALL	D.Low Probability	1.744974	.686745	5337.5	2.21109	4.155998	644.983569		.267153
C13	208825P7_G	NOCALL	I.Bad Spectrum	0	0	0	0	0	0		0
C13	209189P2_G	G	A.Conservative	1.541825	.937831	6277.1	5.662824	9.445639	679.603503		.267153
C13	210090P15_G	NOCALL	I.Bad Spectrum	0	0	0	0	0	0		0
C14	201322P9_G	NOCALL	D.Low Probability	12.960739	0	6445.3	0	0	816.29313		1.046452
C14	201694P4_G	NOCALL	D.Low Probability	11.109371	.900867	5337.5	16.029095	5.484229	676.331328		1.046452
C14	208825P7_G	NOCALL	I.Bad Spectrum	0	0	0	0	0	0		0
C14	209189P2_G	NOCALL	D.Low Probability	12.833109	0	6277.1	0	0	804.968332		1.046452
C14	210090P15_G	NOCALL	I.Bad Spectrum	0	0	0	0	0	0		0
C15	201322P9_G	NOCALL	I.Bad Spectrum	0	0	0	0	0	0		0
C15	201694P4_G	NOCALL	D.Low Probability	15.393881	0	5337.5	0	0	862.31773		.692841
C15	208825P7_G	NOCALL	I.Bad Spectrum	0	0	0	0	0	0		0
C15	209189P2_G	NOCALL	I.Bad Spectrum	0	0	0	0	0	0		0
C15	210090P15_G	NOCALL	I.Bad Spectrum	0	0	0	0	0	0		0
C16	201322P9_G	NOCALL	I.Bad Spectrum	0	0	0	0	0	0		0
C16	201694P4_G	NOCALL	D.Low Probability	14.365863	0	5337.5	0	0	733.454842		.85654
C16	208825P7_G	NOCALL	I.Bad Spectrum	0	0	0	0	0	0		0
C16	209189P2_G	NOCALL	D.Low Probability	15.179237	0	6277.1	0	0	1196.597842		.567914
C16	210090P15_G	NOCALL	I.Bad Spectrum	0	0	0	0	0	0		0
C17	201322P9_G	G	A.Conservative	11.032057	.996184	6445.3	18.975386	19.957121	825.280847		.381209
C17	201694P4_G	NOCALL	D.Low Probability	9.152513	.986922	5337.5	28.612555	11.967882	684.449903		.971522
C17	208825P7_G	NOCALL	I.Bad Spectrum	0	0	0	0	0	0		0
C17	209189P2_G	G	A.Conservative	10.997959	.992841	6277.1	59.985068	61.549302	805.380786		.381209
C17	210090P15_G	NOCALL	I.Bad Spectrum	0	0	0	0	0	0		0
C18	201322P9_G	G	A.Conservative	8.774339	.81133	6445.3	4.621133	8.176043	796.281663		.393598
C18	201694P4_G	G	A.Conservative	7.15879	.809361	5337.5	14.909785	8.246818	672.001771		.688573
C18	208825P7_G	NOCALL	I.Bad Spectrum	0	0	0	0	0	0		0
C18	209189P2_G	G	A.Conservative	8.885169	.996881	6277.1	11.019595	15.673615	776.692387		.393598
C18	210090P15_G	NOCALL	I.Bad Spectrum	0	0	0	0	0	0		0
C19	201322P9_G	G	A.Conservative	9.903868	.862546	6445.3	7.478189	8.677776	751.192057		.379997
C19	201694P4_G	G	A.Conservative	8.735527	.992597	5337.5	15.785281	15.185382	674.614717		.379997
C19	208825P7_G	NOCALL	I.Bad Spectrum	0	0	0	0	0	0		0
C19	209189P2_G	G	A.Conservative	9.965973	.995545	6277.1	15.534556	17.53357	770.097997		.379997
C19	210090P15_G	NOCALL	I.Bad Spectrum	0	0	0	0	0	0		0
C20	201322P9_G	G	A.Conservative	8.698921	.990947	6445.3	12.887533	11.342175	713.989294		.444902
C20	201694P4_G	NOCALL	D.Low Probability	7.511885	.98712	5337.5	33.630601	10.398047	657.308589		1.209768
C20	208825P7_G	NOCALL	I.Bad Spectrum	0	0	0	0	0	0		0
C20	209189P2_G	G	A.Conservative	8.862972	.995071	6277.1	17.390204	14.895276	742.259245		.444902
C20	210090P15_G	NOCALL	I.Bad Spectrum	0	0	0	0	0	0		0
C21	201322P9_G	NOCALL	I.Bad Spectrum	0	0	0	0	0	0		0
C21	201694P4_G	NOCALL	D.Low Probability	13.84914	0	5337.5	0	0	775.47264		.387555
C21	208825P7_G	NOCALL	I.Bad Spectrum	0	0	0	0	0	0		0
C21	209189P2_G	NOCALL	D.Low Probability	15.179237	0	6277.1	0	0	973.390422		.387555
C21	210090P15_G	NOCALL	I.Bad Spectrum	0	0	0	0	0	0		0
C22	201322P9_G	NOCALL	D.Low Probability	13.751113	0	6445.3	0	0	857.528253		1.343776
C22	201694P4_G	NOCALL	D.Low Probability	11.800551	.704034	5337.5	14.751749	4.361768	708.336504		1.343776
C22	208825P7_G	NOCALL	I.Bad Spectrum	0	0	0	0	0	0		0
C22	209189P2_G	NOCALL	D.Low Probability	13.623976	0	6277.1	0	0	865.958793		1.343776
C22	210090P15_G	NOCALL	I.Bad Spectrum	0	0	0	0	0	0		0
C23	201322P9_G	G	A.Conservative	11.363982	.993577	6445.3	16.461171	18.9285	782.263705		.357295
C23	201694P4_G	NOCALL	D.Low Probability	9.119086	.99053	5337.5	17.046316	8.082238	707.472544		.911884
C23	208825P7_G	NOCALL	I.Bad Spectrum	0	0	0	0	0	0		0
C23	209189P2_G	G	A.Conservative	11.206948	.864238	6277.1	7.753223	8.703414	830.214198		.357295
C23	210090P15_G	NOCALL	I.Bad Spectrum	0	0	0	0	0	0		0
C24	201322P9_G	G	B.Moderate	8.639581	.869056	6445.3	11.890625	7.055928	790.981161		.882064
C24	201694P4_G	NOCALL	D.Low Probability	7.551536	.861032	5337.5	10.471841	5.244874	634.272598		.882064
C24	208825P7_G	NOCALL	I.Bad Spectrum	0	0	0	0	0	0		0
C24	209189P2_G	NOCALL	D.Low Probability	8.680116	.990997	6277.1	11.480324	6.646674	778.129161		.882064
C24	210090P15_G	NOCALL	I.Bad Spectrum	0	0	0	0	0	0		0
D01	201322P9_G	G	A.Conservative	-1.532316	.986165	6445.3	9.201101	9.899713	715.429715		.451154
D01	201694P4_G	G	A.Conservative	.702558	.844117	5337.5	5.831889	8.516888	669.352957		.286122
D01	208825P7_G	NOCALL	I.Bad Spectrum	0	0	0	0	0	0		0
D01	209189P2_G	G	A.Conservative	.013782	.993972	6277.1	8.988983	15.870701	733.062422		.286122
D01	210090P15_G	NOCALL	I.Bad Spectrum	0	0	0	0	0	0		0
D02	201322P9_G	G	A.Conservative	10.157825	.946191	6445.3	11.805611	9.506494	823.841922		.472933
D02	201694P4_G	NOCALL	I.Bad Spectrum	0	0	0	0	0	0		0
D02	208825P7_G	NOCALL	I.Bad Spectrum	0	0	0	0	0	0		0
D02	209189P2_G	NOCALL	D.Low Probability	10.039135	.635366	6277.1	6.501756	3.88573	818.945994		.631716
D02	210090P15_G	NOCALL	I.Bad Spectrum	0	0	0	0	0	0		0
D03	201322P9_G	NOCALL	D.Low Probability	13.993576	0	6445.3	0	0	889.209131		.832631
D03	201694P4_G	G	A.Conservative	11.904451	.993096	5337.5	43.995991	35.705808	715.296886		.378727
D03	208825P7_G	NOCALL	I.Bad Spectrum	0	0	0	0	0	0		0
D03	209189P2_G	NOCALL	D.Low Probability	13.974544	0	6277.1	0	0	859.708403		.832631
D03	210090P15_G	NOCALL	I.Bad Spectrum	0	0	0	0	0	0		0
D04	201322P9_G	NOCALL	I.Bad Spectrum	0	0	0	0	0	0		0
D04	201694P4_G	NOCALL	D.Low Probability	14.08842	0	5337.5	0	0	756.098715		.842277
D04	208825P7_G	NOCALL	I.Bad Spectrum	0	0	0	0	0	0		0
D04	209189P2_G	NOCALL	D.Low Probability	15.179237	0	6277.1	0	0	990.43114		.842277
D04	210090P15_G	NOCALL	I.Bad Spectrum	0	0	0	0	0	0		0
D05	201322P9_G	NOCALL	D.Low Probability	12.573144	0	6445.3	0	0	861.662903		.801643
D05	201694P4_G	G	A.Conservative	11.274239	.992083	5337.5	30.366968	27.727264	704.616359		.391181
D05	208825P7_G	NOCALL	I.Bad Spectrum	0	0	0	0	0	0		0
D05	209189P2_G	NOCALL	D.Low Probability	12.564984	0	6277.1	0	0	836.347625		.801643
D05	210090P15_G	NOCALL	I.Bad Spectrum	0	0	0	0	0	0		0
D06	201322P9_G	G	A.Conservative	11.361393	.996489	6445.3	9.914948	10.940982	836.6226		.39423
D06	201694P4_G	NOCALL	D.Low Probability	9.432407	.867298	5337.5	12.932969	5.262122	679.187026		1.011912
D06	208825P7_G	NOCALL	I.Bad Spectrum	0	0	0	0	0	0		0
D06	209189P2_G	G	A.Conservative	11.3387	.995293	6277.1	34.664924	37.286886	807.865902		.39423
D06	210090P15_G	NOCALL	I.Bad Spectrum	0	0	0	0	0	0		0
D07	201322P9_G	G	B.Moderate	-.097148	.934704	6445.3	5.705559	7.496244	704.867864		.473523
D07	201694P4_G	G	B.Moderate	.570686	.967988	5337.5	6.854529	7.795443	606.277201		.473523
D07	208825P7_G	NOCALL	I.Bad Spectrum	0	0	0	0	0	0		0
D07	209189P2_G	G	A.Conservative	-.120424	.857473	6277.1	3.153577	8.668752	526.270806		.299196
D07	210090P15_G	NOCALL	I.Bad Spectrum	0	0	0	0	0	0		0
D08	201322P9_G	G	A.Conservative	11.64491	.99491	6445.3	19.873814	17.220111	787.481341		.528488
D08	201694P4_G	NOCALL	D.Low Probability	9.944941	.944253	5337.5	11.330613	5.796829	687.66594		.821199
D08	208825P7_G	NOCALL	I.Bad Spectrum	0	0	0	0	0	0		0
D08	209189P2_G	G	A.Conservative	11.626744	.996351	6277.1	17.278995	14.639871	782.705732		.528488
D08	210090P15_G	NOCALL	D.Low Probability	10.116968	.443788	5515.6	5.206461	2.733682	698.528637		.821199
D09	201322P9_G	NOCALL	I.Bad Spectrum	0	0	0	0	0	0		0
D09	201694P4_G	NOCALL	D.Low Probability	14.569632	0	5337.5	0	0	711.122212		.812479
D09	208825P7_G	NOCALL	I.Bad Spectrum	0	0	0	0	0	0		0
D09	209189P2_G	NOCALL	I.Bad Spectrum	0	0	0	0	0	0		0
D09	210090P15_G	NOCALL	I.Bad Spectrum	0	0	0	0	0	0		0
D10	201322P9_G	NOCALL	I.Bad Spectrum	0	0	0	0	0	0		0
D10	201694P4_G	NOCALL	D.Low Probability	14.725481	0	5337.5	0	0	721.3805		.871142
D10	208825P7_G	NOCALL	I.Bad Spectrum	0	0	0	0	0	0		0
D10	209189P2_G	NOCALL	I.Bad Spectrum	0	0	0	0	0	0		0
D10	210090P15_G	NOCALL	I.Bad Spectrum	0	0	0	0	0	0		0
D11	201322P9_G	NOCALL	D.Low Probability	13.748697	0	6445.3	0	0	885.469491		.994538
D11	201694P4_G	NOCALL	D.Low Probability	11.666286	.985813	5337.5	37.130557	13.933593	692.482082		.994538
D11	208825P7_G	NOCALL	I.Bad Spectrum	0	0	0	0	0	0		0
D11	209189P2_G	NOCALL	D.Low Probability	13.720986	0	6277.1	0	0	857.066125		.994538
D11	210090P15_G	NOCALL	I.Bad Spectrum	0	0	0	0	0	0		0
D12	201322P9_G	G	A.Conservative	10.17175	.995308	6445.3	9.425878	10.278495	850.066934		.375852
D12	201694P4_G	G	A.Conservative	9.042346	.99537	5337.5	16.926741	15.361978	677.968864		.375852
D12	208825P7_G	NOCALL	I.Bad Spectrum	0	0	0	0	0	0		0
D12	209189P2_G	G	A.Conservative	10.166925	.996971	6277.1	29.652074	31.456649	828.283331		.375852
D12	210090P15_G	NOCALL	I.Bad Spectrum	0	0	0	0	0	0		0
D13	201322P9_G	NOCALL	I.Bad Spectrum	0	0	0	0	0	0		0
D13	201694P4_G	G	A.Conservative	1.68077	.975204	5337.5	9.523893	9.770104	581.56405		.668553
D13	208825P7_G	NOCALL	I.Bad Spectrum	0	0	0	0	0	0		0
D13	209189P2_G	G	A.Conservative	2.187959	.919649	6277.1	3.64788	9.232883	542.408479		.27099
D13	210090P15_G	NOCALL	I.Bad Spectrum	0	0	0	0	0	0		0
D14	201322P9_G	NOCALL	D.Low Probability	13.884558	0	6445.3	0	0	876.528379		.865911
D14	201694P4_G	NOCALL	D.Low Probability	12.177049	0	5337.5	0	0	708.294494		.865911
D14	208825P7_G	NOCALL	I.Bad Spectrum	0	0	0	0	0	0		0
D14	209189P2_G	NOCALL	D.Low Probability	13.881993	0	6277.1	0	0	853.039633		.865911
D14	210090P15_G	NOCALL	I.Bad Spectrum	0	0	0	0	0	0		0
D15	201322P9_G	NOCALL	I.Bad Spectrum	0	0	0	0	0	0		0
D15	201694P4_G	NOCALL	D.Low Probability	15.393881	0	5337.5	0	0	770.509988		1.011008
D15	208825P7_G	NOCALL	I.Bad Spectrum	0	0	0	0	0	0		0
D15	209189P2_G	NOCALL	I.Bad Spectrum	0	0	0	0	0	0		0
D15	210090P15_G	NOCALL	I.Bad Spectrum	0	0	0	0	0	0		0
D16	201322P9_G	NOCALL	D.Low Probability	15.241967	0	6445.3	0	0	993.916323		1.02823
D16	201694P4_G	NOCALL	D.Low Probability	13.86293	0	5337.5	0	0	734.629576		1.02823
D16	208825P7_G	NOCALL	I.Bad Spectrum	0	0	0	0	0	0		0
D16	209189P2_G	NOCALL	D.Low Probability	15.179237	0	6277.1	0	0	977.872623		1.02823
D16	210090P15_G	NOCALL	I.Bad Spectrum	0	0	0	0	0	0		0
D17	201322P9_G	G	A.Conservative	11.717767	.994946	6445.3	23.557751	28.50156	857.7818		.36703
D17	201694P4_G	G	A.Conservative	10.05943	.996234	5337.5	20.125455	20.230938	691.990108		.36703
D17	208825P7_G	NOCALL	I.Bad Spectrum	0	0	0	0	0	0		0
D17	209189P2_G	G	A.Conservative	11.724706	.997969	6277.1	48.463695	57.049047	837.657997		.36703
D17	210090P15_G	NOCALL	I.Bad Spectrum	0	0	0	0	0	0		0
D18	201322P9_G	G	A.Conservative	11.550747	.996422	6445.3	17.940058	16.205602	804.714025		.430657
D18	201694P4_G	G	A.Conservative	10.222093	.990222	5337.5	29.436075	21.822128	690.223563		.430657
D18	208825P7_G	NOCALL	I.Bad Spectrum	0	0	0	0	0	0		0
D18	209189P2_G	G	A.Conservative	11.53984	.995005	6277.1	66.680301	58.480119	774.265205		.430657
D18	210090P15_G	NOCALL	I.Bad Spectrum	0	0	0	0	0	0		0
D19	201322P9_G	NOCALL	I.Bad Spectrum	0	0	0	0	0	0		0
D19	201694P4_G	NOCALL	I.Bad Spectrum	0	0	0	0	0	0		0
D19	208825P7_G	NOCALL	I.Bad Spectrum	0	0	0	0	0	0		0
D19	209189P2_G	G	A.Conservative	8.319565	.998523	6277.1	4.217591	12.353778	612.435978		.267547
D19	210090P15_G	NOCALL	I.Bad Spectrum	0	0	0	0	0	0		0
D20	201322P9_G	NOCALL	D.Low Probability	15.241967	0	6445.3	0	0	948.185808		1.135182
D20	201694P4_G	NOCALL	D.Low Probability	13.552316	0	5337.5	0	0	708.323555		1.135182
D20	208825P7_G	NOCALL	I.Bad Spectrum	0	0	0	0	0	0		0
D20	209189P2_G	NOCALL	D.Low Probability	15.179237	0	6277.1	0	0	935.443038		1.135182
D20	210090P15_G	NOCALL	I.Bad Spectrum	0	0	0	0	0	0		0
D21	201322P9_G	NOCALL	D.Low Probability	15.241967	0	6445.3	0	0	1075.151186		1.052991
D21	201694P4_G	NOCALL	D.Low Probability	14.156865	0	5337.5	0	0	710.10555		1.052991
D21	208825P7_G	NOCALL	I.Bad Spectrum	0	0	0	0	0	0		0
D21	209189P2_G	NOCALL	D.Low Probability	15.179237	0	6277.1	0	0	1079.728496		1.052991
D21	210090P15_G	NOCALL	I.Bad Spectrum	0	0	0	0	0	0		0
D22	201322P9_G	NOCALL	I.Bad Spectrum	0	0	0	0	0	0		0
D22	201694P4_G	NOCALL	D.Low Probability	12.572521	0	5337.5	0	0	710.073963		.93542
D22	208825P7_G	NOCALL	I.Bad Spectrum	0	0	0	0	0	0		0
D22	209189P2_G	NOCALL	D.Low Probability	14.600845	0	6277.1	0	0	908.039154		.93542
D22	210090P15_G	NOCALL	I.Bad Spectrum	0	0	0	0	0	0		0
D23	201322P9_G	NOCALL	D.Low Probability	12.070181	0	6445.3	0	0	824.920489		.569387
D23	201694P4_G	NOCALL	I.Bad Spectrum	0	0	0	0	0	0		0
D23	208825P7_G	NOCALL	I.Bad Spectrum	0	0	0	0	0	0		0
D23	209189P2_G	NOCALL	D.Low Probability	11.965006	.821509	6277.1	7.893755	4.974202	786.760419		.569387
D23	210090P15_G	G	C.Aggressive	10.687486	.981447	5515.6	10.797419	5.928537	692.547404		.569387
D24	201322P9_G	NOCALL	I.Bad Spectrum	0	0	0	0	0	0		0
D24	201694P4_G	NOCALL	I.Bad Spectrum	0	0	0	0	0	0		0
D24	208825P7_G	NOCALL	I.Bad Spectrum	0	0	0	0	0	0		0
D24	209189P2_G	NOCALL	I.Bad Spectrum	0	0	0	0	0	0		0
D24	210090P15_G	NOCALL	I.Bad Spectrum	0	0	0	0	0	0		0
E01	201322P9_G	NOCALL	I.Bad Spectrum	0	0	0	0	0	0		0
E01	201694P4_G	NOCALL	I.Bad Spectrum	0	0	0	0	0	0		0
E01	208825P7_G	NOCALL	I.Bad Spectrum	0	0	0	0	0	0		0
E01	209189P2_G	NOCALL	I.Bad Spectrum	0	0	0	0	0	0		0
E01	210090P15_G	NOCALL	I.Bad Spectrum	0	0	0	0	0	0		0
E02	201322P9_G	G	A.Conservative	9.625507	.997799	6445.3	14.738085	15.525079	754.394964		.383186
E02	201694P4_G	NOCALL	D.Low Probability	7.741451	.727565	5337.5	11.528344	4.46313	652.065084		1.016675
E02	208825P7_G	NOCALL	I.Bad Spectrum	0	0	0	0	0	0		0
E02	209189P2_G	NOCALL	D.Low Probability	8.978427	.996007	6277.1	27.231734	12.192343	794.86214		1.016675
E02	210090P15_G	NOCALL	I.Bad Spectrum	0	0	0	0	0	0		0
E03	201322P9_G	G	A.Conservative	7.842518	.96979	6445.3	6.204248	9.842239	744.280578		.297883
E03	201694P4_G	NOCALL	D.Low Probability	6.580849	.989572	5337.5	34.769053	13.427483	726.991026		.992786
E03	208825P7_G	NOCALL	I.Bad Spectrum	0	0	0	0	0	0		0
E03	209189P2_G	G	A.Conservative	7.777112	.989	6277.1	23.931723	36.912527	708.875251		.297883
E03	210090P15_G	NOCALL	I.Bad Spectrum	0	0	0	0	0	0		0
E04	201322P9_G	NOCALL	D.Low Probability	13.070843	0	6445.3	0	0	850.153581		.996647
E04	201694P4_G	G	A.Conservative	11.906009	.993266	5337.5	21.620483	13.825863	648.360585		.563972
E04	208825P7_G	NOCALL	I.Bad Spectrum	0	0	0	0	0	0		0
E04	209189P2_G	NOCALL	D.Low Probability	13.018231	0	6277.1	0	0	828.391604		.996647
E04	210090P15_G	NOCALL	I.Bad Spectrum	0	0	0	0	0	0		0
E05	201322P9_G	G	A.Conservative	11.561418	.99545	6445.3	18.562056	18.606443	850.018903		.403155
E05	201694P4_G	NOCALL	D.Low Probability	10.131386	.989487	5337.5	37.050726	14.03009	729.625518		.988886
E05	208825P7_G	NOCALL	I.Bad Spectrum	0	0	0	0	0	0		0
E05	209189P2_G	G	A.Conservative	11.472167	.998544	6277.1	53.492167	52.236819	842.209907		.403155
E05	210090P15_G	NOCALL	I.Bad Spectrum	0	0	0	0	0	0		0
E06	201322P9_G	G	A.Conservative	8.464116	.991708	6445.3	12.121271	14.497889	773.510836		.358934
E06	201694P4_G	G	A.Conservative	7.113612	.992531	5337.5	23.816148	24.024214	677.226282		.358934
E06	208825P7_G	NOCALL	I.Bad Spectrum	0	0	0	0	0	0		0
E06	209189P2_G	G	A.Conservative	8.452918	.993916	6277.1	38.124113	44.44614	755.219064		.358934
E06	210090P15_G	NOCALL	I.Bad Spectrum	0	0	0	0	0	0		0
E07	201322P9_G	NOCALL	I.Bad Spectrum	0	0	0	0	0	0		0
E07	201694P4_G	G	B.Moderate	-4.721248	.824425	5337.5	8.196203	6.665959	577.19294		.597494
E07	208825P7_G	NOCALL	I.Bad Spectrum	0	0	0	0	0	0		0
E07	209189P2_G	G	A.Conservative	-6.143608	.997442	6277.1	10.730289	12.191597	656.664649		.597494
E07	210090P15_G	NOCALL	I.Bad Spectrum	0	0	0	0	0	0		0
E08	201322P9_G	NOCALL	D.Low Probability	10.44721	.997259	6445.3	43.701147	17.45856	779.541521		1.114076
E08	201694P4_G	NOCALL	D.Low Probability	8.915578	.991886	5337.5	39.348595	13.367954	650.050211		1.114076
E08	208825P7_G	NOCALL	I.Bad Spectrum	0	0	0	0	0	0		0
E08	209189P2_G	G	A.Conservative	10.942642	.992871	6277.1	48.597627	53.015539	734.688601		.351537
E08	210090P15_G	NOCALL	I.Bad Spectrum	0	0	0	0	0	0		0
E09	201322P9_G	NOCALL	I.Bad Spectrum	0	0	0	0	0	0		0
E09	201694P4_G	NOCALL	I.Bad Spectrum	0	0	0	0	0	0		0
E09	208825P7_G	NOCALL	I.Bad Spectrum	0	0	0	0	0	0		0
E09	209189P2_G	NOCALL	I.Bad Spectrum	0	0	0	0	0	0		0
E09	210090P15_G	NOCALL	I.Bad Spectrum	0	0	0	0	0	0		0
E10	201322P9_G	NOCALL	D.Low Probability	15.241967	0	6445.3	0	0	913.929273		.842456
E10	201694P4_G	NOCALL	D.Low Probability	14.200922	0	5337.5	0	0	730.749926		1.167903
E10	208825P7_G	NOCALL	I.Bad Spectrum	0	0	0	0	0	0		0
E10	209189P2_G	NOCALL	D.Low Probability	15.179237	0	6277.1	0	0	883.202065		.842456
E10	210090P15_G	NOCALL	I.Bad Spectrum	0	0	0	0	0	0		0
E11	201322P9_G	G	A.Conservative	10.653189	.993655	6445.3	13.733276	13.458019	803.514541		.417314
E11	201694P4_G	NOCALL	D.Low Probability	8.885454	.9897	5337.5	19.248737	8.231935	673.359585		1.007869
E11	208825P7_G	NOCALL	I.Bad Spectrum	0	0	0	0	0	0		0
E11	209189P2_G	G	A.Conservative	10.694428	.996822	6277.1	29.140762	27.716289	797.453407		.417314
E11	210090P15_G	NOCALL	I.Bad Spectrum	0	0	0	0	0	0		0
E12	201322P9_G	NOCALL	D.Low Probability	8.114675	.991652	6445.3	22.968776	13.430637	787.00264		.899472
E12	201694P4_G	NOCALL	D.Low Probability	6.714113	.982535	5337.5	25.396405	12.60397	665.119117		.899472
E12	208825P7_G	NOCALL	I.Bad Spectrum	0	0	0	0	0	0		0
E12	209189P2_G	G	A.Conservative	8.439661	.994951	6277.1	43.414354	47.330576	783.456492		.37977
E12	210090P15_G	NOCALL	I.Bad Spectrum	0	0	0	0	0	0		0
E13	201322P9_G	G	A.Conservative	-4.787102	.826323	6445.3	10.847544	8.318238	678.56527		.708054
E13	201694P4_G	G	A.Conservative	-4.485714	.996665	5337.5	19.485164	14.217317	589.315901		.605618
E13	208825P7_G	NOCALL	I.Bad Spectrum	0	0	0	0	0	0		0
E13	209189P2_G	G	A.Conservative	-2.369473	.868764	6277.1	3.879172	8.772913	450.539912		.322993
E13	210090P15_G	NOCALL	I.Bad Spectrum	0	0	0	0	0	0		0
E14	201322P9_G	G	A.Conservative	11.015141	.812347	6445.3	9.355596	8.229496	807.992855		.417293
E14	201694P4_G	NOCALL	D.Low Probability	9.352129	.990336	5337.5	29.68794	10.364792	680.772047		1.133851
E14	208825P7_G	NOCALL	I.Bad Spectrum	0	0	0	0	0	0		0
E14	209189P2_G	G	A.Conservative	10.909962	.996889	6277.1	43.647298	37.393084	778.063069		.417293
E14	210090P15_G	NOCALL	I.Bad Spectrum	0	0	0	0	0	0		0
E15	201322P9_G	NOCALL	I.Bad Spectrum	0	0	0	0	0	0		0
E15	201694P4_G	NOCALL	I.Bad Spectrum	0	0	0	0	0	0		0
E15	208825P7_G	NOCALL	I.Bad Spectrum	0	0	0	0	0	0		0
E15	209189P2_G	NOCALL	I.Bad Spectrum	0	0	0	0	0	0		0
E15	210090P15_G	NOCALL	I.Bad Spectrum	0	0	0	0	0	0		0
E16	201322P9_G	NOCALL	I.Bad Spectrum	0	0	0	0	0	0		0
E16	201694P4_G	NOCALL	D.Low Probability	15.393881	0	5337.5	0	0	688.667433		.725464
E16	208825P7_G	NOCALL	I.Bad Spectrum	0	0	0	0	0	0		0
E16	209189P2_G	NOCALL	I.Bad Spectrum	0	0	0	0	0	0		0
E16	210090P15_G	NOCALL	I.Bad Spectrum	0	0	0	0	0	0		0
E17	201322P9_G	G	A.Conservative	11.084812	.996941	6445.3	21.513325	24.622318	834.369407		.393129
E17	201694P4_G	G	A.Conservative	9.819827	.998318	5337.5	53.918555	52.254074	698.439633		.393129
E17	208825P7_G	NOCALL	I.Bad Spectrum	0	0	0	0	0	0		0
E17	209189P2_G	G	A.Conservative	11.084726	.998942	6277.1	72.862039	81.339505	814.292439		.393129
E17	210090P15_G	G	A.Conservative	9.842415	.995929	5515.6	20.96792	20.877135	721.453554		.393129
E18	201322P9_G	G	A.Conservative	8.106461	.893939	6445.3	12.854501	8.974815	698.596933		.684603
E18	201694P4_G	NOCALL	I.Bad Spectrum	0	0	0	0	0	0		0
E18	208825P7_G	NOCALL	I.Bad Spectrum	0	0	0	0	0	0		0
E18	209189P2_G	G	A.Conservative	8.360566	.827449	6277.1	4.406	8.325362	720.005904		.264988
E18	210090P15_G	NOCALL	I.Bad Spectrum	0	0	0	0	0	0		0
E19	201322P9_G	G	A.Conservative	9.206375	.997113	6445.3	28.652633	24.030838	790.741674		.457336
E19	201694P4_G	G	A.Conservative	7.786863	.996105	5337.5	59.136411	41.47054	674.341194		.457336
E19	208825P7_G	NOCALL	I.Bad Spectrum	0	0	0	0	0	0		0
E19	209189P2_G	G	A.Conservative	9.212403	.997331	6277.1	93.452865	76.282843	770.995093		.457336
E19	210090P15_G	NOCALL	I.Bad Spectrum	0	0	0	0	0	0		0
E20	201322P9_G	G	A.Conservative	8.222778	.998051	6445.3	22.189155	25.168704	704.766638		.370097
E20	201694P4_G	G	A.Conservative	7.127794	.992955	5337.5	25.298714	24.503921	578.327222		.370097
E20	208825P7_G	NOCALL	D.Low Probability	10.284441	.621367	7129.7	4.311466	3.768966	665.894626		.594245
E20	209189P2_G	G	A.Conservative	8.227444	.993028	6277.1	46.244413	51.208089	687.469297		.370097
E20	210090P15_G	NOCALL	I.Bad Spectrum	0	0	0	0	0	0		0
E21	201322P9_G	NOCALL	D.Low Probability	14.386806	0	6445.3	0	0	941.34449		.927918
E21	201694P4_G	NOCALL	D.Low Probability	12.35873	0	5337.5	0	0	699.409955		.927918
E21	208825P7_G	NOCALL	I.Bad Spectrum	0	0	0	0	0	0		0
E21	209189P2_G	NOCALL	D.Low Probability	14.384928	0	6277.1	0	0	916.27992		.927918
E21	210090P15_G	NOCALL	D.Low Probability	12.370641	0	5515.6	0	0	724.361557		.927918
E22	201322P9_G	G	A.Conservative	11.135324	.995354	6445.3	18.423553	21.814585	775.135638		.362513
E22	201694P4_G	G	A.Conservative	9.417038	.997749	5337.5	37.570582	37.476682	650.791779		.362513
E22	208825P7_G	NOCALL	I.Bad Spectrum	0	0	0	0	0	0		0
E22	209189P2_G	G	A.Conservative	11.140061	.999535	6277.1	49.793961	57.460813	753.419885		.362513
E22	210090P15_G	NOCALL	I.Bad Spectrum	0	0	0	0	0	0		0
E23	201322P9_G	NOCALL	D.Low Probability	9.398156	.729019	6445.3	11.52168	4.430369	771.25015		1.023051
E23	201694P4_G	NOCALL	D.Low Probability	7.916887	.571643	5337.5	11.045798	3.526326	665.927795		1.023051
E23	208825P7_G	NOCALL	I.Bad Spectrum	0	0	0	0	0	0		0
E23	209189P2_G	NOCALL	D.Low Probability	9.378896	.248048	6277.1	4.323305	1.616547	781.889972		1.023051
E23	210090P15_G	NOCALL	I.Bad Spectrum	0	0	0	0	0	0		0
E24	201322P9_G	G	A.Conservative	7.918654	.97993	6445.3	9.183082	9.886689	728.23348		.372863
E24	201694P4_G	NOCALL	D.Low Probability	6.727849	.48586	5337.5	7.167715	3.010868	639.707296		.973856
E24	208825P7_G	NOCALL	I.Bad Spectrum	0	0	0	0	0	0		0
E24	209189P2_G	NOCALL	D.Low Probability	7.700444	.997732	6277.1	21.553383	10.464238	781.656599		.973856
E24	210090P15_G	NOCALL	I.Bad Spectrum	0	0	0	0	0	0		0
F01	201322P9_G	NOCALL	I.Bad Spectrum	0	0	0	0	0	0		0
F01	201694P4_G	NOCALL	I.Bad Spectrum	0	0	0	0	0	0		0
F01	208825P7_G	NOCALL	I.Bad Spectrum	0	0	0	0	0	0		0
F01	209189P2_G	NOCALL	I.Bad Spectrum	0	0	0	0	0	0		0
F01	210090P15_G	NOCALL	I.Bad Spectrum	0	0	0	0	0	0		0
F02	201322P9_G	G	A.Conservative	10.095738	.996681	6445.3	14.932481	17.918239	745.915236		.346281
F02	201694P4_G	NOCALL	D.Low Probability	8.700098	.355756	5337.5	6.065007	2.230402	694.031464		.959386
F02	208825P7_G	NOCALL	I.Bad Spectrum	0	0	0	0	0	0		0
F02	209189P2_G	NOCALL	D.Low Probability	9.996817	.996021	6277.1	16.909134	7.393198	861.008401		.959386
F02	210090P15_G	NOCALL	I.Bad Spectrum	0	0	0	0	0	0		0
F03	201322P9_G	G	A.Conservative	11.966282	.995566	6445.3	25.390698	23.302749	767.741997		.400198
F03	201694P4_G	G	A.Conservative	9.684027	.996442	5337.5	46.119685	35.735664	711.296578		.400198
F03	208825P7_G	NOCALL	I.Bad Spectrum	0	0	0	0	0	0		0
F03	209189P2_G	G	A.Conservative	11.966996	.99715	6277.1	81.841398	73.189875	748.038249		.400198
F03	210090P15_G	G	A.Conservative	9.830923	.89277	5515.6	14.335293	9.00952	716.169686		.601887
F04	201322P9_G	NOCALL	D.Low Probability	15.241967	0	6445.3	0	0	1067.976882		.949592
F04	201694P4_G	NOCALL	D.Low Probability	13.769135	0	5337.5	0	0	746.846631		.949592
F04	208825P7_G	NOCALL	I.Bad Spectrum	0	0	0	0	0	0		0
F04	209189P2_G	NOCALL	D.Low Probability	15.179237	0	6277.1	0	0	1043.996754		.949592
F04	210090P15_G	NOCALL	D.Low Probability	13.791174	0	5515.6	0	0	779.026562		.949592
F05	201322P9_G	G	A.Conservative	11.87761	.994288	6445.3	42.81286	27.842593	828.077875		.653518
F05	201694P4_G	G	A.Conservative	10.670176	.993936	5337.5	28.944861	23.764456	715.049101		.338047
F05	208825P7_G	NOCALL	I.Bad Spectrum	0	0	0	0	0	0		0
F05	209189P2_G	G	A.Conservative	11.868011	.996925	6277.1	134.104884	84.979587	804.188113		.653518
F05	210090P15_G	NOCALL	I.Bad Spectrum	0	0	0	0	0	0		0
F06	201322P9_G	G	A.Conservative	8.837571	.842651	6445.3	11.613994	8.470035	751.115135		.598749
F06	201694P4_G	NOCALL	D.Low Probability	8.189996	.993819	5337.5	11.650414	6.219644	648.772253		.805225
F06	208825P7_G	NOCALL	I.Bad Spectrum	0	0	0	0	0	0		0
F06	209189P2_G	G	A.Conservative	8.992889	.996492	6277.1	24.354059	17.245445	731.701653		.598749
F06	210090P15_G	NOCALL	I.Bad Spectrum	0	0	0	0	0	0		0
F07	201322P9_G	NOCALL	I.Bad Spectrum	0	0	0	0	0	0		0
F07	201694P4_G	NOCALL	I.Bad Spectrum	0	0	0	0	0	0		0
F07	208825P7_G	NOCALL	I.Bad Spectrum	0	0	0	0	0	0		0
F07	209189P2_G	G	A.Conservative	-2.358509	.825488	6277.1	4.895127	8.298286	705.218787		.325382
F07	210090P15_G	NOCALL	I.Bad Spectrum	0	0	0	0	0	0		0
F08	201322P9_G	G	A.Conservative	11.3928	.996182	6445.3	10.972522	16.857245	831.248032		.317581
F08	201694P4_G	G	A.Conservative	9.659719	.989666	5337.5	8.933841	11.77316	695.196675		.317581
F08	208825P7_G	NOCALL	I.Bad Spectrum	0	0	0	0	0	0		0
F08	209189P2_G	G	A.Conservative	11.378342	.99364	6277.1	43.356667	65.101308	803.047323		.317581
F08	210090P15_G	G	C.Aggressive	10.031966	.99505	5515.6	10.389144	6.049882	712.538292		.702645
F09	201322P9_G	NOCALL	I.Bad Spectrum	0	0	0	0	0	0		0
F09	201694P4_G	NOCALL	I.Bad Spectrum	0	0	0	0	0	0		0
F09	208825P7_G	NOCALL	I.Bad Spectrum	0	0	0	0	0	0		0
F09	209189P2_G	NOCALL	I.Bad Spectrum	0	0	0	0	0	0		0
F09	210090P15_G	NOCALL	I.Bad Spectrum	0	0	0	0	0	0		0
F10	201322P9_G	NOCALL	I.Bad Spectrum	0	0	0	0	0	0		0
F10	201694P4_G	NOCALL	D.Low Probability	13.385386	0	5337.5	0	0	730.061486		.699813
F10	208825P7_G	NOCALL	I.Bad Spectrum	0	0	0	0	0	0		0
F10	209189P2_G	NOCALL	D.Low Probability	15.179237	0	6277.1	0	0	906.605529		.699813
F10	210090P15_G	NOCALL	I.Bad Spectrum	0	0	0	0	0	0		0
F11	201322P9_G	G	A.Conservative	11.846871	.990372	6445.3	17.916009	16.634012	791.141736		.491606
F11	201694P4_G	NOCALL	D.Low Probability	10.6791	.989237	5337.5	19.784072	10.174497	703.807775		.857751
F11	208825P7_G	NOCALL	I.Bad Spectrum	0	0	0	0	0	0		0
F11	209189P2_G	G	A.Conservative	11.839117	.99548	6277.1	51.956605	46.997019	770.408135		.491606
F11	210090P15_G	NOCALL	I.Bad Spectrum	0	0	0	0	0	0		0
F12	201322P9_G	G	A.Conservative	9.11596	.994943	6445.3	7.675142	10.974069	783.478275		.326949
F12	201694P4_G	G	A.Conservative	7.64768	.996637	5337.5	18.788665	22.500301	697.161879		.326949
F12	208825P7_G	NOCALL	I.Bad Spectrum	0	0	0	0	0	0		0
F12	209189P2_G	G	A.Conservative	9.120956	.99643	6277.1	26.378491	36.742759	761.118221		.326949
F12	210090P15_G	NOCALL	I.Bad Spectrum	0	0	0	0	0	0		0
F13	201322P9_G	G	B.Moderate	-.601889	.829272	6445.3	7.173135	6.678849	704.675637		.672477
F13	201694P4_G	G	A.Conservative	1.009234	.822953	5337.5	3.919335	8.282395	586.862427		.300008
F13	208825P7_G	NOCALL	I.Bad Spectrum	0	0	0	0	0	0		0
F13	209189P2_G	G	A.Conservative	-.006295	.995135	6277.1	6.182197	11.874147	615.567616		.300008
F13	210090P15_G	NOCALL	I.Bad Spectrum	0	0	0	0	0	0		0
F14	201322P9_G	NOCALL	D.Low Probability	12.2339	0	6445.3	0	0	824.424575		1.016871
F14	201694P4_G	G	A.Conservative	10.091564	.991732	5337.5	28.663927	13.118124	729.349544		.827071
F14	208825P7_G	NOCALL	I.Bad Spectrum	0	0	0	0	0	0		0
F14	209189P2_G	G	A.Conservative	11.780002	.994237	6277.1	37.779525	25.344877	778.487916		.701562
F14	210090P15_G	NOCALL	I.Bad Spectrum	0	0	0	0	0	0		0
F15	201322P9_G	NOCALL	I.Bad Spectrum	0	0	0	0	0	0		0
F15	201694P4_G	NOCALL	I.Bad Spectrum	0	0	0	0	0	0		0
F15	208825P7_G	NOCALL	I.Bad Spectrum	0	0	0	0	0	0		0
F15	209189P2_G	NOCALL	D.Low Probability	-7.563284	0	6277.1	0	0	16.248679		.407973
F15	210090P15_G	NOCALL	I.Bad Spectrum	0	0	0	0	0	0		0
F16	201322P9_G	NOCALL	D.Low Probability	15.241967	0	6445.3	0	0	1073.557201		1.005104
F16	201694P4_G	NOCALL	D.Low Probability	14.057815	0	5337.5	0	0	759.309652		1.005104
F16	208825P7_G	NOCALL	I.Bad Spectrum	0	0	0	0	0	0		0
F16	209189P2_G	NOCALL	D.Low Probability	15.179237	0	6277.1	0	0	1142.89729		1.005104
F16	210090P15_G	NOCALL	D.Low Probability	14.216589	0	5515.6	0	0	792.989987		1.005104
F17	201322P9_G	G	A.Conservative	11.580938	.998135	6445.3	54.405317	39.529951	788.432534		.604491
F17	201694P4_G	G	A.Conservative	10.771501	.99095	5337.5	38.399237	35.174104	680.320647		.367789
F17	208825P7_G	NOCALL	D.Low Probability	12.775237	0	7129.7	0	0	637.230875		.955455
F17	209189P2_G	G	A.Conservative	11.578723	.996005	6277.1	117.27013	83.133361	765.456442		.604491
F17	210090P15_G	NOCALL	I.Bad Spectrum	0	0	0	0	0	0		0
F18	201322P9_G	G	A.Conservative	8.980133	.997675	6445.3	21.758536	30.639899	875.888085		.309904
F18	201694P4_G	G	A.Conservative	7.531823	.995282	5337.5	24.673575	29.322617	697.163526		.309904
F18	208825P7_G	G	B.Moderate	9.244647	.942515	7129.7	7.60637	7.567617	803.984926		.614987
F18	209189P2_G	G	A.Conservative	8.97996	.998407	6277.1	50.584362	69.442197	850.426309		.309904
F18	210090P15_G	NOCALL	I.Bad Spectrum	0	0	0	0	0	0		0
F19	201322P9_G	G	A.Conservative	9.724086	.996003	6445.3	17.935063	18.158986	783.587667		.379569
F19	201694P4_G	G	A.Conservative	8.325545	.994038	5337.5	22.475242	19.275853	645.44736		.379569
F19	208825P7_G	NOCALL	I.Bad Spectrum	0	0	0	0	0	0		0
F19	209189P2_G	G	A.Conservative	9.727665	.998315	6277.1	48.743999	48.116624	760.386115		.379569
F19	210090P15_G	NOCALL	I.Bad Spectrum	0	0	0	0	0	0		0
F20	201322P9_G	G	A.Conservative	10.145419	.997766	6445.3	25.395968	28.180737	813.329319		.379113
F20	201694P4_G	G	A.Conservative	8.607951	.993449	5337.5	43.699259	41.046245	684.264934		.379113
F20	208825P7_G	G	B.Moderate	11.651669	.965877	7129.7	9.822325	7.740943	789.975327		.91775
F20	209189P2_G	G	A.Conservative	10.144299	.998949	6277.1	67.453244	72.988596	791.668831		.379113
F20	210090P15_G	NOCALL	I.Bad Spectrum	0	0	0	0	0	0		0
F21	201322P9_G	NOCALL	D.Low Probability	15.241967	0	6445.3	0	0	1249.820689		.785384
F21	201694P4_G	NOCALL	D.Low Probability	14.359475	0	5337.5	0	0	771.271244		.969957
F21	208825P7_G	NOCALL	I.Bad Spectrum	0	0	0	0	0	0		0
F21	209189P2_G	NOCALL	D.Low Probability	15.179237	0	6277.1	0	0	1255.642922		.785384
F21	210090P15_G	NOCALL	I.Bad Spectrum	0	0	0	0	0	0		0
F22	201322P9_G	NOCALL	D.Low Probability	12.818446	0	6445.3	0	0	868.004113		.912317
F22	201694P4_G	G	A.Conservative	10.880971	.994456	5337.5	22.374885	20.798959	662.694899		.347589
F22	208825P7_G	NOCALL	I.Bad Spectrum	0	0	0	0	0	0		0
F22	209189P2_G	NOCALL	D.Low Probability	12.81873	0	6277.1	0	0	845.239442		.912317
F22	210090P15_G	NOCALL	I.Bad Spectrum	0	0	0	0	0	0		0
F23	201322P9_G	G	A.Conservative	10.845861	.998476	6445.3	52.460432	48.484985	768.645498		.41436
F23	201694P4_G	G	A.Conservative	9.35166	.996418	5337.5	56.389334	43.077942	675.452098		.41436
F23	208825P7_G	G	A.Conservative	11.767929	.999305	7129.7	13.350828	23.199837	698.203723		.41436
F23	209189P2_G	G	A.Conservative	10.648895	.99589	6277.1	29.943899	26.893564	758.877589		.41436
F23	210090P15_G	NOCALL	I.Bad Spectrum	0	0	0	0	0	0		0
F24	201322P9_G	G	A.Conservative	10.021307	.992308	6445.3	15.186226	14.865864	771.793396		.414748
F24	201694P4_G	NOCALL	D.Low Probability	8.214414	.71084	5337.5	11.809629	4.353368	645.275948		1.03278
F24	208825P7_G	NOCALL	I.Bad Spectrum	0	0	0	0	0	0		0
F24	209189P2_G	NOCALL	D.Low Probability	9.447975	.993113	6277.1	20.99549	8.851824	794.721827		1.03278
F24	210090P15_G	NOCALL	I.Bad Spectrum	0	0	0	0	0	0		0
G01	201322P9_G	NOCALL	I.Bad Spectrum	0	0	0	0	0	0		0
G01	201694P4_G	NOCALL	I.Bad Spectrum	0	0	0	0	0	0		0
G01	208825P7_G	NOCALL	I.Bad Spectrum	0	0	0	0	0	0		0
G01	209189P2_G	NOCALL	I.Bad Spectrum	0	0	0	0	0	0		0
G01	210090P15_G	NOCALL	I.Bad Spectrum	0	0	0	0	0	0		0
G02	201322P9_G	G	A.Conservative	10.88444	.992289	6445.3	11.358773	11.436386	863.647345		.396892
G02	201694P4_G	NOCALL	D.Low Probability	9.155772	.306239	5337.5	5.384811	1.949255	705.795752		1.116605
G02	208825P7_G	NOCALL	I.Bad Spectrum	0	0	0	0	0	0		0
G02	209189P2_G	NOCALL	D.Low Probability	10.644452	.993084	6277.1	16.038988	6.705478	850.479517		1.116605
G02	210090P15_G	NOCALL	I.Bad Spectrum	0	0	0	0	0	0		0
G03	201322P9_G	NOCALL	D.Low Probability	12.92503	0	6445.3	0	0	836.693339		1.05865
G03	201694P4_G	G	A.Conservative	10.545605	.994915	5337.5	17.205017	14.855002	664.705719		.395399
G03	208825P7_G	NOCALL	I.Bad Spectrum	0	0	0	0	0	0		0
G03	209189P2_G	NOCALL	D.Low Probability	12.913829	0	6277.1	0	0	811.545259		1.05865
G03	210090P15_G	NOCALL	I.Bad Spectrum	0	0	0	0	0	0		0
G04	201322P9_G	NOCALL	D.Low Probability	15.241967	0	6445.3	0	0	992.846788		.930924
G04	201694P4_G	NOCALL	D.Low Probability	13.213924	0	5337.5	0	0	737.304771		.930924
G04	208825P7_G	NOCALL	I.Bad Spectrum	0	0	0	0	0	0		0
G04	209189P2_G	NOCALL	D.Low Probability	15.179237	0	6277.1	0	0	978.819018		.930924
G04	210090P15_G	NOCALL	D.Low Probability	13.313769	0	5515.6	0	0	770.114665		.930924
G05	201322P9_G	NOCALL	D.Low Probability	14.637296	0	6445.3	0	0	844.136425		.675137
G05	201694P4_G	NOCALL	D.Low Probability	12.594363	0	5337.5	0	0	661.066085		.795182
G05	208825P7_G	NOCALL	I.Bad Spectrum	0	0	0	0	0	0		0
G05	209189P2_G	NOCALL	D.Low Probability	14.828228	0	6277.1	0	0	822.483297		.795182
G05	210090P15_G	NOCALL	I.Bad Spectrum	0	0	0	0	0	0		0
G06	201322P9_G	G	A.Conservative	10.746429	.994284	6445.3	7.911458	11.233623	794.906793		.342244
G06	201694P4_G	G	A.Conservative	8.75209	.991759	5337.5	8.621478	10.364844	712.18252		.342244
G06	208825P7_G	NOCALL	I.Bad Spectrum	0	0	0	0	0	0		0
G06	209189P2_G	G	A.Conservative	10.699948	.998632	6277.1	25.318989	35.07802	792.520391		.342244
G06	210090P15_G	NOCALL	I.Bad Spectrum	0	0	0	0	0	0		0
G07	201322P9_G	NOCALL	I.Bad Spectrum	0	0	0	0	0	0		0
G07	201694P4_G	NOCALL	I.Bad Spectrum	0	0	0	0	0	0		0
G07	208825P7_G	NOCALL	I.Bad Spectrum	0	0	0	0	0	0		0
G07	209189P2_G	NOCALL	I.Bad Spectrum	0	0	0	0	0	0		0
G07	210090P15_G	NOCALL	I.Bad Spectrum	0	0	0	0	0	0		0
G08	201322P9_G	G	A.Conservative	11.194977	.993624	6445.3	10.937718	11.64183	835.644428		.372839
G08	201694P4_G	NOCALL	D.Low Probability	9.353042	.813153	5337.5	17.76077	4.945691	684.729729		1.183258
G08	208825P7_G	NOCALL	I.Bad Spectrum	0	0	0	0	0	0		0
G08	209189P2_G	G	A.Conservative	11.074253	.994016	6277.1	27.710669	28.72572	785.900239		.372839
G08	210090P15_G	NOCALL	I.Bad Spectrum	0	0	0	0	0	0		0
G09	201322P9_G	NOCALL	I.Bad Spectrum	0	0	0	0	0	0		0
G09	201694P4_G	NOCALL	I.Bad Spectrum	0	0	0	0	0	0		0
G09	208825P7_G	NOCALL	I.Bad Spectrum	0	0	0	0	0	0		0
G09	209189P2_G	NOCALL	I.Bad Spectrum	0	0	0	0	0	0		0
G09	210090P15_G	NOCALL	I.Bad Spectrum	0	0	0	0	0	0		0
G10	201322P9_G	NOCALL	I.Bad Spectrum	0	0	0	0	0	0		0
G10	201694P4_G	NOCALL	D.Low Probability	13.227722	0	5337.5	0	0	736.474003		.614953
G10	208825P7_G	NOCALL	I.Bad Spectrum	0	0	0	0	0	0		0
G10	209189P2_G	NOCALL	D.Low Probability	15.179237	0	6277.1	0	0	848.671012		.614953
G10	210090P15_G	NOCALL	I.Bad Spectrum	0	0	0	0	0	0		0
G11	201322P9_G	NOCALL	D.Low Probability	12.800529	0	6445.3	0	0	891.306438		.928249
G11	201694P4_G	G	A.Conservative	11.632799	.998185	5337.5	38.507638	40.468911	634.39768		.330942
G11	208825P7_G	NOCALL	I.Bad Spectrum	0	0	0	0	0	0		0
G11	209189P2_G	NOCALL	D.Low Probability	12.800401	0	6277.1	0	0	866.240009		.928249
G11	210090P15_G	NOCALL	I.Bad Spectrum	0	0	0	0	0	0		0
G12	201322P9_G	G	A.Conservative	9.856573	.994483	6445.3	18.801279	19.302828	806.779996		.552742
G12	201694P4_G	G	A.Conservative	8.729891	.994083	5337.5	26.310972	22.081453	661.260029		.552742
G12	208825P7_G	NOCALL	I.Bad Spectrum	0	0	0	0	0	0		0
G12	209189P2_G	G	A.Conservative	10.051527	.985943	6277.1	5.987342	9.969672	644.101739		.365498
G12	210090P15_G	G	B.Moderate	8.571765	.948456	5515.6	13.173446	7.668641	720.881193		.903338
G13	201322P9_G	NOCALL	I.Bad Spectrum	0	0	0	0	0	0		0
G13	201694P4_G	NOCALL	I.Bad Spectrum	0	0	0	0	0	0		0
G13	208825P7_G	NOCALL	I.Bad Spectrum	0	0	0	0	0	0		0
G13	209189P2_G	G	A.Conservative	.591146	.886622	6277.1	4.274305	8.903748	553.704328		.40002
G13	210090P15_G	NOCALL	I.Bad Spectrum	0	0	0	0	0	0		0
G14	201322P9_G	NOCALL	D.Low Probability	12.969494	0	6445.3	0	0	827.433684		.942996
G14	201694P4_G	G	A.Conservative	11.174229	.993479	5337.5	31.58437	33.906182	646.928013		.357335
G14	208825P7_G	NOCALL	I.Bad Spectrum	0	0	0	0	0	0		0
G14	209189P2_G	NOCALL	D.Low Probability	12.959733	0	6277.1	0	0	805.091631		.942996
G14	210090P15_G	NOCALL	I.Bad Spectrum	0	0	0	0	0	0		0
G15	201322P9_G	NOCALL	I.Bad Spectrum	0	0	0	0	0	0		0
G15	201694P4_G	NOCALL	D.Low Probability	14.415576	0	5337.5	0	0	761.196308		.710748
G15	208825P7_G	NOCALL	I.Bad Spectrum	0	0	0	0	0	0		0
G15	209189P2_G	NOCALL	I.Bad Spectrum	0	0	0	0	0	0		0
G15	210090P15_G	NOCALL	I.Bad Spectrum	0	0	0	0	0	0		0
G16	201322P9_G	NOCALL	I.Bad Spectrum	0	0	0	0	0	0		0
G16	201694P4_G	NOCALL	D.Low Probability	13.658338	0	5337.5	0	0	715.500534		.653323
G16	208825P7_G	NOCALL	I.Bad Spectrum	0	0	0	0	0	0		0
G16	209189P2_G	NOCALL	I.Bad Spectrum	0	0	0	0	0	0		0
G16	210090P15_G	NOCALL	I.Bad Spectrum	0	0	0	0	0	0		0
G17	201322P9_G	G	A.Conservative	11.487329	.995256	6445.3	11.831585	15.399543	844.203714		.348495
G17	201694P4_G	G	A.Conservative	9.143599	.993946	5337.5	28.261249	13.860861	646.316395		.817142
G17	208825P7_G	NOCALL	I.Bad Spectrum	0	0	0	0	0	0		0
G17	209189P2_G	G	A.Conservative	11.451809	.996756	6277.1	23.551813	29.880578	820.674504		.348495
G17	210090P15_G	NOCALL	I.Bad Spectrum	0	0	0	0	0	0		0
G18	201322P9_G	G	A.Conservative	10.176725	.998033	6445.3	15.291993	16.768468	872.010876		.400038
G18	201694P4_G	G	A.Conservative	8.908822	.998121	5337.5	19.861802	18.447868	649.36414		.400038
G18	208825P7_G	NOCALL	I.Bad Spectrum	0	0	0	0	0	0		0
G18	209189P2_G	G	A.Conservative	10.184893	.998217	6277.1	45.5308	48.695784	849.587113		.400038
G18	210090P15_G	NOCALL	I.Bad Spectrum	0	0	0	0	0	0		0
G19	201322P9_G	G	A.Conservative	9.810816	.993688	6445.3	13.485879	10.02841	715.157909		.654055
G19	201694P4_G	G	A.Conservative	8.81999	.99694	5337.5	7.174444	10.780007	579.407862		.291909
G19	208825P7_G	NOCALL	I.Bad Spectrum	0	0	0	0	0	0		0
G19	209189P2_G	G	A.Conservative	10.058564	.996676	6277.1	10.641477	15.679296	679.839995		.291909
G19	210090P15_G	NOCALL	I.Bad Spectrum	0	0	0	0	0	0		0
G20	201322P9_G	G	A.Conservative	7.141856	.994888	6445.3	39.415638	43.032229	794.272759		.38732
G20	201694P4_G	G	A.Conservative	6.413623	.98958	5337.5	29.713365	27.843117	658.012635		.38732
G20	208825P7_G	G	B.Moderate	8.323115	.82446	7129.7	9.088553	6.619509	746.603528		.896444
G20	209189P2_G	G	A.Conservative	7.144493	.997938	6277.1	84.469759	90.093291	771.416495		.38732
G20	210090P15_G	NOCALL	D.Low Probability	6.403059	.579401	5515.6	8.08543	3.556874	689.31127		.896444
G21	201322P9_G	NOCALL	I.Bad Spectrum	0	0	0	0	0	0		0
G21	201694P4_G	NOCALL	D.Low Probability	14.234527	0	5337.5	0	0	734.8797		1.212192
G21	208825P7_G	NOCALL	I.Bad Spectrum	0	0	0	0	0	0		0
G21	209189P2_G	NOCALL	D.Low Probability	15.179237	0	6277.1	0	0	1013.680277		1.000993
G21	210090P15_G	NOCALL	I.Bad Spectrum	0	0	0	0	0	0		0
G22	201322P9_G	NOCALL	D.Low Probability	14.218163	0	6445.3	0	0	874.982483		1.112294
G22	201694P4_G	G	A.Conservative	11.993639	.993073	5337.5	65.038579	37.876652	659.427521		.577241
G22	208825P7_G	NOCALL	I.Bad Spectrum	0	0	0	0	0	0		0
G22	209189P2_G	NOCALL	D.Low Probability	14.208398	0	6277.1	0	0	862.555808		1.112294
G22	210090P15_G	NOCALL	I.Bad Spectrum	0	0	0	0	0	0		0
G23	201322P9_G	G	A.Conservative	11.475093	.995216	6445.3	15.527593	17.902035	777.793021		.390607
G23	201694P4_G	NOCALL	D.Low Probability	9.76508	.988136	5337.5	42.288073	15.750961	695.674568		1.011131
G23	208825P7_G	NOCALL	I.Bad Spectrum	0	0	0	0	0	0		0
G23	209189P2_G	NOCALL	D.Low Probability	11.239785	.99638	6277.1	29.563587	12.781037	819.712571		1.011131
G23	210090P15_G	NOCALL	I.Bad Spectrum	0	0	0	0	0	0		0
G24	201322P9_G	G	A.Conservative	9.707669	.898402	6445.3	9.793995	9.054891	730.389134		.412061
G24	201694P4_G	NOCALL	I.Bad Spectrum	0	0	0	0	0	0		0
G24	208825P7_G	NOCALL	I.Bad Spectrum	0	0	0	0	0	0		0
G24	209189P2_G	NOCALL	D.Low Probability	8.996176	.995219	6277.1	19.096002	8.368969	809.343047		1.083094
G24	210090P15_G	NOCALL	I.Bad Spectrum	0	0	0	0	0	0		0
H01	201322P9_G	G	A.Conservative	-1.074268	.830497	6445.3	8.376162	8.360594	661.939534		.640207
H01	201694P4_G	G	A.Conservative	-.519974	.95412	5337.5	9.107419	9.573533	576.20716		.416253
H01	208825P7_G	NOCALL	I.Bad Spectrum	0	0	0	0	0	0		0
H01	209189P2_G	G	A.Conservative	-1.136761	.84803	6277.1	3.904298	8.585044	516.951476		.299343
H01	210090P15_G	NOCALL	I.Bad Spectrum	0	0	0	0	0	0		0
H02	201322P9_G	G	A.Conservative	11.562072	.996394	6445.3	6.389071	11.279168	785.985135		.332726
H02	201694P4_G	NOCALL	D.Low Probability	8.53495	.507087	5337.5	8.127915	3.134686	674.544429		1.022501
H02	208825P7_G	NOCALL	I.Bad Spectrum	0	0	0	0	0	0		0
H02	209189P2_G	NOCALL	D.Low Probability	10.065772	.993129	6277.1	14.396709	6.428516	799.75813		1.022501
H02	210090P15_G	NOCALL	I.Bad Spectrum	0	0	0	0	0	0		0
H03	201322P9_G	NOCALL	D.Low Probability	15.241967	0	6445.3	0	0	975.833259		1.129958
H03	201694P4_G	NOCALL	D.Low Probability	13.57846	0	5337.5	0	0	738.349294		1.129958
H03	208825P7_G	NOCALL	I.Bad Spectrum	0	0	0	0	0	0		0
H03	209189P2_G	NOCALL	D.Low Probability	15.179237	0	6277.1	0	0	957.433361		1.129958
H03	210090P15_G	NOCALL	I.Bad Spectrum	0	0	0	0	0	0		0
H04	201322P9_G	NOCALL	D.Low Probability	15.168815	0	6445.3	0	0	863.979229		.950906
H04	201694P4_G	NOCALL	D.Low Probability	12.829494	0	5337.5	0	0	686.663007		.950906
H04	208825P7_G	NOCALL	I.Bad Spectrum	0	0	0	0	0	0		0
H04	209189P2_G	NOCALL	D.Low Probability	15.119574	0	6277.1	0	0	835.926616		.950906
H04	210090P15_G	NOCALL	D.Low Probability	12.879042	0	5515.6	0	0	711.932199		.950906
H05	201322P9_G	NOCALL	D.Low Probability	13.748164	0	6445.3	0	0	904.075122		.937395
H05	201694P4_G	G	A.Conservative	11.87308	.995959	5337.5	52.643255	43.46983	689.982855		.518045
H05	208825P7_G	NOCALL	I.Bad Spectrum	0	0	0	0	0	0		0
H05	209189P2_G	NOCALL	D.Low Probability	13.747151	0	6277.1	0	0	884.033696		.937395
H05	210090P15_G	NOCALL	I.Bad Spectrum	0	0	0	0	0	0		0
H06	201322P9_G	G	A.Conservative	11.776029	.996511	6445.3	17.481875	18.484224	795.310218		.395404
H06	201694P4_G	NOCALL	D.Low Probability	9.323823	.987821	5337.5	34.387897	12.501128	656.541385		1.086195
H06	208825P7_G	NOCALL	I.Bad Spectrum	0	0	0	0	0	0		0
H06	209189P2_G	G	A.Conservative	11.781787	.996197	6277.1	42.231524	43.536408	759.41497		.395404
H06	210090P15_G	NOCALL	I.Bad Spectrum	0	0	0	0	0	0		0
H07	201322P9_G	NOCALL	I.Bad Spectrum	0	0	0	0	0	0		0
H07	201694P4_G	G	B.Moderate	-.256983	.932343	5337.5	4.955181	7.502207	491.843906		.401638
H07	208825P7_G	NOCALL	I.Bad Spectrum	0	0	0	0	0	0		0
H07	209189P2_G	G	A.Conservative	.065831	.994083	6277.1	4.95585	11.405431	574.320785		.260184
H07	210090P15_G	NOCALL	I.Bad Spectrum	0	0	0	0	0	0		0
H08	201322P9_G	G	A.Conservative	11.37176	.992427	6445.3	26.205087	17.705629	753.479634		.555409
H08	201694P4_G	G	A.Conservative	10.359703	.992318	5337.5	16.391458	17.295213	713.095195		.363202
H08	208825P7_G	NOCALL	I.Bad Spectrum	0	0	0	0	0	0		0
H08	209189P2_G	G	A.Conservative	11.346091	.994152	6277.1	79.259983	52.236261	736.05063		.555409
H08	210090P15_G	NOCALL	I.Bad Spectrum	0	0	0	0	0	0		0
H09	201322P9_G	NOCALL	I.Bad Spectrum	0	0	0	0	0	0		0
H09	201694P4_G	NOCALL	D.Low Probability	14.319164	0	5337.5	0	0	759.033278		.533467
H09	208825P7_G	NOCALL	I.Bad Spectrum	0	0	0	0	0	0		0
H09	209189P2_G	NOCALL	I.Bad Spectrum	0	0	0	0	0	0		0
H09	210090P15_G	NOCALL	I.Bad Spectrum	0	0	0	0	0	0		0
H10	201322P9_G	NOCALL	D.Low Probability	15.241967	0	6445.3	0	0	851.596837		1.02969
H10	201694P4_G	NOCALL	D.Low Probability	13.126625	0	5337.5	0	0	715.705112		1.02969
H10	208825P7_G	NOCALL	I.Bad Spectrum	0	0	0	0	0	0		0
H10	209189P2_G	NOCALL	D.Low Probability	15.179237	0	6277.1	0	0	847.605301		1.02969
H10	210090P15_G	NOCALL	I.Bad Spectrum	0	0	0	0	0	0		0
H11	201322P9_G	NOCALL	D.Low Probability	13.36991	0	6445.3	0	0	859.476771		.997479
H11	201694P4_G	G	A.Conservative	11.807739	.990272	5337.5	25.271939	24.134926	658.39855		.381304
H11	208825P7_G	NOCALL	I.Bad Spectrum	0	0	0	0	0	0		0
H11	209189P2_G	NOCALL	D.Low Probability	13.366391	0	6277.1	0	0	834.950283		.997479
H11	210090P15_G	NOCALL	I.Bad Spectrum	0	0	0	0	0	0		0
H12	201322P9_G	G	A.Conservative	10.624185	.99836	6445.3	29.758137	29.278153	856.368061		.478416
H12	201694P4_G	G	A.Conservative	9.197399	.992697	5337.5	31.975632	26.304912	672.135166		.478416
H12	208825P7_G	NOCALL	I.Bad Spectrum	0	0	0	0	0	0		0
H12	209189P2_G	G	A.Conservative	10.622649	.996853	6277.1	70.982722	68.031744	831.716838		.478416
H12	210090P15_G	NOCALL	I.Bad Spectrum	0	0	0	0	0	0		0
H13	201322P9_G	G	B.Moderate	1.796728	.805627	6445.3	9.202655	6.474567	652.745632		.898806
H13	201694P4_G	G	A.Conservative	2.331661	.995605	5337.5	7.101345	11.507301	624.549798		.321147
H13	208825P7_G	NOCALL	I.Bad Spectrum	0	0	0	0	0	0		0
H13	209189P2_G	G	A.Conservative	2.292062	.996442	6277.1	10.518778	16.475369	710.728622		.321147
H13	210090P15_G	NOCALL	I.Bad Spectrum	0	0	0	0	0	0		0
H14	201322P9_G	NOCALL	D.Low Probability	13.999	0	6445.3	0	0	844.528821		.998288
H14	201694P4_G	G	A.Conservative	11.979581	.995307	5337.5	29.307797	28.07273	680.306564		.387426
H14	208825P7_G	NOCALL	I.Bad Spectrum	0	0	0	0	0	0		0
H14	209189P2_G	NOCALL	D.Low Probability	13.996317	0	6277.1	0	0	821.593119		.998288
H14	210090P15_G	NOCALL	I.Bad Spectrum	0	0	0	0	0	0		0
H15	201322P9_G	NOCALL	I.Bad Spectrum	0	0	0	0	0	0		0
H15	201694P4_G	NOCALL	D.Low Probability	15.393881	0	5337.5	0	0	839.040271		.753207
H15	208825P7_G	NOCALL	I.Bad Spectrum	0	0	0	0	0	0		0
H15	209189P2_G	NOCALL	I.Bad Spectrum	0	0	0	0	0	0		0
H15	210090P15_G	NOCALL	I.Bad Spectrum	0	0	0	0	0	0		0
H16	201322P9_G	NOCALL	D.Low Probability	15.241967	0	6445.3	0	0	1124.499953		.697253
H16	201694P4_G	NOCALL	D.Low Probability	14.583361	0	5337.5	0	0	758.692942		1.012412
H16	208825P7_G	NOCALL	I.Bad Spectrum	0	0	0	0	0	0		0
H16	209189P2_G	NOCALL	I.Bad Spectrum	0	0	0	0	0	0		0
H16	210090P15_G	NOCALL	I.Bad Spectrum	0	0	0	0	0	0		0
H17	201322P9_G	G	A.Conservative	11.742081	.997637	6445.3	37.648685	31.135978	811.229139		.495801
H17	201694P4_G	G	A.Conservative	10.468752	.996437	5337.5	24.902033	20.632566	699.0082		.348199
H17	208825P7_G	NOCALL	I.Bad Spectrum	0	0	0	0	0	0		0
H17	209189P2_G	G	A.Conservative	11.743304	.998513	6277.1	73.433713	59.152133	788.129349		.495801
H17	210090P15_G	NOCALL	I.Bad Spectrum	0	0	0	0	0	0		0
H18	201322P9_G	G	A.Conservative	10.4882	.914457	6445.3	3.477033	9.17926	863.702058		.259795
H18	201694P4_G	G	A.Conservative	9.577151	.999098	5337.5	4.972204	10.004051	781.670243		.259795
H18	208825P7_G	NOCALL	I.Bad Spectrum	0	0	0	0	0	0		0
H18	209189P2_G	G	A.Conservative	10.492521	.995231	6277.1	8.279688	21.931942	835.679245		.259795
H18	210090P15_G	NOCALL	I.Bad Spectrum	0	0	0	0	0	0		0
H19	201322P9_G	NOCALL	I.Bad Spectrum	0	0	0	0	0	0		0
H19	201694P4_G	G	A.Conservative	6.142728	.996487	5337.5	9.984654	10.438841	661.768282		.669965
H19	208825P7_G	NOCALL	I.Bad Spectrum	0	0	0	0	0	0		0
H19	209189P2_G	G	A.Conservative	7.522422	.997379	6277.1	3.801571	13.48514	677.298597		.234673
H19	210090P15_G	NOCALL	I.Bad Spectrum	0	0	0	0	0	0		0
H20	201322P9_G	NOCALL	D.Low Probability	15.241967	0	6445.3	0	0	850.767217		.951408
H20	201694P4_G	NOCALL	D.Low Probability	12.934434	0	5337.5	0	0	689.80774		.951408
H20	208825P7_G	NOCALL	I.Bad Spectrum	0	0	0	0	0	0		0
H20	209189P2_G	NOCALL	D.Low Probability	15.179237	0	6277.1	0	0	834.580755		.951408
H20	210090P15_G	NOCALL	I.Bad Spectrum	0	0	0	0	0	0		0
H21	201322P9_G	NOCALL	D.Low Probability	15.241967	0	6445.3	0	0	1097.059016		.988517
H21	201694P4_G	NOCALL	D.Low Probability	14.426294	0	5337.5	0	0	749.960255		.988517
H21	208825P7_G	NOCALL	I.Bad Spectrum	0	0	0	0	0	0		0
H21	209189P2_G	NOCALL	D.Low Probability	15.179237	0	6277.1	0	0	1147.621396		.988517
H21	210090P15_G	NOCALL	I.Bad Spectrum	0	0	0	0	0	0		0
H22	201322P9_G	NOCALL	D.Low Probability	14.667755	0	6445.3	0	0	875.867624		1.006142
H22	201694P4_G	NOCALL	D.Low Probability	12.678837	0	5337.5	0	0	695.049966		1.006142
H22	208825P7_G	NOCALL	I.Bad Spectrum	0	0	0	0	0	0		0
H22	209189P2_G	NOCALL	D.Low Probability	14.608046	0	6277.1	0	0	857.630876		1.006142
H22	210090P15_G	NOCALL	I.Bad Spectrum	0	0	0	0	0	0		0
H23	201322P9_G	G	A.Conservative	11.112935	.998491	6445.3	41.403224	25.258553	720.421115		.625083
H23	201694P4_G	G	A.Conservative	9.255927	.830469	5337.5	16.72614	8.391894	622.183887		.625083
H23	208825P7_G	NOCALL	I.Bad Spectrum	0	0	0	0	0	0		0
H23	209189P2_G	G	A.Conservative	11.852238	.989861	6277.1	9.172855	10.521882	788.515257		.329133
H23	210090P15_G	NOCALL	I.Bad Spectrum	0	0	0	0	0	0		0
H24	201322P9_G	G	B.Moderate	8.775324	.855776	6445.3	11.01376	6.900678	709.859836		.845501
H24	201694P4_G	NOCALL	I.Bad Spectrum	0	0	0	0	0	0		0
H24	208825P7_G	NOCALL	I.Bad Spectrum	0	0	0	0	0	0		0
H24	209189P2_G	NOCALL	I.Bad Spectrum	0	0	0	0	0	0		0
H24	210090P15_G	NOCALL	I.Bad Spectrum	0	0	0	0	0	0		0
I01	201322P9_G	NOCALL	I.Bad Spectrum	0	0	0	0	0	0		0
I01	201694P4_G	NOCALL	I.Bad Spectrum	0	0	0	0	0	0		0
I01	208825P7_G	NOCALL	I.Bad Spectrum	0	0	0	0	0	0		0
I01	209189P2_G	NOCALL	I.Bad Spectrum	0	0	0	0	0	0		0
I01	210090P15_G	NOCALL	I.Bad Spectrum	0	0	0	0	0	0		0
I02	201322P9_G	G	A.Conservative	10.444815	.996191	6445.3	14.577705	21.763353	866.020472		.291756
I02	201694P4_G	NOCALL	D.Low Probability	9.527207	.424717	5337.5	2.13843	2.701802	661.288852		.291756
I02	208825P7_G	NOCALL	I.Bad Spectrum	0	0	0	0	0	0		0
I02	209189P2_G	NOCALL	D.Low Probability	9.785612	.820936	6277.1	7.727952	4.976499	808.273274		.780977
I02	210090P15_G	NOCALL	I.Bad Spectrum	0	0	0	0	0	0		0
I03	201322P9_G	G	A.Conservative	9.284663	.99532	6445.3	13.077882	13.749796	793.223604		.412368
I03	201694P4_G	G	A.Conservative	8.158742	.996054	5337.5	22.45328	19.551934	646.088913		.412368
I03	208825P7_G	NOCALL	I.Bad Spectrum	0	0	0	0	0	0		0
I03	209189P2_G	G	A.Conservative	9.295653	.998351	6277.1	35.336458	36.128437	773.102601		.412368
I03	210090P15_G	NOCALL	I.Bad Spectrum	0	0	0	0	0	0		0
I04	201322P9_G	NOCALL	D.Low Probability	13.635128	0	6445.3	0	0	850.736134		.877151
I04	201694P4_G	G	A.Conservative	11.968637	.994069	5337.5	33.576083	21.753821	660.233606		.597307
I04	208825P7_G	NOCALL	I.Bad Spectrum	0	0	0	0	0	0		0
I04	209189P2_G	NOCALL	D.Low Probability	13.61116	0	6277.1	0	0	828.300043		.877151
I04	210090P15_G	G	A.Conservative	11.960301	.933445	5515.6	19.204045	9.400508	717.487164		.877151
I05	201322P9_G	G	A.Conservative	11.994428	.995596	6445.3	25.483256	17.766443	877.051042		.594636
I05	201694P4_G	G	A.Conservative	10.381716	.996081	5337.5	16.091335	15.201283	745.438835		.422016
I05	208825P7_G	NOCALL	I.Bad Spectrum	0	0	0	0	0	0		0
I05	209189P2_G	G	A.Conservative	11.992889	.997907	6277.1	103.762556	70.011846	850.692381		.594636
I05	210090P15_G	NOCALL	I.Bad Spectrum	0	0	0	0	0	0		0
I06	201322P9_G	G	A.Conservative	10.908229	.996414	6445.3	21.677483	18.098579	803.440706		.436816
I06	201694P4_G	G	A.Conservative	9.766077	.996926	5337.5	35.870868	24.793876	648.452951		.436816
I06	208825P7_G	NOCALL	I.Bad Spectrum	0	0	0	0	0	0		0
I06	209189P2_G	G	A.Conservative	10.908313	.998898	6277.1	55.666667	45.166781	779.538885		.436816
I06	210090P15_G	NOCALL	I.Bad Spectrum	0	0	0	0	0	0		0
I07	201322P9_G	G	A.Conservative	-6.188423	.819104	6445.3	3.594072	8.241332	662.264941		.296539
I07	201694P4_G	G	B.Moderate	-5.069917	.911914	5337.5	9.224611	7.328083	504.578044		.848656
I07	208825P7_G	NOCALL	I.Bad Spectrum	0	0	0	0	0	0		0
I07	209189P2_G	G	A.Conservative	-6.166757	.993117	6277.1	6.410287	12.978255	639.710999		.296539
I07	210090P15_G	NOCALL	I.Bad Spectrum	0	0	0	0	0	0		0
I08	201322P9_G	G	A.Conservative	11.304704	.996386	6445.3	18.555534	19.383945	762.60111		.42093
I08	201694P4_G	G	A.Conservative	9.868155	.997417	5337.5	18.619221	16.226873	688.260746		.42093
I08	208825P7_G	NOCALL	I.Bad Spectrum	0	0	0	0	0	0		0
I08	209189P2_G	G	A.Conservative	11.301691	.996978	6277.1	48.473132	49.291234	738.365243		.42093
I08	210090P15_G	G	A.Conservative	10.193922	.865627	5515.6	13.146621	8.724033	706.79691		.609793
I09	201322P9_G	NOCALL	I.Bad Spectrum	0	0	0	0	0	0		0
I09	201694P4_G	NOCALL	D.Low Probability	15.393881	0	5337.5	0	0	687.628833		.815678
I09	208825P7_G	NOCALL	I.Bad Spectrum	0	0	0	0	0	0		0
I09	209189P2_G	NOCALL	I.Bad Spectrum	0	0	0	0	0	0		0
I09	210090P15_G	NOCALL	I.Bad Spectrum	0	0	0	0	0	0		0
I10	201322P9_G	NOCALL	D.Low Probability	14.918183	0	6445.3	0	0	839.640373		.685323
I10	201694P4_G	NOCALL	D.Low Probability	12.592374	0	5337.5	0	0	701.29228		.9239
I10	208825P7_G	NOCALL	I.Bad Spectrum	0	0	0	0	0	0		0
I10	209189P2_G	NOCALL	D.Low Probability	14.814913	0	6277.1	0	0	826.210172		.9239
I10	210090P15_G	NOCALL	I.Bad Spectrum	0	0	0	0	0	0		0
I11	201322P9_G	G	A.Conservative	10.963397	.995384	6445.3	8.168488	11.710508	854.239529		.308241
I11	201694P4_G	G	A.Conservative	9.623125	.996218	5337.5	13.160612	15.608708	730.859494		.308241
I11	208825P7_G	NOCALL	I.Bad Spectrum	0	0	0	0	0	0		0
I11	209189P2_G	G	A.Conservative	10.980807	.996923	6277.1	20.727147	28.894823	827.289977		.308241
I11	210090P15_G	NOCALL	I.Bad Spectrum	0	0	0	0	0	0		0
I12	201322P9_G	G	A.Conservative	9.22705	.998629	6445.3	20.578158	11.10108	778.282298		.852765
I12	201694P4_G	NOCALL	D.Low Probability	7.929804	.989813	5337.5	23.067705	7.86884	659.146794		1.002097
I12	208825P7_G	NOCALL	I.Bad Spectrum	0	0	0	0	0	0		0
I12	209189P2_G	G	A.Conservative	9.355016	.997801	6277.1	20.39395	19.349802	788.716215		.387525
I12	210090P15_G	NOCALL	I.Bad Spectrum	0	0	0	0	0	0		0
I13	201322P9_G	G	C.Aggressive	-2.068166	.996855	6445.3	4.484521	6.437622	706.458344		.406859
I13	201694P4_G	G	C.Aggressive	-1.039076	.959345	5337.5	10.015406	5.810575	600.052219		.775338
I13	208825P7_G	NOCALL	I.Bad Spectrum	0	0	0	0	0	0		0
I13	209189P2_G	G	A.Conservative	-1.53617	.847878	6277.1	3.471795	8.562811	624.697148		.281436
I13	210090P15_G	NOCALL	I.Bad Spectrum	0	0	0	0	0	0		0
I14	201322P9_G	G	A.Conservative	11.993245	.993352	6445.3	36.457267	31.185732	886.732064		.437842
I14	201694P4_G	G	A.Conservative	10.29353	.995865	5337.5	44.032348	31.12321	696.02933		.437842
I14	208825P7_G	NOCALL	I.Bad Spectrum	0	0	0	0	0	0		0
I14	209189P2_G	G	A.Conservative	11.989753	.998641	6277.1	91.957745	76.431814	866.49515		.437842
I14	210090P15_G	NOCALL	I.Bad Spectrum	0	0	0	0	0	0		0
I15	201322P9_G	NOCALL	I.Bad Spectrum	0	0	0	0	0	0		0
I15	201694P4_G	NOCALL	D.Low Probability	15.393881	0	5337.5	0	0	822.003234		.882081
I15	208825P7_G	NOCALL	I.Bad Spectrum	0	0	0	0	0	0		0
I15	209189P2_G	NOCALL	I.Bad Spectrum	0	0	0	0	0	0		0
I15	210090P15_G	NOCALL	I.Bad Spectrum	0	0	0	0	0	0		0
I16	201322P9_G	NOCALL	D.Low Probability	15.241967	0	6445.3	0	0	995.942592		.852539
I16	201694P4_G	NOCALL	D.Low Probability	13.690731	0	5337.5	0	0	739.02442		.852539
I16	208825P7_G	NOCALL	I.Bad Spectrum	0	0	0	0	0	0		0
I16	209189P2_G	NOCALL	D.Low Probability	15.179237	0	6277.1	0	0	957.064793		.852539
I16	210090P15_G	NOCALL	I.Bad Spectrum	0	0	0	0	0	0		0
I17	201322P9_G	G	A.Conservative	11.118532	.996385	6445.3	37.0599	34.761122	791.853008		.400166
I17	201694P4_G	G	A.Conservative	9.83279	.997131	5337.5	61.585403	48.187562	698.79597		.400166
I17	208825P7_G	NOCALL	I.Bad Spectrum	0	0	0	0	0	0		0
I17	209189P2_G	G	A.Conservative	11.120824	.998228	6277.1	80.499935	73.458434	770.754408		.400166
I17	210090P15_G	NOCALL	I.Bad Spectrum	0	0	0	0	0	0		0
I18	201322P9_G	G	A.Conservative	9.062523	.996739	6445.3	23.192777	25.258198	812.951372		.385958
I18	201694P4_G	G	A.Conservative	7.849425	.989364	5337.5	16.713643	15.141026	660.709313		.385958
I18	208825P7_G	NOCALL	I.Bad Spectrum	0	0	0	0	0	0		0
I18	209189P2_G	G	A.Conservative	9.06426	.997881	6277.1	50.962325	53.996758	791.251645		.385958
I18	210090P15_G	NOCALL	I.Bad Spectrum	0	0	0	0	0	0		0
I19	201322P9_G	G	A.Conservative	9.211287	.993488	6445.3	13.509429	18.014531	815.202292		.336198
I19	201694P4_G	G	A.Conservative	8.189913	.993263	5337.5	14.163065	16.073973	658.942325		.336198
I19	208825P7_G	NOCALL	I.Bad Spectrum	0	0	0	0	0	0		0
I19	209189P2_G	G	A.Conservative	9.212682	.996888	6277.1	42.052951	54.732685	793.855042		.336198
I19	210090P15_G	NOCALL	I.Bad Spectrum	0	0	0	0	0	0		0
I20	201322P9_G	G	A.Conservative	7.373982	.998817	6445.3	27.195618	32.172791	764.58469		.352388
I20	201694P4_G	G	A.Conservative	6.522847	.996668	5337.5	43.82869	43.779837	652.451736		.352388
I20	208825P7_G	G	C.Aggressive	8.212933	.945707	7129.7	9.570375	5.696238	593.224739		.986422
I20	209189P2_G	G	A.Conservative	7.369072	.997499	6277.1	57.136969	65.888226	740.126828		.352388
I20	210090P15_G	NOCALL	D.Low Probability	6.055176	.993822	5515.6	24.913476	9.263098	682.978991		.986422
I21	201322P9_G	NOCALL	D.Low Probability	15.241967	0	6445.3	0	0	904.3756		1.125385
I21	201694P4_G	NOCALL	D.Low Probability	13.277872	0	5337.5	0	0	714.193624		1.125385
I21	208825P7_G	NOCALL	I.Bad Spectrum	0	0	0	0	0	0		0
I21	209189P2_G	NOCALL	D.Low Probability	15.179237	0	6277.1	0	0	891.303506		1.125385
I21	210090P15_G	NOCALL	I.Bad Spectrum	0	0	0	0	0	0		0
I22	201322P9_G	G	A.Conservative	11.239654	.995918	6445.3	12.724027	17.091181	812.003742		.338062
I22	201694P4_G	G	A.Conservative	8.982897	.997351	5337.5	20.987505	24.023123	693.699636		.338062
I22	208825P7_G	NOCALL	I.Bad Spectrum	0	0	0	0	0	0		0
I22	209189P2_G	G	A.Conservative	11.241868	.998927	6277.1	36.762888	48.208064	788.725602		.338062
I22	210090P15_G	NOCALL	I.Bad Spectrum	0	0	0	0	0	0		0
I23	201322P9_G	G	A.Conservative	11.477419	.996855	6445.3	28.350181	29.065834	774.192201		.385562
I23	201694P4_G	NOCALL	D.Low Probability	9.114336	.990701	5337.5	28.875785	9.954357	681.968535		1.083407
I23	208825P7_G	G	A.Conservative	11.811755	.810384	7129.7	7.160413	8.140447	708.94589		.631579
I23	209189P2_G	NOCALL	D.Low Probability	10.493553	.995799	6277.1	25.009624	9.831838	824.667804		1.083407
I23	210090P15_G	NOCALL	I.Bad Spectrum	0	0	0	0	0	0		0
I24	201322P9_G	G	C.Aggressive	5.668763	.961691	6445.3	7.639676	5.814611	715.589875		.543788
I24	201694P4_G	NOCALL	I.Bad Spectrum	0	0	0	0	0	0		0
I24	208825P7_G	NOCALL	I.Bad Spectrum	0	0	0	0	0	0		0
I24	209189P2_G	NOCALL	D.Low Probability	5.731081	.697593	6277.1	5.733639	4.243362	766.555931		.543788
I24	210090P15_G	NOCALL	I.Bad Spectrum	0	0	0	0	0	0		0
J01	201322P9_G	NOCALL	I.Bad Spectrum	0	0	0	0	0	0		0
J01	201694P4_G	NOCALL	I.Bad Spectrum	0	0	0	0	0	0		0
J01	208825P7_G	NOCALL	I.Bad Spectrum	0	0	0	0	0	0		0
J01	209189P2_G	NOCALL	I.Bad Spectrum	0	0	0	0	0	0		0
J01	210090P15_G	NOCALL	I.Bad Spectrum	0	0	0	0	0	0		0
J02	201322P9_G	G	A.Conservative	11.238759	.995524	6445.3	27.682511	29.312312	763.238649		.383347
J02	201694P4_G	NOCALL	D.Low Probability	9.345778	.654494	5337.5	11.947978	4.022533	683.749383		1.054376
J02	208825P7_G	NOCALL	I.Bad Spectrum	0	0	0	0	0	0		0
J02	209189P2_G	G	A.Conservative	10.993521	.951426	6277.1	9.279596	9.551359	794.427761		.383347
J02	210090P15_G	NOCALL	I.Bad Spectrum	0	0	0	0	0	0		0
J03	201322P9_G	G	A.Conservative	11.814373	.994032	6445.3	31.426437	24.651577	837.096191		.554817
J03	201694P4_G	G	A.Conservative	10.376507	.973318	5337.5	11.225631	9.771197	770.98765		.394198
J03	208825P7_G	NOCALL	I.Bad Spectrum	0	0	0	0	0	0		0
J03	209189P2_G	G	A.Conservative	11.802201	.996712	6277.1	104.227642	79.415869	810.704766		.554817
J03	210090P15_G	NOCALL	I.Bad Spectrum	0	0	0	0	0	0		0
J04	201322P9_G	NOCALL	D.Low Probability	15.241967	0	6445.3	0	0	985.052247		1.228599
J04	201694P4_G	NOCALL	D.Low Probability	13.938544	0	5337.5	0	0	743.446594		1.228599
J04	208825P7_G	NOCALL	I.Bad Spectrum	0	0	0	0	0	0		0
J04	209189P2_G	NOCALL	D.Low Probability	15.179237	0	6277.1	0	0	956.847946		1.228599
J04	210090P15_G	NOCALL	I.Bad Spectrum	0	0	0	0	0	0		0
J05	201322P9_G	NOCALL	D.Low Probability	12.933067	0	6445.3	0	0	894.790803		.891815
J05	201694P4_G	G	A.Conservative	11.92884	.997255	5337.5	59.364835	61.818451	678.478671		.333584
J05	208825P7_G	NOCALL	D.Low Probability	14.155468	0	7129.7	0	0	762.862419		.509072
J05	209189P2_G	NOCALL	D.Low Probability	12.932309	0	6277.1	0	0	871.381049		.891815
J05	210090P15_G	NOCALL	D.Low Probability	11.052789	.870007	5515.6	12.225943	5.263777	717.717256		.891815
J06	201322P9_G	G	A.Conservative	10.417708	.997191	6445.3	35.741853	54.691222	869.322971		.355893
J06	201694P4_G	G	A.Conservative	8.755908	.996793	5337.5	54.944633	71.307	670.419717		.355893
J06	208825P7_G	NOCALL	I.Bad Spectrum	0	0	0	0	0	0		0
J06	209189P2_G	G	A.Conservative	10.415654	.999257	6277.1	92.679294	138.477564	847.489509		.355893
J06	210090P15_G	NOCALL	I.Bad Spectrum	0	0	0	0	0	0		0
J07	201322P9_G	NOCALL	I.Bad Spectrum	0	0	0	0	0	0		0
J07	201694P4_G	G	A.Conservative	-.325243	.995581	5337.5	9.314538	10.135405	534.993795		.671411
J07	208825P7_G	NOCALL	I.Bad Spectrum	0	0	0	0	0	0		0
J07	209189P2_G	G	A.Conservative	.989805	.893883	6277.1	3.44767	8.988978	579.338482		.237478
J07	210090P15_G	NOCALL	I.Bad Spectrum	0	0	0	0	0	0		0
J08	201322P9_G	G	A.Conservative	11.790993	.997022	6445.3	22.651369	27.109028	831.329415		.375753
J08	201694P4_G	G	A.Conservative	10.166207	.996707	5337.5	33.660095	33.430221	717.872039		.375753
J08	208825P7_G	NOCALL	I.Bad Spectrum	0	0	0	0	0	0		0
J08	209189P2_G	G	A.Conservative	11.796256	.997266	6277.1	49.689285	57.854102	810.064262		.375753
J08	210090P15_G	NOCALL	I.Bad Spectrum	0	0	0	0	0	0		0
J09	201322P9_G	NOCALL	D.Low Probability	-9.361451	0	6445.3	0	0	12.155739		.38048
J09	201694P4_G	NOCALL	I.Bad Spectrum	0	0	0	0	0	0		0
J09	208825P7_G	NOCALL	I.Bad Spectrum	0	0	0	0	0	0		0
J09	209189P2_G	NOCALL	D.Low Probability	-3.669438	0	6277.1	0	0	18.740722		.38048
J09	210090P15_G	NOCALL	I.Bad Spectrum	0	0	0	0	0	0		0
J10	201322P9_G	NOCALL	D.Low Probability	15.090418	0	6445.3	0	0	800.16413		.594602
J10	201694P4_G	NOCALL	D.Low Probability	12.608173	0	5337.5	0	0	631.780486		.793232
J10	208825P7_G	NOCALL	I.Bad Spectrum	0	0	0	0	0	0		0
J10	209189P2_G	NOCALL	D.Low Probability	15.179237	0	6277.1	0	0	761.081418		.793232
J10	210090P15_G	NOCALL	I.Bad Spectrum	0	0	0	0	0	0		0
J11	201322P9_G	NOCALL	D.Low Probability	12.934995	0	6445.3	0	0	901.437608		1.064584
J11	201694P4_G	G	A.Conservative	11.021191	.992076	5337.5	24.171465	23.57403	705.880605		.364606
J11	208825P7_G	NOCALL	I.Bad Spectrum	0	0	0	0	0	0		0
J11	209189P2_G	NOCALL	D.Low Probability	12.934309	0	6277.1	0	0	878.625046		1.064584
J11	210090P15_G	NOCALL	I.Bad Spectrum	0	0	0	0	0	0		0
J12	201322P9_G	G	A.Conservative	10.703658	.995959	6445.3	20.822054	26.564824	770.211588		.373672
J12	201694P4_G	NOCALL	D.Low Probability	8.881951	.991317	5337.5	64.104031	27.445895	695.149056		1.067731
J12	208825P7_G	NOCALL	I.Bad Spectrum	0	0	0	0	0	0		0
J12	209189P2_G	G	A.Conservative	10.707413	.99639	6277.1	84.619336	105.539213	752.096039		.373672
J12	210090P15_G	NOCALL	I.Bad Spectrum	0	0	0	0	0	0		0
J13	201322P9_G	G	A.Conservative	-1.254398	.802525	6445.3	7.527953	8.083256	675.265312		.627786
J13	201694P4_G	G	A.Conservative	-.027541	.94068	5337.5	7.161285	9.462688	477.639953		.536346
J13	208825P7_G	NOCALL	I.Bad Spectrum	0	0	0	0	0	0		0
J13	209189P2_G	G	A.Conservative	.009133	.997201	6277.1	5.682135	12.558745	764.131779		.288006
J13	210090P15_G	NOCALL	I.Bad Spectrum	0	0	0	0	0	0		0
J14	201322P9_G	NOCALL	D.Low Probability	13.089331	0	6445.3	0	0	852.460499		.988142
J14	201694P4_G	G	A.Conservative	11.289291	.99819	5337.5	57.280968	47.269602	672.03273		.364877
J14	208825P7_G	NOCALL	D.Low Probability	15.279403	0	7129.7	0	0	635.259313		.78487
J14	209189P2_G	NOCALL	D.Low Probability	13.088714	0	6277.1	0	0	829.950368		.988142
J14	210090P15_G	NOCALL	D.Low Probability	11.308668	.993563	5515.6	27.959971	11.012493	716.26896		.988142
J15	201322P9_G	NOCALL	I.Bad Spectrum	0	0	0	0	0	0		0
J15	201694P4_G	NOCALL	D.Low Probability	15.393881	0	5337.5	0	0	811.819674		.88001
J15	208825P7_G	NOCALL	I.Bad Spectrum	0	0	0	0	0	0		0
J15	209189P2_G	NOCALL	I.Bad Spectrum	0	0	0	0	0	0		0
J15	210090P15_G	NOCALL	I.Bad Spectrum	0	0	0	0	0	0		0
J16	201322P9_G	NOCALL	D.Low Probability	15.241967	0	6445.3	0	0	976.25464		.681624
J16	201694P4_G	NOCALL	D.Low Probability	13.219357	0	5337.5	0	0	734.442057		.850689
J16	208825P7_G	NOCALL	I.Bad Spectrum	0	0	0	0	0	0		0
J16	209189P2_G	NOCALL	D.Low Probability	15.179237	0	6277.1	0	0	783.139649		.681624
J16	210090P15_G	NOCALL	D.Low Probability	13.265461	0	5515.6	0	0	764.770881		.850689
J17	201322P9_G	G	A.Conservative	11.211373	.998109	6445.3	50.329492	33.819282	836.623187		.618175
J17	201694P4_G	G	A.Conservative	9.995408	.998696	5337.5	34.813947	27.938789	753.673173		.411512
J17	208825P7_G	NOCALL	I.Bad Spectrum	0	0	0	0	0	0		0
J17	209189P2_G	G	A.Conservative	11.211603	.998831	6277.1	125.360522	82.060011	812.433594		.618175
J17	210090P15_G	NOCALL	I.Bad Spectrum	0	0	0	0	0	0		0
J18	201322P9_G	G	A.Conservative	10.140091	.998363	6445.3	26.597368	25.270047	781.836872		.357149
J18	201694P4_G	G	A.Conservative	8.609219	.995862	5337.5	42.826366	34.04397	678.802455		.357149
J18	208825P7_G	G	A.Conservative	11.445065	.999221	7129.7	7.080424	10.028766	691.974444		.570799
J18	209189P2_G	G	A.Conservative	10.143499	.998521	6277.1	55.348027	51.166856	764.3542		.357149
J18	210090P15_G	NOCALL	I.Bad Spectrum	0	0	0	0	0	0		0
J19	201322P9_G	G	A.Conservative	11.038681	.994059	6445.3	43.805224	44.769974	776.76864		.38972
J19	201694P4_G	G	A.Conservative	9.549479	.990326	5337.5	27.021263	23.480295	619.147194		.38972
J19	208825P7_G	G	C.Aggressive	11.891873	.840284	7129.7	9.054454	5.068639	809.537248		.873724
J19	209189P2_G	G	A.Conservative	11.038427	.996008	6277.1	80.704496	80.464591	757.64939		.38972
J19	210090P15_G	NOCALL	D.Low Probability	9.04745	.207568	5515.6	3.040621	1.361417	649.645852		.731727
J20	201322P9_G	G	A.Conservative	9.276518	.997903	6445.3	23.685022	28.722825	775.614655		.294312
J20	201694P4_G	G	A.Conservative	7.93031	.997657	5337.5	41.242445	42.024761	645.038507		.294312
J20	208825P7_G	G	A.Conservative	10.272142	.881426	7129.7	6.885652	8.851188	636.401317		.652888
J20	209189P2_G	G	A.Conservative	9.277498	.998897	6277.1	59.489494	70.244198	755.746791		.294312
J20	210090P15_G	NOCALL	D.Low Probability	7.804808	.993013	5515.6	16.788992	6.748266	724.097345		.973225
J21	201322P9_G	NOCALL	I.Bad Spectrum	0	0	0	0	0	0		0
J21	201694P4_G	NOCALL	D.Low Probability	15.138012	0	5337.5	0	0	735.051881		1.044947
J21	208825P7_G	NOCALL	I.Bad Spectrum	0	0	0	0	0	0		0
J21	209189P2_G	NOCALL	I.Bad Spectrum	0	0	0	0	0	0		0
J21	210090P15_G	NOCALL	I.Bad Spectrum	0	0	0	0	0	0		0
J22	201322P9_G	NOCALL	D.Low Probability	13.52815	0	6445.3	0	0	921.450748		1.104035
J22	201694P4_G	G	A.Conservative	11.924522	.998001	5337.5	70.287665	69.840666	681.196566		.335179
J22	208825P7_G	NOCALL	I.Bad Spectrum	0	0	0	0	0	0		0
J22	209189P2_G	NOCALL	D.Low Probability	13.527416	0	6277.1	0	0	897.274735		1.104035
J22	210090P15_G	NOCALL	D.Low Probability	11.476822	0	5515.6	0	0	736.375098		1.104035
J23	201322P9_G	G	A.Conservative	11.465373	.998121	6445.3	37.195664	44.154914	734.407975		.385265
J23	201694P4_G	G	A.Conservative	9.338943	.991583	5337.5	19.978845	20.103967	693.927961		.385265
J23	208825P7_G	G	A.Conservative	11.860458	.999151	7129.7	10.542052	11.879706	730.295589		.554006
J23	209189P2_G	G	A.Conservative	10.96083	.997888	6277.1	21.087447	24.422223	782.269777		.385265
J23	210090P15_G	NOCALL	I.Bad Spectrum	0	0	0	0	0	0		0
J24	201322P9_G	G	A.Conservative	9.121411	.994548	6445.3	23.63352	12.137379	793.696688		.88492
J24	201694P4_G	NOCALL	D.Low Probability	7.936142	.581595	5337.5	9.68994	3.572355	660.465317		1.066926
J24	208825P7_G	NOCALL	I.Bad Spectrum	0	0	0	0	0	0		0
J24	209189P2_G	NOCALL	D.Low Probability	9.05243	.994009	6277.1	17.496184	7.468668	800.85862		1.066926
J24	210090P15_G	NOCALL	I.Bad Spectrum	0	0	0	0	0	0		0
K01	201322P9_G	NOCALL	I.Bad Spectrum	0	0	0	0	0	0		0
K01	201694P4_G	NOCALL	I.Bad Spectrum	0	0	0	0	0	0		0
K01	208825P7_G	NOCALL	I.Bad Spectrum	0	0	0	0	0	0		0
K01	209189P2_G	NOCALL	I.Bad Spectrum	0	0	0	0	0	0		0
K01	210090P15_G	NOCALL	I.Bad Spectrum	0	0	0	0	0	0		0
K02	201322P9_G	G	A.Conservative	11.05644	.995101	6445.3	12.704875	15.3539	784.106459		.359634
K02	201694P4_G	NOCALL	D.Low Probability	9.426958	.587736	5337.5	7.248566	3.606815	680.088434		.868679
K02	208825P7_G	NOCALL	I.Bad Spectrum	0	0	0	0	0	0		0
K02	209189P2_G	NOCALL	D.Low Probability	10.698334	.992158	6277.1	18.7016	10.510249	845.861848		.868679
K02	210090P15_G	NOCALL	I.Bad Spectrum	0	0	0	0	0	0		0
K03	201322P9_G	NOCALL	D.Low Probability	12.714849	0	6445.3	0	0	816.921836		.936585
K03	201694P4_G	G	A.Conservative	11.263908	.991725	5337.5	15.196695	19.775987	651.651322		.293037
K03	208825P7_G	NOCALL	I.Bad Spectrum	0	0	0	0	0	0		0
K03	209189P2_G	NOCALL	D.Low Probability	12.692507	0	6277.1	0	0	790.767147		.936585
K03	210090P15_G	NOCALL	I.Bad Spectrum	0	0	0	0	0	0		0
K04	201322P9_G	NOCALL	I.Bad Spectrum	0	0	0	0	0	0		0
K04	201694P4_G	NOCALL	D.Low Probability	14.295224	0	5337.5	0	0	725.485428		.855066
K04	208825P7_G	NOCALL	I.Bad Spectrum	0	0	0	0	0	0		0
K04	209189P2_G	NOCALL	I.Bad Spectrum	0	0	0	0	0	0		0
K04	210090P15_G	NOCALL	I.Bad Spectrum	0	0	0	0	0	0		0
K05	201322P9_G	NOCALL	D.Low Probability	14.511584	0	6445.3	0	0	850.432231		1.189138
K05	201694P4_G	NOCALL	D.Low Probability	12.493475	0	5337.5	0	0	704.407274		1.189138
K05	208825P7_G	NOCALL	I.Bad Spectrum	0	0	0	0	0	0		0
K05	209189P2_G	NOCALL	D.Low Probability	14.343656	0	6277.1	0	0	858.944218		1.189138
K05	210090P15_G	NOCALL	I.Bad Spectrum	0	0	0	0	0	0		0
K06	201322P9_G	G	A.Conservative	10.915294	.998025	6445.3	17.825427	26.469159	858.60231		.288874
K06	201694P4_G	G	A.Conservative	9.156524	.998534	5337.5	35.088516	43.364495	731.758326		.288874
K06	208825P7_G	NOCALL	I.Bad Spectrum	0	0	0	0	0	0		0
K06	209189P2_G	G	A.Conservative	10.915672	.998742	6277.1	39.483577	57.049105	834.803446		.288874
K06	210090P15_G	NOCALL	I.Bad Spectrum	0	0	0	0	0	0		0
K07	201322P9_G	G	B.Moderate	-.127331	.883442	6445.3	6.983984	7.089149	675.553733		.723647
K07	201694P4_G	G	A.Conservative	.559857	.995602	5337.5	8.577158	11.429451	634.531397		.458431
K07	208825P7_G	NOCALL	I.Bad Spectrum	0	0	0	0	0	0		0
K07	209189P2_G	G	A.Conservative	-.016415	.998006	6277.1	6.489549	13.752681	661.966778		.299163
K07	210090P15_G	NOCALL	I.Bad Spectrum	0	0	0	0	0	0		0
K08	201322P9_G	G	A.Conservative	11.951564	.994667	6445.3	52.827036	46.997781	780.438051		.558555
K08	201694P4_G	G	A.Conservative	10.813097	.99513	5337.5	40.558846	38.511976	658.903255		.345996
K08	208825P7_G	NOCALL	I.Bad Spectrum	0	0	0	0	0	0		0
K08	209189P2_G	G	A.Conservative	11.950903	.998596	6277.1	119.558508	103.706332	759.610092		.558555
K08	210090P15_G	NOCALL	I.Bad Spectrum	0	0	0	0	0	0		0
K09	201322P9_G	NOCALL	I.Bad Spectrum	0	0	0	0	0	0		0
K09	201694P4_G	NOCALL	D.Low Probability	15.393881	0	5337.5	0	0	834.599595		.314611
K09	208825P7_G	NOCALL	I.Bad Spectrum	0	0	0	0	0	0		0
K09	209189P2_G	NOCALL	I.Bad Spectrum	0	0	0	0	0	0		0
K09	210090P15_G	NOCALL	I.Bad Spectrum	0	0	0	0	0	0		0
K10	201322P9_G	NOCALL	D.Low Probability	15.241967	0	6445.3	0	0	904.417748		.995976
K10	201694P4_G	NOCALL	D.Low Probability	13.04608	0	5337.5	0	0	691.998322		.995976
K10	208825P7_G	NOCALL	I.Bad Spectrum	0	0	0	0	0	0		0
K10	209189P2_G	NOCALL	D.Low Probability	15.179237	0	6277.1	0	0	889.334927		.995976
K10	210090P15_G	NOCALL	I.Bad Spectrum	0	0	0	0	0	0		0
K11	201322P9_G	NOCALL	D.Low Probability	13.13527	0	6445.3	0	0	892.57749		.942866
K11	201694P4_G	G	A.Conservative	11.339913	.994689	5337.5	38.940805	39.175831	684.314193		.398878
K11	208825P7_G	NOCALL	D.Low Probability	14.743212	0	7129.7	0	0	786.016365		.942866
K11	209189P2_G	NOCALL	D.Low Probability	13.137168	0	6277.1	0	0	871.808283		.942866
K11	210090P15_G	NOCALL	I.Bad Spectrum	0	0	0	0	0	0		0
K12	201322P9_G	G	A.Conservative	9.069919	.991309	6445.3	10.513232	15.963625	774.717746		.314841
K12	201694P4_G	G	A.Conservative	7.535192	.994437	5337.5	21.655285	27.998079	655.477878		.314841
K12	208825P7_G	NOCALL	I.Bad Spectrum	0	0	0	0	0	0		0
K12	209189P2_G	G	A.Conservative	9.073167	.99848	6277.1	32.19764	47.733461	752.924688		.314841
K12	210090P15_G	NOCALL	I.Bad Spectrum	0	0	0	0	0	0		0
K13	201322P9_G	NOCALL	I.Bad Spectrum	0	0	0	0	0	0		0
K13	201694P4_G	NOCALL	I.Bad Spectrum	0	0	0	0	0	0		0
K13	208825P7_G	NOCALL	I.Bad Spectrum	0	0	0	0	0	0		0
K13	209189P2_G	NOCALL	I.Bad Spectrum	0	0	0	0	0	0		0
K13	210090P15_G	NOCALL	I.Bad Spectrum	0	0	0	0	0	0		0
K14	201322P9_G	NOCALL	D.Low Probability	13.344939	0	6445.3	0	0	853.697238		.867257
K14	201694P4_G	G	A.Conservative	10.730653	.990027	5337.5	21.578245	19.632229	690.973787		.361718
K14	208825P7_G	NOCALL	I.Bad Spectrum	0	0	0	0	0	0		0
K14	209189P2_G	NOCALL	D.Low Probability	13.334688	0	6277.1	0	0	833.753649		.867257
K14	210090P15_G	NOCALL	I.Bad Spectrum	0	0	0	0	0	0		0
K15	201322P9_G	NOCALL	I.Bad Spectrum	0	0	0	0	0	0		0
K15	201694P4_G	NOCALL	D.Low Probability	14.666959	0	5337.5	0	0	765.671193		.858609
K15	208825P7_G	NOCALL	I.Bad Spectrum	0	0	0	0	0	0		0
K15	209189P2_G	NOCALL	I.Bad Spectrum	0	0	0	0	0	0		0
K15	210090P15_G	NOCALL	I.Bad Spectrum	0	0	0	0	0	0		0
K16	201322P9_G	NOCALL	D.Low Probability	15.241967	0	6445.3	0	0	1121.125796		.814149
K16	201694P4_G	NOCALL	D.Low Probability	13.952033	0	5337.5	0	0	781.073121		.814149
K16	208825P7_G	NOCALL	I.Bad Spectrum	0	0	0	0	0	0		0
K16	209189P2_G	NOCALL	D.Low Probability	15.179237	0	6277.1	0	0	1097.354195		.814149
K16	210090P15_G	NOCALL	I.Bad Spectrum	0	0	0	0	0	0		0
K17	201322P9_G	G	A.Conservative	11.96531	.996887	6445.3	113.197374	61.447211	825.750599		.927763
K17	201694P4_G	G	A.Conservative	10.989051	.996607	5337.5	51.697572	43.279901	657.755271		.448392
K17	208825P7_G	NOCALL	D.Low Probability	13.010431	0	7129.7	0	0	793.659375		1.073922
K17	209189P2_G	G	A.Conservative	11.967013	.999073	6277.1	252.495298	133.926979	804.214436		.927763
K17	210090P15_G	G	A.Conservative	10.58102	.9943	5515.6	20.074179	11.434886	680.15257		.654595
K18	201322P9_G	G	A.Conservative	11.254746	.997343	6445.3	43.708536	41.196395	808.208118		.444049
K18	201694P4_G	G	A.Conservative	9.80856	.996708	5337.5	34.45191	27.392443	630.955001		.444049
K18	208825P7_G	NOCALL	D.Low Probability	12.317145	0	7129.7	0	0	682.43209		.751602
K18	209189P2_G	G	A.Conservative	11.252619	.998089	6277.1	65.942133	60.577023	784.545585		.444049
K18	210090P15_G	NOCALL	D.Low Probability	8.914055	.596458	5515.6	7.484537	3.669339	673.689221		.751602
K19	201322P9_G	G	A.Conservative	10.046413	.845001	6445.3	6.393017	8.4998	649.315273		.569144
K19	201694P4_G	G	A.Conservative	8.629752	.806116	5337.5	8.255647	8.118796	581.525762		.569144
K19	208825P7_G	NOCALL	I.Bad Spectrum	0	0	0	0	0	0		0
K19	209189P2_G	G	A.Conservative	10.649817	.913087	6277.1	4.907163	9.208177	602.354298		.313054
K19	210090P15_G	NOCALL	I.Bad Spectrum	0	0	0	0	0	0		0
K20	201322P9_G	G	A.Conservative	8.25151	.99676	6445.3	21.863821	21.517974	730.998041		.372628
K20	201694P4_G	G	A.Conservative	7.153513	.993768	5337.5	19.439778	16.002193	618.71933		.372628
K20	208825P7_G	NOCALL	I.Bad Spectrum	0	0	0	0	0	0		0
K20	209189P2_G	G	A.Conservative	8.24499	.994337	6277.1	60.880813	58.309211	708.619652		.372628
K20	210090P15_G	NOCALL	I.Bad Spectrum	0	0	0	0	0	0		0
K21	201322P9_G	NOCALL	D.Low Probability	15.241967	0	6445.3	0	0	1034.677399		.680083
K21	201694P4_G	NOCALL	D.Low Probability	14.435586	0	5337.5	0	0	743.204736		.993756
K21	208825P7_G	NOCALL	I.Bad Spectrum	0	0	0	0	0	0		0
K21	209189P2_G	NOCALL	D.Low Probability	15.179237	0	6277.1	0	0	999.429926		.680083
K21	210090P15_G	NOCALL	I.Bad Spectrum	0	0	0	0	0	0		0
K22	201322P9_G	NOCALL	D.Low Probability	14.533267	0	6445.3	0	0	855.535544		1.050365
K22	201694P4_G	NOCALL	D.Low Probability	12.193679	0	5337.5	0	0	712.47069		1.050365
K22	208825P7_G	NOCALL	I.Bad Spectrum	0	0	0	0	0	0		0
K22	209189P2_G	NOCALL	D.Low Probability	14.527161	0	6277.1	0	0	832.414585		1.050365
K22	210090P15_G	NOCALL	I.Bad Spectrum	0	0	0	0	0	0		0
K23	201322P9_G	G	A.Conservative	11.904876	.991515	6445.3	31.105765	18.65375	765.162773		.659393
K23	201694P4_G	NOCALL	D.Low Probability	9.981026	.902177	5337.5	15.981368	5.468867	690.293036		1.113916
K23	208825P7_G	NOCALL	I.Bad Spectrum	0	0	0	0	0	0		0
K23	209189P2_G	NOCALL	D.Low Probability	11.485173	.996326	6277.1	24.153321	9.655794	825.822462		1.113916
K23	210090P15_G	NOCALL	I.Bad Spectrum	0	0	0	0	0	0		0
K24	201322P9_G	G	A.Conservative	9.737565	.962242	6445.3	7.570776	9.70904	841.197779		.363422
K24	201694P4_G	NOCALL	I.Bad Spectrum	0	0	0	0	0	0		0
K24	208825P7_G	NOCALL	I.Bad Spectrum	0	0	0	0	0	0		0
K24	209189P2_G	G	A.Conservative	9.662821	.990801	6277.1	11.675072	14.588796	856.163674		.363422
K24	210090P15_G	NOCALL	I.Bad Spectrum	0	0	0	0	0	0		0
L01	201322P9_G	NOCALL	I.Bad Spectrum	0	0	0	0	0	0		0
L01	201694P4_G	NOCALL	I.Bad Spectrum	0	0	0	0	0	0		0
L01	208825P7_G	NOCALL	I.Bad Spectrum	0	0	0	0	0	0		0
L01	209189P2_G	G	C.Aggressive	-1.55249	.826421	6277.1	2.515445	5.0166	688.634813		.220972
L01	210090P15_G	NOCALL	I.Bad Spectrum	0	0	0	0	0	0		0
L02	201322P9_G	G	A.Conservative	11.601496	.996529	6445.3	60.810176	43.898703	716.299573		.632031
L02	201694P4_G	NOCALL	D.Low Probability	9.652947	.894955	5337.5	14.187699	5.450587	673.983921		1.045118
L02	208825P7_G	NOCALL	D.Low Probability	12.886402	0	7129.7	0	0	623.602534		1.045118
L02	209189P2_G	NOCALL	D.Low Probability	11.059109	.992657	6277.1	19.620038	8.68679	783.918538		1.045118
L02	210090P15_G	NOCALL	I.Bad Spectrum	0	0	0	0	0	0		0
L03	201322P9_G	NOCALL	I.Bad Spectrum	0	0	0	0	0	0		0
L03	201694P4_G	NOCALL	D.Low Probability	14.30765	0	5337.5	0	0	762.541438		.814181
L03	208825P7_G	NOCALL	I.Bad Spectrum	0	0	0	0	0	0		0
L03	209189P2_G	NOCALL	I.Bad Spectrum	0	0	0	0	0	0		0
L03	210090P15_G	NOCALL	I.Bad Spectrum	0	0	0	0	0	0		0
L04	201322P9_G	NOCALL	D.Low Probability	13.931607	0	6445.3	0	0	872.966521		1.050156
L04	201694P4_G	G	A.Conservative	11.813504	.990857	5337.5	52.493665	19.76401	696.86558		.899425
L04	208825P7_G	NOCALL	I.Bad Spectrum	0	0	0	0	0	0		0
L04	209189P2_G	NOCALL	D.Low Probability	13.912974	0	6277.1	0	0	854.321321		1.050156
L04	210090P15_G	NOCALL	I.Bad Spectrum	0	0	0	0	0	0		0
L05	201322P9_G	NOCALL	D.Low Probability	13.843126	0	6445.3	0	0	888.721871		.993199
L05	201694P4_G	G	A.Conservative	11.851783	.993781	5337.5	79.824647	50.61043	673.16554		.563451
L05	208825P7_G	NOCALL	I.Bad Spectrum	0	0	0	0	0	0		0
L05	209189P2_G	NOCALL	D.Low Probability	13.843173	0	6277.1	0	0	865.455027		.993199
L05	210090P15_G	NOCALL	I.Bad Spectrum	0	0	0	0	0	0		0
L06	201322P9_G	G	A.Conservative	10.048309	.996478	6445.3	13.08786	11.106462	774.280218		.592542
L06	201694P4_G	G	A.Conservative	9.065199	.996094	5337.5	7.909489	11.584759	628.357136		.272069
L06	208825P7_G	NOCALL	I.Bad Spectrum	0	0	0	0	0	0		0
L06	209189P2_G	G	A.Conservative	10.176101	.999449	6277.1	9.241617	15.960608	715.364231		.272069
L06	210090P15_G	NOCALL	I.Bad Spectrum	0	0	0	0	0	0		0
L07	201322P9_G	NOCALL	I.Bad Spectrum	0	0	0	0	0	0		0
L07	201694P4_G	G	C.Aggressive	-.712853	.988463	5337.5	3.203533	5.963792	513.086323		.339171
L07	208825P7_G	NOCALL	I.Bad Spectrum	0	0	0	0	0	0		0
L07	209189P2_G	G	B.Moderate	-1.946895	.832966	6277.1	3.226504	6.754291	438.030145		.339171
L07	210090P15_G	NOCALL	I.Bad Spectrum	0	0	0	0	0	0		0
L08	201322P9_G	G	A.Conservative	10.092852	.970309	6445.3	6.166438	9.723076	795.128043		.336011
L08	201694P4_G	G	A.Conservative	8.316396	.996128	5337.5	7.344915	10.001275	623.786351		.336011
L08	208825P7_G	NOCALL	I.Bad Spectrum	0	0	0	0	0	0		0
L08	209189P2_G	G	A.Conservative	10.114416	.997493	6277.1	14.934945	22.901477	764.951421		.336011
L08	210090P15_G	NOCALL	I.Bad Spectrum	0	0	0	0	0	0		0
L09	201322P9_G	NOCALL	I.Bad Spectrum	0	0	0	0	0	0		0
L09	201694P4_G	NOCALL	D.Low Probability	15.155623	0	5337.5	0	0	754.605274		.335717
L09	208825P7_G	NOCALL	I.Bad Spectrum	0	0	0	0	0	0		0
L09	209189P2_G	NOCALL	I.Bad Spectrum	0	0	0	0	0	0		0
L09	210090P15_G	NOCALL	I.Bad Spectrum	0	0	0	0	0	0		0
L10	201322P9_G	NOCALL	D.Low Probability	15.241967	0	6445.3	0	0	775.438872		.976467
L10	201694P4_G	NOCALL	D.Low Probability	13.13277	0	5337.5	0	0	652.407608		.976467
L10	208825P7_G	NOCALL	I.Bad Spectrum	0	0	0	0	0	0		0
L10	209189P2_G	NOCALL	D.Low Probability	15.179237	0	6277.1	0	0	760.738519		.976467
L10	210090P15_G	NOCALL	I.Bad Spectrum	0	0	0	0	0	0		0
L11	201322P9_G	NOCALL	D.Low Probability	13.565878	0	6445.3	0	0	869.570154		1.005854
L11	201694P4_G	G	A.Conservative	11.442924	.992891	5337.5	55.242196	23.533792	686.270571		.862119
L11	208825P7_G	NOCALL	I.Bad Spectrum	0	0	0	0	0	0		0
L11	209189P2_G	NOCALL	D.Low Probability	13.562417	0	6277.1	0	0	844.297892		1.005854
L11	210090P15_G	NOCALL	I.Bad Spectrum	0	0	0	0	0	0		0
L12	201322P9_G	G	A.Conservative	11.066689	.995541	6445.3	20.582244	23.902761	772.814404		.35391
L12	201694P4_G	G	A.Conservative	9.736109	.996998	5337.5	36.066937	35.127573	671.363001		.35391
L12	208825P7_G	NOCALL	I.Bad Spectrum	0	0	0	0	0	0		0
L12	209189P2_G	G	A.Conservative	11.065122	.99954	6277.1	56.684859	64.109313	751.121314		.35391
L12	210090P15_G	NOCALL	I.Bad Spectrum	0	0	0	0	0	0		0
L13	201322P9_G	NOCALL	I.Bad Spectrum	0	0	0	0	0	0		0
L13	201694P4_G	G	A.Conservative	4.022086	.91503	5337.5	4.809442	9.184871	543.458535		.305323
L13	208825P7_G	NOCALL	I.Bad Spectrum	0	0	0	0	0	0		0
L13	209189P2_G	G	A.Conservative	4.646485	.998155	6277.1	7.047973	14.792156	715.175597		.305323
L13	210090P15_G	NOCALL	I.Bad Spectrum	0	0	0	0	0	0		0
L14	201322P9_G	NOCALL	D.Low Probability	13.894568	0	6445.3	0	0	855.004022		1.091869
L14	201694P4_G	G	A.Conservative	11.835685	.993831	5337.5	118.59495	63.385415	671.449707		.737224
L14	208825P7_G	NOCALL	I.Bad Spectrum	0	0	0	0	0	0		0
L14	209189P2_G	NOCALL	D.Low Probability	13.892328	0	6277.1	0	0	831.941435		1.091869
L14	210090P15_G	NOCALL	I.Bad Spectrum	0	0	0	0	0	0		0
L15	201322P9_G	NOCALL	I.Bad Spectrum	0	0	0	0	0	0		0
L15	201694P4_G	NOCALL	D.Low Probability	15.119293	0	5337.5	0	0	767.898515		.961649
L15	208825P7_G	NOCALL	I.Bad Spectrum	0	0	0	0	0	0		0
L15	209189P2_G	NOCALL	I.Bad Spectrum	0	0	0	0	0	0		0
L15	210090P15_G	NOCALL	I.Bad Spectrum	0	0	0	0	0	0		0
L16	201322P9_G	NOCALL	D.Low Probability	15.241967	0	6445.3	0	0	858.238723		.936277
L16	201694P4_G	NOCALL	D.Low Probability	13.081888	0	5337.5	0	0	718.238624		.936277
L16	208825P7_G	NOCALL	I.Bad Spectrum	0	0	0	0	0	0		0
L16	209189P2_G	NOCALL	D.Low Probability	15.179237	0	6277.1	0	0	830.585122		.936277
L16	210090P15_G	NOCALL	I.Bad Spectrum	0	0	0	0	0	0		0
L17	201322P9_G	G	A.Conservative	11.991748	.995742	6445.3	14.897256	20.32041	799.872062		.323746
L17	201694P4_G	G	A.Conservative	9.957351	.998299	5337.5	20.570422	23.502766	697.112421		.323746
L17	208825P7_G	NOCALL	I.Bad Spectrum	0	0	0	0	0	0		0
L17	209189P2_G	G	A.Conservative	11.991318	.999262	6277.1	42.393186	56.320234	778.523566		.323746
L17	210090P15_G	NOCALL	D.Low Probability	10.314749	.693541	5515.6	5.273762	4.21869	694.497799		.588752
L18	201322P9_G	G	A.Conservative	9.453756	.991781	6445.3	19.965499	24.07683	735.085256		.362241
L18	201694P4_G	G	A.Conservative	7.915933	.994009	5337.5	20.408578	20.542004	637.616302		.362241
L18	208825P7_G	NOCALL	I.Bad Spectrum	0	0	0	0	0	0		0
L18	209189P2_G	G	A.Conservative	9.458833	.99698	6277.1	55.13909	64.728398	716.209285		.362241
L18	210090P15_G	NOCALL	I.Bad Spectrum	0	0	0	0	0	0		0
L19	201322P9_G	NOCALL	I.Bad Spectrum	0	0	0	0	0	0		0
L19	201694P4_G	G	A.Conservative	6.685133	.996168	5337.5	6.014857	12.313472	666.442692		.276154
L19	208825P7_G	NOCALL	I.Bad Spectrum	0	0	0	0	0	0		0
L19	209189P2_G	G	A.Conservative	7.437208	.997835	6277.1	6.674684	12.533381	676.282593		.276154
L19	210090P15_G	NOCALL	I.Bad Spectrum	0	0	0	0	0	0		0
L20	201322P9_G	NOCALL	D.Low Probability	14.662281	0	6445.3	0	0	888.407725		1.086736
L20	201694P4_G	NOCALL	D.Low Probability	12.340728	0	5337.5	0	0	722.287168		1.086736
L20	208825P7_G	NOCALL	I.Bad Spectrum	0	0	0	0	0	0		0
L20	209189P2_G	NOCALL	D.Low Probability	14.654689	0	6277.1	0	0	864.573239		1.086736
L20	210090P15_G	NOCALL	I.Bad Spectrum	0	0	0	0	0	0		0
L21	201322P9_G	NOCALL	I.Bad Spectrum	0	0	0	0	0	0		0
L21	201694P4_G	NOCALL	D.Low Probability	14.824186	0	5337.5	0	0	723.258698		.612405
L21	208825P7_G	NOCALL	I.Bad Spectrum	0	0	0	0	0	0		0
L21	209189P2_G	NOCALL	I.Bad Spectrum	0	0	0	0	0	0		0
L21	210090P15_G	NOCALL	I.Bad Spectrum	0	0	0	0	0	0		0
L22	201322P9_G	NOCALL	I.Bad Spectrum	0	0	0	0	0	0		0
L22	201694P4_G	NOCALL	D.Low Probability	12.533027	0	5337.5	0	0	693.016795		.886796
L22	208825P7_G	NOCALL	I.Bad Spectrum	0	0	0	0	0	0		0
L22	209189P2_G	NOCALL	D.Low Probability	14.84338	0	6277.1	0	0	867.277537		.886796
L22	210090P15_G	NOCALL	I.Bad Spectrum	0	0	0	0	0	0		0
L23	201322P9_G	G	A.Conservative	11.669438	.99329	6445.3	9.535386	12.383065	863.031755		.315681
L23	201694P4_G	NOCALL	D.Low Probability	9.660035	.68953	5337.5	7.513246	4.198218	715.543675		.634691
L23	208825P7_G	NOCALL	I.Bad Spectrum	0	0	0	0	0	0		0
L23	209189P2_G	NOCALL	D.Low Probability	11.112592	.993487	6277.1	9.796328	6.421659	831.274186		.634691
L23	210090P15_G	NOCALL	I.Bad Spectrum	0	0	0	0	0	0		0
L24	201322P9_G	G	A.Conservative	8.676104	.961373	6445.3	10.905002	9.685498	816.161397		.490884
L24	201694P4_G	NOCALL	I.Bad Spectrum	0	0	0	0	0	0		0
L24	208825P7_G	NOCALL	I.Bad Spectrum	0	0	0	0	0	0		0
L24	209189P2_G	NOCALL	D.Low Probability	9.173201	.94336	6277.1	11.324838	5.691966	791.90271		.89796
L24	210090P15_G	NOCALL	I.Bad Spectrum	0	0	0	0	0	0		0
M01	201322P9_G	NOCALL	I.Bad Spectrum	0	0	0	0	0	0		0
M01	201694P4_G	NOCALL	I.Bad Spectrum	0	0	0	0	0	0		0
M01	208825P7_G	NOCALL	I.Bad Spectrum	0	0	0	0	0	0		0
M01	209189P2_G	NOCALL	I.Bad Spectrum	0	0	0	0	0	0		0
M01	210090P15_G	NOCALL	I.Bad Spectrum	0	0	0	0	0	0		0
M02	201322P9_G	G	A.Conservative	7.906521	.993964	6445.3	10.597971	12.075984	721.543369		.365837
M02	201694P4_G	NOCALL	I.Bad Spectrum	0	0	0	0	0	0		0
M02	208825P7_G	NOCALL	I.Bad Spectrum	0	0	0	0	0	0		0
M02	209189P2_G	NOCALL	D.Low Probability	7.612617	.724487	6277.1	6.160168	4.398282	771.961749		.660913
M02	210090P15_G	NOCALL	I.Bad Spectrum	0	0	0	0	0	0		0
M03	201322P9_G	G	C.Aggressive	9.149265	.960696	6445.3	2.963846	5.790082	659.344785		.272085
M03	201694P4_G	NOCALL	I.Bad Spectrum	0	0	0	0	0	0		0
M03	208825P7_G	NOCALL	I.Bad Spectrum	0	0	0	0	0	0		0
M03	209189P2_G	G	A.Conservative	9.080147	.990444	6277.1	5.790415	12.674654	638.059524		.272085
M03	210090P15_G	NOCALL	I.Bad Spectrum	0	0	0	0	0	0		0
M04	201322P9_G	NOCALL	D.Low Probability	14.875859	0	6445.3	0	0	816.48822		.90179
M04	201694P4_G	NOCALL	D.Low Probability	12.736691	0	5337.5	0	0	703.93714		.90179
M04	208825P7_G	NOCALL	I.Bad Spectrum	0	0	0	0	0	0		0
M04	209189P2_G	NOCALL	D.Low Probability	14.73837	0	6277.1	0	0	857.812996		.90179
M04	210090P15_G	NOCALL	I.Bad Spectrum	0	0	0	0	0	0		0
M05	201322P9_G	G	A.Conservative	11.985601	.997339	6445.3	127.604599	59.833164	819.43647		.707617
M05	201694P4_G	G	A.Conservative	10.542141	.990702	5337.5	40.656432	42.382139	677.426905		.329631
M05	208825P7_G	NOCALL	D.Low Probability	13.182955	0	7129.7	0	0	728.706895		1.001952
M05	209189P2_G	G	A.Conservative	11.986219	.998868	6277.1	208.030038	94.798412	799.590369		.707617
M05	210090P15_G	NOCALL	I.Bad Spectrum	0	0	0	0	0	0		0
M06	201322P9_G	G	B.Moderate	8.950946	.803766	6445.3	6.848653	6.521767	812.683037		.535742
M06	201694P4_G	NOCALL	I.Bad Spectrum	0	0	0	0	0	0		0
M06	208825P7_G	NOCALL	I.Bad Spectrum	0	0	0	0	0	0		0
M06	209189P2_G	G	A.Conservative	8.59175	.991792	6277.1	10.733671	14.056502	874.327647		.346187
M06	210090P15_G	NOCALL	I.Bad Spectrum	0	0	0	0	0	0		0
M07	201322P9_G	NOCALL	I.Bad Spectrum	0	0	0	0	0	0		0
M07	201694P4_G	NOCALL	I.Bad Spectrum	0	0	0	0	0	0		0
M07	208825P7_G	NOCALL	I.Bad Spectrum	0	0	0	0	0	0		0
M07	209189P2_G	NOCALL	I.Bad Spectrum	0	0	0	0	0	0		0
M07	210090P15_G	NOCALL	I.Bad Spectrum	0	0	0	0	0	0		0
M08	201322P9_G	G	A.Conservative	10.783675	.998544	6445.3	32.921723	22.616661	826.287062		.688358
M08	201694P4_G	G	A.Conservative	8.806568	.995068	5337.5	12.909765	10.730475	515.222384		.54063
M08	208825P7_G	NOCALL	I.Bad Spectrum	0	0	0	0	0	0		0
M08	209189P2_G	G	A.Conservative	11.346152	.997605	6277.1	6.084775	10.390124	624.366675		.330608
M08	210090P15_G	NOCALL	I.Bad Spectrum	0	0	0	0	0	0		0
M09	201322P9_G	NOCALL	I.Bad Spectrum	0	0	0	0	0	0		0
M09	201694P4_G	NOCALL	I.Bad Spectrum	0	0	0	0	0	0		0
M09	208825P7_G	NOCALL	I.Bad Spectrum	0	0	0	0	0	0		0
M09	209189P2_G	NOCALL	I.Bad Spectrum	0	0	0	0	0	0		0
M09	210090P15_G	NOCALL	I.Bad Spectrum	0	0	0	0	0	0		0
M10	201322P9_G	NOCALL	D.Low Probability	15.241967	0	6445.3	0	0	862.737316		1.042152
M10	201694P4_G	NOCALL	D.Low Probability	13.07656	0	5337.5	0	0	702.160513		1.042152
M10	208825P7_G	NOCALL	I.Bad Spectrum	0	0	0	0	0	0		0
M10	209189P2_G	NOCALL	D.Low Probability	15.179237	0	6277.1	0	0	846.434706		1.042152
M10	210090P15_G	NOCALL	I.Bad Spectrum	0	0	0	0	0	0		0
M11	201322P9_G	G	A.Conservative	11.27377	.997198	6445.3	74.307068	59.673975	802.726609		.556702
M11	201694P4_G	G	A.Conservative	10.682055	.995406	5337.5	26.406994	23.610202	637.716613		.347525
M11	208825P7_G	NOCALL	D.Low Probability	12.489038	0	7129.7	0	0	712.647489		1.01101
M11	209189P2_G	G	A.Conservative	11.271963	.997814	6277.1	134.351759	105.010374	783.474017		.556702
M11	210090P15_G	NOCALL	I.Bad Spectrum	0	0	0	0	0	0		0
M12	201322P9_G	G	A.Conservative	9.42049	.992076	6445.3	29.069757	36.567903	817.000497		.363438
M12	201694P4_G	G	A.Conservative	7.95302	.990504	5337.5	22.185212	23.790963	642.270345		.363438
M12	208825P7_G	G	C.Aggressive	11.178191	.864055	7129.7	5.540784	5.212114	632.947744		.653838
M12	209189P2_G	G	A.Conservative	9.422042	.997954	6277.1	66.25308	81.367891	795.910113		.363438
M12	210090P15_G	G	A.Conservative	7.934007	.998485	5515.6	17.949769	19.753051	660.261273		.363438
M13	201322P9_G	G	B.Moderate	-2.670069	.870858	6445.3	6.138638	6.992531	704.242815		.580224
M13	201694P4_G	G	A.Conservative	-.855757	.997016	5337.5	6.333597	10.188419	616.680404		.32508
M13	208825P7_G	NOCALL	I.Bad Spectrum	0	0	0	0	0	0		0
M13	209189P2_G	G	A.Conservative	-1.925908	.995873	6277.1	7.12607	14.865063	684.675154		.32508
M13	210090P15_G	NOCALL	I.Bad Spectrum	0	0	0	0	0	0		0
M14	201322P9_G	NOCALL	I.Bad Spectrum	0	0	0	0	0	0		0
M14	201694P4_G	G	A.Conservative	10.731066	.822654	5337.5	9.186113	8.26351	648.696871		.497589
M14	208825P7_G	NOCALL	I.Bad Spectrum	0	0	0	0	0	0		0
M14	209189P2_G	NOCALL	D.Low Probability	12.149682	0	6277.1	0	0	635.831269		.497589
M14	210090P15_G	NOCALL	I.Bad Spectrum	0	0	0	0	0	0		0
M15	201322P9_G	NOCALL	I.Bad Spectrum	0	0	0	0	0	0		0
M15	201694P4_G	NOCALL	I.Bad Spectrum	0	0	0	0	0	0		0
M15	208825P7_G	NOCALL	I.Bad Spectrum	0	0	0	0	0	0		0
M15	209189P2_G	NOCALL	I.Bad Spectrum	0	0	0	0	0	0		0
M15	210090P15_G	NOCALL	I.Bad Spectrum	0	0	0	0	0	0		0
M16	201322P9_G	NOCALL	D.Low Probability	15.085584	0	6445.3	0	0	812.705021		.314208
M16	201694P4_G	NOCALL	D.Low Probability	13.504757	0	5337.5	0	0	680.637035		.557216
M16	208825P7_G	NOCALL	I.Bad Spectrum	0	0	0	0	0	0		0
M16	209189P2_G	NOCALL	D.Low Probability	15.179237	0	6277.1	0	0	832.213133		.557216
M16	210090P15_G	NOCALL	I.Bad Spectrum	0	0	0	0	0	0		0
M17	201322P9_G	G	A.Conservative	10.889887	.997763	6445.3	29.893442	34.526143	832.420479		.390891
M17	201694P4_G	G	A.Conservative	9.168396	.996001	5337.5	47.053141	45.723759	679.982498		.390891
M17	208825P7_G	NOCALL	I.Bad Spectrum	0	0	0	0	0	0		0
M17	209189P2_G	G	A.Conservative	10.884491	.998868	6277.1	93.208736	104.920379	808.169944		.390891
M17	210090P15_G	NOCALL	I.Bad Spectrum	0	0	0	0	0	0		0
M18	201322P9_G	G	A.Conservative	9.446088	.994953	6445.3	29.961825	32.707093	771.041515		.402728
M18	201694P4_G	G	A.Conservative	7.993078	.994424	5337.5	41.862104	38.872423	638.694877		.402728
M18	208825P7_G	NOCALL	I.Bad Spectrum	0	0	0	0	0	0		0
M18	209189P2_G	G	A.Conservative	9.451152	.995955	6277.1	69.520474	74.061075	750.280901		.402728
M18	210090P15_G	NOCALL	D.Low Probability	7.843444	.994513	5515.6	18.271038	7.179719	681.571618		1.051429
M19	201322P9_G	G	A.Conservative	7.563663	.997639	6445.3	16.331348	19.490695	799.399739		.379359
M19	201694P4_G	G	A.Conservative	6.680849	.998421	5337.5	16.796054	16.555559	689.804643		.379359
M19	208825P7_G	NOCALL	I.Bad Spectrum	0	0	0	0	0	0		0
M19	209189P2_G	G	A.Conservative	7.562868	.998654	6277.1	30.229843	35.078555	776.956557		.379359
M19	210090P15_G	G	C.Aggressive	7.053843	.901573	5515.6	7.674763	5.444833	679.221948		.684381
M20	201322P9_G	G	A.Conservative	8.536558	.872374	6445.3	7.679737	8.788744	690.284648		.509862
M20	201694P4_G	G	A.Conservative	8.423353	.991226	5337.5	12.029533	11.883593	553.519825		.509862
M20	208825P7_G	NOCALL	I.Bad Spectrum	0	0	0	0	0	0		0
M20	209189P2_G	G	A.Conservative	8.510465	.999301	6277.1	24.08911	26.990992	667.993195		.509862
M20	210090P15_G	NOCALL	I.Bad Spectrum	0	0	0	0	0	0		0
M21	201322P9_G	NOCALL	D.Low Probability	15.241967	0	6445.3	0	0	1048.221392		1.013427
M21	201694P4_G	NOCALL	D.Low Probability	13.9391	0	5337.5	0	0	753.671001		1.013427
M21	208825P7_G	NOCALL	I.Bad Spectrum	0	0	0	0	0	0		0
M21	209189P2_G	NOCALL	D.Low Probability	15.179237	0	6277.1	0	0	1027.074831		1.013427
M21	210090P15_G	NOCALL	I.Bad Spectrum	0	0	0	0	0	0		0
M22	201322P9_G	G	A.Conservative	11.925216	.996134	6445.3	27.932209	22.108034	821.144666		.623449
M22	201694P4_G	G	A.Conservative	11.015587	.996633	5337.5	16.296049	18.879658	697.81713		.291302
M22	208825P7_G	NOCALL	I.Bad Spectrum	0	0	0	0	0	0		0
M22	209189P2_G	G	A.Conservative	11.926174	.99559	6277.1	65.7971	50.659688	798.222426		.623449
M22	210090P15_G	NOCALL	I.Bad Spectrum	0	0	0	0	0	0		0
M23	201322P9_G	G	A.Conservative	10.797907	.998333	6445.3	31.874242	32.428543	794.737376		.425568
M23	201694P4_G	NOCALL	D.Low Probability	9.141167	.99073	5337.5	19.566514	7.594734	678.752506		1.062902
M23	208825P7_G	NOCALL	I.Bad Spectrum	0	0	0	0	0	0		0
M23	209189P2_G	NOCALL	D.Low Probability	10.525003	.99271	6277.1	16.040253	7.215088	811.358617		1.062902
M23	210090P15_G	NOCALL	I.Bad Spectrum	0	0	0	0	0	0		0
M24	201322P9_G	G	A.Conservative	8.237967	.987511	6445.3	10.436751	9.937069	800.09974		.404461
M24	201694P4_G	NOCALL	D.Low Probability	6.843281	.483772	5337.5	6.434999	3.011252	658.451069		.808819
M24	208825P7_G	NOCALL	I.Bad Spectrum	0	0	0	0	0	0		0
M24	209189P2_G	NOCALL	D.Low Probability	7.936888	.954849	6277.1	10.770891	5.794716	778.988555		.808819
M24	210090P15_G	NOCALL	I.Bad Spectrum	0	0	0	0	0	0		0
N01	201322P9_G	NOCALL	I.Bad Spectrum	0	0	0	0	0	0		0
N01	201694P4_G	NOCALL	I.Bad Spectrum	0	0	0	0	0	0		0
N01	208825P7_G	NOCALL	I.Bad Spectrum	0	0	0	0	0	0		0
N01	209189P2_G	NOCALL	I.Bad Spectrum	0	0	0	0	0	0		0
N01	210090P15_G	NOCALL	I.Bad Spectrum	0	0	0	0	0	0		0
N02	201322P9_G	G	A.Conservative	11.487294	.996826	6445.3	21.580661	24.823957	819.512461		.370556
N02	201694P4_G	NOCALL	D.Low Probability	9.365501	.346047	5337.5	6.13475	2.239237	672.033596		1.046404
N02	208825P7_G	NOCALL	I.Bad Spectrum	0	0	0	0	0	0		0
N02	209189P2_G	NOCALL	D.Low Probability	10.747753	.993937	6277.1	27.167404	11.287708	816.157968		1.046404
N02	210090P15_G	NOCALL	I.Bad Spectrum	0	0	0	0	0	0		0
N03	201322P9_G	G	A.Conservative	11.199023	.996507	6445.3	15.949128	17.30916	789.762634		.340881
N03	201694P4_G	NOCALL	D.Low Probability	9.626635	.987623	5337.5	52.649027	16.089199	703.414179		1.187108
N03	208825P7_G	NOCALL	I.Bad Spectrum	0	0	0	0	0	0		0
N03	209189P2_G	G	A.Conservative	11.211332	.997278	6277.1	55.906702	59.136647	764.847198		.340881
N03	210090P15_G	NOCALL	D.Low Probability	9.587914	.540488	5515.6	10.574513	3.321729	727.403909		1.187108
N04	201322P9_G	NOCALL	D.Low Probability	15.241967	0	6445.3	0	0	911.730481		1.104071
N04	201694P4_G	NOCALL	D.Low Probability	13.047273	0	5337.5	0	0	739.936475		1.104071
N04	208825P7_G	NOCALL	I.Bad Spectrum	0	0	0	0	0	0		0
N04	209189P2_G	NOCALL	D.Low Probability	15.179237	0	6277.1	0	0	898.832008		1.104071
N04	210090P15_G	NOCALL	I.Bad Spectrum	0	0	0	0	0	0		0
N05	201322P9_G	NOCALL	D.Low Probability	13.666809	0	6445.3	0	0	915.641339		.967833
N05	201694P4_G	G	A.Conservative	11.482407	.991982	5337.5	26.149447	33.888817	700.072076		.329686
N05	208825P7_G	NOCALL	I.Bad Spectrum	0	0	0	0	0	0		0
N05	209189P2_G	NOCALL	D.Low Probability	13.665151	0	6277.1	0	0	893.011126		.967833
N05	210090P15_G	NOCALL	D.Low Probability	11.701161	.995759	5515.6	16.801349	7.475948	726.121874		.967833
N06	201322P9_G	G	A.Conservative	10.04818	.996956	6445.3	19.838699	21.715024	812.086401		.372537
N06	201694P4_G	G	A.Conservative	8.719164	.996403	5337.5	26.442523	24.022819	671.284185		.372537
N06	208825P7_G	NOCALL	I.Bad Spectrum	0	0	0	0	0	0		0
N06	209189P2_G	G	A.Conservative	10.048423	.997927	6277.1	38.464119	40.944681	787.211763		.372537
N06	210090P15_G	NOCALL	I.Bad Spectrum	0	0	0	0	0	0		0
N07	201322P9_G	NOCALL	I.Bad Spectrum	0	0	0	0	0	0		0
N07	201694P4_G	G	A.Conservative	-1.216589	.834893	5337.5	5.845055	8.393265	467.802016		.497732
N07	208825P7_G	NOCALL	I.Bad Spectrum	0	0	0	0	0	0		0
N07	209189P2_G	G	A.Conservative	-1.493434	.99831	6277.1	5.770395	10.590045	642.159412		.373592
N07	210090P15_G	NOCALL	I.Bad Spectrum	0	0	0	0	0	0		0
N08	201322P9_G	G	A.Conservative	11.595978	.99478	6445.3	35.943475	21.887443	787.447544		.633265
N08	201694P4_G	G	A.Conservative	10.462105	.99449	5337.5	33.542869	24.105655	667.793389		.456982
N08	208825P7_G	NOCALL	I.Bad Spectrum	0	0	0	0	0	0		0
N08	209189P2_G	G	A.Conservative	11.583453	.997469	6277.1	101.153871	59.969113	764.027057		.633265
N08	210090P15_G	NOCALL	I.Bad Spectrum	0	0	0	0	0	0		0
N09	201322P9_G	NOCALL	I.Bad Spectrum	0	0	0	0	0	0		0
N09	201694P4_G	NOCALL	I.Bad Spectrum	0	0	0	0	0	0		0
N09	208825P7_G	NOCALL	I.Bad Spectrum	0	0	0	0	0	0		0
N09	209189P2_G	NOCALL	I.Bad Spectrum	0	0	0	0	0	0		0
N09	210090P15_G	NOCALL	I.Bad Spectrum	0	0	0	0	0	0		0
N10	201322P9_G	NOCALL	D.Low Probability	15.241967	0	6445.3	0	0	885.742651		.697623
N10	201694P4_G	NOCALL	D.Low Probability	12.743823	0	5337.5	0	0	703.048071		.697623
N10	208825P7_G	NOCALL	I.Bad Spectrum	0	0	0	0	0	0		0
N10	209189P2_G	NOCALL	D.Low Probability	15.179237	0	6277.1	0	0	887.991403		.697623
N10	210090P15_G	NOCALL	I.Bad Spectrum	0	0	0	0	0	0		0
N11	201322P9_G	NOCALL	D.Low Probability	13.131884	0	6445.3	0	0	875.568445		1.01078
N11	201694P4_G	G	A.Conservative	11.694354	.996701	5337.5	64.870461	59.893067	709.191512		.381245
N11	208825P7_G	NOCALL	I.Bad Spectrum	0	0	0	0	0	0		0
N11	209189P2_G	NOCALL	D.Low Probability	13.132488	0	6277.1	0	0	852.007373		1.01078
N11	210090P15_G	NOCALL	D.Low Probability	11.112137	0	5515.6	.930954	.355155	720.6872		1.01078
N12	201322P9_G	G	A.Conservative	9.831018	.996766	6445.3	25.212765	30.598978	836.3408		.352058
N12	201694P4_G	G	A.Conservative	8.558376	.997826	5337.5	40.095746	40.519348	703.832923		.352058
N12	208825P7_G	NOCALL	I.Bad Spectrum	0	0	0	0	0	0		0
N12	209189P2_G	G	A.Conservative	9.825018	.998192	6277.1	64.456377	76.121167	812.720754		.352058
N12	210090P15_G	NOCALL	I.Bad Spectrum	0	0	0	0	0	0		0
N13	201322P9_G	G	A.Conservative	-.18324	.863862	6445.3	8.527693	8.701584	666.021214		.486598
N13	201694P4_G	G	A.Conservative	-1.155219	.961967	5337.5	6.921299	9.648466	542.543135		.385098
N13	208825P7_G	NOCALL	I.Bad Spectrum	0	0	0	0	0	0		0
N13	209189P2_G	G	A.Conservative	-1.570424	.998083	6277.1	8.038621	11.210359	594.388909		.385098
N13	210090P15_G	NOCALL	I.Bad Spectrum	0	0	0	0	0	0		0
N14	201322P9_G	NOCALL	D.Low Probability	12.681378	0	6445.3	0	0	853.343716		.971482
N14	201694P4_G	G	A.Conservative	11.650097	.998294	5337.5	31.003979	24.872036	695.320325		.443804
N14	208825P7_G	NOCALL	I.Bad Spectrum	0	0	0	0	0	0		0
N14	209189P2_G	NOCALL	D.Low Probability	12.67943	0	6277.1	0	0	830.356164		.971482
N14	210090P15_G	NOCALL	D.Low Probability	10.597032	.9936	5515.6	24.761718	8.47019	708.436936		.971482
N15	201322P9_G	NOCALL	I.Bad Spectrum	0	0	0	0	0	0		0
N15	201694P4_G	NOCALL	D.Low Probability	14.954242	0	5337.5	0	0	726.607804		.774185
N15	208825P7_G	NOCALL	I.Bad Spectrum	0	0	0	0	0	0		0
N15	209189P2_G	NOCALL	I.Bad Spectrum	0	0	0	0	0	0		0
N15	210090P15_G	NOCALL	I.Bad Spectrum	0	0	0	0	0	0		0
N16	201322P9_G	NOCALL	I.Bad Spectrum	0	0	0	0	0	0		0
N16	201694P4_G	NOCALL	D.Low Probability	15.393881	0	5337.5	0	0	737.900639		1.306413
N16	208825P7_G	NOCALL	I.Bad Spectrum	0	0	0	0	0	0		0
N16	209189P2_G	NOCALL	I.Bad Spectrum	0	0	0	0	0	0		0
N16	210090P15_G	NOCALL	I.Bad Spectrum	0	0	0	0	0	0		0
N17	201322P9_G	G	A.Conservative	11.154676	.998161	6445.3	34.93133	35.205899	818.853615		.386289
N17	201694P4_G	G	A.Conservative	9.275529	.998524	5337.5	55.531248	46.598397	720.060319		.386289
N17	208825P7_G	NOCALL	I.Bad Spectrum	0	0	0	0	0	0		0
N17	209189P2_G	G	A.Conservative	11.155989	.999169	6277.1	84.992433	83.326872	795.770348		.386289
N17	210090P15_G	NOCALL	I.Bad Spectrum	0	0	0	0	0	0		0
N18	201322P9_G	G	A.Conservative	9.945479	.99845	6445.3	19.639945	22.112769	797.024851		.387817
N18	201694P4_G	G	A.Conservative	8.654302	.997387	5337.5	36.542338	34.420459	646.908902		.387817
N18	208825P7_G	NOCALL	I.Bad Spectrum	0	0	0	0	0	0		0
N18	209189P2_G	G	A.Conservative	9.947056	.998622	6277.1	57.809752	63.380945	774.899192		.387817
N18	210090P15_G	NOCALL	I.Bad Spectrum	0	0	0	0	0	0		0
N19	201322P9_G	G	A.Conservative	10.249953	.997656	6445.3	29.099081	27.954936	789.117664		.42712
N19	201694P4_G	G	A.Conservative	8.666325	.995962	5337.5	55.847728	45.074359	650.653477		.42712
N19	208825P7_G	G	C.Aggressive	11.123117	.998755	7129.7	9.210262	6.409395	856.23637		1.046627
N19	209189P2_G	G	A.Conservative	10.252896	.99718	6277.1	81.364744	76.139941	768.702589		.42712
N19	210090P15_G	NOCALL	D.Low Probability	8.330253	.994384	5515.6	21.577032	8.374642	690.202981		1.046627
N20	201322P9_G	G	A.Conservative	9.398655	.995409	6445.3	25.280611	24.866788	797.3317		.404167
N20	201694P4_G	G	A.Conservative	8.156531	.996292	5337.5	38.742011	31.17113	644.330093		.404167
N20	208825P7_G	G	C.Aggressive	10.750472	.995594	7129.7	9.120752	6.17718	628.362833		.752712
N20	209189P2_G	G	A.Conservative	9.401854	.997507	6277.1	59.807454	57.095765	776.866507		.404167
N20	210090P15_G	NOCALL	I.Bad Spectrum	0	0	0	0	0	0		0
N21	201322P9_G	NOCALL	I.Bad Spectrum	0	0	0	0	0	0		0
N21	201694P4_G	NOCALL	D.Low Probability	13.423657	0	5337.5	0	0	759.753312		.724151
N21	208825P7_G	NOCALL	I.Bad Spectrum	0	0	0	0	0	0		0
N21	209189P2_G	NOCALL	D.Low Probability	15.179237	0	6277.1	0	0	975.918898		.724151
N21	210090P15_G	NOCALL	I.Bad Spectrum	0	0	0	0	0	0		0
N22	201322P9_G	NOCALL	D.Low Probability	13.283035	0	6445.3	0	0	847.712476		.84024
N22	201694P4_G	G	A.Conservative	11.130864	.994063	5337.5	37.082408	30.376302	640.823626		.597836
N22	208825P7_G	NOCALL	I.Bad Spectrum	0	0	0	0	0	0		0
N22	209189P2_G	NOCALL	D.Low Probability	13.285993	0	6277.1	0	0	830.443823		.84024
N22	210090P15_G	NOCALL	D.Low Probability	11.55519	.811876	5515.6	8.138362	4.920166	689.298936		.730992
N23	201322P9_G	G	A.Conservative	11.885281	.968779	6445.3	7.047521	9.739607	680.547473		.499
N23	201694P4_G	NOCALL	D.Low Probability	9.308492	.556513	5337.5	7.744164	3.464747	715.257063		.873222
N23	208825P7_G	NOCALL	I.Bad Spectrum	0	0	0	0	0	0		0
N23	209189P2_G	G	A.Conservative	10.723521	.916886	6277.1	17.653201	9.23083	834.649436		.873222
N23	210090P15_G	NOCALL	I.Bad Spectrum	0	0	0	0	0	0		0
N24	201322P9_G	G	A.Conservative	7.880367	.984583	6445.3	5.935319	9.901422	840.952838		.330514
N24	201694P4_G	NOCALL	I.Bad Spectrum	0	0	0	0	0	0		0
N24	208825P7_G	NOCALL	I.Bad Spectrum	0	0	0	0	0	0		0
N24	209189P2_G	NOCALL	D.Low Probability	7.544612	.59289	6277.1	4.660952	3.626234	789.486373		.500105
N24	210090P15_G	NOCALL	I.Bad Spectrum	0	0	0	0	0	0		0
O01	201322P9_G	NOCALL	I.Bad Spectrum	0	0	0	0	0	0		0
O01	201694P4_G	NOCALL	I.Bad Spectrum	0	0	0	0	0	0		0
O01	208825P7_G	NOCALL	I.Bad Spectrum	0	0	0	0	0	0		0
O01	209189P2_G	NOCALL	I.Bad Spectrum	0	0	0	0	0	0		0
O01	210090P15_G	NOCALL	I.Bad Spectrum	0	0	0	0	0	0		0
O02	201322P9_G	G	A.Conservative	11.288718	.996073	6445.3	15.359004	16.033129	772.575263		.37663
O02	201694P4_G	NOCALL	D.Low Probability	9.829168	.793727	5337.5	16.759885	4.898361	707.876506		1.23854
O02	208825P7_G	NOCALL	I.Bad Spectrum	0	0	0	0	0	0		0
O02	209189P2_G	NOCALL	D.Low Probability	11.231963	.993987	6277.1	35.669233	12.01805	821.950212		1.23854
O02	210090P15_G	NOCALL	I.Bad Spectrum	0	0	0	0	0	0		0
O03	201322P9_G	NOCALL	D.Low Probability	13.183287	0	6445.3	0	0	851.243563		1.16084
O03	201694P4_G	NOCALL	D.Low Probability	11.11873	.984944	5337.5	27.182261	11.846605	733.891463		1.16084
O03	208825P7_G	NOCALL	I.Bad Spectrum	0	0	0	0	0	0		0
O03	209189P2_G	NOCALL	D.Low Probability	13.040928	0	6277.1	0	0	848.74853		1.16084
O03	210090P15_G	NOCALL	I.Bad Spectrum	0	0	0	0	0	0		0
O04	201322P9_G	NOCALL	I.Bad Spectrum	0	0	0	0	0	0		0
O04	201694P4_G	NOCALL	D.Low Probability	15.245116	0	5337.5	0	0	740.971506		1.288494
O04	208825P7_G	NOCALL	I.Bad Spectrum	0	0	0	0	0	0		0
O04	209189P2_G	NOCALL	I.Bad Spectrum	0	0	0	0	0	0		0
O04	210090P15_G	NOCALL	I.Bad Spectrum	0	0	0	0	0	0		0
O05	201322P9_G	NOCALL	D.Low Probability	13.466565	0	6445.3	0	0	807.631901		.845122
O05	201694P4_G	G	A.Conservative	11.414905	.9941	5337.5	60.095652	31.255135	626.053502		.845122
O05	208825P7_G	NOCALL	I.Bad Spectrum	0	0	0	0	0	0		0
O05	209189P2_G	NOCALL	D.Low Probability	13.452139	0	6277.1	0	0	788.673321		.845122
O05	210090P15_G	NOCALL	I.Bad Spectrum	0	0	0	0	0	0		0
O06	201322P9_G	G	A.Conservative	11.073107	.996578	6445.3	36.478681	40.45965	862.788022		.344055
O06	201694P4_G	G	A.Conservative	9.373415	.994477	5337.5	39.622949	37.179984	688.411474		.344055
O06	208825P7_G	NOCALL	I.Bad Spectrum	0	0	0	0	0	0		0
O06	209189P2_G	G	A.Conservative	11.068525	.997992	6277.1	81.455479	88.06573	839.66049		.344055
O06	210090P15_G	NOCALL	I.Bad Spectrum	0	0	0	0	0	0		0
O07	201322P9_G	NOCALL	I.Bad Spectrum	0	0	0	0	0	0		0
O07	201694P4_G	G	C.Aggressive	.84157	.983556	5337.5	3.231769	5.934837	577.724593		.324526
O07	208825P7_G	NOCALL	I.Bad Spectrum	0	0	0	0	0	0		0
O07	209189P2_G	G	A.Conservative	.591829	.979847	6277.1	4.592351	9.899876	748.441493		.324526
O07	210090P15_G	NOCALL	I.Bad Spectrum	0	0	0	0	0	0		0
O08	201322P9_G	NOCALL	D.Low Probability	12.588629	0	6445.3	0	0	841.428071		.766142
O08	201694P4_G	G	A.Conservative	10.893523	.99683	5337.5	4.776388	12.136281	682.157335		.240971
O08	208825P7_G	NOCALL	I.Bad Spectrum	0	0	0	0	0	0		0
O08	209189P2_G	NOCALL	D.Low Probability	12.591332	0	6277.1	0	0	819.5653		.766142
O08	210090P15_G	NOCALL	I.Bad Spectrum	0	0	0	0	0	0		0
O09	201322P9_G	NOCALL	I.Bad Spectrum	0	0	0	0	0	0		0
O09	201694P4_G	NOCALL	D.Low Probability	14.766266	0	5337.5	0	0	719.420472		.943473
O09	208825P7_G	NOCALL	I.Bad Spectrum	0	0	0	0	0	0		0
O09	209189P2_G	NOCALL	I.Bad Spectrum	0	0	0	0	0	0		0
O09	210090P15_G	NOCALL	I.Bad Spectrum	0	0	0	0	0	0		0
O10	201322P9_G	NOCALL	D.Low Probability	15.241967	0	6445.3	0	0	886.479714		.899176
O10	201694P4_G	NOCALL	D.Low Probability	12.857924	0	5337.5	0	0	712.043119		.899176
O10	208825P7_G	NOCALL	I.Bad Spectrum	0	0	0	0	0	0		0
O10	209189P2_G	NOCALL	D.Low Probability	15.179237	0	6277.1	0	0	865.806639		.899176
O10	210090P15_G	NOCALL	I.Bad Spectrum	0	0	0	0	0	0		0
O11	201322P9_G	NOCALL	D.Low Probability	13.721959	0	6445.3	0	0	895.088343		1.008326
O11	201694P4_G	G	A.Conservative	11.860524	.994817	5337.5	64.981971	33.971778	685.693905		.605434
O11	208825P7_G	NOCALL	I.Bad Spectrum	0	0	0	0	0	0		0
O11	209189P2_G	NOCALL	D.Low Probability	13.716755	0	6277.1	0	0	870.030687		1.008326
O11	210090P15_G	NOCALL	I.Bad Spectrum	0	0	0	0	0	0		0
O12	201322P9_G	G	A.Conservative	11.589343	.995729	6445.3	31.72757	28.090925	767.785454		.39742
O12	201694P4_G	G	A.Conservative	10.037033	.99797	5337.5	59.205291	43.824722	657.500858		.39742
O12	208825P7_G	NOCALL	D.Low Probability	12.069061	0	7129.7	0	0	862.652678		1.026944
O12	209189P2_G	G	A.Conservative	11.585671	.998359	6277.1	74.87361	64.511366	742.749185		.39742
O12	210090P15_G	NOCALL	D.Low Probability	9.377927	.997255	5515.6	16.911111	8.213965	705.047333		1.026944
O13	201322P9_G	NOCALL	I.Bad Spectrum	0	0	0	0	0	0		0
O13	201694P4_G	NOCALL	I.Bad Spectrum	0	0	0	0	0	0		0
O13	208825P7_G	NOCALL	I.Bad Spectrum	0	0	0	0	0	0		0
O13	209189P2_G	G	A.Conservative	2.733811	.95119	6277.1	3.581868	9.594875	623.493857		.267463
O13	210090P15_G	NOCALL	I.Bad Spectrum	0	0	0	0	0	0		0
O14	201322P9_G	NOCALL	D.Low Probability	13.654535	0	6445.3	0	0	877.811899		1.046882
O14	201694P4_G	G	A.Conservative	11.931792	.985912	5337.5	32.43665	39.728335	680.309106		.339434
O14	208825P7_G	NOCALL	I.Bad Spectrum	0	0	0	0	0	0		0
O14	209189P2_G	NOCALL	D.Low Probability	13.649529	0	6277.1	0	0	854.074869		1.046882
O14	210090P15_G	NOCALL	D.Low Probability	11.397805	0	5515.6	.691748	.292776	713.861844		1.046882
O15	201322P9_G	NOCALL	I.Bad Spectrum	0	0	0	0	0	0		0
O15	201694P4_G	NOCALL	D.Low Probability	15.393881	0	5337.5	0	0	899.094666		.344001
O15	208825P7_G	NOCALL	I.Bad Spectrum	0	0	0	0	0	0		0
O15	209189P2_G	NOCALL	I.Bad Spectrum	0	0	0	0	0	0		0
O15	210090P15_G	NOCALL	I.Bad Spectrum	0	0	0	0	0	0		0
O16	201322P9_G	NOCALL	D.Low Probability	15.241967	0	6445.3	0	0	1116.833073		1.003822
O16	201694P4_G	NOCALL	D.Low Probability	14.211616	0	5337.5	0	0	772.470472		1.003822
O16	208825P7_G	NOCALL	I.Bad Spectrum	0	0	0	0	0	0		0
O16	209189P2_G	NOCALL	D.Low Probability	15.179237	0	6277.1	0	0	1089.412752		1.003822
O16	210090P15_G	NOCALL	I.Bad Spectrum	0	0	0	0	0	0		0
O17	201322P9_G	G	A.Conservative	11.715945	.997902	6445.3	39.034865	39.428493	844.468022		.392988
O17	201694P4_G	G	A.Conservative	10.175187	.999068	5337.5	72.277131	60.849078	708.904253		.392988
O17	208825P7_G	NOCALL	D.Low Probability	13.167092	0	7129.7	0	0	751.679108		.700037
O17	209189P2_G	G	A.Conservative	11.713189	.998323	6277.1	97.57887	95.897259	821.034053		.392988
O17	210090P15_G	NOCALL	I.Bad Spectrum	0	0	0	0	0	0		0
O18	201322P9_G	G	A.Conservative	10.523172	.996414	6445.3	10.890921	13.571866	746.020018		.341624
O18	201694P4_G	G	A.Conservative	9.153637	.995698	5337.5	13.302692	14.777132	678.049782		.341624
O18	208825P7_G	G	A.Conservative	11.268895	.997806	7129.7	5.785571	12.791416	642.596767		.49694
O18	209189P2_G	G	A.Conservative	10.530557	.998712	6277.1	18.223835	26.310136	733.587309		.341624
O18	210090P15_G	NOCALL	I.Bad Spectrum	0	0	0	0	0	0		0
O19	201322P9_G	NOCALL	I.Bad Spectrum	0	0	0	0	0	0		0
O19	201694P4_G	NOCALL	I.Bad Spectrum	0	0	0	0	0	0		0
O19	208825P7_G	NOCALL	I.Bad Spectrum	0	0	0	0	0	0		0
O19	209189P2_G	G	A.Conservative	8.162388	.991254	6277.1	3.95567	14.205058	569.118076		.206827
O19	210090P15_G	NOCALL	I.Bad Spectrum	0	0	0	0	0	0		0
O20	201322P9_G	NOCALL	D.Low Probability	15.241967	0	6445.3	0	0	937.284916		.912093
O20	201694P4_G	NOCALL	D.Low Probability	13.106531	0	5337.5	0	0	715.134873		.912093
O20	208825P7_G	NOCALL	I.Bad Spectrum	0	0	0	0	0	0		0
O20	209189P2_G	NOCALL	D.Low Probability	15.179237	0	6277.1	0	0	907.957591		.912093
O20	210090P15_G	NOCALL	I.Bad Spectrum	0	0	0	0	0	0		0
O21	201322P9_G	NOCALL	I.Bad Spectrum	0	0	0	0	0	0		0
O21	201694P4_G	NOCALL	D.Low Probability	14.713507	0	5337.5	0	0	685.066109		1.050847
O21	208825P7_G	NOCALL	I.Bad Spectrum	0	0	0	0	0	0		0
O21	209189P2_G	NOCALL	D.Low Probability	15.179237	0	6277.1	0	0	961.082838		.765843
O21	210090P15_G	NOCALL	I.Bad Spectrum	0	0	0	0	0	0		0
O22	201322P9_G	NOCALL	D.Low Probability	14.94181	0	6445.3	0	0	866.927665		1.143673
O22	201694P4_G	NOCALL	D.Low Probability	12.575531	0	5337.5	0	0	719.150295		1.143673
O22	208825P7_G	NOCALL	I.Bad Spectrum	0	0	0	0	0	0		0
O22	209189P2_G	NOCALL	D.Low Probability	14.860516	0	6277.1	0	0	844.47657		1.143673
O22	210090P15_G	NOCALL	I.Bad Spectrum	0	0	0	0	0	0		0
O23	201322P9_G	G	A.Conservative	11.236084	.997669	6445.3	13.432511	12.84285	820.181722		.498798
O23	201694P4_G	NOCALL	D.Low Probability	9.936508	.993131	5337.5	20.072148	8.478092	737.088231		.903785
O23	208825P7_G	NOCALL	I.Bad Spectrum	0	0	0	0	0	0		0
O23	209189P2_G	NOCALL	D.Low Probability	11.357927	.990015	6277.1	12.779661	6.317598	858.20025		.903785
O23	210090P15_G	NOCALL	I.Bad Spectrum	0	0	0	0	0	0		0
O24	201322P9_G	NOCALL	I.Bad Spectrum	0	0	0	0	0	0		0
O24	201694P4_G	NOCALL	I.Bad Spectrum	0	0	0	0	0	0		0
O24	208825P7_G	NOCALL	I.Bad Spectrum	0	0	0	0	0	0		0
O24	209189P2_G	NOCALL	I.Bad Spectrum	0	0	0	0	0	0		0
O24	210090P15_G	NOCALL	I.Bad Spectrum	0	0	0	0	0	0		0
P01	201322P9_G	G	C.Aggressive	.025669	.995533	6445.3	8.845334	6.162603	674.601504		.79995
P01	201694P4_G	NOCALL	D.Low Probability	.209879	.710615	5337.5	7.548555	4.337726	610.325742		.79995
P01	208825P7_G	NOCALL	I.Bad Spectrum	0	0	0	0	0	0		0
P01	209189P2_G	G	A.Conservative	.304637	.839169	6277.1	5.888034	8.434488	576.516163		.521071
P01	210090P15_G	NOCALL	I.Bad Spectrum	0	0	0	0	0	0		0
P02	201322P9_G	G	A.Conservative	10.801525	.92259	6445.3	16.427174	9.272281	757.944069		.858872
P02	201694P4_G	G	A.Conservative	8.969596	.833468	5337.5	17.562116	8.442628	614.030009		.858872
P02	208825P7_G	NOCALL	I.Bad Spectrum	0	0	0	0	0	0		0
P02	209189P2_G	G	A.Conservative	11.119829	.990038	6277.1	22.33958	25.248068	720.518084		.374456
P02	210090P15_G	NOCALL	I.Bad Spectrum	0	0	0	0	0	0		0
P03	201322P9_G	NOCALL	I.Bad Spectrum	0	0	0	0	0	0		0
P03	201694P4_G	NOCALL	I.Bad Spectrum	0	0	0	0	0	0		0
P03	208825P7_G	NOCALL	I.Bad Spectrum	0	0	0	0	0	0		0
P03	209189P2_G	NOCALL	D.Low Probability	15.064797	0	6277.1	0	0	849.944258		.43699
P03	210090P15_G	NOCALL	I.Bad Spectrum	0	0	0	0	0	0		0
P04	201322P9_G	NOCALL	D.Low Probability	13.275742	0	6445.3	0	0	754.378281		.302209
P04	201694P4_G	NOCALL	D.Low Probability	11.21667	.754905	5337.5	5.018765	4.58993	664.32713		.457176
P04	208825P7_G	NOCALL	I.Bad Spectrum	0	0	0	0	0	0		0
P04	209189P2_G	NOCALL	D.Low Probability	13.364185	0	6277.1	0	0	743.703329		.786531
P04	210090P15_G	NOCALL	I.Bad Spectrum	0	0	0	0	0	0		0
P05	201322P9_G	NOCALL	I.Bad Spectrum	0	0	0	0	0	0		0
P05	201694P4_G	NOCALL	I.Bad Spectrum	0	0	0	0	0	0		0
P05	208825P7_G	NOCALL	I.Bad Spectrum	0	0	0	0	0	0		0
P05	209189P2_G	NOCALL	I.Bad Spectrum	0	0	0	0	0	0		0
P05	210090P15_G	NOCALL	I.Bad Spectrum	0	0	0	0	0	0		0
P06	201322P9_G	G	A.Conservative	10.577865	.996856	6445.3	17.761525	12.03017	827.638091		.804177
P06	201694P4_G	NOCALL	D.Low Probability	9.341875	.973659	5337.5	13.946853	5.920208	679.647813		1.004538
P06	208825P7_G	NOCALL	I.Bad Spectrum	0	0	0	0	0	0		0
P06	209189P2_G	G	A.Conservative	10.507135	.998342	6277.1	27.62397	28.772869	719.348401		.378602
P06	210090P15_G	NOCALL	I.Bad Spectrum	0	0	0	0	0	0		0
P07	201322P9_G	NOCALL	I.Bad Spectrum	0	0	0	0	0	0		0
P07	201694P4_G	NOCALL	I.Bad Spectrum	0	0	0	0	0	0		0
P07	208825P7_G	NOCALL	I.Bad Spectrum	0	0	0	0	0	0		0
P07	209189P2_G	NOCALL	D.Low Probability	-.189937	.702446	6277.1	4.910362	4.260409	682.366525		.526499
P07	210090P15_G	NOCALL	I.Bad Spectrum	0	0	0	0	0	0		0
P08	201322P9_G	G	A.Conservative	11.762948	.998063	6445.3	18.446018	18.349977	831.401218		.505315
P08	201694P4_G	G	A.Conservative	9.798547	.994451	5337.5	7.410937	10.93789	662.298662		.334025
P08	208825P7_G	NOCALL	I.Bad Spectrum	0	0	0	0	0	0		0
P08	209189P2_G	G	A.Conservative	11.699866	.996331	6277.1	8.899834	15.161016	726.767579		.334025
P08	210090P15_G	NOCALL	I.Bad Spectrum	0	0	0	0	0	0		0
P09	201322P9_G	NOCALL	D.Low Probability	15.241967	0	6445.3	0	0	983.237527		.52166
P09	201694P4_G	NOCALL	D.Low Probability	13.73695	0	5337.5	0	0	686.831344		.686055
P09	208825P7_G	NOCALL	I.Bad Spectrum	0	0	0	0	0	0		0
P09	209189P2_G	NOCALL	D.Low Probability	15.179237	0	6277.1	0	0	963.786225		.686055
P09	210090P15_G	NOCALL	I.Bad Spectrum	0	0	0	0	0	0		0
P10	201322P9_G	NOCALL	D.Low Probability	13.565073	0	6445.3	0	0	966.05852		.391842
P10	201694P4_G	G	A.Conservative	11.23202	.994123	5337.5	12.47855	11.299739	691.27676		.391842
P10	208825P7_G	NOCALL	I.Bad Spectrum	0	0	0	0	0	0		0
P10	209189P2_G	NOCALL	D.Low Probability	13.539008	0	6277.1	0	0	936.253711		.391842
P10	210090P15_G	NOCALL	I.Bad Spectrum	0	0	0	0	0	0		0
P11	201322P9_G	NOCALL	D.Low Probability	14.319072	0	6445.3	0	0	864.794169		.478011
P11	201694P4_G	NOCALL	D.Low Probability	13.113779	0	5337.5	0	0	698.560873		.891137
P11	208825P7_G	NOCALL	I.Bad Spectrum	0	0	0	0	0	0		0
P11	209189P2_G	NOCALL	D.Low Probability	14.829371	0	6277.1	0	0	781.585617		.891137
P11	210090P15_G	NOCALL	D.Low Probability	12.322415	0	5515.6	0	0	730.781578		.478011
P12	201322P9_G	G	A.Conservative	10.797697	.998266	6445.3	23.807849	31.415874	801.297506		.311225
P12	201694P4_G	G	A.Conservative	9.428385	.997256	5337.5	26.346971	29.137225	662.032903		.311225
P12	208825P7_G	NOCALL	I.Bad Spectrum	0	0	0	0	0	0		0
P12	209189P2_G	G	A.Conservative	10.794331	.997391	6277.1	53.155196	68.301992	778.969182		.311225
P12	210090P15_G	NOCALL	D.Low Probability	8.97306	.756864	5515.6	7.491422	4.594509	670.303342		.747499
P13	201322P9_G	G	A.Conservative	6.345201	.876721	6445.3	6.299778	8.827344	688.963367		.343996
P13	201694P4_G	G	A.Conservative	5.68112	.999214	5337.5	11.299989	17.744667	749.36696		.343996
P13	208825P7_G	NOCALL	I.Bad Spectrum	0	0	0	0	0	0		0
P13	209189P2_G	G	A.Conservative	6.339545	.999125	6277.1	11.57106	17.592884	664.531486		.343996
P13	210090P15_G	NOCALL	I.Bad Spectrum	0	0	0	0	0	0		0
P14	201322P9_G	NOCALL	D.Low Probability	13.744614	0	6445.3	0	0	899.412479		.983285
P14	201694P4_G	G	A.Conservative	11.311672	.997237	5337.5	66.75214	54.013947	656.265681		.500135
P14	208825P7_G	NOCALL	I.Bad Spectrum	0	0	0	0	0	0		0
P14	209189P2_G	NOCALL	D.Low Probability	13.742795	0	6277.1	0	0	876.573385		.983285
P14	210090P15_G	G	A.Conservative	11.35716	.994494	5515.6	15.881402	13.229231	686.15606		.500135
P15	201322P9_G	NOCALL	I.Bad Spectrum	0	0	0	0	0	0		0
P15	201694P4_G	NOCALL	I.Bad Spectrum	0	0	0	0	0	0		0
P15	208825P7_G	NOCALL	I.Bad Spectrum	0	0	0	0	0	0		0
P15	209189P2_G	NOCALL	I.Bad Spectrum	0	0	0	0	0	0		0
P15	210090P15_G	NOCALL	I.Bad Spectrum	0	0	0	0	0	0		0
P16	201322P9_G	NOCALL	I.Bad Spectrum	0	0	0	0	0	0		0
P16	201694P4_G	NOCALL	I.Bad Spectrum	0	0	0	0	0	0		0
P16	208825P7_G	NOCALL	I.Bad Spectrum	0	0	0	0	0	0		0
P16	209189P2_G	NOCALL	I.Bad Spectrum	0	0	0	0	0	0		0
P16	210090P15_G	NOCALL	I.Bad Spectrum	0	0	0	0	0	0		0
P17	201322P9_G	NOCALL	D.Low Probability	12.4119	0	6445.3	0	0	865.08434		.810738
P17	201694P4_G	G	A.Conservative	10.54803	.996431	5337.5	39.260409	41.754538	690.153474		.327424
P17	208825P7_G	NOCALL	D.Low Probability	13.755973	0	7129.7	0	0	719.881938		.810738
P17	209189P2_G	NOCALL	D.Low Probability	12.411618	0	6277.1	0	0	843.563608		.810738
P17	210090P15_G	NOCALL	I.Bad Spectrum	0	0	0	0	0	0		0
P18	201322P9_G	G	A.Conservative	9.371301	.998469	6445.3	29.1702	32.920985	859.61643		.344491
P18	201694P4_G	G	A.Conservative	7.994403	.99735	5337.5	43.920156	40.460945	684.284236		.344491
P18	208825P7_G	G	A.Conservative	10.643272	.999701	7129.7	7.447802	15.588893	786.736953		.344491
P18	209189P2_G	G	A.Conservative	9.369897	.998399	6277.1	62.175447	68.079338	835.911685		.344491
P18	210090P15_G	NOCALL	I.Bad Spectrum	0	0	0	0	0	0		0
P19	201322P9_G	NOCALL	I.Bad Spectrum	0	0	0	0	0	0		0
P19	201694P4_G	NOCALL	I.Bad Spectrum	0	0	0	0	0	0		0
P19	208825P7_G	NOCALL	I.Bad Spectrum	0	0	0	0	0	0		0
P19	209189P2_G	G	A.Conservative	7.827639	.867436	6277.1	2.654862	8.706075	527.343444		.230773
P19	210090P15_G	NOCALL	I.Bad Spectrum	0	0	0	0	0	0		0
P20	201322P9_G	NOCALL	D.Low Probability	14.160504	0	6445.3	0	0	894.416504		.823658
P20	201694P4_G	G	A.Conservative	11.892648	.993882	5337.5	31.598751	17.762428	637.343875		.823658
P20	208825P7_G	NOCALL	I.Bad Spectrum	0	0	0	0	0	0		0
P20	209189P2_G	NOCALL	D.Low Probability	14.357718	0	6277.1	0	0	855.786366		.951559
P20	210090P15_G	NOCALL	I.Bad Spectrum	0	0	0	0	0	0		0
P21	201322P9_G	NOCALL	I.Bad Spectrum	0	0	0	0	0	0		0
P21	201694P4_G	NOCALL	I.Bad Spectrum	0	0	0	0	0	0		0
P21	208825P7_G	NOCALL	I.Bad Spectrum	0	0	0	0	0	0		0
P21	209189P2_G	NOCALL	I.Bad Spectrum	0	0	0	0	0	0		0
P21	210090P15_G	NOCALL	I.Bad Spectrum	0	0	0	0	0	0		0
P22	201322P9_G	NOCALL	I.Bad Spectrum	0	0	0	0	0	0		0
P22	201694P4_G	NOCALL	I.Bad Spectrum	0	0	0	0	0	0		0
P22	208825P7_G	NOCALL	I.Bad Spectrum	0	0	0	0	0	0		0
P22	209189P2_G	NOCALL	I.Bad Spectrum	0	0	0	0	0	0		0
P22	210090P15_G	NOCALL	I.Bad Spectrum	0	0	0	0	0	0		0
P23	201322P9_G	G	A.Conservative	11.923857	.998118	6445.3	26.941957	29.211495	740.041235		.391991
P23	201694P4_G	NOCALL	D.Low Probability	10.365461	.981239	5337.5	16.207588	8.271053	722.156772		.827961
P23	208825P7_G	NOCALL	D.Low Probability	12.735311	0	7129.7	0	0	724.642899		.827961
P23	209189P2_G	G	A.Conservative	11.829826	.996795	6277.1	10.898736	11.542594	816.878627		.391991
P23	210090P15_G	NOCALL	I.Bad Spectrum	0	0	0	0	0	0		0
P24	201322P9_G	G	B.Moderate	8.808536	.97958	6445.3	13.828312	7.886847	743.759577		.81076
P24	201694P4_G	NOCALL	I.Bad Spectrum	0	0	0	0	0	0		0
P24	208825P7_G	NOCALL	I.Bad Spectrum	0	0	0	0	0	0		0
P24	209189P2_G	NOCALL	D.Low Probability	9.01726	.602173	6277.1	6.62417	3.682522	768.905804		.81076
P24	210090P15_G	NOCALL	I.Bad Spectrum	0	0	0	0	0	0		0
