# Supplementary material for: Gene expression-based screening for inhibitors of PDGFR signaling
Source: Genome Biol. 2008 Mar 1;9(3):R47. doi: 10.1186/gb-2008-9-3-r47 (PMC2397499; doi:10.1186/gb-2008-9-3-r47)
Supplement: Additional data file 1 — Primary screen data. [file gb-2008-9-3-r47-S1.zip › Primary_Screen_Data/ScreenData/ScreenASDI2/PLATE28023.1_0724.DTL]

Sequenom db=biomass genotype results details	Plate=28023, ExpNo=1	TimeStamp=0724	filename=PLATE28023.1_0724.DTL
well_position	assay_id	genotype_id	Call_Status_LU.description	max_shift	Call.score	Picked_Peaks.mass	Picked_Peaks.height	Picked_Peaks.snr	Picked_Peaks.resolution	Picked_Peaks.integral	Spectra.noise_std_dev
A01	201322P9_G	G	A.Conservative	1.078042	.995655	6445.3	15.411257	17.685692	940.336004		.428902
A01	201694P4_G	G	A.Conservative	.475174	.996653	5337.5	26.8943	30.542966	726.16254		.428902
A01	208825P7_G	G	A.Conservative	1.001137	.999186	7129.7	4.671358	10.789915	598.014297		.428902
A01	209189P2_G	G	A.Conservative	1.074878	.99529	6277.1	4.412106	13.767404	787.517503		.270577
A01	210090P15_G	NOCALL	I.Bad Spectrum	0	0	0	0	0	0		0
A02	201322P9_G	NOCALL	I.Bad Spectrum	0	0	0	0	0	0		0
A02	201694P4_G	NOCALL	I.Bad Spectrum	0	0	0	0	0	0		0
A02	208825P7_G	NOCALL	I.Bad Spectrum	0	0	0	0	0	0		0
A02	209189P2_G	NOCALL	I.Bad Spectrum	0	0	0	0	0	0		0
A02	210090P15_G	NOCALL	I.Bad Spectrum	0	0	0	0	0	0		0
A03	201322P9_G	G	A.Conservative	1.119462	.99634	6445.3	3.127929	10.249224	790.476117		.24135
A03	201694P4_G	G	A.Conservative	-.510788	.967002	5337.5	3.912081	9.708721	641.67239		.24135
A03	208825P7_G	NOCALL	I.Bad Spectrum	0	0	0	0	0	0		0
A03	209189P2_G	G	A.Conservative	1.129531	.996919	6277.1	5.222304	16.68318	760.519801		.24135
A03	210090P15_G	NOCALL	I.Bad Spectrum	0	0	0	0	0	0		0
A04	201322P9_G	G	A.Conservative	3.285634	.878337	6445.3	2.97377	8.83821	565.55145		.228727
A04	201694P4_G	G	A.Conservative	1.709577	.822421	5337.5	9.530725	8.349457	618.350007		.553028
A04	208825P7_G	NOCALL	I.Bad Spectrum	0	0	0	0	0	0		0
A04	209189P2_G	G	A.Conservative	3.252628	.800404	6277.1	2.705268	8.089683	543.407128		.228727
A04	210090P15_G	NOCALL	I.Bad Spectrum	0	0	0	0	0	0		0
A05	201322P9_G	G	A.Conservative	2.173119	.999186	6445.3	7.019515	12.215784	686.485647		.397997
A05	201694P4_G	G	A.Conservative	1.517235	.834382	5337.5	3.031086	8.42914	602.6055		.234664
A05	208825P7_G	NOCALL	I.Bad Spectrum	0	0	0	0	0	0		0
A05	209189P2_G	G	A.Conservative	2.153641	.998283	6277.1	9.468336	17.990257	668.373993		.397997
A05	210090P15_G	G	A.Conservative	1.853568	.993683	5515.6	6.457212	10.379659	619.250581		.397997
A06	201322P9_G	G	A.Conservative	3.262933	.996867	6445.3	5.705977	14.839857	743.418803		.288591
A06	201694P4_G	G	A.Conservative	2.936837	.996263	5337.5	6.711067	15.165738	634.534668		.288591
A06	208825P7_G	G	A.Conservative	3.199498	.993869	7129.7	5.465515	9.953465	780.451278		.459868
A06	209189P2_G	G	A.Conservative	3.264271	.996657	6277.1	6.948781	19.127667	727.214697		.288591
A06	210090P15_G	NOCALL	D.Low Probability	1.216062	.793932	5515.6	5.484023	4.819847	577.254417		.547542
A07	201322P9_G	G	A.Conservative	1.735619	.998332	6445.3	9.371975	16.64613	854.164061		.268003
A07	201694P4_G	G	A.Conservative	.999399	.995805	5337.5	18.971515	30.124665	726.056889		.268003
A07	208825P7_G	G	A.Conservative	1.666464	.997439	7129.7	3.979274	10.960714	768.761472		.369595
A07	209189P2_G	G	A.Conservative	1.736275	.99876	6277.1	15.98059	27.513122	829.209947		.268003
A07	210090P15_G	NOCALL	I.Bad Spectrum	0	0	0	0	0	0		0
A08	201322P9_G	G	A.Conservative	.811729	.845872	6445.3	2.419027	8.49814	740.823708		.208604
A08	201694P4_G	G	A.Conservative	-.80424	.810981	5337.5	2.90583	8.202305	599.636483		.208604
A08	208825P7_G	G	A.Conservative	2.17229	.885318	7129.7	3.273538	8.88817	796.488187		.353141
A08	209189P2_G	G	A.Conservative	.800459	.989436	6277.1	2.832738	9.943948	713.093297		.208604
A08	210090P15_G	G	B.Moderate	1.774176	.842605	5515.6	5.600216	6.788524	635.012011		.353141
A09	201322P9_G	G	A.Conservative	2.883438	.995757	6445.3	5.764699	9.988146	675.500072		.473923
A09	201694P4_G	G	A.Conservative	2.184239	.857637	5337.5	4.989068	8.642209	460.430242		.343802
A09	208825P7_G	NOCALL	I.Bad Spectrum	0	0	0	0	0	0		0
A09	209189P2_G	G	A.Conservative	3.209397	.997192	6277.1	11.397557	19.993749	701.609539		.421938
A09	210090P15_G	G	B.Moderate	2.305862	.963809	5515.6	7.096132	7.730864	580.447046		.528278
A10	201322P9_G	G	A.Conservative	1.444723	.831284	6445.3	3.636879	8.368631	697.876054		.328652
A10	201694P4_G	G	A.Conservative	.519445	.996612	5337.5	4.021637	12.292502	549.313156		.222019
A10	208825P7_G	NOCALL	I.Bad Spectrum	0	0	0	0	0	0		0
A10	209189P2_G	G	A.Conservative	1.548682	.970936	6277.1	3.112648	9.762629	596.091229		.222019
A10	210090P15_G	G	B.Moderate	.806308	.951662	5515.6	4.256282	7.64819	676.908159		.390621
A11	201322P9_G	NOCALL	I.Bad Spectrum	0	0	0	0	0	0		0
A11	201694P4_G	NOCALL	I.Bad Spectrum	0	0	0	0	0	0		0
A11	208825P7_G	NOCALL	I.Bad Spectrum	0	0	0	0	0	0		0
A11	209189P2_G	NOCALL	I.Bad Spectrum	0	0	0	0	0	0		0
A11	210090P15_G	NOCALL	I.Bad Spectrum	0	0	0	0	0	0		0
A12	201322P9_G	G	A.Conservative	1.50293	.997309	6445.3	6.666528	12.630741	824.079473		.248079
A12	201694P4_G	G	A.Conservative	.65335	.994591	5337.5	15.484655	26.950315	744.244894		.248079
A12	208825P7_G	G	A.Conservative	2.327886	.88594	7129.7	2.420052	8.87708	852.282719		.248079
A12	209189P2_G	G	A.Conservative	1.504932	.995965	6277.1	12.941369	25.750415	798.551649		.248079
A12	210090P15_G	G	B.Moderate	.662358	.805146	5515.6	3.862673	6.485908	772.910249		.248079
A13	201322P9_G	G	A.Conservative	1.750481	.999187	6445.3	14.403788	19.573575	866.543757		.284045
A13	201694P4_G	G	A.Conservative	.909242	.994223	5337.5	19.400285	30.656506	671.807654		.284045
A13	208825P7_G	G	A.Conservative	1.825051	.999097	7129.7	4.097837	11.455258	784.287768		.284045
A13	209189P2_G	G	A.Conservative	1.750661	.99921	6277.1	31.486769	50.399695	843.635732		.284045
A13	210090P15_G	G	A.Conservative	.94152	.995908	5515.6	7.393926	12.138515	705.058914		.284045
A14	201322P9_G	G	A.Conservative	3.272642	.996545	6445.3	9.986892	16.843343	825.667361		.318265
A14	201694P4_G	G	A.Conservative	2.204371	.99753	5337.5	19.952871	32.027806	667.560087		.318265
A14	208825P7_G	G	A.Conservative	3.156003	.999591	7129.7	10.718593	19.518522	803.80215		.54388
A14	209189P2_G	G	A.Conservative	3.274322	.998791	6277.1	26.032376	47.198039	800.824804		.318265
A14	210090P15_G	NOCALL	I.Bad Spectrum	0	0	0	0	0	0		0
A15	201322P9_G	NOCALL	I.Bad Spectrum	0	0	0	0	0	0		0
A15	201694P4_G	NOCALL	I.Bad Spectrum	0	0	0	0	0	0		0
A15	208825P7_G	NOCALL	I.Bad Spectrum	0	0	0	0	0	0		0
A15	209189P2_G	NOCALL	I.Bad Spectrum	0	0	0	0	0	0		0
A15	210090P15_G	NOCALL	I.Bad Spectrum	0	0	0	0	0	0		0
A16	201322P9_G	G	A.Conservative	3.555763	.996718	6445.3	9.827208	17.830587	826.329687		.240339
A16	201694P4_G	G	A.Conservative	2.390628	.99671	5337.5	12.93354	22.131521	696.719398		.240339
A16	208825P7_G	NOCALL	I.Bad Spectrum	0	0	0	0	0	0		0
A16	209189P2_G	G	A.Conservative	3.55122	.993537	6277.1	12.65234	22.363215	801.277345		.240339
A16	210090P15_G	G	C.Aggressive	1.978572	.995224	5515.6	5.815363	6.436929	624.586552		.432684
A17	201322P9_G	NOCALL	I.Bad Spectrum	0	0	0	0	0	0		0
A17	201694P4_G	NOCALL	I.Bad Spectrum	0	0	0	0	0	0		0
A17	208825P7_G	G	A.Conservative	3.395028	.995435	7129.7	3.27983	9.961467	857.218543		.244257
A17	209189P2_G	G	A.Conservative	2.845042	.930495	6277.1	4.631015	9.358763	683.588846		.320065
A17	210090P15_G	NOCALL	I.Bad Spectrum	0	0	0	0	0	0		0
A18	201322P9_G	G	B.Moderate	1.282652	.853068	6445.3	2.48242	6.902385	734.428945		.195915
A18	201694P4_G	G	A.Conservative	.447614	.997412	5337.5	6.644921	18.140487	667.496739		.195915
A18	208825P7_G	NOCALL	I.Bad Spectrum	0	0	0	0	0	0		0
A18	209189P2_G	G	A.Conservative	1.267682	.994591	6277.1	4.857776	14.636752	715.201957		.195915
A18	210090P15_G	NOCALL	I.Bad Spectrum	0	0	0	0	0	0		0
A19	201322P9_G	G	A.Conservative	2.102203	.996489	6445.3	6.309331	17.269467	793.794777		.255816
A19	201694P4_G	G	A.Conservative	1.344109	.994908	5337.5	9.335213	14.865161	640.589585		.255816
A19	208825P7_G	G	A.Conservative	2.145957	.998138	7129.7	8.187195	12.323156	701.042027		.528534
A19	209189P2_G	G	A.Conservative	2.108272	.999159	6277.1	11.018453	29.075039	768.682226		.255816
A19	210090P15_G	NOCALL	I.Bad Spectrum	0	0	0	0	0	0		0
A20	201322P9_G	NOCALL	I.Bad Spectrum	0	0	0	0	0	0		0
A20	201694P4_G	G	A.Conservative	-1.843518	.998761	5337.5	10.840911	26.614406	650.753982		.234798
A20	208825P7_G	NOCALL	I.Bad Spectrum	0	0	0	0	0	0		0
A20	209189P2_G	G	A.Conservative	.298711	.995581	6277.1	7.849361	25.281892	818.993022		.234798
A20	210090P15_G	NOCALL	I.Bad Spectrum	0	0	0	0	0	0		0
A21	201322P9_G	G	A.Conservative	2.946634	.994784	6445.3	6.702818	11.904132	736.510109		.398589
A21	201694P4_G	G	A.Conservative	2.487274	.978085	5337.5	6.743537	9.854903	507.566805		.398589
A21	208825P7_G	G	A.Conservative	3.576753	.998698	7129.7	4.895467	11.0695	557.82848		.479904
A21	209189P2_G	G	A.Conservative	2.947615	.997516	6277.1	13.565739	24.130972	716.610442		.398589
A21	210090P15_G	NOCALL	I.Bad Spectrum	0	0	0	0	0	0		0
A22	201322P9_G	G	A.Conservative	1.024164	.993609	6445.3	5.124171	11.577799	891.568288		.337133
A22	201694P4_G	G	A.Conservative	-.483079	.990899	5337.5	4.830745	13.54539	541.063684		.206451
A22	208825P7_G	G	A.Conservative	3.336546	.970326	7129.7	5.847149	9.723291	817.728498		.454946
A22	209189P2_G	G	A.Conservative	1.469572	.998149	6277.1	4.367253	16.341857	607.104983		.206451
A22	210090P15_G	NOCALL	I.Bad Spectrum	0	0	0	0	0	0		0
A23	201322P9_G	G	A.Conservative	.429324	.804892	6445.3	2.357189	8.089229	607.639453		.21791
A23	201694P4_G	G	A.Conservative	1.423641	.905277	5337.5	4.694715	9.148438	490.117378		.363604
A23	208825P7_G	NOCALL	I.Bad Spectrum	0	0	0	0	0	0		0
A23	209189P2_G	G	A.Conservative	.280474	.854804	6277.1	2.612067	8.655458	609.815733		.21791
A23	210090P15_G	NOCALL	I.Bad Spectrum	0	0	0	0	0	0		0
A24	201322P9_G	NOCALL	I.Bad Spectrum	0	0	0	0	0	0		0
A24	201694P4_G	NOCALL	I.Bad Spectrum	0	0	0	0	0	0		0
A24	208825P7_G	NOCALL	I.Bad Spectrum	0	0	0	0	0	0		0
A24	209189P2_G	NOCALL	I.Bad Spectrum	0	0	0	0	0	0		0
A24	210090P15_G	NOCALL	I.Bad Spectrum	0	0	0	0	0	0		0
B01	201322P9_G	G	A.Conservative	.548571	.997782	6445.3	8.995709	11.433941	809.123507		.450743
B01	201694P4_G	G	A.Conservative	.633306	.997921	5337.5	8.23481	11.463431	514.337664		.359421
B01	208825P7_G	G	A.Conservative	1.502177	.958249	7129.7	6.11523	9.598305	718.178816		.569708
B01	209189P2_G	G	A.Conservative	1.077624	.996424	6277.1	8.290791	14.927469	729.284382		.359421
B01	210090P15_G	G	B.Moderate	.372788	.911041	5515.6	10.04106	7.338876	657.274494		.701072
B02	201322P9_G	G	A.Conservative	1.478048	.993577	6445.3	5.871723	13.403763	765.217716		.340494
B02	201694P4_G	NOCALL	I.Bad Spectrum	0	0	0	0	0	0		0
B02	208825P7_G	NOCALL	I.Bad Spectrum	0	0	0	0	0	0		0
B02	209189P2_G	G	A.Conservative	1.814244	.993425	6277.1	10.428988	10.27059	873.21384		.498827
B02	210090P15_G	NOCALL	I.Bad Spectrum	0	0	0	0	0	0		0
B03	201322P9_G	G	A.Conservative	2.183541	.993372	6445.3	4.376917	10.094038	787.809498		.363915
B03	201694P4_G	G	A.Conservative	1.796383	.948807	5337.5	2.78099	9.523348	669.661674		.236085
B03	208825P7_G	NOCALL	I.Bad Spectrum	0	0	0	0	0	0		0
B03	209189P2_G	G	A.Conservative	1.68727	.998529	6277.1	4.122654	14.449458	741.45783		.236085
B03	210090P15_G	NOCALL	I.Bad Spectrum	0	0	0	0	0	0		0
B04	201322P9_G	G	A.Conservative	3.978819	.863923	6445.3	6.098425	8.694739	811.209374		.348667
B04	201694P4_G	G	A.Conservative	2.895846	.99753	5337.5	11.788849	19.058606	600.514728		.348667
B04	208825P7_G	NOCALL	I.Bad Spectrum	0	0	0	0	0	0		0
B04	209189P2_G	G	A.Conservative	3.959956	.999707	6277.1	18.737531	27.540391	787.772762		.348667
B04	210090P15_G	NOCALL	I.Bad Spectrum	0	0	0	0	0	0		0
B05	201322P9_G	G	A.Conservative	3.34969	.995682	6445.3	18.091881	13.958356	727.273033		.687794
B05	201694P4_G	G	A.Conservative	3.254364	.998857	5337.5	14.850285	19.032739	600.510794		.485987
B05	208825P7_G	NOCALL	I.Bad Spectrum	0	0	0	0	0	0		0
B05	209189P2_G	G	A.Conservative	4.239918	.946014	6277.1	3.600175	9.556562	698.12914		.258912
B05	210090P15_G	NOCALL	I.Bad Spectrum	0	0	0	0	0	0		0
B06	201322P9_G	G	A.Conservative	3.224409	.991387	6445.3	8.338887	13.826193	806.374395		.304867
B06	201694P4_G	G	A.Conservative	1.90081	.998197	5337.5	9.533522	16.242252	677.772237		.304867
B06	208825P7_G	NOCALL	I.Bad Spectrum	0	0	0	0	0	0		0
B06	209189P2_G	G	A.Conservative	3.222614	.994807	6277.1	16.279218	27.628095	780.531053		.304867
B06	210090P15_G	NOCALL	D.Low Probability	1.382729	.781181	5515.6	4.73206	4.764452	683.9231		.447277
B07	201322P9_G	G	A.Conservative	.92159	.995438	6445.3	9.172373	13.43884	797.570309		.327723
B07	201694P4_G	G	A.Conservative	.040872	.993449	5337.5	10.78527	15.883019	689.633338		.327723
B07	208825P7_G	G	A.Conservative	1.689085	.999286	7129.7	5.533011	14.328682	899.319166		.40798
B07	209189P2_G	G	A.Conservative	.924567	.995271	6277.1	14.666596	21.749138	774.920904		.327723
B07	210090P15_G	G	A.Conservative	.018329	.998721	5515.6	6.719359	10.344361	723.195613		.327723
B08	201322P9_G	G	A.Conservative	1.328407	.99554	6445.3	6.84109	14.647038	685.314334		.317654
B08	201694P4_G	G	A.Conservative	.43536	.995502	5337.5	9.347105	19.504324	660.389217		.317654
B08	208825P7_G	NOCALL	I.Bad Spectrum	0	0	0	0	0	0		0
B08	209189P2_G	G	A.Conservative	1.329136	.995028	6277.1	10.416782	22.173678	663.16877		.317654
B08	210090P15_G	G	C.Aggressive	.525883	.930624	5515.6	5.341554	5.637184	655.336465		.472843
B09	201322P9_G	G	A.Conservative	3.229797	.846262	6445.3	8.651967	8.510466	721.200208		.607591
B09	201694P4_G	G	A.Conservative	2.724144	.992713	5337.5	6.71409	14.955425	570.646246		.342618
B09	208825P7_G	NOCALL	I.Bad Spectrum	0	0	0	0	0	0		0
B09	209189P2_G	G	A.Conservative	3.287566	.999472	6277.1	12.406545	29.405708	770.167446		.342618
B09	210090P15_G	NOCALL	I.Bad Spectrum	0	0	0	0	0	0		0
B10	201322P9_G	G	A.Conservative	1.738399	.99392	6445.3	5.020732	10.292429	594.201302		.416165
B10	201694P4_G	G	A.Conservative	-.803607	.812155	5337.5	2.6061	8.206341	516.214937		.225774
B10	208825P7_G	NOCALL	I.Bad Spectrum	0	0	0	0	0	0		0
B10	209189P2_G	G	A.Conservative	1.796189	.979313	6277.1	5.266993	9.886304	561.00867		.416165
B10	210090P15_G	NOCALL	I.Bad Spectrum	0	0	0	0	0	0		0
B11	201322P9_G	G	A.Conservative	.937752	.857439	6445.3	6.568327	8.628832	673.600187		.431219
B11	201694P4_G	G	A.Conservative	.815597	.879514	5337.5	5.113691	8.836835	463.916343		.380844
B11	208825P7_G	NOCALL	I.Bad Spectrum	0	0	0	0	0	0		0
B11	209189P2_G	G	A.Conservative	.744125	.995961	6277.1	8.324691	10.013742	605.747172		.483752
B11	210090P15_G	G	C.Aggressive	.792411	.875188	5515.6	5.617404	5.303195	462.472794		.524975
B12	201322P9_G	G	A.Conservative	3.935763	.995319	6445.3	10.587397	16.493994	832.117333		.332182
B12	201694P4_G	G	A.Conservative	2.344912	.997955	5337.5	14.295223	16.584694	559.544098		.332182
B12	208825P7_G	G	A.Conservative	3.46929	.999707	7129.7	5.846682	10.541412	738.031705		.523555
B12	209189P2_G	G	A.Conservative	3.931524	.9964	6277.1	26.058668	41.953262	809.1322		.332182
B12	210090P15_G	NOCALL	D.Low Probability	1.462545	.995042	5515.6	10.942422	6.859964	662.475324		.576108
B13	201322P9_G	G	A.Conservative	2.154424	.994306	6445.3	11.046333	14.096081	1015.483834		.370428
B13	201694P4_G	G	A.Conservative	1.255274	.971743	5337.5	5.055108	9.793236	618.605379		.277868
B13	208825P7_G	NOCALL	I.Bad Spectrum	0	0	0	0	0	0		0
B13	209189P2_G	G	A.Conservative	1.86242	.995619	6277.1	5.909489	15.947519	787.786782		.277868
B13	210090P15_G	G	A.Conservative	1.418668	.993761	5515.6	9.20505	11.242795	752.730355		.370428
B14	201322P9_G	G	A.Conservative	2.793949	.96692	6445.3	4.472484	9.72088	716.213723		.348851
B14	201694P4_G	G	A.Conservative	1.448832	.997917	5337.5	6.845625	12.612764	620.973751		.348851
B14	208825P7_G	NOCALL	I.Bad Spectrum	0	0	0	0	0	0		0
B14	209189P2_G	G	A.Conservative	2.793802	.994899	6277.1	7.723904	17.488459	698.289665		.348851
B14	210090P15_G	NOCALL	I.Bad Spectrum	0	0	0	0	0	0		0
B15	201322P9_G	G	A.Conservative	2.97034	.995808	6445.3	9.483761	13.844179	873.154868		.393861
B15	201694P4_G	G	A.Conservative	-.008721	.993434	5337.5	4.386826	14.32205	612.727423		.218102
B15	208825P7_G	NOCALL	I.Bad Spectrum	0	0	0	0	0	0		0
B15	209189P2_G	G	A.Conservative	2.11268	.998163	6277.1	4.179543	14.026975	741.612932		.218102
B15	210090P15_G	NOCALL	I.Bad Spectrum	0	0	0	0	0	0		0
B16	201322P9_G	G	A.Conservative	2.794544	.99535	6445.3	23.642684	25.756457	793.158328		.399151
B16	201694P4_G	G	A.Conservative	2.220424	.998328	5337.5	43.97974	38.677942	624.959132		.399151
B16	208825P7_G	G	A.Conservative	3.69733	.999583	7129.7	8.186044	18.819823	865.977583		.399151
B16	209189P2_G	G	A.Conservative	2.79637	.997523	6277.1	46.589652	49.185606	771.614847		.399151
B16	210090P15_G	NOCALL	I.Bad Spectrum	0	0	0	0	0	0		0
B17	201322P9_G	G	A.Conservative	4.00862	.992729	6445.3	6.122552	12.356495	725.7371		.338945
B17	201694P4_G	G	A.Conservative	1.314553	.887008	5337.5	3.461129	8.919155	532.972828		.252854
B17	208825P7_G	NOCALL	I.Bad Spectrum	0	0	0	0	0	0		0
B17	209189P2_G	G	A.Conservative	4.00722	.994885	6277.1	11.896431	23.7755	701.163809		.338945
B17	210090P15_G	NOCALL	I.Bad Spectrum	0	0	0	0	0	0		0
B18	201322P9_G	G	A.Conservative	2.753064	.995408	6445.3	8.654109	10.254683	801.005058		.519445
B18	201694P4_G	G	A.Conservative	2.102523	.998363	5337.5	9.407708	16.972367	700.687158		.339447
B18	208825P7_G	G	A.Conservative	2.574164	.997279	7129.7	6.127299	10.880907	709.033323		.604134
B18	209189P2_G	G	A.Conservative	2.905387	.998222	6277.1	12.485503	22.310716	739.979098		.339447
B18	210090P15_G	NOCALL	I.Bad Spectrum	0	0	0	0	0	0		0
B19	201322P9_G	G	A.Conservative	3.631929	.992159	6445.3	9.210308	10.487812	875.331181		.434625
B19	201694P4_G	G	A.Conservative	2.622106	.998383	5337.5	18.716283	23.18049	624.465314		.434625
B19	208825P7_G	G	A.Conservative	3.116558	.999166	7129.7	5.037999	12.207124	884.276535		.434625
B19	209189P2_G	G	A.Conservative	3.633278	.997878	6277.1	27.830923	33.170569	849.834513		.434625
B19	210090P15_G	NOCALL	I.Bad Spectrum	0	0	0	0	0	0		0
B20	201322P9_G	G	A.Conservative	3.157276	.945563	6445.3	12.124626	9.492225	765.901536		.586741
B20	201694P4_G	G	A.Conservative	2.710488	.994816	5337.5	7.851356	10.49249	667.216583		.395148
B20	208825P7_G	G	A.Conservative	3.461738	.999698	7129.7	4.78285	16.76646	896.560275		.395148
B20	209189P2_G	G	A.Conservative	3.577868	.998873	6277.1	14.512011	27.538921	712.130763		.395148
B20	210090P15_G	NOCALL	I.Bad Spectrum	0	0	0	0	0	0		0
B21	201322P9_G	G	A.Conservative	3.774541	.997686	6445.3	9.61899	10.296736	686.593288		.42901
B21	201694P4_G	G	A.Conservative	2.894246	.99531	5337.5	26.89729	27.859076	610.397922		.42901
B21	208825P7_G	NOCALL	I.Bad Spectrum	0	0	0	0	0	0		0
B21	209189P2_G	G	A.Conservative	7.064312	.998267	6277.1	6.676242	13.850892	586.800685		.329323
B21	210090P15_G	NOCALL	I.Bad Spectrum	0	0	0	0	0	0		0
B22	201322P9_G	G	A.Conservative	1.958356	.99637	6445.3	13.199494	13.930191	801.934299		.452586
B22	201694P4_G	G	A.Conservative	1.291931	.981358	5337.5	2.905758	9.890047	549.757767		.218962
B22	208825P7_G	NOCALL	I.Bad Spectrum	0	0	0	0	0	0		0
B22	209189P2_G	G	A.Conservative	1.97219	.998594	6277.1	16.642857	17.955169	778.290952		.452586
B22	210090P15_G	NOCALL	I.Bad Spectrum	0	0	0	0	0	0		0
B23	201322P9_G	G	A.Conservative	1.27799	.997918	6445.3	7.242934	18.349214	803.331231		.233015
B23	201694P4_G	G	A.Conservative	.769389	.986069	5337.5	4.550208	10.620622	721.720372		.233015
B23	208825P7_G	NOCALL	I.Bad Spectrum	0	0	0	0	0	0		0
B23	209189P2_G	G	A.Conservative	1.068324	.993694	6277.1	4.756949	12.823794	788.917526		.233015
B23	210090P15_G	NOCALL	I.Bad Spectrum	0	0	0	0	0	0		0
B24	201322P9_G	NOCALL	I.Bad Spectrum	0	0	0	0	0	0		0
B24	201694P4_G	NOCALL	I.Bad Spectrum	0	0	0	0	0	0		0
B24	208825P7_G	NOCALL	I.Bad Spectrum	0	0	0	0	0	0		0
B24	209189P2_G	NOCALL	I.Bad Spectrum	0	0	0	0	0	0		0
B24	210090P15_G	NOCALL	I.Bad Spectrum	0	0	0	0	0	0		0
C01	201322P9_G	G	A.Conservative	.842371	.818612	6445.3	5.496237	8.215823	735.282894		.412472
C01	201694P4_G	G	A.Conservative	.261367	.99592	5337.5	7.241712	10.391575	605.105346		.283658
C01	208825P7_G	NOCALL	I.Bad Spectrum	0	0	0	0	0	0		0
C01	209189P2_G	G	A.Conservative	1.016525	.998742	6277.1	7.157896	13.978583	773.148756		.283658
C01	210090P15_G	NOCALL	I.Bad Spectrum	0	0	0	0	0	0		0
C02	201322P9_G	G	A.Conservative	2.749059	.99767	6445.3	16.21281	21.592908	819.303552		.354479
C02	201694P4_G	NOCALL	D.Low Probability	1.819471	.757226	5337.5	7.232159	4.620853	654.576163		.633087
C02	208825P7_G	G	A.Conservative	3.770413	.915042	7129.7	3.697885	9.162809	902.294763		.354479
C02	209189P2_G	NOCALL	D.Low Probability	2.874793	.774739	6277.1	3.79773	4.719576	853.190418		.354479
C02	210090P15_G	NOCALL	I.Bad Spectrum	0	0	0	0	0	0		0
C03	201322P9_G	G	A.Conservative	4.017091	.999193	6445.3	9.832945	13.576447	678.71558		.411086
C03	201694P4_G	G	A.Conservative	3.753314	.994123	5337.5	9.086734	12.019581	646.489258		.411086
C03	208825P7_G	NOCALL	I.Bad Spectrum	0	0	0	0	0	0		0
C03	209189P2_G	G	A.Conservative	4.018782	.99627	6277.1	14.197791	21.96243	661.357191		.411086
C03	210090P15_G	NOCALL	I.Bad Spectrum	0	0	0	0	0	0		0
C04	201322P9_G	G	A.Conservative	3.717858	.993661	6445.3	16.344604	18.132183	867.972911		.406108
C04	201694P4_G	G	A.Conservative	2.88002	.991419	5337.5	4.359521	10.427007	627.349493		.22761
C04	208825P7_G	G	A.Conservative	4.010392	.911087	7129.7	5.449788	9.134674	883.558348		.535237
C04	209189P2_G	G	A.Conservative	4.003234	.997162	6277.1	3.582681	11.49405	720.828259		.22761
C04	210090P15_G	NOCALL	I.Bad Spectrum	0	0	0	0	0	0		0
C05	201322P9_G	G	A.Conservative	4.580695	.991819	6445.3	4.544194	10.414489	886.070458		.299341
C05	201694P4_G	G	A.Conservative	4.228997	.996512	5337.5	9.135619	20.61737	793.919676		.299341
C05	208825P7_G	NOCALL	I.Bad Spectrum	0	0	0	0	0	0		0
C05	209189P2_G	G	A.Conservative	4.586128	.997747	6277.1	11.510562	27.317494	861.716549		.299341
C05	210090P15_G	NOCALL	I.Bad Spectrum	0	0	0	0	0	0		0
C06	201322P9_G	G	A.Conservative	6.07116	.997298	6445.3	8.49982	13.037276	792.724009		.450562
C06	201694P4_G	G	A.Conservative	4.927233	.99786	5337.5	15.246526	17.582236	665.999139		.450562
C06	208825P7_G	NOCALL	I.Bad Spectrum	0	0	0	0	0	0		0
C06	209189P2_G	G	A.Conservative	6.067371	.998356	6277.1	15.804049	24.035474	769.624995		.450562
C06	210090P15_G	NOCALL	I.Bad Spectrum	0	0	0	0	0	0		0
C07	201322P9_G	G	A.Conservative	1.652608	.996506	6445.3	6.564235	10.82086	810.737895		.340086
C07	201694P4_G	G	A.Conservative	.538838	.996375	5337.5	12.618811	20.116619	676.275393		.340086
C07	208825P7_G	NOCALL	I.Bad Spectrum	0	0	0	0	0	0		0
C07	209189P2_G	G	A.Conservative	1.655282	.998879	6277.1	19.20173	31.850329	788.630424		.340086
C07	210090P15_G	NOCALL	I.Bad Spectrum	0	0	0	0	0	0		0
C08	201322P9_G	G	A.Conservative	3.152523	.998186	6445.3	17.846426	19.048562	919.14373		.379773
C08	201694P4_G	G	A.Conservative	2.87446	.989643	5337.5	30.660568	27.928081	671.900541		.379773
C08	208825P7_G	G	A.Conservative	3.772002	.998832	7129.7	3.732669	13.329473	589.267316		.379773
C08	209189P2_G	G	A.Conservative	3.153517	.996758	6277.1	42.664278	44.401251	894.658423		.379773
C08	210090P15_G	NOCALL	D.Low Probability	2.785099	.841743	5515.6	7.447532	5.100267	720.093137		.527871
C09	201322P9_G	G	A.Conservative	2.242172	.99844	6445.3	7.077175	10.615648	758.202235		.394817
C09	201694P4_G	G	A.Conservative	.955453	.92537	5337.5	5.80576	9.276281	532.314544		.394817
C09	208825P7_G	NOCALL	I.Bad Spectrum	0	0	0	0	0	0		0
C09	209189P2_G	G	A.Conservative	2.234253	.997573	6277.1	10.905321	16.022278	732.704916		.394817
C09	210090P15_G	NOCALL	I.Bad Spectrum	0	0	0	0	0	0		0
C10	201322P9_G	G	A.Conservative	2.362496	.995922	6445.3	10.265232	12.816313	778.551882		.328197
C10	201694P4_G	G	A.Conservative	1.945734	.993787	5337.5	30.255096	33.2896	623.36009		.328197
C10	208825P7_G	NOCALL	I.Bad Spectrum	0	0	0	0	0	0		0
C10	209189P2_G	G	A.Conservative	2.363847	.997508	6277.1	27.416093	36.537442	756.830636		.328197
C10	210090P15_G	NOCALL	I.Bad Spectrum	0	0	0	0	0	0		0
C11	201322P9_G	G	A.Conservative	2.942357	.997959	6445.3	6.378588	11.705609	738.720178		.318529
C11	201694P4_G	G	A.Conservative	2.081517	.998985	5337.5	14.264809	25.963255	671.058328		.318529
C11	208825P7_G	NOCALL	I.Bad Spectrum	0	0	0	0	0	0		0
C11	209189P2_G	G	A.Conservative	2.944705	.997812	6277.1	14.890458	28.738905	716.927132		.318529
C11	210090P15_G	NOCALL	I.Bad Spectrum	0	0	0	0	0	0		0
C12	201322P9_G	G	A.Conservative	2.696518	.907653	6445.3	4.908087	9.142126	751.265568		.300429
C12	201694P4_G	G	A.Conservative	1.966651	.998177	5337.5	14.20411	27.283573	566.963806		.300429
C12	208825P7_G	G	B.Moderate	4.274192	.868351	7129.7	6.164691	6.967983	754.237317		.528947
C12	209189P2_G	G	A.Conservative	2.700018	.998117	6277.1	14.915499	29.35459	728.941293		.300429
C12	210090P15_G	G	B.Moderate	2.014155	.923366	5515.6	8.766979	7.427926	610.538322		.528947
C13	201322P9_G	G	A.Conservative	2.81035	.997758	6445.3	11.893516	14.646801	902.756377		.363963
C13	201694P4_G	G	A.Conservative	2.324235	.998825	5337.5	19.299469	29.639812	746.601149		.363963
C13	208825P7_G	G	A.Conservative	2.242933	.998686	7129.7	3.747598	10.067477	818.922968		.363963
C13	209189P2_G	G	A.Conservative	2.812706	.998054	6277.1	25.664117	35.686101	878.996612		.363963
C13	210090P15_G	NOCALL	I.Bad Spectrum	0	0	0	0	0	0		0
C14	201322P9_G	G	A.Conservative	4.573685	.993979	6445.3	9.252386	11.625955	818.851472		.360113
C14	201694P4_G	G	A.Conservative	3.906227	.999459	5337.5	15.195696	25.320428	689.27606		.360113
C14	208825P7_G	NOCALL	I.Bad Spectrum	0	0	0	0	0	0		0
C14	209189P2_G	G	A.Conservative	4.568779	.997259	6277.1	18.439752	24.717582	791.950002		.360113
C14	210090P15_G	NOCALL	I.Bad Spectrum	0	0	0	0	0	0		0
C15	201322P9_G	NOCALL	I.Bad Spectrum	0	0	0	0	0	0		0
C15	201694P4_G	G	A.Conservative	1.582808	.960098	5337.5	3.011837	9.633739	718.465475		.205501
C15	208825P7_G	NOCALL	I.Bad Spectrum	0	0	0	0	0	0		0
C15	209189P2_G	G	A.Conservative	2.271593	.998535	6277.1	10.013343	16.44948	756.468061		.442742
C15	210090P15_G	NOCALL	I.Bad Spectrum	0	0	0	0	0	0		0
C16	201322P9_G	G	A.Conservative	2.809999	.964761	6445.3	5.045012	9.693069	818.664798		.32329
C16	201694P4_G	G	A.Conservative	1.925966	.998072	5337.5	20.07113	31.700674	661.524304		.32329
C16	208825P7_G	NOCALL	I.Bad Spectrum	0	0	0	0	0	0		0
C16	209189P2_G	G	A.Conservative	2.809396	.997869	6277.1	17.62248	33.635885	792.454426		.32329
C16	210090P15_G	NOCALL	I.Bad Spectrum	0	0	0	0	0	0		0
C17	201322P9_G	G	A.Conservative	3.431402	.996723	6445.3	17.742577	24.468865	857.899618		.335812
C17	201694P4_G	G	A.Conservative	2.657068	.993331	5337.5	32.495586	39.544568	748.046692		.335812
C17	208825P7_G	G	A.Conservative	3.481196	.99886	7129.7	4.729941	16.086072	746.253187		.335812
C17	209189P2_G	G	A.Conservative	3.430565	.998552	6277.1	46.069883	61.82932	835.324301		.335812
C17	210090P15_G	NOCALL	I.Bad Spectrum	0	0	0	0	0	0		0
C18	201322P9_G	G	A.Conservative	3.541648	.997992	6445.3	5.859715	11.075408	753.639741		.257765
C18	201694P4_G	G	A.Conservative	3.153579	.998439	5337.5	12.564213	22.733986	605.708011		.257765
C18	208825P7_G	G	A.Conservative	5.080145	.999376	7129.7	9.153998	16.82828	740.756941		.496909
C18	209189P2_G	G	A.Conservative	3.544249	.998859	6277.1	10.657386	21.335018	733.598894		.257765
C18	210090P15_G	NOCALL	I.Bad Spectrum	0	0	0	0	0	0		0
C19	201322P9_G	G	A.Conservative	2.555908	.997596	6445.3	5.894069	13.626586	718.208558		.266042
C19	201694P4_G	G	A.Conservative	1.645159	.997132	5337.5	12.007845	22.510443	667.484136		.266042
C19	208825P7_G	NOCALL	I.Bad Spectrum	0	0	0	0	0	0		0
C19	209189P2_G	G	A.Conservative	2.551668	.997783	6277.1	10.738998	25.189335	696.117342		.266042
C19	210090P15_G	NOCALL	I.Bad Spectrum	0	0	0	0	0	0		0
C20	201322P9_G	NOCALL	I.Bad Spectrum	0	0	0	0	0	0		0
C20	201694P4_G	NOCALL	I.Bad Spectrum	0	0	0	0	0	0		0
C20	208825P7_G	NOCALL	I.Bad Spectrum	0	0	0	0	0	0		0
C20	209189P2_G	NOCALL	I.Bad Spectrum	0	0	0	0	0	0		0
C20	210090P15_G	NOCALL	I.Bad Spectrum	0	0	0	0	0	0		0
C21	201322P9_G	G	A.Conservative	2.069298	.997173	6445.3	10.885761	19.705083	870.540728		.301516
C21	201694P4_G	G	A.Conservative	1.876914	.995355	5337.5	10.007295	18.882269	666.14075		.301516
C21	208825P7_G	NOCALL	I.Bad Spectrum	0	0	0	0	0	0		0
C21	209189P2_G	G	A.Conservative	2.07233	.99695	6277.1	14.159461	26.224609	846.567038		.301516
C21	210090P15_G	NOCALL	I.Bad Spectrum	0	0	0	0	0	0		0
C22	201322P9_G	G	A.Conservative	2.298527	.993239	6445.3	12.824325	10.449091	708.939272		.639976
C22	201694P4_G	G	A.Conservative	1.888519	.995151	5337.5	7.252529	17.029164	620.309855		.213221
C22	208825P7_G	NOCALL	I.Bad Spectrum	0	0	0	0	0	0		0
C22	209189P2_G	G	A.Conservative	2.482717	.998411	6277.1	7.802408	22.550104	730.31998		.213221
C22	210090P15_G	NOCALL	I.Bad Spectrum	0	0	0	0	0	0		0
C23	201322P9_G	G	A.Conservative	2.458421	.993474	6445.3	9.027421	16.958753	791.565833		.405539
C23	201694P4_G	G	A.Conservative	1.654875	.995876	5337.5	12.511927	16.690313	597.737498		.405539
C23	208825P7_G	G	A.Conservative	3.305371	.999442	7129.7	7.248722	12.703699	878.931662		.405539
C23	209189P2_G	G	A.Conservative	2.190501	.834745	6277.1	3.231205	8.47404	732.503295		.263704
C23	210090P15_G	NOCALL	I.Bad Spectrum	0	0	0	0	0	0		0
C24	201322P9_G	NOCALL	I.Bad Spectrum	0	0	0	0	0	0		0
C24	201694P4_G	NOCALL	I.Bad Spectrum	0	0	0	0	0	0		0
C24	208825P7_G	NOCALL	I.Bad Spectrum	0	0	0	0	0	0		0
C24	209189P2_G	NOCALL	I.Bad Spectrum	0	0	0	0	0	0		0
C24	210090P15_G	NOCALL	I.Bad Spectrum	0	0	0	0	0	0		0
D01	201322P9_G	G	A.Conservative	-.54571	.988305	6445.3	3.865215	9.923891	698.784894		.243464
D01	201694P4_G	G	A.Conservative	-2.005715	.994457	5337.5	7.160559	16.040003	582.492111		.243464
D01	208825P7_G	G	A.Conservative	2.719895	.999575	7129.7	6.218932	16.799253	733.369927		.422515
D01	209189P2_G	G	A.Conservative	-.541916	.999143	6277.1	10.023204	26.589959	678.578776		.243464
D01	210090P15_G	NOCALL	I.Bad Spectrum	0	0	0	0	0	0		0
D02	201322P9_G	G	A.Conservative	2.346243	.996559	6445.3	10.676518	13.808455	781.985871		.433646
D02	201694P4_G	NOCALL	D.Low Probability	1.252369	.665235	5337.5	7.297138	4.050648	628.096035		.723839
D02	208825P7_G	G	A.Conservative	3.731561	.80196	7129.7	5.528718	8.055568	504.790005		.540487
D02	209189P2_G	G	A.Conservative	2.138284	.996165	6277.1	7.894639	10.867915	773.463996		.433646
D02	210090P15_G	NOCALL	I.Bad Spectrum	0	0	0	0	0	0		0
D03	201322P9_G	G	A.Conservative	2.423855	.997434	6445.3	8.316442	10.75061	757.88254		.536769
D03	201694P4_G	G	A.Conservative	3.120423	.996117	5337.5	10.246951	15.290167	613.405506		.408809
D03	208825P7_G	NOCALL	I.Bad Spectrum	0	0	0	0	0	0		0
D03	209189P2_G	G	A.Conservative	3.327276	.998617	6277.1	12.64368	19.525354	717.88438		.408809
D03	210090P15_G	NOCALL	I.Bad Spectrum	0	0	0	0	0	0		0
D04	201322P9_G	G	A.Conservative	3.955938	.996273	6445.3	6.104446	11.639313	825.960565		.313929
D04	201694P4_G	G	A.Conservative	3.255888	.846613	5337.5	5.091734	8.502806	557.002652		.411205
D04	208825P7_G	NOCALL	I.Bad Spectrum	0	0	0	0	0	0		0
D04	209189P2_G	G	A.Conservative	3.958368	.997984	6277.1	10.086325	18.368002	801.34131		.313929
D04	210090P15_G	NOCALL	I.Bad Spectrum	0	0	0	0	0	0		0
D05	201322P9_G	G	A.Conservative	2.633667	.900655	6445.3	5.777304	9.037009	778.328756		.381703
D05	201694P4_G	G	A.Conservative	2.764625	.851255	5337.5	3.008121	8.560393	471.302707		.28645
D05	208825P7_G	NOCALL	I.Bad Spectrum	0	0	0	0	0	0		0
D05	209189P2_G	G	A.Conservative	3.56698	.9985	6277.1	3.736873	12.491894	725.595186		.28645
D05	210090P15_G	NOCALL	I.Bad Spectrum	0	0	0	0	0	0		0
D06	201322P9_G	G	A.Conservative	2.785219	.958215	6445.3	6.292501	9.640417	837.80639		.289822
D06	201694P4_G	G	A.Conservative	2.162576	.98907	5337.5	10.841817	21.418117	675.725811		.289822
D06	208825P7_G	NOCALL	I.Bad Spectrum	0	0	0	0	0	0		0
D06	209189P2_G	G	A.Conservative	2.788342	.995038	6277.1	13.832562	22.726162	811.422998		.289822
D06	210090P15_G	G	C.Aggressive	1.758571	.9767	5515.6	7.033092	5.917526	749.877231		.547032
D07	201322P9_G	G	A.Conservative	2.674399	.997499	6445.3	21.844837	24.928884	858.290152		.488976
D07	201694P4_G	G	A.Conservative	2.489195	.998948	5337.5	22.523247	21.512745	664.235445		.488976
D07	208825P7_G	G	B.Moderate	2.900393	.843343	7129.7	6.637975	6.775661	617.23862		.613185
D07	209189P2_G	G	A.Conservative	2.676196	.998755	6277.1	28.824036	34.41194	832.439523		.488976
D07	210090P15_G	G	A.Conservative	2.473978	.999033	5515.6	12.069079	11.80097	688.156184		.488976
D08	201322P9_G	G	A.Conservative	2.300131	.998042	6445.3	17.88315	21.380453	840.970688		.362694
D08	201694P4_G	G	A.Conservative	1.586547	.996927	5337.5	3.758234	12.388542	621.764518		.212764
D08	208825P7_G	G	A.Conservative	2.83967	.999512	7129.7	5.396541	20.241138	970.630296		.362694
D08	209189P2_G	G	A.Conservative	1.947158	.998821	6277.1	4.455305	16.834662	762.575634		.212764
D08	210090P15_G	NOCALL	I.Bad Spectrum	0	0	0	0	0	0		0
D09	201322P9_G	G	A.Conservative	2.946135	.997162	6445.3	11.526061	17.972104	865.666788		.33353
D09	201694P4_G	G	A.Conservative	2.824297	.99866	5337.5	26.141677	32.450618	639.363113		.33353
D09	208825P7_G	G	A.Conservative	3.912959	.999723	7129.7	9.162711	19.721702	871.248842		.548066
D09	209189P2_G	G	A.Conservative	2.945384	.998251	6277.1	26.987125	44.565564	842.246427		.33353
D09	210090P15_G	NOCALL	I.Bad Spectrum	0	0	0	0	0	0		0
D10	201322P9_G	G	A.Conservative	1.881123	.994297	6445.3	7.643666	12.74086	789.243311		.36247
D10	201694P4_G	G	A.Conservative	-.34282	.887274	5337.5	3.131497	8.92592	616.797807		.230396
D10	208825P7_G	NOCALL	I.Bad Spectrum	0	0	0	0	0	0		0
D10	209189P2_G	G	A.Conservative	1.056957	.99376	6277.1	5.103443	15.757806	804.691504		.230396
D10	210090P15_G	G	B.Moderate	.632313	.865215	5515.6	7.274977	6.962627	684.323012		.615095
D11	201322P9_G	G	A.Conservative	3.640334	.990798	6445.3	4.841477	10.308571	901.85046		.31081
D11	201694P4_G	G	A.Conservative	2.171196	.997471	5337.5	11.08461	18.013008	636.603856		.31081
D11	208825P7_G	G	A.Conservative	2.055095	.82551	7129.7	6.276099	8.289324	764.929615		.646656
D11	209189P2_G	G	A.Conservative	3.644565	.999292	6277.1	20.229082	46.959287	876.266075		.31081
D11	210090P15_G	G	A.Conservative	1.670032	.826567	5515.6	16.872251	8.299751	701.241248		.755028
D12	201322P9_G	G	A.Conservative	4.739289	.996543	6445.3	17.377781	15.221157	864.229117		.487895
D12	201694P4_G	G	A.Conservative	3.698805	.991993	5337.5	22.714697	23.738957	578.662238		.487895
D12	208825P7_G	NOCALL	I.Bad Spectrum	0	0	0	0	0	0		0
D12	209189P2_G	G	A.Conservative	4.737267	.998059	6277.1	44.540323	42.969116	843.001176		.487895
D12	210090P15_G	NOCALL	I.Bad Spectrum	0	0	0	0	0	0		0
D13	201322P9_G	G	A.Conservative	2.134034	.995134	6445.3	7.711854	11.637286	766.572226		.353324
D13	201694P4_G	G	A.Conservative	1.187344	.994638	5337.5	21.045592	28.179729	678.586019		.353324
D13	208825P7_G	NOCALL	I.Bad Spectrum	0	0	0	0	0	0		0
D13	209189P2_G	G	A.Conservative	2.134631	.999188	6277.1	22.636935	36.666646	746.00177		.353324
D13	210090P15_G	NOCALL	I.Bad Spectrum	0	0	0	0	0	0		0
D14	201322P9_G	G	A.Conservative	2.250506	.99478	6445.3	7.292163	10.623851	747.025512		.427764
D14	201694P4_G	G	A.Conservative	1.575038	.991018	5337.5	13.322944	17.70655	503.380134		.427764
D14	208825P7_G	NOCALL	I.Bad Spectrum	0	0	0	0	0	0		0
D14	209189P2_G	G	A.Conservative	2.257351	.998829	6277.1	20.675625	30.930825	729.721082		.427764
D14	210090P15_G	NOCALL	I.Bad Spectrum	0	0	0	0	0	0		0
D15	201322P9_G	G	C.Aggressive	2.410911	.992373	6445.3	5.664509	6.248345	833.638036		.556433
D15	201694P4_G	G	A.Conservative	2.826514	.989609	5337.5	2.95859	9.944923	495.799467		.204408
D15	208825P7_G	NOCALL	I.Bad Spectrum	0	0	0	0	0	0		0
D15	209189P2_G	G	A.Conservative	2.133251	.995468	6277.1	2.573953	10.091787	789.851792		.204408
D15	210090P15_G	NOCALL	I.Bad Spectrum	0	0	0	0	0	0		0
D16	201322P9_G	G	A.Conservative	2.131629	.979837	6445.3	6.362682	9.828932	839.362963		.362385
D16	201694P4_G	G	A.Conservative	2.053875	.992371	5337.5	7.734828	14.030724	499.298174		.362385
D16	208825P7_G	NOCALL	I.Bad Spectrum	0	0	0	0	0	0		0
D16	209189P2_G	G	A.Conservative	2.135619	.999305	6277.1	14.004966	21.330109	816.50564		.362385
D16	210090P15_G	NOCALL	I.Bad Spectrum	0	0	0	0	0	0		0
D17	201322P9_G	G	A.Conservative	3.325324	.993299	6445.3	5.22022	10.628959	852.198628		.275922
D17	201694P4_G	G	A.Conservative	3.376973	.995468	5337.5	6.852634	15.054304	639.012521		.275922
D17	208825P7_G	NOCALL	I.Bad Spectrum	0	0	0	0	0	0		0
D17	209189P2_G	G	A.Conservative	3.328303	.998091	6277.1	12.026429	27.984062	833.662009		.275922
D17	210090P15_G	NOCALL	I.Bad Spectrum	0	0	0	0	0	0		0
D18	201322P9_G	G	A.Conservative	2.790963	.994303	6445.3	9.109062	11.17572	872.054755		.459621
D18	201694P4_G	G	A.Conservative	2.10997	.9919	5337.5	27.515167	29.555736	641.233657		.459621
D18	208825P7_G	NOCALL	I.Bad Spectrum	0	0	0	0	0	0		0
D18	209189P2_G	G	A.Conservative	1.136352	.996121	6277.1	4.293067	15.415137	693.940483		.234148
D18	210090P15_G	NOCALL	I.Bad Spectrum	0	0	0	0	0	0		0
D19	201322P9_G	G	A.Conservative	1.683362	.84488	6445.3	4.729949	8.513041	732.461353		.322844
D19	201694P4_G	G	A.Conservative	.839878	.993185	5337.5	10.249657	21.824442	485.239763		.322844
D19	208825P7_G	NOCALL	I.Bad Spectrum	0	0	0	0	0	0		0
D19	209189P2_G	G	A.Conservative	1.687419	.998845	6277.1	14.609246	25.829837	705.227765		.322844
D19	210090P15_G	NOCALL	I.Bad Spectrum	0	0	0	0	0	0		0
D20	201322P9_G	NOCALL	I.Bad Spectrum	0	0	0	0	0	0		0
D20	201694P4_G	NOCALL	I.Bad Spectrum	0	0	0	0	0	0		0
D20	208825P7_G	G	A.Conservative	4.319312	.985263	7129.7	5.320712	9.861506	826.87549		.340492
D20	209189P2_G	G	A.Conservative	3.325987	.853479	6277.1	6.222354	8.583064	757.603379		.503859
D20	210090P15_G	NOCALL	I.Bad Spectrum	0	0	0	0	0	0		0
D21	201322P9_G	G	A.Conservative	2.819603	.99447	6445.3	18.330705	17.762564	867.054685		.503738
D21	201694P4_G	G	A.Conservative	1.913281	.803943	5337.5	3.43937	8.13108	598.786022		.315378
D21	208825P7_G	NOCALL	I.Bad Spectrum	0	0	0	0	0	0		0
D21	209189P2_G	G	A.Conservative	2.176928	.99294	6277.1	5.457573	11.691023	767.860216		.315378
D21	210090P15_G	NOCALL	I.Bad Spectrum	0	0	0	0	0	0		0
D22	201322P9_G	G	A.Conservative	2.428557	.908504	6445.3	5.031437	9.135127	808.413247		.397742
D22	201694P4_G	G	A.Conservative	2.638086	.998268	5337.5	9.175479	14.633431	604.436607		.397742
D22	208825P7_G	NOCALL	I.Bad Spectrum	0	0	0	0	0	0		0
D22	209189P2_G	G	A.Conservative	2.816028	.998495	6277.1	6.06738	16.208983	758.158185		.306536
D22	210090P15_G	NOCALL	I.Bad Spectrum	0	0	0	0	0	0		0
D23	201322P9_G	G	A.Conservative	2.613933	.997683	6445.3	8.428601	11.815344	685.379611		.410552
D23	201694P4_G	G	A.Conservative	1.147241	.992261	5337.5	9.275769	12.819748	530.113961		.410552
D23	208825P7_G	NOCALL	I.Bad Spectrum	0	0	0	0	0	0		0
D23	209189P2_G	G	A.Conservative	2.609294	.995499	6277.1	12.159609	16.694217	661.614712		.410552
D23	210090P15_G	NOCALL	I.Bad Spectrum	0	0	0	0	0	0		0
D24	201322P9_G	NOCALL	I.Bad Spectrum	0	0	0	0	0	0		0
D24	201694P4_G	NOCALL	I.Bad Spectrum	0	0	0	0	0	0		0
D24	208825P7_G	NOCALL	I.Bad Spectrum	0	0	0	0	0	0		0
D24	209189P2_G	NOCALL	I.Bad Spectrum	0	0	0	0	0	0		0
D24	210090P15_G	NOCALL	I.Bad Spectrum	0	0	0	0	0	0		0
E01	201322P9_G	G	A.Conservative	1.633929	.995422	6445.3	11.864973	20.409382	871.246499		.370376
E01	201694P4_G	G	A.Conservative	.992091	.998708	5337.5	9.280586	12.969562	729.002984		.370376
E01	208825P7_G	NOCALL	I.Bad Spectrum	0	0	0	0	0	0		0
E01	209189P2_G	G	A.Conservative	1.64059	.998624	6277.1	16.326433	26.876215	839.18413		.370376
E01	210090P15_G	NOCALL	I.Bad Spectrum	0	0	0	0	0	0		0
E02	201322P9_G	G	A.Conservative	.205665	.812735	6445.3	3.659697	8.157826	583.099691		.261141
E02	201694P4_G	NOCALL	I.Bad Spectrum	0	0	0	0	0	0		0
E02	208825P7_G	NOCALL	I.Bad Spectrum	0	0	0	0	0	0		0
E02	209189P2_G	G	C.Aggressive	1.192922	.923741	6277.1	4.537941	5.570578	736.319864		.452433
E02	210090P15_G	NOCALL	I.Bad Spectrum	0	0	0	0	0	0		0
E03	201322P9_G	G	A.Conservative	2.855841	.920565	6445.3	6.218518	9.245248	772.601458		.359242
E03	201694P4_G	G	A.Conservative	2.232826	.996959	5337.5	14.06743	19.643684	578.19707		.359242
E03	208825P7_G	G	A.Conservative	3.054326	.999357	7129.7	4.982845	10.336079	773.692128		.482728
E03	209189P2_G	G	A.Conservative	2.853269	.9985	6277.1	14.248913	24.821175	757.177728		.359242
E03	210090P15_G	G	B.Moderate	1.775512	.83031	5515.6	6.229321	6.715577	646.9187		.558947
E04	201322P9_G	G	A.Conservative	3.396586	.997256	6445.3	11.214225	12.397446	781.400317		.357637
E04	201694P4_G	G	A.Conservative	2.701387	.992284	5337.5	28.170932	27.886933	613.420624		.357637
E04	208825P7_G	NOCALL	I.Bad Spectrum	0	0	0	0	0	0		0
E04	209189P2_G	G	A.Conservative	2.925724	.873319	6277.1	2.314788	8.87533	488.195053		.201199
E04	210090P15_G	NOCALL	I.Bad Spectrum	0	0	0	0	0	0		0
E05	201322P9_G	G	A.Conservative	3.021083	.993459	6445.3	8.130394	15.303213	823.430675		.255758
E05	201694P4_G	G	A.Conservative	2.82151	.995297	5337.5	11.934534	17.780236	655.675166		.255758
E05	208825P7_G	NOCALL	I.Bad Spectrum	0	0	0	0	0	0		0
E05	209189P2_G	G	A.Conservative	3.018608	.994007	6277.1	14.344716	26.120693	801.201352		.255758
E05	210090P15_G	NOCALL	I.Bad Spectrum	0	0	0	0	0	0		0
E06	201322P9_G	G	A.Conservative	1.841372	.988546	6445.3	5.166836	9.90984	833.296777		.283761
E06	201694P4_G	G	A.Conservative	.49399	.991746	5337.5	16.275619	25.123646	706.224181		.283761
E06	208825P7_G	NOCALL	I.Bad Spectrum	0	0	0	0	0	0		0
E06	209189P2_G	G	A.Conservative	1.840526	.998955	6277.1	16.456453	30.527831	804.974884		.283761
E06	210090P15_G	NOCALL	I.Bad Spectrum	0	0	0	0	0	0		0
E07	201322P9_G	G	A.Conservative	1.15937	.997126	6445.3	6.61392	12.547944	809.234774		.26288
E07	201694P4_G	G	A.Conservative	.367887	.990754	5337.5	8.000632	13.323054	603.795425		.26288
E07	208825P7_G	NOCALL	I.Bad Spectrum	0	0	0	0	0	0		0
E07	209189P2_G	G	A.Conservative	1.161514	.993903	6277.1	10.150935	21.423441	787.812461		.26288
E07	210090P15_G	NOCALL	I.Bad Spectrum	0	0	0	0	0	0		0
E08	201322P9_G	G	A.Conservative	-.664691	.847487	6445.3	2.387949	8.503055	785.065		.226941
E08	201694P4_G	G	A.Conservative	-1.425087	.99398	5337.5	4.120319	13.855387	630.756885		.226941
E08	208825P7_G	NOCALL	I.Bad Spectrum	0	0	0	0	0	0		0
E08	209189P2_G	G	A.Conservative	-.667778	.996954	6277.1	5.253454	18.067286	766.301975		.226941
E08	210090P15_G	NOCALL	I.Bad Spectrum	0	0	0	0	0	0		0
E09	201322P9_G	NOCALL	I.Bad Spectrum	0	0	0	0	0	0		0
E09	201694P4_G	G	A.Conservative	-1.48456	.853584	5337.5	3.510756	8.56109	439.895374		.35272
E09	208825P7_G	NOCALL	I.Bad Spectrum	0	0	0	0	0	0		0
E09	209189P2_G	G	A.Conservative	1.249509	.998645	6277.1	4.377957	11.615839	669.678669		.265124
E09	210090P15_G	NOCALL	I.Bad Spectrum	0	0	0	0	0	0		0
E10	201322P9_G	G	A.Conservative	2.390167	.9041	6445.3	4.041838	9.080879	636.941916		.252419
E10	201694P4_G	G	A.Conservative	1.016958	.990662	5337.5	11.204947	21.772273	549.437245		.252419
E10	208825P7_G	G	A.Conservative	3.594342	.993469	7129.7	6.11279	9.956559	691.076184		.487013
E10	209189P2_G	G	A.Conservative	2.384374	.996191	6277.1	8.306069	19.663072	620.442229		.252419
E10	210090P15_G	NOCALL	D.Low Probability	2.805504	.709012	5515.6	4.97704	4.311603	610.239692		.487013
E11	201322P9_G	G	A.Conservative	1.767347	.995155	6445.3	5.093171	11.235548	929.036207		.274146
E11	201694P4_G	G	A.Conservative	.457702	.991903	5337.5	6.936333	15.335469	603.209894		.274146
E11	208825P7_G	NOCALL	I.Bad Spectrum	0	0	0	0	0	0		0
E11	209189P2_G	G	A.Conservative	1.767684	.996428	6277.1	10.114321	22.963863	901.898259		.274146
E11	210090P15_G	NOCALL	D.Low Probability	.545112	.615886	5515.6	3.982311	3.760081	681.655535		.424183
E12	201322P9_G	G	A.Conservative	2.682815	.995542	6445.3	5.710192	10.328309	805.900659		.343313
E12	201694P4_G	G	A.Conservative	2.129113	.998364	5337.5	7.102884	12.376789	624.415258		.343313
E12	208825P7_G	NOCALL	I.Bad Spectrum	0	0	0	0	0	0		0
E12	209189P2_G	G	A.Conservative	3.073288	.995305	6277.1	2.911205	11.326931	644.642729		.19533
E12	210090P15_G	G	C.Aggressive	3.516025	.990049	5515.6	9.059167	6.474286	724.092278		.530694
E13	201322P9_G	G	A.Conservative	1.666166	.997568	6445.3	19.292634	21.713719	837.176055		.359317
E13	201694P4_G	G	A.Conservative	1.385792	.998318	5337.5	25.394702	26.831355	689.94435		.359317
E13	208825P7_G	G	A.Conservative	2.154211	.833269	7129.7	9.186599	8.355521	742.052371		.644974
E13	209189P2_G	G	A.Conservative	1.668972	.99889	6277.1	39.419684	42.983387	813.603851		.359317
E13	210090P15_G	NOCALL	I.Bad Spectrum	0	0	0	0	0	0		0
E14	201322P9_G	G	A.Conservative	1.61852	.997814	6445.3	8.930177	19.619405	892.434929		.24092
E14	201694P4_G	G	A.Conservative	.638994	.997369	5337.5	12.000694	20.5516	725.325662		.24092
E14	208825P7_G	G	A.Conservative	3.32368	.999744	7129.7	5.091479	15.049405	886.827368		.445039
E14	209189P2_G	G	A.Conservative	1.619076	.997311	6277.1	15.131536	32.126305	865.547638		.24092
E14	210090P15_G	NOCALL	I.Bad Spectrum	0	0	0	0	0	0		0
E15	201322P9_G	G	A.Conservative	2.5688	.999234	6445.3	15.997555	23.045124	779.470399		.326092
E15	201694P4_G	G	A.Conservative	2.048442	.996305	5337.5	15.339724	19.007034	615.119746		.326092
E15	208825P7_G	G	A.Conservative	3.480264	.998529	7129.7	3.867248	11.39238	831.476449		.326092
E15	209189P2_G	G	A.Conservative	2.573996	.999242	6277.1	21.749456	30.76771	757.235853		.326092
E15	210090P15_G	NOCALL	I.Bad Spectrum	0	0	0	0	0	0		0
E16	201322P9_G	G	A.Conservative	2.022197	.999199	6445.3	34.299223	27.707906	817.476393		.379191
E16	201694P4_G	G	A.Conservative	1.236566	.998424	5337.5	49.739941	32.436196	622.102235		.379191
E16	208825P7_G	G	A.Conservative	3.067615	.999665	7129.7	5.39831	13.191142	796.71094		.379191
E16	209189P2_G	G	A.Conservative	2.023643	.999047	6277.1	48.324773	37.792281	795.665885		.379191
E16	210090P15_G	NOCALL	I.Bad Spectrum	0	0	0	0	0	0		0
E17	201322P9_G	G	A.Conservative	1.074008	.994994	6445.3	9.786811	11.418411	856.443932		.428238
E17	201694P4_G	G	A.Conservative	-1.175693	.885451	5337.5	3.244611	8.905141	584.989269		.245019
E17	208825P7_G	NOCALL	I.Bad Spectrum	0	0	0	0	0	0		0
E17	209189P2_G	G	A.Conservative	-.231759	.996468	6277.1	4.820918	11.908517	752.375321		.245019
E17	210090P15_G	G	A.Conservative	-1.193702	.996806	5515.6	4.462799	12.459481	626.305926		.245019
E18	201322P9_G	G	A.Conservative	1.579382	.87868	6445.3	2.705501	8.824081	630.219726		.235929
E18	201694P4_G	NOCALL	I.Bad Spectrum	0	0	0	0	0	0		0
E18	208825P7_G	NOCALL	I.Bad Spectrum	0	0	0	0	0	0		0
E18	209189P2_G	G	A.Conservative	1.434084	.986457	6277.1	3.294256	9.889531	675.738336		.235929
E18	210090P15_G	NOCALL	I.Bad Spectrum	0	0	0	0	0	0		0
E19	201322P9_G	G	A.Conservative	1.259406	.908802	6445.3	3.944173	9.127133	786.80033		.253193
E19	201694P4_G	G	A.Conservative	.582828	.997935	5337.5	9.00773	19.802511	629.349733		.253193
E19	208825P7_G	NOCALL	I.Bad Spectrum	0	0	0	0	0	0		0
E19	209189P2_G	G	A.Conservative	1.253874	.998837	6277.1	12.339408	28.870362	766.30855		.253193
E19	210090P15_G	NOCALL	I.Bad Spectrum	0	0	0	0	0	0		0
E20	201322P9_G	G	A.Conservative	1.924532	.991306	6445.3	7.0922	9.934135	904.500123		.31769
E20	201694P4_G	G	A.Conservative	1.188018	.995424	5337.5	14.029886	10.533249	677.558641		.559278
E20	208825P7_G	NOCALL	I.Bad Spectrum	0	0	0	0	0	0		0
E20	209189P2_G	G	A.Conservative	1.931683	.997709	6277.1	15.640835	24.326918	879.883246		.31769
E20	210090P15_G	NOCALL	I.Bad Spectrum	0	0	0	0	0	0		0
E21	201322P9_G	G	B.Moderate	1.813757	.97821	6445.3	4.078482	7.877603	663.850255		.373736
E21	201694P4_G	G	A.Conservative	1.544599	.998568	5337.5	4.730235	13.697992	705.046256		.218663
E21	208825P7_G	NOCALL	I.Bad Spectrum	0	0	0	0	0	0		0
E21	209189P2_G	G	A.Conservative	3.74585	.996589	6277.1	2.731053	10.108849	527.381348		.218663
E21	210090P15_G	NOCALL	I.Bad Spectrum	0	0	0	0	0	0		0
E22	201322P9_G	G	A.Conservative	.985934	.921932	6445.3	5.568769	9.247568	767.05748		.334957
E22	201694P4_G	G	A.Conservative	.299869	.992757	5337.5	20.638244	26.114655	695.818098		.334957
E22	208825P7_G	NOCALL	I.Bad Spectrum	0	0	0	0	0	0		0
E22	209189P2_G	G	A.Conservative	1.526001	.916591	6277.1	3.155628	9.189744	613.003449		.2206
E22	210090P15_G	NOCALL	D.Low Probability	.00184	.721174	5515.6	5.636594	4.376931	754.927024		.476508
E23	201322P9_G	G	A.Conservative	3.490023	.998346	6445.3	29.290416	43.242457	852.905627		.278097
E23	201694P4_G	G	A.Conservative	2.706383	.997875	5337.5	29.85712	19.929856	736.846942		.479124
E23	208825P7_G	G	A.Conservative	3.795709	.998199	7129.7	8.524133	23.92254	1057.242739		.278097
E23	209189P2_G	G	A.Conservative	3.111529	.997115	6277.1	26.815	21.676269	848.540841		.479124
E23	210090P15_G	NOCALL	I.Bad Spectrum	0	0	0	0	0	0		0
E24	201322P9_G	G	C.Aggressive	2.879067	.981331	6445.3	3.18144	5.918919	697.590632		.270846
E24	201694P4_G	NOCALL	I.Bad Spectrum	0	0	0	0	0	0		0
E24	208825P7_G	NOCALL	I.Bad Spectrum	0	0	0	0	0	0		0
E24	209189P2_G	NOCALL	I.Bad Spectrum	0	0	0	0	0	0		0
E24	210090P15_G	NOCALL	I.Bad Spectrum	0	0	0	0	0	0		0
F01	201322P9_G	G	A.Conservative	1.097961	.996035	6445.3	17.275922	20.81886	771.924666		.346638
F01	201694P4_G	G	A.Conservative	.676896	.805674	5337.5	2.87815	8.104114	607.841301		.23019
F01	208825P7_G	G	A.Conservative	1.137857	.998482	7129.7	4.869903	12.145784	697.204128		.346638
F01	209189P2_G	G	A.Conservative	1.276307	.999102	6277.1	3.59613	13.015372	863.914803		.23019
F01	210090P15_G	NOCALL	I.Bad Spectrum	0	0	0	0	0	0		0
F02	201322P9_G	G	A.Conservative	1.675901	.998378	6445.3	7.117745	14.906365	620.41207		.376632
F02	201694P4_G	NOCALL	D.Low Probability	2.238786	.845678	5337.5	7.479239	5.139134	669.291433		.724801
F02	208825P7_G	NOCALL	I.Bad Spectrum	0	0	0	0	0	0		0
F02	209189P2_G	G	A.Conservative	1.803741	.996739	6277.1	10.026924	10.056019	739.909757		.470285
F02	210090P15_G	NOCALL	I.Bad Spectrum	0	0	0	0	0	0		0
F03	201322P9_G	G	A.Conservative	2.753839	.991704	6445.3	4.844898	10.154425	684.904516		.318069
F03	201694P4_G	G	A.Conservative	2.450323	.992859	5337.5	8.110537	13.982829	617.084354		.318069
F03	208825P7_G	NOCALL	I.Bad Spectrum	0	0	0	0	0	0		0
F03	209189P2_G	G	A.Conservative	2.748074	.988742	6277.1	7.374424	17.583573	673.120409		.318069
F03	210090P15_G	NOCALL	I.Bad Spectrum	0	0	0	0	0	0		0
F04	201322P9_G	NOCALL	I.Bad Spectrum	0	0	0	0	0	0		0
F04	201694P4_G	G	A.Conservative	2.970786	.830008	5337.5	3.295839	8.456184	497.670785		.313479
F04	208825P7_G	NOCALL	I.Bad Spectrum	0	0	0	0	0	0		0
F04	209189P2_G	NOCALL	I.Bad Spectrum	0	0	0	0	0	0		0
F04	210090P15_G	NOCALL	I.Bad Spectrum	0	0	0	0	0	0		0
F05	201322P9_G	G	A.Conservative	3.170968	.995433	6445.3	14.171407	16.344825	769.862108		.496484
F05	201694P4_G	G	A.Conservative	2.786357	.996948	5337.5	21.489585	20.307437	712.608531		.496484
F05	208825P7_G	NOCALL	I.Bad Spectrum	0	0	0	0	0	0		0
F05	209189P2_G	G	A.Conservative	3.168504	.993643	6277.1	24.621959	28.181651	743.64141		.496484
F05	210090P15_G	NOCALL	I.Bad Spectrum	0	0	0	0	0	0		0
F06	201322P9_G	G	A.Conservative	3.518484	.992712	6445.3	10.081938	12.726825	759.770088		.423234
F06	201694P4_G	G	A.Conservative	2.453451	.992341	5337.5	5.845207	13.175615	525.796294		.293213
F06	208825P7_G	NOCALL	I.Bad Spectrum	0	0	0	0	0	0		0
F06	209189P2_G	G	A.Conservative	3.551809	.999144	6277.1	8.810871	22.023393	710.51237		.293213
F06	210090P15_G	NOCALL	D.Low Probability	2.684316	.688568	5515.6	6.814678	4.180277	706.630022		.59976
F07	201322P9_G	G	A.Conservative	1.109922	.99752	6445.3	5.427193	10.152003	754.751718		.34578
F07	201694P4_G	G	A.Conservative	1.901284	.995494	5337.5	4.389222	12.118579	486.25303		.271857
F07	208825P7_G	NOCALL	I.Bad Spectrum	0	0	0	0	0	0		0
F07	209189P2_G	G	A.Conservative	1.397892	.999167	6277.1	6.145507	17.98317	741.310221		.271857
F07	210090P15_G	NOCALL	I.Bad Spectrum	0	0	0	0	0	0		0
F08	201322P9_G	G	A.Conservative	.49767	.941516	6445.3	2.408861	9.477269	717.408805		.248553
F08	201694P4_G	G	A.Conservative	1.114656	.995965	5337.5	7.115064	17.520544	649.753315		.248553
F08	208825P7_G	NOCALL	I.Bad Spectrum	0	0	0	0	0	0		0
F08	209189P2_G	G	A.Conservative	.494311	.998759	6277.1	6.149461	22.22136	700.595669		.248553
F08	210090P15_G	NOCALL	I.Bad Spectrum	0	0	0	0	0	0		0
F09	201322P9_G	G	A.Conservative	4.345069	.994553	6445.3	20.123128	16.873543	887.946677		.585028
F09	201694P4_G	G	A.Conservative	3.749476	.997909	5337.5	10.625424	10.709319	522.328547		.474453
F09	208825P7_G	NOCALL	I.Bad Spectrum	0	0	0	0	0	0		0
F09	209189P2_G	G	A.Conservative	4.495811	.995309	6277.1	11.31699	14.292033	795.126904		.474453
F09	210090P15_G	NOCALL	I.Bad Spectrum	0	0	0	0	0	0		0
F10	201322P9_G	G	A.Conservative	2.144323	.998297	6445.3	11.867504	17.615616	814.954454		.395004
F10	201694P4_G	G	A.Conservative	1.406599	.99545	5337.5	18.203536	22.176153	704.661064		.395004
F10	208825P7_G	NOCALL	I.Bad Spectrum	0	0	0	0	0	0		0
F10	209189P2_G	G	A.Conservative	2.146017	.996393	6277.1	17.321448	24.277163	788.379961		.395004
F10	210090P15_G	NOCALL	I.Bad Spectrum	0	0	0	0	0	0		0
F11	201322P9_G	G	A.Conservative	1.351943	.853501	6445.3	2.95285	8.574828	718.926803		.232664
F11	201694P4_G	G	A.Conservative	.396358	.998384	5337.5	11.102617	26.599559	776.446114		.232664
F11	208825P7_G	NOCALL	I.Bad Spectrum	0	0	0	0	0	0		0
F11	209189P2_G	G	A.Conservative	1.36027	.997898	6277.1	6.314721	18.776074	697.006967		.232664
F11	210090P15_G	G	C.Aggressive	.403393	.995276	5515.6	2.751292	6.288247	807.44682		.232664
F12	201322P9_G	G	A.Conservative	2.340038	.996647	6445.3	5.499259	10.188254	763.051839		.234584
F12	201694P4_G	G	A.Conservative	1.792658	.998612	5337.5	21.202733	31.167649	682.904065		.234584
F12	208825P7_G	NOCALL	I.Bad Spectrum	0	0	0	0	0	0		0
F12	209189P2_G	G	A.Conservative	2.336352	.996993	6277.1	12.491706	23.219395	742.528727		.234584
F12	210090P15_G	NOCALL	I.Bad Spectrum	0	0	0	0	0	0		0
F13	201322P9_G	G	A.Conservative	2.968309	.996386	6445.3	16.14368	19.00824	896.473189		.369207
F13	201694P4_G	G	A.Conservative	2.617925	.991693	5337.5	32.446749	36.815853	689.097103		.369207
F13	208825P7_G	G	A.Conservative	3.61979	.981757	7129.7	3.23739	9.824455	829.098818		.369207
F13	209189P2_G	G	A.Conservative	2.968131	.999359	6277.1	40.775682	47.283113	871.369388		.369207
F13	210090P15_G	NOCALL	D.Low Probability	1.854804	.845946	5515.6	10.160775	5.125855	714.11987		.696545
F14	201322P9_G	G	A.Conservative	1.95154	.997723	6445.3	6.999174	12.146524	740.638487		.323807
F14	201694P4_G	G	A.Conservative	1.288889	.999279	5337.5	13.1608	19.143621	672.442098		.323807
F14	208825P7_G	NOCALL	I.Bad Spectrum	0	0	0	0	0	0		0
F14	209189P2_G	G	A.Conservative	1.961144	.996632	6277.1	11.590881	21.404398	717.089269		.323807
F14	210090P15_G	G	C.Aggressive	.975535	.848653	5515.6	4.71859	5.131611	731.928499		.477511
F15	201322P9_G	NOCALL	I.Bad Spectrum	0	0	0	0	0	0		0
F15	201694P4_G	G	B.Moderate	1.70768	.911674	5337.5	3.314512	7.365693	574.66833		.28403
F15	208825P7_G	NOCALL	I.Bad Spectrum	0	0	0	0	0	0		0
F15	209189P2_G	G	A.Conservative	1.81214	.996776	6277.1	3.605001	11.574588	601.041861		.28403
F15	210090P15_G	NOCALL	I.Bad Spectrum	0	0	0	0	0	0		0
F16	201322P9_G	G	A.Conservative	3.263964	.997404	6445.3	13.232893	18.385608	828.589025		.293182
F16	201694P4_G	G	A.Conservative	2.405874	.9963	5337.5	22.412517	26.460315	786.861104		.293182
F16	208825P7_G	NOCALL	I.Bad Spectrum	0	0	0	0	0	0		0
F16	209189P2_G	G	A.Conservative	3.263914	.997317	6277.1	24.832418	36.002669	806.428344		.293182
F16	210090P15_G	NOCALL	D.Low Probability	2.222001	.601694	5515.6	3.549827	3.695172	794.396211		.381576
F17	201322P9_G	G	A.Conservative	2.006818	.967389	6445.3	7.718233	9.706313	692.453559		.411888
F17	201694P4_G	G	A.Conservative	3.599397	.997705	5337.5	4.57856	15.035371	525.066808		.222413
F17	208825P7_G	NOCALL	I.Bad Spectrum	0	0	0	0	0	0		0
F17	209189P2_G	G	A.Conservative	4.102963	.9991	6277.1	4.840553	17.326286	583.10685		.222413
F17	210090P15_G	NOCALL	I.Bad Spectrum	0	0	0	0	0	0		0
F18	201322P9_G	G	A.Conservative	2.811466	.858098	6445.3	3.598661	8.636666	778.146344		.257657
F18	201694P4_G	G	A.Conservative	2.885508	.995307	5337.5	8.220982	17.668419	652.133473		.257657
F18	208825P7_G	NOCALL	I.Bad Spectrum	0	0	0	0	0	0		0
F18	209189P2_G	G	A.Conservative	2.818758	.997264	6277.1	10.678303	28.483006	757.812896		.257657
F18	210090P15_G	NOCALL	I.Bad Spectrum	0	0	0	0	0	0		0
F19	201322P9_G	G	A.Conservative	.667259	.82164	6445.3	2.806027	8.275909	581.892471		.308711
F19	201694P4_G	G	A.Conservative	.084614	.911993	5337.5	3.656697	9.174593	455.640715		.252139
F19	208825P7_G	NOCALL	I.Bad Spectrum	0	0	0	0	0	0		0
F19	209189P2_G	G	A.Conservative	.66851	.852455	6277.1	3.288302	8.555595	553.202449		.308711
F19	210090P15_G	NOCALL	I.Bad Spectrum	0	0	0	0	0	0		0
F20	201322P9_G	G	A.Conservative	3.388299	.997914	6445.3	8.411875	11.675199	878.000174		.450913
F20	201694P4_G	G	A.Conservative	3.40144	.998966	5337.5	13.560762	25.761718	648.737325		.305778
F20	208825P7_G	NOCALL	I.Bad Spectrum	0	0	0	0	0	0		0
F20	209189P2_G	G	A.Conservative	4.167997	.999302	6277.1	16.542225	32.302458	780.715183		.305778
F20	210090P15_G	NOCALL	I.Bad Spectrum	0	0	0	0	0	0		0
F21	201322P9_G	G	A.Conservative	4.132735	.937099	6445.3	5.630434	9.407919	699.471266		.361923
F21	201694P4_G	G	A.Conservative	3.099777	.998595	5337.5	5.393942	12.646402	469.477347		.276176
F21	208825P7_G	NOCALL	I.Bad Spectrum	0	0	0	0	0	0		0
F21	209189P2_G	G	A.Conservative	4.282931	.994752	6277.1	4.263093	10.964502	475.78036		.276176
F21	210090P15_G	NOCALL	I.Bad Spectrum	0	0	0	0	0	0		0
F22	201322P9_G	NOCALL	I.Bad Spectrum	0	0	0	0	0	0		0
F22	201694P4_G	G	A.Conservative	2.953351	.995691	5337.5	6.869002	15.800521	688.872334		.244206
F22	208825P7_G	NOCALL	I.Bad Spectrum	0	0	0	0	0	0		0
F22	209189P2_G	G	A.Conservative	3.606055	.999054	6277.1	6.728753	16.557816	709.109661		.244206
F22	210090P15_G	NOCALL	I.Bad Spectrum	0	0	0	0	0	0		0
F23	201322P9_G	G	A.Conservative	3.297887	.998747	6445.3	5.563622	12.079361	653.335112		.305782
F23	201694P4_G	G	A.Conservative	2.293775	.992555	5337.5	13.809651	15.670724	761.309677		.478199
F23	208825P7_G	G	A.Conservative	3.670446	.813133	7129.7	3.792006	8.154909	761.699181		.387124
F23	209189P2_G	G	A.Conservative	3.468795	.997104	6277.1	5.971009	10.542055	663.700274		.387124
F23	210090P15_G	NOCALL	I.Bad Spectrum	0	0	0	0	0	0		0
F24	201322P9_G	NOCALL	I.Bad Spectrum	0	0	0	0	0	0		0
F24	201694P4_G	NOCALL	I.Bad Spectrum	0	0	0	0	0	0		0
F24	208825P7_G	NOCALL	I.Bad Spectrum	0	0	0	0	0	0		0
F24	209189P2_G	NOCALL	I.Bad Spectrum	0	0	0	0	0	0		0
F24	210090P15_G	NOCALL	I.Bad Spectrum	0	0	0	0	0	0		0
G01	201322P9_G	G	A.Conservative	.782132	.998032	6445.3	12.20015	17.577768	950.86561		.294924
G01	201694P4_G	G	A.Conservative	.522674	.997603	5337.5	21.108945	27.646507	700.476718		.294924
G01	208825P7_G	G	A.Conservative	.931336	.998772	7129.7	3.695235	11.232912	947.00112		.294924
G01	209189P2_G	G	A.Conservative	.782729	.998477	6277.1	27.037499	37.621799	924.636591		.294924
G01	210090P15_G	NOCALL	I.Bad Spectrum	0	0	0	0	0	0		0
G02	201322P9_G	G	A.Conservative	2.663413	.99359	6445.3	8.445615	15.068416	702.905486		.336926
G02	201694P4_G	G	A.Conservative	2.730197	.880642	5337.5	5.650031	8.874481	687.544115		.336926
G02	208825P7_G	G	A.Conservative	2.04503	.999004	7129.7	7.693649	14.4471	889.517532		.503918
G02	209189P2_G	G	A.Conservative	3.206123	.996536	6277.1	7.155391	10.74679	776.646315		.336926
G02	210090P15_G	NOCALL	I.Bad Spectrum	0	0	0	0	0	0		0
G03	201322P9_G	G	A.Conservative	1.897468	.998875	6445.3	7.520282	12.443891	771.698223		.360612
G03	201694P4_G	G	A.Conservative	.879168	.998075	5337.5	12.761935	22.720812	671.2769		.360612
G03	208825P7_G	NOCALL	I.Bad Spectrum	0	0	0	0	0	0		0
G03	209189P2_G	G	A.Conservative	1.899052	.998235	6277.1	13.130683	23.519637	746.984329		.360612
G03	210090P15_G	NOCALL	I.Bad Spectrum	0	0	0	0	0	0		0
G04	201322P9_G	G	B.Moderate	2.828889	.951946	6445.3	3.632306	7.646795	566.503758		.356209
G04	201694P4_G	G	A.Conservative	1.491902	.997665	5337.5	4.876778	11.067822	443.478086		.264574
G04	208825P7_G	NOCALL	I.Bad Spectrum	0	0	0	0	0	0		0
G04	209189P2_G	G	A.Conservative	3.069861	.997433	6277.1	5.496725	14.697055	563.701218		.264574
G04	210090P15_G	NOCALL	I.Bad Spectrum	0	0	0	0	0	0		0
G05	201322P9_G	G	B.Moderate	3.108783	.888279	6445.3	5.460092	7.156852	727.915313		.449027
G05	201694P4_G	G	A.Conservative	3.440413	.991212	5337.5	5.707942	17.680369	746.409233		.216323
G05	208825P7_G	NOCALL	I.Bad Spectrum	0	0	0	0	0	0		0
G05	209189P2_G	G	A.Conservative	4.769646	.999437	6277.1	5.116331	24.240258	868.734163		.216323
G05	210090P15_G	NOCALL	I.Bad Spectrum	0	0	0	0	0	0		0
G06	201322P9_G	G	C.Aggressive	2.529669	.996434	6445.3	5.532735	6.148347	654.085981		.520962
G06	201694P4_G	G	A.Conservative	2.116626	.868792	5337.5	6.971104	8.74225	569.647831		.484787
G06	208825P7_G	NOCALL	I.Bad Spectrum	0	0	0	0	0	0		0
G06	209189P2_G	G	A.Conservative	2.514818	.994041	6277.1	5.956706	9.987231	645.713435		.423581
G06	210090P15_G	NOCALL	I.Bad Spectrum	0	0	0	0	0	0		0
G07	201322P9_G	G	A.Conservative	2.005601	.994406	6445.3	10.607905	12.977098	901.312192		.451611
G07	201694P4_G	G	A.Conservative	1.536375	.995843	5337.5	11.352816	22.197873	760.724283		.291958
G07	208825P7_G	G	A.Conservative	1.41188	.830246	7129.7	6.517116	8.345275	767.233731		.568113
G07	209189P2_G	G	A.Conservative	2.07376	.997686	6277.1	11.757309	26.37255	890.548469		.291958
G07	210090P15_G	NOCALL	I.Bad Spectrum	0	0	0	0	0	0		0
G08	201322P9_G	G	A.Conservative	3.303631	.997417	6445.3	15.203511	17.593637	810.599787		.476211
G08	201694P4_G	G	A.Conservative	3.575998	.997962	5337.5	4.621607	11.317945	594.762748		.298319
G08	208825P7_G	NOCALL	I.Bad Spectrum	0	0	0	0	0	0		0
G08	209189P2_G	G	A.Conservative	4.180206	.997117	6277.1	5.159229	12.761575	653.003707		.298319
G08	210090P15_G	NOCALL	D.Low Probability	2.452061	.955656	5515.6	9.420255	5.777891	686.337343		.637807
G09	201322P9_G	G	A.Conservative	1.667984	.962257	6445.3	2.992669	9.658856	625.514373		.234543
G09	201694P4_G	NOCALL	I.Bad Spectrum	0	0	0	0	0	0		0
G09	208825P7_G	G	B.Moderate	2.137805	.996995	7129.7	2.370033	8.024608	635.968153		.234543
G09	209189P2_G	G	A.Conservative	1.765029	.939754	6277.1	2.985739	9.446619	595.807613		.234543
G09	210090P15_G	NOCALL	I.Bad Spectrum	0	0	0	0	0	0		0
G10	201322P9_G	G	A.Conservative	1.694785	.998493	6445.3	3.7874	12.160701	699.234203		.311534
G10	201694P4_G	G	A.Conservative	.694348	.936904	5337.5	4.35121	9.390517	506.265666		.311534
G10	208825P7_G	NOCALL	I.Bad Spectrum	0	0	0	0	0	0		0
G10	209189P2_G	G	A.Conservative	.907819	.997454	6277.1	2.826569	12.710143	625.97085		.226511
G10	210090P15_G	NOCALL	I.Bad Spectrum	0	0	0	0	0	0		0
G11	201322P9_G	G	A.Conservative	4.107781	.998816	6445.3	17.657323	19.184855	811.0788		.382729
G11	201694P4_G	G	A.Conservative	3.73299	.994557	5337.5	36.743675	39.651923	634.403132		.382729
G11	208825P7_G	G	A.Conservative	3.26476	.998969	7129.7	4.196061	13.31513	847.430428		.382729
G11	209189P2_G	G	A.Conservative	4.110319	.998985	6277.1	34.516683	36.165907	788.388304		.382729
G11	210090P15_G	NOCALL	D.Low Probability	2.663048	.603343	5515.6	5.929152	3.687299	589.530059		.541012
G12	201322P9_G	G	A.Conservative	4.822831	.984557	6445.3	5.219491	9.902425	707.759124		.378221
G12	201694P4_G	G	A.Conservative	4.143871	.994627	5337.5	5.173267	12.043269	544.108558		.265424
G12	208825P7_G	NOCALL	I.Bad Spectrum	0	0	0	0	0	0		0
G12	209189P2_G	G	A.Conservative	3.950816	.994736	6277.1	5.53221	14.945458	661.800637		.265424
G12	210090P15_G	G	B.Moderate	4.249493	.834954	5515.6	4.948361	6.752158	602.724571		.485314
G13	201322P9_G	G	A.Conservative	2.128415	.992864	6445.3	7.937991	12.44046	842.137182		.393133
G13	201694P4_G	G	A.Conservative	1.601914	.995111	5337.5	10.505856	17.096057	624.637295		.393133
G13	208825P7_G	NOCALL	I.Bad Spectrum	0	0	0	0	0	0		0
G13	209189P2_G	G	A.Conservative	2.144767	.997041	6277.1	3.910061	15.132227	711.080314		.238692
G13	210090P15_G	NOCALL	I.Bad Spectrum	0	0	0	0	0	0		0
G14	201322P9_G	G	A.Conservative	2.884718	.992498	6445.3	20.897553	23.375135	933.157614		.39489
G14	201694P4_G	G	A.Conservative	2.539975	.99491	5337.5	39.565712	37.629254	716.475353		.39489
G14	208825P7_G	G	A.Conservative	2.016274	.918871	7129.7	3.717426	9.207086	755.131534		.39489
G14	209189P2_G	G	A.Conservative	2.884072	.998162	6277.1	54.043971	58.993351	906.535725		.39489
G14	210090P15_G	G	A.Conservative	2.550684	.818417	5515.6	8.444431	8.245523	736.438396		.39489
G15	201322P9_G	NOCALL	I.Bad Spectrum	0	0	0	0	0	0		0
G15	201694P4_G	NOCALL	I.Bad Spectrum	0	0	0	0	0	0		0
G15	208825P7_G	NOCALL	I.Bad Spectrum	0	0	0	0	0	0		0
G15	209189P2_G	NOCALL	I.Bad Spectrum	0	0	0	0	0	0		0
G15	210090P15_G	NOCALL	I.Bad Spectrum	0	0	0	0	0	0		0
G16	201322P9_G	G	A.Conservative	1.584383	.998129	6445.3	10.730045	18.727513	942.807348		.257201
G16	201694P4_G	G	A.Conservative	1.029832	.995766	5337.5	16.741776	22.548879	791.818768		.257201
G16	208825P7_G	G	A.Conservative	2.211347	.996606	7129.7	2.996286	11.166847	717.830173		.257201
G16	209189P2_G	G	A.Conservative	1.579389	.992563	6277.1	16.118051	30.923738	919.851828		.257201
G16	210090P15_G	NOCALL	D.Low Probability	.797439	.766546	5515.6	5.700001	4.66117	759.902724		.486476
G17	201322P9_G	NOCALL	I.Bad Spectrum	0	0	0	0	0	0		0
G17	201694P4_G	G	A.Conservative	-1.609173	.806618	5337.5	3.787508	8.138989	419.461994		.301327
G17	208825P7_G	NOCALL	I.Bad Spectrum	0	0	0	0	0	0		0
G17	209189P2_G	G	A.Conservative	.133891	.863357	6277.1	4.795927	8.674692	443.232784		.430712
G17	210090P15_G	NOCALL	I.Bad Spectrum	0	0	0	0	0	0		0
G18	201322P9_G	G	A.Conservative	2.013172	.956747	6445.3	8.573815	9.636045	783.107586		.49958
G18	201694P4_G	G	A.Conservative	2.176027	.997779	5337.5	4.679283	11.724206	455.660009		.282805
G18	208825P7_G	NOCALL	I.Bad Spectrum	0	0	0	0	0	0		0
G18	209189P2_G	G	A.Conservative	2.294872	.9976	6277.1	4.757025	11.718737	705.220777		.282805
G18	210090P15_G	NOCALL	I.Bad Spectrum	0	0	0	0	0	0		0
G19	201322P9_G	G	A.Conservative	2.653013	.997887	6445.3	12.718398	18.07436	753.205544		.302931
G19	201694P4_G	G	A.Conservative	1.255926	.99792	5337.5	20.625859	28.807375	667.077485		.302931
G19	208825P7_G	NOCALL	I.Bad Spectrum	0	0	0	0	0	0		0
G19	209189P2_G	G	A.Conservative	2.655097	.99774	6277.1	27.942499	42.300077	730.061092		.302931
G19	210090P15_G	NOCALL	I.Bad Spectrum	0	0	0	0	0	0		0
G20	201322P9_G	NOCALL	I.Bad Spectrum	0	0	0	0	0	0		0
G20	201694P4_G	G	A.Conservative	.892924	.827378	5337.5	8.037645	8.312367	534.200232		.676002
G20	208825P7_G	NOCALL	I.Bad Spectrum	0	0	0	0	0	0		0
G20	209189P2_G	G	A.Conservative	2.422546	.992958	6277.1	4.913043	13.248056	715.098055		.305163
G20	210090P15_G	NOCALL	I.Bad Spectrum	0	0	0	0	0	0		0
G21	201322P9_G	G	A.Conservative	2.508541	.997035	6445.3	10.411874	16.013287	815.303019		.359028
G21	201694P4_G	G	A.Conservative	.036125	.969029	5337.5	2.918267	9.840582	520.744974		.201098
G21	208825P7_G	NOCALL	I.Bad Spectrum	0	0	0	0	0	0		0
G21	209189P2_G	G	A.Conservative	.916686	.997388	6277.1	2.500205	10.220773	821.932715		.201098
G21	210090P15_G	NOCALL	I.Bad Spectrum	0	0	0	0	0	0		0
G22	201322P9_G	NOCALL	I.Bad Spectrum	0	0	0	0	0	0		0
G22	201694P4_G	G	A.Conservative	.888509	.98959	5337.5	4.939638	13.936279	614.642278		.227299
G22	208825P7_G	NOCALL	I.Bad Spectrum	0	0	0	0	0	0		0
G22	209189P2_G	G	A.Conservative	1.421619	.995741	6277.1	3.909818	16.4182	802.337984		.227299
G22	210090P15_G	NOCALL	I.Bad Spectrum	0	0	0	0	0	0		0
G23	201322P9_G	G	A.Conservative	2.102663	.996723	6445.3	18.347149	29.624632	884.370061		.277766
G23	201694P4_G	G	A.Conservative	1.834749	.997946	5337.5	23.432892	30.669893	629.749166		.277766
G23	208825P7_G	G	A.Conservative	2.591492	.998125	7129.7	4.76605	13.593593	731.758793		.277766
G23	209189P2_G	G	A.Conservative	2.112748	.993637	6277.1	22.888467	35.823401	847.052478		.277766
G23	210090P15_G	NOCALL	I.Bad Spectrum	0	0	0	0	0	0		0
G24	201322P9_G	NOCALL	I.Bad Spectrum	0	0	0	0	0	0		0
G24	201694P4_G	NOCALL	I.Bad Spectrum	0	0	0	0	0	0		0
G24	208825P7_G	NOCALL	I.Bad Spectrum	0	0	0	0	0	0		0
G24	209189P2_G	NOCALL	I.Bad Spectrum	0	0	0	0	0	0		0
G24	210090P15_G	NOCALL	I.Bad Spectrum	0	0	0	0	0	0		0
H01	201322P9_G	G	A.Conservative	4.127119	.995467	6445.3	11.436407	12.163938	684.206638		.475864
H01	201694P4_G	G	A.Conservative	3.042282	.995823	5337.5	14.456968	14.243084	566.867123		.475864
H01	208825P7_G	G	A.Conservative	4.322744	.992367	7129.7	7.728381	9.934886	1004.008825		.719468
H01	209189P2_G	G	A.Conservative	4.125507	.996252	6277.1	22.049004	24.251645	666.370838		.475864
H01	210090P15_G	G	B.Moderate	2.859591	.827244	5515.6	9.887476	6.698252	639.763759		.719468
H02	201322P9_G	G	A.Conservative	1.470519	.999232	6445.3	3.982765	14.007665	872.646068		.263118
H02	201694P4_G	NOCALL	I.Bad Spectrum	0	0	0	0	0	0		0
H02	208825P7_G	NOCALL	I.Bad Spectrum	0	0	0	0	0	0		0
H02	209189P2_G	NOCALL	I.Bad Spectrum	0	0	0	0	0	0		0
H02	210090P15_G	NOCALL	I.Bad Spectrum	0	0	0	0	0	0		0
H03	201322P9_G	G	A.Conservative	2.83774	.998907	6445.3	4.546025	11.903792	676.267121		.322206
H03	201694P4_G	G	A.Conservative	2.476624	.923771	5337.5	5.283035	9.263356	592.17867		.322206
H03	208825P7_G	NOCALL	I.Bad Spectrum	0	0	0	0	0	0		0
H03	209189P2_G	G	A.Conservative	2.840891	.995971	6277.1	4.809001	13.01044	657.58116		.322206
H03	210090P15_G	G	A.Conservative	1.536545	.811235	5515.6	10.065822	8.146706	669.727189		.49828
H04	201322P9_G	G	A.Conservative	2.924957	.851276	6445.3	5.381468	8.595228	613.541232		.329028
H04	201694P4_G	G	A.Conservative	2.434656	.998483	5337.5	15.870416	25.648005	496.380282		.329028
H04	208825P7_G	NOCALL	I.Bad Spectrum	0	0	0	0	0	0		0
H04	209189P2_G	G	A.Conservative	2.917257	.99809	6277.1	15.128892	24.466865	598.452489		.329028
H04	210090P15_G	NOCALL	I.Bad Spectrum	0	0	0	0	0	0		0
H05	201322P9_G	G	A.Conservative	3.306572	.928887	6445.3	8.062937	9.389218	860.994256		.428716
H05	201694P4_G	G	A.Conservative	2.988071	.992958	5337.5	9.542119	19.737538	604.44205		.292997
H05	208825P7_G	NOCALL	I.Bad Spectrum	0	0	0	0	0	0		0
H05	209189P2_G	G	A.Conservative	3.668543	.999423	6277.1	12.417526	28.676507	851.978256		.292997
H05	210090P15_G	NOCALL	I.Bad Spectrum	0	0	0	0	0	0		0
H06	201322P9_G	G	A.Conservative	3.281562	.993276	6445.3	8.5151	11.432312	854.592602		.475559
H06	201694P4_G	G	A.Conservative	2.966876	.99914	5337.5	15.692652	19.947322	622.412065		.475559
H06	208825P7_G	NOCALL	I.Bad Spectrum	0	0	0	0	0	0		0
H06	209189P2_G	G	A.Conservative	2.442039	.979953	6277.1	4.898267	9.848269	626.105609		.300088
H06	210090P15_G	NOCALL	I.Bad Spectrum	0	0	0	0	0	0		0
H07	201322P9_G	G	A.Conservative	1.349621	.855207	6445.3	3.785345	8.627584	714.549634		.269179
H07	201694P4_G	G	A.Conservative	-.006484	.996372	5337.5	8.321969	15.213503	598.364217		.269179
H07	208825P7_G	NOCALL	I.Bad Spectrum	0	0	0	0	0	0		0
H07	209189P2_G	G	A.Conservative	1.336789	.99719	6277.1	9.941281	21.883607	692.103189		.269179
H07	210090P15_G	NOCALL	I.Bad Spectrum	0	0	0	0	0	0		0
H08	201322P9_G	G	A.Conservative	2.039586	.99092	6445.3	10.274444	11.218484	700.95714		.596603
H08	201694P4_G	G	A.Conservative	2.782378	.997635	5337.5	7.49258	10.646894	462.864849		.518354
H08	208825P7_G	NOCALL	I.Bad Spectrum	0	0	0	0	0	0		0
H08	209189P2_G	G	A.Conservative	2.666547	.941464	6277.1	6.713733	9.519758	522.703432		.518354
H08	210090P15_G	NOCALL	I.Bad Spectrum	0	0	0	0	0	0		0
H09	201322P9_G	G	A.Conservative	1.885932	.994274	6445.3	22.016637	11.937284	785.611167		.740866
H09	201694P4_G	G	A.Conservative	2.390538	.993812	5337.5	13.053457	13.429633	448.839075		.564879
H09	208825P7_G	NOCALL	I.Bad Spectrum	0	0	0	0	0	0		0
H09	209189P2_G	G	A.Conservative	2.840984	.998564	6277.1	15.084099	18.374058	657.212076		.564879
H09	210090P15_G	G	B.Moderate	1.146679	.991293	5515.6	14.955681	7.951672	592.126646		.740866
H10	201322P9_G	G	A.Conservative	1.547335	.997835	6445.3	5.871442	13.817385	731.728984		.298575
H10	201694P4_G	G	A.Conservative	.094882	.998824	5337.5	7.209035	13.880992	608.804375		.298575
H10	208825P7_G	NOCALL	I.Bad Spectrum	0	0	0	0	0	0		0
H10	209189P2_G	G	A.Conservative	1.546497	.997463	6277.1	10.073718	24.512727	711.463682		.298575
H10	210090P15_G	G	A.Conservative	.091717	.995913	5515.6	5.798104	10.672521	630.744487		.298575
H11	201322P9_G	G	A.Conservative	4.073915	.992563	6445.3	9.183475	10.196591	878.468598		.473341
H11	201694P4_G	G	A.Conservative	1.583989	.814078	5337.5	1.593419	8.204808	554.265984		.167293
H11	208825P7_G	NOCALL	I.Bad Spectrum	0	0	0	0	0	0		0
H11	209189P2_G	G	A.Conservative	4.073871	.997062	6277.1	29.776834	36.535604	856.261165		.473341
H11	210090P15_G	NOCALL	I.Bad Spectrum	0	0	0	0	0	0		0
H12	201322P9_G	G	A.Conservative	4.771582	.906814	6445.3	2.853922	9.120197	719.54125		.289278
H12	201694P4_G	G	A.Conservative	4.116837	.997946	5337.5	4.675209	11.16143	594.459159		.289278
H12	208825P7_G	NOCALL	I.Bad Spectrum	0	0	0	0	0	0		0
H12	209189P2_G	G	A.Conservative	4.774341	.993893	6277.1	4.958429	14.262764	694.013807		.289278
H12	210090P15_G	NOCALL	I.Bad Spectrum	0	0	0	0	0	0		0
H13	201322P9_G	G	A.Conservative	2.401648	.996228	6445.3	6.033033	12.054001	820.443318		.3688
H13	201694P4_G	G	A.Conservative	1.750593	.997717	5337.5	10.671544	17.46331	620.418175		.3688
H13	208825P7_G	NOCALL	I.Bad Spectrum	0	0	0	0	0	0		0
H13	209189P2_G	G	A.Conservative	2.401418	.998733	6277.1	17.703445	32.809805	794.311958		.3688
H13	210090P15_G	G	A.Conservative	1.144753	.914844	5515.6	9.116059	9.225593	682.175866		.483542
H14	201322P9_G	G	A.Conservative	1.783915	.998413	6445.3	12.903946	16.45428	914.402827		.471667
H14	201694P4_G	G	A.Conservative	1.83407	.997616	5337.5	5.110107	15.422501	706.659817		.253953
H14	208825P7_G	NOCALL	I.Bad Spectrum	0	0	0	0	0	0		0
H14	209189P2_G	G	A.Conservative	1.843694	.969643	6277.1	4.096404	9.733229	712.557581		.253953
H14	210090P15_G	NOCALL	I.Bad Spectrum	0	0	0	0	0	0		0
H15	201322P9_G	G	A.Conservative	2.51171	.995995	6445.3	7.535607	11.805268	755.847124		.323965
H15	201694P4_G	G	A.Conservative	1.607593	.995821	5337.5	6.817005	15.956616	595.354658		.323965
H15	208825P7_G	G	A.Conservative	1.190002	.852696	7129.7	6.623114	8.573045	725.809856		.548016
H15	209189P2_G	G	A.Conservative	2.513449	.998048	6277.1	21.717345	35.360552	735.390443		.323965
H15	210090P15_G	G	A.Conservative	1.299313	.809562	5515.6	5.049854	8.203215	643.499712		.399784
H16	201322P9_G	NOCALL	I.Bad Spectrum	0	0	0	0	0	0		0
H16	201694P4_G	NOCALL	I.Bad Spectrum	0	0	0	0	0	0		0
H16	208825P7_G	NOCALL	I.Bad Spectrum	0	0	0	0	0	0		0
H16	209189P2_G	G	A.Conservative	.949855	.995782	6277.1	5.934849	10.847557	728.010912		.350394
H16	210090P15_G	NOCALL	I.Bad Spectrum	0	0	0	0	0	0		0
H17	201322P9_G	G	A.Conservative	1.808438	.993287	6445.3	3.576949	11.175102	814.017295		.23746
H17	201694P4_G	G	A.Conservative	1.301276	.995717	5337.5	8.240051	22.075289	666.569805		.23746
H17	208825P7_G	NOCALL	I.Bad Spectrum	0	0	0	0	0	0		0
H17	209189P2_G	G	A.Conservative	1.798648	.996783	6277.1	7.085419	22.758509	787.791367		.23746
H17	210090P15_G	NOCALL	I.Bad Spectrum	0	0	0	0	0	0		0
H18	201322P9_G	G	A.Conservative	2.389782	.996721	6445.3	9.545558	10.16865	801.036734		.52954
H18	201694P4_G	G	A.Conservative	2.263849	.993621	5337.5	7.054674	15.733647	638.856866		.29872
H18	208825P7_G	NOCALL	I.Bad Spectrum	0	0	0	0	0	0		0
H18	209189P2_G	G	A.Conservative	3.053703	.99802	6277.1	7.097656	15.594772	736.96644		.29872
H18	210090P15_G	NOCALL	I.Bad Spectrum	0	0	0	0	0	0		0
H19	201322P9_G	G	A.Conservative	2.498213	.997105	6445.3	11.307204	13.877796	846.725298		.3759
H19	201694P4_G	G	A.Conservative	1.49919	.997917	5337.5	24.671861	35.811175	737.643342		.3759
H19	208825P7_G	NOCALL	I.Bad Spectrum	0	0	0	0	0	0		0
H19	209189P2_G	G	A.Conservative	2.496777	.997121	6277.1	31.737943	40.24923	824.345298		.3759
H19	210090P15_G	NOCALL	D.Low Probability	1.36831	.731314	5515.6	5.652549	4.450525	739.067056		.556816
H20	201322P9_G	G	A.Conservative	2.913511	.986387	6445.3	6.656918	9.903761	689.614745		.427593
H20	201694P4_G	G	A.Conservative	.620607	.993478	5337.5	9.054868	13.363739	454.592369		.427593
H20	208825P7_G	NOCALL	I.Bad Spectrum	0	0	0	0	0	0		0
H20	209189P2_G	G	A.Conservative	2.915643	.998405	6277.1	20.190569	31.790432	668.211379		.427593
H20	210090P15_G	NOCALL	I.Bad Spectrum	0	0	0	0	0	0		0
H21	201322P9_G	G	A.Conservative	1.850396	.806446	6445.3	4.26053	8.170447	856.223854		.333699
H21	201694P4_G	G	A.Conservative	.702077	.9903	5337.5	13.999449	20.875287	657.12976		.333699
H21	208825P7_G	NOCALL	I.Bad Spectrum	0	0	0	0	0	0		0
H21	209189P2_G	G	A.Conservative	1.851182	.998667	6277.1	16.479652	32.399639	826.765835		.333699
H21	210090P15_G	NOCALL	I.Bad Spectrum	0	0	0	0	0	0		0
H22	201322P9_G	G	A.Conservative	1.970392	.875062	6445.3	6.155222	8.827417	774.432997		.394664
H22	201694P4_G	G	A.Conservative	.876459	.999049	5337.5	5.583829	16.851869	540.738381		.205043
H22	208825P7_G	NOCALL	I.Bad Spectrum	0	0	0	0	0	0		0
H22	209189P2_G	G	A.Conservative	1.873532	.997804	6277.1	7.916153	24.09872	708.432423		.205043
H22	210090P15_G	NOCALL	I.Bad Spectrum	0	0	0	0	0	0		0
H23	201322P9_G	G	A.Conservative	1.778605	.996293	6445.3	7.039952	11.143549	657.786836		.393469
H23	201694P4_G	G	A.Conservative	1.072204	.997345	5337.5	14.531648	18.590437	580.541697		.393469
H23	208825P7_G	G	A.Conservative	1.87022	.915735	7129.7	5.141838	9.19234	684.688571		.464022
H23	209189P2_G	G	A.Conservative	1.770108	.994811	6277.1	11.188952	18.835452	641.873313		.393469
H23	210090P15_G	NOCALL	I.Bad Spectrum	0	0	0	0	0	0		0
H24	201322P9_G	NOCALL	I.Bad Spectrum	0	0	0	0	0	0		0
H24	201694P4_G	NOCALL	I.Bad Spectrum	0	0	0	0	0	0		0
H24	208825P7_G	NOCALL	I.Bad Spectrum	0	0	0	0	0	0		0
H24	209189P2_G	NOCALL	I.Bad Spectrum	0	0	0	0	0	0		0
H24	210090P15_G	NOCALL	I.Bad Spectrum	0	0	0	0	0	0		0
I01	201322P9_G	G	A.Conservative	.99193	.99662	6445.3	5.628054	14.971061	668.536697		.230412
I01	201694P4_G	G	A.Conservative	-.592711	.994134	5337.5	8.17524	15.604577	615.063406		.230412
I01	208825P7_G	NOCALL	I.Bad Spectrum	0	0	0	0	0	0		0
I01	209189P2_G	G	A.Conservative	.980438	.997898	6277.1	8.211182	20.757691	647.88016		.230412
I01	210090P15_G	NOCALL	I.Bad Spectrum	0	0	0	0	0	0		0
I02	201322P9_G	G	A.Conservative	1.1131	.998883	6445.3	6.379017	20.234231	906.089511		.235535
I02	201694P4_G	G	A.Conservative	.28411	.876747	5337.5	7.059747	8.988097	676.942335		.356774
I02	208825P7_G	NOCALL	I.Bad Spectrum	0	0	0	0	0	0		0
I02	209189P2_G	G	A.Conservative	1.195001	.853875	6277.1	8.652455	8.608075	856.726122		.541843
I02	210090P15_G	NOCALL	I.Bad Spectrum	0	0	0	0	0	0		0
I03	201322P9_G	G	A.Conservative	1.409625	.963811	6445.3	7.509455	9.656013	859.526147		.500026
I03	201694P4_G	G	A.Conservative	.213011	.994983	5337.5	5.623241	10.927332	723.847798		.412023
I03	208825P7_G	NOCALL	I.Bad Spectrum	0	0	0	0	0	0		0
I03	209189P2_G	G	A.Conservative	1.066002	.989944	6277.1	6.313768	12.159119	721.516773		.412023
I03	210090P15_G	NOCALL	I.Bad Spectrum	0	0	0	0	0	0		0
I04	201322P9_G	G	A.Conservative	3.019088	.994893	6445.3	12.905743	15.851033	812.188925		.390416
I04	201694P4_G	G	A.Conservative	1.477291	.996663	5337.5	9.28475	20.529827	591.765709		.233397
I04	208825P7_G	NOCALL	I.Bad Spectrum	0	0	0	0	0	0		0
I04	209189P2_G	G	A.Conservative	2.177257	.999246	6277.1	9.331721	26.083727	747.256914		.233397
I04	210090P15_G	NOCALL	I.Bad Spectrum	0	0	0	0	0	0		0
I05	201322P9_G	G	A.Conservative	2.946733	.992048	6445.3	15.154281	12.075521	787.77917		.580698
I05	201694P4_G	G	A.Conservative	-1.229726	.93846	5337.5	4.529222	9.405077	464.543343		.302829
I05	208825P7_G	NOCALL	I.Bad Spectrum	0	0	0	0	0	0		0
I05	209189P2_G	G	A.Conservative	1.622426	.993359	6277.1	4.594533	9.960478	500.482868		.302829
I05	210090P15_G	NOCALL	I.Bad Spectrum	0	0	0	0	0	0		0
I06	201322P9_G	G	A.Conservative	2.628403	.864314	6445.3	8.866603	8.704477	933.535743		.503017
I06	201694P4_G	G	A.Conservative	1.067404	.996975	5337.5	9.369825	17.658652	568.123883		.295448
I06	208825P7_G	NOCALL	I.Bad Spectrum	0	0	0	0	0	0		0
I06	209189P2_G	G	A.Conservative	2.392315	.996814	6277.1	10.388638	26.467903	762.664682		.295448
I06	210090P15_G	NOCALL	I.Bad Spectrum	0	0	0	0	0	0		0
I07	201322P9_G	G	A.Conservative	1.725935	.99279	6445.3	3.772455	11.81928	694.513729		.231929
I07	201694P4_G	G	A.Conservative	1.803269	.839938	5337.5	3.527118	8.47312	582.547201		.231929
I07	208825P7_G	NOCALL	I.Bad Spectrum	0	0	0	0	0	0		0
I07	209189P2_G	G	A.Conservative	1.712512	.994681	6277.1	3.289044	10.168635	671.372254		.231929
I07	210090P15_G	NOCALL	I.Bad Spectrum	0	0	0	0	0	0		0
I08	201322P9_G	G	A.Conservative	2.108122	.99698	6445.3	19.228663	17.395891	840.42563		.442262
I08	201694P4_G	G	A.Conservative	.942511	.996236	5337.5	33.210423	27.737839	637.387695		.442262
I08	208825P7_G	NOCALL	I.Bad Spectrum	0	0	0	0	0	0		0
I08	209189P2_G	G	A.Conservative	2.111326	.999217	6277.1	41.37967	39.797686	816.983346		.442262
I08	210090P15_G	G	A.Conservative	.180615	.803325	5515.6	16.635527	8.09514	683.167966		.781114
I09	201322P9_G	G	A.Conservative	1.595273	.997713	6445.3	4.782577	10.312117	858.183774		.335737
I09	201694P4_G	G	A.Conservative	1.132545	.994801	5337.5	5.846883	12.684671	614.580245		.257589
I09	208825P7_G	NOCALL	I.Bad Spectrum	0	0	0	0	0	0		0
I09	209189P2_G	G	A.Conservative	1.594664	.992235	6277.1	6.297989	14.236361	801.086897		.257589
I09	210090P15_G	NOCALL	I.Bad Spectrum	0	0	0	0	0	0		0
I10	201322P9_G	G	A.Conservative	3.862783	.820882	6445.3	3.366002	8.300208	652.202218		.309236
I10	201694P4_G	G	A.Conservative	.76229	.997128	5337.5	28.342025	25.030767	617.106836		.466214
I10	208825P7_G	NOCALL	I.Bad Spectrum	0	0	0	0	0	0		0
I10	209189P2_G	G	A.Conservative	3.851611	.995859	6277.1	4.429238	11.417458	633.113613		.309236
I10	210090P15_G	G	C.Aggressive	.656964	.990845	5515.6	7.876936	6.215247	606.085981		.550788
I11	201322P9_G	G	A.Conservative	2.3606	.996488	6445.3	14.90622	14.439601	804.104539		.452717
I11	201694P4_G	G	A.Conservative	-.337507	.994628	5337.5	17.606512	36.118735	655.568579		.274338
I11	208825P7_G	NOCALL	I.Bad Spectrum	0	0	0	0	0	0		0
I11	209189P2_G	G	A.Conservative	.9952	.998769	6277.1	14.094887	30.517892	692.056367		.274338
I11	210090P15_G	NOCALL	D.Low Probability	1.065574	.936491	5515.6	9.399514	5.657588	629.221223		.64493
I12	201322P9_G	G	A.Conservative	1.075652	.949354	6445.3	6.776695	9.566948	785.027709		.334276
I12	201694P4_G	G	A.Conservative	.718705	.997548	5337.5	10.342959	22.365798	776.941795		.242468
I12	208825P7_G	NOCALL	I.Bad Spectrum	0	0	0	0	0	0		0
I12	209189P2_G	G	A.Conservative	1.433797	.998048	6277.1	9.433084	25.575686	806.296161		.242468
I12	210090P15_G	NOCALL	I.Bad Spectrum	0	0	0	0	0	0		0
I13	201322P9_G	G	A.Conservative	1.310081	.998098	6445.3	10.647622	14.685958	895.725049		.313181
I13	201694P4_G	G	A.Conservative	.813025	.998949	5337.5	28.783429	50.658482	701.155911		.313181
I13	208825P7_G	G	A.Conservative	1.838352	.91032	7129.7	3.920456	9.133862	801.713478		.467451
I13	209189P2_G	G	A.Conservative	1.310168	.999543	6277.1	35.65847	47.793609	871.274701		.313181
I13	210090P15_G	G	A.Conservative	.871799	.996245	5515.6	13.124619	12.348036	720.07514		.467451
I14	201322P9_G	G	A.Conservative	2.267656	.993035	6445.3	9.641606	14.765005	914.501604		.273214
I14	201694P4_G	G	A.Conservative	.377469	.997375	5337.5	19.543459	33.396343	674.769026		.273214
I14	208825P7_G	NOCALL	I.Bad Spectrum	0	0	0	0	0	0		0
I14	209189P2_G	G	A.Conservative	2.271684	.998613	6277.1	24.919362	40.340424	888.823216		.273214
I14	210090P15_G	G	A.Conservative	.426859	.888294	5515.6	13.253909	8.913615	666.152424		.733242
I15	201322P9_G	G	A.Conservative	1.943151	.996773	6445.3	10.073413	12.786057	809.857138		.400475
I15	201694P4_G	G	A.Conservative	2.152539	.999104	5337.5	13.69333	27.583654	782.922081		.263883
I15	208825P7_G	NOCALL	I.Bad Spectrum	0	0	0	0	0	0		0
I15	209189P2_G	G	A.Conservative	3.024926	.998303	6277.1	5.226113	16.255452	658.874837		.263883
I15	210090P15_G	NOCALL	I.Bad Spectrum	0	0	0	0	0	0		0
I16	201322P9_G	G	A.Conservative	1.561778	.882369	6445.3	3.577957	8.848638	754.511531		.266509
I16	201694P4_G	G	A.Conservative	-.305865	.920721	5337.5	2.863294	9.269265	610.044905		.192292
I16	208825P7_G	NOCALL	I.Bad Spectrum	0	0	0	0	0	0		0
I16	209189P2_G	G	A.Conservative	1.342649	.994716	6277.1	4.586438	14.38227	862.152273		.192292
I16	210090P15_G	NOCALL	I.Bad Spectrum	0	0	0	0	0	0		0
I17	201322P9_G	G	A.Conservative	2.131303	.995638	6445.3	7.200725	10.849184	816.808387		.34296
I17	201694P4_G	G	A.Conservative	1.573508	.999149	5337.5	9.25854	19.350761	635.156008		.256295
I17	208825P7_G	NOCALL	I.Bad Spectrum	0	0	0	0	0	0		0
I17	209189P2_G	G	A.Conservative	1.467416	.998712	6277.1	7.093302	17.387767	775.410078		.256295
I17	210090P15_G	G	A.Conservative	1.646679	.801568	5515.6	5.920017	8.126797	652.021157		.415337
I18	201322P9_G	G	A.Conservative	2.778357	.804781	6445.3	6.974378	8.096159	695.202507		.535373
I18	201694P4_G	G	A.Conservative	1.593116	.971473	5337.5	5.992071	9.762978	543.118407		.29419
I18	208825P7_G	NOCALL	I.Bad Spectrum	0	0	0	0	0	0		0
I18	209189P2_G	G	A.Conservative	2.977497	.996819	6277.1	6.691804	13.721091	609.375996		.29419
I18	210090P15_G	NOCALL	I.Bad Spectrum	0	0	0	0	0	0		0
I19	201322P9_G	G	A.Conservative	-.207565	.983054	6445.3	9.277273	9.86701	711.522943		.444194
I19	201694P4_G	G	A.Conservative	-1.188372	.993556	5337.5	9.535339	17.696979	528.972197		.289239
I19	208825P7_G	NOCALL	I.Bad Spectrum	0	0	0	0	0	0		0
I19	209189P2_G	G	A.Conservative	-.325818	.998752	6277.1	11.217596	21.600742	664.35747		.289239
I19	210090P15_G	NOCALL	I.Bad Spectrum	0	0	0	0	0	0		0
I20	201322P9_G	G	A.Conservative	2.334548	.884399	6445.3	6.252303	8.882192	734.190033		.409246
I20	201694P4_G	G	A.Conservative	1.063996	.995535	5337.5	11.098193	19.848579	669.128946		.339084
I20	208825P7_G	NOCALL	I.Bad Spectrum	0	0	0	0	0	0		0
I20	209189P2_G	G	A.Conservative	1.706205	.998567	6277.1	7.877121	16.041975	638.220789		.339084
I20	210090P15_G	NOCALL	I.Bad Spectrum	0	0	0	0	0	0		0
I21	201322P9_G	G	A.Conservative	2.124144	.996916	6445.3	4.794156	12.422672	766.166557		.296814
I21	201694P4_G	G	A.Conservative	1.832644	.996092	5337.5	6.153139	16.157187	552.419765		.296814
I21	208825P7_G	NOCALL	I.Bad Spectrum	0	0	0	0	0	0		0
I21	209189P2_G	G	A.Conservative	2.125567	.996609	6277.1	8.739105	23.925368	752.454035		.296814
I21	210090P15_G	NOCALL	I.Bad Spectrum	0	0	0	0	0	0		0
I22	201322P9_G	NOCALL	I.Bad Spectrum	0	0	0	0	0	0		0
I22	201694P4_G	NOCALL	I.Bad Spectrum	0	0	0	0	0	0		0
I22	208825P7_G	NOCALL	I.Bad Spectrum	0	0	0	0	0	0		0
I22	209189P2_G	NOCALL	I.Bad Spectrum	0	0	0	0	0	0		0
I22	210090P15_G	NOCALL	I.Bad Spectrum	0	0	0	0	0	0		0
I23	201322P9_G	G	A.Conservative	2.042922	.995399	6445.3	24.18072	29.189715	786.867974		.421047
I23	201694P4_G	G	A.Conservative	1.567077	.996546	5337.5	20.283473	22.094987	613.384157		.421047
I23	208825P7_G	G	A.Conservative	2.403811	.999645	7129.7	9.762331	32.949107	770.194563		.421047
I23	209189P2_G	G	A.Conservative	2.097804	.998226	6277.1	22.390423	26.330765	762.53604		.421047
I23	210090P15_G	NOCALL	I.Bad Spectrum	0	0	0	0	0	0		0
I24	201322P9_G	NOCALL	I.Bad Spectrum	0	0	0	0	0	0		0
I24	201694P4_G	NOCALL	I.Bad Spectrum	0	0	0	0	0	0		0
I24	208825P7_G	NOCALL	I.Bad Spectrum	0	0	0	0	0	0		0
I24	209189P2_G	NOCALL	I.Bad Spectrum	0	0	0	0	0	0		0
I24	210090P15_G	NOCALL	I.Bad Spectrum	0	0	0	0	0	0		0
J01	201322P9_G	G	A.Conservative	.17529	.842464	6445.3	3.542326	8.481769	836.551931		.232455
J01	201694P4_G	G	A.Conservative	-1.450301	.989772	5337.5	4.506799	10.224852	562.231925		.232455
J01	208825P7_G	G	A.Conservative	1.167091	.998941	7129.7	5.933504	12.747589	775.014128		.372303
J01	209189P2_G	G	A.Conservative	.176929	.995915	6277.1	8.071475	20.097563	814.269133		.232455
J01	210090P15_G	G	B.Moderate	1.277991	.973236	5515.6	6.503469	7.812428	527.487256		.372303
J02	201322P9_G	G	A.Conservative	1.605865	.999319	6445.3	20.092112	26.762065	810.203245		.409763
J02	201694P4_G	G	A.Conservative	.992049	.853502	5337.5	13.485247	8.644793	636.51517		.748772
J02	208825P7_G	G	A.Conservative	2.606284	.998123	7129.7	7.586003	14.675104	913.932006		.409763
J02	209189P2_G	G	B.Moderate	1.522912	.988135	6277.1	10.844708	7.937315	777.020963		.748772
J02	210090P15_G	NOCALL	I.Bad Spectrum	0	0	0	0	0	0		0
J03	201322P9_G	G	A.Conservative	4.05611	.993596	6445.3	8.956904	12.464369	887.806657		.362727
J03	201694P4_G	G	A.Conservative	3.22834	.990436	5337.5	17.385066	21.949898	691.154423		.362727
J03	208825P7_G	NOCALL	I.Bad Spectrum	0	0	0	0	0	0		0
J03	209189P2_G	G	A.Conservative	4.051749	.99616	6277.1	20.549254	28.065363	858.969681		.362727
J03	210090P15_G	NOCALL	I.Bad Spectrum	0	0	0	0	0	0		0
J04	201322P9_G	G	A.Conservative	3.326985	.930887	6445.3	2.945625	9.35522	709.619404		.266267
J04	201694P4_G	G	A.Conservative	1.472993	.996998	5337.5	4.669405	14.960861	493.468555		.266267
J04	208825P7_G	NOCALL	I.Bad Spectrum	0	0	0	0	0	0		0
J04	209189P2_G	G	A.Conservative	3.329144	.997858	6277.1	6.081868	18.26048	687.049128		.266267
J04	210090P15_G	NOCALL	I.Bad Spectrum	0	0	0	0	0	0		0
J05	201322P9_G	G	A.Conservative	1.87747	.990519	6445.3	4.283037	15.150096	662.70616		.227569
J05	201694P4_G	G	A.Conservative	1.114861	.995173	5337.5	4.612286	13.450671	584.567699		.227569
J05	208825P7_G	NOCALL	I.Bad Spectrum	0	0	0	0	0	0		0
J05	209189P2_G	G	A.Conservative	1.903543	.997539	6277.1	4.045795	14.597065	648.187379		.227569
J05	210090P15_G	NOCALL	D.Low Probability	2.800725	.589495	5515.6	3.785161	3.586843	650.40578		.45177
J06	201322P9_G	G	A.Conservative	3.950288	.963161	6445.3	5.837659	9.709619	746.406943		.444159
J06	201694P4_G	G	A.Conservative	3.810327	.99791	5337.5	8.269305	18.245142	628.30891		.285127
J06	208825P7_G	NOCALL	I.Bad Spectrum	0	0	0	0	0	0		0
J06	209189P2_G	G	A.Conservative	4.322008	.998109	6277.1	9.287458	22.513147	775.670508		.285127
J06	210090P15_G	NOCALL	I.Bad Spectrum	0	0	0	0	0	0		0
J07	201322P9_G	G	A.Conservative	.959131	.885577	6445.3	4.331302	8.928641	931.221394		.338141
J07	201694P4_G	G	A.Conservative	1.193978	.996087	5337.5	8.58623	16.19134	690.604715		.338141
J07	208825P7_G	NOCALL	I.Bad Spectrum	0	0	0	0	0	0		0
J07	209189P2_G	G	A.Conservative	.951007	.995028	6277.1	9.022011	19.055879	908.847601		.338141
J07	210090P15_G	G	A.Conservative	.930327	.809755	5515.6	10.81688	8.124071	778.473498		.512583
J08	201322P9_G	G	A.Conservative	.904449	.996608	6445.3	5.053347	10.400981	637.979926		.429654
J08	201694P4_G	G	A.Conservative	2.286648	.994708	5337.5	3.944497	11.164276	506.146283		.258875
J08	208825P7_G	NOCALL	I.Bad Spectrum	0	0	0	0	0	0		0
J08	209189P2_G	G	A.Conservative	3.233451	.996378	6277.1	3.283255	10.890921	653.029295		.258875
J08	210090P15_G	NOCALL	I.Bad Spectrum	0	0	0	0	0	0		0
J09	201322P9_G	G	A.Conservative	3.232883	.991559	6445.3	14.2404	15.4622	916.254858		.437958
J09	201694P4_G	G	A.Conservative	2.701789	.931763	5337.5	4.000601	9.358821	568.962703		.278124
J09	208825P7_G	NOCALL	I.Bad Spectrum	0	0	0	0	0	0		0
J09	209189P2_G	G	A.Conservative	3.514129	.997326	6277.1	5.051047	15.479223	635.954735		.278124
J09	210090P15_G	NOCALL	I.Bad Spectrum	0	0	0	0	0	0		0
J10	201322P9_G	G	A.Conservative	2.698386	.994804	6445.3	14.174461	21.815255	882.04123		.285721
J10	201694P4_G	G	A.Conservative	1.661945	.997849	5337.5	26.530579	33.459829	697.852139		.285721
J10	208825P7_G	G	A.Conservative	3.844406	.999514	7129.7	5.094566	11.00884	833.771727		.439261
J10	209189P2_G	G	A.Conservative	2.699144	.995847	6277.1	24.192297	39.700606	860.343792		.285721
J10	210090P15_G	NOCALL	I.Bad Spectrum	0	0	0	0	0	0		0
J11	201322P9_G	G	A.Conservative	2.698227	.927512	6445.3	6.437818	9.336096	795.522892		.366489
J11	201694P4_G	G	A.Conservative	3.167005	.998354	5337.5	4.918662	16.285013	674.549032		.218539
J11	208825P7_G	NOCALL	I.Bad Spectrum	0	0	0	0	0	0		0
J11	209189P2_G	G	A.Conservative	3.454366	.998395	6277.1	7.697631	20.747501	812.244023		.218539
J11	210090P15_G	NOCALL	I.Bad Spectrum	0	0	0	0	0	0		0
J12	201322P9_G	G	A.Conservative	4.367157	.997535	6445.3	10.373512	14.784489	826.26213		.298844
J12	201694P4_G	G	A.Conservative	3.656738	.998358	5337.5	19.17128	32.380199	706.481578		.298844
J12	208825P7_G	NOCALL	I.Bad Spectrum	0	0	0	0	0	0		0
J12	209189P2_G	G	A.Conservative	4.369459	.998955	6277.1	21.957893	30.350111	805.386246		.298844
J12	210090P15_G	NOCALL	D.Low Probability	3.330997	.77584	5515.6	5.177867	4.695253	634.781735		.454604
J13	201322P9_G	G	A.Conservative	2.716867	.995496	6445.3	17.097363	15.067832	734.189159		.551322
J13	201694P4_G	G	A.Conservative	1.828913	.836459	5337.5	5.866486	8.424145	496.788964		.406609
J13	208825P7_G	NOCALL	I.Bad Spectrum	0	0	0	0	0	0		0
J13	209189P2_G	G	A.Conservative	1.53847	.844489	6277.1	3.805998	8.497717	378.800565		.347667
J13	210090P15_G	NOCALL	I.Bad Spectrum	0	0	0	0	0	0		0
J14	201322P9_G	G	A.Conservative	3.204669	.996674	6445.3	7.231066	13.295663	821.842029		.312523
J14	201694P4_G	G	A.Conservative	3.137062	.997089	5337.5	10.583589	17.422885	629.926531		.312523
J14	208825P7_G	G	A.Conservative	3.192939	.977112	7129.7	4.007699	9.7838	920.389109		.430755
J14	209189P2_G	G	A.Conservative	3.204635	.998232	6277.1	12.63209	25.470129	801.468428		.312523
J14	210090P15_G	G	B.Moderate	2.208416	.876291	5515.6	8.138541	7.062173	672.836898		.574465
J15	201322P9_G	G	A.Conservative	1.832838	.99601	6445.3	3.75377	10.16109	792.249072		.237216
J15	201694P4_G	G	A.Conservative	1.601406	.990097	5337.5	10.119103	19.429127	770.179296		.237216
J15	208825P7_G	NOCALL	I.Bad Spectrum	0	0	0	0	0	0		0
J15	209189P2_G	G	A.Conservative	1.825954	.997456	6277.1	8.539926	21.068722	769.732351		.237216
J15	210090P15_G	NOCALL	I.Bad Spectrum	0	0	0	0	0	0		0
J16	201322P9_G	G	A.Conservative	2.664009	.997549	6445.3	5.918392	13.202376	748.350169		.273629
J16	201694P4_G	NOCALL	I.Bad Spectrum	0	0	0	0	0	0		0
J16	208825P7_G	NOCALL	I.Bad Spectrum	0	0	0	0	0	0		0
J16	209189P2_G	NOCALL	I.Bad Spectrum	0	0	0	0	0	0		0
J16	210090P15_G	G	C.Aggressive	3.72346	.935088	5515.6	3.018155	5.672788	729.217237		.346393
J17	201322P9_G	NOCALL	I.Bad Spectrum	0	0	0	0	0	0		0
J17	201694P4_G	G	A.Conservative	.46861	.996393	5337.5	9.65636	16.106106	707.456491		.301105
J17	208825P7_G	NOCALL	I.Bad Spectrum	0	0	0	0	0	0		0
J17	209189P2_G	G	A.Conservative	1.27924	.998826	6277.1	9.834808	23.783027	736.29329		.301105
J17	210090P15_G	NOCALL	I.Bad Spectrum	0	0	0	0	0	0		0
J18	201322P9_G	G	A.Conservative	3.748627	.942921	6445.3	7.258355	9.504652	977.847095		.430182
J18	201694P4_G	G	A.Conservative	3.11431	.998295	5337.5	10.444065	18.935545	640.884936		.286569
J18	208825P7_G	NOCALL	I.Bad Spectrum	0	0	0	0	0	0		0
J18	209189P2_G	G	A.Conservative	3.398809	.996634	6277.1	11.537441	27.094885	823.844486		.286569
J18	210090P15_G	NOCALL	I.Bad Spectrum	0	0	0	0	0	0		0
J19	201322P9_G	NOCALL	I.Bad Spectrum	0	0	0	0	0	0		0
J19	201694P4_G	G	A.Conservative	1.013938	.962884	5337.5	3.175128	9.703319	617.851127		.309252
J19	208825P7_G	NOCALL	I.Bad Spectrum	0	0	0	0	0	0		0
J19	209189P2_G	G	A.Conservative	1.078094	.998611	6277.1	9.539825	25.810056	851.78265		.309252
J19	210090P15_G	NOCALL	I.Bad Spectrum	0	0	0	0	0	0		0
J20	201322P9_G	G	A.Conservative	5.379794	.996687	6445.3	16.503606	11.599375	811.105677		.782739
J20	201694P4_G	G	A.Conservative	5.496758	.998333	5337.5	12.420744	14.940397	585.434055		.664051
J20	208825P7_G	NOCALL	I.Bad Spectrum	0	0	0	0	0	0		0
J20	209189P2_G	G	A.Conservative	5.345497	.92869	6277.1	4.922759	9.310548	500.357173		.494825
J20	210090P15_G	NOCALL	I.Bad Spectrum	0	0	0	0	0	0		0
J21	201322P9_G	G	A.Conservative	1.13764	.998059	6445.3	5.2145	11.006433	738.708603		.266472
J21	201694P4_G	G	A.Conservative	1.216434	.997769	5337.5	8.093421	16.720799	630.8943		.266472
J21	208825P7_G	NOCALL	I.Bad Spectrum	0	0	0	0	0	0		0
J21	209189P2_G	G	A.Conservative	1.137891	.991832	6277.1	7.40564	14.008591	705.563007		.266472
J21	210090P15_G	NOCALL	I.Bad Spectrum	0	0	0	0	0	0		0
J22	201322P9_G	G	A.Conservative	2.834854	.993765	6445.3	11.514769	12.859059	768.589859		.515635
J22	201694P4_G	G	A.Conservative	2.454011	.995181	5337.5	16.539892	33.721164	668.694631		.312324
J22	208825P7_G	NOCALL	I.Bad Spectrum	0	0	0	0	0	0		0
J22	209189P2_G	G	A.Conservative	2.814257	.998721	6277.1	14.981414	33.410205	753.558618		.312324
J22	210090P15_G	NOCALL	I.Bad Spectrum	0	0	0	0	0	0		0
J23	201322P9_G	G	A.Conservative	1.551845	.997044	6445.3	3.899745	10.509759	702.729859		.265934
J23	201694P4_G	G	A.Conservative	.486478	.99802	5337.5	12.472435	15.582682	591.606731		.36486
J23	208825P7_G	G	A.Conservative	.659782	.920262	7129.7	5.654619	9.237654	677.403386		.460525
J23	209189P2_G	G	A.Conservative	1.618732	.997779	6277.1	4.584717	12.065889	678.352296		.265934
J23	210090P15_G	NOCALL	I.Bad Spectrum	0	0	0	0	0	0		0
J24	201322P9_G	NOCALL	I.Bad Spectrum	0	0	0	0	0	0		0
J24	201694P4_G	NOCALL	I.Bad Spectrum	0	0	0	0	0	0		0
J24	208825P7_G	NOCALL	I.Bad Spectrum	0	0	0	0	0	0		0
J24	209189P2_G	NOCALL	I.Bad Spectrum	0	0	0	0	0	0		0
J24	210090P15_G	NOCALL	I.Bad Spectrum	0	0	0	0	0	0		0
K01	201322P9_G	G	A.Conservative	.6587	.996697	6445.3	6.911149	11.311568	807.117972		.397487
K01	201694P4_G	G	A.Conservative	.926195	.998916	5337.5	7.206126	17.844493	777.054185		.294714
K01	208825P7_G	G	A.Conservative	.309624	.99852	7129.7	6.487338	13.620646	870.603872		.609513
K01	209189P2_G	G	A.Conservative	.321888	.99767	6277.1	4.293108	13.31287	714.496294		.294714
K01	210090P15_G	G	B.Moderate	.398756	.913259	5515.6	9.093197	7.356249	675.538651		.609513
K02	201322P9_G	G	A.Conservative	3.110735	.993204	6445.3	10.667615	14.762392	776.295934		.412193
K02	201694P4_G	G	A.Conservative	3.026729	.877824	5337.5	6.799764	8.809743	650.877431		.412193
K02	208825P7_G	G	A.Conservative	2.890854	.999161	7129.7	5.730416	19.640685	804.999687		.412193
K02	209189P2_G	G	A.Conservative	3.169318	.975945	6277.1	7.079351	9.793385	739.822923		.412193
K02	210090P15_G	NOCALL	I.Bad Spectrum	0	0	0	0	0	0		0
K03	201322P9_G	G	A.Conservative	2.916984	.985899	6445.3	9.176168	11.96213	682.23972		.329349
K03	201694P4_G	G	A.Conservative	2.428089	.983586	5337.5	25.234948	26.562904	555.58116		.329349
K03	208825P7_G	NOCALL	I.Bad Spectrum	0	0	0	0	0	0		0
K03	209189P2_G	G	A.Conservative	2.91847	.995418	6277.1	26.741864	33.789704	664.766016		.329349
K03	210090P15_G	NOCALL	I.Bad Spectrum	0	0	0	0	0	0		0
K04	201322P9_G	G	A.Conservative	3.864172	.987725	6445.3	8.083649	10.952123	882.424714		.424567
K04	201694P4_G	G	A.Conservative	3.496543	.997764	5337.5	10.273879	21.304018	659.041415		.299982
K04	208825P7_G	NOCALL	I.Bad Spectrum	0	0	0	0	0	0		0
K04	209189P2_G	G	A.Conservative	4.088013	.997998	6277.1	10.835509	22.137051	802.262016		.299982
K04	210090P15_G	NOCALL	I.Bad Spectrum	0	0	0	0	0	0		0
K05	201322P9_G	G	A.Conservative	2.223971	.99783	6445.3	6.311378	15.249006	706.589261		.324645
K05	201694P4_G	G	A.Conservative	1.297742	.991144	5337.5	5.874546	12.111315	608.343176		.324645
K05	208825P7_G	NOCALL	I.Bad Spectrum	0	0	0	0	0	0		0
K05	209189P2_G	G	A.Conservative	2.231819	.993731	6277.1	7.164501	15.344647	681.053648		.324645
K05	210090P15_G	NOCALL	I.Bad Spectrum	0	0	0	0	0	0		0
K06	201322P9_G	G	A.Conservative	4.248977	.995628	6445.3	4.812572	12.971494	780.150477		.351657
K06	201694P4_G	G	A.Conservative	2.715499	.998848	5337.5	16.96667	26.703715	682.658564		.351657
K06	208825P7_G	NOCALL	I.Bad Spectrum	0	0	0	0	0	0		0
K06	209189P2_G	G	A.Conservative	4.250767	.998328	6277.1	16.453006	39.749141	756.209191		.351657
K06	210090P15_G	NOCALL	I.Bad Spectrum	0	0	0	0	0	0		0
K07	201322P9_G	G	A.Conservative	1.711133	.995272	6445.3	11.399053	14.238682	827.081466		.396311
K07	201694P4_G	G	A.Conservative	1.590853	.98785	5337.5	4.556051	11.010247	641.355445		.238005
K07	208825P7_G	NOCALL	I.Bad Spectrum	0	0	0	0	0	0		0
K07	209189P2_G	G	A.Conservative	.93517	.998014	6277.1	4.865005	12.917813	719.409835		.238005
K07	210090P15_G	NOCALL	D.Low Probability	1.572659	.697773	5515.6	7.163049	4.27717	701.169657		.658365
K08	201322P9_G	G	A.Conservative	2.569915	.997732	6445.3	11.538656	14.241665	726.726503		.645034
K08	201694P4_G	G	A.Conservative	2.640725	.997265	5337.5	19.027524	16.485555	556.278565		.645034
K08	208825P7_G	NOCALL	I.Bad Spectrum	0	0	0	0	0	0		0
K08	209189P2_G	G	A.Conservative	2.574474	.997508	6277.1	24.100777	24.18201	694.809046		.645034
K08	210090P15_G	NOCALL	I.Bad Spectrum	0	0	0	0	0	0		0
K09	201322P9_G	G	A.Conservative	2.429133	.836406	6445.3	6.097061	8.415349	685.337897		.439168
K09	201694P4_G	G	A.Conservative	2.847501	.99532	5337.5	14.219394	24.643579	650.336902		.316373
K09	208825P7_G	NOCALL	I.Bad Spectrum	0	0	0	0	0	0		0
K09	209189P2_G	G	A.Conservative	2.692121	.996948	6277.1	11.898784	22.475229	701.64124		.316373
K09	210090P15_G	NOCALL	I.Bad Spectrum	0	0	0	0	0	0		0
K10	201322P9_G	G	A.Conservative	2.803059	.935845	6445.3	6.028175	9.392642	523.440027		.429313
K10	201694P4_G	G	A.Conservative	.491231	.9964	5337.5	5.424686	16.537569	636.124696		.219755
K10	208825P7_G	NOCALL	I.Bad Spectrum	0	0	0	0	0	0		0
K10	209189P2_G	G	A.Conservative	-.289205	.866562	6277.1	2.602322	8.711486	518.361637		.219755
K10	210090P15_G	NOCALL	I.Bad Spectrum	0	0	0	0	0	0		0
K11	201322P9_G	NOCALL	I.Bad Spectrum	0	0	0	0	0	0		0
K11	201694P4_G	NOCALL	I.Bad Spectrum	0	0	0	0	0	0		0
K11	208825P7_G	NOCALL	I.Bad Spectrum	0	0	0	0	0	0		0
K11	209189P2_G	NOCALL	I.Bad Spectrum	0	0	0	0	0	0		0
K11	210090P15_G	NOCALL	I.Bad Spectrum	0	0	0	0	0	0		0
K12	201322P9_G	NOCALL	I.Bad Spectrum	0	0	0	0	0	0		0
K12	201694P4_G	G	A.Conservative	5.547526	.826826	5337.5	3.922681	8.317248	510.247226		.320227
K12	208825P7_G	NOCALL	I.Bad Spectrum	0	0	0	0	0	0		0
K12	209189P2_G	G	A.Conservative	6.304328	.954807	6277.1	4.769984	9.616426	744.719442		.320227
K12	210090P15_G	NOCALL	I.Bad Spectrum	0	0	0	0	0	0		0
K13	201322P9_G	G	A.Conservative	2.371151	.814396	6445.3	3.725018	8.238952	868.410744		.322472
K13	201694P4_G	G	A.Conservative	1.603178	.996666	5337.5	16.376111	32.578207	706.764528		.322472
K13	208825P7_G	NOCALL	I.Bad Spectrum	0	0	0	0	0	0		0
K13	209189P2_G	G	A.Conservative	2.365068	.998733	6277.1	14.564317	31.035445	843.238121		.322472
K13	210090P15_G	NOCALL	I.Bad Spectrum	0	0	0	0	0	0		0
K14	201322P9_G	G	A.Conservative	1.775499	.968437	6445.3	4.351177	9.721991	761.139067		.311643
K14	201694P4_G	G	A.Conservative	1.647461	.998561	5337.5	31.995568	31.818709	687.332113		.469938
K14	208825P7_G	NOCALL	I.Bad Spectrum	0	0	0	0	0	0		0
K14	209189P2_G	G	A.Conservative	1.788358	.999327	6277.1	9.359469	22.060877	739.944773		.311643
K14	210090P15_G	NOCALL	I.Bad Spectrum	0	0	0	0	0	0		0
K15	201322P9_G	NOCALL	I.Bad Spectrum	0	0	0	0	0	0		0
K15	201694P4_G	G	A.Conservative	2.621432	.846665	5337.5	6.113541	8.502924	535.498022		.432365
K15	208825P7_G	NOCALL	I.Bad Spectrum	0	0	0	0	0	0		0
K15	209189P2_G	G	A.Conservative	2.768955	.922977	6277.1	3.001149	9.264793	695.283394		.228871
K15	210090P15_G	NOCALL	I.Bad Spectrum	0	0	0	0	0	0		0
K16	201322P9_G	G	A.Conservative	1.543796	.866934	6445.3	4.408495	8.76496	677.353073		.322864
K16	201694P4_G	G	A.Conservative	.642212	.998265	5337.5	5.009401	13.493257	725.577612		.223772
K16	208825P7_G	NOCALL	I.Bad Spectrum	0	0	0	0	0	0		0
K16	209189P2_G	G	A.Conservative	1.754815	.98927	6277.1	4.070182	13.908345	657.270844		.223772
K16	210090P15_G	NOCALL	I.Bad Spectrum	0	0	0	0	0	0		0
K17	201322P9_G	G	A.Conservative	3.940153	.995299	6445.3	10.729807	15.271935	845.447534		.28686
K17	201694P4_G	G	A.Conservative	3.023621	.994423	5337.5	28.899001	41.407785	709.936933		.28686
K17	208825P7_G	NOCALL	I.Bad Spectrum	0	0	0	0	0	0		0
K17	209189P2_G	G	A.Conservative	3.942429	.998203	6277.1	26.441154	41.520772	822.311388		.28686
K17	210090P15_G	NOCALL	D.Low Probability	2.811162	.662595	5515.6	3.859044	4.044602	741.311965		.415282
K18	201322P9_G	G	A.Conservative	3.597179	.997885	6445.3	7.157127	11.610646	786.799614		.255223
K18	201694P4_G	G	A.Conservative	2.038875	.99777	5337.5	15.49779	20.848391	703.417345		.255223
K18	208825P7_G	G	B.Moderate	3.969548	.93395	7129.7	3.549978	7.495344	797.047208		.377452
K18	209189P2_G	G	A.Conservative	3.596118	.998314	6277.1	14.287988	22.544204	760.756376		.255223
K18	210090P15_G	NOCALL	I.Bad Spectrum	0	0	0	0	0	0		0
K19	201322P9_G	G	A.Conservative	2.379524	.891138	6445.3	4.535485	8.997833	1027.532355		.330817
K19	201694P4_G	G	A.Conservative	2.446666	.944902	5337.5	4.964214	9.475256	630.290525		.330817
K19	208825P7_G	NOCALL	I.Bad Spectrum	0	0	0	0	0	0		0
K19	209189P2_G	G	A.Conservative	2.380856	.997602	6277.1	13.673143	28.050763	996.456152		.330817
K19	210090P15_G	NOCALL	I.Bad Spectrum	0	0	0	0	0	0		0
K20	201322P9_G	G	A.Conservative	1.878449	.997768	6445.3	12.537218	12.122233	856.163022		.537283
K20	201694P4_G	G	A.Conservative	1.455833	.997003	5337.5	26.793586	30.608953	620.620234		.537283
K20	208825P7_G	NOCALL	I.Bad Spectrum	0	0	0	0	0	0		0
K20	209189P2_G	G	A.Conservative	1.880301	.9983	6277.1	33.910413	38.296369	835.1859		.537283
K20	210090P15_G	NOCALL	I.Bad Spectrum	0	0	0	0	0	0		0
K21	201322P9_G	G	A.Conservative	-.234792	.996176	6445.3	5.152564	10.185887	641.172149		.438776
K21	201694P4_G	G	A.Conservative	-1.037729	.996558	5337.5	6.744955	20.662784	591.973666		.235419
K21	208825P7_G	NOCALL	I.Bad Spectrum	0	0	0	0	0	0		0
K21	209189P2_G	G	A.Conservative	-.426735	.997282	6277.1	6.289478	20.014372	605.421532		.235419
K21	210090P15_G	NOCALL	I.Bad Spectrum	0	0	0	0	0	0		0
K22	201322P9_G	NOCALL	I.Bad Spectrum	0	0	0	0	0	0		0
K22	201694P4_G	G	A.Conservative	-1.150395	.838831	5337.5	2.643208	8.447151	612.948944		.203941
K22	208825P7_G	NOCALL	I.Bad Spectrum	0	0	0	0	0	0		0
K22	209189P2_G	G	A.Conservative	.313955	.912765	6277.1	2.297248	9.145991	628.212869		.203941
K22	210090P15_G	NOCALL	I.Bad Spectrum	0	0	0	0	0	0		0
K23	201322P9_G	G	A.Conservative	2.586749	.997716	6445.3	5.817879	11.015073	738.86667		.32767
K23	201694P4_G	G	A.Conservative	2.451864	.991188	5337.5	3.720251	11.274011	555.720844		.208253
K23	208825P7_G	NOCALL	I.Bad Spectrum	0	0	0	0	0	0		0
K23	209189P2_G	G	A.Conservative	3.113468	.993254	6277.1	3.248948	11.029587	619.176098		.208253
K23	210090P15_G	NOCALL	I.Bad Spectrum	0	0	0	0	0	0		0
K24	201322P9_G	NOCALL	I.Bad Spectrum	0	0	0	0	0	0		0
K24	201694P4_G	NOCALL	I.Bad Spectrum	0	0	0	0	0	0		0
K24	208825P7_G	NOCALL	I.Bad Spectrum	0	0	0	0	0	0		0
K24	209189P2_G	NOCALL	I.Bad Spectrum	0	0	0	0	0	0		0
K24	210090P15_G	NOCALL	I.Bad Spectrum	0	0	0	0	0	0		0
L01	201322P9_G	G	A.Conservative	.956422	.901287	6445.3	5.715673	9.082835	825.534135		.351874
L01	201694P4_G	G	A.Conservative	.115109	.998167	5337.5	15.309384	26.517942	711.35697		.351874
L01	208825P7_G	NOCALL	I.Bad Spectrum	0	0	0	0	0	0		0
L01	209189P2_G	G	A.Conservative	.955306	.997254	6277.1	16.196122	27.547083	801.201996		.351874
L01	210090P15_G	NOCALL	I.Bad Spectrum	0	0	0	0	0	0		0
L02	201322P9_G	G	A.Conservative	2.282852	.998724	6445.3	5.352578	21.646741	896.405422		.183384
L02	201694P4_G	NOCALL	I.Bad Spectrum	0	0	0	0	0	0		0
L02	208825P7_G	NOCALL	I.Bad Spectrum	0	0	0	0	0	0		0
L02	209189P2_G	NOCALL	I.Bad Spectrum	0	0	0	0	0	0		0
L02	210090P15_G	NOCALL	I.Bad Spectrum	0	0	0	0	0	0		0
L03	201322P9_G	G	A.Conservative	3.494678	.994024	6445.3	8.072585	12.906073	713.481896		.429027
L03	201694P4_G	G	A.Conservative	3.325493	.988946	5337.5	13.739391	20.821662	578.495564		.429027
L03	208825P7_G	NOCALL	I.Bad Spectrum	0	0	0	0	0	0		0
L03	209189P2_G	G	A.Conservative	3.496229	.996711	6277.1	15.376981	25.769017	691.617113		.429027
L03	210090P15_G	NOCALL	I.Bad Spectrum	0	0	0	0	0	0		0
L04	201322P9_G	G	A.Conservative	1.737745	.832998	6445.3	3.000059	8.382433	723.890659		.268466
L04	201694P4_G	G	A.Conservative	1.56446	.997306	5337.5	4.420037	11.123943	564.470699		.268466
L04	208825P7_G	NOCALL	I.Bad Spectrum	0	0	0	0	0	0		0
L04	209189P2_G	G	A.Conservative	1.740206	.997166	6277.1	5.174661	12.822909	690.310118		.268466
L04	210090P15_G	NOCALL	I.Bad Spectrum	0	0	0	0	0	0		0
L05	201322P9_G	G	A.Conservative	4.382865	.996648	6445.3	11.026465	14.024932	862.832317		.372743
L05	201694P4_G	G	A.Conservative	4.077738	.997531	5337.5	20.154558	21.931467	754.840189		.372743
L05	208825P7_G	NOCALL	I.Bad Spectrum	0	0	0	0	0	0		0
L05	209189P2_G	G	A.Conservative	4.390448	.996564	6277.1	24.373517	35.890295	842.563707		.372743
L05	210090P15_G	G	A.Conservative	3.766825	.880838	5515.6	8.8198	8.90059	768.631		.471966
L06	201322P9_G	G	A.Conservative	3.953522	.990773	6445.3	9.233942	14.976171	844.8645		.282963
L06	201694P4_G	G	A.Conservative	3.175691	.998231	5337.5	30.706515	43.714223	696.743591		.282963
L06	208825P7_G	NOCALL	I.Bad Spectrum	0	0	0	0	0	0		0
L06	209189P2_G	G	A.Conservative	3.955838	.998796	6277.1	26.888562	44.6597	821.847333		.282963
L06	210090P15_G	NOCALL	I.Bad Spectrum	0	0	0	0	0	0		0
L07	201322P9_G	G	A.Conservative	3.228695	.997944	6445.3	7.517809	14.41786	779.444023		.384786
L07	201694P4_G	G	A.Conservative	2.646052	.998368	5337.5	5.88963	10.740828	618.115876		.384786
L07	208825P7_G	G	A.Conservative	2.411173	.999395	7129.7	5.797047	11.602579	735.953573		.526387
L07	209189P2_G	G	A.Conservative	3.232014	.998295	6277.1	13.491675	25.620235	753.47923		.384786
L07	210090P15_G	NOCALL	D.Low Probability	1.11818	.993114	5515.6	14.205395	7.11517	691.002647		.829876
L08	201322P9_G	G	A.Conservative	.731427	.943657	6445.3	6.218487	9.467401	674.502989		.430071
L08	201694P4_G	G	A.Conservative	-.419911	.993831	5337.5	4.445649	12.395805	466.419077		.258304
L08	208825P7_G	NOCALL	I.Bad Spectrum	0	0	0	0	0	0		0
L08	209189P2_G	G	A.Conservative	-.962915	.989376	6277.1	4.408763	11.119155	584.624118		.258304
L08	210090P15_G	G	C.Aggressive	.576117	.843725	5515.6	4.831047	5.112887	614.823498		.534347
L09	201322P9_G	G	A.Conservative	3.683792	.99948	6445.3	18.124126	19.945251	945.994081		.374795
L09	201694P4_G	G	A.Conservative	2.894538	.997936	5337.5	40.908365	51.837073	717.231611		.374795
L09	208825P7_G	NOCALL	I.Bad Spectrum	0	0	0	0	0	0		0
L09	209189P2_G	G	A.Conservative	3.68275	.998544	6277.1	46.226057	51.306431	921.293439		.374795
L09	210090P15_G	G	A.Conservative	2.905439	.997112	5515.6	8.391068	10.075465	746.734304		.374795
L10	201322P9_G	G	A.Conservative	2.711435	.996845	6445.3	7.319707	11.055553	751.28608		.419579
L10	201694P4_G	G	A.Conservative	2.590354	.997447	5337.5	4.589135	11.642647	548.869069		.286907
L10	208825P7_G	NOCALL	I.Bad Spectrum	0	0	0	0	0	0		0
L10	209189P2_G	G	A.Conservative	3.164518	.995014	6277.1	6.207935	16.802237	576.397854		.286907
L10	210090P15_G	G	B.Moderate	2.044688	.844785	5515.6	4.577212	6.789379	649.3154		.467219
L11	201322P9_G	G	A.Conservative	3.452674	.811942	6445.3	3.275	8.159364	716.117048		.275263
L11	201694P4_G	G	A.Conservative	1.619202	.930523	5337.5	2.982166	9.361551	687.412098		.201816
L11	208825P7_G	NOCALL	I.Bad Spectrum	0	0	0	0	0	0		0
L11	209189P2_G	G	A.Conservative	3.457972	.81015	6277.1	3.499573	8.162671	685.823284		.275263
L11	210090P15_G	NOCALL	I.Bad Spectrum	0	0	0	0	0	0		0
L12	201322P9_G	G	A.Conservative	3.98807	.996752	6445.3	18.167832	20.687496	863.37818		.391361
L12	201694P4_G	G	A.Conservative	3.158319	.993065	5337.5	32.252811	33.167995	661.416121		.391361
L12	208825P7_G	NOCALL	I.Bad Spectrum	0	0	0	0	0	0		0
L12	209189P2_G	G	A.Conservative	3.987875	.99837	6277.1	46.965788	57.594318	840.892534		.391361
L12	210090P15_G	NOCALL	I.Bad Spectrum	0	0	0	0	0	0		0
L13	201322P9_G	G	A.Conservative	3.490712	.998585	6445.3	19.339886	17.885791	797.12614		.502192
L13	201694P4_G	G	A.Conservative	3.14053	.998853	5337.5	29.180943	33.028763	645.074094		.502192
L13	208825P7_G	G	A.Conservative	3.380082	.800388	7129.7	4.627425	8.027007	985.448392		.502192
L13	209189P2_G	G	A.Conservative	3.483825	.99942	6277.1	30.837365	29.087454	772.39487		.502192
L13	210090P15_G	NOCALL	I.Bad Spectrum	0	0	0	0	0	0		0
L14	201322P9_G	G	A.Conservative	2.692902	.882129	6445.3	4.617621	8.871298	696.238962		.371544
L14	201694P4_G	G	A.Conservative	1.549892	.938069	5337.5	4.463217	9.472866	378.414545		.29911
L14	208825P7_G	NOCALL	I.Bad Spectrum	0	0	0	0	0	0		0
L14	209189P2_G	G	A.Conservative	2.52479	.997332	6277.1	5.075046	13.536074	491.648321		.29911
L14	210090P15_G	NOCALL	D.Low Probability	1.646245	.993464	5515.6	6.96174	6.299477	634.306187		.62499
L15	201322P9_G	G	A.Conservative	2.325983	.996953	6445.3	5.436746	10.264485	820.06229		.451816
L15	201694P4_G	G	A.Conservative	2.610406	.997648	5337.5	7.309985	13.354949	605.553899		.246047
L15	208825P7_G	NOCALL	I.Bad Spectrum	0	0	0	0	0	0		0
L15	209189P2_G	G	A.Conservative	2.895262	.997886	6277.1	6.356797	14.443335	709.488997		.246047
L15	210090P15_G	NOCALL	I.Bad Spectrum	0	0	0	0	0	0		0
L16	201322P9_G	G	A.Conservative	6.235129	.998877	6445.3	26.591379	18.671887	862.968488		.52366
L16	201694P4_G	G	A.Conservative	5.547832	.996967	5337.5	64.808072	47.050298	638.275706		.52366
L16	208825P7_G	G	A.Conservative	6.197064	.891912	7129.7	5.221645	8.944869	616.693309		.52366
L16	209189P2_G	G	A.Conservative	6.234778	.999	6277.1	67.134126	45.728723	839.882962		.52366
L16	210090P15_G	NOCALL	D.Low Probability	4.5184	.602506	5515.6	9.307917	3.682663	638.533299		.942119
L17	201322P9_G	G	A.Conservative	3.384017	.994206	6445.3	10.602328	15.822782	855.220687		.370607
L17	201694P4_G	G	A.Conservative	2.360703	.997497	5337.5	16.992645	22.31831	600.381795		.370607
L17	208825P7_G	NOCALL	I.Bad Spectrum	0	0	0	0	0	0		0
L17	209189P2_G	G	A.Conservative	3.385284	.994942	6277.1	24.547923	42.958942	835.771515		.370607
L17	210090P15_G	NOCALL	I.Bad Spectrum	0	0	0	0	0	0		0
L18	201322P9_G	G	A.Conservative	2.398393	.968016	6445.3	6.233427	9.702565	707.429413		.366425
L18	201694P4_G	G	A.Conservative	1.611397	.99869	5337.5	12.756949	17.059974	670.704068		.366425
L18	208825P7_G	NOCALL	I.Bad Spectrum	0	0	0	0	0	0		0
L18	209189P2_G	G	A.Conservative	2.402648	.996397	6277.1	11.454235	19.67875	688.377018		.366425
L18	210090P15_G	NOCALL	I.Bad Spectrum	0	0	0	0	0	0		0
L19	201322P9_G	G	A.Conservative	3.205396	.996849	6445.3	11.902962	19.445228	764.63805		.398893
L19	201694P4_G	G	A.Conservative	2.864288	.999087	5337.5	16.966987	22.572733	649.104466		.398893
L19	208825P7_G	NOCALL	I.Bad Spectrum	0	0	0	0	0	0		0
L19	209189P2_G	G	A.Conservative	3.20507	.998302	6277.1	16.480506	30.608218	746.878639		.398893
L19	210090P15_G	NOCALL	I.Bad Spectrum	0	0	0	0	0	0		0
L20	201322P9_G	G	A.Conservative	3.10064	.995811	6445.3	8.757843	11.90905	710.388897		.45909
L20	201694P4_G	G	A.Conservative	3.18203	.996248	5337.5	9.920363	11.417402	590.219203		.45909
L20	208825P7_G	NOCALL	I.Bad Spectrum	0	0	0	0	0	0		0
L20	209189P2_G	G	A.Conservative	3.103506	.995931	6277.1	15.863269	22.870136	693.138797		.45909
L20	210090P15_G	NOCALL	I.Bad Spectrum	0	0	0	0	0	0		0
L21	201322P9_G	NOCALL	I.Bad Spectrum	0	0	0	0	0	0		0
L21	201694P4_G	G	A.Conservative	2.877175	.969561	5337.5	4.341313	9.760712	621.700744		.277483
L21	208825P7_G	NOCALL	I.Bad Spectrum	0	0	0	0	0	0		0
L21	209189P2_G	G	A.Conservative	4.994417	.995441	6277.1	5.676498	13.66296	724.273782		.277483
L21	210090P15_G	NOCALL	I.Bad Spectrum	0	0	0	0	0	0		0
L22	201322P9_G	NOCALL	I.Bad Spectrum	0	0	0	0	0	0		0
L22	201694P4_G	G	A.Conservative	1.737782	.872426	5337.5	2.636693	8.759254	669.249675		.216226
L22	208825P7_G	NOCALL	I.Bad Spectrum	0	0	0	0	0	0		0
L22	209189P2_G	G	A.Conservative	2.883284	.992464	6277.1	4.006213	11.555571	705.630718		.287797
L22	210090P15_G	NOCALL	I.Bad Spectrum	0	0	0	0	0	0		0
L23	201322P9_G	G	A.Conservative	3.962455	.996004	6445.3	17.268489	21.184583	826.983637		.324635
L23	201694P4_G	G	A.Conservative	3.115256	.997966	5337.5	21.95871	26.047489	624.608072		.324635
L23	208825P7_G	G	A.Conservative	3.656239	.990735	7129.7	5.900035	9.916325	687.568743		.48744
L23	209189P2_G	G	A.Conservative	3.952616	.9943	6277.1	23.787571	31.788931	815.01928		.324635
L23	210090P15_G	NOCALL	I.Bad Spectrum	0	0	0	0	0	0		0
L24	201322P9_G	NOCALL	I.Bad Spectrum	0	0	0	0	0	0		0
L24	201694P4_G	NOCALL	I.Bad Spectrum	0	0	0	0	0	0		0
L24	208825P7_G	NOCALL	I.Bad Spectrum	0	0	0	0	0	0		0
L24	209189P2_G	NOCALL	I.Bad Spectrum	0	0	0	0	0	0		0
L24	210090P15_G	NOCALL	I.Bad Spectrum	0	0	0	0	0	0		0
M01	201322P9_G	G	A.Conservative	1.247926	.998824	6445.3	6.574199	10.714619	793.125783		.376021
M01	201694P4_G	G	A.Conservative	1.744967	.957835	5337.5	4.542767	9.622943	497.339115		.276505
M01	208825P7_G	NOCALL	I.Bad Spectrum	0	0	0	0	0	0		0
M01	209189P2_G	G	A.Conservative	2.169779	.99861	6277.1	5.638011	17.786108	775.450708		.276505
M01	210090P15_G	NOCALL	I.Bad Spectrum	0	0	0	0	0	0		0
M02	201322P9_G	G	A.Conservative	2.158571	.993729	6445.3	6.455921	11.41585	655.403843		.410025
M02	201694P4_G	G	B.Moderate	.729384	.912851	5337.5	7.038112	7.388395	652.116825		.504513
M02	208825P7_G	G	A.Conservative	2.13907	.996158	7129.7	5.737352	10.906809	715.947206		.504513
M02	209189P2_G	G	A.Conservative	2.317201	.992598	6277.1	7.956987	13.289616	687.051083		.410025
M02	210090P15_G	NOCALL	I.Bad Spectrum	0	0	0	0	0	0		0
M03	201322P9_G	G	A.Conservative	4.53834	.993378	6445.3	7.100953	10.796449	935.336721		.321789
M03	201694P4_G	G	A.Conservative	3.525633	.996794	5337.5	11.251683	16.217751	622.196101		.321789
M03	208825P7_G	NOCALL	I.Bad Spectrum	0	0	0	0	0	0		0
M03	209189P2_G	G	A.Conservative	4.535401	.99723	6277.1	17.603888	28.156356	911.538326		.321789
M03	210090P15_G	G	A.Conservative	3.210688	.850882	5515.6	7.30804	8.568995	666.664009		.509441
M04	201322P9_G	G	A.Conservative	2.343366	.994333	6445.3	5.996302	12.026228	811.461018		.271828
M04	201694P4_G	G	A.Conservative	1.612324	.998133	5337.5	16.292053	30.108999	652.978802		.271828
M04	208825P7_G	NOCALL	I.Bad Spectrum	0	0	0	0	0	0		0
M04	209189P2_G	G	A.Conservative	2.34475	.999114	6277.1	18.808749	42.198976	792.442962		.271828
M04	210090P15_G	NOCALL	I.Bad Spectrum	0	0	0	0	0	0		0
M05	201322P9_G	G	A.Conservative	3.600032	.996524	6445.3	16.135083	21.219354	988.782018		.322659
M05	201694P4_G	G	A.Conservative	3.291285	.992902	5337.5	32.24269	42.264647	691.576992		.322659
M05	208825P7_G	NOCALL	I.Bad Spectrum	0	0	0	0	0	0		0
M05	209189P2_G	G	A.Conservative	3.600951	.997838	6277.1	33.889964	47.373882	961.399346		.322659
M05	210090P15_G	NOCALL	I.Bad Spectrum	0	0	0	0	0	0		0
M06	201322P9_G	G	A.Conservative	2.921037	.996041	6445.3	18.736584	27.507406	890.788174		.413543
M06	201694P4_G	G	A.Conservative	1.856198	.996336	5337.5	30.468533	37.416037	697.500072		.413543
M06	208825P7_G	NOCALL	I.Bad Spectrum	0	0	0	0	0	0		0
M06	209189P2_G	G	A.Conservative	3.386212	.998188	6277.1	3.128833	10.458705	618.748505		.245306
M06	210090P15_G	NOCALL	D.Low Probability	1.916948	.659251	5515.6	4.108663	4.056499	716.769828		.495577
M07	201322P9_G	G	A.Conservative	2.254826	.997447	6445.3	14.57792	17.261825	809.563954		.370451
M07	201694P4_G	G	A.Conservative	1.730854	.906458	5337.5	7.117578	9.146918	595.915104		.370451
M07	208825P7_G	G	B.Moderate	3.173854	.823022	7129.7	4.622843	6.623858	729.210753		.370451
M07	209189P2_G	G	A.Conservative	2.246684	.998821	6277.1	15.537589	19.239698	780.151116		.370451
M07	210090P15_G	G	B.Moderate	1.730823	.982435	5515.6	6.55638	7.923268	620.250186		.370451
M08	201322P9_G	G	A.Conservative	3.896607	.997993	6445.3	6.257281	13.561729	784.512092		.312012
M08	201694P4_G	G	A.Conservative	3.904519	.999697	5337.5	8.04432	12.542375	713.227923		.312012
M08	208825P7_G	G	A.Conservative	3.703596	.967178	7129.7	5.280271	9.683439	1071.170342		.421676
M08	209189P2_G	G	A.Conservative	3.905387	.998883	6277.1	11.638125	29.166642	765.493066		.312012
M08	210090P15_G	NOCALL	D.Low Probability	2.616715	.992378	5515.6	11.870422	6.405875	772.005499		.732583
M09	201322P9_G	NOCALL	I.Bad Spectrum	0	0	0	0	0	0		0
M09	201694P4_G	NOCALL	I.Bad Spectrum	0	0	0	0	0	0		0
M09	208825P7_G	NOCALL	I.Bad Spectrum	0	0	0	0	0	0		0
M09	209189P2_G	NOCALL	I.Bad Spectrum	0	0	0	0	0	0		0
M09	210090P15_G	NOCALL	I.Bad Spectrum	0	0	0	0	0	0		0
M10	201322P9_G	G	A.Conservative	-.083693	.994509	6445.3	6.608404	11.504686	694.520216		.266214
M10	201694P4_G	G	A.Conservative	-1.113411	.997611	5337.5	10.532126	18.334015	649.462327		.266214
M10	208825P7_G	NOCALL	I.Bad Spectrum	0	0	0	0	0	0		0
M10	209189P2_G	G	A.Conservative	-.070938	.997636	6277.1	11.254775	21.430135	677.717488		.266214
M10	210090P15_G	NOCALL	I.Bad Spectrum	0	0	0	0	0	0		0
M11	201322P9_G	G	A.Conservative	2.84899	.974021	6445.3	8.131251	9.769806	739.115922		.466815
M11	201694P4_G	G	A.Conservative	1.859534	.996926	5337.5	13.976945	19.855117	679.408252		.466815
M11	208825P7_G	NOCALL	I.Bad Spectrum	0	0	0	0	0	0		0
M11	209189P2_G	G	A.Conservative	3.917857	.995008	6277.1	6.741913	14.478588	602.798432		.338529
M11	210090P15_G	NOCALL	I.Bad Spectrum	0	0	0	0	0	0		0
M12	201322P9_G	G	A.Conservative	4.315684	.99622	6445.3	8.619444	11.163612	816.112939		.379664
M12	201694P4_G	G	A.Conservative	3.396597	.99797	5337.5	17.656771	24.294378	602.848243		.379664
M12	208825P7_G	NOCALL	I.Bad Spectrum	0	0	0	0	0	0		0
M12	209189P2_G	G	A.Conservative	1.807544	.899316	6277.1	2.975509	9.070172	679.047501		.232892
M12	210090P15_G	G	A.Conservative	3.393698	.996811	5515.6	7.936508	10.152001	628.083126		.379664
M13	201322P9_G	G	A.Conservative	.548358	.994525	6445.3	4.928418	12.575164	770.198976		.217564
M13	201694P4_G	G	A.Conservative	-.040056	.996728	5337.5	13.626552	33.477129	720.117342		.217564
M13	208825P7_G	NOCALL	I.Bad Spectrum	0	0	0	0	0	0		0
M13	209189P2_G	G	A.Conservative	.545794	.99743	6277.1	10.749995	29.702719	749.895411		.217564
M13	210090P15_G	NOCALL	D.Low Probability	.768829	.996115	5515.6	13.588338	6.956495	682.073985		.766044
M14	201322P9_G	G	A.Conservative	2.136251	.997123	6445.3	13.488083	15.873672	878.496309		.39182
M14	201694P4_G	G	A.Conservative	1.134259	.995955	5337.5	25.534214	30.92779	716.569617		.39182
M14	208825P7_G	NOCALL	I.Bad Spectrum	0	0	0	0	0	0		0
M14	209189P2_G	G	A.Conservative	2.139685	.99926	6277.1	33.97533	47.734139	852.467398		.39182
M14	210090P15_G	NOCALL	I.Bad Spectrum	0	0	0	0	0	0		0
M15	201322P9_G	G	A.Conservative	3.040998	.994964	6445.3	10.185224	12.278413	708.68871		.4992
M15	201694P4_G	G	A.Conservative	2.73942	.845905	5337.5	3.281252	8.546593	496.856816		.276506
M15	208825P7_G	NOCALL	I.Bad Spectrum	0	0	0	0	0	0		0
M15	209189P2_G	G	A.Conservative	4.231621	.998023	6277.1	11.731014	26.230098	676.44486		.276506
M15	210090P15_G	G	B.Moderate	2.268941	.829611	5515.6	9.31852	6.697855	771.924825		.553913
M16	201322P9_G	G	A.Conservative	2.52542	.984083	6445.3	4.371278	9.888177	672.039359		.39101
M16	201694P4_G	G	A.Conservative	2.282813	.989508	5337.5	4.157266	10.492266	501.038689		.28337
M16	208825P7_G	NOCALL	I.Bad Spectrum	0	0	0	0	0	0		0
M16	209189P2_G	G	A.Conservative	3.02617	.999005	6277.1	26.935253	29.06876	747.982386		.564236
M16	210090P15_G	NOCALL	I.Bad Spectrum	0	0	0	0	0	0		0
M17	201322P9_G	G	A.Conservative	2.399075	.995129	6445.3	10.719525	13.022193	886.732191		.377647
M17	201694P4_G	G	A.Conservative	1.095374	.991862	5337.5	9.438124	20.596748	674.767764		.242043
M17	208825P7_G	NOCALL	I.Bad Spectrum	0	0	0	0	0	0		0
M17	209189P2_G	G	A.Conservative	1.931648	.999174	6277.1	9.976913	37.02455	854.506883		.242043
M17	210090P15_G	NOCALL	I.Bad Spectrum	0	0	0	0	0	0		0
M18	201322P9_G	G	A.Conservative	3.769802	.869882	6445.3	8.091347	8.766923	755.566843		.632567
M18	201694P4_G	G	A.Conservative	3.111613	.998272	5337.5	8.959688	18.407802	619.643704		.307533
M18	208825P7_G	NOCALL	I.Bad Spectrum	0	0	0	0	0	0		0
M18	209189P2_G	G	A.Conservative	3.437674	.998985	6277.1	11.086939	22.750776	772.004607		.307533
M18	210090P15_G	NOCALL	I.Bad Spectrum	0	0	0	0	0	0		0
M19	201322P9_G	G	A.Conservative	1.407812	.993562	6445.3	6.330151	10.274407	885.512415		.297673
M19	201694P4_G	G	A.Conservative	.820101	.998948	5337.5	23.944461	39.252192	773.257379		.297673
M19	208825P7_G	G	B.Moderate	2.516144	.8675	7129.7	6.37705	6.972649	747.50198		.565821
M19	209189P2_G	G	A.Conservative	1.401268	.998074	6277.1	23.252387	36.581309	856.683382		.297673
M19	210090P15_G	G	A.Conservative	1.092094	.997584	5515.6	20.048049	13.214763	769.061853		.565821
M20	201322P9_G	G	A.Conservative	4.59963	.998295	6445.3	26.812503	23.650416	802.197137		.481665
M20	201694P4_G	G	A.Conservative	4.178692	.997957	5337.5	30.815768	26.743134	641.338715		.481665
M20	208825P7_G	G	A.Conservative	3.552662	.999763	7129.7	7.209547	11.188035	766.946198		.730293
M20	209189P2_G	G	A.Conservative	4.599399	.998769	6277.1	40.837415	39.708384	782.701992		.481665
M20	210090P15_G	NOCALL	D.Low Probability	3.393659	.870752	5515.6	10.228361	5.308991	603.764896		.845048
M21	201322P9_G	G	A.Conservative	3.638357	.992384	6445.3	7.481888	11.759818	748.754804		.352402
M21	201694P4_G	G	A.Conservative	3.522229	.995419	5337.5	12.810224	18.773202	620.999843		.352402
M21	208825P7_G	NOCALL	I.Bad Spectrum	0	0	0	0	0	0		0
M21	209189P2_G	G	A.Conservative	3.64332	.995549	6277.1	15.827838	25.643182	726.618579		.352402
M21	210090P15_G	NOCALL	I.Bad Spectrum	0	0	0	0	0	0		0
M22	201322P9_G	G	A.Conservative	2.131352	.83017	6445.3	3.01144	8.368834	762.774306		.298561
M22	201694P4_G	G	A.Conservative	1.605326	.994562	5337.5	4.759647	17.847891	868.464907		.177323
M22	208825P7_G	NOCALL	I.Bad Spectrum	0	0	0	0	0	0		0
M22	209189P2_G	G	A.Conservative	1.532082	.994779	6277.1	2.69271	14.156401	822.334382		.177323
M22	210090P15_G	NOCALL	I.Bad Spectrum	0	0	0	0	0	0		0
M23	201322P9_G	G	A.Conservative	2.896567	.992904	6445.3	3.605225	11.478933	558.780262		.28986
M23	201694P4_G	G	A.Conservative	1.161921	.996257	5337.5	12.630624	18.560166	716.015499		.387714
M23	208825P7_G	G	A.Conservative	2.728014	.999295	7129.7	10.979591	17.875251	878.854256		.575833
M23	209189P2_G	G	A.Conservative	2.221745	.99546	6277.1	9.350737	17.740167	757.75517		.387714
M23	210090P15_G	NOCALL	I.Bad Spectrum	0	0	0	0	0	0		0
M24	201322P9_G	NOCALL	I.Bad Spectrum	0	0	0	0	0	0		0
M24	201694P4_G	NOCALL	I.Bad Spectrum	0	0	0	0	0	0		0
M24	208825P7_G	NOCALL	I.Bad Spectrum	0	0	0	0	0	0		0
M24	209189P2_G	NOCALL	I.Bad Spectrum	0	0	0	0	0	0		0
M24	210090P15_G	NOCALL	I.Bad Spectrum	0	0	0	0	0	0		0
N01	201322P9_G	G	A.Conservative	1.119873	.997715	6445.3	5.650854	12.836154	802.393598		.260266
N01	201694P4_G	G	A.Conservative	.350183	.993902	5337.5	6.239148	11.110165	666.310876		.260266
N01	208825P7_G	NOCALL	I.Bad Spectrum	0	0	0	0	0	0		0
N01	209189P2_G	G	A.Conservative	1.111827	.993641	6277.1	6.752997	16.531411	778.154137		.260266
N01	210090P15_G	NOCALL	I.Bad Spectrum	0	0	0	0	0	0		0
N02	201322P9_G	G	A.Conservative	1.589529	.997522	6445.3	7.434026	11.341822	746.776105		.431631
N02	201694P4_G	NOCALL	I.Bad Spectrum	0	0	0	0	0	0		0
N02	208825P7_G	G	A.Conservative	.299276	.999049	7129.7	3.929072	10.883802	862.786419		.431631
N02	209189P2_G	NOCALL	I.Bad Spectrum	0	0	0	0	0	0		0
N02	210090P15_G	NOCALL	I.Bad Spectrum	0	0	0	0	0	0		0
N03	201322P9_G	NOCALL	I.Bad Spectrum	0	0	0	0	0	0		0
N03	201694P4_G	G	A.Conservative	1.334493	.922167	5337.5	5.049686	9.266684	597.644721		.324159
N03	208825P7_G	NOCALL	I.Bad Spectrum	0	0	0	0	0	0		0
N03	209189P2_G	G	A.Conservative	2.311168	.945541	6277.1	2.165389	9.471533	831.353658		.191793
N03	210090P15_G	NOCALL	I.Bad Spectrum	0	0	0	0	0	0		0
N04	201322P9_G	G	A.Conservative	2.32726	.99809	6445.3	9.662162	15.927797	830.978016		.300316
N04	201694P4_G	G	A.Conservative	2.338206	.997084	5337.5	8.503475	13.598154	662.160231		.300316
N04	208825P7_G	NOCALL	I.Bad Spectrum	0	0	0	0	0	0		0
N04	209189P2_G	G	A.Conservative	2.327538	.998618	6277.1	13.27803	22.499767	805.753053		.300316
N04	210090P15_G	G	A.Conservative	1.526536	.870715	5515.6	9.453481	8.764232	673.772162		.495764
N05	201322P9_G	NOCALL	I.Bad Spectrum	0	0	0	0	0	0		0
N05	201694P4_G	G	A.Conservative	1.685993	.891028	5337.5	5.210485	8.973289	497.351045		.349644
N05	208825P7_G	NOCALL	I.Bad Spectrum	0	0	0	0	0	0		0
N05	209189P2_G	G	A.Conservative	3.545955	.851342	6277.1	3.115919	8.553671	578.516807		.262333
N05	210090P15_G	NOCALL	I.Bad Spectrum	0	0	0	0	0	0		0
N06	201322P9_G	G	A.Conservative	4.289974	.994462	6445.3	10.64287	18.110155	877.683779		.268287
N06	201694P4_G	G	A.Conservative	3.490942	.999189	5337.5	14.372007	27.005524	674.472158		.268287
N06	208825P7_G	NOCALL	I.Bad Spectrum	0	0	0	0	0	0		0
N06	209189P2_G	G	A.Conservative	4.290885	.998913	6277.1	19.358459	33.18324	852.582511		.268287
N06	210090P15_G	NOCALL	I.Bad Spectrum	0	0	0	0	0	0		0
N07	201322P9_G	G	A.Conservative	.927993	.99593	6445.3	9.463483	12.054075	842.624276		.427007
N07	201694P4_G	G	A.Conservative	1.776122	.997751	5337.5	6.64254	13.750874	605.043594		.323419
N07	208825P7_G	NOCALL	I.Bad Spectrum	0	0	0	0	0	0		0
N07	209189P2_G	G	A.Conservative	1.184624	.997757	6277.1	6.507788	13.734635	801.588713		.323419
N07	210090P15_G	G	B.Moderate	.291076	.893993	5515.6	11.31013	7.258623	724.032532		.609857
N08	201322P9_G	G	A.Conservative	3.103421	.995029	6445.3	5.354882	10.196506	713.248105		.362185
N08	201694P4_G	G	A.Conservative	2.277154	.993537	5337.5	7.703975	13.682338	513.09394		.362185
N08	208825P7_G	NOCALL	I.Bad Spectrum	0	0	0	0	0	0		0
N08	209189P2_G	G	A.Conservative	3.100903	.99576	6277.1	12.524552	23.889446	689.623188		.362185
N08	210090P15_G	NOCALL	I.Bad Spectrum	0	0	0	0	0	0		0
N09	201322P9_G	NOCALL	I.Bad Spectrum	0	0	0	0	0	0		0
N09	201694P4_G	G	A.Conservative	.307798	.931393	5337.5	5.884571	9.360852	478.185624		.407472
N09	208825P7_G	NOCALL	I.Bad Spectrum	0	0	0	0	0	0		0
N09	209189P2_G	G	A.Conservative	1.650325	.995541	6277.1	5.262791	11.847737	658.73171		.407472
N09	210090P15_G	NOCALL	I.Bad Spectrum	0	0	0	0	0	0		0
N10	201322P9_G	G	A.Conservative	1.355743	.966745	6445.3	3.906069	9.739716	683.575964		.301958
N10	201694P4_G	G	A.Conservative	.969277	.994864	5337.5	8.007602	15.352658	617.307678		.301958
N10	208825P7_G	NOCALL	I.Bad Spectrum	0	0	0	0	0	0		0
N10	209189P2_G	G	A.Conservative	1.35261	.990333	6277.1	6.305568	16.027881	663.35545		.301958
N10	210090P15_G	NOCALL	I.Bad Spectrum	0	0	0	0	0	0		0
N11	201322P9_G	G	A.Conservative	3.824539	.910431	6445.3	3.790428	9.146826	729.330872		.303875
N11	201694P4_G	G	A.Conservative	2.390254	.994439	5337.5	15.463268	25.581151	729.606912		.303875
N11	208825P7_G	NOCALL	I.Bad Spectrum	0	0	0	0	0	0		0
N11	209189P2_G	G	A.Conservative	3.831662	.998739	6277.1	13.975119	36.426322	710.052058		.303875
N11	210090P15_G	NOCALL	I.Bad Spectrum	0	0	0	0	0	0		0
N12	201322P9_G	G	A.Conservative	4.134147	.943552	6445.3	4.825409	9.478201	835.909734		.240425
N12	201694P4_G	G	A.Conservative	3.414479	.994675	5337.5	15.122833	28.613944	640.729913		.240425
N12	208825P7_G	NOCALL	I.Bad Spectrum	0	0	0	0	0	0		0
N12	209189P2_G	G	A.Conservative	4.13333	.998201	6277.1	19.410569	34.418303	808.092655		.240425
N12	210090P15_G	NOCALL	I.Bad Spectrum	0	0	0	0	0	0		0
N13	201322P9_G	G	A.Conservative	2.311641	.998391	6445.3	12.84178	13.218104	847.502026		.455209
N13	201694P4_G	G	A.Conservative	1.701466	.998178	5337.5	30.733031	35.304092	692.204941		.455209
N13	208825P7_G	G	A.Conservative	2.190849	.904542	7129.7	8.598775	9.062067	841.55175		.636523
N13	209189P2_G	G	A.Conservative	2.818207	.996813	6277.1	9.806042	22.012776	649.464796		.306909
N13	210090P15_G	NOCALL	D.Low Probability	1.717276	.990969	5515.6	9.430823	6.551875	749.391822		.715794
N14	201322P9_G	G	B.Moderate	2.327427	.871345	6445.3	6.865053	7.026922	687.690868		.581688
N14	201694P4_G	G	A.Conservative	.496196	.960462	5337.5	6.198069	9.748944	562.81078		.414347
N14	208825P7_G	NOCALL	I.Bad Spectrum	0	0	0	0	0	0		0
N14	209189P2_G	G	A.Conservative	2.119726	.996742	6277.1	3.404379	10.364978	538.216123		.278546
N14	210090P15_G	NOCALL	I.Bad Spectrum	0	0	0	0	0	0		0
N15	201322P9_G	G	A.Conservative	3.554515	.992416	6445.3	14.925921	18.183896	860.185974		.333984
N15	201694P4_G	G	A.Conservative	3.252115	.997561	5337.5	26.912849	27.775946	692.107491		.333984
N15	208825P7_G	G	A.Conservative	3.41486	.946646	7129.7	5.342349	9.489336	766.725205		.44103
N15	209189P2_G	G	A.Conservative	3.550774	.996258	6277.1	33.676813	39.931043	836.458018		.333984
N15	210090P15_G	NOCALL	D.Low Probability	2.450086	.707495	5515.6	8.253056	4.311597	702.207668		.664116
N16	201322P9_G	NOCALL	I.Bad Spectrum	0	0	0	0	0	0		0
N16	201694P4_G	G	A.Conservative	1.963066	.820552	5337.5	3.142328	8.351462	443.30931		.26563
N16	208825P7_G	NOCALL	I.Bad Spectrum	0	0	0	0	0	0		0
N16	209189P2_G	G	A.Conservative	1.301125	.90195	6277.1	3.96775	9.064674	490.554918		.363518
N16	210090P15_G	NOCALL	I.Bad Spectrum	0	0	0	0	0	0		0
N17	201322P9_G	G	A.Conservative	2.079366	.996463	6445.3	5.862717	10.292316	783.179097		.390856
N17	201694P4_G	G	A.Conservative	2.860906	.99538	5337.5	5.938142	11.144177	629.358457		.31535
N17	208825P7_G	NOCALL	I.Bad Spectrum	0	0	0	0	0	0		0
N17	209189P2_G	G	A.Conservative	2.370805	.998305	6277.1	4.672345	10.498458	685.735287		.31535
N17	210090P15_G	NOCALL	I.Bad Spectrum	0	0	0	0	0	0		0
N18	201322P9_G	G	A.Conservative	3.755101	.995749	6445.3	12.082901	13.01904	796.966636		.540178
N18	201694P4_G	G	A.Conservative	2.275327	.996983	5337.5	13.793317	14.29158	681.726331		.540178
N18	208825P7_G	NOCALL	I.Bad Spectrum	0	0	0	0	0	0		0
N18	209189P2_G	G	A.Conservative	3.755917	.998038	6277.1	27.520161	31.863344	774.775695		.540178
N18	210090P15_G	NOCALL	I.Bad Spectrum	0	0	0	0	0	0		0
N19	201322P9_G	G	A.Conservative	3.000782	.990305	6445.3	10.683939	12.129982	899.017884		.358038
N19	201694P4_G	G	A.Conservative	2.417709	.993334	5337.5	15.156944	23.320926	633.696542		.358038
N19	208825P7_G	NOCALL	I.Bad Spectrum	0	0	0	0	0	0		0
N19	209189P2_G	G	A.Conservative	3.000066	.998265	6277.1	34.584581	42.1971	875.405498		.358038
N19	210090P15_G	G	A.Conservative	1.453418	.800351	5515.6	15.010824	8.100863	700.763831		.842369
N20	201322P9_G	G	A.Conservative	3.402042	.993657	6445.3	14.567549	17.566961	826.70193		.454613
N20	201694P4_G	G	A.Conservative	2.920588	.996413	5337.5	18.506016	19.070106	617.831629		.454613
N20	208825P7_G	NOCALL	I.Bad Spectrum	0	0	0	0	0	0		0
N20	209189P2_G	G	A.Conservative	3.394963	.995051	6277.1	28.165002	34.090327	801.184673		.454613
N20	210090P15_G	G	C.Aggressive	1.899752	.881305	5515.6	8.848775	5.310498	547.134343		.88183
N21	201322P9_G	G	A.Conservative	2.03802	.997275	6445.3	4.841519	14.571162	724.250857		.299908
N21	201694P4_G	G	A.Conservative	1.925332	.99568	5337.5	5.067152	12.51185	573.525645		.299908
N21	208825P7_G	NOCALL	I.Bad Spectrum	0	0	0	0	0	0		0
N21	209189P2_G	G	A.Conservative	2.062648	.998414	6277.1	7.94702	23.573132	699.29545		.299908
N21	210090P15_G	NOCALL	I.Bad Spectrum	0	0	0	0	0	0		0
N22	201322P9_G	NOCALL	I.Bad Spectrum	0	0	0	0	0	0		0
N22	201694P4_G	NOCALL	I.Bad Spectrum	0	0	0	0	0	0		0
N22	208825P7_G	NOCALL	I.Bad Spectrum	0	0	0	0	0	0		0
N22	209189P2_G	NOCALL	I.Bad Spectrum	0	0	0	0	0	0		0
N22	210090P15_G	NOCALL	I.Bad Spectrum	0	0	0	0	0	0		0
N23	201322P9_G	G	A.Conservative	.498859	.993767	6445.3	5.931373	10.070642	889.374647		.279195
N23	201694P4_G	G	A.Conservative	-.349518	.996737	5337.5	14.769851	30.115764	695.888168		.279195
N23	208825P7_G	NOCALL	I.Bad Spectrum	0	0	0	0	0	0		0
N23	209189P2_G	G	A.Conservative	.506025	.994576	6277.1	17.076708	28.281959	858.169167		.279195
N23	210090P15_G	NOCALL	I.Bad Spectrum	0	0	0	0	0	0		0
N24	201322P9_G	NOCALL	I.Bad Spectrum	0	0	0	0	0	0		0
N24	201694P4_G	NOCALL	I.Bad Spectrum	0	0	0	0	0	0		0
N24	208825P7_G	NOCALL	I.Bad Spectrum	0	0	0	0	0	0		0
N24	209189P2_G	NOCALL	I.Bad Spectrum	0	0	0	0	0	0		0
N24	210090P15_G	NOCALL	I.Bad Spectrum	0	0	0	0	0	0		0
O01	201322P9_G	G	A.Conservative	2.350623	.991596	6445.3	6.359643	13.502095	907.322176		.312272
O01	201694P4_G	G	A.Conservative	2.499204	.99819	5337.5	7.876417	15.969395	658.630042		.312272
O01	208825P7_G	G	A.Conservative	2.61326	.997973	7129.7	5.745717	10.219799	686.799103		.562716
O01	209189P2_G	G	A.Conservative	2.357379	.996174	6277.1	16.738714	37.226889	882.137734		.312272
O01	210090P15_G	G	B.Moderate	1.77055	.870119	5515.6	8.379813	7.00539	671.485404		.562716
O02	201322P9_G	G	A.Conservative	2.814822	.993467	6445.3	4.794714	10.288431	772.088423		.306913
O02	201694P4_G	G	A.Conservative	.931636	.888182	5337.5	14.041627	8.911778	644.922021		.621218
O02	208825P7_G	G	A.Conservative	3.502349	.999131	7129.7	6.983238	10.878687	655.842852		.46574
O02	209189P2_G	G	A.Conservative	2.727868	.994738	6277.1	7.851925	17.048912	717.901134		.306913
O02	210090P15_G	NOCALL	I.Bad Spectrum	0	0	0	0	0	0		0
O03	201322P9_G	G	A.Conservative	2.851948	.997616	6445.3	10.381671	19.259045	866.886889		.265837
O03	201694P4_G	G	A.Conservative	2.034749	.993225	5337.5	18.722341	29.789222	759.618093		.265837
O03	208825P7_G	NOCALL	I.Bad Spectrum	0	0	0	0	0	0		0
O03	209189P2_G	G	A.Conservative	2.858527	.996533	6277.1	20.620277	37.331541	840.437874		.265837
O03	210090P15_G	NOCALL	I.Bad Spectrum	0	0	0	0	0	0		0
O04	201322P9_G	G	A.Conservative	3.076	.997289	6445.3	14.174814	15.613957	826.380395		.451114
O04	201694P4_G	G	A.Conservative	2.591734	.998586	5337.5	17.880066	18.713394	641.35003		.451114
O04	208825P7_G	G	A.Conservative	3.902717	.99929	7129.7	6.279952	10.268207	878.368905		.621333
O04	209189P2_G	G	A.Conservative	3.07459	.998068	6277.1	27.403439	30.993495	801.456845		.451114
O04	210090P15_G	NOCALL	I.Bad Spectrum	0	0	0	0	0	0		0
O05	201322P9_G	G	A.Conservative	2.617223	.905782	6445.3	8.897207	9.126059	697.487007		.479247
O05	201694P4_G	G	A.Conservative	2.458033	.995436	5337.5	5.21925	12.286588	586.252978		.290079
O05	208825P7_G	NOCALL	I.Bad Spectrum	0	0	0	0	0	0		0
O05	209189P2_G	G	A.Conservative	4.262194	.997139	6277.1	4.764436	13.931401	527.470174		.290079
O05	210090P15_G	NOCALL	I.Bad Spectrum	0	0	0	0	0	0		0
O06	201322P9_G	G	A.Conservative	3.174025	.990698	6445.3	7.078288	11.323226	873.934659		.363828
O06	201694P4_G	G	A.Conservative	2.64545	.998485	5337.5	27.198924	39.500975	684.450683		.363828
O06	208825P7_G	NOCALL	I.Bad Spectrum	0	0	0	0	0	0		0
O06	209189P2_G	G	A.Conservative	1.546522	.995927	6277.1	2.393135	10.354356	582.029627		.245344
O06	210090P15_G	NOCALL	I.Bad Spectrum	0	0	0	0	0	0		0
O07	201322P9_G	G	A.Conservative	2.2077	.997407	6445.3	22.380609	20.190664	926.911251		.477099
O07	201694P4_G	G	A.Conservative	1.614755	.998636	5337.5	24.856698	29.019498	678.18598		.477099
O07	208825P7_G	G	A.Conservative	1.77795	.917966	7129.7	8.024997	9.195167	740.167043		.649677
O07	209189P2_G	G	A.Conservative	2.209394	.998749	6277.1	59.193139	53.860132	902.164589		.477099
O07	210090P15_G	NOCALL	D.Low Probability	.916285	.718925	5515.6	10.068673	4.360956	728.971854		.872262
O08	201322P9_G	G	A.Conservative	2.710892	.986127	6445.3	10.882251	15.050272	883.386768		.329393
O08	201694P4_G	G	A.Conservative	2.107615	.993901	5337.5	22.024487	29.492005	721.323508		.329393
O08	208825P7_G	G	A.Conservative	2.844374	.999206	7129.7	8.415263	17.712392	826.80904		.551651
O08	209189P2_G	G	A.Conservative	2.715269	.996964	6277.1	27.277714	36.699622	856.051628		.329393
O08	210090P15_G	NOCALL	D.Low Probability	1.685416	.992034	5515.6	9.548031	6.611128	705.762702		.551651
O09	201322P9_G	G	A.Conservative	3.03094	.995492	6445.3	7.091585	12.255921	932.751257		.334124
O09	201694P4_G	G	A.Conservative	2.552886	.995107	5337.5	8.415037	14.493823	584.174408		.334124
O09	208825P7_G	G	A.Conservative	2.80027	.998065	7129.7	6.195048	10.301719	690.486788		.571902
O09	209189P2_G	G	A.Conservative	3.027725	.99763	6277.1	17.775646	30.828046	906.866025		.334124
O09	210090P15_G	G	A.Conservative	2.203891	.85474	5515.6	7.508933	8.587577	685.042327		.451282
O10	201322P9_G	G	A.Conservative	2.509805	.991058	6445.3	5.018084	11.371081	604.942981		.291996
O10	201694P4_G	G	A.Conservative	1.680571	.961527	5337.5	6.839576	9.6971	550.09478		.42149
O10	208825P7_G	NOCALL	I.Bad Spectrum	0	0	0	0	0	0		0
O10	209189P2_G	G	A.Conservative	2.51987	.845524	6277.1	3.449089	8.55011	592.224594		.291996
O10	210090P15_G	G	C.Aggressive	1.666961	.940076	5515.6	6.258198	5.675856	544.585529		.559972
O11	201322P9_G	G	A.Conservative	2.348101	.995988	6445.3	7.725331	16.263547	861.892087		.26974
O11	201694P4_G	G	A.Conservative	.721636	.988613	5337.5	8.230208	15.240896	596.632622		.26974
O11	208825P7_G	G	A.Conservative	3.401541	.99952	7129.7	4.742634	11.396752	650.868608		.394769
O11	209189P2_G	G	A.Conservative	2.348397	.998594	6277.1	20.630512	43.274483	837.499771		.26974
O11	210090P15_G	G	B.Moderate	1.706737	.947296	5515.6	7.011817	7.620701	639.747622		.394769
O12	201322P9_G	G	A.Conservative	.640321	.901306	6445.3	3.896051	9.054896	723.892228		.2833
O12	201694P4_G	G	A.Conservative	.898162	.827223	5337.5	3.598001	8.304079	593.128698		.2833
O12	208825P7_G	NOCALL	I.Bad Spectrum	0	0	0	0	0	0		0
O12	209189P2_G	G	A.Conservative	.641377	.953497	6277.1	4.058032	9.559417	695.329752		.2833
O12	210090P15_G	NOCALL	I.Bad Spectrum	0	0	0	0	0	0		0
O13	201322P9_G	G	A.Conservative	5.389487	.876903	6445.3	3.788885	8.834492	627.590807		.376903
O13	201694P4_G	G	A.Conservative	4.299143	.99903	5337.5	5.982822	13.519948	559.09571		.376903
O13	208825P7_G	NOCALL	I.Bad Spectrum	0	0	0	0	0	0		0
O13	209189P2_G	G	A.Conservative	5.386587	.993966	6277.1	7.045704	16.653426	614.057947		.376903
O13	210090P15_G	NOCALL	I.Bad Spectrum	0	0	0	0	0	0		0
O14	201322P9_G	G	A.Conservative	1.912038	.997729	6445.3	10.595443	17.864425	947.342382		.29466
O14	201694P4_G	G	A.Conservative	1.725436	.997596	5337.5	29.509493	39.985721	767.851971		.29466
O14	208825P7_G	G	A.Conservative	3.584555	.859611	7129.7	6.863522	8.61372	614.657745		.55843
O14	209189P2_G	G	A.Conservative	1.909349	.998208	6277.1	25.062367	42.551168	919.710675		.29466
O14	210090P15_G	NOCALL	I.Bad Spectrum	0	0	0	0	0	0		0
O15	201322P9_G	G	A.Conservative	3.028309	.993337	6445.3	11.53246	11.715226	681.872694		.530106
O15	201694P4_G	G	A.Conservative	3.129001	.997703	5337.5	7.210124	12.119258	547.494968		.328071
O15	208825P7_G	NOCALL	I.Bad Spectrum	0	0	0	0	0	0		0
O15	209189P2_G	G	A.Conservative	4.587747	.996884	6277.1	7.058559	17.124088	648.979052		.328071
O15	210090P15_G	NOCALL	I.Bad Spectrum	0	0	0	0	0	0		0
O16	201322P9_G	G	A.Conservative	3.77654	.99179	6445.3	9.810572	9.951083	773.754778		.537754
O16	201694P4_G	G	A.Conservative	3.154752	.888305	5337.5	5.71909	8.92125	531.252029		.372991
O16	208825P7_G	NOCALL	I.Bad Spectrum	0	0	0	0	0	0		0
O16	209189P2_G	G	A.Conservative	3.764508	.994295	6277.1	7.784079	16.305764	586.227836		.372991
O16	210090P15_G	NOCALL	I.Bad Spectrum	0	0	0	0	0	0		0
O17	201322P9_G	NOCALL	I.Bad Spectrum	0	0	0	0	0	0		0
O17	201694P4_G	G	A.Conservative	3.224088	.991067	5337.5	6.98779	11.529933	591.559752		.353784
O17	208825P7_G	NOCALL	I.Bad Spectrum	0	0	0	0	0	0		0
O17	209189P2_G	G	A.Conservative	2.924348	.997291	6277.1	7.894588	15.42621	704.640117		.353784
O17	210090P15_G	NOCALL	I.Bad Spectrum	0	0	0	0	0	0		0
O18	201322P9_G	G	A.Conservative	3.434196	.992941	6445.3	6.361847	10.650582	807.03612		.310732
O18	201694P4_G	G	A.Conservative	3.136504	.995117	5337.5	15.613583	28.545036	630.307879		.310732
O18	208825P7_G	NOCALL	I.Bad Spectrum	0	0	0	0	0	0		0
O18	209189P2_G	G	A.Conservative	3.439722	.997582	6277.1	19.294054	38.021456	786.940222		.310732
O18	210090P15_G	NOCALL	I.Bad Spectrum	0	0	0	0	0	0		0
O19	201322P9_G	G	A.Conservative	2.132275	.856066	6445.3	3.210216	8.628686	816.923588		.3593
O19	201694P4_G	G	A.Conservative	1.465183	.997543	5337.5	5.426487	10.443863	667.454723		.274802
O19	208825P7_G	NOCALL	I.Bad Spectrum	0	0	0	0	0	0		0
O19	209189P2_G	G	A.Conservative	2.248487	.995383	6277.1	8.093808	22.994187	748.681202		.274802
O19	210090P15_G	NOCALL	I.Bad Spectrum	0	0	0	0	0	0		0
O20	201322P9_G	NOCALL	I.Bad Spectrum	0	0	0	0	0	0		0
O20	201694P4_G	NOCALL	I.Bad Spectrum	0	0	0	0	0	0		0
O20	208825P7_G	NOCALL	I.Bad Spectrum	0	0	0	0	0	0		0
O20	209189P2_G	NOCALL	I.Bad Spectrum	0	0	0	0	0	0		0
O20	210090P15_G	NOCALL	I.Bad Spectrum	0	0	0	0	0	0		0
O21	201322P9_G	G	A.Conservative	3.425716	.997523	6445.3	4.566939	10.090264	659.553942		.375906
O21	201694P4_G	G	A.Conservative	3.76958	.998653	5337.5	8.824934	13.367701	592.92726		.375906
O21	208825P7_G	NOCALL	I.Bad Spectrum	0	0	0	0	0	0		0
O21	209189P2_G	G	A.Conservative	3.425957	.994902	6277.1	7.153938	16.60121	640.176357		.375906
O21	210090P15_G	NOCALL	I.Bad Spectrum	0	0	0	0	0	0		0
O22	201322P9_G	G	A.Conservative	3.550267	.991359	6445.3	18.869297	10.914207	803.512579		.709471
O22	201694P4_G	G	A.Conservative	3.531268	.992523	5337.5	6.772826	13.201663	642.913863		.344579
O22	208825P7_G	NOCALL	I.Bad Spectrum	0	0	0	0	0	0		0
O22	209189P2_G	G	A.Conservative	4.222097	.997418	6277.1	13.705493	23.301504	824.45379		.344579
O22	210090P15_G	NOCALL	I.Bad Spectrum	0	0	0	0	0	0		0
O23	201322P9_G	G	A.Conservative	3.246018	.998671	6445.3	3.678276	10.458856	655.164807		.3073
O23	201694P4_G	G	A.Conservative	1.559732	.997831	5337.5	8.706075	10.591096	581.81564		.504991
O23	208825P7_G	G	A.Conservative	3.009356	.999234	7129.7	6.905642	14.038199	778.159659		.58628
O23	209189P2_G	G	A.Conservative	2.468045	.997926	6277.1	10.262667	13.743048	673.459877		.504991
O23	210090P15_G	NOCALL	I.Bad Spectrum	0	0	0	0	0	0		0
O24	201322P9_G	NOCALL	I.Bad Spectrum	0	0	0	0	0	0		0
O24	201694P4_G	NOCALL	I.Bad Spectrum	0	0	0	0	0	0		0
O24	208825P7_G	NOCALL	I.Bad Spectrum	0	0	0	0	0	0		0
O24	209189P2_G	NOCALL	I.Bad Spectrum	0	0	0	0	0	0		0
O24	210090P15_G	NOCALL	I.Bad Spectrum	0	0	0	0	0	0		0
P01	201322P9_G	G	A.Conservative	1.28716	.998588	6445.3	8.036595	14.859325	690.439394		.331108
P01	201694P4_G	G	A.Conservative	.825864	.997364	5337.5	10.731279	14.997004	512.443863		.331108
P01	208825P7_G	G	A.Conservative	1.639772	.997979	7129.7	3.37558	11.924967	677.263965		.331108
P01	209189P2_G	G	A.Conservative	1.278176	.995495	6277.1	12.425188	22.87671	667.666602		.331108
P01	210090P15_G	NOCALL	I.Bad Spectrum	0	0	0	0	0	0		0
P02	201322P9_G	G	A.Conservative	.763775	.97635	6445.3	5.749278	9.814255	761.927285		.316683
P02	201694P4_G	G	A.Conservative	.38692	.99624	5337.5	11.21993	18.941087	606.980232		.316683
P02	208825P7_G	NOCALL	I.Bad Spectrum	0	0	0	0	0	0		0
P02	209189P2_G	G	A.Conservative	.770985	.99796	6277.1	11.098572	21.284283	744.992759		.316683
P02	210090P15_G	G	A.Conservative	.170197	.881825	5515.6	7.410839	8.897866	634.691805		.407739
P03	201322P9_G	G	A.Conservative	1.394587	.997509	6445.3	11.913549	17.694409	776.695502		.33895
P03	201694P4_G	G	A.Conservative	.639298	.994943	5337.5	7.461317	13.728892	531.446957		.33895
P03	208825P7_G	G	A.Conservative	2.950129	.918911	7129.7	5.591614	9.215935	824.458267		.449591
P03	209189P2_G	G	A.Conservative	1.38833	.99783	6277.1	15.24465	23.581441	760.239681		.33895
P03	210090P15_G	G	B.Moderate	.879818	.870619	5515.6	8.068893	7.017068	655.961964		.449591
P04	201322P9_G	G	A.Conservative	2.897884	.996447	6445.3	4.845148	10.353343	672.303157		.344042
P04	201694P4_G	G	A.Conservative	3.907548	.998114	5337.5	3.438723	11.962181	606.194166		.239991
P04	208825P7_G	NOCALL	I.Bad Spectrum	0	0	0	0	0	0		0
P04	209189P2_G	G	A.Conservative	4.002888	.992069	6277.1	3.192912	14.919002	601.407768		.239991
P04	210090P15_G	NOCALL	I.Bad Spectrum	0	0	0	0	0	0		0
P05	201322P9_G	G	A.Conservative	2.469705	.907456	6445.3	5.096735	9.093727	664.827195		.34868
P05	201694P4_G	G	A.Conservative	2.235044	.994234	5337.5	6.479012	10.010851	528.207039		.34868
P05	208825P7_G	NOCALL	I.Bad Spectrum	0	0	0	0	0	0		0
P05	209189P2_G	G	A.Conservative	2.447555	.997026	6277.1	6.467412	11.8234	642.284367		.34868
P05	210090P15_G	G	A.Conservative	.73195	.882024	5515.6	6.459536	8.872015	489.524373		.477854
P06	201322P9_G	G	A.Conservative	2.290637	.998607	6445.3	5.797927	14.217962	845.401923		.274719
P06	201694P4_G	G	A.Conservative	1.264979	.997229	5337.5	7.76662	14.767533	746.665954		.274719
P06	208825P7_G	G	A.Conservative	3.258856	.997575	7129.7	5.066229	11.255652	845.19324		.391918
P06	209189P2_G	G	A.Conservative	2.290616	.996436	6277.1	8.999054	21.192376	821.204631		.274719
P06	210090P15_G	G	A.Conservative	1.632031	.872813	5515.6	11.683963	8.808967	682.477835		.537067
P07	201322P9_G	G	A.Conservative	.192464	.997202	6445.3	9.457101	17.501884	780.314612		.30481
P07	201694P4_G	G	A.Conservative	-.145055	.995907	5337.5	6.155973	11.538664	643.389749		.30481
P07	208825P7_G	G	A.Conservative	-.321905	.898082	7129.7	4.381847	9.001625	724.089131		.382359
P07	209189P2_G	G	A.Conservative	.195449	.996067	6277.1	13.418975	24.393797	754.420345		.30481
P07	210090P15_G	G	A.Conservative	-.146609	.994498	5515.6	8.69299	16.751397	672.774533		.30481
P08	201322P9_G	G	A.Conservative	2.179198	.997029	6445.3	4.662331	10.861198	734.56693		.318279
P08	201694P4_G	G	A.Conservative	2.032146	.998676	5337.5	9.731279	15.563029	629.441523		.318279
P08	208825P7_G	G	A.Conservative	2.429269	.999742	7129.7	6.094319	11.302433	733.980514		.414297
P08	209189P2_G	G	A.Conservative	2.218368	.995823	6277.1	9.439364	17.833971	698.582868		.318279
P08	210090P15_G	NOCALL	I.Bad Spectrum	0	0	0	0	0	0		0
P09	201322P9_G	G	A.Conservative	1.157901	.996678	6445.3	7.250845	10.508878	642.595799		.456838
P09	201694P4_G	G	A.Conservative	.327165	.995027	5337.5	12.899585	16.48153	549.420116		.456838
P09	208825P7_G	NOCALL	I.Bad Spectrum	0	0	0	0	0	0		0
P09	209189P2_G	G	A.Conservative	1.991838	.997458	6277.1	4.5643	10.203245	635.666329		.334142
P09	210090P15_G	NOCALL	I.Bad Spectrum	0	0	0	0	0	0		0
P10	201322P9_G	G	A.Conservative	2.33498	.837162	6445.3	5.933764	8.436635	756.152466		.425407
P10	201694P4_G	G	A.Conservative	1.663304	.995879	5337.5	11.293697	16.641425	646.927125		.425407
P10	208825P7_G	NOCALL	I.Bad Spectrum	0	0	0	0	0	0		0
P10	209189P2_G	G	A.Conservative	2.329089	.994683	6277.1	11.79517	16.300812	730.442208		.425407
P10	210090P15_G	G	B.Moderate	1.341449	.899563	5515.6	7.877296	7.249491	628.474519		.665452
P11	201322P9_G	G	A.Conservative	1.089914	.818002	6445.3	4.119215	8.238764	808.398812		.386743
P11	201694P4_G	G	A.Conservative	-.432413	.994618	5337.5	6.219395	11.647429	415.401176		.386743
P11	208825P7_G	NOCALL	I.Bad Spectrum	0	0	0	0	0	0		0
P11	209189P2_G	G	A.Conservative	1.163805	.9989	6277.1	8.762957	27.170798	787.417671		.276662
P11	210090P15_G	G	A.Conservative	.203767	.894005	5515.6	12.935429	8.977223	608.002614		.57094
P12	201322P9_G	G	A.Conservative	3.278786	.994631	6445.3	10.379147	14.734196	819.272808		.306281
P12	201694P4_G	G	A.Conservative	2.406437	.993926	5337.5	28.823629	34.750905	618.9146		.306281
P12	208825P7_G	NOCALL	I.Bad Spectrum	0	0	0	0	0	0		0
P12	209189P2_G	G	A.Conservative	3.286371	.998682	6277.1	32.51014	44.743251	796.444932		.306281
P12	210090P15_G	NOCALL	I.Bad Spectrum	0	0	0	0	0	0		0
P13	201322P9_G	G	A.Conservative	1.590767	.820198	6445.3	4.740775	8.261015	743.527318		.35738
P13	201694P4_G	G	A.Conservative	1.27513	.99773	5337.5	7.834381	11.708503	577.376984		.35738
P13	208825P7_G	NOCALL	I.Bad Spectrum	0	0	0	0	0	0		0
P13	209189P2_G	G	A.Conservative	2.195722	.819699	6277.1	2.392234	8.323566	612.194813		.242492
P13	210090P15_G	NOCALL	I.Bad Spectrum	0	0	0	0	0	0		0
P14	201322P9_G	G	A.Conservative	2.367518	.996645	6445.3	15.062493	14.267699	826.502915		.48088
P14	201694P4_G	G	A.Conservative	1.675533	.998737	5337.5	22.772398	26.430308	733.029318		.48088
P14	208825P7_G	G	A.Conservative	2.527185	.999265	7129.7	5.445453	12.711989	829.320494		.48088
P14	209189P2_G	G	A.Conservative	2.367299	.996757	6277.1	29.936095	30.782442	804.305646		.48088
P14	210090P15_G	G	B.Moderate	1.283167	.891578	5515.6	8.068446	7.180668	710.20119		.589739
P15	201322P9_G	G	B.Moderate	.072333	.880576	6445.3	3.729756	7.082438	705.065004		.354767
P15	201694P4_G	G	A.Conservative	-.123977	.988921	5337.5	3.316232	10.505079	567.537505		.211556
P15	208825P7_G	NOCALL	I.Bad Spectrum	0	0	0	0	0	0		0
P15	209189P2_G	G	A.Conservative	.539111	.991466	6277.1	3.459811	11.439676	669.155265		.211556
P15	210090P15_G	NOCALL	I.Bad Spectrum	0	0	0	0	0	0		0
P16	201322P9_G	G	A.Conservative	2.721411	.995872	6445.3	6.645641	11.908231	854.819478		.358632
P16	201694P4_G	G	A.Conservative	2.868005	.996145	5337.5	29.154767	38.682108	695.946251		.358632
P16	208825P7_G	NOCALL	I.Bad Spectrum	0	0	0	0	0	0		0
P16	209189P2_G	G	A.Conservative	2.724311	.998035	6277.1	18.013063	33.201672	831.68124		.358632
P16	210090P15_G	NOCALL	I.Bad Spectrum	0	0	0	0	0	0		0
P17	201322P9_G	G	A.Conservative	4.10065	.988061	6445.3	13.151464	13.908907	859.669209		.392814
P17	201694P4_G	G	A.Conservative	3.276466	.97839	5337.5	30.846863	26.049061	634.607766		.392814
P17	208825P7_G	G	A.Conservative	3.52325	.999497	7129.7	4.669223	13.4757	900.60483		.392814
P17	209189P2_G	G	A.Conservative	4.090474	.992977	6277.1	31.532716	35.082106	834.009363		.392814
P17	210090P15_G	NOCALL	I.Bad Spectrum	0	0	0	0	0	0		0
P18	201322P9_G	NOCALL	I.Bad Spectrum	0	0	0	0	0	0		0
P18	201694P4_G	G	A.Conservative	1.202141	.971929	5337.5	5.550323	9.781195	528.115081		.360668
P18	208825P7_G	NOCALL	I.Bad Spectrum	0	0	0	0	0	0		0
P18	209189P2_G	G	A.Conservative	2.049247	.997484	6277.1	4.026258	12.12814	762.547711		.261526
P18	210090P15_G	NOCALL	I.Bad Spectrum	0	0	0	0	0	0		0
P19	201322P9_G	G	A.Conservative	2.171179	.993244	6445.3	11.912917	14.96267	840.260152		.373201
P19	201694P4_G	G	A.Conservative	1.981496	.993555	5337.5	28.232383	31.695441	613.703598		.373201
P19	208825P7_G	G	A.Conservative	3.028533	.991458	7129.7	6.725165	9.930428	733.406517		.556027
P19	209189P2_G	G	A.Conservative	2.171311	.999164	6277.1	44.247908	57.124026	818.000862		.373201
P19	210090P15_G	NOCALL	I.Bad Spectrum	0	0	0	0	0	0		0
P20	201322P9_G	G	A.Conservative	.041118	.881915	6445.3	3.394486	8.904961	671.591034		.26135
P20	201694P4_G	G	A.Conservative	-1.706603	.998994	5337.5	4.962107	10.497	688.043098		.26135
P20	208825P7_G	NOCALL	I.Bad Spectrum	0	0	0	0	0	0		0
P20	209189P2_G	G	A.Conservative	.039758	.996349	6277.1	7.469913	20.514843	651.746956		.26135
P20	210090P15_G	NOCALL	I.Bad Spectrum	0	0	0	0	0	0		0
P21	201322P9_G	G	A.Conservative	1.609684	.999204	6445.3	8.933664	13.673859	654.514454		.325957
P21	201694P4_G	G	A.Conservative	.717877	.9952	5337.5	9.338676	18.267784	596.114012		.325957
P21	208825P7_G	G	A.Conservative	3.071941	.996316	7129.7	5.229794	13.555429	971.193672		.548216
P21	209189P2_G	G	A.Conservative	1.609821	.997344	6277.1	13.685969	20.313693	633.058472		.325957
P21	210090P15_G	NOCALL	I.Bad Spectrum	0	0	0	0	0	0		0
P22	201322P9_G	NOCALL	I.Bad Spectrum	0	0	0	0	0	0		0
P22	201694P4_G	NOCALL	D.Low Probability	1.111597	.544636	5337.5	5.895659	3.326605	630.667169		.667527
P22	208825P7_G	NOCALL	I.Bad Spectrum	0	0	0	0	0	0		0
P22	209189P2_G	G	A.Conservative	2.188	.832305	6277.1	12.396667	8.420114	784.023365		.667527
P22	210090P15_G	NOCALL	I.Bad Spectrum	0	0	0	0	0	0		0
P23	201322P9_G	G	A.Conservative	1.542988	.996101	6445.3	3.666326	11.460132	617.977089		.250557
P23	201694P4_G	G	A.Conservative	.830347	.857694	5337.5	3.183338	8.627327	592.065697		.250557
P23	208825P7_G	G	A.Conservative	2.300146	.99927	7129.7	10.697086	19.264388	786.158203		.449019
P23	209189P2_G	G	A.Conservative	1.309048	.841487	6277.1	3.068702	8.486183	695.367281		.250557
P23	210090P15_G	NOCALL	I.Bad Spectrum	0	0	0	0	0	0		0
P24	201322P9_G	NOCALL	I.Bad Spectrum	0	0	0	0	0	0		0
P24	201694P4_G	NOCALL	I.Bad Spectrum	0	0	0	0	0	0		0
P24	208825P7_G	NOCALL	I.Bad Spectrum	0	0	0	0	0	0		0
P24	209189P2_G	NOCALL	I.Bad Spectrum	0	0	0	0	0	0		0
P24	210090P15_G	NOCALL	I.Bad Spectrum	0	0	0	0	0	0		0
