# Supplementary material for: Gene expression-based screening for inhibitors of PDGFR signaling
Source: Genome Biol. 2008 Mar 1;9(3):R47. doi: 10.1186/gb-2008-9-3-r47 (PMC2397499; doi:10.1186/gb-2008-9-3-r47)
Supplement: Additional data file 1 — Primary screen data. [file gb-2008-9-3-r47-S1.zip › Primary_Screen_Data/ScreenData/ScreenASDI2/PLATE28024.1_0728.DTL]

Sequenom db=biomass genotype results details	Plate=28024, ExpNo=1	TimeStamp=0728	filename=PLATE28024.1_0728.DTL
well_position	assay_id	genotype_id	Call_Status_LU.description	max_shift	Call.score	Picked_Peaks.mass	Picked_Peaks.height	Picked_Peaks.snr	Picked_Peaks.resolution	Picked_Peaks.integral	Spectra.noise_std_dev
A01	201322P9_G	G	A.Conservative	-1.447728	.994196	6445.3	16.651828	11.913571	514.404332		.425832
A01	201694P4_G	G	A.Conservative	-1.842654	.996359	5337.5	44.584407	25.565352	461.056766		.425832
A01	208825P7_G	G	A.Conservative	-2.346226	.99858	7129.7	10.77799	13.205672	493.311312		.614526
A01	209189P2_G	G	A.Conservative	-1.441674	.997531	6277.1	40.556899	28.066112	498.439404		.425832
A01	210090P15_G	NOCALL	D.Low Probability	-2.236046	.780942	5515.6	21.477259	4.814276	498.148035		1.168294
A02	201322P9_G	G	A.Conservative	.814842	.997558	6445.3	45.844745	26.477125	511.936613		.49247
A02	201694P4_G	G	A.Conservative	-.200483	.995494	5337.5	36.835822	17.191771	472.966157		.49247
A02	208825P7_G	G	A.Conservative	.730336	.997907	7129.7	13.436355	16.590488	483.106791		.49247
A02	209189P2_G	G	A.Conservative	.819687	.997094	6277.1	53.619134	29.980855	509.020459		.49247
A02	210090P15_G	NOCALL	D.Low Probability	-1.034948	.120004	5515.6	4.166841	.843403	480.866156		1.136062
A03	201322P9_G	G	A.Conservative	.853808	.998921	6445.3	35.292309	20.048401	549.05317		.518422
A03	201694P4_G	G	A.Conservative	.50208	.996833	5337.5	51.669726	23.234828	501.70737		.518422
A03	208825P7_G	G	A.Conservative	1.936779	.803231	7129.7	8.211371	8.092767	398.349937		.673528
A03	209189P2_G	G	A.Conservative	.86719	.993255	6277.1	60.514534	33.192176	534.174551		.518422
A03	210090P15_G	NOCALL	D.Low Probability	-.266713	.393424	5515.6	10.691529	2.491889	496.770239		1.15157
A04	201322P9_G	G	A.Conservative	-.032298	.997917	6445.3	36.841751	20.226167	533.028717		.573091
A04	201694P4_G	G	A.Conservative	-.618617	.996974	5337.5	109.741523	49.327662	493.317609		.573091
A04	208825P7_G	G	A.Conservative	-.643056	.997726	7129.7	29.023756	17.034688	493.849822		1.833089
A04	209189P2_G	G	A.Conservative	-.033154	.995777	6277.1	106.845706	56.895241	518.249839		.573091
A04	210090P15_G	NOCALL	D.Low Probability	-1.613938	0	5515.6	3.746541	.509513	530.868372		1.833089
A05	201322P9_G	G	A.Conservative	.749905	.99568	6445.3	38.387045	18.074957	506.900899		.516163
A05	201694P4_G	G	A.Conservative	-.131787	.99603	5337.5	77.784783	29.124006	459.481445		.516163
A05	208825P7_G	G	A.Conservative	-.028143	.997602	7129.7	13.875209	12.36141	464.797247		.822244
A05	209189P2_G	G	A.Conservative	.75378	.997997	6277.1	88.227756	40.118058	493.801762		.516163
A05	210090P15_G	G	A.Conservative	-.144818	.928418	5515.6	24.070008	9.349998	469.014389		.516163
A06	201322P9_G	G	A.Conservative	-2.475447	.997298	6445.3	18.059081	12.090347	622.082529		.526206
A06	201694P4_G	G	A.Conservative	-2.240907	.995834	5337.5	45.254518	23.832936	477.002788		.526206
A06	208825P7_G	G	A.Conservative	-3.023204	.999238	7129.7	5.79284	11.437755	829.506607		.526206
A06	209189P2_G	G	A.Conservative	-2.473569	.998417	6277.1	35.741121	23.097625	599.603335		.526206
A06	210090P15_G	NOCALL	I.Bad Spectrum	0	0	0	0	0	0		0
A07	201322P9_G	G	A.Conservative	-1.32718	.99595	6445.3	40.977919	22.646552	557.789239		.515377
A07	201694P4_G	G	A.Conservative	-1.799309	.996939	5337.5	80.346628	36.091922	496.180672		.515377
A07	208825P7_G	G	A.Conservative	-1.208632	.998153	7129.7	9.271083	10.792627	502.016957		.725154
A07	209189P2_G	G	A.Conservative	-1.319902	.997294	6277.1	89.911467	48.145311	538.037146		.515377
A07	210090P15_G	NOCALL	D.Low Probability	-1.795578	.118514	5515.6	4.733903	.873726	516.113611		1.263085
A08	201322P9_G	G	A.Conservative	1.513396	.995357	6445.3	39.793156	18.368181	454.832303		.567642
A08	201694P4_G	G	A.Conservative	.548571	.996903	5337.5	109.093345	40.710486	462.542246		.567642
A08	208825P7_G	G	A.Conservative	1.750876	.998086	7129.7	17.248402	14.301429	491.289011		.78731
A08	209189P2_G	G	A.Conservative	1.51741	.996421	6277.1	91.232429	40.766755	442.99011		.567642
A08	210090P15_G	NOCALL	D.Low Probability	-.158304	.983563	5515.6	70.8855	12.742543	503.844348		1.46052
A09	201322P9_G	G	A.Conservative	.951877	.997947	6445.3	39.250302	18.819578	546.992335		.579787
A09	201694P4_G	G	A.Conservative	.29271	.99685	5337.5	97.158566	37.501141	482.454387		.579787
A09	208825P7_G	G	B.Moderate	.415853	.887669	7129.7	34.308831	7.125434	449.900503		1.610439
A09	209189P2_G	G	A.Conservative	.959601	.997112	6277.1	93.896621	43.554574	531.325235		.579787
A09	210090P15_G	NOCALL	D.Low Probability	-.773751	.686847	5515.6	28.565729	4.252225	506.637094		1.610439
A10	201322P9_G	G	A.Conservative	.837192	.995257	6445.3	45.530303	26.431602	550.078768		.542449
A10	201694P4_G	G	A.Conservative	.227425	.994292	5337.5	99.487619	45.870024	475.609792		.542449
A10	208825P7_G	G	A.Conservative	.752548	.997543	7129.7	22.740345	14.195843	492.868713		.980014
A10	209189P2_G	G	A.Conservative	.841708	.996026	6277.1	107.284957	60.174527	535.399934		.542449
A10	210090P15_G	NOCALL	D.Low Probability	-.683507	.625122	5515.6	18.310267	3.906147	524.056073		1.334579
A11	201322P9_G	G	A.Conservative	-.61149	.998986	6445.3	15.323258	12.56122	594.189112		.401051
A11	201694P4_G	G	A.Conservative	-.389475	.994797	5337.5	36.357213	24.546266	488.921077		.401051
A11	208825P7_G	G	A.Conservative	-.729713	.894349	7129.7	12.969541	8.973397	474.376683		.943934
A11	209189P2_G	G	A.Conservative	-.612139	.995104	6277.1	28.608449	22.771182	577.819856		.401051
A11	210090P15_G	NOCALL	D.Low Probability	-.603715	.262475	5515.6	6.174468	1.697544	550.837049		.943934
A12	201322P9_G	G	A.Conservative	-3.048839	.996776	6445.3	18.240337	12.726154	558.737696		.442412
A12	201694P4_G	G	A.Conservative	-3.41683	.997001	5337.5	31.008078	17.038161	516.8401		.442412
A12	208825P7_G	G	A.Conservative	-2.764909	.86285	7129.7	7.057532	8.68619	418.401734		.699012
A12	209189P2_G	G	A.Conservative	-3.038795	.996213	6277.1	40.752077	27.438942	543.368751		.442412
A12	210090P15_G	NOCALL	D.Low Probability	-2.765579	.991849	5515.6	31.792887	7.412303	540.302458		1.186997
A13	201322P9_G	G	A.Conservative	-.284924	.996295	6445.3	27.648131	18.664646	512.748083		.477349
A13	201694P4_G	G	A.Conservative	-1.116176	.993829	5337.5	81.014136	43.785621	514.171957		.477349
A13	208825P7_G	G	C.Aggressive	1.203396	.883787	7129.7	19.461435	5.322119	380.67173		1.319016
A13	209189P2_G	G	A.Conservative	-.281306	.998045	6277.1	73.401817	47.929633	497.379569		.477349
A13	210090P15_G	G	A.Conservative	-.760492	.99014	5515.6	62.454995	14.840274	512.253439		1.112616
A14	201322P9_G	G	A.Conservative	.96431	.995117	6445.3	37.93532	21.277665	515.060133		.547181
A14	201694P4_G	G	A.Conservative	.003575	.996298	5337.5	101.567005	45.135026	492.860436		.547181
A14	208825P7_G	G	A.Conservative	.967827	.998471	7129.7	22.319938	17.951486	494.596093		1.041137
A14	209189P2_G	G	A.Conservative	.967807	.994946	6277.1	101.617738	55.035921	506.223046		.547181
A14	210090P15_G	NOCALL	D.Low Probability	-.560681	.063769	5515.6	3.057219	.541397	540.264392		1.417466
A15	201322P9_G	G	A.Conservative	-.747499	.993054	6445.3	37.71863	18.327478	575.629211		.508194
A15	201694P4_G	G	A.Conservative	-1.27791	.997222	5337.5	94.197321	37.310332	510.292452		.508194
A15	208825P7_G	G	A.Conservative	-.538694	.87724	7129.7	7.266086	8.815867	488.421001		.508194
A15	209189P2_G	G	A.Conservative	-.741518	.997659	6277.1	108.259154	50.973286	560.746369		.508194
A15	210090P15_G	NOCALL	D.Low Probability	-1.855516	.926442	5515.6	29.973889	5.655306	535.866272		1.346087
A16	201322P9_G	G	A.Conservative	-.92507	.996474	6445.3	37.994749	20.25407	576.350106		.52108
A16	201694P4_G	G	A.Conservative	-1.440546	.997717	5337.5	73.654263	32.057258	531.716761		.52108
A16	208825P7_G	G	A.Conservative	-.562556	.888142	7129.7	6.320028	8.912647	486.569936		.52108
A16	209189P2_G	G	A.Conservative	-.926271	.996265	6277.1	97.793805	50.540269	560.778693		.52108
A16	210090P15_G	NOCALL	D.Low Probability	-1.1586	.991161	5515.6	46.389574	7.261389	541.049176		1.40634
A17	201322P9_G	G	A.Conservative	-1.14496	.99901	6445.3	40.286293	18.819899	567.573662		.525143
A17	201694P4_G	G	A.Conservative	-1.566391	.996525	5337.5	86.945486	33.097167	494.311019		.525143
A17	208825P7_G	G	A.Conservative	-1.357801	.953794	7129.7	6.59101	9.559524	502.905041		.525143
A17	209189P2_G	G	A.Conservative	-1.143219	.997378	6277.1	107.562843	48.680321	552.250766		.525143
A17	210090P15_G	G	B.Moderate	-1.579482	.836306	5515.6	17.286102	6.797349	515.752622		.525143
A18	201322P9_G	G	A.Conservative	-.393527	.888926	6445.3	10.67388	8.919368	659.177667		.515759
A18	201694P4_G	G	A.Conservative	1.298471	.99883	5337.5	15.981267	10.51604	542.750369		.515759
A18	208825P7_G	NOCALL	D.Low Probability	-2.68956	.674948	7129.7	10.449273	4.174753	290.680749		1.173335
A18	209189P2_G	G	A.Conservative	-.391414	.906017	6277.1	11.251168	9.084518	644.063514		.515759
A18	210090P15_G	G	C.Aggressive	-.467332	.827606	5515.6	19.422282	5.00751	499.795535		1.173335
A19	201322P9_G	G	A.Conservative	.714808	.996722	6445.3	36.468999	21.876787	513.306084		.509814
A19	201694P4_G	G	A.Conservative	-.318085	.995823	5337.5	80.575081	39.020397	489.388659		.509814
A19	208825P7_G	G	C.Aggressive	1.031391	.998122	7129.7	28.609272	6.03604	454.87567		1.438606
A19	209189P2_G	G	A.Conservative	.716653	.996432	6277.1	82.618388	47.984223	500.105019		.509814
A19	210090P15_G	NOCALL	D.Low Probability	-.889151	.678469	5515.6	26.739124	4.220055	494.096056		1.438606
A20	201322P9_G	G	A.Conservative	1.709256	.996216	6445.3	42.606985	19.228044	509.126402		.578311
A20	201694P4_G	G	A.Conservative	.819499	.997593	5337.5	116.490211	42.508789	467.738786		.578311
A20	208825P7_G	G	A.Conservative	1.096136	.997025	7129.7	25.811329	18.607116	495.54896		1.068633
A20	209189P2_G	G	A.Conservative	1.71293	.996665	6277.1	98.870236	43.193297	496.250671		.578311
A20	210090P15_G	NOCALL	D.Low Probability	.011896	.982537	5515.6	51.186945	8.624351	488.847916		1.522559
A21	201322P9_G	G	A.Conservative	-1.016583	.989572	6445.3	19.88643	18.451353	518.743292		.450666
A21	201694P4_G	G	A.Conservative	-1.132708	.997274	5337.5	49.627159	36.778751	532.723178		.450666
A21	208825P7_G	G	A.Conservative	-.604797	.819708	7129.7	4.388361	8.245236	444.03192		.450666
A21	209189P2_G	G	A.Conservative	-1.016874	.996183	6277.1	37.964185	34.094014	503.067561		.450666
A21	210090P15_G	NOCALL	D.Low Probability	-.083574	.983803	5515.6	36.67639	9.657548	525.929097		1.117341
A22	201322P9_G	G	A.Conservative	.344743	.998843	6445.3	41.161506	20.57572	610.017881		.527222
A22	201694P4_G	G	A.Conservative	-.489027	.996936	5337.5	87.292903	35.090681	529.307167		.527222
A22	208825P7_G	G	A.Conservative	-.226972	.997845	7129.7	14.216937	12.949495	514.327499		.807944
A22	209189P2_G	G	A.Conservative	.345434	.99777	6277.1	103.285211	49.945216	593.579272		.527222
A22	210090P15_G	NOCALL	D.Low Probability	-.631276	.984543	5515.6	39.746224	6.983557	550.70694		1.426206
A23	201322P9_G	G	A.Conservative	.287725	.998054	6445.3	57.652436	36.426138	543.256988		.516753
A23	201694P4_G	G	A.Conservative	-.353708	.994386	5337.5	57.981274	29.326797	476.776564		.516753
A23	208825P7_G	G	A.Conservative	.292455	.997667	7129.7	18.546672	18.37965	533.296995		.516753
A23	209189P2_G	G	A.Conservative	.321083	.997629	6277.1	73.807985	45.108054	540.997633		.516753
A23	210090P15_G	NOCALL	I.Bad Spectrum	0	0	0	0	0	0		0
A24	201322P9_G	G	A.Conservative	.134273	.82119	6445.3	9.694304	8.269279	529.401031		.413351
A24	201694P4_G	NOCALL	D.Low Probability	-.604698	.991959	5337.5	39.86926	12.42067	503.776952		.946632
A24	208825P7_G	NOCALL	I.Bad Spectrum	0	0	0	0	0	0		0
A24	209189P2_G	G	A.Conservative	.499002	.996374	6277.1	17.542094	14.515514	597.41195		.413351
A24	210090P15_G	NOCALL	I.Bad Spectrum	0	0	0	0	0	0		0
B01	201322P9_G	G	A.Conservative	1.904803	.995053	6445.3	31.466315	22.698417	465.170496		.447427
B01	201694P4_G	G	A.Conservative	.623553	.993543	5337.5	59.88942	34.888916	454.568411		.447427
B01	208825P7_G	G	A.Conservative	1.82033	.999218	7129.7	19.697618	16.381339	515.18108		.899112
B01	209189P2_G	G	A.Conservative	1.910933	.997621	6277.1	66.922699	46.740645	455.496727		.447427
B01	210090P15_G	NOCALL	D.Low Probability	.020793	.107107	5515.6	3.473786	.799357	508.590602		1.109283
B02	201322P9_G	G	A.Conservative	3.170096	.996339	6445.3	33.872567	20.391585	478.973198		.489947
B02	201694P4_G	G	A.Conservative	1.214886	.991263	5337.5	24.806806	12.112009	457.625847		.489947
B02	208825P7_G	G	A.Conservative	4.771363	.999402	7129.7	7.997687	10.799159	511.528714		.489947
B02	209189P2_G	G	A.Conservative	2.943815	.996983	6277.1	43.289348	25.241362	472.828168		.489947
B02	210090P15_G	NOCALL	D.Low Probability	1.467049	.112955	5515.6	3.5444	.819785	476.468671		1.046712
B03	201322P9_G	G	A.Conservative	4.255495	.988657	6445.3	32.658098	19.478026	423.856344		.494707
B03	201694P4_G	G	A.Conservative	3.012752	.995886	5337.5	60.910746	27.931069	426.324383		.494707
B03	208825P7_G	G	A.Conservative	3.788901	.952107	7129.7	12.022373	9.588223	447.454029		.744264
B03	209189P2_G	G	A.Conservative	4.259993	.99558	6277.1	74.18048	42.555139	411.398463		.494707
B03	210090P15_G	NOCALL	D.Low Probability	2.034361	.082096	5515.6	4.484994	.667217	474.378393		1.409714
B04	201322P9_G	G	A.Conservative	3.681943	.996833	6445.3	41.254836	22.560455	520.117298		.482649
B04	201694P4_G	G	A.Conservative	2.333865	.997297	5337.5	112.665965	50.296042	491.207005		.482649
B04	208825P7_G	G	A.Conservative	3.670124	.99648	7129.7	11.148798	9.985794	593.906629		.732592
B04	209189P2_G	G	A.Conservative	3.688521	.99707	6277.1	111.02365	58.85302	506.755757		.482649
B04	210090P15_G	NOCALL	D.Low Probability	1.253734	.624565	5515.6	19.258393	3.906432	525.616572		1.259138
B05	201322P9_G	G	A.Conservative	1.411277	.998332	6445.3	41.114912	28.443096	601.419889		.516873
B05	201694P4_G	G	A.Conservative	.446517	.993152	5337.5	91.768629	52.564453	523.294116		.516873
B05	208825P7_G	G	A.Conservative	.864293	.9425	7129.7	14.438992	9.455493	496.956		.923473
B05	209189P2_G	G	A.Conservative	1.41181	.996728	6277.1	108.689747	73.079196	584.977243		.516873
B05	210090P15_G	G	A.Conservative	.304361	.98985	5515.6	67.032336	17.266291	571.627852		1.090891
B06	201322P9_G	G	A.Conservative	.722982	.997888	6445.3	42.651099	23.785127	559.413436		.588187
B06	201694P4_G	G	A.Conservative	-.148022	.99629	5337.5	105.548103	48.425606	527.28822		.588187
B06	208825P7_G	G	A.Conservative	3.228645	.890452	7129.7	7.175105	8.948556	501.269222		.588187
B06	209189P2_G	G	A.Conservative	.72498	.997357	6277.1	98.327862	53.234962	544.710221		.588187
B06	210090P15_G	NOCALL	D.Low Probability	-.582518	.884402	5515.6	36.429268	5.407521	589.754843		1.340797
B07	201322P9_G	G	A.Conservative	.042627	.996773	6445.3	29.688018	17.805887	541.381197		.567698
B07	201694P4_G	G	A.Conservative	-.580006	.998506	5337.5	27.08582	17.099725	477.828304		.38803
B07	208825P7_G	G	B.Moderate	.670481	.800977	7129.7	11.922101	6.495608	438.130058		.727711
B07	209189P2_G	G	A.Conservative	.296713	.998294	6277.1	25.440579	18.973328	512.544849		.38803
B07	210090P15_G	G	A.Conservative	-.644291	.989868	5515.6	21.857351	11.134743	538.718518		.567698
B08	201322P9_G	G	A.Conservative	2.960635	.996661	6445.3	30.993923	16.710954	479.468811		.568121
B08	201694P4_G	G	A.Conservative	1.565477	.996261	5337.5	68.953641	30.424644	458.953158		.568121
B08	208825P7_G	G	B.Moderate	3.183906	.816404	7129.7	24.323271	6.559819	427.414358		1.34047
B08	209189P2_G	G	A.Conservative	2.96284	.996006	6277.1	68.220308	35.671902	463.121553		.568121
B08	210090P15_G	NOCALL	D.Low Probability	.960363	.435844	5515.6	13.982927	2.776528	485.162533		1.34047
B09	201322P9_G	G	A.Conservative	2.012547	.993699	6445.3	36.018514	20.292471	550.831237		.502879
B09	201694P4_G	G	A.Conservative	1.061672	.995402	5337.5	90.495759	41.287512	486.050059		.502879
B09	208825P7_G	G	A.Conservative	3.520191	.998879	7129.7	20.279421	15.70133	479.823229		1.002574
B09	209189P2_G	G	A.Conservative	2.016111	.996868	6277.1	89.611891	48.883492	536.541808		.502879
B09	210090P15_G	NOCALL	D.Low Probability	.81417	.984033	5515.6	59.115779	11.546127	530.016089		1.401601
B10	201322P9_G	NOCALL	D.Low Probability	-.308574	.993524	6445.3	73.88222	12.360619	590.87998		1.480489
B10	201694P4_G	G	A.Conservative	-1.197692	.996723	5337.5	69.574151	29.817176	563.661153		.529293
B10	208825P7_G	NOCALL	I.Bad Spectrum	0	0	0	0	0	0		0
B10	209189P2_G	G	A.Conservative	-.334736	.995588	6277.1	95.229715	49.164545	574.451956		.529293
B10	210090P15_G	NOCALL	D.Low Probability	-.95915	.56016	5515.6	25.172184	3.480096	545.423982		1.480489
B11	201322P9_G	G	A.Conservative	1.289913	.996976	6445.3	26.223858	14.912135	555.296719		.484608
B11	201694P4_G	G	A.Conservative	.377999	.996556	5337.5	71.513862	33.461436	468.866551		.484608
B11	208825P7_G	G	A.Conservative	2.593228	.999104	7129.7	18.702343	11.17304	477.973088		1.144464
B11	209189P2_G	G	A.Conservative	1.291409	.996061	6277.1	70.123903	38.698906	541.513559		.484608
B11	210090P15_G	NOCALL	D.Low Probability	.084284	.984058	5515.6	37.671267	6.122192	504.022825		1.33828
B12	201322P9_G	G	A.Conservative	1.181876	.994533	6445.3	36.667768	20.627948	504.847138		.524362
B12	201694P4_G	G	A.Conservative	.192574	.998154	5337.5	89.756641	40.662113	462.088692		.524362
B12	208825P7_G	G	C.Aggressive	1.083064	.993024	7129.7	22.620487	5.968599	436.949417		1.416504
B12	209189P2_G	G	A.Conservative	1.18478	.995852	6277.1	91.351384	49.736343	492.573157		.524362
B12	210090P15_G	NOCALL	D.Low Probability	-.47883	.231465	5515.6	7.780576	1.544705	510.186102		1.416504
B13	201322P9_G	G	A.Conservative	1.917467	.998156	6445.3	15.668557	13.232967	563.248005		.42053
B13	201694P4_G	G	A.Conservative	1.828598	.997796	5337.5	45.775037	31.691882	500.817866		.42053
B13	208825P7_G	NOCALL	D.Low Probability	3.200821	.521834	7129.7	9.309806	3.210488	384.548901		.858144
B13	209189P2_G	G	A.Conservative	1.917579	.996408	6277.1	33.888898	27.774078	547.840691		.42053
B13	210090P15_G	G	A.Conservative	1.85729	.995673	5515.6	23.105483	16.522182	525.63343		.42053
B14	201322P9_G	G	A.Conservative	3.743503	.998465	6445.3	16.683158	18.596692	597.916563		.341086
B14	201694P4_G	G	A.Conservative	2.969619	.989236	5337.5	15.809623	14.188174	505.025132		.341086
B14	208825P7_G	G	A.Conservative	3.90874	.819523	7129.7	7.003633	8.262007	412.195217		.553631
B14	209189P2_G	G	A.Conservative	3.739244	.994122	6277.1	22.466515	24.254637	581.718225		.341086
B14	210090P15_G	NOCALL	D.Low Probability	1.450426	.395299	5515.6	9.713543	2.487863	524.004379		.991123
B15	201322P9_G	G	A.Conservative	2.607131	.997712	6445.3	44.886991	20.943374	554.067749		.551816
B15	201694P4_G	G	A.Conservative	1.782749	.997219	5337.5	90.466299	34.360487	495.412556		.551816
B15	208825P7_G	G	A.Conservative	3.347526	.999025	7129.7	7.438307	14.526938	506.344087		.551816
B15	209189P2_G	G	A.Conservative	2.608412	.997024	6277.1	98.732295	44.634169	539.347899		.551816
B15	210090P15_G	NOCALL	D.Low Probability	.908617	.986844	5515.6	45.155534	6.962629	531.299094		1.420814
B16	201322P9_G	G	A.Conservative	1.340787	.996593	6445.3	51.001025	26.789855	571.384242		.539389
B16	201694P4_G	G	A.Conservative	.078126	.994513	5337.5	86.342007	37.517391	524.403545		.539389
B16	208825P7_G	G	A.Conservative	3.084712	.998744	7129.7	8.842686	10.473466	493.439949		.539389
B16	209189P2_G	G	A.Conservative	1.345065	.995896	6277.1	111.257583	56.76105	556.763235		.539389
B16	210090P15_G	NOCALL	D.Low Probability	.390707	.986019	5515.6	68.369794	10.026649	492.333157		1.471473
B17	201322P9_G	G	A.Conservative	.365388	.994862	6445.3	17.693079	13.904412	557.724524		.444223
B17	201694P4_G	G	A.Conservative	-.185789	.996445	5337.5	41.54027	26.354074	495.838778		.444223
B17	208825P7_G	G	A.Conservative	.262264	.997393	7129.7	10.619715	10.892015	471.926795		.806162
B17	209189P2_G	G	A.Conservative	.371471	.996882	6277.1	34.682698	26.399205	547.798174		.444223
B17	210090P15_G	NOCALL	D.Low Probability	-1.147782	.988739	5515.6	35.588388	8.933369	586.084868		1.137305
B18	201322P9_G	G	A.Conservative	.834825	.994327	6445.3	45.034979	24.049663	534.613358		.532157
B18	201694P4_G	G	A.Conservative	-.040892	.996057	5337.5	68.330316	29.48477	488.406986		.532157
B18	208825P7_G	NOCALL	D.Low Probability	.88615	.783832	7129.7	21.736092	4.732521	414.733741		1.397341
B18	209189P2_G	G	A.Conservative	.84092	.996092	6277.1	86.025494	44.47566	520.598615		.532157
B18	210090P15_G	G	A.Conservative	-.04407	.874964	5515.6	19.832321	8.856283	497.240989		.532157
B19	201322P9_G	G	A.Conservative	2.062459	.996359	6445.3	32.701987	16.596157	490.498378		.512427
B19	201694P4_G	G	A.Conservative	.981247	.997032	5337.5	90.81299	37.665711	477.575888		.512427
B19	208825P7_G	G	A.Conservative	2.493483	.999103	7129.7	15.571949	14.778733	509.735085		.954218
B19	209189P2_G	G	A.Conservative	2.06667	.995593	6277.1	75.255719	37.026187	478.754416		.512427
B19	210090P15_G	NOCALL	D.Low Probability	.430824	.917609	5515.6	32.723959	5.646114	534.133597		1.425942
B20	201322P9_G	G	A.Conservative	.597315	.999185	6445.3	30.129986	20.645296	584.729184		.467663
B20	201694P4_G	G	A.Conservative	-.691716	.996123	5337.5	71.670279	39.354825	548.091509		.467663
B20	208825P7_G	G	C.Aggressive	1.068183	.866163	7129.7	20.567179	5.21578	422.289627		1.125579
B20	209189P2_G	G	A.Conservative	.599573	.997648	6277.1	67.344747	44.640443	568.587046		.467663
B20	210090P15_G	G	A.Conservative	-.684743	.992161	5515.6	19.835887	11.292038	573.553584		.467663
B21	201322P9_G	G	A.Conservative	1.864906	.994593	6445.3	43.954626	20.597039	527.437538		.541231
B21	201694P4_G	G	A.Conservative	.978614	.997157	5337.5	102.215456	38.475067	483.168014		.541231
B21	208825P7_G	G	A.Conservative	2.065958	.997363	7129.7	22.468398	14.250949	489.953907		1.326185
B21	209189P2_G	G	A.Conservative	1.869019	.994869	6277.1	104.438783	47.330507	520.557844		.541231
B21	210090P15_G	NOCALL	D.Low Probability	.472836	.988635	5515.6	65.801351	10.415281	549.369691		1.517367
B22	201322P9_G	G	A.Conservative	2.869306	.995322	6445.3	45.561017	23.525855	491.523859		.517754
B22	201694P4_G	G	A.Conservative	1.541136	.996506	5337.5	121.939974	51.158419	457.935463		.517754
B22	208825P7_G	G	C.Aggressive	2.105051	.996151	7129.7	24.930586	5.987724	448.898178		1.337625
B22	209189P2_G	G	A.Conservative	2.869878	.996898	6277.1	111.005172	55.526097	479.179111		.517754
B22	210090P15_G	NOCALL	D.Low Probability	-.014625	.986674	5515.6	42.17069	7.506939	503.180362		1.337625
B23	201322P9_G	G	A.Conservative	1.527264	.997366	6445.3	72.216047	43.772372	591.109401		.471714
B23	201694P4_G	G	A.Conservative	.912397	.993027	5337.5	78.226284	37.841762	508.22461		.471714
B23	208825P7_G	G	A.Conservative	1.632812	.997732	7129.7	20.09485	20.091818	585.934579		.471714
B23	209189P2_G	G	A.Conservative	1.5234	.996025	6277.1	94.183565	55.177127	575.137322		.471714
B23	210090P15_G	NOCALL	D.Low Probability	.869516	.152292	5515.6	4.483959	1.076399	524.557148		.967867
B24	201322P9_G	G	A.Conservative	-2.210674	.92305	6445.3	18.692377	9.274208	583.367296		.735597
B24	201694P4_G	NOCALL	D.Low Probability	-2.14457	.99546	5337.5	42.825209	9.63467	542.817069		1.136047
B24	208825P7_G	NOCALL	I.Bad Spectrum	0	0	0	0	0	0		0
B24	209189P2_G	NOCALL	D.Low Probability	-1.773369	.991935	6277.1	22.987465	6.172543	625.528915		1.136047
B24	210090P15_G	NOCALL	D.Low Probability	-2.14651	.190722	5515.6	5.326183	1.239344	526.732077		1.136047
C01	201322P9_G	G	A.Conservative	.250709	.9974	6445.3	24.802763	14.702482	627.512161		.624944
C01	201694P4_G	G	A.Conservative	-.685374	.994273	5337.5	19.962223	12.289604	482.791631		.457003
C01	208825P7_G	G	C.Aggressive	-1.227621	.978511	7129.7	7.811336	5.892614	522.762002		.788095
C01	209189P2_G	G	A.Conservative	.496844	.994357	6277.1	19.495096	15.049702	530.504624		.457003
C01	210090P15_G	NOCALL	I.Bad Spectrum	0	0	0	0	0	0		0
C02	201322P9_G	G	A.Conservative	2.523063	.996007	6445.3	36.552939	22.316099	510.061648		.490926
C02	201694P4_G	G	A.Conservative	1.028129	.991714	5337.5	36.282035	17.998549	500.615005		.490926
C02	208825P7_G	G	A.Conservative	3.073992	.998685	7129.7	16.521901	10.055184	447.099447		.696051
C02	209189P2_G	G	A.Conservative	2.235737	.994092	6277.1	32.287954	19.101396	532.083338		.490926
C02	210090P15_G	NOCALL	D.Low Probability	1.135517	.078572	5515.6	3.075075	.613261	486.574837		1.062988
C03	201322P9_G	G	A.Conservative	3.052776	.998158	6445.3	25.418751	16.601495	602.09382		.431748
C03	201694P4_G	G	A.Conservative	2.225114	.99722	5337.5	57.070757	29.550876	568.30784		.431748
C03	208825P7_G	NOCALL	I.Bad Spectrum	0	0	0	0	0	0		0
C03	209189P2_G	G	A.Conservative	3.054596	.997482	6277.1	49.048299	30.927818	584.978167		.431748
C03	210090P15_G	NOCALL	I.Bad Spectrum	0	0	0	0	0	0		0
C04	201322P9_G	G	A.Conservative	2.86794	.996119	6445.3	39.059661	21.814927	619.237421		.497202
C04	201694P4_G	G	A.Conservative	1.944901	.996891	5337.5	100.015923	45.156531	515.847878		.497202
C04	208825P7_G	G	C.Aggressive	4.28963	.940111	7129.7	22.915003	5.660628	466.669444		1.273476
C04	209189P2_G	G	A.Conservative	2.875443	.997948	6277.1	99.458327	53.778149	607.385743		.497202
C04	210090P15_G	NOCALL	D.Low Probability	1.913128	.549584	5515.6	19.672123	3.437753	545.787794		1.273476
C05	201322P9_G	G	A.Conservative	2.735153	.996848	6445.3	20.841946	15.170589	607.670041		.440497
C05	201694P4_G	G	A.Conservative	1.875221	.99784	5337.5	52.981704	30.708905	515.265684		.440497
C05	208825P7_G	G	C.Aggressive	3.150029	.844558	7129.7	17.623691	5.092822	454.749601		1.188695
C05	209189P2_G	G	A.Conservative	2.738063	.997923	6277.1	49.925146	35.124331	591.683291		.440497
C05	210090P15_G	NOCALL	D.Low Probability	1.302397	.366576	5515.6	11.401646	2.390566	554.005881		1.188695
C06	201322P9_G	G	A.Conservative	2.337762	.998702	6445.3	18.112132	14.423877	666.664151		.414602
C06	201694P4_G	G	A.Conservative	2.156974	.998143	5337.5	46.660845	28.389441	584.97243		.414602
C06	208825P7_G	G	A.Conservative	1.421468	.999035	7129.7	15.741161	10.984197	556.737452		.897754
C06	209189P2_G	G	A.Conservative	2.336983	.996813	6277.1	35.885512	27.475168	649.26216		.414602
C06	210090P15_G	NOCALL	D.Low Probability	1.141236	.977136	5515.6	32.848207	6.244711	535.864815		1.205284
C07	201322P9_G	G	A.Conservative	2.071184	.993966	6445.3	20.622822	11.877646	539.909578		.456006
C07	201694P4_G	G	A.Conservative	1.143263	.997089	5337.5	59.148263	27.46354	481.014602		.456006
C07	208825P7_G	G	C.Aggressive	2.614641	.908388	7129.7	19.013235	5.477688	472.711143		1.186752
C07	209189P2_G	G	A.Conservative	2.063334	.99716	6277.1	54.313798	30.271051	520.858687		.456006
C07	210090P15_G	NOCALL	D.Low Probability	.941077	.982493	5515.6	48.279956	10.256395	502.331053		1.186752
C08	201322P9_G	G	A.Conservative	4.041133	.995253	6445.3	31.589277	14.343255	464.927013		.535345
C08	201694P4_G	G	A.Conservative	2.802927	.996713	5337.5	96.079844	34.833114	431.546658		.535345
C08	208825P7_G	G	A.Conservative	3.095757	.966062	7129.7	15.077644	9.722544	589.868118		1.029674
C08	209189P2_G	G	A.Conservative	4.0471	.997434	6277.1	84.550777	37.087746	452.127618		.535345
C08	210090P15_G	NOCALL	D.Low Probability	1.788178	.973383	5515.6	41.064934	6.165851	503.031125		1.465875
C09	201322P9_G	G	A.Conservative	2.961335	.808151	6445.3	9.604444	8.131705	597.948782		.427317
C09	201694P4_G	G	A.Conservative	2.089177	.995787	5337.5	27.143059	17.634007	494.829097		.427317
C09	208825P7_G	NOCALL	D.Low Probability	5.775166	.505097	7129.7	8.236116	3.110567	307.411808		1.015448
C09	209189P2_G	G	A.Conservative	2.96288	.992782	6277.1	19.318653	15.736752	584.852919		.427317
C09	210090P15_G	NOCALL	D.Low Probability	2.627287	.144479	5515.6	3.696879	1.011873	551.814086		1.015448
C10	201322P9_G	G	A.Conservative	3.401931	.998015	6445.3	42.285243	23.47085	585.923897		.513062
C10	201694P4_G	G	A.Conservative	2.192278	.996319	5337.5	96.525922	43.145064	510.061258		.513062
C10	208825P7_G	G	A.Conservative	3.946557	.82693	7129.7	5.954637	8.301032	480.394006		.513062
C10	209189P2_G	G	A.Conservative	3.402922	.997706	6277.1	107.254543	57.610784	570.397727		.513062
C10	210090P15_G	NOCALL	D.Low Probability	1.89356	.988373	5515.6	56.363399	14.067297	550.719144		1.342292
C11	201322P9_G	G	A.Conservative	.60912	.998103	6445.3	18.47727	11.283828	628.030486		.472199
C11	201694P4_G	G	A.Conservative	-.175424	.9923	5337.5	50.709306	24.530514	504.378227		.472199
C11	208825P7_G	NOCALL	D.Low Probability	.014512	.570121	7129.7	12.569881	3.468988	438.626309		1.308641
C11	209189P2_G	G	A.Conservative	.612342	.997488	6277.1	63.582674	37.492872	609.814329		.472199
C11	210090P15_G	NOCALL	D.Low Probability	-.218566	.663039	5515.6	21.364241	4.094218	549.138142		1.308641
C12	201322P9_G	G	A.Conservative	2.229876	.994949	6445.3	41.598269	22.37104	504.015078		.532207
C12	201694P4_G	G	A.Conservative	1.201751	.995876	5337.5	119.975366	51.866844	471.652887		.532207
C12	208825P7_G	G	A.Conservative	1.976288	.995892	7129.7	10.881962	10.935006	530.250066		.787444
C12	209189P2_G	G	A.Conservative	2.231843	.996586	6277.1	114.535188	59.593808	491.116798		.532207
C12	210090P15_G	NOCALL	D.Low Probability	.56688	.407683	5515.6	14.547345	2.626449	500.6759		1.367038
C13	201322P9_G	G	A.Conservative	1.600495	.998212	6445.3	25.893321	15.801517	578.649671		.460679
C13	201694P4_G	G	A.Conservative	.257833	.996451	5337.5	78.453048	38.693313	498.918724		.460679
C13	208825P7_G	G	A.Conservative	2.636666	.995408	7129.7	17.962462	14.120324	505.243116		.904394
C13	209189P2_G	G	A.Conservative	1.607082	.995803	6277.1	72.638141	42.916416	563.923357		.460679
C13	210090P15_G	NOCALL	D.Low Probability	.833829	.623124	5515.6	21.184427	3.902488	539.893784		1.22564
C14	201322P9_G	G	A.Conservative	3.333116	.99474	6445.3	25.783414	14.745888	527.091146		.475517
C14	201694P4_G	G	A.Conservative	2.200784	.996748	5337.5	75.569334	34.465356	500.708657		.475517
C14	208825P7_G	G	C.Aggressive	4.193761	.879891	7129.7	19.460252	5.297721	474.667999		1.256272
C14	209189P2_G	G	A.Conservative	3.334292	.998208	6277.1	74.261823	41.041609	511.854766		.475517
C14	210090P15_G	NOCALL	D.Low Probability	1.831621	0	5515.6	2.336056	.473182	531.35545		1.256272
C15	201322P9_G	G	A.Conservative	3.361119	.996407	6445.3	47.523765	21.553885	554.724815		.568905
C15	201694P4_G	G	A.Conservative	2.145717	.997716	5337.5	118.261694	44.052039	534.83934		.568905
C15	208825P7_G	G	A.Conservative	5.600796	.998654	7129.7	7.466046	11.293864	457.664442		.568905
C15	209189P2_G	G	A.Conservative	3.364099	.997279	6277.1	116.361376	51.197252	543.094434		.568905
C15	210090P15_G	NOCALL	D.Low Probability	1.293163	.386705	5515.6	14.014418	2.506549	568.07244		1.328101
C16	201322P9_G	G	A.Conservative	2.824022	.995969	6445.3	54.625845	30.353573	588.155198		.567302
C16	201694P4_G	G	A.Conservative	1.877059	.996558	5337.5	135.674975	62.022918	548.156209		.567302
C16	208825P7_G	G	A.Conservative	1.903473	.998965	7129.7	13.711966	16.037235	485.684987		.746375
C16	209189P2_G	G	A.Conservative	2.824308	.998424	6277.1	137.990761	74.432244	574.146659		.567302
C16	210090P15_G	NOCALL	D.Low Probability	1.277133	.200528	5515.6	6.504397	1.351819	532.675785		1.343006
C17	201322P9_G	G	A.Conservative	1.683369	.998056	6445.3	39.499205	17.866662	583.647763		.522947
C17	201694P4_G	G	A.Conservative	.86625	.995002	5337.5	107.48335	39.749777	530.23333		.522947
C17	208825P7_G	NOCALL	D.Low Probability	3.662367	.766398	7129.7	23.435139	4.632296	427.313563		1.409637
C17	209189P2_G	G	A.Conservative	1.684719	.997133	6277.1	118.091219	51.778391	568.172072		.522947
C17	210090P15_G	NOCALL	D.Low Probability	.499673	.984882	5515.6	64.138095	9.165965	521.465391		1.409637
C18	201322P9_G	G	A.Conservative	-.045915	.996761	6445.3	58.47638	28.990953	607.774404		.557106
C18	201694P4_G	G	A.Conservative	-.628451	.998245	5337.5	151.354667	60.497522	528.203554		.557106
C18	208825P7_G	G	A.Conservative	.021625	.833825	7129.7	16.109674	8.36849	444.45816		.988201
C18	209189P2_G	G	A.Conservative	-.041856	.997177	6277.1	152.175992	73.00109	592.417201		.557106
C18	210090P15_G	NOCALL	D.Low Probability	-.435435	.147159	5515.6	5.553463	1.054288	535.552133		1.455898
C19	201322P9_G	G	A.Conservative	2.183629	.995994	6445.3	29.907801	19.864831	525.920725		.4478
C19	201694P4_G	G	A.Conservative	.968971	.997036	5337.5	82.825448	44.824351	480.367071		.4478
C19	208825P7_G	NOCALL	D.Low Probability	2.955013	.734615	7129.7	19.12604	4.450247	382.156945		1.216436
C19	209189P2_G	G	A.Conservative	2.187031	.996821	6277.1	78.323315	50.42825	512.669906		.4478
C19	210090P15_G	NOCALL	D.Low Probability	.551902	.127312	5515.6	5.382173	.934782	525.38794		1.216436
C20	201322P9_G	G	A.Conservative	1.47289	.996599	6445.3	43.171981	20.378535	584.486421		.564357
C20	201694P4_G	G	A.Conservative	.70083	.997887	5337.5	95.151486	36.583788	545.560795		.564357
C20	208825P7_G	G	C.Aggressive	2.965192	.913685	7129.7	24.611816	5.50416	456.463879		1.312924
C20	209189P2_G	G	A.Conservative	1.475788	.997104	6277.1	104.379375	47.745529	569.886315		.564357
C20	210090P15_G	NOCALL	D.Low Probability	.795114	.984159	5515.6	48.296033	7.762746	538.445542		1.312924
C21	201322P9_G	G	A.Conservative	4.662435	.993812	6445.3	46.243441	23.826411	483.841384		.571498
C21	201694P4_G	G	A.Conservative	3.47131	.995114	5337.5	102.687059	43.119782	467.552983		.571498
C21	208825P7_G	G	A.Conservative	4.756047	.997009	7129.7	24.486722	17.492946	522.864176		1.115071
C21	209189P2_G	G	A.Conservative	4.667099	.996734	6277.1	96.829113	48.360337	469.655925		.571498
C21	210090P15_G	NOCALL	D.Low Probability	2.517744	.261079	5515.6	11.50797	1.774631	490.416133		1.70069
C22	201322P9_G	G	A.Conservative	2.757573	.998742	6445.3	28.016505	17.88178	566.413185		.594686
C22	201694P4_G	G	A.Conservative	3.895304	.995317	5337.5	13.751842	11.736698	500.481656		.359269
C22	208825P7_G	NOCALL	D.Low Probability	2.840223	.528992	7129.7	8.537803	3.225998	420.853867		1.000365
C22	209189P2_G	G	A.Conservative	4.204343	.992782	6277.1	9.524156	11.247173	518.009107		.359269
C22	210090P15_G	NOCALL	D.Low Probability	2.107337	.692793	5515.6	15.722817	4.275252	543.868254		1.000365
C23	201322P9_G	G	A.Conservative	1.092392	.996417	6445.3	20.03278	14.216125	622.963981		.556338
C23	201694P4_G	G	A.Conservative	.370329	.995523	5337.5	21.990728	12.655703	486.749016		.556338
C23	208825P7_G	G	A.Conservative	.534577	.810161	7129.7	5.817491	8.148276	544.915388		.556338
C23	209189P2_G	G	A.Conservative	1.099784	.999026	6277.1	29.624119	21.554177	609.355975		.556338
C23	210090P15_G	NOCALL	I.Bad Spectrum	0	0	0	0	0	0		0
C24	201322P9_G	G	A.Conservative	.878936	.889583	6445.3	14.818138	8.978134	539.260958		.490328
C24	201694P4_G	NOCALL	D.Low Probability	-.385638	.810412	5337.5	28.159119	4.913907	511.862203		1.246209
C24	208825P7_G	NOCALL	I.Bad Spectrum	0	0	0	0	0	0		0
C24	209189P2_G	NOCALL	D.Low Probability	.323806	.996759	6277.1	56.137174	11.88645	572.493964		1.246209
C24	210090P15_G	NOCALL	D.Low Probability	-.383872	.163792	5515.6	6.013336	1.088884	511.184799		1.246209
D01	201322P9_G	G	A.Conservative	2.739246	.995419	6445.3	26.063114	16.615769	482.578729		.46362
D01	201694P4_G	G	A.Conservative	1.428804	.997046	5337.5	72.104448	36.569676	442.539017		.46362
D01	208825P7_G	G	A.Conservative	3.450043	.994875	7129.7	10.845865	13.944657	505.918763		.713632
D01	209189P2_G	G	A.Conservative	2.738291	.996891	6277.1	70.739127	43.574663	472.266914		.46362
D01	210090P15_G	NOCALL	D.Low Probability	.783235	.133533	5515.6	5.538149	.996577	477.449322		1.345113
D02	201322P9_G	G	A.Conservative	4.178547	.997035	6445.3	38.047249	22.126414	447.084531		.512887
D02	201694P4_G	NOCALL	D.Low Probability	1.747665	.988122	5337.5	58.579422	11.88607	497.1353		1.247358
D02	208825P7_G	G	A.Conservative	5.286095	.9983	7129.7	10.448437	14.069029	464.585246		.512887
D02	209189P2_G	G	A.Conservative	3.584987	.995919	6277.1	21.472764	12.098907	496.719857		.512887
D02	210090P15_G	NOCALL	D.Low Probability	1.863963	.144574	5515.6	4.632697	.973438	486.267433		1.247358
D03	201322P9_G	G	A.Conservative	2.349265	.99823	6445.3	33.727606	20.231131	605.135738		.457087
D03	201694P4_G	G	A.Conservative	1.457669	.996378	5337.5	61.874269	29.579305	491.865778		.457087
D03	208825P7_G	G	A.Conservative	2.905736	.998457	7129.7	12.530041	12.873248	492.479111		.663746
D03	209189P2_G	G	A.Conservative	2.348755	.997298	6277.1	73.357865	42.518992	588.082015		.457087
D03	210090P15_G	NOCALL	D.Low Probability	.29155	0	5515.6	.775145	.22214	540.995962		.840417
D04	201322P9_G	G	A.Conservative	2.857808	.996342	6445.3	47.412862	25.105613	652.8498		.520108
D04	201694P4_G	G	A.Conservative	1.856864	.998275	5337.5	111.5489	47.653201	536.314095		.520108
D04	208825P7_G	G	A.Conservative	2.65366	.995383	7129.7	13.038339	12.653897	451.010945		.742516
D04	209189P2_G	G	A.Conservative	2.857396	.997923	6277.1	103.641164	53.115311	635.006683		.520108
D04	210090P15_G	NOCALL	D.Low Probability	1.847784	.989486	5515.6	37.032854	7.40372	565.819039		1.395978
D05	201322P9_G	G	A.Conservative	2.679551	.994476	6445.3	19.263961	11.224173	513.809351		.448037
D05	201694P4_G	G	A.Conservative	1.460899	.996936	5337.5	62.162486	28.862588	481.939696		.448037
D05	208825P7_G	G	A.Conservative	3.319885	.954847	7129.7	12.646158	9.582079	476.182394		1.038443
D05	209189P2_G	G	A.Conservative	2.679969	.99672	6277.1	55.867277	31.449402	504.909158		.448037
D05	210090P15_G	NOCALL	D.Low Probability	1.118424	.479562	5515.6	15.259493	3.028679	541.349716		1.184114
D06	201322P9_G	G	A.Conservative	2.883988	.997196	6445.3	23.604951	14.938241	489.128465		.450756
D06	201694P4_G	G	A.Conservative	1.697239	.997332	5337.5	57.552893	28.428094	471.86602		.450756
D06	208825P7_G	G	C.Aggressive	2.471779	.819564	7129.7	16.36413	4.941247	429.385614		1.152392
D06	209189P2_G	G	A.Conservative	2.886027	.9963	6277.1	53.298946	32.50388	476.120926		.450756
D06	210090P15_G	G	A.Conservative	1.159924	.812538	5515.6	22.622382	8.273561	501.798999		.658803
D07	201322P9_G	G	A.Conservative	3.197286	.99636	6445.3	39.806874	23.766723	516.24494		.493151
D07	201694P4_G	G	A.Conservative	2.228498	.994231	5337.5	116.456982	56.692589	477.934175		.493151
D07	208825P7_G	G	A.Conservative	3.88246	.999258	7129.7	25.00371	12.417437	488.99267		1.188335
D07	209189P2_G	G	A.Conservative	3.195929	.996758	6277.1	90.796127	52.552176	502.840672		.493151
D07	210090P15_G	NOCALL	D.Low Probability	1.374553	.988481	5515.6	76.895314	25.533117	513.452109		1.421924
D08	201322P9_G	G	A.Conservative	1.74518	.995631	6445.3	20.502332	15.539691	591.963877		.451625
D08	201694P4_G	G	A.Conservative	1.753179	.997912	5337.5	63.08605	37.200825	528.552818		.451625
D08	208825P7_G	NOCALL	D.Low Probability	2.473405	.743109	7129.7	11.160068	4.497549	384.603736		1.040621
D08	209189P2_G	G	A.Conservative	1.744022	.99639	6277.1	54.848267	40.066809	576.27301		.451625
D08	210090P15_G	G	A.Conservative	1.755619	.994809	5515.6	21.991957	13.521361	549.175513		.451625
D09	201322P9_G	G	A.Conservative	3.200257	.998534	6445.3	28.260269	14.64733	530.764523		.505368
D09	201694P4_G	G	A.Conservative	1.931195	.996802	5337.5	88.842874	37.019548	488.089291		.505368
D09	208825P7_G	G	C.Aggressive	2.645532	.952465	7129.7	21.428249	5.725424	494.743482		1.269651
D09	209189P2_G	G	A.Conservative	3.206679	.997303	6277.1	92.044149	46.147324	517.676558		.505368
D09	210090P15_G	NOCALL	D.Low Probability	.975356	.852548	5515.6	26.925615	5.280613	513.599357		1.269651
D10	201322P9_G	G	A.Conservative	3.136906	.995882	6445.3	32.580135	15.939388	571.212973		.50562
D10	201694P4_G	G	A.Conservative	2.073947	.995296	5337.5	90.630756	35.226738	525.121459		.50562
D10	208825P7_G	G	A.Conservative	3.648291	.867316	7129.7	9.485272	8.711204	556.960902		.73334
D10	209189P2_G	G	A.Conservative	3.139822	.997578	6277.1	91.953839	43.441451	554.33422		.50562
D10	210090P15_G	NOCALL	D.Low Probability	1.685302	.992313	5515.6	52.776198	8.656079	545.82732		1.347446
D11	201322P9_G	G	A.Conservative	3.413318	.996149	6445.3	38.870357	19.936525	546.371264		.536954
D11	201694P4_G	G	A.Conservative	2.45895	.99738	5337.5	91.405076	38.209044	478.050731		.536954
D11	208825P7_G	G	A.Conservative	5.36559	.801199	7129.7	4.886036	8.034785	506.777515		.536954
D11	209189P2_G	G	A.Conservative	3.417412	.997959	6277.1	87.624185	43.557905	532.133702		.536954
D11	210090P15_G	NOCALL	D.Low Probability	1.62778	.981834	5515.6	36.888738	6.968493	526.669028		1.397928
D12	201322P9_G	G	A.Conservative	.830437	.997314	6445.3	35.694084	18.529124	563.410073		.509585
D12	201694P4_G	G	A.Conservative	-.147818	.995908	5337.5	48.878983	20.561112	526.875281		.509585
D12	208825P7_G	G	A.Conservative	.089232	.996976	7129.7	9.390687	11.562181	458.935977		.770579
D12	209189P2_G	G	A.Conservative	.828354	.996803	6277.1	67.821132	34.092565	548.481713		.509585
D12	210090P15_G	NOCALL	D.Low Probability	-.11711	.16795	5515.6	6.463854	1.143335	549.774238		1.30937
D13	201322P9_G	G	A.Conservative	3.429159	.995623	6445.3	27.940069	15.921524	508.832347		.475162
D13	201694P4_G	G	A.Conservative	2.006077	.997576	5337.5	85.67945	39.29525	465.256994		.475162
D13	208825P7_G	NOCALL	D.Low Probability	4.547073	.659351	7129.7	18.057932	4.005427	375.049028		1.36955
D13	209189P2_G	G	A.Conservative	3.431639	.997761	6277.1	82.431656	45.44813	495.945264		.475162
D13	210090P15_G	NOCALL	D.Low Probability	1.327492	.116194	5515.6	5.527233	.888442	490.483225		1.36955
D14	201322P9_G	G	A.Conservative	3.30278	.994734	6445.3	32.470575	19.890145	538.173195		.46039
D14	201694P4_G	G	A.Conservative	2.198511	.994074	5337.5	79.834924	40.423069	526.720047		.46039
D14	208825P7_G	G	A.Conservative	4.512047	.999324	7129.7	17.132221	15.008425	516.144258		.930056
D14	209189P2_G	G	A.Conservative	3.304301	.996554	6277.1	89.526795	53.257425	525.503289		.46039
D14	210090P15_G	G	A.Conservative	2.196923	.990625	5515.6	19.785432	10.325343	558.492556		.46039
D15	201322P9_G	G	A.Conservative	3.085671	.993319	6445.3	48.481796	24.533018	513.23068		.579581
D15	201694P4_G	G	A.Conservative	1.676032	.997005	5337.5	128.171008	51.847583	486.636114		.579581
D15	208825P7_G	G	A.Conservative	4.727213	.995616	7129.7	6.810002	9.97159	490.561012		.579581
D15	209189P2_G	G	A.Conservative	3.085789	.996896	6277.1	129.269386	63.24412	499.349969		.579581
D15	210090P15_G	NOCALL	D.Low Probability	1.807995	.170176	5515.6	6.29836	1.193154	524.597005		1.35086
D16	201322P9_G	G	A.Conservative	3.366365	.998379	6445.3	42.098375	18.643111	530.858762		.569881
D16	201694P4_G	G	A.Conservative	1.85114	.995093	5337.5	86.615323	31.037453	500.95913		.569881
D16	208825P7_G	G	A.Conservative	3.055651	.998352	7129.7	10.526389	10.635543	438.96988		.776818
D16	209189P2_G	G	A.Conservative	3.367043	.997474	6277.1	99.603773	42.701889	517.121152		.569881
D16	210090P15_G	NOCALL	D.Low Probability	1.682574	.982324	5515.6	35.187945	7.203279	520.894459		1.314851
D17	201322P9_G	G	A.Conservative	2.779185	.996075	6445.3	34.998592	18.504521	540.005491		.519254
D17	201694P4_G	G	A.Conservative	1.555041	.997716	5337.5	87.541325	37.628619	502.624126		.519254
D17	208825P7_G	G	A.Conservative	2.759099	.996228	7129.7	13.159906	11.61548	509.084932		.882007
D17	209189P2_G	G	A.Conservative	2.780334	.997148	6277.1	91.095146	46.66423	525.53383		.519254
D17	210090P15_G	NOCALL	D.Low Probability	.884893	.233652	5515.6	9.863147	1.560144	538.789221		1.344746
D18	201322P9_G	G	A.Conservative	.601227	.996075	6445.3	38.842541	24.891952	604.432886		.449973
D18	201694P4_G	G	A.Conservative	-.489816	.99386	5337.5	51.408232	25.913117	513.311922		.449973
D18	208825P7_G	G	A.Conservative	.013525	.998357	7129.7	10.816874	14.662712	496.258715		.663201
D18	209189P2_G	G	A.Conservative	.601267	.997329	6277.1	79.820269	49.346688	589.133389		.449973
D18	210090P15_G	NOCALL	D.Low Probability	.030363	.079138	5515.6	3.496561	.644191	488.503383		1.358918
D19	201322P9_G	G	A.Conservative	2.812075	.99422	6445.3	28.446767	18.017972	483.8177		.489316
D19	201694P4_G	G	A.Conservative	1.669491	.997805	5337.5	87.060081	45.113512	491.321876		.489316
D19	208825P7_G	NOCALL	D.Low Probability	3.614228	.696433	7129.7	19.924536	4.215649	422.618503		1.378898
D19	209189P2_G	G	A.Conservative	2.811136	.996468	6277.1	76.928472	47.262209	471.477123		.489316
D19	210090P15_G	NOCALL	D.Low Probability	1.092047	.287258	5515.6	12.022618	1.883679	509.254353		1.378898
D20	201322P9_G	G	A.Conservative	3.963631	.997388	6445.3	46.151719	19.506283	511.653928		.582984
D20	201694P4_G	G	A.Conservative	3.050102	.994963	5337.5	92.647373	31.654899	464.482732		.582984
D20	208825P7_G	G	A.Conservative	5.605357	.947016	7129.7	5.47071	9.494716	581.694768		.582984
D20	209189P2_G	G	A.Conservative	3.963921	.9954	6277.1	99.076275	40.53094	496.485757		.582984
D20	210090P15_G	NOCALL	D.Low Probability	2.223214	.983096	5515.6	46.629732	8.74359	492.894474		1.364223
D21	201322P9_G	G	A.Conservative	3.834784	.998898	6445.3	19.474493	13.848422	601.933713		.480925
D21	201694P4_G	G	A.Conservative	3.293571	.998105	5337.5	45.807722	26.433986	517.262902		.480925
D21	208825P7_G	G	A.Conservative	3.011518	.931311	7129.7	7.675667	9.348912	468.849472		.682368
D21	209189P2_G	G	A.Conservative	3.834427	.996196	6277.1	42.253186	29.120073	584.731838		.480925
D21	210090P15_G	NOCALL	D.Low Probability	1.451046	.181992	5515.6	4.268643	1.241359	554.752686		.889996
D22	201322P9_G	G	A.Conservative	2.687557	.997808	6445.3	40.347735	19.64082	619.815626		.538747
D22	201694P4_G	G	A.Conservative	1.580419	.995783	5337.5	75.057948	29.646512	535.882178		.538747
D22	208825P7_G	G	A.Conservative	4.386914	.999345	7129.7	5.976486	11.925093	542.688493		.538747
D22	209189P2_G	G	A.Conservative	2.688865	.998679	6277.1	95.323558	44.941332	603.06648		.538747
D22	210090P15_G	NOCALL	D.Low Probability	1.238668	.101531	5515.6	4.091339	.763592	552.587262		1.208782
D23	201322P9_G	G	A.Conservative	2.805369	.996265	6445.3	41.4387	24.242844	510.912487		.514028
D23	201694P4_G	G	A.Conservative	1.562879	.996423	5337.5	86.26143	40.091939	477.245306		.514028
D23	208825P7_G	G	A.Conservative	5.31718	.80308	7129.7	8.916984	8.06805	400.366032		.514028
D23	209189P2_G	G	A.Conservative	2.810566	.997503	6277.1	78.054515	44.114805	497.534594		.514028
D23	210090P15_G	NOCALL	I.Bad Spectrum	0	0	0	0	0	0		0
D24	201322P9_G	G	A.Conservative	-.091841	.994641	6445.3	23.715392	10.371924	587.317311		.826735
D24	201694P4_G	NOCALL	D.Low Probability	-.699323	.994792	5337.5	25.933187	6.074886	509.604838		1.074652
D24	208825P7_G	NOCALL	I.Bad Spectrum	0	0	0	0	0	0		0
D24	209189P2_G	NOCALL	D.Low Probability	-.34681	.993274	6277.1	24.65399	7.090606	609.603472		1.074652
D24	210090P15_G	NOCALL	I.Bad Spectrum	0	0	0	0	0	0		0
E01	201322P9_G	G	A.Conservative	-.839889	.995862	6445.3	23.278166	12.23598	491.32612		.474426
E01	201694P4_G	G	A.Conservative	-1.545795	.997437	5337.5	59.564572	25.488518	491.175419		.474426
E01	208825P7_G	G	C.Aggressive	-.97547	.910703	7129.7	19.353727	5.481294	460.117099		1.214684
E01	209189P2_G	G	A.Conservative	-.824772	.996006	6277.1	62.671439	31.917565	478.459478		.474426
E01	210090P15_G	NOCALL	D.Low Probability	-2.171463	.429557	5515.6	13.610188	2.756361	506.085451		1.214684
E02	201322P9_G	G	A.Conservative	.540994	.998933	6445.3	29.498074	18.33246	497.095389		.468138
E02	201694P4_G	NOCALL	D.Low Probability	-1.091078	.992144	5337.5	65.068055	15.385421	496.051671		1.001947
E02	208825P7_G	G	A.Conservative	-.129848	.997848	7129.7	21.738738	16.152907	502.946445		.747793
E02	209189P2_G	NOCALL	D.Low Probability	-.561346	.996652	6277.1	33.27299	9.401124	568.657152		1.001947
E02	210090P15_G	NOCALL	D.Low Probability	-.988305	.156102	5515.6	4.257549	1.041307	494.06698		1.001947
E03	201322P9_G	G	B.Moderate	.695191	.877276	6445.3	24.610093	7.061703	550.407537		1.113727
E03	201694P4_G	NOCALL	D.Low Probability	-.306831	.637107	5337.5	17.232257	3.925385	508.763395		1.113727
E03	208825P7_G	NOCALL	I.Bad Spectrum	0	0	0	0	0	0		0
E03	209189P2_G	NOCALL	D.Low Probability	.605601	.800547	6277.1	17.722212	4.913136	547.759532		1.113727
E03	210090P15_G	NOCALL	D.Low Probability	-.294565	.147055	5515.6	4.188154	.99078	489.921566		1.113727
E04	201322P9_G	G	A.Conservative	-.192876	.997901	6445.3	27.044995	17.899138	591.470864		.484436
E04	201694P4_G	G	A.Conservative	-1.090512	.996983	5337.5	48.81713	25.681502	545.585175		.484436
E04	208825P7_G	G	A.Conservative	-.328063	.805231	7129.7	8.340083	8.093752	609.30627		.748388
E04	209189P2_G	G	A.Conservative	-.194097	.998228	6277.1	75.302344	48.158973	575.920827		.484436
E04	210090P15_G	NOCALL	D.Low Probability	-.876133	.990096	5515.6	40.2978	7.93652	542.143554		1.324844
E05	201322P9_G	G	A.Conservative	.003593	.996457	6445.3	45.148236	22.633489	585.125688		.484111
E05	201694P4_G	G	A.Conservative	-.621791	.998076	5337.5	106.735506	43.602633	505.962131		.484111
E05	208825P7_G	G	A.Conservative	-.194013	.995854	7129.7	16.65704	11.402963	445.5774		.840685
E05	209189P2_G	G	A.Conservative	.007608	.997546	6277.1	123.344372	59.915163	569.452903		.484111
E05	210090P15_G	NOCALL	D.Low Probability	-.94526	.986228	5515.6	47.091911	8.981556	538.501849		1.293772
E06	201322P9_G	G	A.Conservative	.894216	.995188	6445.3	23.714375	14.215853	455.973199		.44812
E06	201694P4_G	G	A.Conservative	-.181409	.994529	5337.5	55.345759	27.347391	465.797621		.44812
E06	208825P7_G	NOCALL	D.Low Probability	1.050802	.701404	7129.7	13.992112	4.247879	426.849337		1.280493
E06	209189P2_G	G	A.Conservative	.897501	.995017	6277.1	50.363061	29.29992	445.84471		.44812
E06	210090P15_G	NOCALL	D.Low Probability	-.717139	.253497	5515.6	7.65954	1.671265	495.623517		1.280493
E07	201322P9_G	G	A.Conservative	.688343	.997274	6445.3	36.482331	24.60272	550.214711		.46897
E07	201694P4_G	G	A.Conservative	-.129087	.996629	5337.5	63.848052	35.163605	495.009751		.46897
E07	208825P7_G	G	A.Conservative	2.063783	.99378	7129.7	5.027745	10.398638	516.067199		.46897
E07	209189P2_G	G	A.Conservative	.693081	.997665	6277.1	81.402023	53.23645	535.931921		.46897
E07	210090P15_G	NOCALL	D.Low Probability	-.549401	.371263	5515.6	13.976465	2.339618	526.576145		1.314115
E08	201322P9_G	G	A.Conservative	.013234	.99864	6445.3	20.580161	13.006108	595.848526		.475348
E08	201694P4_G	G	A.Conservative	-.703872	.996458	5337.5	70.302171	35.646473	480.467617		.475348
E08	208825P7_G	G	C.Aggressive	.279961	.827238	7129.7	15.151588	4.989742	458.115659		1.15509
E08	209189P2_G	G	A.Conservative	.019107	.995412	6277.1	70.743398	43.24914	580.895727		.475348
E08	210090P15_G	G	A.Conservative	-1.438708	.98397	5515.6	28.427146	11.483302	495.701173		.686659
E09	201322P9_G	G	A.Conservative	2.206058	.996525	6445.3	15.424522	11.695725	601.642821		.413374
E09	201694P4_G	G	A.Conservative	1.829564	.997455	5337.5	42.361766	25.782833	514.49661		.413374
E09	208825P7_G	NOCALL	D.Low Probability	2.275752	.710516	7129.7	11.786351	4.304591	459.317524		.955101
E09	209189P2_G	G	A.Conservative	2.212	.994182	6277.1	29.244295	21.454262	584.127959		.413374
E09	210090P15_G	NOCALL	D.Low Probability	1.582723	.991235	5515.6	27.818856	7.277914	537.039832		.955101
E10	201322P9_G	G	A.Conservative	2.311761	.999214	6445.3	20.932218	15.56673	603.54805		.407559
E10	201694P4_G	G	A.Conservative	2.135493	.99665	5337.5	50.371495	30.007583	535.876394		.407559
E10	208825P7_G	NOCALL	D.Low Probability	.366832	.689586	7129.7	12.13191	4.186762	404.985483		.967755
E10	209189P2_G	G	A.Conservative	2.313926	.997212	6277.1	34.570122	24.864666	588.734202		.407559
E10	210090P15_G	NOCALL	D.Low Probability	1.418055	.988299	5515.6	31.177968	7.837471	564.020424		.967755
E11	201322P9_G	G	A.Conservative	.338168	.999049	6445.3	55.733862	30.006328	652.810612		.533787
E11	201694P4_G	G	A.Conservative	-.254529	.997703	5337.5	108.323598	47.175084	559.58693		.533787
E11	208825P7_G	G	A.Conservative	.241824	.997705	7129.7	8.031818	17.153908	559.072416		.533787
E11	209189P2_G	G	A.Conservative	.338253	.998048	6277.1	114.949751	59.925688	636.049337		.533787
E11	210090P15_G	NOCALL	D.Low Probability	-.899288	.987151	5515.6	36.328322	6.009374	555.32619		1.315232
E12	201322P9_G	G	A.Conservative	-.655735	.99505	6445.3	40.699219	19.745766	580.979193		.570932
E12	201694P4_G	G	A.Conservative	-1.397779	.997907	5337.5	115.796955	45.974958	541.027613		.570932
E12	208825P7_G	NOCALL	D.Low Probability	-.03844	.586375	7129.7	19.895443	3.565287	395.462531		1.583752
E12	209189P2_G	G	A.Conservative	-.654646	.996997	6277.1	120.585991	56.735569	564.936641		.570932
E12	210090P15_G	NOCALL	D.Low Probability	-1.375774	.438401	5515.6	20.958667	2.756818	536.593158		1.583752
E13	201322P9_G	G	A.Conservative	.973712	.99384	6445.3	23.677728	12.691079	469.919775		.524247
E13	201694P4_G	G	A.Conservative	.017992	.994259	5337.5	62.160855	26.883481	463.773237		.524247
E13	208825P7_G	NOCALL	D.Low Probability	3.235417	.429709	7129.7	8.503134	2.642267	513.516095		.993401
E13	209189P2_G	G	A.Conservative	.984379	.995384	6277.1	80.096055	41.546585	458.08071		.524247
E13	210090P15_G	NOCALL	D.Low Probability	-.404443	.110491	5515.6	3.547735	.809061	480.872687		.993401
E14	201322P9_G	G	A.Conservative	-.421074	.994223	6445.3	23.046541	17.70803	518.867271		.420747
E14	201694P4_G	G	A.Conservative	-1.067752	.995526	5337.5	50.03785	31.689843	500.747007		.420747
E14	208825P7_G	G	A.Conservative	-.51486	.999149	7129.7	14.160411	14.061576	554.61387		.852114
E14	209189P2_G	G	A.Conservative	-.414103	.997453	6277.1	50.682992	37.81506	504.9402		.420747
E14	210090P15_G	NOCALL	D.Low Probability	-1.762886	.102347	5515.6	3.379844	.784479	533.182755		1.086773
E15	201322P9_G	G	A.Conservative	.410988	.997165	6445.3	38.50088	26.476905	604.321938		.481817
E15	201694P4_G	G	A.Conservative	-.447505	.996093	5337.5	85.237576	47.400008	525.191633		.481817
E15	208825P7_G	G	A.Conservative	-.19939	.900103	7129.7	7.62621	9.037816	534.842505		.481817
E15	209189P2_G	G	A.Conservative	.416121	.9967	6277.1	72.317457	48.17315	588.014017		.481817
E15	210090P15_G	NOCALL	D.Low Probability	-1.022124	.69057	5515.6	22.30703	4.281086	552.161829		1.258256
E16	201322P9_G	G	A.Conservative	1.190463	.994674	6445.3	43.995487	21.32269	503.758292		.550621
E16	201694P4_G	G	A.Conservative	.343423	.996456	5337.5	99.476887	38.749434	458.334434		.550621
E16	208825P7_G	G	A.Conservative	2.140504	.997625	7129.7	13.881383	12.998859	486.564889		.812261
E16	209189P2_G	G	A.Conservative	1.193383	.995377	6277.1	122.271844	57.323295	491.453871		.550621
E16	210090P15_G	NOCALL	D.Low Probability	-.137932	.142878	5515.6	5.442088	1.035361	528.666729		1.232071
E17	201322P9_G	G	A.Conservative	.48156	.99691	6445.3	14.533678	14.146732	653.826225		.42757
E17	201694P4_G	G	A.Conservative	.684993	.995186	5337.5	36.553545	27.307179	539.993764		.42757
E17	208825P7_G	NOCALL	D.Low Probability	.180018	.673477	7129.7	7.636949	4.14336	255.859197		.78689
E17	209189P2_G	G	A.Conservative	.485159	.997178	6277.1	35.933662	33.682385	636.543286		.42757
E17	210090P15_G	G	A.Conservative	.7036	.99876	5515.6	29.325865	22.922279	571.830877		.42757
E18	201322P9_G	G	A.Conservative	-1.092509	.997461	6445.3	51.020628	30.474326	532.053091		.516867
E18	201694P4_G	G	A.Conservative	-2.134379	.993443	5337.5	22.937664	11.251795	519.471797		.516867
E18	208825P7_G	G	A.Conservative	-.384705	.999254	7129.7	15.098675	35.311148	493.727672		.516867
E18	209189P2_G	G	A.Conservative	-1.093508	.995089	6277.1	45.327305	26.269716	544.270442		.516867
E18	210090P15_G	NOCALL	D.Low Probability	-2.35491	.177944	5515.6	3.588369	1.185387	551.458572		.930522
E19	201322P9_G	G	A.Conservative	-.083836	.997487	6445.3	23.274463	15.937627	583.629799		.40822
E19	201694P4_G	G	A.Conservative	-.786227	.997725	5337.5	59.729122	33.562137	554.471666		.40822
E19	208825P7_G	G	A.Conservative	-.438482	.802657	7129.7	9.111532	8.061472	500.963512		.755858
E19	209189P2_G	G	A.Conservative	-.077181	.997337	6277.1	65.609913	43.578598	569.849188		.40822
E19	210090P15_G	NOCALL	D.Low Probability	-1.333926	.208047	5515.6	6.28999	1.378794	584.271844		1.161969
E20	201322P9_G	G	A.Conservative	1.447325	.996952	6445.3	35.169887	12.716303	563.83023		.585075
E20	201694P4_G	G	A.Conservative	.901661	.997743	5337.5	123.136322	35.444548	503.747214		.585075
E20	208825P7_G	NOCALL	D.Low Probability	1.732516	.625505	7129.7	19.504355	3.798036	487.222461		1.640414
E20	209189P2_G	G	A.Conservative	1.453307	.996015	6277.1	122.392861	42.73117	549.139984		.585075
E20	210090P15_G	NOCALL	D.Low Probability	.075771	0	5515.6	3.299172	.476214	522.454183		1.640414
E21	201322P9_G	G	A.Conservative	.124261	.997129	6445.3	51.051768	26.608702	549.461764		.544066
E21	201694P4_G	G	A.Conservative	-.657706	.995797	5337.5	136.386875	58.013135	520.408455		.544066
E21	208825P7_G	G	A.Conservative	.847317	.997274	7129.7	6.831549	12.302758	554.917164		.544066
E21	209189P2_G	G	A.Conservative	.13275	.997845	6277.1	129.290621	65.329506	535.075443		.544066
E21	210090P15_G	NOCALL	D.Low Probability	-1.398487	.981519	5515.6	35.885452	6.647181	547.228648		1.468415
E22	201322P9_G	G	A.Conservative	1.27345	.996292	6445.3	44.574255	23.179283	561.856784		.529858
E22	201694P4_G	G	A.Conservative	.551675	.998237	5337.5	114.586217	47.622297	497.920934		.529858
E22	208825P7_G	G	C.Aggressive	1.55073	.905493	7129.7	22.08542	5.448917	435.068931		1.345531
E22	209189P2_G	G	A.Conservative	1.275937	.99755	6277.1	118.600846	59.617707	545.17438		.529858
E22	210090P15_G	NOCALL	D.Low Probability	-.10912	.942044	5515.6	31.761762	5.8332	532.659757		1.345531
E23	201322P9_G	G	A.Conservative	.773779	.998322	6445.3	57.797945	28.873424	555.433756		.52619
E23	201694P4_G	G	A.Conservative	-.135442	.994554	5337.5	96.4392	38.882232	471.580132		.52619
E23	208825P7_G	G	A.Conservative	1.16711	.997689	7129.7	16.191299	24.931387	483.791789		.52619
E23	209189P2_G	G	A.Conservative	.71013	.994433	6277.1	84.010403	40.617218	545.519791		.52619
E23	210090P15_G	NOCALL	D.Low Probability	-.946483	.187815	5515.6	6.173676	1.280481	482.027738		1.111756
E24	201322P9_G	G	A.Conservative	-2.839315	.810077	6445.3	24.472106	8.166417	578.007496		1.101417
E24	201694P4_G	NOCALL	D.Low Probability	-3.006016	.709317	5337.5	19.316317	4.328677	465.206465		1.208032
E24	208825P7_G	NOCALL	I.Bad Spectrum	0	0	0	0	0	0		0
E24	209189P2_G	G	B.Moderate	-3.401875	.842732	6277.1	24.277887	6.846278	576.769759		1.208032
E24	210090P15_G	NOCALL	I.Bad Spectrum	0	0	0	0	0	0		0
F01	201322P9_G	G	A.Conservative	.864521	.996772	6445.3	35.01626	17.262658	477.802304		.546191
F01	201694P4_G	G	A.Conservative	-.641249	.996649	5337.5	92.899878	37.241358	462.469736		.546191
F01	208825P7_G	G	C.Aggressive	.172238	.835546	7129.7	23.385061	5.038707	433.348789		1.470315
F01	209189P2_G	G	A.Conservative	.872809	.997734	6277.1	89.255218	42.625145	462.450565		.546191
F01	210090P15_G	NOCALL	D.Low Probability	-1.072908	.377253	5515.6	15.627459	2.431203	520.83709		1.470315
F02	201322P9_G	G	A.Conservative	3.054745	.997264	6445.3	21.83286	19.44744	546.994212		.378114
F02	201694P4_G	NOCALL	D.Low Probability	.742027	.569381	5337.5	15.903924	3.520592	520.676814		1.013264
F02	208825P7_G	G	A.Conservative	1.96504	.997	7129.7	17.901631	13.609681	500.546749		.640295
F02	209189P2_G	G	A.Conservative	2.988268	.850769	6277.1	9.898463	8.533285	562.332182		.378114
F02	210090P15_G	NOCALL	D.Low Probability	.84225	.179197	5515.6	5.088779	1.165171	502.207264		1.013264
F03	201322P9_G	G	A.Conservative	1.600257	.996073	6445.3	34.395197	19.65149	560.775478		.532334
F03	201694P4_G	G	A.Conservative	.661589	.998477	5337.5	94.951025	43.238075	504.630026		.532334
F03	208825P7_G	G	C.Aggressive	2.061534	.906052	7129.7	23.520146	5.453298	434.972381		1.470466
F03	209189P2_G	G	A.Conservative	1.601533	.997387	6277.1	93.29772	51.520427	545.836276		.532334
F03	210090P15_G	NOCALL	D.Low Probability	.335041	.334065	5515.6	13.060464	2.181704	540.934329		1.470466
F04	201322P9_G	G	A.Conservative	2.383299	.997618	6445.3	41.130062	21.570908	576.285314		.50879
F04	201694P4_G	G	A.Conservative	1.39202	.995801	5337.5	90.960924	38.591316	535.092416		.50879
F04	208825P7_G	G	C.Aggressive	3.597122	.854116	7129.7	22.442506	5.143868	476.069713		1.408088
F04	209189P2_G	G	A.Conservative	2.385253	.996914	6277.1	94.571559	48.02003	561.363664		.50879
F04	210090P15_G	NOCALL	D.Low Probability	.927412	.744507	5515.6	27.963619	4.618407	534.739627		1.408088
F05	201322P9_G	G	A.Conservative	1.081667	.99729	6445.3	26.873456	18.378107	566.278656		.506065
F05	201694P4_G	G	A.Conservative	-.073914	.996964	5337.5	77.589206	41.706248	543.673626		.506065
F05	208825P7_G	G	A.Conservative	1.440154	.997168	7129.7	14.455158	10.203305	486.498327		1.140949
F05	209189P2_G	G	A.Conservative	1.08299	.996856	6277.1	86.106149	56.834968	551.194786		.506065
F05	210090P15_G	NOCALL	D.Low Probability	-.193188	.158444	5515.6	5.708735	1.098799	561.084714		1.310587
F06	201322P9_G	G	A.Conservative	1.739906	.995885	6445.3	34.393935	15.820622	483.555027		.566617
F06	201694P4_G	G	A.Conservative	.675363	.993751	5337.5	100.310114	37.307817	470.537196		.566617
F06	208825P7_G	G	C.Aggressive	2.303883	.900721	7129.7	24.381738	5.422365	413.982516		1.354338
F06	209189P2_G	G	A.Conservative	1.74445	.994207	6277.1	99.667239	44.379913	472.492738		.566617
F06	210090P15_G	G	A.Conservative	.723458	.986247	5515.6	29.067004	11.18442	485.500452		.566617
F07	201322P9_G	G	A.Conservative	1.273069	.997421	6445.3	14.355797	11.176003	547.954492		.473485
F07	201694P4_G	G	A.Conservative	.058513	.994095	5337.5	20.224392	17.77526	506.015296		.315824
F07	208825P7_G	NOCALL	I.Bad Spectrum	0	0	0	0	0	0		0
F07	209189P2_G	G	A.Conservative	1.185638	.997373	6277.1	14.480091	15.49794	545.247568		.315824
F07	210090P15_G	NOCALL	D.Low Probability	.251434	.439958	5515.6	8.004647	2.77315	534.232323		.845292
F08	201322P9_G	G	A.Conservative	2.616368	.99467	6445.3	34.963731	20.172653	515.454518		.494624
F08	201694P4_G	G	A.Conservative	1.397777	.996525	5337.5	106.165978	49.860966	480.333783		.494624
F08	208825P7_G	G	B.Moderate	4.399555	.818032	7129.7	25.024856	6.575808	418.065074		1.301391
F08	209189P2_G	G	A.Conservative	2.621326	.996646	6277.1	104.640046	58.509602	499.922416		.494624
F08	210090P15_G	G	A.Conservative	1.414178	.989221	5515.6	20.788337	10.09037	503.679958		.494624
F09	201322P9_G	G	A.Conservative	2.562317	.996247	6445.3	41.26213	25.112635	602.508123		.536408
F09	201694P4_G	G	A.Conservative	1.895874	.993656	5337.5	109.773527	54.156165	540.055745		.536408
F09	208825P7_G	G	A.Conservative	4.20379	.998266	7129.7	7.004246	10.048617	438.948182		.536408
F09	209189P2_G	G	A.Conservative	2.562588	.999427	6277.1	102.81944	60.630657	586.164001		.536408
F09	210090P15_G	NOCALL	D.Low Probability	.913397	.92283	5515.6	28.632872	5.730804	546.315368		1.346979
F10	201322P9_G	G	A.Conservative	3.382918	.998059	6445.3	43.412465	17.7356	605.856105		.643126
F10	201694P4_G	G	A.Conservative	2.487947	.995834	5337.5	106.40958	34.868408	522.537757		.643126
F10	208825P7_G	G	A.Conservative	5.314264	.999487	7129.7	6.881343	13.37433	481.162569		.643126
F10	209189P2_G	G	A.Conservative	3.386556	.996781	6277.1	122.007943	48.199538	588.32176		.643126
F10	210090P15_G	NOCALL	D.Low Probability	1.547391	.98076	5515.6	39.42026	5.944385	536.16141		1.618822
F11	201322P9_G	G	A.Conservative	3.435914	.994212	6445.3	27.199424	14.835882	461.043054		.499482
F11	201694P4_G	G	A.Conservative	1.876892	.996959	5337.5	90.904863	40.190172	470.714816		.499482
F11	208825P7_G	G	A.Conservative	2.874893	.996453	7129.7	17.858763	10.50081	622.43457		1.477329
F11	209189P2_G	G	A.Conservative	3.436983	.996667	6277.1	87.466898	46.204593	448.69235		.499482
F11	210090P15_G	NOCALL	D.Low Probability	1.602789	.99173	5515.6	111.561653	16.062954	511.27403		1.669615
F12	201322P9_G	G	A.Conservative	.954447	.994459	6445.3	38.268642	19.622511	497.653472		.537815
F12	201694P4_G	G	A.Conservative	-.076916	.994296	5337.5	80.664027	33.420851	480.047386		.537815
F12	208825P7_G	G	A.Conservative	4.8391	.999108	7129.7	5.016486	11.087936	513.834306		.537815
F12	209189P2_G	G	A.Conservative	.954859	.995217	6277.1	111.583847	55.378831	485.276456		.537815
F12	210090P15_G	NOCALL	D.Low Probability	-.296996	.840986	5515.6	32.5169	5.138695	533.155963		1.43834
F13	201322P9_G	G	A.Conservative	3.310081	.997939	6445.3	24.627244	15.158659	490.155451		.488593
F13	201694P4_G	G	A.Conservative	1.735493	.997087	5337.5	72.815674	36.330752	451.79416		.488593
F13	208825P7_G	G	C.Aggressive	4.417628	.874972	7129.7	19.580229	5.285469	423.725045		1.439126
F13	209189P2_G	G	A.Conservative	3.315849	.997373	6277.1	68.666714	40.943246	477.9401		.488593
F13	210090P15_G	NOCALL	D.Low Probability	.918684	.584209	5515.6	17.935477	3.70501	481.706193		1.439126
F14	201322P9_G	G	A.Conservative	1.531151	.994152	6445.3	36.199498	20.440385	549.906977		.531789
F14	201694P4_G	G	A.Conservative	.352638	.996036	5337.5	107.82195	49.319151	500.604488		.531789
F14	208825P7_G	G	A.Conservative	1.660895	.977939	7129.7	6.86359	9.814976	528.489019		.531789
F14	209189P2_G	G	A.Conservative	1.533845	.997397	6277.1	106.492677	58.244976	533.93793		.531789
F14	210090P15_G	NOCALL	D.Low Probability	-.100883	.977157	5515.6	39.141807	6.899006	546.757386		1.374665
F15	201322P9_G	G	A.Conservative	1.516296	.998268	6445.3	29.472011	22.947082	591.099463		.436436
F15	201694P4_G	G	A.Conservative	.490661	.998693	5337.5	77.431537	47.787487	519.154251		.436436
F15	208825P7_G	G	A.Conservative	1.840643	.959461	7129.7	5.359644	9.619514	457.434688		.436436
F15	209189P2_G	G	A.Conservative	1.516649	.996823	6277.1	72.972596	54.894886	576.112033		.436436
F15	210090P15_G	NOCALL	D.Low Probability	-.411373	.737002	5515.6	19.641695	4.572518	559.455492		1.246756
F16	201322P9_G	G	A.Conservative	.045446	.998371	6445.3	19.388505	11.97979	585.017527		.482093
F16	201694P4_G	G	A.Conservative	-.816072	.992902	5337.5	61.868427	30.687221	499.866059		.482093
F16	208825P7_G	G	A.Conservative	-.062539	.997536	7129.7	10.363743	12.379464	498.404154		.820101
F16	209189P2_G	G	A.Conservative	.050249	.997227	6277.1	70.526467	42.1572	571.65057		.482093
F16	210090P15_G	NOCALL	D.Low Probability	-.741751	.368575	5515.6	13.319062	2.356306	568.640439		1.401279
F17	201322P9_G	G	A.Conservative	1.461793	.997179	6445.3	44.50512	21.735989	549.837497		.516448
F17	201694P4_G	G	A.Conservative	.285958	.997394	5337.5	123.907173	47.894199	470.353453		.516448
F17	208825P7_G	G	A.Conservative	2.809722	.996049	7129.7	7.567946	13.230624	424.727445		.516448
F17	209189P2_G	G	A.Conservative	1.464588	.996377	6277.1	128.318348	60.487797	535.530171		.516448
F17	210090P15_G	NOCALL	D.Low Probability	-.221246	.985944	5515.6	52.527222	8.699325	533.569986		1.438743
F18	201322P9_G	G	A.Conservative	-1.184577	.874204	6445.3	16.604621	8.78406	494.839383		.721402
F18	201694P4_G	G	A.Conservative	-1.521091	.99888	5337.5	33.217298	18.085599	509.853813		.533468
F18	208825P7_G	NOCALL	I.Bad Spectrum	0	0	0	0	0	0		0
F18	209189P2_G	G	A.Conservative	-1.625804	.994665	6277.1	4.831666	10.126063	392.626514		.323226
F18	210090P15_G	NOCALL	I.Bad Spectrum	0	0	0	0	0	0		0
F19	201322P9_G	G	A.Conservative	.709225	.995732	6445.3	14.599119	10.468581	559.16005		.440834
F19	201694P4_G	G	A.Conservative	-.391085	.996819	5337.5	42.159403	24.663826	554.205732		.440834
F19	208825P7_G	NOCALL	D.Low Probability	3.231644	.527931	7129.7	9.930466	3.225325	381.915212		.911508
F19	209189P2_G	G	A.Conservative	.714842	.993629	6277.1	50.128279	34.855214	544.029172		.440834
F19	210090P15_G	NOCALL	D.Low Probability	.523411	.106393	5515.6	1.918173	.832788	497.250487		.676377
F20	201322P9_G	G	A.Conservative	3.69136	.995026	6445.3	35.220219	15.865989	488.17358		.495728
F20	201694P4_G	G	A.Conservative	2.218324	.994782	5337.5	91.569547	33.611549	469.381795		.495728
F20	208825P7_G	NOCALL	D.Low Probability	4.998565	.59833	7129.7	18.967861	3.641739	416.087585		1.440658
F20	209189P2_G	G	A.Conservative	3.693948	.997043	6277.1	91.065343	39.743687	475.475693		.495728
F20	210090P15_G	NOCALL	D.Low Probability	1.84151	.675982	5515.6	29.540694	4.198766	493.245405		1.440658
F21	201322P9_G	G	A.Conservative	2.960477	.995705	6445.3	39.568073	20.640531	506.135209		.566801
F21	201694P4_G	G	A.Conservative	1.872588	.997545	5337.5	125.025807	53.414561	483.782289		.566801
F21	208825P7_G	G	A.Conservative	1.968317	.994795	7129.7	15.289875	12.809238	505.173834		.85443
F21	209189P2_G	G	A.Conservative	2.966794	.995494	6277.1	100.881302	51.03692	494.847311		.566801
F21	210090P15_G	NOCALL	D.Low Probability	.943249	.596866	5515.6	24.202523	3.755572	523.426387		1.533614
F22	201322P9_G	G	A.Conservative	2.224591	.996953	6445.3	52.187881	26.068599	563.963039		.519404
F22	201694P4_G	G	A.Conservative	1.079304	.995739	5337.5	87.89999	34.728059	499.032795		.519404
F22	208825P7_G	G	A.Conservative	3.533352	.999293	7129.7	17.832142	15.837042	467.910368		.992367
F22	209189P2_G	G	A.Conservative	2.226996	.997764	6277.1	86.791875	41.8434	550.796956		.519404
F22	210090P15_G	NOCALL	D.Low Probability	.864314	.978826	5515.6	40.00726	8.213212	537.168343		1.377473
F23	201322P9_G	G	A.Conservative	1.670739	.997818	6445.3	71.520079	35.001941	556.003736		.528298
F23	201694P4_G	G	A.Conservative	.665938	.994399	5337.5	79.957928	31.734543	447.277715		.528298
F23	208825P7_G	G	A.Conservative	2.172853	.99754	7129.7	16.836771	17.457784	546.278342		.528298
F23	209189P2_G	G	A.Conservative	1.686806	.997553	6277.1	97.143321	46.040378	542.081202		.528298
F23	210090P15_G	NOCALL	D.Low Probability	.142305	.094348	5515.6	4.629437	.710755	523.553668		1.356041
F24	201322P9_G	G	A.Conservative	-2.109072	.917513	6445.3	25.819547	9.19804	550.613377		1.004621
F24	201694P4_G	NOCALL	D.Low Probability	-1.950815	.342932	5337.5	7.688579	2.130961	478.805674		1.004621
F24	208825P7_G	NOCALL	I.Bad Spectrum	0	0	0	0	0	0		0
F24	209189P2_G	NOCALL	D.Low Probability	-1.993839	.418371	6277.1	7.530098	2.58595	596.215337		1.004621
F24	210090P15_G	NOCALL	I.Bad Spectrum	0	0	0	0	0	0		0
G01	201322P9_G	G	A.Conservative	.912894	.996825	6445.3	32.243233	22.752631	575.672937		.446398
G01	201694P4_G	G	A.Conservative	-.094291	.993517	5337.5	74.493213	42.584342	518.882228		.446398
G01	208825P7_G	G	A.Conservative	.942113	.996607	7129.7	14.621974	19.712816	540.076701		.446398
G01	209189P2_G	G	A.Conservative	.911024	.996141	6277.1	72.675226	49.671115	560.275532		.446398
G01	210090P15_G	NOCALL	D.Low Probability	-.150758	.733506	5515.6	24.809382	4.537301	539.119327		1.193949
G02	201322P9_G	G	A.Conservative	1.953135	.998962	6445.3	39.170752	22.762437	522.577785		.476583
G02	201694P4_G	G	A.Conservative	.652807	.814211	5337.5	17.754217	8.210165	537.843493		.476583
G02	208825P7_G	G	A.Conservative	3.2497	.99542	7129.7	8.261417	9.983298	411.912208		.476583
G02	209189P2_G	G	A.Conservative	1.701715	.994671	6277.1	19.347398	10.859575	577.391719		.476583
G02	210090P15_G	NOCALL	D.Low Probability	1.100677	.199622	5515.6	6.429558	1.31152	521.980904		1.188113
G03	201322P9_G	G	A.Conservative	5.186953	.993424	6445.3	33.577693	19.340848	487.035577		.517327
G03	201694P4_G	G	A.Conservative	3.717366	.995997	5337.5	90.647852	42.792694	446.411467		.517327
G03	208825P7_G	G	A.Conservative	6.044497	.995634	7129.7	10.764554	10.249583	470.882911		.821236
G03	209189P2_G	G	A.Conservative	5.191526	.996443	6277.1	78.851258	44.061527	473.895816		.517327
G03	210090P15_G	G	A.Conservative	3.711605	.926193	5515.6	19.143256	9.329469	463.844671		.517327
G04	201322P9_G	G	A.Conservative	3.175926	.995217	6445.3	29.188237	16.587178	530.384465		.487288
G04	201694P4_G	G	A.Conservative	1.668672	.99325	5337.5	84.097296	38.337906	495.830531		.487288
G04	208825P7_G	G	A.Conservative	3.533765	.932987	7129.7	16.930306	9.344536	500.138208		1.108879
G04	209189P2_G	G	A.Conservative	3.17386	.998141	6277.1	81.845983	44.983832	516.591516		.487288
G04	210090P15_G	NOCALL	D.Low Probability	1.031	.989933	5515.6	56.008623	13.694195	539.700757		1.108879
G05	201322P9_G	G	A.Conservative	2.889659	.994905	6445.3	40.040581	21.447867	540.048495		.480131
G05	201694P4_G	G	A.Conservative	1.836039	.996568	5337.5	109.50439	46.662909	494.080333		.480131
G05	208825P7_G	G	C.Aggressive	3.993685	.888913	7129.7	21.450796	5.354418	432.622868		1.35351
G05	209189P2_G	G	A.Conservative	2.892936	.996008	6277.1	117.559158	60.821892	526.049846		.480131
G05	210090P15_G	NOCALL	D.Low Probability	1.510408	.989441	5515.6	49.90359	9.294932	541.506426		1.35351
G06	201322P9_G	G	A.Conservative	2.733327	.995505	6445.3	26.580574	16.373039	510.70892		.505537
G06	201694P4_G	G	A.Conservative	1.936073	.998084	5337.5	75.226915	37.389358	508.45604		.505537
G06	208825P7_G	G	A.Conservative	2.375856	.998795	7129.7	17.272276	12.497511	489.562685		1.128171
G06	209189P2_G	G	A.Conservative	2.732846	.996288	6277.1	69.111395	41.216108	498.99411		.505537
G06	210090P15_G	NOCALL	D.Low Probability	1.227236	.948947	5515.6	28.749119	5.819916	535.609688		1.128171
G07	201322P9_G	G	A.Conservative	2.379387	.999243	6445.3	13.982335	13.047314	564.93022		.392259
G07	201694P4_G	G	A.Conservative	1.772772	.997055	5337.5	37.444974	27.422098	524.153552		.392259
G07	208825P7_G	G	A.Conservative	.763089	.981793	7129.7	11.212388	9.838934	478.532368		.761802
G07	209189P2_G	G	A.Conservative	2.38412	.996695	6277.1	26.213103	23.60804	554.517413		.392259
G07	210090P15_G	G	A.Conservative	1.03549	.929073	5515.6	18.615269	9.35995	516.172217		.611457
G08	201322P9_G	G	A.Conservative	3.144354	.931996	6445.3	13.346282	9.351987	482.64484		.437466
G08	201694P4_G	G	A.Conservative	1.875374	.997249	5337.5	41.244419	23.433781	479.41249		.437466
G08	208825P7_G	G	A.Conservative	4.540195	.997975	7129.7	19.284457	12.389328	483.523248		1.074377
G08	209189P2_G	G	A.Conservative	3.153906	.996183	6277.1	33.84277	22.97412	471.075036		.437466
G08	210090P15_G	NOCALL	D.Low Probability	1.913958	.971457	5515.6	32.480022	5.92199	569.450913		1.21324
G09	201322P9_G	G	A.Conservative	2.702653	.998769	6445.3	57.993668	36.296425	593.589561		.486032
G09	201694P4_G	G	A.Conservative	1.256802	.993162	5337.5	42.293256	21.601127	551.534558		.486032
G09	208825P7_G	G	A.Conservative	3.700945	.998905	7129.7	16.835752	26.638378	527.290934		.486032
G09	209189P2_G	G	A.Conservative	2.380632	.996237	6277.1	49.179217	29.844314	626.354357		.486032
G09	210090P15_G	NOCALL	D.Low Probability	1.147433	0	5515.6	.456865	.136091	536.104294		.92028
G10	201322P9_G	G	A.Conservative	3.901393	.99408	6445.3	47.415386	24.372513	523.035477		.516504
G10	201694P4_G	G	A.Conservative	2.536024	.992999	5337.5	54.911429	22.520977	469.245073		.516504
G10	208825P7_G	G	A.Conservative	5.54961	.99898	7129.7	10.235079	15.479562	490.172664		.516504
G10	209189P2_G	G	A.Conservative	3.908908	.996835	6277.1	102.316924	50.822169	507.316753		.516504
G10	210090P15_G	NOCALL	D.Low Probability	2.408176	0	5515.6	3.36994	.5192	488.66765		1.423346
G11	201322P9_G	G	A.Conservative	3.230716	.995781	6445.3	52.708313	31.267029	555.009518		.546345
G11	201694P4_G	G	A.Conservative	2.25103	.995882	5337.5	121.385115	59.694791	480.651388		.546345
G11	208825P7_G	G	A.Conservative	3.85005	.997292	7129.7	9.232261	11.552162	556.699485		.546345
G11	209189P2_G	G	A.Conservative	3.233562	.996452	6277.1	126.831343	73.117408	540.198042		.546345
G11	210090P15_G	NOCALL	D.Low Probability	1.320506	.683936	5515.6	22.436401	4.253713	524.98882		1.456735
G12	201322P9_G	G	A.Conservative	.208054	.995487	6445.3	23.588494	14.730939	579.807073		.475106
G12	201694P4_G	G	A.Conservative	-.579748	.996287	5337.5	63.136085	31.980589	489.705008		.475106
G12	208825P7_G	G	A.Conservative	1.000618	.941001	7129.7	13.083996	9.435308	564.196192		1.058631
G12	209189P2_G	G	A.Conservative	.207952	.996842	6277.1	69.646086	42.134874	564.435258		.475106
G12	210090P15_G	G	A.Conservative	-.557846	.995074	5515.6	33.003972	17.290377	510.663455		.475106
G13	201322P9_G	G	A.Conservative	2.934708	.996826	6445.3	18.466539	14.009888	503.36781		.406836
G13	201694P4_G	G	A.Conservative	1.695023	.993152	5337.5	61.840389	36.379199	457.919904		.406836
G13	208825P7_G	NOCALL	D.Low Probability	2.932762	.694185	7129.7	14.309636	4.208247	378.875006		1.064583
G13	209189P2_G	G	A.Conservative	2.937985	.995207	6277.1	48.996798	35.798382	491.831903		.406836
G13	210090P15_G	NOCALL	D.Low Probability	.766639	.40956	5515.6	12.179872	2.630209	518.242802		1.064583
G14	201322P9_G	G	A.Conservative	1.877171	.993068	6445.3	41.405228	27.693176	555.496156		.451727
G14	201694P4_G	G	A.Conservative	.82265	.994915	5337.5	64.795551	34.811132	523.992008		.451727
G14	208825P7_G	G	A.Conservative	4.502123	.999692	7129.7	6.127615	12.975192	466.342837		.451727
G14	209189P2_G	G	A.Conservative	1.88051	.996461	6277.1	95.846602	62.022632	541.211853		.451727
G14	210090P15_G	G	A.Conservative	.826611	.862852	5515.6	15.666029	8.720721	534.987799		.451727
G15	201322P9_G	G	A.Conservative	1.94816	.997195	6445.3	50.279562	27.884674	605.497179		.47623
G15	201694P4_G	G	A.Conservative	.736199	.998315	5337.5	113.985991	50.844024	547.202893		.47623
G15	208825P7_G	G	A.Conservative	2.371918	.997556	7129.7	15.199571	16.42173	566.095217		.47623
G15	209189P2_G	G	A.Conservative	1.948409	.996752	6277.1	113.784896	61.034166	590.128449		.47623
G15	210090P15_G	NOCALL	D.Low Probability	1.268214	.855569	5515.6	24.386672	5.221995	533.94127		1.100981
G16	201322P9_G	G	A.Conservative	2.520991	.996915	6445.3	34.849264	22.987695	599.515473		.485769
G16	201694P4_G	G	A.Conservative	1.737523	.997272	5337.5	62.79059	33.563384	543.669392		.485769
G16	208825P7_G	G	A.Conservative	4.331645	.976374	7129.7	5.972504	9.771811	533.436928		.485769
G16	209189P2_G	G	A.Conservative	2.524646	.997744	6277.1	61.832124	39.514001	584.769953		.485769
G16	210090P15_G	NOCALL	D.Low Probability	.873303	.441134	5515.6	8.994043	2.82108	566.606705		.97535
G17	201322P9_G	G	A.Conservative	3.376966	.996973	6445.3	43.851448	24.051292	555.108469		.503537
G17	201694P4_G	G	A.Conservative	2.012344	.996335	5337.5	98.431344	43.747824	488.641893		.503537
G17	208825P7_G	G	A.Conservative	5.99109	.999437	7129.7	7.520028	10.054663	514.253945		.503537
G17	209189P2_G	G	A.Conservative	3.378814	.998002	6277.1	102.834336	54.623345	543.609364		.503537
G17	210090P15_G	NOCALL	D.Low Probability	1.13837	.989443	5515.6	68.752816	11.197567	529.514588		1.423228
G18	201322P9_G	G	A.Conservative	1.053418	.99609	6445.3	36.293529	21.312879	532.982136		.511046
G18	201694P4_G	G	A.Conservative	.238911	.997179	5337.5	93.711903	44.344217	501.126305		.511046
G18	208825P7_G	G	A.Conservative	1.420963	.997015	7129.7	12.125682	10.356787	562.310282		.760484
G18	209189P2_G	G	A.Conservative	1.056632	.99753	6277.1	95.170271	54.095073	519.216517		.511046
G18	210090P15_G	NOCALL	D.Low Probability	.168231	.96267	5515.6	28.515273	5.933754	526.3589		1.321277
G19	201322P9_G	G	A.Conservative	3.494096	.997484	6445.3	28.529247	16.904469	507.136045		.470485
G19	201694P4_G	G	A.Conservative	1.998503	.997244	5337.5	80.658835	39.184024	465.0013		.470485
G19	208825P7_G	G	B.Moderate	5.333379	.827782	7129.7	20.322025	6.647265	441.457337		1.311247
G19	209189P2_G	G	A.Conservative	3.495157	.997982	6277.1	70.472533	40.505703	490.197007		.470485
G19	210090P15_G	NOCALL	D.Low Probability	1.695629	.186116	5515.6	5.461262	1.339376	503.147539		1.311247
G20	201322P9_G	G	A.Conservative	3.142268	.99854	6445.3	38.004601	18.617883	547.613872		.551673
G20	201694P4_G	G	A.Conservative	1.817545	.996454	5337.5	93.439774	37.415796	512.61679		.551673
G20	208825P7_G	G	A.Conservative	2.166225	.997425	7129.7	9.913193	12.331503	530.010128		.750559
G20	209189P2_G	G	A.Conservative	3.147603	.99701	6277.1	96.052942	45.622847	534.182221		.551673
G20	210090P15_G	NOCALL	D.Low Probability	1.859337	.981537	5515.6	40.965653	7.582029	514.605406		1.274482
G21	201322P9_G	G	A.Conservative	.855001	.99601	6445.3	18.125605	11.008072	596.881211		.454689
G21	201694P4_G	G	A.Conservative	.108782	.996706	5337.5	33.344868	16.141801	515.306895		.454689
G21	208825P7_G	G	A.Conservative	.469234	.954813	7129.7	11.590959	9.573722	505.812463		.886552
G21	209189P2_G	G	A.Conservative	.857366	.998631	6277.1	38.749002	22.739771	581.357768		.454689
G21	210090P15_G	NOCALL	D.Low Probability	-.568321	.215592	5515.6	5.603152	1.415262	574.01276		.886552
G22	201322P9_G	G	A.Conservative	1.335148	.995617	6445.3	34.952258	18.886113	634.141188		.479096
G22	201694P4_G	G	A.Conservative	.255106	.993349	5337.5	108.024367	46.574577	554.947179		.479096
G22	208825P7_G	G	A.Conservative	1.873481	.884766	7129.7	4.761137	8.872208	505.24259		.479096
G22	209189P2_G	G	A.Conservative	1.338735	.99876	6277.1	109.244559	57.040301	615.015745		.479096
G22	210090P15_G	NOCALL	D.Low Probability	.68506	.183926	5515.6	6.975096	1.240099	571.164233		1.213276
G23	201322P9_G	G	A.Conservative	2.159713	.996572	6445.3	51.675496	24.64055	547.170498		.54914
G23	201694P4_G	G	A.Conservative	.692105	.995401	5337.5	53.608929	20.514387	492.102082		.54914
G23	208825P7_G	G	A.Conservative	2.477452	.996794	7129.7	9.662727	10.712475	497.297973		.54914
G23	209189P2_G	G	A.Conservative	2.155763	.998124	6277.1	69.783641	32.179777	538.0094		.54914
G23	210090P15_G	NOCALL	D.Low Probability	.448515	0	5515.6	1.419457	.418309	509.925698		.757252
G24	201322P9_G	G	A.Conservative	-1.411533	.870825	6445.3	20.381525	8.758517	574.629201		.706194
G24	201694P4_G	NOCALL	D.Low Probability	-2.293605	.994035	5337.5	38.388208	8.303213	506.136365		1.180637
G24	208825P7_G	NOCALL	I.Bad Spectrum	0	0	0	0	0	0		0
G24	209189P2_G	NOCALL	D.Low Probability	-1.861133	.716855	6277.1	16.80974	4.38651	620.314282		1.180637
G24	210090P15_G	NOCALL	I.Bad Spectrum	0	0	0	0	0	0		0
H01	201322P9_G	G	A.Conservative	1.314477	.998104	6445.3	20.620883	16.501819	575.299861		.460694
H01	201694P4_G	G	A.Conservative	.682746	.998739	5337.5	38.481185	23.925403	485.756851		.460694
H01	208825P7_G	G	A.Conservative	1.428246	.996868	7129.7	26.962395	15.180723	488.099718		1.261757
H01	209189P2_G	G	A.Conservative	1.31441	.995793	6277.1	41.317344	31.871733	559.755259		.460694
H01	210090P15_G	NOCALL	D.Low Probability	-.446573	.133552	5515.6	4.35794	.939875	516.342647		1.261757
H02	201322P9_G	G	A.Conservative	3.419302	.998028	6445.3	51.660528	29.752907	508.878769		.502478
H02	201694P4_G	NOCALL	D.Low Probability	1.536923	.991766	5337.5	56.815917	9.523779	496.075319		1.301073
H02	208825P7_G	G	A.Conservative	4.604337	.995759	7129.7	13.938556	15.389161	484.399058		.502478
H02	209189P2_G	G	A.Conservative	2.924494	.992807	6277.1	22.663358	12.619098	530.706833		.502478
H02	210090P15_G	NOCALL	D.Low Probability	1.701843	.204102	5515.6	7.617192	1.324988	476.918698		1.301073
H03	201322P9_G	G	A.Conservative	3.029354	.996774	6445.3	48.931006	27.949316	561.908656		.551384
H03	201694P4_G	G	A.Conservative	1.839977	.998276	5337.5	127.469947	59.852608	522.396928		.551384
H03	208825P7_G	G	A.Conservative	3.416139	.958791	7129.7	11.1374	9.615108	507.398983		.787292
H03	209189P2_G	G	A.Conservative	3.035044	.997488	6277.1	114.988135	63.741397	549.924378		.551384
H03	210090P15_G	NOCALL	D.Low Probability	1.722956	.987146	5515.6	45.838575	7.368576	545.629405		1.573492
H04	201322P9_G	G	A.Conservative	3.59371	.996023	6445.3	38.248644	18.870844	530.334801		.555455
H04	201694P4_G	G	A.Conservative	2.571126	.995412	5337.5	90.008213	35.616084	477.772423		.555455
H04	208825P7_G	NOCALL	D.Low Probability	4.707442	.623675	7129.7	20.655683	3.783743	482.541728		1.466638
H04	209189P2_G	G	A.Conservative	3.590736	.996085	6277.1	96.68971	46.133435	512.715493		.555455
H04	210090P15_G	NOCALL	D.Low Probability	1.516916	.980266	5515.6	45.093587	6.014934	526.833479		1.466638
H05	201322P9_G	G	A.Conservative	3.84884	.995312	6445.3	34.088437	17.093009	503.188506		.548589
H05	201694P4_G	G	A.Conservative	2.716162	.997823	5337.5	96.712328	38.149599	453.205122		.548589
H05	208825P7_G	G	C.Aggressive	4.311509	.892018	7129.7	22.106942	5.372176	452.777559		1.380702
H05	209189P2_G	G	A.Conservative	3.852542	.996819	6277.1	88.198029	42.658328	491.401559		.548589
H05	210090P15_G	NOCALL	D.Low Probability	1.484689	.983594	5515.6	57.081093	10.127268	503.282439		1.380702
H06	201322P9_G	G	A.Conservative	2.704848	.994117	6445.3	24.609004	14.304771	473.967283		.454725
H06	201694P4_G	G	A.Conservative	1.557977	.997243	5337.5	60.683156	28.10571	445.544861		.454725
H06	208825P7_G	G	A.Conservative	2.863793	.992622	7129.7	14.093583	11.214341	574.681125		.920023
H06	209189P2_G	G	A.Conservative	2.703421	.997545	6277.1	58.832581	33.040285	463.874704		.454725
H06	210090P15_G	G	A.Conservative	1.137703	.916692	5515.6	26.756658	9.293848	481.090462		.723886
H07	201322P9_G	G	A.Conservative	2.791761	.996603	6445.3	34.616002	16.25782	469.230927		.52379
H07	201694P4_G	G	A.Conservative	1.47062	.996298	5337.5	114.937502	43.959929	456.563117		.52379
H07	208825P7_G	NOCALL	D.Low Probability	2.581198	.795762	7129.7	25.491745	4.797942	441.586689		1.469171
H07	209189P2_G	G	A.Conservative	2.791872	.99701	6277.1	95.410024	43.416707	457.929508		.52379
H07	210090P15_G	NOCALL	D.Low Probability	.571891	.987848	5515.6	93.467753	13.138501	507.763411		1.469171
H08	201322P9_G	G	A.Conservative	2.17209	.996535	6445.3	31.000485	15.481634	522.827915		.478407
H08	201694P4_G	G	A.Conservative	1.088586	.99526	5337.5	91.493989	36.94534	483.150558		.478407
H08	208825P7_G	G	C.Aggressive	4.267806	.998321	7129.7	20.139586	6.285392	483.490966		1.181129
H08	209189P2_G	G	A.Conservative	2.176526	.997628	6277.1	82.978117	40.108989	510.799148		.478407
H08	210090P15_G	NOCALL	D.Low Probability	1.021482	.984384	5515.6	75.072605	17.61034	522.125732		1.181129
H09	201322P9_G	G	A.Conservative	3.579585	.997351	6445.3	32.706534	14.451703	533.853459		.524504
H09	201694P4_G	G	A.Conservative	2.21038	.993798	5337.5	113.922562	40.372797	503.766685		.524504
H09	208825P7_G	G	A.Conservative	4.983113	.998218	7129.7	12.19988	16.962725	499.68372		.755473
H09	209189P2_G	G	A.Conservative	3.579851	.998236	6277.1	99.207123	42.378844	521.942227		.524504
H09	210090P15_G	G	A.Conservative	2.222279	.807276	5515.6	22.363105	8.208681	529.308654		.524504
H10	201322P9_G	G	A.Conservative	2.753017	.993337	6445.3	37.298841	21.5234	522.622509		.537105
H10	201694P4_G	G	A.Conservative	1.920589	.997398	5337.5	111.439142	52.178354	497.248232		.537105
H10	208825P7_G	NOCALL	D.Low Probability	4.055017	.706871	7129.7	17.432968	4.273812	484.408399		1.31364
H10	209189P2_G	G	A.Conservative	2.751422	.995632	6277.1	110.636822	61.856835	509.573068		.537105
H10	210090P15_G	G	A.Conservative	1.932246	.995274	5515.6	49.485069	23.965739	520.062492		.537105
H11	201322P9_G	G	A.Conservative	1.934844	.99768	6445.3	18.707773	12.92292	557.305715		.450974
H11	201694P4_G	G	A.Conservative	1.215301	.997164	5337.5	47.681462	27.003117	508.794342		.450974
H11	208825P7_G	NOCALL	D.Low Probability	2.869852	.786633	7129.7	17.436697	4.749133	420.831263		1.213361
H11	209189P2_G	G	A.Conservative	1.935596	.995842	6277.1	40.768929	27.319977	541.482332		.450974
H11	210090P15_G	NOCALL	D.Low Probability	1.125801	.557512	5515.6	17.15371	3.467619	545.926834		1.213361
H12	201322P9_G	G	A.Conservative	1.721803	.997564	6445.3	23.293174	15.369905	564.203329		.463421
H12	201694P4_G	G	A.Conservative	.950106	.997265	5337.5	69.463941	37.458469	517.161121		.463421
H12	208825P7_G	NOCALL	D.Low Probability	.719047	.639841	7129.7	16.585683	3.881631	425.351291		1.190065
H12	209189P2_G	G	A.Conservative	1.7223	.995104	6277.1	63.638422	40.722925	545.181652		.463421
H12	210090P15_G	NOCALL	D.Low Probability	-.709906	.986163	5515.6	54.412622	9.285992	573.315459		1.190065
H13	201322P9_G	G	A.Conservative	1.822544	.995743	6445.3	39.000028	19.888867	554.681462		.486753
H13	201694P4_G	G	A.Conservative	1.067997	.997625	5337.5	116.588999	48.402674	492.211436		.486753
H13	208825P7_G	G	A.Conservative	1.819935	.997967	7129.7	17.817955	17.152633	561.138999		.937944
H13	209189P2_G	G	A.Conservative	1.819447	.99418	6277.1	101.19222	49.997396	540.041349		.486753
H13	210090P15_G	G	A.Conservative	1.098721	.996994	5515.6	42.726291	18.327455	509.777248		.486753
H14	201322P9_G	G	A.Conservative	3.495089	.993033	6445.3	31.883058	15.888951	483.078236		.567603
H14	201694P4_G	G	A.Conservative	1.940299	.997334	5337.5	92.946812	37.518139	454.831865		.567603
H14	208825P7_G	G	C.Aggressive	3.536282	.998668	7129.7	28.586912	6.031145	462.946002		1.617946
H14	209189P2_G	G	A.Conservative	3.500988	.996801	6277.1	80.80257	38.998042	470.619423		.567603
H14	210090P15_G	NOCALL	D.Low Probability	1.243414	.334209	5515.6	14.076362	2.192871	507.455141		1.617946
H15	201322P9_G	G	A.Conservative	2.568551	.997078	6445.3	42.369204	24.150564	621.276131		.535973
H15	201694P4_G	G	A.Conservative	1.343573	.996126	5337.5	139.485027	64.421384	522.927707		.535973
H15	208825P7_G	G	A.Conservative	4.267377	.913252	7129.7	7.389329	9.148103	481.917846		.535973
H15	209189P2_G	G	A.Conservative	2.573679	.998778	6277.1	126.678897	69.946489	606.702406		.535973
H15	210090P15_G	NOCALL	D.Low Probability	.747835	.987466	5515.6	57.760896	11.084909	577.266979		1.385317
H16	201322P9_G	G	A.Conservative	1.820078	.996035	6445.3	35.353588	21.654158	576.829172		.491151
H16	201694P4_G	G	A.Conservative	.915305	.998624	5337.5	92.825279	46.853723	491.550371		.491151
H16	208825P7_G	G	A.Conservative	3.626209	.999621	7129.7	12.61584	12.539462	490.296266		.768659
H16	209189P2_G	G	A.Conservative	1.82368	.996426	6277.1	88.397335	52.565131	561.099734		.491151
H16	210090P15_G	NOCALL	D.Low Probability	.421145	.338887	5515.6	12.798095	2.174622	546.31687		1.33749
H17	201322P9_G	G	A.Conservative	2.951671	.997538	6445.3	47.50077	22.404994	551.41795		.562043
H17	201694P4_G	G	A.Conservative	1.648915	.996695	5337.5	110.21472	41.734014	524.092788		.562043
H17	208825P7_G	G	A.Conservative	3.12411	.998186	7129.7	12.865761	19.73719	517.028323		.764751
H17	209189P2_G	G	A.Conservative	2.955001	.996956	6277.1	99.137569	45.215726	538.661418		.562043
H17	210090P15_G	NOCALL	D.Low Probability	1.509427	.986553	5515.6	43.163428	7.423944	544.896276		1.512201
H18	201322P9_G	G	A.Conservative	.74799	.996106	6445.3	55.47861	34.906405	569.174016		.494693
H18	201694P4_G	G	A.Conservative	-.193339	.996444	5337.5	68.611973	35.591063	523.747642		.494693
H18	208825P7_G	G	A.Conservative	1.411094	.997471	7129.7	7.94186	11.714873	500.253783		.494693
H18	209189P2_G	G	A.Conservative	.746519	.996711	6277.1	107.412079	65.621193	554.271913		.494693
H18	210090P15_G	NOCALL	D.Low Probability	-.586853	.989371	5515.6	51.688651	9.566574	563.397105		1.323018
H19	201322P9_G	G	A.Conservative	2.422804	.996838	6445.3	33.516889	15.183859	524.821918		.475705
H19	201694P4_G	G	A.Conservative	1.259437	.992907	5337.5	111.033265	40.907966	468.80728		.475705
H19	208825P7_G	G	A.Conservative	4.666761	.853082	7129.7	4.536816	8.553013	501.140881		.475705
H19	209189P2_G	G	A.Conservative	2.425862	.997938	6277.1	94.071544	41.274179	511.553571		.475705
H19	210090P15_G	NOCALL	D.Low Probability	1.217722	.98708	5515.6	48.825126	9.167728	515.554261		1.292357
H20	201322P9_G	G	A.Conservative	3.227857	.994111	6445.3	35.849803	15.52848	494.634728		.543299
H20	201694P4_G	G	A.Conservative	1.951931	.995441	5337.5	86.203491	29.656593	437.679316		.543299
H20	208825P7_G	G	A.Conservative	3.957263	.998731	7129.7	19.800753	15.144743	527.690838		1.113491
H20	209189P2_G	G	A.Conservative	3.234288	.99594	6277.1	86.151618	36.02966	481.099436		.543299
H20	210090P15_G	NOCALL	D.Low Probability	1.490325	.113001	5515.6	5.574973	.851377	522.365605		1.626901
H21	201322P9_G	G	A.Conservative	3.307092	.998583	6445.3	31.120458	18.6882	520.943126		.510952
H21	201694P4_G	G	A.Conservative	1.743785	.996155	5337.5	70.461286	32.335162	457.830637		.510952
H21	208825P7_G	G	A.Conservative	3.676208	.997541	7129.7	30.084706	16.267469	496.780839		1.566019
H21	209189P2_G	G	A.Conservative	3.307743	.997107	6277.1	91.850549	53.017843	506.136472		.510952
H21	210090P15_G	NOCALL	D.Low Probability	1.544714	.983567	5515.6	62.708907	9.516381	508.103179		1.566019
H22	201322P9_G	G	A.Conservative	1.852807	.998621	6445.3	51.192249	25.290659	586.138472		.569486
H22	201694P4_G	G	A.Conservative	.641726	.997583	5337.5	105.762396	41.303928	532.2825		.569486
H22	208825P7_G	G	A.Conservative	2.278302	.998676	7129.7	10.582631	10.9438	491.725762		.852703
H22	209189P2_G	G	A.Conservative	1.854392	.997038	6277.1	115.725029	55.185599	570.711944		.569486
H22	210090P15_G	NOCALL	D.Low Probability	.644681	.987047	5515.6	49.337421	6.475422	551.979871		1.547574
H23	201322P9_G	G	A.Conservative	2.060778	.996856	6445.3	16.867508	15.075371	579.5358		.40644
H23	201694P4_G	G	A.Conservative	1.961436	.996717	5337.5	22.883048	16.644785	530.328809		.40644
H23	208825P7_G	G	A.Conservative	2.872433	.998259	7129.7	15.684558	13.668956	508.239919		.632977
H23	209189P2_G	G	A.Conservative	2.14162	.997269	6277.1	17.876668	15.493577	574.819466		.40644
H23	210090P15_G	NOCALL	I.Bad Spectrum	0	0	0	0	0	0		0
H24	201322P9_G	G	A.Conservative	1.393283	.996454	6445.3	19.126444	13.539698	534.600338		.505709
H24	201694P4_G	NOCALL	D.Low Probability	-.380468	.939134	5337.5	23.390468	5.681026	503.082439		1.08273
H24	208825P7_G	NOCALL	I.Bad Spectrum	0	0	0	0	0	0		0
H24	209189P2_G	NOCALL	D.Low Probability	.482989	.996802	6277.1	29.039181	8.701132	566.49662		1.08273
H24	210090P15_G	NOCALL	D.Low Probability	-.32667	.222516	5515.6	5.655171	1.430943	502.890344		1.08273
I01	201322P9_G	G	A.Conservative	-.548406	.906335	6445.3	13.700099	9.097844	526.006838		.428493
I01	201694P4_G	G	A.Conservative	-1.346481	.994959	5337.5	34.851398	18.890986	484.151329		.428493
I01	208825P7_G	G	A.Conservative	-.779713	.997937	7129.7	20.185712	13.077763	486.701164		.924644
I01	209189P2_G	G	A.Conservative	-.538602	.998706	6277.1	30.469096	19.616352	513.492346		.428493
I01	210090P15_G	NOCALL	D.Low Probability	-1.487102	.171589	5515.6	5.077307	1.176679	529.28231		1.082965
I02	201322P9_G	G	A.Conservative	1.700552	.998381	6445.3	52.492952	30.048972	518.391766		.4917
I02	201694P4_G	NOCALL	D.Low Probability	.453799	.992425	5337.5	87.170349	14.065905	486.33059		1.312971
I02	208825P7_G	G	A.Conservative	1.763266	.995591	7129.7	12.260557	10.883088	460.643888		.4917
I02	209189P2_G	G	A.Conservative	1.608266	.996519	6277.1	38.4874	21.290437	515.120192		.4917
I02	210090P15_G	NOCALL	D.Low Probability	.507483	0	5515.6	2.30648	.385758	492.422689		1.312971
I03	201322P9_G	G	A.Conservative	1.537829	.996008	6445.3	37.454041	22.414732	545.957536		.50301
I03	201694P4_G	G	A.Conservative	.491823	.997371	5337.5	98.276928	48.038749	509.214832		.50301
I03	208825P7_G	G	B.Moderate	2.013562	.843676	7129.7	28.693435	6.793836	447.642477		1.384092
I03	209189P2_G	G	A.Conservative	1.539768	.996182	6277.1	98.283762	57.036723	531.516798		.50301
I03	210090P15_G	NOCALL	D.Low Probability	.180637	.251502	5515.6	9.852925	1.688461	527.919924		1.384092
I04	201322P9_G	G	A.Conservative	1.521721	.995659	6445.3	35.746445	17.761516	558.776351		.498678
I04	201694P4_G	G	A.Conservative	.665586	.996435	5337.5	85.391038	33.969601	480.374186		.498678
I04	208825P7_G	G	A.Conservative	1.917195	.838505	7129.7	10.282532	8.444423	399.783967		.73386
I04	209189P2_G	G	A.Conservative	1.522335	.996989	6277.1	89.450956	42.963079	543.018153		.498678
I04	210090P15_G	NOCALL	D.Low Probability	.128478	.98597	5515.6	52.22765	8.519274	533.805214		1.372738
I05	201322P9_G	G	A.Conservative	1.60073	.995381	6445.3	38.096937	18.595427	525.815878		.58611
I05	201694P4_G	G	A.Conservative	.844031	.997559	5337.5	110.008023	42.986025	503.49901		.58611
I05	208825P7_G	G	A.Conservative	2.193357	.988783	7129.7	14.911106	9.929158	479.141315		1.086855
I05	209189P2_G	G	A.Conservative	1.604389	.997206	6277.1	115.953936	54.726711	512.041179		.58611
I05	210090P15_G	NOCALL	D.Low Probability	.248828	.52019	5515.6	20.824732	3.255915	524.575581		1.649353
I06	201322P9_G	G	A.Conservative	.517614	.995948	6445.3	33.443751	19.260602	514.78224		.539043
I06	201694P4_G	G	A.Conservative	-.486945	.996649	5337.5	94.338928	44.38693	487.295517		.539043
I06	208825P7_G	NOCALL	D.Low Probability	1.455715	.590765	7129.7	20.043447	3.591513	431.919196		1.636566
I06	209189P2_G	G	A.Conservative	.51736	.997495	6277.1	79.781085	44.559455	501.697589		.539043
I06	210090P15_G	NOCALL	D.Low Probability	-.771748	.149006	5515.6	7.869537	1.055012	514.94824		1.636566
I07	201322P9_G	G	A.Conservative	.984935	.996635	6445.3	26.555709	13.89846	484.617564		.470394
I07	201694P4_G	G	A.Conservative	-.176111	.995791	5337.5	73.930336	30.696668	463.596125		.470394
I07	208825P7_G	G	C.Aggressive	2.307575	.983054	7129.7	22.266404	5.911361	398.514092		1.165101
I07	209189P2_G	G	A.Conservative	.986053	.996431	6277.1	72.066185	36.406222	472.360983		.470394
I07	210090P15_G	NOCALL	D.Low Probability	-.45298	.974711	5515.6	45.621255	8.77051	488.054717		1.165101
I08	201322P9_G	G	A.Conservative	1.625583	.998438	6445.3	12.752029	10.200712	492.891998		.544305
I08	201694P4_G	G	A.Conservative	.889782	.967788	5337.5	7.821753	9.723275	405.831847		.418376
I08	208825P7_G	G	C.Aggressive	1.928255	.827262	7129.7	12.347965	4.989368	404.891306		.944646
I08	209189P2_G	G	A.Conservative	2.436307	.831866	6277.1	7.700464	8.35399	393.522729		.418376
I08	210090P15_G	NOCALL	D.Low Probability	-.396808	.651577	5515.6	14.367472	4.040766	530.277285		.944646
I09	201322P9_G	G	A.Conservative	4.041697	.996328	6445.3	47.704429	23.185892	465.08192		.542793
I09	201694P4_G	G	A.Conservative	3.034744	.993709	5337.5	79.264948	30.547735	430.225093		.542793
I09	208825P7_G	G	B.Moderate	3.572125	.80328	7129.7	21.225062	6.459338	436.952168		1.062132
I09	209189P2_G	G	A.Conservative	4.045708	.99535	6277.1	88.040933	41.30663	452.999479		.542793
I09	210090P15_G	G	A.Conservative	3.027285	.926575	5515.6	23.457797	9.385201	444.100506		.542793
I10	201322P9_G	G	A.Conservative	1.1223	.996654	6445.3	57.190173	30.312608	545.590808		.514719
I10	201694P4_G	G	A.Conservative	.423279	.996631	5337.5	110.938394	47.302556	501.970909		.514719
I10	208825P7_G	G	A.Conservative	1.570678	.994952	7129.7	13.460746	14.517022	474.300249		.745132
I10	209189P2_G	G	A.Conservative	1.119738	.996279	6277.1	130.657983	67.001285	529.864094		.514719
I10	210090P15_G	G	A.Conservative	.409816	.993764	5515.6	24.772926	10.938523	528.017116		.514719
I11	201322P9_G	G	A.Conservative	1.125657	.998804	6445.3	38.220161	19.797209	535.835769		.521553
I11	201694P4_G	G	A.Conservative	.10053	.996116	5337.5	104.7759	43.532539	511.823825		.521553
I11	208825P7_G	G	A.Conservative	1.195817	.997026	7129.7	27.466663	12.60201	477.696781		1.319684
I11	209189P2_G	G	A.Conservative	1.128979	.99685	6277.1	98.788136	49.485882	521.814845		.521553
I11	210090P15_G	NOCALL	D.Low Probability	.028483	.98422	5515.6	54.124521	8.866471	526.050027		1.319684
I12	201322P9_G	G	A.Conservative	-1.597231	.995374	6445.3	29.880653	18.516937	624.14356		.488505
I12	201694P4_G	G	A.Conservative	-1.903649	.998252	5337.5	61.570832	30.102013	548.008939		.488505
I12	208825P7_G	G	A.Conservative	-.717652	.995087	7129.7	8.899887	10.325908	495.145167		.67464
I12	209189P2_G	G	A.Conservative	-1.59724	.998405	6277.1	73.617988	44.03311	607.465307		.488505
I12	210090P15_G	NOCALL	D.Low Probability	-1.49642	.987642	5515.6	38.230884	7.627673	528.583694		1.227834
I13	201322P9_G	G	A.Conservative	-1.263176	.996352	6445.3	39.663145	26.976726	563.066235		.405944
I13	201694P4_G	G	A.Conservative	-1.995769	.998387	5337.5	81.848809	45.907115	531.475279		.405944
I13	208825P7_G	G	A.Conservative	-.601238	.990828	7129.7	7.102293	9.924628	570.871068		.405944
I13	209189P2_G	G	A.Conservative	-1.260879	.998682	6277.1	71.74013	47.367182	548.093357		.405944
I13	210090P15_G	NOCALL	D.Low Probability	-1.043152	.329321	5515.6	8.847949	2.107882	571.211999		1.025856
I14	201322P9_G	G	A.Conservative	2.295743	.994389	6445.3	36.863622	18.651872	491.545383		.548114
I14	201694P4_G	G	A.Conservative	1.050771	.997166	5337.5	104.600381	42.547882	464.465147		.548114
I14	208825P7_G	G	A.Conservative	2.063847	.997397	7129.7	15.165342	14.072795	476.172709		.993004
I14	209189P2_G	G	A.Conservative	2.297128	.995772	6277.1	101.826523	49.843502	483.877029		.548114
I14	210090P15_G	NOCALL	D.Low Probability	.422997	.805336	5515.6	33.335224	4.937782	508.671965		1.478719
I15	201322P9_G	G	A.Conservative	2.200825	.997778	6445.3	56.648415	22.881958	568.638112		.568402
I15	201694P4_G	G	A.Conservative	1.279285	.997568	5337.5	146.264255	48.390764	504.870809		.568402
I15	208825P7_G	G	A.Conservative	4.683846	.998031	7129.7	9.527504	10.936208	469.981005		.568402
I15	209189P2_G	G	A.Conservative	2.20466	.997303	6277.1	126.936827	49.712442	553.813018		.568402
I15	210090P15_G	NOCALL	D.Low Probability	.280299	.987155	5515.6	100.791043	14.512777	545.493459		1.70446
I16	201322P9_G	G	A.Conservative	1.436054	.998441	6445.3	35.612901	17.690871	519.638014		.522502
I16	201694P4_G	G	A.Conservative	.298193	.996027	5337.5	104.272009	41.738466	472.455094		.522502
I16	208825P7_G	G	A.Conservative	2.259767	.998298	7129.7	5.963494	11.602023	441.497594		.522502
I16	209189P2_G	G	A.Conservative	1.438969	.997278	6277.1	98.335087	47.265814	507.069522		.522502
I16	210090P15_G	NOCALL	D.Low Probability	-.160627	.17364	5515.6	8.424024	1.19853	525.58776		1.488274
I17	201322P9_G	G	A.Conservative	.562986	.998446	6445.3	47.643897	27.17604	660.857051		.577779
I17	201694P4_G	G	A.Conservative	-.149408	.994549	5337.5	131.938964	62.178421	555.754584		.577779
I17	208825P7_G	G	A.Conservative	.815966	.998031	7129.7	9.511617	12.223549	575.576979		.577779
I17	209189P2_G	G	A.Conservative	.563682	.997568	6277.1	113.750312	63.027368	643.969376		.577779
I17	210090P15_G	NOCALL	D.Low Probability	.069949	.984256	5515.6	64.07709	9.064907	550.41305		1.568982
I18	201322P9_G	G	A.Conservative	-.285393	.996981	6445.3	38.703295	20.053339	516.178491		.547682
I18	201694P4_G	G	A.Conservative	-1.084446	.997293	5337.5	75.582719	30.778729	502.335454		.547682
I18	208825P7_G	G	B.Moderate	.251231	.864665	7129.7	23.482001	6.945642	409.898511		1.186146
I18	209189P2_G	G	A.Conservative	-.284877	.997727	6277.1	78.199096	39.08022	503.019604		.547682
I18	210090P15_G	G	A.Conservative	-1.091998	.849447	5515.6	20.200122	8.555185	521.819571		.547682
I19	201322P9_G	G	A.Conservative	-.565087	.996141	6445.3	45.094395	21.567765	585.280485		.514869
I19	201694P4_G	G	A.Conservative	-1.349291	.994927	5337.5	129.878789	49.523304	541.604059		.514869
I19	208825P7_G	NOCALL	D.Low Probability	1.517423	.691518	7129.7	19.587586	4.189147	454.799541		1.266812
I19	209189P2_G	G	A.Conservative	-.563644	.996856	6277.1	128.232907	59.251727	570.049585		.514869
I19	210090P15_G	NOCALL	D.Low Probability	-.739695	.987314	5515.6	78.122894	12.383773	526.459469		1.266812
I20	201322P9_G	G	A.Conservative	1.613952	.990935	6445.3	48.322768	38.031882	500.576567		.499955
I20	201694P4_G	G	A.Conservative	.402081	.997074	5337.5	116.982341	74.618098	511.657624		.499955
I20	208825P7_G	G	A.Conservative	2.462046	.996603	7129.7	25.367415	10.398814	511.104452		1.427752
I20	209189P2_G	G	A.Conservative	1.61331	.995953	6277.1	113.86302	86.88057	490.546478		.499955
I20	210090P15_G	NOCALL	D.Low Probability	.387331	.979613	5515.6	40.595122	7.549633	523.261707		1.427752
I21	201322P9_G	G	A.Conservative	.45628	.997162	6445.3	53.877174	26.145053	581.533983		.534995
I21	201694P4_G	G	A.Conservative	-.216163	.997434	5337.5	112.823475	44.960615	536.302808		.534995
I21	208825P7_G	G	A.Conservative	1.561391	.99675	7129.7	12.187843	10.358167	473.746051		.786981
I21	209189P2_G	G	A.Conservative	.458658	.996748	6277.1	131.33049	61.824659	567.914572		.534995
I21	210090P15_G	NOCALL	D.Low Probability	-.552635	.57879	5515.6	22.901732	3.607332	554.588641		1.490586
I22	201322P9_G	G	A.Conservative	.738647	.998587	6445.3	51.395737	27.372374	610.355517		.518355
I22	201694P4_G	G	A.Conservative	-.165528	.998108	5337.5	105.567779	44.347447	534.848026		.518355
I22	208825P7_G	G	A.Conservative	1.413882	.99852	7129.7	13.734489	10.519151	484.44843		.933882
I22	209189P2_G	G	A.Conservative	.743473	.997484	6277.1	116.446679	59.842046	588.123883		.518355
I22	210090P15_G	G	A.Conservative	-.128344	.994418	5515.6	42.101118	10.7562	573.181721		.933882
I23	201322P9_G	G	A.Conservative	.749782	.998275	6445.3	60.06587	26.649766	597.003668		.525377
I23	201694P4_G	G	A.Conservative	.482068	.996549	5337.5	90.976888	32.152499	514.220502		.525377
I23	208825P7_G	G	A.Conservative	1.01227	.998053	7129.7	16.583105	20.912424	568.052535		.525377
I23	209189P2_G	G	A.Conservative	.807087	.997708	6277.1	88.075736	37.742521	578.25168		.525377
I23	210090P15_G	NOCALL	D.Low Probability	-.386343	.986451	5515.6	52.063798	9.549686	512.715541		1.285672
I24	201322P9_G	NOCALL	D.Low Probability	-1.006386	.541898	6445.3	7.761053	3.325467	536.550976		.837898
I24	201694P4_G	NOCALL	D.Low Probability	-.657619	.256742	5337.5	4.775253	1.639862	441.967489		.837898
I24	208825P7_G	NOCALL	I.Bad Spectrum	0	0	0	0	0	0		0
I24	209189P2_G	NOCALL	D.Low Probability	-1.328549	.232918	6277.1	3.655478	1.515461	526.956113		.837898
I24	210090P15_G	NOCALL	I.Bad Spectrum	0	0	0	0	0	0		0
J01	201322P9_G	G	A.Conservative	1.595024	.997849	6445.3	25.947187	18.848304	567.740823		.431224
J01	201694P4_G	G	A.Conservative	1.118034	.996036	5337.5	57.942952	33.652187	489.762855		.431224
J01	208825P7_G	G	A.Conservative	2.416985	.999486	7129.7	5.664633	11.97749	605.300772		.431224
J01	209189P2_G	G	A.Conservative	1.595408	.997055	6277.1	46.152799	32.419671	552.299746		.431224
J01	210090P15_G	NOCALL	D.Low Probability	-.00012	.107992	5515.6	2.451996	.820335	495.523628		.696285
J02	201322P9_G	G	A.Conservative	3.948346	.996856	6445.3	35.843119	20.221677	450.410638		.499238
J02	201694P4_G	G	A.Conservative	2.414265	.994626	5337.5	29.192225	13.388596	438.778843		.499238
J02	208825P7_G	G	A.Conservative	5.560248	.997739	7129.7	10.539085	11.5405	454.075292		.499238
J02	209189P2_G	G	A.Conservative	3.770114	.993696	6277.1	49.809958	27.228298	447.461344		.499238
J02	210090P15_G	NOCALL	I.Bad Spectrum	0	0	0	0	0	0		0
J03	201322P9_G	G	A.Conservative	1.362657	.995984	6445.3	35.133565	20.356426	565.27308		.558673
J03	201694P4_G	G	A.Conservative	.569702	.9934	5337.5	106.58259	50.782662	490.63498		.558673
J03	208825P7_G	G	A.Conservative	1.516941	.994744	7129.7	10.941643	11.182256	497.94875		.752437
J03	209189P2_G	G	A.Conservative	1.365406	.996189	6277.1	115.772328	65.115907	550.308374		.558673
J03	210090P15_G	NOCALL	D.Low Probability	.457092	.984869	5515.6	72.971183	13.515222	503.697259		1.533409
J04	201322P9_G	G	A.Conservative	3.121285	.99636	6445.3	52.461516	30.250308	513.637425		.556988
J04	201694P4_G	G	A.Conservative	1.810662	.997053	5337.5	60.282142	28.267838	495.46823		.556988
J04	208825P7_G	G	A.Conservative	5.228741	.906017	7129.7	8.105232	9.07145	511.348365		.556988
J04	209189P2_G	G	A.Conservative	3.124214	.9951	6277.1	86.787267	48.506449	503.51125		.556988
J04	210090P15_G	NOCALL	D.Low Probability	1.565566	.506547	5515.6	20.750552	3.21814	506.270986		1.549009
J05	201322P9_G	G	A.Conservative	2.551077	.995008	6445.3	40.427542	19.39871	516.738581		.541005
J05	201694P4_G	G	A.Conservative	1.316102	.996745	5337.5	127.835901	49.254497	475.365436		.541005
J05	208825P7_G	G	A.Conservative	2.794216	.997356	7129.7	20.964516	17.193351	504.295473		1.119233
J05	209189P2_G	G	A.Conservative	2.554445	.996688	6277.1	105.743629	49.072498	502.892915		.541005
J05	210090P15_G	NOCALL	D.Low Probability	.924552	.661901	5515.6	32.428025	4.1112	501.092495		1.658351
J06	201322P9_G	G	A.Conservative	-.097845	.997582	6445.3	36.973493	21.369422	626.822065		.510592
J06	201694P4_G	G	A.Conservative	-.838211	.996727	5337.5	92.516003	43.323266	576.211809		.510592
J06	208825P7_G	G	A.Conservative	-.548205	.997563	7129.7	6.495703	10.098592	580.186086		.510592
J06	209189P2_G	G	A.Conservative	-.090195	.997276	6277.1	84.096185	47.069438	611.943706		.510592
J06	210090P15_G	NOCALL	D.Low Probability	-.684653	.991663	5515.6	59.341396	12.194798	557.670956		1.164667
J07	201322P9_G	G	A.Conservative	1.802036	.996315	6445.3	18.712055	11.156739	518.106592		.452866
J07	201694P4_G	G	A.Conservative	.811163	.997727	5337.5	68.236938	33.325997	509.655772		.452866
J07	208825P7_G	G	A.Conservative	1.894586	.99754	7129.7	7.454236	10.707958	490.760111		.686759
J07	209189P2_G	G	A.Conservative	1.802596	.995875	6277.1	54.778288	31.675061	509.898876		.452866
J07	210090P15_G	NOCALL	D.Low Probability	-.184057	.989173	5515.6	48.194203	11.354256	529.97045		1.027615
J08	201322P9_G	G	A.Conservative	2.351251	.997863	6445.3	19.438147	16.418423	566.935315		.437236
J08	201694P4_G	G	A.Conservative	1.721411	.998679	5337.5	50.996256	33.687138	515.177973		.437236
J08	208825P7_G	G	A.Conservative	1.974962	.984582	7129.7	12.070412	9.861442	505.234414		.877227
J08	209189P2_G	G	A.Conservative	2.352342	.996173	6277.1	44.631617	36.369674	550.538393		.437236
J08	210090P15_G	NOCALL	D.Low Probability	1.549745	.989198	5515.6	42.782937	10.021125	522.812688		1.167097
J09	201322P9_G	G	A.Conservative	1.378636	.997359	6445.3	12.692992	10.068918	604.764065		.439662
J09	201694P4_G	G	A.Conservative	1.031905	.997109	5337.5	26.958732	19.448576	495.282575		.439662
J09	208825P7_G	G	A.Conservative	2.497399	.995285	7129.7	8.668015	11.001817	465.604894		.630694
J09	209189P2_G	G	A.Conservative	1.378333	.995733	6277.1	30.934067	24.406125	588.490718		.439662
J09	210090P15_G	NOCALL	D.Low Probability	.66155	.986364	5515.6	75.158585	13.581078	559.974331		1.242965
J10	201322P9_G	G	A.Conservative	1.349984	.998508	6445.3	29.748097	16.595322	618.904435		.504629
J10	201694P4_G	G	A.Conservative	.497644	.998341	5337.5	82.037208	35.771234	553.302575		.504629
J10	208825P7_G	G	A.Conservative	2.860828	.997955	7129.7	15.641087	10.185502	533.50151		.973712
J10	209189P2_G	G	A.Conservative	1.350465	.998833	6277.1	82.476621	44.34617	603.01616		.504629
J10	210090P15_G	NOCALL	D.Low Probability	1.042556	.815168	5515.6	28.268743	5.01747	557.342917		1.353214
J11	201322P9_G	G	A.Conservative	2.154432	.993362	6445.3	38.448139	21.895001	509.890734		.534198
J11	201694P4_G	G	A.Conservative	.902975	.995016	5337.5	118.171279	55.032267	478.702367		.534198
J11	208825P7_G	G	B.Moderate	2.916957	.839578	7129.7	25.741591	6.745352	492.230302		1.362679
J11	209189P2_G	G	A.Conservative	2.158606	.99609	6277.1	117.767943	65.045433	496.412743		.534198
J11	210090P15_G	NOCALL	D.Low Probability	.666749	.968468	5515.6	31.401258	5.984036	515.579877		1.362679
J12	201322P9_G	G	A.Conservative	1.360646	.998115	6445.3	22.992283	19.363017	596.87846		.421866
J12	201694P4_G	G	A.Conservative	.714744	.998625	5337.5	34.12022	23.074997	519.245134		.421866
J12	208825P7_G	G	C.Aggressive	.023761	.923615	7129.7	14.048219	5.56788	431.195096		.99222
J12	209189P2_G	G	A.Conservative	1.361526	.99673	6277.1	34.371611	28.018367	581.035065		.421866
J12	210090P15_G	NOCALL	D.Low Probability	-1.112658	.373706	5515.6	8.372729	2.383516	551.431676		.99222
J13	201322P9_G	G	A.Conservative	.748987	.995622	6445.3	21.260493	14.505154	530.565528		.544118
J13	201694P4_G	G	A.Conservative	.021929	.996319	5337.5	47.293819	25.9936	507.39685		.544118
J13	208825P7_G	G	B.Moderate	1.122636	.867333	7129.7	10.145657	6.978232	581.776815		1.030526
J13	209189P2_G	G	A.Conservative	.753403	.993856	6277.1	38.184136	25.230812	517.399942		.544118
J13	210090P15_G	NOCALL	D.Low Probability	.469836	.690846	5515.6	16.172333	4.266162	546.862805		1.030526
J14	201322P9_G	G	A.Conservative	1.252458	.996027	6445.3	50.853788	26.58039	565.374242		.589254
J14	201694P4_G	G	A.Conservative	.276831	.997496	5337.5	137.426093	56.616266	507.71281		.589254
J14	208825P7_G	G	A.Conservative	1.027975	.996905	7129.7	12.075768	16.75052	554.366036		.589254
J14	209189P2_G	G	A.Conservative	1.249072	.997096	6277.1	143.324748	72.302667	550.421379		.589254
J14	210090P15_G	NOCALL	D.Low Probability	-.064641	.088864	5515.6	2.313232	.708233	553.210993		.794987
J15	201322P9_G	G	A.Conservative	1.808926	.994351	6445.3	41.550463	22.194089	549.91718		.522422
J15	201694P4_G	G	A.Conservative	.941919	.998389	5337.5	112.939862	47.246065	533.021407		.522422
J15	208825P7_G	G	A.Conservative	2.313646	.998682	7129.7	19.077319	18.493789	486.136995		.79647
J15	209189P2_G	G	A.Conservative	1.811649	.994817	6277.1	111.284247	57.304154	534.609085		.522422
J15	210090P15_G	NOCALL	D.Low Probability	.07817	.983946	5515.6	51.923355	8.60344	542.759058		1.472338
J16	201322P9_G	G	A.Conservative	2.4168	.997421	6445.3	51.984452	27.545628	572.15593		.555471
J16	201694P4_G	G	A.Conservative	1.535472	.997506	5337.5	108.170472	46.476393	493.947688		.555471
J16	208825P7_G	G	A.Conservative	4.263361	.998459	7129.7	9.732557	11.745171	482.547408		.555471
J16	209189P2_G	G	A.Conservative	2.417501	.997339	6277.1	135.388216	69.49234	556.512457		.555471
J16	210090P15_G	NOCALL	D.Low Probability	1.40527	.866813	5515.6	34.869453	5.329896	527.858485		1.658173
J17	201322P9_G	G	A.Conservative	1.866012	.997872	6445.3	41.665887	20.117881	546.949926		.514819
J17	201694P4_G	G	A.Conservative	.753999	.994478	5337.5	140.258606	54.573683	511.37856		.514819
J17	208825P7_G	G	A.Conservative	4.87239	.999255	7129.7	6.576989	10.254853	472.05888		.514819
J17	209189P2_G	G	A.Conservative	1.866912	.994356	6277.1	122.46274	57.208015	533.142699		.514819
J17	210090P15_G	NOCALL	D.Low Probability	-.09102	.735554	5515.6	25.076133	4.597788	553.187304		1.338692
J18	201322P9_G	G	A.Conservative	-.073366	.993187	6445.3	33.092099	18.650155	539.23958		.524597
J18	201694P4_G	G	A.Conservative	-.839434	.996506	5337.5	86.400469	39.707018	501.828219		.524597
J18	208825P7_G	G	A.Conservative	.717661	.997251	7129.7	9.642421	11.700317	555.131787		.801136
J18	209189P2_G	G	A.Conservative	-.06676	.994902	6277.1	87.546335	47.823089	525.284725		.524597
J18	210090P15_G	NOCALL	D.Low Probability	-1.294228	.264436	5515.6	10.305889	1.797953	523.519837		1.425714
J19	201322P9_G	G	A.Conservative	1.812082	.994823	6445.3	23.685278	16.679329	536.969626		.416449
J19	201694P4_G	G	A.Conservative	.979876	.996528	5337.5	74.837595	42.648516	487.788816		.416449
J19	208825P7_G	NOCALL	D.Low Probability	1.15771	.630001	7129.7	14.53438	3.822826	464.102005		1.144896
J19	209189P2_G	G	A.Conservative	1.81463	.992944	6277.1	64.386798	43.909072	521.994708		.416449
J19	210090P15_G	NOCALL	D.Low Probability	.137688	.182013	5515.6	6.734457	1.2766	522.10976		1.144896
J20	201322P9_G	G	A.Conservative	2.638024	.995099	6445.3	37.918066	22.778838	533.542783		.506534
J20	201694P4_G	G	A.Conservative	1.489425	.998493	5337.5	109.082825	53.549115	512.055392		.506534
J20	208825P7_G	G	A.Conservative	3.158579	.994597	7129.7	18.597196	10.710979	485.827153		.928653
J20	209189P2_G	G	A.Conservative	2.641412	.996504	6277.1	99.327603	57.867113	522.281084		.506534
J20	210090P15_G	NOCALL	D.Low Probability	1.326141	.978583	5515.6	33.742606	6.038804	546.274526		1.391119
J21	201322P9_G	G	A.Conservative	2.733733	.997782	6445.3	55.917658	29.887277	590.928184		.588568
J21	201694P4_G	G	A.Conservative	1.477364	.997833	5337.5	144.89826	63.256396	525.08758		.588568
J21	208825P7_G	G	A.Conservative	4.186297	.998516	7129.7	12.943137	15.925715	506.014984		.962864
J21	209189P2_G	G	A.Conservative	2.735144	.998416	6277.1	137.089218	71.060006	575.121239		.588568
J21	210090P15_G	NOCALL	D.Low Probability	1.226654	.984953	5515.6	50.262128	7.038875	537.061698		1.687873
J22	201322P9_G	G	A.Conservative	3.510896	.997899	6445.3	38.883097	21.194663	502.379688		.546614
J22	201694P4_G	G	A.Conservative	2.272861	.995702	5337.5	121.459153	53.599877	461.705208		.546614
J22	208825P7_G	G	A.Conservative	2.829773	.844309	7129.7	14.094475	8.497974	524.393145		.819379
J22	209189P2_G	G	A.Conservative	3.513338	.996769	6277.1	100.642602	53.132012	489.886839		.546614
J22	210090P15_G	NOCALL	D.Low Probability	1.47354	.991298	5515.6	109.942243	17.7257	525.671935		1.471454
J23	201322P9_G	G	A.Conservative	1.663473	.997917	6445.3	40.969746	22.46288	555.152737		.527478
J23	201694P4_G	G	A.Conservative	.217498	.995771	5337.5	79.434513	35.465544	493.794163		.527478
J23	208825P7_G	G	A.Conservative	2.793167	.999005	7129.7	11.428918	15.222348	477.211125		.527478
J23	209189P2_G	G	A.Conservative	1.676915	.997032	6277.1	64.395765	34.219955	535.270891		.527478
J23	210090P15_G	NOCALL	D.Low Probability	-.739707	.061783	5515.6	1.490861	.500115	504.636165		.77242
J24	201322P9_G	G	A.Conservative	-.711455	.829512	6445.3	13.543202	8.343576	545.453793		.4887
J24	201694P4_G	NOCALL	D.Low Probability	-1.612881	.6092	5337.5	18.225015	3.745591	539.509282		1.19109
J24	208825P7_G	G	A.Conservative	-.69214	.893648	7129.7	15.208783	8.955497	579.504818		1.19109
J24	209189P2_G	G	A.Conservative	-.89714	.847196	6277.1	20.41941	8.543507	618.204317		.7177
J24	210090P15_G	NOCALL	I.Bad Spectrum	0	0	0	0	0	0		0
K01	201322P9_G	G	A.Conservative	3.275257	.992934	6445.3	27.921351	15.889501	495.992246		.51125
K01	201694P4_G	G	A.Conservative	2.051324	.99587	5337.5	61.335365	28.383351	466.599011		.51125
K01	208825P7_G	G	C.Aggressive	3.861672	.861019	7129.7	17.357144	5.189521	412.691364		1.176101
K01	209189P2_G	G	A.Conservative	3.279125	.996888	6277.1	65.371356	36.049815	481.263375		.51125
K01	210090P15_G	NOCALL	D.Low Probability	1.444068	.10255	5515.6	3.436626	.754874	512.791887		1.176101
K02	201322P9_G	G	A.Conservative	2.595948	.997897	6445.3	35.989804	20.24568	589.966444		.509722
K02	201694P4_G	G	A.Conservative	1.049153	.996813	5337.5	31.101465	14.436968	521.338988		.509722
K02	208825P7_G	G	A.Conservative	3.360046	.997655	7129.7	25.40381	13.662463	537.415736		.961869
K02	209189P2_G	G	A.Conservative	2.58942	.997892	6277.1	68.088923	37.18963	574.100427		.509722
K02	210090P15_G	NOCALL	D.Low Probability	1.013098	.077103	5515.6	2.632072	.590448	535.552887		1.151302
K03	201322P9_G	G	A.Conservative	1.453533	.996986	6445.3	31.499058	16.919684	616.674642		.553998
K03	201694P4_G	G	A.Conservative	.433896	.997586	5337.5	58.38966	25.242051	538.792178		.553998
K03	208825P7_G	G	A.Conservative	.903434	.981506	7129.7	6.268306	9.845616	496.711588		.553998
K03	209189P2_G	G	A.Conservative	1.453396	.99721	6277.1	57.775258	30.033002	600.530863		.553998
K03	210090P15_G	NOCALL	D.Low Probability	.938988	.607252	5515.6	15.750747	3.770519	572.662802		1.012648
K04	201322P9_G	G	A.Conservative	3.477091	.995208	6445.3	31.089108	21.19271	557.723121		.464816
K04	201694P4_G	G	A.Conservative	2.281879	.997688	5337.5	83.376874	46.578812	527.561468		.464816
K04	208825P7_G	NOCALL	D.Low Probability	4.742517	.764421	7129.7	20.120241	4.618548	455.881763		1.296362
K04	209189P2_G	G	A.Conservative	3.478444	.997951	6277.1	86.613942	57.286799	544.33966		.464816
K04	210090P15_G	NOCALL	D.Low Probability	1.568451	.988554	5515.6	43.524474	7.325987	531.636475		1.296362
K05	201322P9_G	G	A.Conservative	.280097	.998452	6445.3	13.709428	10.654345	639.04137		.487408
K05	201694P4_G	G	A.Conservative	-.316302	.908515	5337.5	14.647016	9.180946	529.153167		.487408
K05	208825P7_G	G	A.Conservative	1.709315	.82041	7129.7	7.337772	8.239186	624.914938		.767955
K05	209189P2_G	G	A.Conservative	.28985	.994334	6277.1	23.218712	18.943388	630.516017		.487408
K05	210090P15_G	NOCALL	D.Low Probability	.336933	.389271	5515.6	12.61247	2.463514	560.811113		1.239111
K06	201322P9_G	G	A.Conservative	1.746854	.997071	6445.3	43.374735	22.850088	558.896141		.490477
K06	201694P4_G	G	A.Conservative	.753078	.995418	5337.5	58.93362	25.11172	479.302406		.490477
K06	208825P7_G	G	A.Conservative	1.344272	.9953	7129.7	19.523623	12.207582	494.021927		.899798
K06	209189P2_G	G	A.Conservative	1.749126	.996625	6277.1	85.568727	43.638624	543.494187		.490477
K06	210090P15_G	G	A.Conservative	.725296	.947379	5515.6	30.408622	9.547927	505.150707		.735042
K07	201322P9_G	G	A.Conservative	2.488372	.9947	6445.3	28.080668	16.677099	480.811235		.480937
K07	201694P4_G	G	A.Conservative	1.279275	.99756	5337.5	71.365143	34.352207	474.78971		.480937
K07	208825P7_G	G	C.Aggressive	4.066597	.873054	7129.7	21.910825	5.259153	460.6904		1.237114
K07	209189P2_G	G	A.Conservative	2.492592	.995726	6277.1	66.90146	38.483951	468.126599		.480937
K07	210090P15_G	NOCALL	D.Low Probability	1.187944	.982556	5515.6	41.215325	7.120451	497.516704		1.237114
K08	201322P9_G	G	A.Conservative	3.460027	.995955	6445.3	30.556157	16.437338	483.694484		.495601
K08	201694P4_G	G	A.Conservative	1.505761	.993264	5337.5	94.746783	40.821737	458.487998		.495601
K08	208825P7_G	G	A.Conservative	4.479405	.998587	7129.7	13.248158	11.693091	493.711041		.919041
K08	209189P2_G	G	A.Conservative	3.459043	.996259	6277.1	88.303367	45.928764	471.455721		.495601
K08	210090P15_G	NOCALL	D.Low Probability	1.34491	.970034	5515.6	33.345501	5.948957	523.819547		1.306672
K09	201322P9_G	G	A.Conservative	1.426807	.910905	6445.3	13.977962	9.148044	602.163606		.454629
K09	201694P4_G	G	A.Conservative	.66657	.997545	5337.5	29.949728	15.536734	483.279549		.454629
K09	208825P7_G	G	A.Conservative	1.70887	.997599	7129.7	22.942369	14.382636	505.258981		1.287183
K09	209189P2_G	G	A.Conservative	1.425554	.996318	6277.1	47.095016	29.766303	585.660699		.454629
K09	210090P15_G	NOCALL	D.Low Probability	.678363	.979635	5515.6	30.554716	6.204822	537.119174		1.287183
K10	201322P9_G	G	A.Conservative	.914779	.992549	6445.3	22.088632	13.933421	662.168776		.473851
K10	201694P4_G	G	A.Conservative	-.270177	.992423	5337.5	34.142411	17.547837	582.131859		.473851
K10	208825P7_G	G	A.Conservative	1.729931	.913833	7129.7	14.924439	9.15951	451.346659		1.046264
K10	209189P2_G	G	A.Conservative	.918739	.994067	6277.1	57.324377	34.828663	642.503653		.473851
K10	210090P15_G	NOCALL	D.Low Probability	-.407879	.916923	5515.6	26.123101	5.632422	565.904798		1.23313
K11	201322P9_G	G	A.Conservative	2.026657	.995236	6445.3	41.600849	23.379465	576.937247		.513492
K11	201694P4_G	G	A.Conservative	1.196957	.997787	5337.5	118.044946	53.698073	515.509084		.513492
K11	208825P7_G	G	A.Conservative	2.981665	.997236	7129.7	16.386321	18.038274	512.175755		.513492
K11	209189P2_G	G	A.Conservative	2.030937	.99746	6277.1	114.475241	62.290613	563.074619		.513492
K11	210090P15_G	G	A.Conservative	1.149501	.988068	5515.6	42.78306	15.452854	529.946529		.739914
K12	201322P9_G	G	A.Conservative	3.467529	.99636	6445.3	35.597377	17.805863	499.879396		.55919
K12	201694P4_G	G	A.Conservative	2.508996	.997	5337.5	114.317669	46.593989	450.412584		.55919
K12	208825P7_G	G	C.Aggressive	2.569956	.923447	7129.7	27.095904	5.558121	441.688403		1.590641
K12	209189P2_G	G	A.Conservative	3.468635	.997643	6277.1	96.789079	46.922943	487.240352		.55919
K12	210090P15_G	NOCALL	D.Low Probability	.930063	.982972	5515.6	39.674473	6.090998	496.45981		1.590641
K13	201322P9_G	G	A.Conservative	3.908606	.993401	6445.3	24.055537	13.115678	488.710043		.477622
K13	201694P4_G	G	A.Conservative	2.578495	.99654	5337.5	70.079185	31.199696	472.301652		.477622
K13	208825P7_G	G	C.Aggressive	4.949797	.850955	7129.7	18.945892	5.12637	462.042215		1.282593
K13	209189P2_G	G	A.Conservative	3.908891	.997119	6277.1	72.222263	38.169942	478.611315		.477622
K13	210090P15_G	NOCALL	D.Low Probability	1.810584	.974168	5515.6	33.515652	6.783911	518.989404		1.282593
K14	201322P9_G	G	A.Conservative	4.06941	.995364	6445.3	27.3697	16.369716	488.902785		.506513
K14	201694P4_G	G	A.Conservative	2.812371	.998037	5337.5	70.4634	33.07643	467.031574		.506513
K14	208825P7_G	G	C.Aggressive	4.533857	.897236	7129.7	23.976406	5.402172	435.688205		1.34646
K14	209189P2_G	G	A.Conservative	4.072306	.997533	6277.1	64.149241	36.999322	477.232937		.506513
K14	210090P15_G	NOCALL	D.Low Probability	1.935284	.423971	5515.6	16.247253	2.699438	503.118872		1.34646
K15	201322P9_G	G	A.Conservative	2.646148	.996209	6445.3	30.03155	18.305468	582.452641		.484839
K15	201694P4_G	G	A.Conservative	1.419011	.998181	5337.5	82.020438	40.187803	532.80331		.484839
K15	208825P7_G	G	A.Conservative	4.048181	.920516	7129.7	6.13428	9.261695	484.01897		.484839
K15	209189P2_G	G	A.Conservative	2.646068	.997931	6277.1	81.470639	48.04938	568.738352		.484839
K15	210090P15_G	NOCALL	D.Low Probability	.967302	.980516	5515.6	41.692913	8.63217	554.94991		1.223851
K16	201322P9_G	G	A.Conservative	3.498461	.996406	6445.3	63.918408	28.433971	575.608245		.548724
K16	201694P4_G	G	A.Conservative	2.725572	.998071	5337.5	164.908917	58.800169	448.389433		.548724
K16	208825P7_G	G	A.Conservative	4.019262	.996945	7129.7	22.724701	17.237478	571.858278		.548724
K16	209189P2_G	G	A.Conservative	3.496605	.998362	6277.1	133.468713	57.399413	558.188654		.548724
K16	210090P15_G	NOCALL	D.Low Probability	2.283935	.97842	5515.6	61.226976	6.719776	484.628022		1.690324
K17	201322P9_G	G	A.Conservative	.037571	.997787	6445.3	15.814503	11.014217	562.888391		.486239
K17	201694P4_G	G	A.Conservative	-1.027641	.997807	5337.5	41.296685	23.470781	549.632159		.486239
K17	208825P7_G	G	A.Conservative	.945475	.995992	7129.7	17.342943	15.122981	475.165327		1.214265
K17	209189P2_G	G	A.Conservative	.045871	.997681	6277.1	39.032114	26.36576	548.590721		.486239
K17	210090P15_G	NOCALL	D.Low Probability	.047911	.198195	5515.6	4.31768	1.349318	552.871391		.979604
K18	201322P9_G	G	A.Conservative	1.502025	.997102	6445.3	30.057135	17.274078	514.019244		.47734
K18	201694P4_G	G	A.Conservative	.149555	.994763	5337.5	83.966788	39.028579	490.327109		.47734
K18	208825P7_G	G	A.Conservative	.981981	.998177	7129.7	22.265747	11.850059	498.342339		1.187185
K18	209189P2_G	G	A.Conservative	1.502644	.997008	6277.1	81.179113	45.170788	502.519905		.47734
K18	210090P15_G	NOCALL	D.Low Probability	-.437195	.694876	5515.6	26.794411	4.332345	543.231661		1.343403
K19	201322P9_G	G	A.Conservative	4.235048	.994278	6445.3	27.961354	17.89621	484.254081		.475805
K19	201694P4_G	G	A.Conservative	2.62408	.996368	5337.5	58.851482	30.620968	476.027386		.475805
K19	208825P7_G	G	C.Aggressive	4.30897	.864444	7129.7	20.341807	5.206971	427.185107		1.26721
K19	209189P2_G	G	A.Conservative	4.241706	.997339	6277.1	61.567593	38.188098	472.671342		.475805
K19	210090P15_G	NOCALL	D.Low Probability	1.977293	.980406	5515.6	37.009243	7.061722	511.890642		1.26721
K20	201322P9_G	G	A.Conservative	2.873449	.995318	6445.3	38.871784	21.348334	526.860258		.49022
K20	201694P4_G	G	A.Conservative	1.54328	.997609	5337.5	81.365824	36.664185	500.522921		.49022
K20	208825P7_G	G	A.Conservative	4.11194	.997732	7129.7	23.784183	15.183575	459.462693		1.373922
K20	209189P2_G	G	A.Conservative	2.8738	.995922	6277.1	102.766149	54.748061	518.523862		.49022
K20	210090P15_G	NOCALL	D.Low Probability	1.251765	.628887	5515.6	25.778744	3.878532	512.350815		1.373922
K21	201322P9_G	G	A.Conservative	.845311	.998952	6445.3	22.055329	10.919274	624.497324		.676526
K21	201694P4_G	G	A.Conservative	.992411	.993424	5337.5	14.36548	9.958132	429.129335		.464378
K21	208825P7_G	NOCALL	D.Low Probability	.646783	.598667	7129.7	10.258473	3.637648	435.574111		1.205207
K21	209189P2_G	G	A.Conservative	1.487235	.995257	6277.1	12.567169	12.84626	562.252802		.464378
K21	210090P15_G	NOCALL	D.Low Probability	-.196048	.514295	5515.6	13.540659	3.194309	566.980511		1.205207
K22	201322P9_G	G	A.Conservative	2.554017	.996166	6445.3	48.098159	26.12564	593.350194		.551543
K22	201694P4_G	G	A.Conservative	1.659154	.997695	5337.5	121.82138	53.36751	537.835822		.551543
K22	208825P7_G	G	A.Conservative	3.700885	.993508	7129.7	11.450449	10.052185	466.51536		.809654
K22	209189P2_G	G	A.Conservative	2.556136	.996703	6277.1	136.077456	71.549526	577.946345		.551543
K22	210090P15_G	NOCALL	D.Low Probability	1.732253	.990949	5515.6	56.267719	11.422693	542.700186		1.398584
K23	201322P9_G	G	A.Conservative	2.086747	.997829	6445.3	70.442325	38.438121	580.295636		.51396
K23	201694P4_G	G	A.Conservative	.785101	.996866	5337.5	89.517557	39.308003	537.242006		.51396
K23	208825P7_G	G	A.Conservative	3.395072	.997596	7129.7	21.100861	25.226706	527.879734		.51396
K23	209189P2_G	G	A.Conservative	2.073467	.997088	6277.1	108.724584	57.404786	570.351811		.51396
K23	210090P15_G	NOCALL	D.Low Probability	.235134	.079484	5515.6	3.740209	.63167	549.338974		1.287429
K24	201322P9_G	G	A.Conservative	-1.14069	.995865	6445.3	18.595167	11.262255	672.77129		.556788
K24	201694P4_G	NOCALL	D.Low Probability	-1.518311	.435946	5337.5	13.344289	2.703216	558.234259		1.222473
K24	208825P7_G	NOCALL	I.Bad Spectrum	0	0	0	0	0	0		0
K24	209189P2_G	NOCALL	D.Low Probability	-.977232	.998502	6277.1	28.698178	7.005531	641.305314		1.222473
K24	210090P15_G	NOCALL	I.Bad Spectrum	0	0	0	0	0	0		0
L01	201322P9_G	G	A.Conservative	1.31605	.997233	6445.3	31.884376	18.113637	496.743933		.48931
L01	201694P4_G	G	A.Conservative	.121773	.994847	5337.5	84.321217	38.169199	443.650821		.48931
L01	208825P7_G	G	A.Conservative	1.391762	.997872	7129.7	20.12904	14.591798	515.381335		.989611
L01	209189P2_G	G	A.Conservative	1.32103	.996113	6277.1	84.719298	46.506525	483.372055		.48931
L01	210090P15_G	NOCALL	D.Low Probability	-.196527	.172971	5515.6	5.437818	1.245687	529.239283		1.236267
L02	201322P9_G	G	A.Conservative	1.842413	.996495	6445.3	34.391517	20.938975	545.911566		.471852
L02	201694P4_G	G	A.Conservative	.474218	.868433	5337.5	17.735488	8.75169	509.795918		.471852
L02	208825P7_G	G	A.Conservative	2.889767	.996629	7129.7	16.446856	15.336485	474.737257		.700419
L02	209189P2_G	G	A.Conservative	1.898044	.995428	6277.1	39.253094	23.148017	521.996374		.471852
L02	210090P15_G	NOCALL	I.Bad Spectrum	0	0	0	0	0	0		0
L03	201322P9_G	G	A.Conservative	1.899185	.995611	6445.3	29.876847	17.984282	538.727184		.480933
L03	201694P4_G	G	A.Conservative	1.000322	.998496	5337.5	78.373672	36.976437	501.497781		.480933
L03	208825P7_G	G	A.Conservative	4.661076	.994813	7129.7	4.912873	12.286774	418.835458		.480933
L03	209189P2_G	G	A.Conservative	1.901562	.994094	6277.1	75.359009	43.730977	524.739728		.480933
L03	210090P15_G	NOCALL	D.Low Probability	.805758	.386018	5515.6	13.978301	2.487644	519.443524		1.261868
L04	201322P9_G	G	A.Conservative	2.762269	.997783	6445.3	42.427294	21.864315	616.098339		.532329
L04	201694P4_G	G	A.Conservative	2.005794	.993527	5337.5	105.987294	43.807228	495.103284		.532329
L04	208825P7_G	G	C.Aggressive	2.83598	.997891	7129.7	20.668819	6.07273	423.506716		1.220191
L04	209189P2_G	G	A.Conservative	2.76411	.998557	6277.1	97.045015	48.364558	600.348739		.532329
L04	210090P15_G	NOCALL	D.Low Probability	.83328	.386919	5515.6	11.366963	2.498756	530.797759		1.220191
L05	201322P9_G	G	A.Conservative	2.884621	.995834	6445.3	28.586477	17.533346	530.039527		.514832
L05	201694P4_G	G	A.Conservative	1.617763	.992539	5337.5	89.50942	45.166847	457.577436		.514832
L05	208825P7_G	G	A.Conservative	2.685122	.998775	7129.7	25.973619	16.225518	536.51542		1.337847
L05	209189P2_G	G	A.Conservative	2.885045	.997999	6277.1	77.647689	46.231161	516.14959		.514832
L05	210090P15_G	NOCALL	D.Low Probability	1.109733	.987532	5515.6	56.018842	10.457913	522.787121		1.337847
L06	201322P9_G	G	A.Conservative	2.078442	.99808	6445.3	34.571535	18.40227	544.417346		.490046
L06	201694P4_G	G	A.Conservative	1.020624	.996473	5337.5	82.337515	35.459877	495.875305		.490046
L06	208825P7_G	G	A.Conservative	4.048757	.896798	7129.7	5.103846	8.993266	457.544044		.490046
L06	209189P2_G	G	A.Conservative	2.081608	.997076	6277.1	86.321428	44.484824	529.645333		.490046
L06	210090P15_G	NOCALL	D.Low Probability	.285211	.986985	5515.6	31.799846	7.596282	527.20447		1.349602
L07	201322P9_G	G	A.Conservative	2.279228	.998412	6445.3	27.018711	15.540992	501.41263		.49679
L07	201694P4_G	G	A.Conservative	.750267	.995045	5337.5	76.891199	35.957035	475.277615		.49679
L07	208825P7_G	G	C.Aggressive	3.325181	.836983	7129.7	21.346927	5.052451	416.487425		1.274089
L07	209189P2_G	G	A.Conservative	2.281817	.996223	6277.1	72.618027	40.473526	488.449502		.49679
L07	210090P15_G	NOCALL	D.Low Probability	.903062	.408156	5515.6	15.545132	2.635116	500.785101		1.274089
L08	201322P9_G	G	A.Conservative	.898799	.998277	6445.3	20.208592	13.538946	564.543017		.403855
L08	201694P4_G	G	A.Conservative	-.192883	.997935	5337.5	45.39645	24.106555	521.870539		.403855
L08	208825P7_G	G	A.Conservative	1.29177	.99663	7129.7	11.834696	10.740635	470.167072		.802618
L08	209189P2_G	G	A.Conservative	.903191	.997434	6277.1	45.480462	29.413621	550.192265		.403855
L08	210090P15_G	NOCALL	D.Low Probability	.213008	.065429	5515.6	2.155692	.550884	558.967734		1.024903
L09	201322P9_G	G	A.Conservative	2.73434	.998154	6445.3	22.112256	21.754158	648.365548		.395163
L09	201694P4_G	G	A.Conservative	2.662453	.997398	5337.5	42.729606	31.74022	584.150685		.395163
L09	208825P7_G	G	A.Conservative	1.980859	.926913	7129.7	9.395372	9.291294	452.69667		.756841
L09	209189P2_G	G	A.Conservative	2.73408	.997231	6277.1	41.804699	39.509354	631.208959		.395163
L09	210090P15_G	NOCALL	D.Low Probability	1.309296	.990472	5515.6	22.233345	7.604715	575.950992		.756841
L10	201322P9_G	G	A.Conservative	1.699774	.99709	6445.3	34.019134	20.178824	580.88033		.506827
L10	201694P4_G	G	A.Conservative	.291816	.997064	5337.5	89.17166	41.373898	512.399378		.506827
L10	208825P7_G	G	A.Conservative	3.643493	.868673	7129.7	5.257411	8.717055	555.57103		.506827
L10	209189P2_G	G	A.Conservative	1.701478	.997953	6277.1	92.664329	52.991994	565.08922		.506827
L10	210090P15_G	NOCALL	D.Low Probability	.569087	.992153	5515.6	46.932471	9.658916	522.459889		1.297699
L11	201322P9_G	G	A.Conservative	2.923406	.998119	6445.3	38.661109	30.126566	607.064094		.444585
L11	201694P4_G	G	A.Conservative	2.548618	.998426	5337.5	94.697902	60.899089	541.020288		.444585
L11	208825P7_G	G	A.Conservative	1.773261	.99723	7129.7	18.215651	11.922666	505.247174		.941643
L11	209189P2_G	G	A.Conservative	2.923499	.996804	6277.1	76.615742	57.992581	587.899501		.444585
L11	210090P15_G	NOCALL	D.Low Probability	1.91337	.326691	5515.6	7.860866	2.167697	583.189735		1.041376
L12	201322P9_G	G	A.Conservative	2.032909	.997296	6445.3	37.285941	18.915479	545.631883		.557271
L12	201694P4_G	G	A.Conservative	1.219516	.99349	5337.5	106.381806	43.994538	468.603715		.557271
L12	208825P7_G	G	A.Conservative	.81667	.994362	7129.7	11.411544	10.391039	426.373552		.791608
L12	209189P2_G	G	A.Conservative	2.03934	.996063	6277.1	95.78742	47.09324	531.663206		.557271
L12	210090P15_G	NOCALL	D.Low Probability	.224707	.992415	5515.6	72.464101	11.671427	503.466711		1.466928
L13	201322P9_G	G	A.Conservative	1.732348	.994681	6445.3	39.494546	23.154094	523.27307		.497514
L13	201694P4_G	G	A.Conservative	.737284	.997056	5337.5	89.712437	42.467637	507.335275		.497514
L13	208825P7_G	G	B.Moderate	3.044232	.885209	7129.7	25.984026	7.098659	445.219398		1.320971
L13	209189P2_G	G	A.Conservative	1.738722	.994921	6277.1	93.320193	52.964773	510.053634		.497514
L13	210090P15_G	NOCALL	D.Low Probability	.343253	.431202	5515.6	13.827383	2.751329	543.754254		1.320971
L14	201322P9_G	G	A.Conservative	3.464658	.996094	6445.3	32.268226	19.428332	470.065072		.52054
L14	201694P4_G	G	A.Conservative	2.007982	.99734	5337.5	93.051372	45.78004	480.793238		.52054
L14	208825P7_G	G	A.Conservative	3.441715	.998657	7129.7	24.230051	14.48275	529.313319		1.274299
L14	209189P2_G	G	A.Conservative	3.466813	.996738	6277.1	83.0993	48.524742	459.84798		.52054
L14	210090P15_G	NOCALL	D.Low Probability	1.684281	.537725	5515.6	20.761464	3.383821	490.717785		1.425087
L15	201322P9_G	G	A.Conservative	1.697938	.997383	6445.3	42.044141	21.683866	580.411496		.557747
L15	201694P4_G	G	A.Conservative	.819195	.991007	5337.5	119.193761	50.023363	522.365843		.557747
L15	208825P7_G	G	A.Conservative	.639297	.99534	7129.7	12.937026	13.262972	544.143411		.795798
L15	209189P2_G	G	A.Conservative	1.700574	.995906	6277.1	109.129479	54.542622	563.288156		.557747
L15	210090P15_G	NOCALL	D.Low Probability	.068921	.988478	5515.6	53.43922	9.33896	559.98344		1.429186
L16	201322P9_G	G	A.Conservative	3.046499	.995416	6445.3	49.392807	25.955828	570.199472		.507165
L16	201694P4_G	G	A.Conservative	1.888822	.994763	5337.5	84.309288	35.796413	496.487713		.507165
L16	208825P7_G	G	A.Conservative	3.66914	.9937	7129.7	8.078368	10.952253	582.22882		.507165
L16	209189P2_G	G	A.Conservative	3.049013	.996498	6277.1	105.169311	53.487598	555.852223		.507165
L16	210090P15_G	NOCALL	D.Low Probability	1.25408	.435349	5515.6	16.81412	2.769415	534.454037		1.436343
L17	201322P9_G	G	A.Conservative	2.400642	.996694	6445.3	40.015104	19.234615	576.894553		.524644
L17	201694P4_G	G	A.Conservative	1.63932	.998584	5337.5	94.765369	36.730452	522.709252		.524644
L17	208825P7_G	G	A.Conservative	.889973	.994723	7129.7	13.505941	10.62689	540.501498		.806586
L17	209189P2_G	G	A.Conservative	2.402819	.996734	6277.1	96.423442	44.847854	562.259454		.524644
L17	210090P15_G	NOCALL	D.Low Probability	.431666	.988741	5515.6	52.508218	8.915899	566.86511		1.38629
L18	201322P9_G	G	A.Conservative	.793292	.997656	6445.3	27.655029	17.380534	554.07998		.521947
L18	201694P4_G	G	A.Conservative	-.048669	.997733	5337.5	72.691286	36.80703	507.71249		.521947
L18	208825P7_G	NOCALL	D.Low Probability	.993461	.676574	7129.7	15.834136	4.096274	434.237844		1.294867
L18	209189P2_G	G	A.Conservative	.79456	.9976	6277.1	80.540385	49.004162	539.398377		.521947
L18	210090P15_G	NOCALL	D.Low Probability	-.082371	.117906	5515.6	4.347313	.877468	527.951774		1.096274
L19	201322P9_G	G	A.Conservative	2.898677	.995807	6445.3	37.777496	22.485472	492.9774		.52751
L19	201694P4_G	G	A.Conservative	1.800111	.99411	5337.5	64.602863	31.540935	454.079752		.52751
L19	208825P7_G	G	C.Aggressive	3.49517	.998304	7129.7	28.681798	6.238817	437.562585		1.458388
L19	209189P2_G	G	A.Conservative	2.903887	.996165	6277.1	79.473335	45.899909	480.199961		.52751
L19	210090P15_G	NOCALL	D.Low Probability	1.057568	.976185	5515.6	45.022583	7.064524	490.72888		1.458388
L20	201322P9_G	G	A.Conservative	2.815071	.995372	6445.3	47.998316	24.353013	558.289803		.51478
L20	201694P4_G	G	A.Conservative	1.685102	.994229	5337.5	135.470017	54.290185	506.554521		.51478
L20	208825P7_G	G	A.Conservative	3.994919	.993638	7129.7	12.079686	11.920167	499.376994		.729176
L20	209189P2_G	G	A.Conservative	2.817885	.99739	6277.1	134.224546	65.716346	542.482585		.51478
L20	210090P15_G	NOCALL	D.Low Probability	1.363362	.885112	5515.6	34.699175	5.441217	531.007012		1.408471
L21	201322P9_G	G	A.Conservative	2.675694	.996321	6445.3	45.754816	26.616074	548.712272		.51958
L21	201694P4_G	G	A.Conservative	1.725239	.997137	5337.5	114.40474	54.227485	498.323952		.51958
L21	208825P7_G	G	A.Conservative	4.001236	.997926	7129.7	8.106339	12.989903	535.88316		.51958
L21	209189P2_G	G	A.Conservative	2.678167	.99712	6277.1	108.959839	61.441974	534.320459		.51958
L21	210090P15_G	NOCALL	D.Low Probability	1.220225	.087853	5515.6	4.711078	.71942	533.419694		1.553377
L22	201322P9_G	G	A.Conservative	3.707787	.998104	6445.3	56.283501	29.094549	552.228968		.528434
L22	201694P4_G	G	A.Conservative	2.63901	.996636	5337.5	117.889858	48.839427	481.242		.528434
L22	208825P7_G	G	A.Conservative	4.857019	.999265	7129.7	8.655585	11.42464	464.855038		.528434
L22	209189P2_G	G	A.Conservative	3.707289	.997442	6277.1	129.420788	64.691551	539.272883		.528434
L22	210090P15_G	NOCALL	D.Low Probability	1.755205	.973955	5515.6	29.828387	5.971589	513.072749		1.347074
L23	201322P9_G	G	A.Conservative	3.263206	.997694	6445.3	64.963065	33.057297	559.074186		.551477
L23	201694P4_G	G	A.Conservative	1.930042	.994364	5337.5	80.926566	33.418389	492.394698		.551477
L23	208825P7_G	G	A.Conservative	4.479502	.99901	7129.7	17.721086	22.188985	516.724357		.551477
L23	209189P2_G	G	A.Conservative	3.261716	.997883	6277.1	95.043373	46.849892	540.321305		.551477
L23	210090P15_G	NOCALL	D.Low Probability	1.053353	.177839	5515.6	5.271496	1.200173	500.953254		1.038334
L24	201322P9_G	G	A.Conservative	-.713392	.900121	6445.3	19.8848	9.080638	562.163472		.897036
L24	201694P4_G	NOCALL	D.Low Probability	-1.434556	.469463	5337.5	10.216743	2.875877	492.466201		1.024326
L24	208825P7_G	NOCALL	I.Bad Spectrum	0	0	0	0	0	0		0
L24	209189P2_G	NOCALL	D.Low Probability	-.950438	.99453	6277.1	18.538753	6.41138	572.92348		1.024326
L24	210090P15_G	NOCALL	I.Bad Spectrum	0	0	0	0	0	0		0
M01	201322P9_G	G	A.Conservative	-.190793	.994388	6445.3	28.614186	17.256911	490.140358		.466349
M01	201694P4_G	G	A.Conservative	-1.078466	.996854	5337.5	74.625904	36.872316	465.125345		.466349
M01	208825P7_G	G	A.Conservative	.189325	.996304	7129.7	16.621974	11.690797	509.580775		.901211
M01	209189P2_G	G	A.Conservative	-.18204	.996453	6277.1	66.384084	38.831791	478.471817		.466349
M01	210090P15_G	NOCALL	D.Low Probability	-1.639795	.528622	5515.6	14.128004	3.351652	500.731874		1.201445
M02	201322P9_G	G	A.Conservative	1.856549	.997173	6445.3	44.153153	23.225596	504.448414		.492188
M02	201694P4_G	G	A.Conservative	.327357	.99149	5337.5	46.401251	19.808121	472.992421		.492188
M02	208825P7_G	G	A.Conservative	3.578706	.996971	7129.7	14.519283	20.039571	510.750596		.492188
M02	209189P2_G	G	A.Conservative	1.811543	.996296	6277.1	71.183108	36.265761	495.6132		.492188
M02	210090P15_G	NOCALL	D.Low Probability	.497709	.075159	5515.6	2.35727	.586258	474.906849		.808705
M03	201322P9_G	NOCALL	D.Low Probability	1.538586	.713658	6445.3	21.433819	4.324646	534.947544		1.214681
M03	201694P4_G	NOCALL	D.Low Probability	.40231	.488551	5337.5	19.034357	3.013832	469.860059		1.214681
M03	208825P7_G	NOCALL	I.Bad Spectrum	0	0	0	0	0	0		0
M03	209189P2_G	NOCALL	D.Low Probability	1.406192	.54286	6277.1	17.167447	3.339176	532.797518		1.214681
M03	210090P15_G	NOCALL	D.Low Probability	.530468	.070083	5515.6	3.129849	.515337	454.582598		1.214681
M04	201322P9_G	G	A.Conservative	1.517751	.995389	6445.3	40.428377	21.992677	551.718388		.576005
M04	201694P4_G	G	A.Conservative	.748246	.997928	5337.5	100.539999	44.237368	494.768724		.576005
M04	208825P7_G	G	A.Conservative	2.045416	.893556	7129.7	17.145799	9.002795	393.695503		.868102
M04	209189P2_G	G	A.Conservative	1.518027	.997135	6277.1	95.350071	50.235803	544.208508		.576005
M04	210090P15_G	NOCALL	D.Low Probability	.309377	.11042	5515.6	5.543757	.821259	521.9669		1.450847
M05	201322P9_G	G	A.Conservative	1.841713	.99598	6445.3	43.038419	19.825897	520.933057		.575777
M05	201694P4_G	G	A.Conservative	.485583	.996221	5337.5	122.806961	44.981632	495.723092		.575777
M05	208825P7_G	G	B.Moderate	1.409592	.885452	7129.7	36.511519	7.108257	475.722947		1.563261
M05	209189P2_G	G	A.Conservative	1.84787	.99498	6277.1	113.164129	50.352087	507.209294		.575777
M05	210090P15_G	NOCALL	D.Low Probability	-.054522	.399196	5515.6	18.689354	2.597805	513.439768		1.563261
M06	201322P9_G	G	A.Conservative	-.122977	.996667	6445.3	18.041165	13.449217	581.663857		.478331
M06	201694P4_G	G	A.Conservative	.005111	.997716	5337.5	49.631232	30.118087	486.811766		.478331
M06	208825P7_G	G	B.Moderate	-.92608	.864286	7129.7	8.895344	6.93788	444.252674		.815121
M06	209189P2_G	G	A.Conservative	-.119536	.996487	6277.1	41.748085	30.173276	566.169436		.478331
M06	210090P15_G	G	A.Conservative	-.531158	.992863	5515.6	27.234808	11.213764	518.525262		.670408
M07	201322P9_G	G	A.Conservative	.339688	.998091	6445.3	14.765812	12.466144	606.739127		.409925
M07	201694P4_G	G	A.Conservative	-.237439	.999172	5337.5	37.573402	25.697707	518.005021		.409925
M07	208825P7_G	G	A.Conservative	2.229402	.918416	7129.7	7.902761	9.213113	582.023386		.609146
M07	209189P2_G	G	A.Conservative	.339359	.996769	6277.1	37.010855	30.277524	590.018585		.409925
M07	210090P15_G	NOCALL	D.Low Probability	-.448637	.273006	5515.6	5.897255	1.795374	519.711626		.792887
M08	201322P9_G	G	A.Conservative	3.054115	.996884	6445.3	39.854121	21.582117	486.624812		.554845
M08	201694P4_G	G	A.Conservative	1.828495	.99722	5337.5	103.777801	43.615354	463.412849		.554845
M08	208825P7_G	G	C.Aggressive	3.967428	.880691	7129.7	27.349876	5.303034	450.677254		1.578131
M08	209189P2_G	G	A.Conservative	3.056244	.996766	6277.1	108.284864	56.462557	472.693288		.554845
M08	210090P15_G	NOCALL	D.Low Probability	1.272049	.424787	5515.6	19.560508	2.723423	495.728127		1.578131
M09	201322P9_G	G	A.Conservative	1.077825	.998037	6445.3	20.149489	17.445613	568.371367		.421847
M09	201694P4_G	G	A.Conservative	.305112	.99788	5337.5	47.310488	33.511546	487.294288		.421847
M09	208825P7_G	G	A.Conservative	.262555	.998798	7129.7	9.40843	15.014475	493.803223		.661319
M09	209189P2_G	G	A.Conservative	1.080383	.996742	6277.1	39.828926	33.464633	552.884636		.421847
M09	210090P15_G	NOCALL	D.Low Probability	.173942	.982115	5515.6	27.841112	6.396862	521.916637		1.051254
M10	201322P9_G	G	A.Conservative	1.207266	.997331	6445.3	48.283879	22.954564	579.936606		.499752
M10	201694P4_G	G	A.Conservative	.360753	.997253	5337.5	126.619789	47.684982	514.541127		.499752
M10	208825P7_G	G	A.Conservative	1.632105	.999138	7129.7	13.457618	13.042028	510.96569		.770465
M10	209189P2_G	G	A.Conservative	1.209968	.996927	6277.1	123.74508	56.781012	564.864673		.499752
M10	210090P15_G	NOCALL	D.Low Probability	.074416	.56037	5515.6	20.303187	3.526295	563.788252		1.359857
M11	201322P9_G	G	A.Conservative	1.269078	.996055	6445.3	32.044411	16.244179	569.377338		.503734
M11	201694P4_G	G	A.Conservative	.304391	.995677	5337.5	86.151408	35.230665	539.173009		.503734
M11	208825P7_G	G	A.Conservative	2.726156	.997706	7129.7	14.391867	13.793043	515.806335		.808858
M11	209189P2_G	G	A.Conservative	1.271822	.997503	6277.1	73.650787	36.130277	554.024675		.503734
M11	210090P15_G	G	A.Conservative	-.053091	.991214	5515.6	47.415365	12.214912	539.654203		.808858
M12	201322P9_G	G	A.Conservative	.470092	.994496	6445.3	33.202107	18.668645	464.602183		.450847
M12	201694P4_G	G	A.Conservative	-.766811	.994688	5337.5	84.762502	38.983537	451.566548		.450847
M12	208825P7_G	G	C.Aggressive	1.376384	.989075	7129.7	21.693024	5.945903	429.663453		1.23141
M12	209189P2_G	G	A.Conservative	.473249	.996644	6277.1	82.636491	45.049	455.092286		.450847
M12	210090P15_G	G	A.Conservative	-.77455	.872153	5515.6	18.750053	8.902569	467.027459		.450847
M13	201322P9_G	G	A.Conservative	2.726047	.998013	6445.3	20.832684	14.99104	511.183446		.399207
M13	201694P4_G	G	A.Conservative	1.679623	.996888	5337.5	60.847596	35.59174	484.613323		.399207
M13	208825P7_G	G	A.Conservative	1.368139	.995314	7129.7	13.792869	10.330986	469.463031		.90673
M13	209189P2_G	G	A.Conservative	2.731433	.996734	6277.1	43.603065	30.401914	495.841121		.399207
M13	210090P15_G	NOCALL	D.Low Probability	1.134506	.703936	5515.6	20.199868	4.394308	541.09302		1.085629
M14	201322P9_G	G	A.Conservative	.615071	.996586	6445.3	35.719775	19.233887	644.085491		.499907
M14	201694P4_G	G	A.Conservative	-.103176	.997636	5337.5	85.249886	37.360494	514.901699		.499907
M14	208825P7_G	G	A.Conservative	.731148	.997675	7129.7	13.005221	10.499906	512.9784		.860729
M14	209189P2_G	G	A.Conservative	.615762	.997677	6277.1	84.172784	43.917761	624.781529		.499907
M14	210090P15_G	NOCALL	D.Low Probability	-.297857	.984089	5515.6	41.60307	9.046984	535.302879		1.286496
M15	201322P9_G	G	A.Conservative	-1.217888	.990847	6445.3	18.253809	15.810703	667.668995		.41735
M15	201694P4_G	G	A.Conservative	-1.401781	.997017	5337.5	51.023875	34.545193	641.252489		.41735
M15	208825P7_G	G	A.Conservative	-1.172107	.92657	7129.7	6.741222	9.291633	576.471454		.648381
M15	209189P2_G	G	A.Conservative	-1.216618	.99736	6277.1	46.280526	38.667808	651.357205		.41735
M15	210090P15_G	G	A.Conservative	-1.704855	.995191	5515.6	28.624168	12.410561	645.499929		.648381
M16	201322P9_G	G	A.Conservative	1.254357	.998598	6445.3	44.231563	25.027876	560.230796		.530025
M16	201694P4_G	G	A.Conservative	.263672	.995995	5337.5	104.333669	48.38811	510.172672		.530025
M16	208825P7_G	G	A.Conservative	1.271698	.997755	7129.7	23.026405	13.986851	444.600908		1.021157
M16	209189P2_G	G	A.Conservative	1.257896	.997411	6277.1	110.512938	60.665818	546.07529		.530025
M16	210090P15_G	G	A.Conservative	.260312	.987621	5515.6	25.478366	12.198795	527.36165		.530025
M17	201322P9_G	G	A.Conservative	.670159	.999086	6445.3	34.224405	20.598389	569.61377		.517476
M17	201694P4_G	G	A.Conservative	-.254486	.996463	5337.5	72.266743	34.51956	503.206955		.517476
M17	208825P7_G	NOCALL	D.Low Probability	-.207703	.646476	7129.7	18.673568	3.926615	454.144379		1.314415
M17	209189P2_G	G	A.Conservative	.671594	.996563	6277.1	86.573611	50.335995	554.034425		.517476
M17	210090P15_G	NOCALL	D.Low Probability	-1.056243	.147725	5515.6	6.656291	1.022907	534.715359		1.314415
M18	201322P9_G	G	A.Conservative	-.073389	.997719	6445.3	39.631543	22.283198	547.173181		.495695
M18	201694P4_G	G	A.Conservative	-.758758	.996248	5337.5	82.914899	37.859434	506.136512		.495695
M18	208825P7_G	G	A.Conservative	-.280285	.882865	7129.7	5.980151	8.854774	474.602479		.495695
M18	209189P2_G	G	A.Conservative	-.065048	.995811	6277.1	85.76959	46.7099	531.996311		.495695
M18	210090P15_G	NOCALL	D.Low Probability	-1.316339	.073689	5515.6	2.373542	.629803	496.651229		1.009728
M19	201322P9_G	G	A.Conservative	.834627	.993834	6445.3	28.185372	17.51862	527.252445		.449367
M19	201694P4_G	G	A.Conservative	-.151682	.997985	5337.5	59.003316	30.063708	500.989369		.449367
M19	208825P7_G	G	C.Aggressive	1.768367	.824255	7129.7	13.737962	4.972028	406.803937		1.041768
M19	209189P2_G	G	A.Conservative	.8351	.996267	6277.1	60.206344	36.298522	519.010416		.449367
M19	210090P15_G	NOCALL	D.Low Probability	-.515197	.989059	5515.6	23.297271	6.266679	543.614873		1.041768
M20	201322P9_G	G	A.Conservative	.763571	.997834	6445.3	41.494836	28.064612	603.522114		.432619
M20	201694P4_G	G	A.Conservative	-.194928	.998384	5337.5	105.891398	58.353816	565.77267		.432619
M20	208825P7_G	G	A.Conservative	1.009277	.997234	7129.7	7.038871	10.389716	502.164483		.432619
M20	209189P2_G	G	A.Conservative	.764901	.996947	6277.1	111.130558	72.854092	587.53977		.432619
M20	210090P15_G	NOCALL	D.Low Probability	-.178037	.987282	5515.6	32.49632	6.018973	551.385023		1.226846
M21	201322P9_G	G	A.Conservative	2.550338	.996186	6445.3	38.147367	20.408142	527.513007		.554851
M21	201694P4_G	G	A.Conservative	1.499095	.993576	5337.5	122.614867	54.30861	467.039338		.554851
M21	208825P7_G	G	A.Conservative	1.942194	.996011	7129.7	15.123744	12.345897	546.212313		.83957
M21	209189P2_G	G	A.Conservative	2.550039	.996368	6277.1	101.783718	52.897915	503.197863		.554851
M21	210090P15_G	G	A.Conservative	1.215977	.988566	5515.6	55.69788	16.256595	524.23813		.83957
M22	201322P9_G	G	A.Conservative	.5814	.994089	6445.3	39.850787	24.424724	554.191132		.506088
M22	201694P4_G	G	A.Conservative	.332611	.994476	5337.5	100.49513	50.130044	502.593695		.506088
M22	208825P7_G	G	A.Conservative	2.165735	.976408	7129.7	7.912036	9.848961	525.713188		.506088
M22	209189P2_G	G	A.Conservative	.580424	.997401	6277.1	107.090931	63.620562	540.565301		.506088
M22	210090P15_G	G	A.Conservative	.350067	.991889	5515.6	32.524906	16.772506	525.477488		.506088
M23	201322P9_G	G	A.Conservative	1.109439	.996341	6445.3	18.744145	15.815882	520.064928		.398603
M23	201694P4_G	G	A.Conservative	-.117054	.99403	5337.5	37.027625	25.012904	469.103139		.398603
M23	208825P7_G	G	A.Conservative	.075358	.997339	7129.7	17.465702	13.33642	485.251659		.606855
M23	209189P2_G	G	A.Conservative	1.196925	.998747	6277.1	28.269557	23.075792	521.286688		.398603
M23	210090P15_G	NOCALL	D.Low Probability	-.544886	.172598	5515.6	5.551249	1.171547	545.001377		1.115413
M24	201322P9_G	G	A.Conservative	-3.46611	.87514	6445.3	11.349116	8.803198	585.959774		.460187
M24	201694P4_G	NOCALL	D.Low Probability	-2.737658	.368653	5337.5	8.501895	2.335331	499.964282		1.10585
M24	208825P7_G	NOCALL	I.Bad Spectrum	0	0	0	0	0	0		0
M24	209189P2_G	G	A.Conservative	-2.777373	.839033	6277.1	24.520021	8.461297	600.16288		1.10585
M24	210090P15_G	NOCALL	I.Bad Spectrum	0	0	0	0	0	0		0
N01	201322P9_G	G	A.Conservative	1.861227	.995108	6445.3	46.533194	30.108693	515.195256		.465551
N01	201694P4_G	G	A.Conservative	.861597	.995353	5337.5	59.862978	32.101757	515.313476		.465551
N01	208825P7_G	G	A.Conservative	2.990243	.996781	7129.7	9.135456	12.454817	451.296553		.465551
N01	209189P2_G	G	A.Conservative	1.864369	.99421	6277.1	76.446631	48.059094	502.771333		.465551
N01	210090P15_G	NOCALL	D.Low Probability	.365152	.982203	5515.6	33.718131	7.0528	516.494198		1.239843
N02	201322P9_G	G	A.Conservative	2.36654	.998757	6445.3	39.117555	19.694793	502.852046		.509306
N02	201694P4_G	G	A.Conservative	.66906	.991374	5337.5	38.611532	15.714097	474.817856		.509306
N02	208825P7_G	G	A.Conservative	3.807973	.998959	7129.7	13.269477	13.522235	468.715346		.509306
N02	209189P2_G	G	A.Conservative	2.352358	.996861	6277.1	74.184555	36.154706	490.546917		.509306
N02	210090P15_G	NOCALL	D.Low Probability	.475314	.179559	5515.6	6.522418	1.206756	509.118053		1.342685
N03	201322P9_G	G	A.Conservative	2.646147	.9931	6445.3	19.07007	11.140996	593.915265		.891581
N03	201694P4_G	NOCALL	D.Low Probability	1.823832	.675537	5337.5	22.467364	4.165143	497.414389		1.166539
N03	208825P7_G	NOCALL	I.Bad Spectrum	0	0	0	0	0	0		0
N03	209189P2_G	NOCALL	D.Low Probability	2.777024	.993038	6277.1	29.135045	6.508098	558.019731		1.166539
N03	210090P15_G	NOCALL	D.Low Probability	1.885623	.116983	5515.6	4.206041	.807803	491.999572		1.166539
N04	201322P9_G	G	B.Moderate	2.018095	.887214	6445.3	31.614967	7.149338	617.102897		1.180182
N04	201694P4_G	NOCALL	D.Low Probability	1.000704	.936166	5337.5	31.553173	5.679926	537.394699		1.180182
N04	208825P7_G	NOCALL	I.Bad Spectrum	0	0	0	0	0	0		0
N04	209189P2_G	NOCALL	D.Low Probability	2.03807	.993379	6277.1	33.589076	7.336418	622.392773		1.180182
N04	210090P15_G	NOCALL	D.Low Probability	1.070679	.181837	5515.6	6.363984	1.188498	528.331583		1.180182
N05	201322P9_G	G	A.Conservative	1.267179	.99924	6445.3	41.03869	22.618374	637.115966		.480817
N05	201694P4_G	G	A.Conservative	.331007	.997262	5337.5	84.944446	37.741716	547.984038		.480817
N05	208825P7_G	G	A.Conservative	1.496682	.866531	7129.7	6.082959	8.699942	571.222859		.480817
N05	209189P2_G	G	A.Conservative	1.268144	.997575	6277.1	103.633554	55.272648	617.479886		.480817
N05	210090P15_G	NOCALL	D.Low Probability	.271099	.164742	5515.6	4.325901	1.15185	576.331156		.912687
N06	201322P9_G	G	A.Conservative	1.678483	.99716	6445.3	20.838785	16.827136	572.21008		.417962
N06	201694P4_G	G	A.Conservative	.734584	.997049	5337.5	45.467896	30.036306	502.152009		.417962
N06	208825P7_G	G	C.Aggressive	2.369687	.844719	7129.7	13.652464	5.089639	409.88244		.936484
N06	209189P2_G	G	A.Conservative	1.682054	.99511	6277.1	43.482113	34.064275	555.381638		.417962
N06	210090P15_G	NOCALL	D.Low Probability	.675	.171066	5515.6	4.541817	1.211697	530.554968		.936484
N07	201322P9_G	G	A.Conservative	3.357102	.995726	6445.3	35.482008	18.431994	520.509719		.533431
N07	201694P4_G	G	A.Conservative	2.149367	.995942	5337.5	85.252099	36.536726	490.12939		.533431
N07	208825P7_G	G	A.Conservative	4.233221	.834633	7129.7	25.049093	8.404307	453.91366		1.151907
N07	209189P2_G	G	A.Conservative	3.357054	.997449	6277.1	85.792698	43.26782	508.070188		.533431
N07	210090P15_G	NOCALL	D.Low Probability	1.424391	.984639	5515.6	44.392796	10.546329	510.188455		1.281544
N08	201322P9_G	G	A.Conservative	4.26998	.996169	6445.3	13.116145	10.608977	488.808041		.385905
N08	201694P4_G	G	A.Conservative	2.547799	.998179	5337.5	38.459645	24.545154	477.118431		.385905
N08	208825P7_G	G	A.Conservative	3.638654	.998622	7129.7	16.416281	11.239174	439.357123		.79949
N08	209189P2_G	G	A.Conservative	4.283687	.99674	6277.1	35.426639	27.661103	479.398867		.385905
N08	210090P15_G	NOCALL	D.Low Probability	1.242058	.988175	5515.6	47.399598	9.754728	547.678403		1.127395
N09	201322P9_G	G	A.Conservative	1.794638	.997251	6445.3	31.096434	19.085642	588.543864		.471729
N09	201694P4_G	G	A.Conservative	.629631	.995688	5337.5	79.738321	39.59225	493.115197		.471729
N09	208825P7_G	G	A.Conservative	1.652182	.837053	7129.7	14.438948	8.420998	450.902121		.883952
N09	209189P2_G	G	A.Conservative	1.796098	.998267	6277.1	83.302717	49.508612	573.261107		.471729
N09	210090P15_G	NOCALL	D.Low Probability	.409906	.987426	5515.6	74.05317	11.829265	559.495108		1.309371
N10	201322P9_G	G	A.Conservative	1.714158	.996495	6445.3	49.349063	19.815799	577.788727		.557862
N10	201694P4_G	G	A.Conservative	.798329	.997786	5337.5	103.28654	33.532961	491.640917		.557862
N10	208825P7_G	G	A.Conservative	1.865854	.996719	7129.7	20.014641	16.013124	513.220966		.878138
N10	209189P2_G	G	A.Conservative	1.716409	.998255	6277.1	138.617424	53.866387	561.930189		.557862
N10	210090P15_G	NOCALL	D.Low Probability	.748251	.985518	5515.6	87.179454	12.855813	532.705634		1.666008
N11	201322P9_G	G	A.Conservative	5.135508	.993978	6445.3	61.378773	33.757142	483.315345		.531614
N11	201694P4_G	G	A.Conservative	4.884219	.995259	5337.5	146.100545	63.277743	404.189378		.531614
N11	208825P7_G	G	A.Conservative	6.150377	.952673	7129.7	6.848763	9.539167	472.622013		.531614
N11	209189P2_G	G	A.Conservative	5.137899	.997132	6277.1	130.616118	69.312092	471.170913		.531614
N11	210090P15_G	NOCALL	D.Low Probability	2.442522	.980217	5515.6	91.248362	11.925843	438.689945		1.715343
N12	201322P9_G	G	A.Conservative	2.974847	.998515	6445.3	35.914193	25.163117	582.508726		.429245
N12	201694P4_G	G	A.Conservative	2.898719	.997444	5337.5	100.498246	57.417605	536.037798		.429245
N12	208825P7_G	G	A.Conservative	1.683209	.917467	7129.7	15.423616	9.252768	508.82723		1.007625
N12	209189P2_G	G	A.Conservative	2.978112	.997144	6277.1	77.93642	52.928042	568.270262		.429245
N12	210090P15_G	G	A.Conservative	2.893366	.991499	5515.6	22.277105	13.151971	560.99703		.429245
N13	201322P9_G	G	A.Conservative	1.837037	.994594	6445.3	33.544597	19.240724	464.586335		.496658
N13	201694P4_G	G	A.Conservative	.428022	.99688	5337.5	64.858625	29.242962	465.98981		.496658
N13	208825P7_G	G	A.Conservative	2.822508	.853548	7129.7	18.249777	8.567972	464.563898		.837613
N13	209189P2_G	G	A.Conservative	1.827106	.997528	6277.1	59.551194	32.948099	462.013495		.496658
N13	210090P15_G	NOCALL	D.Low Probability	.166903	.980323	5515.6	39.419368	7.384793	504.044646		1.254208
N14	201322P9_G	G	A.Conservative	3.349874	.99636	6445.3	43.473443	21.630544	528.841501		.561025
N14	201694P4_G	G	A.Conservative	1.882038	.997206	5337.5	108.319362	43.055698	481.206243		.561025
N14	208825P7_G	G	A.Conservative	5.249482	.998908	7129.7	7.977066	10.474414	512.810958		.561025
N14	209189P2_G	G	A.Conservative	3.352002	.998478	6277.1	117.778455	56.645984	514.474371		.561025
N14	210090P15_G	NOCALL	D.Low Probability	1.578841	.419375	5515.6	19.440541	2.700642	512.713367		1.383342
N15	201322P9_G	G	A.Conservative	1.000431	.996707	6445.3	26.377861	18.256757	541.829919		.498472
N15	201694P4_G	G	A.Conservative	.370664	.995935	5337.5	68.178972	37.587146	520.68842		.498472
N15	208825P7_G	G	A.Conservative	2.692992	.810657	7129.7	4.765695	8.150357	556.118284		.498472
N15	209189P2_G	G	A.Conservative	1.002412	.997275	6277.1	55.956127	37.436738	528.588479		.498472
N15	210090P15_G	NOCALL	D.Low Probability	.04445	.989	5515.6	57.561432	10.630186	570.630974		1.424629
N16	201322P9_G	NOCALL	D.Low Probability	2.723434	.673391	6445.3	16.48896	4.099543	589.016249		1.286682
N16	201694P4_G	NOCALL	D.Low Probability	1.765958	.630606	5337.5	20.131436	3.886862	505.244035		1.286682
N16	208825P7_G	NOCALL	I.Bad Spectrum	0	0	0	0	0	0		0
N16	209189P2_G	NOCALL	D.Low Probability	2.725654	.804823	6277.1	20.485762	4.906577	575.337194		1.286682
N16	210090P15_G	NOCALL	I.Bad Spectrum	0	0	0	0	0	0		0
N17	201322P9_G	G	A.Conservative	2.307809	.998	6445.3	44.527708	23.509247	532.959543		.468511
N17	201694P4_G	G	A.Conservative	.795853	.996736	5337.5	79.876999	33.999296	484.173573		.468511
N17	208825P7_G	G	A.Conservative	2.499892	.998296	7129.7	29.976004	12.84342	495.569747		1.304104
N17	209189P2_G	G	A.Conservative	2.310223	.997256	6277.1	103.998081	53.127192	519.726042		.468511
N17	210090P15_G	NOCALL	D.Low Probability	.403144	.99128	5515.6	76.131316	13.207945	541.731094		1.304104
N18	201322P9_G	G	A.Conservative	2.380102	.995725	6445.3	40.088101	19.259103	493.564292		.528578
N18	201694P4_G	G	A.Conservative	1.211067	.996331	5337.5	90.634876	35.151253	453.746615		.528578
N18	208825P7_G	G	A.Conservative	3.761332	.999263	7129.7	6.477383	10.597533	440.811799		.528578
N18	209189P2_G	G	A.Conservative	2.379928	.995031	6277.1	84.594616	39.332263	481.618222		.528578
N18	210090P15_G	NOCALL	D.Low Probability	.446389	.980562	5515.6	55.157694	7.993503	492.724399		1.630914
N19	201322P9_G	G	A.Conservative	2.873391	.996679	6445.3	13.162701	11.001178	537.590442		.376368
N19	201694P4_G	G	A.Conservative	2.017808	.998235	5337.5	45.729492	30.826707	508.276624		.376368
N19	208825P7_G	G	B.Moderate	2.316658	.829338	7129.7	10.298442	6.668748	640.311775		.843455
N19	209189P2_G	G	A.Conservative	2.874366	.994593	6277.1	38.588651	31.224459	517.03314		.376368
N19	210090P15_G	G	A.Conservative	1.2789	.984574	5515.6	34.746713	10.517346	530.139009		.843455
N20	201322P9_G	G	A.Conservative	.883615	.99831	6445.3	40.098004	22.758836	579.683299		.492219
N20	201694P4_G	G	A.Conservative	-.326615	.996579	5337.5	91.699268	41.759584	539.300575		.492219
N20	208825P7_G	G	A.Conservative	1.028577	.997676	7129.7	25.407791	27.594166	517.924853		1.200225
N20	209189P2_G	G	A.Conservative	.884378	.997475	6277.1	97.460691	53.491395	564.251817		.492219
N20	210090P15_G	NOCALL	D.Low Probability	-.360397	.364703	5515.6	13.015194	2.301568	566.858206		1.365188
N21	201322P9_G	G	A.Conservative	1.11173	.998438	6445.3	30.793802	22.488302	616.325705		.477712
N21	201694P4_G	G	A.Conservative	.239906	.996926	5337.5	65.995527	36.850007	515.501812		.477712
N21	208825P7_G	G	A.Conservative	2.075086	.909803	7129.7	15.602372	9.130805	467.239996		.886895
N21	209189P2_G	G	A.Conservative	1.121893	.997009	6277.1	95.108645	66.800117	606.315536		.477712
N21	210090P15_G	NOCALL	I.Bad Spectrum	0	0	0	0	0	0		0
N22	201322P9_G	G	A.Conservative	3.31067	.996655	6445.3	51.734105	20.055686	487.710194		.634984
N22	201694P4_G	G	A.Conservative	1.894327	.996282	5337.5	148.792213	45.962008	447.119793		.634984
N22	208825P7_G	G	A.Conservative	3.337081	.814228	7129.7	32.503375	8.171115	466.669042		1.21852
N22	209189P2_G	G	A.Conservative	3.313455	.996437	6277.1	136.886698	51.263376	475.812625		.634984
N22	210090P15_G	NOCALL	D.Low Probability	1.251543	.455687	5515.6	21.443572	2.911059	513.634607		1.602511
N23	201322P9_G	G	A.Conservative	1.741909	.997322	6445.3	45.838149	24.327634	546.681576		.501049
N23	201694P4_G	G	A.Conservative	.336145	.993563	5337.5	71.713701	30.917763	482.035375		.501049
N23	208825P7_G	G	A.Conservative	2.191882	.99653	7129.7	17.610464	16.137804	493.201379		.501049
N23	209189P2_G	G	A.Conservative	1.71309	.995378	6277.1	71.996296	37.015126	531.05634		.501049
N23	210090P15_G	NOCALL	D.Low Probability	.134527	.987447	5515.6	52.884803	10.655126	513.681517		1.351718
N24	201322P9_G	G	A.Conservative	1.252454	.813307	6445.3	12.642991	8.186712	445.701569		.529106
N24	201694P4_G	NOCALL	D.Low Probability	-.221228	.572792	5337.5	11.955905	3.506603	412.394863		1.059595
N24	208825P7_G	NOCALL	I.Bad Spectrum	0	0	0	0	0	0		0
N24	209189P2_G	NOCALL	D.Low Probability	-.060365	.720547	6277.1	11.759183	4.40467	489.130903		1.059595
N24	210090P15_G	NOCALL	I.Bad Spectrum	0	0	0	0	0	0		0
O01	201322P9_G	G	A.Conservative	2.494055	.996126	6445.3	32.68014	19.130703	483.731793		.426729
O01	201694P4_G	G	A.Conservative	.79695	.990624	5337.5	39.80176	18.462236	492.06888		.426729
O01	208825P7_G	G	A.Conservative	3.256276	.998205	7129.7	14.514554	17.478755	523.655633		.426729
O01	209189P2_G	G	A.Conservative	2.490369	.998202	6277.1	61.3374	34.661114	470.598991		.426729
O01	210090P15_G	NOCALL	D.Low Probability	.849889	.159933	5515.6	3.071768	1.074563	488.86914		.677046
O02	201322P9_G	G	A.Conservative	1.521483	.997547	6445.3	21.848224	12.919444	512.777198		.496636
O02	201694P4_G	G	A.Conservative	-.039682	.993034	5337.5	27.180718	12.812233	519.482102		.496636
O02	208825P7_G	G	A.Conservative	2.203032	.995003	7129.7	5.636394	10.433517	470.918549		.496636
O02	209189P2_G	G	A.Conservative	1.534654	.99695	6277.1	44.333764	25.336818	499.118286		.496636
O02	210090P15_G	NOCALL	D.Low Probability	.239674	.226279	5515.6	5.317835	1.496613	518.005264		.904745
O03	201322P9_G	G	A.Conservative	3.97525	.994118	6445.3	37.872404	18.770423	507.196722		.496496
O03	201694P4_G	G	A.Conservative	2.837511	.995873	5337.5	93.894149	37.544287	477.312606		.496496
O03	208825P7_G	G	A.Conservative	5.259561	.999051	7129.7	16.931855	10.116685	464.235895		.967142
O03	209189P2_G	G	A.Conservative	3.977294	.995517	6277.1	91.318709	43.786978	493.817852		.496496
O03	210090P15_G	NOCALL	D.Low Probability	2.556811	.241782	5515.6	9.437429	1.631166	489.698614		1.281257
O04	201322P9_G	G	A.Conservative	4.08309	.995858	6445.3	38.402905	18.738317	494.739419		.535962
O04	201694P4_G	G	A.Conservative	2.270621	.993815	5337.5	90.050357	35.371315	498.446314		.535962
O04	208825P7_G	G	A.Conservative	4.68	.994393	7129.7	13.421267	13.007439	549.865381		.766266
O04	209189P2_G	G	A.Conservative	4.08743	.997479	6277.1	98.538238	46.509215	481.650607		.535962
O04	210090P15_G	NOCALL	D.Low Probability	2.229501	.797543	5515.6	28.144884	4.904629	513.681891		1.386671
O05	201322P9_G	G	A.Conservative	1.506054	.99538	6445.3	32.304832	20.569673	587.651612		.465494
O05	201694P4_G	G	A.Conservative	.489647	.997621	5337.5	66.22301	33.430782	546.954071		.465494
O05	208825P7_G	G	A.Conservative	2.060832	.997777	7129.7	11.630801	13.087488	517.994831		.960069
O05	209189P2_G	G	A.Conservative	1.503539	.996837	6277.1	86.337686	53.094023	574.481216		.465494
O05	210090P15_G	NOCALL	D.Low Probability	.269722	.186434	5515.6	5.427409	1.269046	558.429531		1.18624
O06	201322P9_G	G	A.Conservative	.972665	.996743	6445.3	38.223925	20.876496	578.273811		.507726
O06	201694P4_G	G	A.Conservative	.083368	.996245	5337.5	117.181821	51.902887	507.354979		.507726
O06	208825P7_G	G	A.Conservative	1.667182	.932734	7129.7	15.799996	9.376908	467.954479		.948616
O06	209189P2_G	G	A.Conservative	.977	.996415	6277.1	112.966212	59.747979	562.709307		.507726
O06	210090P15_G	NOCALL	D.Low Probability	.170428	.674682	5515.6	24.844631	4.222996	521.476665		1.48002
O07	201322P9_G	G	A.Conservative	2.683342	.994443	6445.3	29.985633	21.060563	502.598555		.48735
O07	201694P4_G	G	A.Conservative	1.564591	.996528	5337.5	78.564706	45.042407	478.584149		.48735
O07	208825P7_G	G	A.Conservative	3.986631	.802996	7129.7	5.867106	8.104225	472.018268		.48735
O07	209189P2_G	G	A.Conservative	2.685863	.997129	6277.1	69.006946	47.009821	489.773471		.48735
O07	210090P15_G	NOCALL	D.Low Probability	.363927	.987544	5515.6	45.807667	10.321942	546.741431		1.076744
O08	201322P9_G	G	A.Conservative	1.575987	.997263	6445.3	41.665115	20.928329	553.80781		.483052
O08	201694P4_G	G	A.Conservative	.512835	.995356	5337.5	108.879083	44.733226	528.904428		.483052
O08	208825P7_G	G	A.Conservative	2.325478	.998143	7129.7	14.488244	13.799513	491.787066		.70011
O08	209189P2_G	G	A.Conservative	1.579274	.99577	6277.1	95.502423	46.505776	539.597447		.483052
O08	210090P15_G	NOCALL	D.Low Probability	.529394	.978458	5515.6	40.648781	10.229541	563.606284		1.122116
O09	201322P9_G	G	A.Conservative	3.839985	.996367	6445.3	39.704692	20.053548	537.389727		.508448
O09	201694P4_G	G	A.Conservative	2.437536	.995149	5337.5	105.64018	43.760257	495.039679		.508448
O09	208825P7_G	G	A.Conservative	4.347119	.997718	7129.7	15.272035	13.068596	490.345215		.824194
O09	209189P2_G	G	A.Conservative	3.841753	.998142	6277.1	98.843639	48.421045	524.293208		.508448
O09	210090P15_G	NOCALL	D.Low Probability	1.946991	.452881	5515.6	20.100882	2.899256	529.917574		1.414095
O10	201322P9_G	G	A.Conservative	3.743284	.995075	6445.3	37.819127	19.368622	538.156227		.546923
O10	201694P4_G	G	A.Conservative	2.675179	.998049	5337.5	107.638241	45.00489	497.278382		.546923
O10	208825P7_G	G	A.Conservative	5.052753	.998856	7129.7	5.197305	10.31189	481.052276		.546923
O10	209189P2_G	G	A.Conservative	3.746036	.997514	6277.1	109.587967	54.410011	525.380866		.546923
O10	210090P15_G	NOCALL	D.Low Probability	1.85359	.978795	5515.6	49.007043	9.717291	521.590868		1.316908
O11	201322P9_G	G	A.Conservative	3.120506	.998089	6445.3	41.156186	27.92198	566.661129		.517173
O11	201694P4_G	G	A.Conservative	2.365113	.992186	5337.5	109.418561	61.968669	473.629441		.517173
O11	208825P7_G	G	A.Conservative	3.197111	.99723	7129.7	29.71385	19.313518	535.415506		1.307433
O11	209189P2_G	G	A.Conservative	3.126655	.996791	6277.1	88.519488	58.429087	552.102035		.517173
O11	210090P15_G	NOCALL	D.Low Probability	1.729421	.992019	5515.6	88.575577	14.909604	529.722934		1.484404
O12	201322P9_G	G	A.Conservative	.753414	.997217	6445.3	12.059359	10.639755	651.139841		.415163
O12	201694P4_G	G	A.Conservative	.057708	.997546	5337.5	33.724046	24.31693	497.994159		.415163
O12	208825P7_G	G	A.Conservative	3.256553	.998403	7129.7	16.741649	10.780216	505.083659		1.198604
O12	209189P2_G	G	A.Conservative	.753231	.99775	6277.1	31.638792	27.084896	635.277734		.415163
O12	210090P15_G	NOCALL	D.Low Probability	.231937	.981113	5515.6	34.47818	7.752442	533.298732		1.198604
O13	201322P9_G	G	A.Conservative	3.052008	.997832	6445.3	35.145862	17.244399	536.914856		.475541
O13	201694P4_G	G	A.Conservative	1.867908	.997144	5337.5	82.47097	32.61342	468.595138		.475541
O13	208825P7_G	G	A.Conservative	3.185446	.998721	7129.7	25.485856	14.934588	500.234089		1.156645
O13	209189P2_G	G	A.Conservative	3.05557	.997774	6277.1	79.660821	37.805075	524.896653		.475541
O13	210090P15_G	NOCALL	D.Low Probability	.943787	.789858	5515.6	21.398479	4.897246	537.015681		1.156645
O14	201322P9_G	G	A.Conservative	3.482868	.995384	6445.3	34.049714	19.307404	501.224987		.51861
O14	201694P4_G	G	A.Conservative	1.983651	.997453	5337.5	99.058237	45.516163	495.19895		.51861
O14	208825P7_G	G	A.Conservative	4.336816	.999397	7129.7	30.744973	17.400867	455.972228		1.515604
O14	209189P2_G	G	A.Conservative	3.485748	.998115	6277.1	83.055411	45.616985	488.87849		.51861
O14	210090P15_G	NOCALL	D.Low Probability	1.734059	.065626	5515.6	3.09354	.591927	537.640686		1.275018
O15	201322P9_G	G	A.Conservative	3.48494	.997467	6445.3	45.753192	23.632964	576.462065		.505416
O15	201694P4_G	G	A.Conservative	2.198831	.996838	5337.5	120.812406	49.444909	491.30187		.505416
O15	208825P7_G	G	A.Conservative	5.618993	.998462	7129.7	7.283491	12.500207	469.295327		.505416
O15	209189P2_G	G	A.Conservative	3.485503	.99797	6277.1	116.15308	57.921143	560.669907		.505416
O15	210090P15_G	NOCALL	D.Low Probability	1.790457	.409239	5515.6	16.935357	2.647001	539.116223		1.471605
O16	201322P9_G	G	A.Conservative	3.513095	.996947	6445.3	45.183269	23.179122	527.472583		.518515
O16	201694P4_G	G	A.Conservative	2.171511	.996866	5337.5	113.465018	46.268351	486.463138		.518515
O16	208825P7_G	G	C.Aggressive	3.670224	.859686	7129.7	28.850274	5.181756	449.427466		1.613694
O16	209189P2_G	G	A.Conservative	3.513385	.996736	6277.1	113.705104	56.33982	513.541978		.518515
O16	210090P15_G	NOCALL	D.Low Probability	1.458742	.988264	5515.6	63.647884	8.017345	528.347149		1.613694
O17	201322P9_G	G	A.Conservative	2.502173	.997408	6445.3	42.63537	25.323484	543.618399		.502589
O17	201694P4_G	G	A.Conservative	1.450529	.9976	5337.5	101.836329	48.695839	503.31974		.502589
O17	208825P7_G	G	A.Conservative	2.236727	.998752	7129.7	15.58242	11.434711	538.033785		.898975
O17	209189P2_G	G	A.Conservative	2.504532	.996129	6277.1	105.503549	60.64636	529.716283		.502589
O17	210090P15_G	NOCALL	D.Low Probability	.770324	.327806	5515.6	10.759864	2.159528	530.430295		1.282085
O18	201322P9_G	G	A.Conservative	.367021	.997005	6445.3	42.74921	22.410118	575.29424		.53771
O18	201694P4_G	G	A.Conservative	-.520685	.998394	5337.5	102.646186	43.615937	509.697446		.53771
O18	208825P7_G	G	A.Conservative	.262092	.997142	7129.7	9.328334	13.663368	565.917971		.53771
O18	209189P2_G	G	A.Conservative	.37007	.998236	6277.1	102.242183	51.912154	559.70543		.53771
O18	210090P15_G	NOCALL	D.Low Probability	-1.001999	.690774	5515.6	23.68894	4.259547	566.477123		1.358045
O19	201322P9_G	G	A.Conservative	.126514	.997632	6445.3	15.520418	11.536733	560.422294		.412622
O19	201694P4_G	G	A.Conservative	-.337612	.992187	5337.5	45.598912	27.120391	504.055469		.412622
O19	208825P7_G	G	A.Conservative	2.093644	.997046	7129.7	11.393309	11.209807	463.314627		.712309
O19	209189P2_G	G	A.Conservative	.126126	.997453	6277.1	41.946565	30.152495	546.932797		.412622
O19	210090P15_G	NOCALL	D.Low Probability	.319621	.166478	5515.6	4.000774	1.167687	551.884745		.949531
O20	201322P9_G	G	A.Conservative	3.857091	.997231	6445.3	43.258643	20.388997	533.6471		.593772
O20	201694P4_G	G	A.Conservative	2.601093	.99771	5337.5	109.428307	41.310029	493.584205		.593772
O20	208825P7_G	G	A.Conservative	4.943773	.998566	7129.7	25.118575	16.342206	476.389613		1.126533
O20	209189P2_G	G	A.Conservative	3.857705	.996083	6277.1	110.884663	50.535557	519.818648		.593772
O20	210090P15_G	NOCALL	D.Low Probability	1.747922	.434143	5515.6	20.477692	2.760593	525.548782		1.541535
O21	201322P9_G	G	A.Conservative	1.157316	.998033	6445.3	38.055048	20.628351	605.621128		.516027
O21	201694P4_G	G	A.Conservative	.363444	.997821	5337.5	89.205295	39.121086	529.197429		.516027
O21	208825P7_G	G	A.Conservative	3.063337	.998604	7129.7	10.247046	16.76939	516.091785		.516027
O21	209189P2_G	G	A.Conservative	1.161418	.99693	6277.1	104.82323	55.01914	590.735351		.516027
O21	210090P15_G	NOCALL	D.Low Probability	.284257	.730082	5515.6	28.31433	4.475981	533.053722		1.378505
O22	201322P9_G	G	A.Conservative	3.593574	.994625	6445.3	47.949446	23.504278	563.493733		.539291
O22	201694P4_G	G	A.Conservative	2.484223	.998192	5337.5	103.974394	41.123084	520.424167		.539291
O22	208825P7_G	G	A.Conservative	5.238728	.997227	7129.7	13.043757	14.729925	499.254147		.539291
O22	209189P2_G	G	A.Conservative	3.595427	.997031	6277.1	113.499223	53.843777	548.544964		.539291
O22	210090P15_G	NOCALL	D.Low Probability	2.130054	.990563	5515.6	83.650768	12.735347	546.375262		1.449873
O23	201322P9_G	G	A.Conservative	2.505662	.998458	6445.3	47.108753	28.737298	616.119884		.577212
O23	201694P4_G	G	A.Conservative	1.585078	.995866	5337.5	68.230593	34.335352	533.514674		.577212
O23	208825P7_G	G	A.Conservative	3.142259	.998553	7129.7	21.053491	16.84633	543.658174		.577212
O23	209189P2_G	G	A.Conservative	2.494354	.999212	6277.1	77.129868	45.703754	604.173962		.577212
O23	210090P15_G	NOCALL	D.Low Probability	.9705	.071569	5515.6	2.189338	.576629	540.102977		1.042158
O24	201322P9_G	G	A.Conservative	-1.44325	.844607	6445.3	28.225929	8.489947	529.410137		1.194124
O24	201694P4_G	NOCALL	D.Low Probability	-1.881847	.29423	5337.5	8.533019	1.849671	528.345378		1.295793
O24	208825P7_G	NOCALL	I.Bad Spectrum	0	0	0	0	0	0		0
O24	209189P2_G	G	A.Conservative	-1.232249	.997964	6277.1	21.319357	10.133778	576.673721		.770843
O24	210090P15_G	NOCALL	I.Bad Spectrum	0	0	0	0	0	0		0
P01	201322P9_G	G	A.Conservative	-.095137	.997268	6445.3	21.583033	12.986232	526.600607		.498564
P01	201694P4_G	G	A.Conservative	-1.002274	.993694	5337.5	62.392669	30.650184	480.634278		.498564
P01	208825P7_G	G	A.Conservative	-.010027	.997999	7129.7	22.029953	13.236808	485.196467		1.001614
P01	209189P2_G	G	A.Conservative	-.084999	.996889	6277.1	76.344561	44.532613	509.431308		.498564
P01	210090P15_G	NOCALL	D.Low Probability	-1.195505	.230109	5515.6	9.500062	1.541767	510.70793		1.440351
P02	201322P9_G	G	A.Conservative	1.822994	.9974	6445.3	25.699878	12.936214	518.903462		.522155
P02	201694P4_G	G	A.Conservative	.674296	.993824	5337.5	49.707598	20.370779	467.563725		.522155
P02	208825P7_G	G	C.Aggressive	1.787749	.982184	7129.7	25.877823	5.915408	518.542545		1.378548
P02	209189P2_G	G	A.Conservative	1.83367	.994706	6277.1	71.472677	34.859804	503.665537		.522155
P02	210090P15_G	NOCALL	D.Low Probability	.28635	0	5515.6	2.707803	.451732	524.534821		1.378548
P03	201322P9_G	G	A.Conservative	1.009472	.997148	6445.3	23.81136	13.137207	563.801688		.534619
P03	201694P4_G	G	A.Conservative	.446342	.992774	5337.5	64.809615	28.606635	468.556137		.534619
P03	208825P7_G	G	A.Conservative	.971976	.997465	7129.7	8.738063	11.231802	568.219275		.789919
P03	209189P2_G	G	A.Conservative	1.016491	.997675	6277.1	67.651266	36.08371	549.135969		.534619
P03	210090P15_G	G	A.Conservative	-.089973	.803239	5515.6	31.895294	8.127752	508.473655		.965098
P04	201322P9_G	G	A.Conservative	2.951206	.99781	6445.3	44.882674	22.77024	550.809435		.534671
P04	201694P4_G	G	A.Conservative	2.078654	.996935	5337.5	97.531334	39.131606	475.447279		.534671
P04	208825P7_G	G	A.Conservative	3.579959	.924466	7129.7	13.747435	9.268618	452.469907		.800153
P04	209189P2_G	G	A.Conservative	2.951273	.997191	6277.1	102.263925	50.067578	537.242039		.534671
P04	210090P15_G	NOCALL	D.Low Probability	1.140685	0	5515.6	2.434906	.470049	516.114232		1.29218
P05	201322P9_G	G	A.Conservative	1.533077	.994529	6445.3	24.540781	17.056753	557.185933		.47252
P05	201694P4_G	G	A.Conservative	.46084	.996512	5337.5	44.836808	24.292668	505.177043		.47252
P05	208825P7_G	G	C.Aggressive	2.12157	.830303	7129.7	18.526553	5.008907	453.167335		1.33339
P05	209189P2_G	G	A.Conservative	1.535231	.997393	6277.1	53.215194	35.653084	543.131891		.47252
P05	210090P15_G	NOCALL	D.Low Probability	.855715	.861124	5515.6	26.540994	5.279974	520.949566		1.33339
P06	201322P9_G	G	A.Conservative	1.042183	.998029	6445.3	38.722696	28.381344	528.719674		.467057
P06	201694P4_G	G	A.Conservative	.127923	.996011	5337.5	57.613542	33.104097	502.556456		.467057
P06	208825P7_G	G	A.Conservative	.895695	.997774	7129.7	19.713364	14.771659	507.437043		.874801
P06	209189P2_G	G	A.Conservative	1.047678	.995368	6277.1	72.944878	51.582368	515.963293		.467057
P06	210090P15_G	G	A.Conservative	.129572	.825722	5515.6	13.890736	8.309541	525.549279		.467057
P07	201322P9_G	G	A.Conservative	1.948732	.995068	6445.3	16.713289	13.351651	506.290812		.396187
P07	201694P4_G	G	A.Conservative	.894461	.996109	5337.5	45.904217	29.330662	475.33681		.396187
P07	208825P7_G	G	A.Conservative	2.898008	.972594	7129.7	4.229316	9.751378	477.241316		.396187
P07	209189P2_G	G	A.Conservative	1.946559	.996203	6277.1	39.390668	30.426504	493.759385		.396187
P07	210090P15_G	G	A.Conservative	.717533	.991952	5515.6	32.047389	11.145705	556.093682		.751215
P08	201322P9_G	G	A.Conservative	1.069742	.99808	6445.3	29.779563	21.930901	613.773599		.497878
P08	201694P4_G	G	A.Conservative	.285839	.99504	5337.5	50.700043	29.490385	513.472821		.497878
P08	208825P7_G	G	A.Conservative	2.08993	.841897	7129.7	6.687234	8.467982	466.823893		.497878
P08	209189P2_G	G	A.Conservative	1.071733	.996513	6277.1	59.496316	42.325489	597.595114		.497878
P08	210090P15_G	NOCALL	D.Low Probability	-.089027	.828379	5515.6	25.031928	5.123982	520.63007		1.215585
P09	201322P9_G	G	A.Conservative	1.208268	.997584	6445.3	42.430346	26.422916	594.064962		.521302
P09	201694P4_G	G	A.Conservative	.161067	.997235	5337.5	104.421593	53.387952	543.518148		.521302
P09	208825P7_G	G	A.Conservative	1.145282	.997959	7129.7	8.75289	14.286054	545.370594		.521302
P09	209189P2_G	G	A.Conservative	1.211544	.996998	6277.1	103.41284	62.502936	577.794455		.521302
P09	210090P15_G	NOCALL	D.Low Probability	.670701	.992129	5515.6	57.609134	9.789152	549.064314		1.444378
P10	201322P9_G	G	A.Conservative	.667552	.997839	6445.3	31.463156	19.917034	674.838097		.482604
P10	201694P4_G	G	A.Conservative	-.093164	.998863	5337.5	71.11713	36.349666	538.590706		.482604
P10	208825P7_G	G	A.Conservative	.878426	.997419	7129.7	4.948934	10.263587	583.117145		.482604
P10	209189P2_G	G	A.Conservative	.668095	.99783	6277.1	73.938483	45.317247	657.589058		.482604
P10	210090P15_G	NOCALL	D.Low Probability	.605751	.651129	5515.6	22.41844	4.014157	557.205132		1.291451
P11	201322P9_G	NOCALL	D.Low Probability	1.389555	.996709	6445.3	34.914673	7.257143	552.005302		1.298474
P11	201694P4_G	G	A.Conservative	1.085269	.993747	5337.5	42.153305	18.812994	502.334168		.502852
P11	208825P7_G	NOCALL	I.Bad Spectrum	0	0	0	0	0	0		0
P11	209189P2_G	G	A.Conservative	2.565273	.99145	6277.1	86.828891	47.218103	501.35589		.502852
P11	210090P15_G	NOCALL	D.Low Probability	.232391	.311584	5515.6	11.837729	1.99558	525.343401		1.298474
P12	201322P9_G	G	A.Conservative	1.931399	.996812	6445.3	32.909218	18.912734	522.381772		.488449
P12	201694P4_G	G	A.Conservative	.991579	.997537	5337.5	67.897691	31.581648	475.239874		.488449
P12	208825P7_G	G	A.Conservative	1.774345	.998274	7129.7	20.15946	16.273595	496.915019		1.139539
P12	209189P2_G	G	A.Conservative	1.933225	.995126	6277.1	82.576378	45.945007	508.882409		.488449
P12	210090P15_G	NOCALL	D.Low Probability	-.203276	.986162	5515.6	61.91434	10.597833	524.57437		1.329077
P13	201322P9_G	G	A.Conservative	.502271	.998278	6445.3	38.964358	21.598945	601.472825		.53313
P13	201694P4_G	G	A.Conservative	-.41291	.995537	5337.5	118.241552	52.143035	510.780626		.53313
P13	208825P7_G	G	A.Conservative	1.034511	.983317	7129.7	6.934379	9.88373	537.585409		.53313
P13	209189P2_G	G	A.Conservative	.504898	.998311	6277.1	111.380478	59.656055	586.389621		.53313
P13	210090P15_G	NOCALL	D.Low Probability	-.781117	.978353	5515.6	56.293534	10.104108	539.77763		1.477834
P14	201322P9_G	G	A.Conservative	1.747934	.997645	6445.3	41.819006	17.000834	558.911398		.564374
P14	201694P4_G	G	A.Conservative	1.013441	.99737	5337.5	119.627973	39.498229	459.19633		.564374
P14	208825P7_G	G	A.Conservative	2.697863	.999656	7129.7	10.804011	17.163346	478.0589		.564374
P14	209189P2_G	G	A.Conservative	1.749705	.997154	6277.1	102.457399	40.336132	544.483707		.564374
P14	210090P15_G	NOCALL	D.Low Probability	.502656	.164035	5515.6	6.978518	1.195833	500.818935		1.577615
P15	201322P9_G	G	A.Conservative	1.525863	.99849	6445.3	40.89755	24.359973	648.632538		.569574
P15	201694P4_G	G	A.Conservative	.517639	.99608	5337.5	68.230591	32.443109	516.483483		.569574
P15	208825P7_G	G	A.Conservative	1.968219	.99813	7129.7	10.706629	18.821635	602.642969		.569574
P15	209189P2_G	G	A.Conservative	1.527569	.997618	6277.1	100.269769	57.75733	630.948062		.569574
P15	210090P15_G	NOCALL	D.Low Probability	.040917	.101743	5515.6	2.55572	.766403	510.863365		.863477
P16	201322P9_G	G	A.Conservative	1.329422	.998002	6445.3	32.181186	15.938383	555.361662		.550819
P16	201694P4_G	G	A.Conservative	.725331	.997756	5337.5	77.485305	29.697979	480.521183		.550819
P16	208825P7_G	G	A.Conservative	3.310151	.997671	7129.7	5.867591	10.817596	558.655793		.550819
P16	209189P2_G	G	A.Conservative	1.330511	.996449	6277.1	84.313704	40.189322	539.536284		.550819
P16	210090P15_G	NOCALL	D.Low Probability	.128826	.672097	5515.6	21.738068	4.138766	516.554111		1.304497
P17	201322P9_G	G	A.Conservative	1.279343	.99872	6445.3	27.290686	17.507035	534.828112		.462367
P17	201694P4_G	G	A.Conservative	.058579	.995807	5337.5	70.08979	35.85239	470.476099		.462367
P17	208825P7_G	G	A.Conservative	1.980034	.998285	7129.7	8.366346	17.589166	490.249196		.462367
P17	209189P2_G	G	A.Conservative	1.285062	.99746	6277.1	73.67732	45.682568	521.286714		.462367
P17	210090P15_G	NOCALL	D.Low Probability	.534	.186383	5515.6	7.766279	1.302605	484.191807		1.383075
P18	201322P9_G	G	A.Conservative	.062609	.998923	6445.3	28.793133	17.495981	577.598281		.500613
P18	201694P4_G	G	A.Conservative	-.51426	.993455	5337.5	64.512263	30.62252	514.453049		.500613
P18	208825P7_G	G	A.Conservative	-1.13244	.993715	7129.7	7.677292	13.72943	502.537002		.500613
P18	209189P2_G	G	A.Conservative	.065385	.99736	6277.1	72.968558	42.741506	563.140388		.500613
P18	210090P15_G	G	B.Moderate	-.50694	.871056	5515.6	14.300375	7.068743	541.916172		.500613
P19	201322P9_G	G	A.Conservative	2.14741	.993599	6445.3	41.744864	24.316653	501.499385		.539302
P19	201694P4_G	G	A.Conservative	.925028	.996819	5337.5	93.977958	45.01002	502.919235		.539302
P19	208825P7_G	G	A.Conservative	3.524122	.99933	7129.7	8.613798	13.902298	493.803253		.539302
P19	209189P2_G	G	A.Conservative	2.149618	.995224	6277.1	88.632043	50.11436	488.318254		.539302
P19	210090P15_G	NOCALL	D.Low Probability	.71962	.987193	5515.6	67.712767	10.414071	498.191168		1.437541
P20	201322P9_G	G	A.Conservative	3.034899	.996245	6445.3	28.030136	13.15699	507.40073		.555592
P20	201694P4_G	G	A.Conservative	1.601821	.996513	5337.5	87.272091	33.224945	458.061396		.555592
P20	208825P7_G	G	A.Conservative	2.685744	.891664	7129.7	5.910794	8.960082	527.483679		.555592
P20	209189P2_G	G	A.Conservative	3.039997	.997226	6277.1	78.614357	35.730121	494.423921		.555592
P20	210090P15_G	NOCALL	D.Low Probability	2.489053	.21769	5515.6	9.034976	1.476857	451.843332		1.387615
P21	201322P9_G	G	A.Conservative	3.786398	.996917	6445.3	39.768525	25.366447	483.746524		.482844
P21	201694P4_G	G	A.Conservative	2.147606	.993062	5337.5	54.076779	28.064089	459.208069		.482844
P21	208825P7_G	G	A.Conservative	5.488724	.99958	7129.7	9.162466	11.928006	491.095144		.482844
P21	209189P2_G	G	A.Conservative	3.790089	.996818	6277.1	67.97075	42.021985	473.206185		.482844
P21	210090P15_G	G	A.Conservative	2.158145	.989622	5515.6	21.067261	11.302591	477.250118		.482844
P22	201322P9_G	G	A.Conservative	2.768118	.994179	6445.3	26.332171	16.437155	560.07418		.489313
P22	201694P4_G	G	A.Conservative	1.691958	.995884	5337.5	58.123599	28.487536	486.423539		.489313
P22	208825P7_G	G	A.Conservative	3.289071	.998944	7129.7	23.327905	21.550567	483.066384		1.229944
P22	209189P2_G	G	A.Conservative	2.770531	.995316	6277.1	87.81437	52.875638	545.980445		.489313
P22	210090P15_G	G	A.Conservative	1.73696	.876824	5515.6	17.330757	8.837663	501.169581		.489313
P23	201322P9_G	G	A.Conservative	2.043501	.99639	6445.3	32.368069	11.347267	592.279514		.870125
P23	201694P4_G	NOCALL	D.Low Probability	.839954	.788241	5337.5	19.069103	4.7889	508.837722		1.015835
P23	208825P7_G	NOCALL	I.Bad Spectrum	0	0	0	0	0	0		0
P23	209189P2_G	NOCALL	D.Low Probability	1.755188	.995404	6277.1	26.732578	8.186542	592.964812		1.015835
P23	210090P15_G	NOCALL	D.Low Probability	.831963	.210418	5515.6	5.211614	1.359812	484.615909		1.015835
P24	201322P9_G	G	A.Conservative	-.208899	.876773	6445.3	16.643807	8.839025	583.265868		.5315
P24	201694P4_G	NOCALL	D.Low Probability	-.890027	.994067	5337.5	28.976599	6.200054	494.511716		1.251631
P24	208825P7_G	NOCALL	I.Bad Spectrum	0	0	0	0	0	0		0
P24	209189P2_G	G	A.Conservative	-.512127	.931353	6277.1	23.330328	9.349954	582.073611		.751618
P24	210090P15_G	NOCALL	I.Bad Spectrum	0	0	0	0	0	0		0
