# Supplementary material for: Gene expression-based screening for inhibitors of PDGFR signaling
Source: Genome Biol. 2008 Mar 1;9(3):R47. doi: 10.1186/gb-2008-9-3-r47 (PMC2397499; doi:10.1186/gb-2008-9-3-r47)
Supplement: Additional data file 1 — Primary screen data. [file gb-2008-9-3-r47-S1.zip › Primary_Screen_Data/ScreenData/ScreenASDI2/PLATE28052.1_0819.DTL]

Sequenom db=biomass genotype results details	Plate=28052, ExpNo=1	TimeStamp=0819	filename=PLATE28052.1_0819.DTL
well_position	assay_id	genotype_id	Call_Status_LU.description	max_shift	Call.score	Picked_Peaks.mass	Picked_Peaks.height	Picked_Peaks.snr	Picked_Peaks.resolution	Picked_Peaks.integral	Spectra.noise_std_dev
A01	201322P9_G	NOCALL	I.Bad Spectrum	0	0	0	0	0	0		0
A01	201694P4_G	NOCALL	I.Bad Spectrum	0	0	0	0	0	0		0
A01	208825P7_G	NOCALL	I.Bad Spectrum	0	0	0	0	0	0		0
A01	209189P2_G	NOCALL	I.Bad Spectrum	0	0	0	0	0	0		0
A01	210090P15_G	NOCALL	I.Bad Spectrum	0	0	0	0	0	0		0
A02	201322P9_G	NOCALL	I.Bad Spectrum	0	0	0	0	0	0		0
A02	201694P4_G	NOCALL	I.Bad Spectrum	0	0	0	0	0	0		0
A02	208825P7_G	NOCALL	I.Bad Spectrum	0	0	0	0	0	0		0
A02	209189P2_G	NOCALL	I.Bad Spectrum	0	0	0	0	0	0		0
A02	210090P15_G	NOCALL	I.Bad Spectrum	0	0	0	0	0	0		0
A03	201322P9_G	G	A.Conservative	3.502123	.985566	6445.3	7.466547	9.921695	603.347196		.340013
A03	201694P4_G	NOCALL	D.Low Probability	2.32784	.994542	5337.5	24.315237	9.496759	602.85611		.9076
A03	208825P7_G	G	A.Conservative	2.869111	.994698	7129.7	6.528795	13.08708	504.693918		.340013
A03	209189P2_G	G	A.Conservative	3.45782	.998016	6277.1	29.638202	38.436912	590.5168		.340013
A03	210090P15_G	NOCALL	I.Bad Spectrum	0	0	0	0	0	0		0
A04	201322P9_G	G	A.Conservative	3.762599	.952929	6445.3	8.439458	9.645703	642.129874		.372887
A04	201694P4_G	G	A.Conservative	3.106645	.994331	5337.5	14.046175	13.491726	668.161715		.372887
A04	208825P7_G	G	A.Conservative	4.060732	.997928	7129.7	7.409072	15.521326	497.349252		.372887
A04	209189P2_G	G	A.Conservative	3.737541	.995755	6277.1	22.845249	25.438118	623.468311		.372887
A04	210090P15_G	NOCALL	I.Bad Spectrum	0	0	0	0	0	0		0
A05	201322P9_G	G	A.Conservative	4.030471	.996084	6445.3	24.17164	10.899364	603.702589		.86171
A05	201694P4_G	NOCALL	D.Low Probability	2.94462	.809387	5337.5	13.213376	4.912403	607.077323		.86171
A05	208825P7_G	G	A.Conservative	3.463453	.997119	7129.7	6.92189	13.946782	529.86472		.378749
A05	209189P2_G	G	A.Conservative	3.934324	.994532	6277.1	19.214028	17.728392	523.732087		.378749
A05	210090P15_G	NOCALL	I.Bad Spectrum	0	0	0	0	0	0		0
A06	201322P9_G	G	A.Conservative	3.525779	.98735	6445.3	10.015052	11.618999	553.770367		.362152
A06	201694P4_G	G	A.Conservative	2.356557	.990967	5337.5	21.996835	21.309555	616.376054		.362152
A06	208825P7_G	G	A.Conservative	4.885669	.998067	7129.7	14.301588	18.969429	531.168039		.362152
A06	209189P2_G	G	A.Conservative	3.5611	.995213	6277.1	34.280829	38.71305	533.383674		.362152
A06	210090P15_G	NOCALL	I.Bad Spectrum	0	0	0	0	0	0		0
A07	201322P9_G	G	A.Conservative	1.648602	.994366	6445.3	16.427274	14.286803	592.715213		.456053
A07	201694P4_G	NOCALL	D.Low Probability	.851734	.992789	5337.5	66.197729	19.681862	605.733288		1.162487
A07	208825P7_G	G	A.Conservative	2.47759	.997196	7129.7	13.287193	17.464686	546.784393		.456053
A07	209189P2_G	G	A.Conservative	1.584249	.998106	6277.1	32.057198	27.200808	601.415002		.456053
A07	210090P15_G	NOCALL	D.Low Probability	1.153512	.327485	5515.6	6.704384	2.049535	548.409211		1.162487
A08	201322P9_G	G	A.Conservative	3.852017	.991768	6445.3	30.821233	23.575563	558.78502		.479596
A08	201694P4_G	G	A.Conservative	2.910171	.990137	5337.5	51.212379	32.992937	591.074399		.479596
A08	208825P7_G	G	A.Conservative	4.826341	.997552	7129.7	36.552199	31.159557	529.582703		.479596
A08	209189P2_G	G	A.Conservative	3.841413	.998072	6277.1	91.915809	68.475081	550.37683		.479596
A08	210090P15_G	NOCALL	D.Low Probability	2.390476	.315903	5515.6	4.653241	1.993278	605.828092		1.087987
A09	201322P9_G	G	A.Conservative	3.236271	.995689	6445.3	18.051106	24.897415	644.299802		.389814
A09	201694P4_G	G	A.Conservative	2.550669	.99438	5337.5	31.649781	37.566722	665.247514		.389814
A09	208825P7_G	G	A.Conservative	3.794697	.997227	7129.7	17.853539	26.884777	570.760766		.389814
A09	209189P2_G	G	A.Conservative	3.229823	.997477	6277.1	59.371486	80.102412	636.322418		.389814
A09	210090P15_G	NOCALL	D.Low Probability	2.635348	.336427	5515.6	4.073237	2.111026	640.692672		.717043
A10	201322P9_G	G	A.Conservative	4.217442	.992816	6445.3	17.183781	13.964702	535.412834		.441988
A10	201694P4_G	G	A.Conservative	2.797804	.992264	5337.5	44.73815	30.237731	538.061919		.441988
A10	208825P7_G	G	A.Conservative	5.150608	.995293	7129.7	17.714822	17.538814	493.141036		.441988
A10	209189P2_G	G	A.Conservative	4.213055	.995618	6277.1	62.441712	49.343246	526.126039		.441988
A10	210090P15_G	NOCALL	D.Low Probability	2.586197	.352383	5515.6	6.732395	2.198457	614.425399		1.133581
A11	201322P9_G	G	A.Conservative	2.261934	.991173	6445.3	19.363051	10.622074	638.320174		.74957
A11	201694P4_G	NOCALL	D.Low Probability	1.72728	.992391	5337.5	33.800812	12.520855	630.073245		.955215
A11	208825P7_G	G	A.Conservative	3.368181	.838427	7129.7	13.320658	8.419548	508.386206		.955215
A11	209189P2_G	G	A.Conservative	2.727346	.997868	6277.1	34.069983	35.893531	680.685376		.347935
A11	210090P15_G	NOCALL	D.Low Probability	1.899079	.468895	5515.6	7.59755	2.894951	600.950797		.955215
A12	201322P9_G	G	A.Conservative	3.936436	.985928	6445.3	17.697418	16.490171	492.320086		.425623
A12	201694P4_G	G	A.Conservative	2.743994	.994611	5337.5	42.538676	33.641967	530.185791		.425623
A12	208825P7_G	G	A.Conservative	4.837057	.99744	7129.7	20.135664	20.795139	455.0576		.425623
A12	209189P2_G	G	A.Conservative	3.946985	.996241	6277.1	59.206931	53.806164	477.806817		.425623
A12	210090P15_G	G	A.Conservative	2.851785	.986155	5515.6	12.391125	10.060117	536.09844		.425623
A13	201322P9_G	G	A.Conservative	2.623436	.990354	6445.3	20.097677	20.362344	599.188918		.403291
A13	201694P4_G	G	A.Conservative	2.216862	.990965	5337.5	24.318283	20.749603	606.043241		.403291
A13	208825P7_G	G	A.Conservative	3.57107	.994201	7129.7	22.87475	25.76904	535.88479		.403291
A13	209189P2_G	G	A.Conservative	2.632809	.997365	6277.1	56.392896	55.671499	584.078802		.403291
A13	210090P15_G	NOCALL	D.Low Probability	1.999522	.224995	5515.6	3.985302	1.461776	572.040894		.963283
A14	201322P9_G	G	A.Conservative	3.903664	.995418	6445.3	25.45822	24.707092	609.337585		.432791
A14	201694P4_G	G	A.Conservative	3.349531	.995142	5337.5	51.348242	42.211417	638.220185		.432791
A14	208825P7_G	G	A.Conservative	4.41433	.996751	7129.7	23.412475	25.171708	572.800196		.432791
A14	209189P2_G	G	A.Conservative	3.916169	.997683	6277.1	80.083473	75.783782	594.08614		.432791
A14	210090P15_G	NOCALL	D.Low Probability	3.197653	.326188	5515.6	3.10894	2.089863	644.408062		.560505
A15	201322P9_G	G	A.Conservative	3.18578	.997156	6445.3	18.210281	19.853862	653.88758		.35939
A15	201694P4_G	G	A.Conservative	2.673504	.990555	5337.5	25.934255	23.988053	660.599319		.35939
A15	208825P7_G	G	A.Conservative	3.558021	.997386	7129.7	15.700992	23.293437	614.911772		.35939
A15	209189P2_G	G	A.Conservative	3.183503	.998514	6277.1	49.265535	52.380236	640.063255		.35939
A15	210090P15_G	NOCALL	I.Bad Spectrum	0	0	0	0	0	0		0
A16	201322P9_G	G	A.Conservative	3.281831	.988708	6445.3	19.680981	18.030195	581.664667		.415274
A16	201694P4_G	G	A.Conservative	1.978166	.995566	5337.5	67.642559	52.142395	584.546554		.415274
A16	208825P7_G	G	A.Conservative	4.000225	.998615	7129.7	18.233939	24.912561	596.631124		.415274
A16	209189P2_G	G	A.Conservative	3.285793	.996472	6277.1	75.510965	67.383319	566.918106		.415274
A16	210090P15_G	NOCALL	I.Bad Spectrum	0	0	0	0	0	0		0
A17	201322P9_G	G	A.Conservative	4.008505	.997996	6445.3	21.682992	21.726072	592.362188		.421649
A17	201694P4_G	G	A.Conservative	2.926314	.992007	5337.5	41.837374	35.98036	598.552496		.421649
A17	208825P7_G	G	A.Conservative	4.841981	.997678	7129.7	22.664142	24.997868	527.156436		.421649
A17	209189P2_G	G	A.Conservative	3.994681	.996572	6277.1	54.264814	53.119627	580.591991		.421649
A17	210090P15_G	NOCALL	D.Low Probability	2.889009	.377765	5515.6	6.415257	2.346071	603.771663		1.013233
A18	201322P9_G	G	A.Conservative	2.384241	.996093	6445.3	23.952408	23.292898	630.245053		.39585
A18	201694P4_G	G	A.Conservative	1.389568	.997469	5337.5	71.978723	59.345892	601.505386		.39585
A18	208825P7_G	G	A.Conservative	2.911263	.998318	7129.7	24.7244	26.685344	558.375013		.39585
A18	209189P2_G	G	A.Conservative	2.387707	.997924	6277.1	72.050849	68.321642	613.778596		.39585
A18	210090P15_G	NOCALL	D.Low Probability	1.609963	.991215	5515.6	20.873042	7.610192	658.884332		.985517
A19	201322P9_G	G	A.Conservative	1.569979	.994723	6445.3	25.494279	22.305833	648.24578		.427671
A19	201694P4_G	G	A.Conservative	.885513	.995351	5337.5	66.754452	49.382917	622.216843		.427671
A19	208825P7_G	G	A.Conservative	2.055311	.99907	7129.7	26.721145	26.000619	637.039877		.427671
A19	209189P2_G	G	A.Conservative	1.556545	.996485	6277.1	84.489303	72.047717	632.909358		.427671
A19	210090P15_G	NOCALL	D.Low Probability	1.032242	.858464	5515.6	16.074287	5.201433	589.286138		1.018724
A20	201322P9_G	G	A.Conservative	2.822129	.993479	6445.3	21.125397	21.52765	631.437288		.397927
A20	201694P4_G	G	A.Conservative	2.298675	.995749	5337.5	56.386766	49.074048	614.356975		.397927
A20	208825P7_G	G	A.Conservative	3.740471	.997622	7129.7	22.017988	24.781358	578.749023		.397927
A20	209189P2_G	G	A.Conservative	2.828722	.996415	6277.1	79.314537	78.888714	615.418084		.397927
A20	210090P15_G	NOCALL	D.Low Probability	2.41969	.202589	5515.6	3.389786	1.327358	589.635291		.972387
A21	201322P9_G	G	A.Conservative	3.488235	.993379	6445.3	16.780153	17.826721	614.507253		.3605
A21	201694P4_G	G	A.Conservative	2.476735	.99183	5337.5	39.165518	35.351747	598.038456		.3605
A21	208825P7_G	G	A.Conservative	4.69449	.997431	7129.7	9.875772	17.663488	522.915576		.3605
A21	209189P2_G	G	A.Conservative	3.455921	.997864	6277.1	51.801112	53.674535	609.249929		.3605
A21	210090P15_G	NOCALL	D.Low Probability	2.62159	.575447	5515.6	8.059377	3.53265	574.019404		.82388
A22	201322P9_G	G	A.Conservative	2.402409	.993506	6445.3	19.987416	17.286806	656.064874		.404135
A22	201694P4_G	G	A.Conservative	1.485695	.993445	5337.5	52.481834	37.889149	592.081571		.404135
A22	208825P7_G	G	A.Conservative	3.172706	.998322	7129.7	19.192742	18.602735	626.801293		.404135
A22	209189P2_G	G	A.Conservative	2.369425	.997728	6277.1	65.874326	55.4237	642.110424		.404135
A22	210090P15_G	NOCALL	D.Low Probability	1.763769	.352204	5515.6	7.523829	2.220689	561.406792		1.067811
A23	201322P9_G	NOCALL	I.Bad Spectrum	0	0	0	0	0	0		0
A23	201694P4_G	NOCALL	I.Bad Spectrum	0	0	0	0	0	0		0
A23	208825P7_G	NOCALL	I.Bad Spectrum	0	0	0	0	0	0		0
A23	209189P2_G	NOCALL	I.Bad Spectrum	0	0	0	0	0	0		0
A23	210090P15_G	NOCALL	I.Bad Spectrum	0	0	0	0	0	0		0
A24	201322P9_G	NOCALL	I.Bad Spectrum	0	0	0	0	0	0		0
A24	201694P4_G	NOCALL	I.Bad Spectrum	0	0	0	0	0	0		0
A24	208825P7_G	NOCALL	I.Bad Spectrum	0	0	0	0	0	0		0
A24	209189P2_G	NOCALL	I.Bad Spectrum	0	0	0	0	0	0		0
A24	210090P15_G	NOCALL	I.Bad Spectrum	0	0	0	0	0	0		0
B01	201322P9_G	NOCALL	I.Bad Spectrum	0	0	0	0	0	0		0
B01	201694P4_G	NOCALL	I.Bad Spectrum	0	0	0	0	0	0		0
B01	208825P7_G	NOCALL	I.Bad Spectrum	0	0	0	0	0	0		0
B01	209189P2_G	NOCALL	I.Bad Spectrum	0	0	0	0	0	0		0
B01	210090P15_G	NOCALL	I.Bad Spectrum	0	0	0	0	0	0		0
B02	201322P9_G	NOCALL	I.Bad Spectrum	0	0	0	0	0	0		0
B02	201694P4_G	NOCALL	I.Bad Spectrum	0	0	0	0	0	0		0
B02	208825P7_G	NOCALL	I.Bad Spectrum	0	0	0	0	0	0		0
B02	209189P2_G	NOCALL	I.Bad Spectrum	0	0	0	0	0	0		0
B02	210090P15_G	NOCALL	I.Bad Spectrum	0	0	0	0	0	0		0
B03	201322P9_G	G	A.Conservative	3.968162	.994942	6445.3	10.087635	11.222161	540.586899		.349494
B03	201694P4_G	NOCALL	D.Low Probability	2.706885	.989727	5337.5	32.258812	13.044783	597.659042		.837933
B03	208825P7_G	G	A.Conservative	4.735556	.997064	7129.7	5.884924	13.461122	494.649248		.349494
B03	209189P2_G	G	A.Conservative	3.714385	.998059	6277.1	18.530143	20.06987	570.326829		.349494
B03	210090P15_G	NOCALL	I.Bad Spectrum	0	0	0	0	0	0		0
B04	201322P9_G	G	A.Conservative	3.034277	.990975	6445.3	12.99655	10.186477	538.244159		.490197
B04	201694P4_G	NOCALL	D.Low Probability	2.541164	.99222	5337.5	35.635467	15.309019	558.589613		.834245
B04	208825P7_G	G	A.Conservative	4.445338	.944643	7129.7	4.517544	9.507633	394.306678		.331618
B04	209189P2_G	G	A.Conservative	3.978258	.998643	6277.1	25.024223	28.230063	544.20329		.331618
B04	210090P15_G	NOCALL	I.Bad Spectrum	0	0	0	0	0	0		0
B05	201322P9_G	G	A.Conservative	4.440615	.940387	6445.3	6.921748	9.459468	661.717782		.322121
B05	201694P4_G	G	A.Conservative	3.67161	.99443	5337.5	15.778467	18.242886	678.922133		.322121
B05	208825P7_G	G	A.Conservative	3.997279	.998239	7129.7	6.83277	15.852373	507.743394		.322121
B05	209189P2_G	G	A.Conservative	4.439873	.997867	6277.1	25.32629	33.753677	644.325428		.322121
B05	210090P15_G	NOCALL	I.Bad Spectrum	0	0	0	0	0	0		0
B06	201322P9_G	G	A.Conservative	3.624543	.943565	6445.3	10.175015	9.543989	484.422839		.379834
B06	201694P4_G	G	A.Conservative	2.615296	.987361	5337.5	13.219075	10.374343	522.293981		.379834
B06	208825P7_G	G	A.Conservative	5.564877	.998819	7129.7	7.871267	13.137311	438.12577		.379834
B06	209189P2_G	G	A.Conservative	3.666421	.997058	6277.1	33.446903	30.52965	479.364214		.379834
B06	210090P15_G	NOCALL	I.Bad Spectrum	0	0	0	0	0	0		0
B07	201322P9_G	G	A.Conservative	2.23532	.993847	6445.3	21.584537	17.028808	614.755259		.474714
B07	201694P4_G	G	A.Conservative	1.291117	.995467	5337.5	43.389887	28.968456	638.195936		.474714
B07	208825P7_G	G	A.Conservative	3.132065	.998139	7129.7	15.742933	20.874884	570.510392		.474714
B07	209189P2_G	G	A.Conservative	2.267651	.997273	6277.1	73.75589	56.720533	599.531438		.474714
B07	210090P15_G	NOCALL	D.Low Probability	1.148516	.459552	5515.6	10.735974	2.858185	564.35327		1.258635
B08	201322P9_G	G	A.Conservative	2.562649	.992271	6445.3	18.153337	21.469193	664.843155		.400979
B08	201694P4_G	G	A.Conservative	1.899108	.99157	5337.5	19.186575	19.543878	688.073372		.400979
B08	208825P7_G	G	A.Conservative	3.093187	.996461	7129.7	14.979399	19.413372	601.569315		.400979
B08	209189P2_G	G	A.Conservative	2.494291	.996952	6277.1	55.812491	64.539602	663.216628		.400979
B08	210090P15_G	NOCALL	D.Low Probability	2.095826	.273172	5515.6	5.067109	1.725917	583.360262		1.042138
B09	201322P9_G	G	A.Conservative	2.930994	.992257	6445.3	17.459274	20.039468	632.136657		.354058
B09	201694P4_G	G	A.Conservative	2.447849	.998101	5337.5	33.782953	32.382014	631.41692		.354058
B09	208825P7_G	G	A.Conservative	2.983629	.998168	7129.7	16.176964	20.724311	599.506857		.354058
B09	209189P2_G	G	A.Conservative	2.935121	.995112	6277.1	55.776517	62.309897	614.446946		.354058
B09	210090P15_G	NOCALL	I.Bad Spectrum	0	0	0	0	0	0		0
B10	201322P9_G	G	A.Conservative	3.357512	.995729	6445.3	17.059908	11.439641	590.098179		.674097
B10	201694P4_G	G	A.Conservative	2.625076	.99563	5337.5	46.992117	26.90677	606.418116		.674097
B10	208825P7_G	G	A.Conservative	4.051447	.996893	7129.7	17.283018	16.299721	541.063101		.674097
B10	209189P2_G	G	A.Conservative	3.371498	.995117	6277.1	57.52773	37.668711	574.949871		.674097
B10	210090P15_G	NOCALL	I.Bad Spectrum	0	0	0	0	0	0		0
B11	201322P9_G	G	A.Conservative	3.847768	.99227	6445.3	18.378344	17.670458	544.179856		.401057
B11	201694P4_G	G	A.Conservative	2.493313	.991911	5337.5	50.572396	41.289242	592.158495		.401057
B11	208825P7_G	G	A.Conservative	4.85988	.997701	7129.7	20.333006	21.681116	507.23384		.401057
B11	209189P2_G	G	A.Conservative	3.823675	.995691	6277.1	76.500637	71.725969	531.04835		.401057
B11	210090P15_G	NOCALL	D.Low Probability	3.060448	.215331	5515.6	4.32885	1.377972	598.719468		1.125026
B12	201322P9_G	G	A.Conservative	3.577068	.992903	6445.3	26.968716	19.953858	548.505027		.446182
B12	201694P4_G	G	A.Conservative	2.664559	.994211	5337.5	74.908634	46.394503	576.207067		.446182
B12	208825P7_G	G	A.Conservative	4.56852	.997805	7129.7	27.18296	23.064449	493.07587		.446182
B12	209189P2_G	G	A.Conservative	3.573122	.997179	6277.1	101.221335	72.87065	533.813264		.446182
B12	210090P15_G	G	A.Conservative	2.857054	.994695	5515.6	22.98946	14.646318	592.044026		.446182
B13	201322P9_G	G	A.Conservative	2.987912	.995154	6445.3	14.010349	11.242995	495.479814		.454908
B13	201694P4_G	G	A.Conservative	1.904989	.992655	5337.5	35.623194	23.988161	535.882131		.454908
B13	208825P7_G	G	A.Conservative	4.838788	.997938	7129.7	12.117872	15.359637	446.943451		.454908
B13	209189P2_G	G	A.Conservative	3.000119	.995432	6277.1	58.7924	45.93388	481.170525		.454908
B13	210090P15_G	NOCALL	D.Low Probability	1.623331	.297755	5515.6	6.069439	1.90102	525.797471		.973887
B14	201322P9_G	G	A.Conservative	3.630693	.993522	6445.3	15.202683	13.632063	532.852861		.445182
B14	201694P4_G	NOCALL	D.Low Probability	2.750439	.988509	5337.5	33.860988	11.14014	559.144287		1.001462
B14	208825P7_G	G	A.Conservative	4.147307	.997954	7129.7	14.13729	16.077726	446.040423		.445182
B14	209189P2_G	G	A.Conservative	3.674369	.996282	6277.1	50.45095	44.006901	519.671075		.445182
B14	210090P15_G	NOCALL	I.Bad Spectrum	0	0	0	0	0	0		0
B15	201322P9_G	G	A.Conservative	3.980721	.99067	6445.3	16.533538	16.245854	501.942443		.39738
B15	201694P4_G	G	A.Conservative	2.830026	.993556	5337.5	39.066098	32.572803	531.365634		.39738
B15	208825P7_G	G	A.Conservative	4.665741	.995894	7129.7	14.821366	19.146903	514.560831		.39738
B15	209189P2_G	G	A.Conservative	3.97275	.994713	6277.1	57.285579	54.894994	488.57942		.39738
B15	210090P15_G	NOCALL	D.Low Probability	2.277462	.319193	5515.6	5.332298	2.026592	573.723151		.90316
B16	201322P9_G	G	A.Conservative	3.659526	.995387	6445.3	23.423521	22.863277	586.092361		.403608
B16	201694P4_G	G	A.Conservative	2.743569	.993414	5337.5	50.496318	41.911872	617.148993		.403608
B16	208825P7_G	G	A.Conservative	4.583729	.997462	7129.7	23.676511	25.601256	545.710928		.403608
B16	209189P2_G	G	A.Conservative	3.66566	.997794	6277.1	72.072733	68.626794	572.809443		.403608
B16	210090P15_G	NOCALL	D.Low Probability	2.753718	.378417	5515.6	6.708691	2.370539	586.661896		.922091
B17	201322P9_G	G	A.Conservative	3.613435	.992042	6445.3	27.888104	26.229718	615.411303		.432335
B17	201694P4_G	G	A.Conservative	2.542627	.993348	5337.5	57.541517	46.051467	619.466211		.432335
B17	208825P7_G	G	A.Conservative	4.204079	.996866	7129.7	32.427101	33.749845	592.023928		.432335
B17	209189P2_G	G	A.Conservative	3.626485	.997658	6277.1	85.230153	78.213991	597.566758		.432335
B17	210090P15_G	NOCALL	D.Low Probability	2.195674	.123405	5515.6	2.72087	.877332	569.018015		1.024622
B18	201322P9_G	G	A.Conservative	3.299551	.986885	6445.3	15.617039	13.530363	582.330077		.442428
B18	201694P4_G	G	A.Conservative	2.468005	.99228	5337.5	30.595837	22.449326	622.643026		.442428
B18	208825P7_G	G	A.Conservative	3.776159	.998499	7129.7	12.903177	19.141605	555.379552		.442428
B18	209189P2_G	G	A.Conservative	3.322553	.997771	6277.1	55.82996	47.156815	568.899305		.442428
B18	210090P15_G	NOCALL	D.Low Probability	1.764382	.395823	5515.6	7.091913	2.459961	583.430183		1.023064
B19	201322P9_G	G	A.Conservative	2.992069	.990441	6445.3	24.48317	20.411112	535.35446		.462764
B19	201694P4_G	G	A.Conservative	1.733734	.990782	5337.5	53.935351	37.643948	543.991626		.462764
B19	208825P7_G	G	A.Conservative	4.244278	.998701	7129.7	29.957084	27.885498	519.475814		.462764
B19	209189P2_G	G	A.Conservative	2.995018	.996374	6277.1	89.353022	72.514141	521.433142		.462764
B19	210090P15_G	NOCALL	D.Low Probability	1.367655	.99503	5515.6	28.498064	9.287942	548.072038		1.077263
B20	201322P9_G	G	A.Conservative	4.082953	.997528	6445.3	22.948985	20.805397	605.953233		.425964
B20	201694P4_G	G	A.Conservative	3.152719	.996723	5337.5	45.349071	34.856074	679.992608		.425964
B20	208825P7_G	G	A.Conservative	4.503574	.995805	7129.7	23.683831	23.825737	519.690677		.425964
B20	209189P2_G	G	A.Conservative	4.060956	.998419	6277.1	72.953856	64.492136	592.395743		.425964
B20	210090P15_G	G	B.Moderate	3.45269	.942573	5515.6	9.587176	7.566762	653.537137		.425964
B21	201322P9_G	G	A.Conservative	3.508118	.989827	6445.3	15.765123	18.142841	555.520798		.418918
B21	201694P4_G	G	A.Conservative	2.353735	.997746	5337.5	38.799796	37.691032	605.666568		.418918
B21	208825P7_G	G	A.Conservative	4.470149	.997657	7129.7	14.123645	19.662889	524.328887		.418918
B21	209189P2_G	G	A.Conservative	3.524506	.996602	6277.1	68.536963	76.925698	540.483786		.418918
B21	210090P15_G	G	A.Conservative	2.548555	.99549	5515.6	17.185582	17.170673	567.062066		.418918
B22	201322P9_G	G	A.Conservative	3.126009	.990403	6445.3	17.377293	16.690784	595.873431		.402
B22	201694P4_G	G	A.Conservative	1.883356	.998565	5337.5	44.805289	35.835891	619.987459		.402
B22	208825P7_G	G	A.Conservative	4.086486	.99773	7129.7	11.206828	13.388593	498.11505		.402
B22	209189P2_G	G	A.Conservative	3.026427	.996519	6277.1	51.430159	48.05286	589.897583		.402
B22	210090P15_G	NOCALL	D.Low Probability	1.843674	.377932	5515.6	6.275246	2.35986	589.175713		.920101
B23	201322P9_G	NOCALL	I.Bad Spectrum	0	0	0	0	0	0		0
B23	201694P4_G	NOCALL	I.Bad Spectrum	0	0	0	0	0	0		0
B23	208825P7_G	NOCALL	I.Bad Spectrum	0	0	0	0	0	0		0
B23	209189P2_G	NOCALL	I.Bad Spectrum	0	0	0	0	0	0		0
B23	210090P15_G	NOCALL	I.Bad Spectrum	0	0	0	0	0	0		0
B24	201322P9_G	NOCALL	I.Bad Spectrum	0	0	0	0	0	0		0
B24	201694P4_G	NOCALL	I.Bad Spectrum	0	0	0	0	0	0		0
B24	208825P7_G	NOCALL	I.Bad Spectrum	0	0	0	0	0	0		0
B24	209189P2_G	NOCALL	I.Bad Spectrum	0	0	0	0	0	0		0
B24	210090P15_G	NOCALL	I.Bad Spectrum	0	0	0	0	0	0		0
C01	201322P9_G	G	A.Conservative	1.690929	.991991	6445.3	9.849678	10.169809	599.488119		.393032
C01	201694P4_G	NOCALL	D.Low Probability	1.351221	.990523	5337.5	20.484897	7.718601	602.490716		.891948
C01	208825P7_G	G	A.Conservative	2.084722	.826781	7129.7	6.869391	8.329852	560.919146		.393032
C01	209189P2_G	G	A.Conservative	1.827793	.997569	6277.1	22.667444	22.795192	612.217478		.393032
C01	210090P15_G	NOCALL	D.Low Probability	1.479468	.472989	5515.6	7.513152	2.914348	591.00742		.891948
C02	201322P9_G	G	A.Conservative	3.881959	.992619	6445.3	12.943913	16.635691	548.98159		.370295
C02	201694P4_G	NOCALL	D.Low Probability	2.259128	.84279	5337.5	12.630721	5.121835	577.063759		.805538
C02	208825P7_G	G	A.Conservative	4.744007	.99472	7129.7	12.056561	19.128458	543.27041		.370295
C02	209189P2_G	G	A.Conservative	3.56725	.9929	6277.1	9.281704	11.618606	582.100571		.370295
C02	210090P15_G	NOCALL	I.Bad Spectrum	0	0	0	0	0	0		0
C03	201322P9_G	G	A.Conservative	3.634721	.9956	6445.3	14.781653	19.574708	677.793799		.379439
C03	201694P4_G	G	A.Conservative	2.624868	.990517	5337.5	16.540825	18.482793	657.695232		.379439
C03	208825P7_G	G	A.Conservative	4.428573	.997586	7129.7	11.413578	16.683587	596.853401		.379439
C03	209189P2_G	G	A.Conservative	3.642777	.9986	6277.1	42.906269	55.422428	673.00235		.379439
C03	210090P15_G	NOCALL	D.Low Probability	2.609752	.331217	5515.6	4.756658	2.074371	635.047023		.907205
C04	201322P9_G	G	A.Conservative	4.92089	.990499	6445.3	17.323894	16.51454	537.812771		.43255
C04	201694P4_G	G	A.Conservative	3.977223	.990143	5337.5	32.392023	26.062553	582.978857		.43255
C04	208825P7_G	G	A.Conservative	7.025617	.997425	7129.7	15.781889	22.754439	458.806437		.43255
C04	209189P2_G	G	A.Conservative	4.944348	.996031	6277.1	70.299882	65.310338	523.943956		.43255
C04	210090P15_G	NOCALL	I.Bad Spectrum	0	0	0	0	0	0		0
C05	201322P9_G	G	A.Conservative	4.336532	.996111	6445.3	17.794128	17.022543	611.961659		.441968
C05	201694P4_G	G	A.Conservative	3.356704	.992365	5337.5	27.168857	21.994887	627.842242		.441968
C05	208825P7_G	G	A.Conservative	4.578633	.996928	7129.7	17.267206	18.304434	599.044644		.441968
C05	209189P2_G	G	A.Conservative	4.338497	.997895	6277.1	47.549789	44.356594	600.700085		.441968
C05	210090P15_G	NOCALL	I.Bad Spectrum	0	0	0	0	0	0		0
C06	201322P9_G	G	A.Conservative	3.775174	.990756	6445.3	10.571003	11.042275	587.453721		.373573
C06	201694P4_G	G	A.Conservative	3.009896	.992658	5337.5	25.572485	22.408997	591.116721		.373573
C06	208825P7_G	G	A.Conservative	4.910747	.998144	7129.7	7.867605	14.252639	450.882848		.373573
C06	209189P2_G	G	A.Conservative	3.770065	.996888	6277.1	43.726653	44.476154	579.678025		.373573
C06	210090P15_G	NOCALL	D.Low Probability	2.902261	.323098	5515.6	4.912243	2.018151	611.937442		.816968
C07	201322P9_G	G	A.Conservative	2.461512	.998053	6445.3	16.958473	15.993312	649.615526		.445221
C07	201694P4_G	G	A.Conservative	1.700634	.992088	5337.5	45.434557	36.70185	645.10197		.445221
C07	208825P7_G	G	A.Conservative	2.653664	.998347	7129.7	21.358105	22.19864	575.267094		.445221
C07	209189P2_G	G	A.Conservative	2.44236	.99647	6277.1	66.866048	61.588331	635.440475		.445221
C07	210090P15_G	NOCALL	D.Low Probability	1.655972	.199034	5515.6	3.555164	1.300401	571.517975		1.035128
C08	201322P9_G	G	A.Conservative	3.749373	.990102	6445.3	10.698273	12.474086	607.16485		.35836
C08	201694P4_G	G	A.Conservative	2.740867	.993291	5337.5	23.244426	22.646162	627.150372		.35836
C08	208825P7_G	G	A.Conservative	4.003744	.994858	7129.7	10.296404	14.536826	595.231796		.35836
C08	209189P2_G	G	A.Conservative	3.751535	.998256	6277.1	45.856826	52.048595	599.124329		.35836
C08	210090P15_G	NOCALL	I.Bad Spectrum	0	0	0	0	0	0		0
C09	201322P9_G	G	A.Conservative	3.562354	.928032	6445.3	8.877585	9.352496	596.875497		.373305
C09	201694P4_G	G	A.Conservative	2.502338	.992742	5337.5	19.896882	17.516663	579.596796		.373305
C09	208825P7_G	G	A.Conservative	4.460105	.99689	7129.7	9.137324	13.111814	469.568897		.373305
C09	209189P2_G	G	A.Conservative	3.567671	.998863	6277.1	30.483913	31.255805	572.574864		.373305
C09	210090P15_G	NOCALL	I.Bad Spectrum	0	0	0	0	0	0		0
C10	201322P9_G	G	A.Conservative	5.273192	.987064	6445.3	12.593164	10.285657	428.191435		.473484
C10	201694P4_G	G	A.Conservative	3.971074	.993934	5337.5	26.927167	18.379513	498.068183		.473484
C10	208825P7_G	G	A.Conservative	6.830703	.997345	7129.7	11.365918	13.621436	405.802014		.473484
C10	209189P2_G	G	A.Conservative	5.294611	.995566	6277.1	37.417883	29.74337	416.64431		.473484
C10	210090P15_G	NOCALL	I.Bad Spectrum	0	0	0	0	0	0		0
C11	201322P9_G	G	A.Conservative	2.88742	.991748	6445.3	22.042977	20.866667	601.91396		.394398
C11	201694P4_G	G	A.Conservative	2.335243	.995114	5337.5	52.072394	41.634974	605.080221		.394398
C11	208825P7_G	G	A.Conservative	3.672265	.996907	7129.7	22.713413	23.920004	585.320935		.394398
C11	209189P2_G	G	A.Conservative	2.877417	.996979	6277.1	80.770983	74.500083	586.127992		.394398
C11	210090P15_G	NOCALL	D.Low Probability	2.515895	.374179	5515.6	6.138361	2.346926	592.709155		.951598
C12	201322P9_G	G	A.Conservative	3.673255	.994978	6445.3	19.027766	16.672324	560.936305		.440976
C12	201694P4_G	G	A.Conservative	2.799121	.993805	5337.5	50.359412	36.751175	608.693783		.440976
C12	208825P7_G	G	A.Conservative	4.313651	.998384	7129.7	18.683627	21.227483	545.938029		.440976
C12	209189P2_G	G	A.Conservative	3.685146	.994391	6277.1	66.972622	57.084209	546.223569		.440976
C12	210090P15_G	NOCALL	D.Low Probability	2.495161	.311749	5515.6	5.649946	1.98482	627.034045		.961824
C13	201322P9_G	G	A.Conservative	2.394467	.99676	6445.3	18.681474	19.923819	589.036999		.382563
C13	201694P4_G	G	A.Conservative	1.542478	.993318	5337.5	55.272255	49.634011	616.052667		.382563
C13	208825P7_G	G	A.Conservative	2.764169	.998167	7129.7	19.150717	22.712377	555.709203		.382563
C13	209189P2_G	G	A.Conservative	2.397196	.994892	6277.1	64.949407	67.491645	577.797474		.382563
C13	210090P15_G	NOCALL	D.Low Probability	1.90288	.339484	5515.6	6.359016	2.140649	600.508107		.988217
C14	201322P9_G	G	A.Conservative	3.193921	.992677	6445.3	19.634266	16.273668	558.882408		.403398
C14	201694P4_G	G	A.Conservative	2.093792	.994272	5337.5	52.155575	35.966422	577.4124		.403398
C14	208825P7_G	G	A.Conservative	4.219641	.997555	7129.7	15.822086	20.413636	488.713838		.403398
C14	209189P2_G	G	A.Conservative	3.205159	.997522	6277.1	64.736566	52.167411	545.103895		.403398
C14	210090P15_G	NOCALL	D.Low Probability	2.310416	.199471	5515.6	3.95816	1.307826	581.075622		.928255
C15	201322P9_G	G	A.Conservative	3.238127	.988459	6445.3	15.276245	13.746541	580.597909		.362473
C15	201694P4_G	G	A.Conservative	2.076366	.991779	5337.5	27.522462	20.354615	575.966314		.362473
C15	208825P7_G	G	A.Conservative	4.341624	.995551	7129.7	17.349001	17.654809	529.388347		.362473
C15	209189P2_G	G	A.Conservative	3.236547	.995362	6277.1	60.819985	53.11981	565.771169		.362473
C15	210090P15_G	NOCALL	D.Low Probability	2.611529	.310916	5515.6	5.003918	1.943797	566.156065		.875295
C16	201322P9_G	G	A.Conservative	4.23143	.990217	6445.3	12.219109	13.768038	493.558573		.351035
C16	201694P4_G	G	A.Conservative	2.877877	.995004	5337.5	32.093352	30.382083	507.771829		.351035
C16	208825P7_G	G	A.Conservative	5.984306	.997935	7129.7	11.907728	15.535587	427.664279		.351035
C16	209189P2_G	G	A.Conservative	4.248295	.994878	6277.1	41.529386	45.576531	467.190929		.351035
C16	210090P15_G	NOCALL	I.Bad Spectrum	0	0	0	0	0	0		0
C17	201322P9_G	G	A.Conservative	2.948895	.990024	6445.3	18.78071	19.04786	552.60936		.411373
C17	201694P4_G	G	A.Conservative	1.995382	.996041	5337.5	20.525823	17.451967	585.612036		.411373
C17	208825P7_G	G	A.Conservative	3.121907	.993946	7129.7	17.733485	20.024782	563.147463		.411373
C17	209189P2_G	G	A.Conservative	2.941973	.996579	6277.1	48.489663	47.894676	536.150856		.411373
C17	210090P15_G	NOCALL	I.Bad Spectrum	0	0	0	0	0	0		0
C18	201322P9_G	G	A.Conservative	3.632079	.993514	6445.3	19.181797	21.407853	550.7518		.366312
C18	201694P4_G	G	A.Conservative	2.790031	.995375	5337.5	61.585771	57.75593	538.005258		.366312
C18	208825P7_G	G	A.Conservative	4.522482	.996293	7129.7	22.331482	27.740191	507.071669		.366312
C18	209189P2_G	G	A.Conservative	3.647912	.99434	6277.1	67.69184	73.590184	535.158409		.366312
C18	210090P15_G	NOCALL	D.Low Probability	2.375536	.330863	5515.6	5.602987	2.093391	586.034577		.976773
C19	201322P9_G	G	A.Conservative	2.899509	.989797	6445.3	16.165148	17.996702	644.179198		.409699
C19	201694P4_G	G	A.Conservative	2.201901	.997161	5337.5	39.751791	37.107432	660.007951		.409699
C19	208825P7_G	G	A.Conservative	3.320414	.996748	7129.7	18.165241	22.45445	633.448419		.409699
C19	209189P2_G	G	A.Conservative	2.891627	.994469	6277.1	63.649676	69.024298	627.510746		.409699
C19	210090P15_G	NOCALL	D.Low Probability	1.964945	.517673	5515.6	6.955966	3.177302	629.351724		.7843
C20	201322P9_G	G	A.Conservative	4.084086	.989174	6445.3	19.727165	18.224738	538.992221		.389906
C20	201694P4_G	G	A.Conservative	2.728279	.992159	5337.5	72.171613	56.189721	557.530576		.389906
C20	208825P7_G	G	A.Conservative	5.502836	.996504	7129.7	17.735822	18.265669	449.208602		.389906
C20	209189P2_G	G	A.Conservative	4.06205	.996007	6277.1	75.487388	67.933559	525.578371		.389906
C20	210090P15_G	NOCALL	D.Low Probability	2.935572	.350315	5515.6	6.226032	2.229611	586.585498		.957243
C21	201322P9_G	G	A.Conservative	4.256004	.858769	6445.3	6.94312	8.673011	541.470358		.326071
C21	201694P4_G	G	A.Conservative	2.286765	.99453	5337.5	18.731039	19.709657	541.527322		.326071
C21	208825P7_G	G	A.Conservative	4.23083	.883847	7129.7	9.755104	8.868309	437.73707		.53312
C21	209189P2_G	G	A.Conservative	4.18262	.996406	6277.1	23.929881	29.127833	534.24101		.326071
C21	210090P15_G	NOCALL	D.Low Probability	2.022858	.310781	5515.6	5.373364	1.985963	586.293996		.89725
C22	201322P9_G	G	A.Conservative	3.851551	.992788	6445.3	15.228663	16.24654	516.811174		.384346
C22	201694P4_G	G	A.Conservative	2.659484	.989116	5337.5	28.516273	25.678065	566.516559		.384346
C22	208825P7_G	G	A.Conservative	5.963798	.998863	7129.7	8.107052	10.445586	413.672914		.384346
C22	209189P2_G	G	A.Conservative	3.8623	.996008	6277.1	60.209216	62.598296	505.459443		.384346
C22	210090P15_G	NOCALL	D.Low Probability	2.578604	.44412	5515.6	7.003281	2.74531	589.14037		.902634
C23	201322P9_G	G	A.Conservative	3.534738	.994901	6445.3	20.454348	17.817103	537.620743		.435126
C23	201694P4_G	G	A.Conservative	2.148115	.994786	5337.5	29.220986	12.537531	582.033219		.674181
C23	208825P7_G	G	A.Conservative	4.326335	.99837	7129.7	18.8577	18.273224	504.616137		.435126
C23	209189P2_G	G	A.Conservative	3.373537	.997925	6277.1	30.018553	25.481899	574.241818		.435126
C23	210090P15_G	NOCALL	D.Low Probability	2.742183	.280514	5515.6	5.733772	1.778857	552.565651		.983602
C24	201322P9_G	G	A.Conservative	3.25363	.992894	6445.3	9.287224	10.245641	604.014994		.378617
C24	201694P4_G	NOCALL	D.Low Probability	1.714753	.674523	5337.5	11.452965	4.177471	617.908177		.965886
C24	208825P7_G	NOCALL	I.Bad Spectrum	0	0	0	0	0	0		0
C24	209189P2_G	G	A.Conservative	3.103621	.997846	6277.1	12.032287	12.959366	630.446675		.378617
C24	210090P15_G	G	C.Aggressive	1.935449	.810564	5515.6	13.196845	4.936083	585.765309		.965886
D01	201322P9_G	G	A.Conservative	2.098156	.99487	6445.3	13.155977	13.735963	592.973744		.355663
D01	201694P4_G	G	A.Conservative	1.020256	.995003	5337.5	18.430479	16.170737	639.69041		.355663
D01	208825P7_G	G	A.Conservative	2.170886	.996949	7129.7	10.264969	16.997222	569.495147		.355663
D01	209189P2_G	G	A.Conservative	1.974611	.997095	6277.1	35.301692	35.89348	581.118132		.355663
D01	210090P15_G	NOCALL	D.Low Probability	1.848359	.496935	5515.6	6.99419	3.060118	536.605576		.811881
D02	201322P9_G	G	A.Conservative	2.908083	.966164	6445.3	11.360977	9.784769	499.38684		.468769
D02	201694P4_G	NOCALL	D.Low Probability	2.239414	.518713	5337.5	7.52778	3.191128	570.002682		.775057
D02	208825P7_G	G	A.Conservative	4.707473	.997341	7129.7	4.472513	14.977503	545.33566		.325331
D02	209189P2_G	G	A.Conservative	3.139917	.995625	6277.1	9.285895	10.252051	511.87881		.325331
D02	210090P15_G	NOCALL	I.Bad Spectrum	0	0	0	0	0	0		0
D03	201322P9_G	G	A.Conservative	3.632228	.971451	6445.3	8.630926	9.741018	547.479712		.363189
D03	201694P4_G	G	A.Conservative	2.427422	.987877	5337.5	11.913954	11.316103	596.890472		.363189
D03	208825P7_G	G	A.Conservative	4.261309	.900464	7129.7	7.859061	9.069105	383.813324		.615397
D03	209189P2_G	G	A.Conservative	3.337299	.993248	6277.1	26.570509	29.217718	563.527204		.363189
D03	210090P15_G	NOCALL	I.Bad Spectrum	0	0	0	0	0	0		0
D04	201322P9_G	G	A.Conservative	3.620787	.998115	6445.3	9.126147	10.976434	626.635425		.365003
D04	201694P4_G	G	A.Conservative	2.518924	.989337	5337.5	9.800493	10.010564	624.225202		.365003
D04	208825P7_G	G	A.Conservative	4.0303	.900268	7129.7	5.722959	9.034352	401.963932		.365003
D04	209189P2_G	G	A.Conservative	3.498046	.995189	6277.1	23.094133	27.101155	624.006423		.365003
D04	210090P15_G	NOCALL	I.Bad Spectrum	0	0	0	0	0	0		0
D05	201322P9_G	G	A.Conservative	3.802051	.990341	6445.3	10.672197	11.812493	682.761707		.34629
D05	201694P4_G	G	A.Conservative	3.321465	.994844	5337.5	18.396244	17.048024	621.426666		.34629
D05	208825P7_G	G	A.Conservative	4.808519	.997838	7129.7	9.042939	15.107337	586.956497		.34629
D05	209189P2_G	G	A.Conservative	3.811585	.998671	6277.1	36.2578	39.059611	657.169043		.34629
D05	210090P15_G	NOCALL	I.Bad Spectrum	0	0	0	0	0	0		0
D06	201322P9_G	G	A.Conservative	3.873906	.994875	6445.3	10.857019	10.935406	581.468643		.353701
D06	201694P4_G	G	A.Conservative	2.607359	.99117	5337.5	17.075444	10.261222	533.173064		.473396
D06	208825P7_G	G	A.Conservative	4.304326	.998242	7129.7	6.481032	14.489606	530.512595		.353701
D06	209189P2_G	G	A.Conservative	3.806262	.997181	6277.1	27.451054	26.903139	559.946975		.353701
D06	210090P15_G	NOCALL	D.Low Probability	3.03263	.334987	5515.6	3.719446	2.091881	582.095345		.623404
D07	201322P9_G	G	A.Conservative	1.410624	.997292	6445.3	17.758196	17.651593	632.491195		.391333
D07	201694P4_G	G	A.Conservative	.509068	.995771	5337.5	37.78927	31.819998	661.891226		.391333
D07	208825P7_G	G	A.Conservative	2.13	.998405	7129.7	18.493866	23.055847	612.282765		.391333
D07	209189P2_G	G	A.Conservative	1.374246	.997903	6277.1	59.55432	57.717498	625.981758		.391333
D07	210090P15_G	NOCALL	D.Low Probability	.019698	.369772	5515.6	5.766351	2.339263	626.321607		1.017115
D08	201322P9_G	G	A.Conservative	3.394398	.992771	6445.3	16.201079	13.278448	597.414657		.419366
D08	201694P4_G	G	A.Conservative	2.476118	.996121	5337.5	22.237147	15.328712	597.091373		.419366
D08	208825P7_G	G	A.Conservative	3.851941	.997719	7129.7	12.187872	16.635711	520.533355		.419366
D08	209189P2_G	G	A.Conservative	3.421662	.996135	6277.1	46.176374	36.851807	587.527854		.419366
D08	210090P15_G	NOCALL	D.Low Probability	2.007467	.296766	5515.6	5.54776	1.866325	581.977978		1.068414
D09	201322P9_G	G	A.Conservative	3.564706	.997567	6445.3	12.851488	11.992539	542.187494		.380434
D09	201694P4_G	G	A.Conservative	2.46641	.993213	5337.5	24.506912	19.24845	571.841992		.380434
D09	208825P7_G	G	A.Conservative	3.608846	.990498	7129.7	11.977632	12.470023	508.833735		.380434
D09	209189P2_G	G	A.Conservative	3.541182	.99674	6277.1	45.187561	41.066902	533.160364		.380434
D09	210090P15_G	NOCALL	I.Bad Spectrum	0	0	0	0	0	0		0
D10	201322P9_G	G	A.Conservative	4.172672	.995775	6445.3	12.82414	13.199352	541.472939		.382139
D10	201694P4_G	G	A.Conservative	2.855849	.991825	5337.5	29.414124	25.391553	544.082793		.382139
D10	208825P7_G	G	A.Conservative	5.81944	.996966	7129.7	10.395467	18.036202	469.873512		.382139
D10	209189P2_G	G	A.Conservative	4.167471	.997439	6277.1	39.916675	40.005834	527.837685		.382139
D10	210090P15_G	NOCALL	I.Bad Spectrum	0	0	0	0	0	0		0
D11	201322P9_G	G	A.Conservative	4.22818	.99197	6445.3	20.45644	17.323582	515.221492		.388166
D11	201694P4_G	G	A.Conservative	3.11831	.992948	5337.5	47.006457	33.068043	558.013313		.388166
D11	208825P7_G	G	A.Conservative	4.926663	.997273	7129.7	20.047948	19.096569	436.391762		.388166
D11	209189P2_G	G	A.Conservative	4.238241	.995484	6277.1	77.938844	64.154808	503.588772		.388166
D11	210090P15_G	NOCALL	D.Low Probability	2.766488	.59773	5515.6	8.968332	3.651364	580.767268		.929343
D12	201322P9_G	G	A.Conservative	2.792087	.993576	6445.3	10.991148	11.051882	505.299797		.416424
D12	201694P4_G	G	A.Conservative	1.992039	.992099	5337.5	36.107062	30.603497	586.364099		.416424
D12	208825P7_G	G	A.Conservative	3.51978	.99593	7129.7	10.880561	12.14899	440.612343		.416424
D12	209189P2_G	G	A.Conservative	2.812673	.995872	6277.1	45.50228	44.584087	495.560556		.416424
D12	210090P15_G	NOCALL	D.Low Probability	1.818923	.392292	5515.6	6.298738	2.439903	572.249764		.962138
D13	201322P9_G	G	A.Conservative	2.467927	.992479	6445.3	16.203408	13.125495	569.820659		.449027
D13	201694P4_G	G	A.Conservative	1.341422	.992297	5337.5	53.793836	36.792833	529.694462		.449027
D13	208825P7_G	G	A.Conservative	3.580573	.996776	7129.7	18.992888	17.13116	499.911536		.449027
D13	209189P2_G	G	A.Conservative	2.479724	.996456	6277.1	72.862133	57.510629	552.622943		.449027
D13	210090P15_G	NOCALL	D.Low Probability	1.832559	.283271	5515.6	5.862634	1.855482	523.832434		1.059117
D14	201322P9_G	G	A.Conservative	2.871207	.992742	6445.3	27.640916	24.96186	558.699031		.447063
D14	201694P4_G	G	A.Conservative	1.852165	.992145	5337.5	76.989325	59.258955	590.421785		.447063
D14	208825P7_G	G	A.Conservative	3.487572	.996888	7129.7	30.215746	30.170472	563.248785		.447063
D14	209189P2_G	G	A.Conservative	2.880184	.995963	6277.1	101.687042	89.60576	543.814166		.447063
D14	210090P15_G	NOCALL	D.Low Probability	1.718228	.505037	5515.6	9.721186	3.126772	581.967575		1.141073
D15	201322P9_G	G	A.Conservative	3.761695	.990937	6445.3	18.737834	19.647191	610.146094		.380513
D15	201694P4_G	G	A.Conservative	3.204586	.99477	5337.5	52.069132	46.370841	613.762895		.380513
D15	208825P7_G	G	A.Conservative	4.193215	.997321	7129.7	19.145485	22.24433	547.285618		.380513
D15	209189P2_G	G	A.Conservative	3.783856	.996608	6277.1	70.761623	72.370805	591.957176		.380513
D15	210090P15_G	NOCALL	D.Low Probability	2.876492	.302036	5515.6	4.532515	1.9026	625.810809		.832908
D16	201322P9_G	G	A.Conservative	4.699239	.987304	6445.3	14.153863	12.662865	517.499934		.428078
D16	201694P4_G	G	A.Conservative	3.612495	.994813	5337.5	49.444661	37.453292	586.496658		.428078
D16	208825P7_G	G	A.Conservative	6.395392	.997463	7129.7	14.477113	20.081705	403.072614		.428078
D16	209189P2_G	G	A.Conservative	4.700587	.996453	6277.1	59.384113	51.793653	504.045417		.428078
D16	210090P15_G	NOCALL	D.Low Probability	3.562738	.328836	5515.6	3.977232	2.075043	623.500295		.756477
D17	201322P9_G	G	A.Conservative	3.909121	.994439	6445.3	22.295662	18.163984	623.047343		.428107
D17	201694P4_G	G	A.Conservative	3.072024	.994135	5337.5	64.91848	44.349865	612.761127		.428107
D17	208825P7_G	G	A.Conservative	4.497966	.997492	7129.7	25.802298	23.502361	569.775141		.428107
D17	209189P2_G	G	A.Conservative	3.90314	.996974	6277.1	91.107985	72.237272	607.847479		.428107
D17	210090P15_G	NOCALL	D.Low Probability	2.636374	.251682	5515.6	4.915219	1.618388	615.804674		1.085269
D18	201322P9_G	G	A.Conservative	2.874761	.986325	6445.3	11.12642	14.92678	597.238728		.371823
D18	201694P4_G	G	A.Conservative	2.196434	.99403	5337.5	27.477156	30.776615	568.75297		.371823
D18	208825P7_G	G	A.Conservative	4.128263	.994626	7129.7	13.547889	20.157465	546.871754		.371823
D18	209189P2_G	G	A.Conservative	2.896517	.99459	6277.1	50.054274	65.401292	582.787463		.371823
D18	210090P15_G	NOCALL	D.Low Probability	1.946693	.283556	5515.6	4.574389	1.829778	519.965462		.850746
D19	201322P9_G	G	A.Conservative	2.478727	.99228	6445.3	20.062466	18.957323	634.536181		.412695
D19	201694P4_G	G	A.Conservative	1.417724	.995798	5337.5	59.409181	47.847803	605.304322		.412695
D19	208825P7_G	G	A.Conservative	3.415663	.99843	7129.7	19.896856	21.295012	590.17641		.412695
D19	209189P2_G	G	A.Conservative	2.470368	.995335	6277.1	80.083551	73.842402	621.343825		.412695
D19	210090P15_G	NOCALL	D.Low Probability	1.505966	.993609	5515.6	40.097955	13.963028	601.738932		.97817
D20	201322P9_G	G	A.Conservative	2.910047	.994319	6445.3	14.440736	21.105087	590.54252		.45495
D20	201694P4_G	G	A.Conservative	2.080273	.993955	5337.5	40.330913	51.452446	669.375638		.45495
D20	208825P7_G	G	A.Conservative	3.157272	.989846	7129.7	13.111015	20.599953	622.387692		.45495
D20	209189P2_G	G	A.Conservative	2.884668	.996106	6277.1	55.421122	79.462599	586.280009		.45495
D20	210090P15_G	NOCALL	D.Low Probability	1.922163	.44682	5515.6	8.844049	2.774001	608.438963		1.096747
D21	201322P9_G	G	A.Conservative	3.836693	.992759	6445.3	24.159602	23.691653	626.062617		.419809
D21	201694P4_G	G	A.Conservative	3.035095	.996469	5337.5	37.774991	31.640914	657.452342		.419809
D21	208825P7_G	G	A.Conservative	4.284	.996191	7129.7	21.211673	22.96447	573.152292		.419809
D21	209189P2_G	G	A.Conservative	3.816998	.99694	6277.1	72.399957	69.301231	619.145027		.419809
D21	210090P15_G	NOCALL	D.Low Probability	2.090694	.270031	5515.6	5.290216	1.752952	578.368703		1.035991
D22	201322P9_G	G	A.Conservative	3.755522	.992581	6445.3	15.794808	14.801656	544.731344		.430548
D22	201694P4_G	G	A.Conservative	2.865209	.993344	5337.5	45.864306	36.199136	606.353277		.430548
D22	208825P7_G	G	A.Conservative	4.964636	.997356	7129.7	15.298323	18.958993	529.734522		.430548
D22	209189P2_G	G	A.Conservative	3.733836	.995436	6277.1	55.685971	50.845734	533.259739		.430548
D22	210090P15_G	NOCALL	D.Low Probability	2.712145	.194967	5515.6	3.055713	1.260539	626.570319		.819195
D23	201322P9_G	G	A.Conservative	3.144907	.992612	6445.3	18.194367	17.559099	545.02704		.394532
D23	201694P4_G	NOCALL	D.Low Probability	1.438318	.99222	5337.5	55.278776	16.736379	598.399267		1.048933
D23	208825P7_G	G	A.Conservative	3.546972	.995408	7129.7	11.42734	14.49662	554.130297		.394532
D23	209189P2_G	G	A.Conservative	2.946786	.996263	6277.1	26.519578	24.961964	573.400397		.394532
D23	210090P15_G	NOCALL	D.Low Probability	1.674472	.486986	5515.6	9.65754	3.003359	550.821967		1.048933
D24	201322P9_G	G	A.Conservative	3.562288	.99187	6445.3	18.417631	18.882732	617.647356		.39954
D24	201694P4_G	NOCALL	D.Low Probability	2.066723	.657869	5337.5	11.642863	4.0434	612.579195		.999189
D24	208825P7_G	NOCALL	I.Bad Spectrum	0	0	0	0	0	0		0
D24	209189P2_G	G	A.Conservative	3.410742	.996933	6277.1	25.108456	25.123372	631.028952		.39954
D24	210090P15_G	G	A.Conservative	2.298143	.928039	5515.6	26.169081	9.332107	592.602197		.999189
E01	201322P9_G	G	A.Conservative	1.56375	.990783	6445.3	15.145731	14.520691	635.446978		.426648
E01	201694P4_G	NOCALL	D.Low Probability	.998564	.995347	5337.5	42.122916	14.510129	626.748621		1.028795
E01	208825P7_G	G	A.Conservative	2.119964	.996787	7129.7	13.714611	14.617857	555.871346		.426648
E01	209189P2_G	G	A.Conservative	1.559332	.99707	6277.1	38.102177	35.594841	643.332773		.426648
E01	210090P15_G	NOCALL	D.Low Probability	1.155561	.551021	5515.6	9.516276	3.368784	607.662746		1.028795
E02	201322P9_G	G	A.Conservative	3.327048	.99209	6445.3	16.671309	13.913469	539.671461		.435673
E02	201694P4_G	NOCALL	D.Low Probability	2.325611	.73289	5337.5	12.934608	4.457773	602.272861		1.039235
E02	208825P7_G	G	A.Conservative	3.894716	.997	7129.7	15.5396	16.448176	499.201586		.435673
E02	209189P2_G	G	A.Conservative	3.451357	.996472	6277.1	19.948346	16.216506	577.900397		.435673
E02	210090P15_G	NOCALL	D.Low Probability	2.493429	.502554	5515.6	8.799213	3.116438	588.595064		1.039235
E03	201322P9_G	G	A.Conservative	3.650847	.991012	6445.3	21.006247	16.494305	630.335023		.513396
E03	201694P4_G	G	A.Conservative	2.969815	.997309	5337.5	46.712156	31.210554	611.528601		.513396
E03	208825P7_G	G	A.Conservative	3.672923	.997163	7129.7	14.152215	16.814419	589.599554		.513396
E03	209189P2_G	G	A.Conservative	3.646736	.99898	6277.1	75.103211	57.537257	617.60632		.513396
E03	210090P15_G	NOCALL	D.Low Probability	2.509733	.359722	5515.6	6.348688	2.265104	599.292266		.986183
E04	201322P9_G	G	A.Conservative	3.664662	.993454	6445.3	18.728897	20.537531	568.301007		.372027
E04	201694P4_G	G	A.Conservative	2.666974	.994524	5337.5	27.745329	25.991102	619.253251		.372027
E04	208825P7_G	G	A.Conservative	4.392929	.996635	7129.7	16.512133	22.38196	572.002773		.372027
E04	209189P2_G	G	A.Conservative	3.726671	.996195	6277.1	56.340854	60.312717	564.04536		.372027
E04	210090P15_G	NOCALL	D.Low Probability	2.308057	.325748	5515.6	5.528005	2.045344	597.40755		.989952
E05	201322P9_G	G	A.Conservative	3.851805	.993641	6445.3	22.198221	23.812395	628.256709		.412787
E05	201694P4_G	G	A.Conservative	3.020179	.99592	5337.5	38.930365	35.420106	688.181501		.412787
E05	208825P7_G	G	A.Conservative	4.310876	.995804	7129.7	25.70598	30.486093	574.078568		.412787
E05	209189P2_G	G	A.Conservative	3.857422	.997675	6277.1	73.996265	77.426384	613.786925		.412787
E05	210090P15_G	NOCALL	D.Low Probability	2.606643	.409263	5515.6	6.75741	2.539344	634.897905		1.061441
E06	201322P9_G	G	A.Conservative	2.72145	.994236	6445.3	13.74189	19.843785	663.568137		.394324
E06	201694P4_G	G	A.Conservative	1.507307	.991589	5337.5	19.266906	24.125015	690.826158		.394324
E06	208825P7_G	G	A.Conservative	3.126015	.997131	7129.7	13.39209	20.99796	728.984487		.394324
E06	209189P2_G	G	A.Conservative	2.671065	.994986	6277.1	42.616751	60.273082	649.958472		.394324
E06	210090P15_G	NOCALL	D.Low Probability	1.342461	.365311	5515.6	6.313167	2.281184	632.086091		1.023761
E07	201322P9_G	G	A.Conservative	2.278388	.997591	6445.3	15.850238	17.42453	598.833034		.43227
E07	201694P4_G	NOCALL	D.Low Probability	1.325088	.992119	5337.5	51.29401	16.978817	598.377622		1.101457
E07	208825P7_G	G	A.Conservative	2.401934	.996083	7129.7	16.194914	19.605462	529.865494		.43227
E07	209189P2_G	G	A.Conservative	2.35503	.996662	6277.1	51.77779	55.574076	593.056189		.43227
E07	210090P15_G	NOCALL	D.Low Probability	1.508452	.347137	5515.6	6.367014	2.160906	610.275309		1.101457
E08	201322P9_G	G	A.Conservative	1.930365	.996133	6445.3	17.791062	14.049482	541.580055		.542182
E08	201694P4_G	G	A.Conservative	2.193678	.992659	5337.5	16.08354	13.872661	563.82463		.333639
E08	208825P7_G	G	A.Conservative	2.51353	.951956	7129.7	10.936243	9.57133	493.611598		.542182
E08	209189P2_G	G	A.Conservative	3.563924	.997471	6277.1	27.910767	27.956836	525.059366		.333639
E08	210090P15_G	NOCALL	D.Low Probability	1.420104	.305574	5515.6	4.566315	1.936252	560.744071		.808084
E09	201322P9_G	G	A.Conservative	3.339528	.994885	6445.3	18.590793	19.400429	607.413841		.381679
E09	201694P4_G	G	A.Conservative	2.454795	.994208	5337.5	51.089874	45.329377	633.366852		.381679
E09	208825P7_G	G	A.Conservative	4.15344	.997821	7129.7	17.130586	19.798459	515.133496		.381679
E09	209189P2_G	G	A.Conservative	3.320926	.995993	6277.1	59.506032	60.579356	587.922632		.381679
E09	210090P15_G	NOCALL	D.Low Probability	2.027492	.377331	5515.6	6.030079	2.384557	603.121661		.937784
E10	201322P9_G	G	A.Conservative	3.283134	.987035	6445.3	23.150561	23.520272	585.695629		.380911
E10	201694P4_G	G	A.Conservative	2.27152	.994446	5337.5	65.135781	55.988244	582.773737		.380911
E10	208825P7_G	G	A.Conservative	4.272545	.998855	7129.7	23.955782	27.036811	567.383858		.380911
E10	209189P2_G	G	A.Conservative	3.257586	.995821	6277.1	85.292512	84.473417	568.163785		.380911
E10	210090P15_G	NOCALL	D.Low Probability	2.016385	.24822	5515.6	5.205867	1.605353	609.138725		1.111124
E11	201322P9_G	G	A.Conservative	3.434267	.995735	6445.3	18.049424	15.801748	574.607641		.425413
E11	201694P4_G	G	A.Conservative	2.784719	.990967	5337.5	26.579926	19.34257	598.927381		.425413
E11	208825P7_G	G	A.Conservative	4.305567	.99553	7129.7	17.750874	20.632751	527.321623		.425413
E11	209189P2_G	G	A.Conservative	3.446905	.996364	6277.1	52.855938	44.99677	558.496792		.425413
E11	210090P15_G	NOCALL	D.Low Probability	2.87661	.315624	5515.6	4.271707	2.02343	624.505481		.766216
E12	201322P9_G	G	A.Conservative	2.562153	.987497	6445.3	17.865614	14.509897	595.298628		.439206
E12	201694P4_G	G	A.Conservative	1.836761	.99294	5337.5	65.131813	44.603818	600.23243		.439206
E12	208825P7_G	G	A.Conservative	3.808091	.998435	7129.7	20.765654	23.710978	560.999946		.439206
E12	209189P2_G	G	A.Conservative	2.568558	.996978	6277.1	91.170959	72.132306	577.718861		.439206
E12	210090P15_G	NOCALL	D.Low Probability	.993236	.324991	5515.6	5.707232	2.058327	621.278841		.932076
E13	201322P9_G	G	A.Conservative	2.221261	.994013	6445.3	15.514551	16.40644	647.573491		.430252
E13	201694P4_G	G	A.Conservative	1.806091	.996886	5337.5	46.857709	42.272978	658.833557		.430252
E13	208825P7_G	G	A.Conservative	2.17739	.997088	7129.7	17.72899	20.656888	563.105852		.430252
E13	209189P2_G	G	A.Conservative	2.2443	.997258	6277.1	69.297295	71.551402	632.118622		.430252
E13	210090P15_G	NOCALL	I.Bad Spectrum	0	0	0	0	0	0		0
E14	201322P9_G	G	A.Conservative	2.663183	.994418	6445.3	14.039306	13.465637	584.913286		.370874
E14	201694P4_G	G	A.Conservative	1.820601	.99261	5337.5	29.191925	23.106042	601.465751		.370874
E14	208825P7_G	G	A.Conservative	3.635242	.998158	7129.7	11.566907	16.442528	504.540132		.370874
E14	209189P2_G	G	A.Conservative	2.689123	.996093	6277.1	45.193466	42.104183	567.771721		.370874
E14	210090P15_G	NOCALL	I.Bad Spectrum	0	0	0	0	0	0		0
E15	201322P9_G	G	A.Conservative	2.824342	.987585	6445.3	12.568072	12.221917	590.849146		.374123
E15	201694P4_G	G	A.Conservative	2.238306	.992576	5337.5	26.350324	21.462539	586.728471		.374123
E15	208825P7_G	G	A.Conservative	3.324636	.995942	7129.7	12.839406	19.47043	593.773683		.374123
E15	209189P2_G	G	A.Conservative	2.783644	.99698	6277.1	44.74995	42.350491	594.092531		.374123
E15	210090P15_G	NOCALL	D.Low Probability	2.305156	.279667	5515.6	4.641163	1.765347	589.281088		.842446
E16	201322P9_G	G	A.Conservative	3.178384	.992665	6445.3	22.099385	22.666548	661.73117		.403055
E16	201694P4_G	G	A.Conservative	2.28542	.995654	5337.5	70.366148	61.653747	617.939548		.403055
E16	208825P7_G	G	A.Conservative	3.80369	.996467	7129.7	20.224446	22.901054	608.943221		.403055
E16	209189P2_G	G	A.Conservative	3.17214	.996117	6277.1	77.862704	77.966481	642.670181		.403055
E16	210090P15_G	NOCALL	D.Low Probability	1.982079	.220064	5515.6	4.408945	1.419395	617.12246		1.069956
E17	201322P9_G	G	A.Conservative	3.33699	.994698	6445.3	20.61843	17.79554	621.524084		.442937
E17	201694P4_G	G	A.Conservative	2.268602	.997282	5337.5	47.311826	33.700179	622.232292		.442937
E17	208825P7_G	G	A.Conservative	4.71864	.997593	7129.7	22.519112	22.660719	542.574867		.442937
E17	209189P2_G	G	A.Conservative	3.321859	.997383	6277.1	85.127944	71.384973	606.153096		.442937
E17	210090P15_G	NOCALL	D.Low Probability	1.767585	.991628	5515.6	25.653681	7.989809	601.758927		1.163388
E18	201322P9_G	G	A.Conservative	3.02153	.994856	6445.3	16.026719	15.138609	561.943432		.426182
E18	201694P4_G	NOCALL	D.Low Probability	1.222976	.986246	5337.5	19.313546	5.989656	582.289893		1.029405
E18	208825P7_G	G	A.Conservative	4.429102	.997397	7129.7	11.276797	12.242839	475.61085		.426182
E18	209189P2_G	G	A.Conservative	2.791854	.993894	6277.1	20.42222	18.794972	590.935262		.426182
E18	210090P15_G	NOCALL	D.Low Probability	1.406097	.581852	5515.6	11.2496	3.584224	544.490993		1.029405
E19	201322P9_G	G	A.Conservative	1.198363	.990664	6445.3	15.800101	12.546046	584.318924		.44567
E19	201694P4_G	G	A.Conservative	.258987	.996073	5337.5	35.251326	23.544201	606.29561		.44567
E19	208825P7_G	G	A.Conservative	2.368827	.997739	7129.7	13.958206	17.066525	539.900686		.44567
E19	209189P2_G	G	A.Conservative	1.179594	.995974	6277.1	65.028466	50.284342	572.624004		.44567
E19	210090P15_G	NOCALL	D.Low Probability	.585929	.435401	5515.6	8.748972	2.709115	602.496927		1.200526
E20	201322P9_G	G	A.Conservative	2.37243	.99208	6445.3	14.204225	13.273213	625.404192		.421162
E20	201694P4_G	G	A.Conservative	1.682938	.99327	5337.5	45.803715	36.400208	592.248659		.421162
E20	208825P7_G	G	A.Conservative	3.362388	.995545	7129.7	11.069124	17.093111	554.692984		.421162
E20	209189P2_G	G	A.Conservative	2.425441	.997973	6277.1	55.491687	50.585866	614.763437		.421162
E20	210090P15_G	NOCALL	D.Low Probability	1.667693	.39791	5515.6	7.456188	2.464423	625.809844		1.058968
E21	201322P9_G	G	A.Conservative	2.639156	.990441	6445.3	8.341247	10.004062	577.069411		.32208
E21	201694P4_G	G	A.Conservative	1.497572	.989718	5337.5	19.166129	19.478448	596.908187		.32208
E21	208825P7_G	G	A.Conservative	2.810525	.998214	7129.7	8.627391	18.464708	552.368261		.32208
E21	209189P2_G	G	A.Conservative	2.545486	.997026	6277.1	33.315774	38.959427	577.095569		.32208
E21	210090P15_G	NOCALL	D.Low Probability	1.78872	.392296	5515.6	5.822071	2.459956	585.384761		.831323
E22	201322P9_G	G	A.Conservative	3.902105	.991543	6445.3	14.362935	16.058443	671.485567		.418804
E22	201694P4_G	G	A.Conservative	3.075569	.993927	5337.5	37.458602	36.002891	680.829878		.418804
E22	208825P7_G	G	A.Conservative	4.36452	.994621	7129.7	15.458523	18.959676	556.678339		.418804
E22	209189P2_G	G	A.Conservative	3.877456	.998179	6277.1	68.17688	74.499049	656.502088		.418804
E22	210090P15_G	NOCALL	D.Low Probability	2.441416	.305984	5515.6	5.235908	1.938164	651.59344		.9745
E23	201322P9_G	G	A.Conservative	2.608825	.991217	6445.3	15.679233	18.403694	642.571434		.397918
E23	201694P4_G	NOCALL	D.Low Probability	1.634978	.984839	5337.5	26.785513	9.759629	644.649764		1.032292
E23	208825P7_G	G	A.Conservative	3.21055	.999211	7129.7	13.757028	23.66094	587.868563		.397918
E23	209189P2_G	G	A.Conservative	2.631774	.998366	6277.1	25.62497	29.398963	650.716247		.397918
E23	210090P15_G	NOCALL	D.Low Probability	1.792932	.65662	5515.6	10.728015	4.003922	617.375395		1.032292
E24	201322P9_G	G	A.Conservative	1.640646	.994565	6445.3	10.879942	11.291386	657.662256		.405564
E24	201694P4_G	NOCALL	D.Low Probability	.830008	.560298	5337.5	10.541725	3.459299	635.968011		1.0457
E24	208825P7_G	NOCALL	I.Bad Spectrum	0	0	0	0	0	0		0
E24	209189P2_G	G	A.Conservative	1.626453	.998667	6277.1	11.516126	11.652698	631.423476		.405564
E24	210090P15_G	G	B.Moderate	1.169432	.961518	5515.6	23.003122	7.746101	589.599273		1.0457
F01	201322P9_G	G	A.Conservative	2.266805	.991966	6445.3	13.967344	13.441728	548.005715		.426291
F01	201694P4_G	NOCALL	D.Low Probability	.88451	.993493	5337.5	45.68948	15.684841	583.627346		1.040902
F01	208825P7_G	G	A.Conservative	2.921072	.9973	7129.7	13.911377	15.704859	479.108727		.426291
F01	209189P2_G	G	A.Conservative	2.134956	.996161	6277.1	34.152494	32.04017	540.800227		.426291
F01	210090P15_G	NOCALL	D.Low Probability	.966025	.320432	5515.6	5.740051	2.020412	556.520155		1.040902
F02	201322P9_G	G	A.Conservative	2.65042	.99029	6445.3	13.048945	14.422998	577.472499		.385381
F02	201694P4_G	NOCALL	D.Low Probability	1.300447	.525902	5337.5	8.754874	3.236446	611.629201		.891406
F02	208825P7_G	G	A.Conservative	3.870886	.996174	7129.7	7.514397	10.069294	486.980758		.385381
F02	209189P2_G	G	A.Conservative	2.633394	.997788	6277.1	17.550354	18.904174	607.601928		.385381
F02	210090P15_G	NOCALL	D.Low Probability	1.541439	.681678	5515.6	10.859251	4.141318	587.55883		.891406
F03	201322P9_G	G	A.Conservative	3.126799	.992354	6445.3	16.603183	17.960362	596.554329		.395615
F03	201694P4_G	NOCALL	D.Low Probability	2.112645	.994239	5337.5	47.873022	17.019789	627.590516		.972594
F03	208825P7_G	G	A.Conservative	3.461333	.996957	7129.7	10.999641	16.964399	627.061398		.395615
F03	209189P2_G	G	A.Conservative	3.098302	.996331	6277.1	45.037856	47.515353	622.552446		.395615
F03	210090P15_G	NOCALL	D.Low Probability	2.465699	.381409	5515.6	6.486382	2.371572	604.468842		.972594
F04	201322P9_G	G	A.Conservative	3.956841	.991978	6445.3	20.97811	19.260016	612.796891		.437619
F04	201694P4_G	G	A.Conservative	2.687494	.992681	5337.5	31.460559	24.212026	635.037129		.437619
F04	208825P7_G	G	A.Conservative	5.035125	.997408	7129.7	13.229771	17.588318	535.713543		.437619
F04	209189P2_G	G	A.Conservative	3.917746	.99771	6277.1	63.531712	56.787619	604.36467		.437619
F04	210090P15_G	NOCALL	I.Bad Spectrum	0	0	0	0	0	0		0
F05	201322P9_G	G	A.Conservative	4.450275	.994987	6445.3	10.928956	12.672875	532.09597		.348434
F05	201694P4_G	NOCALL	D.Low Probability	2.649376	.992345	5337.5	52.752327	17.067105	612.198267		1.096804
F05	208825P7_G	G	A.Conservative	5.622846	.997307	7129.7	6.52829	16.332148	465.583405		.348434
F05	209189P2_G	G	A.Conservative	4.356389	.996241	6277.1	30.850479	34.901492	547.384699		.348434
F05	210090P15_G	NOCALL	D.Low Probability	2.888698	.381789	5515.6	7.100319	2.367428	597.011418		1.096804
F06	201322P9_G	G	A.Conservative	2.614272	.994406	6445.3	15.187846	14.160482	579.662752		.398665
F06	201694P4_G	G	A.Conservative	1.6447	.995111	5337.5	19.816507	15.275171	613.09003		.398665
F06	208825P7_G	G	A.Conservative	3.107575	.997982	7129.7	11.34392	15.434265	501.034161		.398665
F06	209189P2_G	G	A.Conservative	2.553859	.996941	6277.1	43.7072	39.597449	578.002227		.398665
F06	210090P15_G	G	B.Moderate	1.528788	.929151	5515.6	13.608334	7.479005	539.113478		.565091
F07	201322P9_G	G	A.Conservative	2.372177	.972274	6445.3	11.034631	9.762864	531.540541		.39675
F07	201694P4_G	G	A.Conservative	1.622523	.994296	5337.5	26.861717	20.038489	626.398235		.39675
F07	208825P7_G	G	A.Conservative	3.273904	.998769	7129.7	10.122859	16.28161	463.488156		.39675
F07	209189P2_G	G	A.Conservative	2.44721	.997429	6277.1	52.871177	45.566398	524.49864		.39675
F07	210090P15_G	NOCALL	D.Low Probability	1.3706	.333862	5515.6	5.738091	2.117571	601.444962		1.031521
F08	201322P9_G	G	A.Conservative	3.283615	.990931	6445.3	15.212049	16.282841	549.684126		.403487
F08	201694P4_G	G	A.Conservative	2.139533	.995441	5337.5	26.222862	23.742542	628.462432		.403487
F08	208825P7_G	G	A.Conservative	4.02522	.99312	7129.7	13.732223	16.284643	494.339649		.403487
F08	209189P2_G	G	A.Conservative	3.253693	.995835	6277.1	56.00701	58.459189	546.524956		.403487
F08	210090P15_G	NOCALL	D.Low Probability	2.560622	.253125	5515.6	4.80422	1.610372	577.43921		.978924
F09	201322P9_G	G	A.Conservative	3.237792	.994703	6445.3	14.305612	13.950752	632.554497		.390384
F09	201694P4_G	G	A.Conservative	2.278249	.990973	5337.5	32.212297	26.5995	662.616602		.390384
F09	208825P7_G	G	A.Conservative	4.098947	.997729	7129.7	14.327115	19.293738	578.721505		.390384
F09	209189P2_G	G	A.Conservative	3.253727	.997057	6277.1	59.888794	56.936879	622.268244		.390384
F09	210090P15_G	NOCALL	D.Low Probability	2.826439	.109983	5515.6	1.536083	.770745	621.352431		.691834
F10	201322P9_G	G	A.Conservative	3.87303	.991616	6445.3	18.577478	18.198915	612.815586		.4198
F10	201694P4_G	G	A.Conservative	2.875549	.993748	5337.5	18.39753	15.102667	631.115149		.4198
F10	208825P7_G	G	A.Conservative	4.646084	.996887	7129.7	11.05792	13.476342	562.937747		.4198
F10	209189P2_G	G	A.Conservative	3.806257	.996487	6277.1	50.913707	48.560364	614.633934		.4198
F10	210090P15_G	NOCALL	D.Low Probability	2.912339	.343581	5515.6	6.29824	2.145274	590.036225		.992049
F11	201322P9_G	G	A.Conservative	3.054937	.996561	6445.3	14.170475	13.16932	597.466627		.439125
F11	201694P4_G	G	A.Conservative	1.954644	.991281	5337.5	39.866947	31.703396	596.182769		.439125
F11	208825P7_G	G	A.Conservative	4.098863	.997882	7129.7	17.099059	26.186202	635.909212		.439125
F11	209189P2_G	G	A.Conservative	3.041098	.996864	6277.1	61.612048	55.911077	587.722785		.439125
F11	210090P15_G	NOCALL	D.Low Probability	1.729593	.405827	5515.6	7.227564	2.529647	601.600329		1.063359
F12	201322P9_G	G	A.Conservative	3.299341	.988618	6445.3	12.564026	11.582094	547.315706		.390583
F12	201694P4_G	G	A.Conservative	2.457564	.990212	5337.5	46.663623	36.046856	570.193817		.390583
F12	208825P7_G	G	A.Conservative	3.624282	.992641	7129.7	9.822653	11.677009	578.577771		.390583
F12	209189P2_G	G	A.Conservative	3.297055	.996575	6277.1	60.421384	54.216411	533.18008		.390583
F12	210090P15_G	NOCALL	D.Low Probability	2.313527	.323735	5515.6	6.11359	2.040788	580.639392		1.02994
F13	201322P9_G	G	A.Conservative	3.251132	.995031	6445.3	12.588981	11.691635	570.244216		.445057
F13	201694P4_G	G	A.Conservative	2.028235	.992147	5337.5	25.082827	19.90175	587.274256		.445057
F13	208825P7_G	G	A.Conservative	4.137308	.997712	7129.7	12.314441	16.402336	510.94698		.445057
F13	209189P2_G	G	A.Conservative	3.283432	.99759	6277.1	47.232411	42.825568	556.339501		.445057
F13	210090P15_G	NOCALL	I.Bad Spectrum	0	0	0	0	0	0		0
F14	201322P9_G	G	A.Conservative	3.14913	.991607	6445.3	16.015266	18.076621	660.98626		.371867
F14	201694P4_G	G	A.Conservative	2.663335	.994868	5337.5	49.194925	46.907121	634.165226		.371867
F14	208825P7_G	G	A.Conservative	3.650952	.998175	7129.7	15.880664	19.884139	555.654505		.371867
F14	209189P2_G	G	A.Conservative	3.15006	.998451	6277.1	70.235955	77.283129	644.029255		.371867
F14	210090P15_G	NOCALL	D.Low Probability	2.563219	.178874	5515.6	2.851781	1.213646	620.698307		.795498
F15	201322P9_G	G	A.Conservative	3.892407	.996327	6445.3	14.616079	15.092204	590.877486		.406998
F15	201694P4_G	G	A.Conservative	2.872583	.991188	5337.5	40.748185	35.602122	620.796809		.406998
F15	208825P7_G	G	A.Conservative	4.313491	.995737	7129.7	21.736333	24.876587	548.668253		.406998
F15	209189P2_G	G	A.Conservative	3.883256	.997755	6277.1	70.087974	70.557647	573.650112		.406998
F15	210090P15_G	NOCALL	D.Low Probability	3.417214	.150305	5515.6	2.267654	1.008353	616.920023		.768891
F16	201322P9_G	G	A.Conservative	5.54419	.994009	6445.3	21.969023	20.432753	486.671655		.440508
F16	201694P4_G	G	A.Conservative	3.872442	.993791	5337.5	57.634332	45.285828	529.265022		.440508
F16	208825P7_G	G	A.Conservative	6.406265	.99678	7129.7	22.476922	23.206956	473.150783		.440508
F16	209189P2_G	G	A.Conservative	5.559006	.997934	6277.1	76.505273	69.362776	472.676365		.440508
F16	210090P15_G	NOCALL	D.Low Probability	3.273974	.989812	5515.6	17.747691	6.131859	593.368553		1.135627
F17	201322P9_G	G	A.Conservative	3.194584	.98688	6445.3	16.745605	15.722085	543.09994		.405871
F17	201694P4_G	G	A.Conservative	2.07714	.992551	5337.5	59.781496	47.703445	560.336228		.405871
F17	208825P7_G	G	A.Conservative	4.033714	.99667	7129.7	17.567928	18.289012	516.128134		.405871
F17	209189P2_G	G	A.Conservative	3.200088	.995489	6277.1	72.914164	66.772253	536.990538		.405871
F17	210090P15_G	NOCALL	D.Low Probability	2.162224	.297036	5515.6	5.471994	1.898053	601.999225		.970138
F18	201322P9_G	G	A.Conservative	3.074573	.991302	6445.3	17.79631	17.030821	614.708474		.415619
F18	201694P4_G	G	A.Conservative	2.206664	.9956	5337.5	37.498997	30.455061	639.292807		.415619
F18	208825P7_G	G	A.Conservative	2.957334	.997161	7129.7	14.21278	15.074923	547.733509		.415619
F18	209189P2_G	G	A.Conservative	3.007311	.997509	6277.1	63.690975	59.446382	604.34911		.415619
F18	210090P15_G	NOCALL	D.Low Probability	2.167398	.353956	5515.6	5.575051	2.243264	588.252497		1.139217
F19	201322P9_G	G	A.Conservative	2.242133	.990227	6445.3	18.419878	15.171586	581.52463		.459237
F19	201694P4_G	G	A.Conservative	1.490198	.996624	5337.5	41.87298	29.209067	614.172771		.459237
F19	208825P7_G	G	A.Conservative	2.693869	.996075	7129.7	19.228836	17.594238	504.66071		.459237
F19	209189P2_G	G	A.Conservative	2.256267	.995457	6277.1	72.216038	57.987987	560.187092		.459237
F19	210090P15_G	NOCALL	D.Low Probability	1.440025	.308523	5515.6	5.780197	1.957607	582.88779		1.12997
F20	201322P9_G	G	A.Conservative	3.162708	.993927	6445.3	18.512415	19.289637	614.048926		.369301
F20	201694P4_G	G	A.Conservative	2.305633	.995229	5337.5	41.764573	36.981737	624.240641		.369301
F20	208825P7_G	G	A.Conservative	4.183155	.998587	7129.7	16.303573	18.833744	518.053936		.369301
F20	209189P2_G	G	A.Conservative	3.152208	.995587	6277.1	62.387509	63.407066	604.55556		.369301
F20	210090P15_G	NOCALL	D.Low Probability	2.293743	.340116	5515.6	5.665945	2.13187	602.735508		.942268
F21	201322P9_G	G	A.Conservative	2.578515	.990695	6445.3	14.039578	14.098409	607.153673		.407697
F21	201694P4_G	G	A.Conservative	1.734095	.990294	5337.5	27.431731	23.549742	605.700307		.407697
F21	208825P7_G	G	A.Conservative	3.586925	.996341	7129.7	14.01545	16.41446	564.159393		.407697
F21	209189P2_G	G	A.Conservative	2.59936	.996487	6277.1	46.967079	46.047549	595.509792		.407697
F21	210090P15_G	NOCALL	I.Bad Spectrum	0	0	0	0	0	0		0
F22	201322P9_G	G	A.Conservative	3.262671	.996339	6445.3	13.259372	11.505687	566.090399		.424411
F22	201694P4_G	G	A.Conservative	2.566142	.993886	5337.5	31.624209	23.06694	606.210747		.424411
F22	208825P7_G	G	A.Conservative	4.211305	.997942	7129.7	13.052662	16.614455	541.00853		.424411
F22	209189P2_G	G	A.Conservative	3.313216	.997939	6277.1	49.813692	42.093965	560.087339		.424411
F22	210090P15_G	NOCALL	D.Low Probability	2.358419	.306217	5515.6	5.515774	1.939723	594.708387		1.006234
F23	201322P9_G	G	A.Conservative	3.231672	.993844	6445.3	20.541283	19.978746	593.808143		.408711
F23	201694P4_G	NOCALL	D.Low Probability	1.552347	.987306	5337.5	18.951968	7.016896	626.446205		.956285
F23	208825P7_G	G	A.Conservative	3.817802	.99628	7129.7	8.385673	13.203296	534.214743		.408711
F23	209189P2_G	G	A.Conservative	3.057503	.996707	6277.1	24.409966	23.168241	642.413191		.408711
F23	210090P15_G	G	A.Conservative	1.717401	.936372	5515.6	13.591161	9.482454	619.53058		.813021
F24	201322P9_G	G	A.Conservative	3.727683	.996619	6445.3	13.44592	13.034534	609.090894		.431339
F24	201694P4_G	NOCALL	D.Low Probability	1.643786	.566737	5337.5	9.750218	3.535749	613.209447		1.005801
F24	208825P7_G	NOCALL	I.Bad Spectrum	0	0	0	0	0	0		0
F24	209189P2_G	G	A.Conservative	3.611487	.999044	6277.1	22.537641	21.303693	656.927879		.431339
F24	210090P15_G	G	B.Moderate	1.757796	.993633	5515.6	21.48794	8.001458	606.851797		1.005801
G01	201322P9_G	G	A.Conservative	2.686714	.994079	6445.3	12.081532	10.701074	581.469426		.44256
G01	201694P4_G	NOCALL	D.Low Probability	1.061925	.986098	5337.5	41.301472	14.587507	636.647274		1.05156
G01	208825P7_G	G	A.Conservative	2.226385	.995715	7129.7	19.218884	10.080075	495.290003		.849943
G01	209189P2_G	G	A.Conservative	2.6431	.996842	6277.1	23.753554	20.518579	613.702484		.44256
G01	210090P15_G	G	C.Aggressive	1.209655	.804449	5515.6	13.410826	4.862368	612.443503		1.05156
G02	201322P9_G	G	A.Conservative	4.65546	.993507	6445.3	18.513944	16.759717	484.756573		.480895
G02	201694P4_G	NOCALL	D.Low Probability	2.828754	.981683	5337.5	17.495745	6.301025	600.835775		1.027428
G02	208825P7_G	G	A.Conservative	5.276235	.995818	7129.7	13.062792	13.122046	372.616135		.480895
G02	209189P2_G	G	A.Conservative	4.192039	.994055	6277.1	13.287178	11.723401	543.513918		.480895
G02	210090P15_G	NOCALL	D.Low Probability	3.075643	.456684	5515.6	7.582141	2.806227	587.564692		1.027428
G03	201322P9_G	G	A.Conservative	3.951705	.989153	6445.3	12.740126	11.232464	548.126041		.42954
G03	201694P4_G	NOCALL	D.Low Probability	2.821873	.99162	5337.5	45.541189	17.20418	602.763143		.927952
G03	208825P7_G	G	A.Conservative	4.748426	.997544	7129.7	12.835512	13.83539	442.343152		.42954
G03	209189P2_G	G	A.Conservative	3.896316	.997768	6277.1	39.305897	33.723436	558.914623		.42954
G03	210090P15_G	NOCALL	D.Low Probability	3.031879	.250058	5515.6	4.126254	1.600747	580.606656		.927952
G04	201322P9_G	G	A.Conservative	5.037513	.995727	6445.3	11.775463	14.704677	513.706851		.331449
G04	201694P4_G	G	A.Conservative	3.383757	.990962	5337.5	14.484543	15.247714	572.814356		.331449
G04	208825P7_G	G	A.Conservative	5.974005	.950737	7129.7	5.631914	9.534775	461.659431		.331449
G04	209189P2_G	G	A.Conservative	5.009476	.995808	6277.1	28.000823	34.077329	506.166418		.331449
G04	210090P15_G	NOCALL	I.Bad Spectrum	0	0	0	0	0	0		0
G05	201322P9_G	G	A.Conservative	3.993078	.996074	6445.3	15.162916	14.692284	602.304717		.413275
G05	201694P4_G	G	A.Conservative	2.775009	.994794	5337.5	22.873715	18.874369	637.892965		.413275
G05	208825P7_G	G	A.Conservative	4.609513	.99609	7129.7	13.122181	17.270249	512.708883		.413275
G05	209189P2_G	G	A.Conservative	3.987355	.998441	6277.1	61.998521	58.618929	585.38341		.413275
G05	210090P15_G	NOCALL	D.Low Probability	2.771265	.42974	5515.6	7.833033	2.674765	602.156255		1.022004
G06	201322P9_G	G	A.Conservative	4.886319	.993711	6445.3	11.315388	12.89866	595.589994		.379971
G06	201694P4_G	G	A.Conservative	3.952251	.993263	5337.5	21.513825	20.49808	651.006393		.379971
G06	208825P7_G	G	A.Conservative	4.964652	.99884	7129.7	11.237039	20.983619	513.216629		.379971
G06	209189P2_G	G	A.Conservative	4.891126	.998182	6277.1	39.954898	44.337224	579.366697		.379971
G06	210090P15_G	NOCALL	I.Bad Spectrum	0	0	0	0	0	0		0
G07	201322P9_G	G	A.Conservative	2.56855	.992069	6445.3	15.61412	16.493473	603.762395		.400041
G07	201694P4_G	NOCALL	D.Low Probability	1.559991	.991562	5337.5	48.943317	16.753731	603.112438		.995937
G07	208825P7_G	G	A.Conservative	3.137796	.998763	7129.7	15.833084	18.565226	537.375291		.400041
G07	209189P2_G	G	A.Conservative	2.589716	.997779	6277.1	55.820304	57.47192	597.436085		.400041
G07	210090P15_G	NOCALL	D.Low Probability	1.689388	.373908	5515.6	6.630209	2.329655	568.686903		.995937
G08	201322P9_G	G	A.Conservative	3.572854	.996362	6445.3	12.107908	14.802736	706.087905		.340516
G08	201694P4_G	G	A.Conservative	2.832474	.992753	5337.5	28.17014	29.048911	667.739802		.340516
G08	208825P7_G	G	A.Conservative	4.285936	.998281	7129.7	13.346543	18.120725	582.964018		.340516
G08	209189P2_G	G	A.Conservative	3.592374	.997291	6277.1	49.685151	59.2027	680.459304		.340516
G08	210090P15_G	NOCALL	I.Bad Spectrum	0	0	0	0	0	0		0
G09	201322P9_G	G	A.Conservative	3.736892	.994074	6445.3	16.693916	18.551932	629.63481		.375989
G09	201694P4_G	NOCALL	D.Low Probability	2.320583	.799285	5337.5	12.203044	4.90237	608.111472		.818338
G09	208825P7_G	G	A.Conservative	4.519183	.995367	7129.7	14.677673	18.149197	542.601044		.375989
G09	209189P2_G	G	A.Conservative	3.680122	.996639	6277.1	16.300306	17.645158	653.002495		.375989
G09	210090P15_G	NOCALL	D.Low Probability	2.60544	.225095	5515.6	3.493108	1.444084	587.176267		.818338
G10	201322P9_G	G	A.Conservative	4.375737	.992881	6445.3	20.325358	17.818989	610.040503		.416165
G10	201694P4_G	G	A.Conservative	3.141288	.993322	5337.5	22.46537	16.590026	628.076446		.416165
G10	208825P7_G	G	A.Conservative	5.064066	.99588	7129.7	17.223359	16.831785	486.496612		.416165
G10	209189P2_G	G	A.Conservative	4.264427	.994873	6277.1	55.267069	47.196721	610.706973		.416165
G10	210090P15_G	NOCALL	D.Low Probability	3.518995	.269206	5515.6	3.336513	1.703393	637.961399		.631302
G11	201322P9_G	G	A.Conservative	3.330634	.993758	6445.3	17.481976	17.434396	597.168296		.417707
G11	201694P4_G	G	A.Conservative	2.434722	.99298	5337.5	40.985658	34.498642	621.425136		.417707
G11	208825P7_G	G	A.Conservative	4.08308	.998594	7129.7	20.692158	22.907911	553.95946		.417707
G11	209189P2_G	G	A.Conservative	3.341619	.995082	6277.1	65.17853	63.359246	585.213996		.417707
G11	210090P15_G	NOCALL	D.Low Probability	2.085311	.368105	5515.6	5.799613	2.291522	590.98926		.97504
G12	201322P9_G	G	A.Conservative	3.206894	.987696	6445.3	17.2216	15.678294	559.458784		.407001
G12	201694P4_G	NOCALL	D.Low Probability	2.057418	.992419	5337.5	65.913438	21.280742	600.878669		1.019489
G12	208825P7_G	G	A.Conservative	3.875572	.993766	7129.7	17.12564	17.68952	533.619461		.407001
G12	209189P2_G	G	A.Conservative	3.146876	.995101	6277.1	35.358639	31.379321	563.668769		.407001
G12	210090P15_G	NOCALL	D.Low Probability	2.380615	.408638	5515.6	7.640076	2.540711	583.792007		1.019489
G13	201322P9_G	G	A.Conservative	2.834813	.993992	6445.3	18.696341	17.660742	552.592163		.38978
G13	201694P4_G	G	A.Conservative	1.859794	.99289	5337.5	57.054381	44.753931	587.06872		.38978
G13	208825P7_G	G	A.Conservative	4.026274	.997905	7129.7	18.175898	19.529157	468.627282		.38978
G13	209189P2_G	G	A.Conservative	2.832157	.997195	6277.1	71.969527	66.085977	536.593748		.38978
G13	210090P15_G	NOCALL	D.Low Probability	1.906274	.936417	5515.6	14.270617	5.66228	555.354546		.902523
G14	201322P9_G	G	A.Conservative	3.502461	.995101	6445.3	14.961076	16.012613	573.553239		.384748
G14	201694P4_G	G	A.Conservative	2.763454	.996221	5337.5	42.819115	39.131161	630.674408		.384748
G14	208825P7_G	G	A.Conservative	3.729231	.995937	7129.7	13.456372	15.903706	601.78219		.384748
G14	209189P2_G	G	A.Conservative	3.503442	.997002	6277.1	48.464662	50.635793	555.868895		.384748
G14	210090P15_G	NOCALL	D.Low Probability	2.986532	.205053	5515.6	2.250065	1.325791	644.318391		.666097
G15	201322P9_G	G	A.Conservative	4.587979	.989203	6445.3	15.635481	15.006625	521.016917		.39374
G15	201694P4_G	G	A.Conservative	2.977948	.994508	5337.5	36.211748	29.366012	578.34676		.39374
G15	208825P7_G	G	A.Conservative	6.608465	.997531	7129.7	17.398551	20.55554	459.444742		.39374
G15	209189P2_G	G	A.Conservative	4.589365	.996233	6277.1	47.023686	43.985578	507.716833		.39374
G15	210090P15_G	NOCALL	D.Low Probability	3.165435	.3988	5515.6	6.473972	2.491327	561.123626		.912886
G16	201322P9_G	G	A.Conservative	4.617543	.99489	6445.3	16.262694	14.384713	575.281258		.402133
G16	201694P4_G	G	A.Conservative	3.782194	.996431	5337.5	50.15559	36.918344	591.651705		.402133
G16	208825P7_G	G	A.Conservative	5.413755	.99765	7129.7	15.527779	15.410484	501.491522		.402133
G16	209189P2_G	G	A.Conservative	4.618941	.9976	6277.1	72.17124	62.076321	560.814313		.402133
G16	210090P15_G	G	A.Conservative	3.29885	.923862	5515.6	16.557414	9.303895	573.231762		.595928
G17	201322P9_G	G	A.Conservative	3.655439	.991853	6445.3	22.166871	20.802292	542.963342		.434631
G17	201694P4_G	G	A.Conservative	2.615722	.994338	5337.5	70.393462	55.621973	585.726605		.434631
G17	208825P7_G	G	A.Conservative	4.541639	.997563	7129.7	20.471149	21.421375	510.870329		.434631
G17	209189P2_G	G	A.Conservative	3.655462	.996845	6277.1	77.944504	71.269607	530.791935		.434631
G17	210090P15_G	NOCALL	D.Low Probability	2.944363	.612947	5515.6	11.344576	3.737877	589.563979		1.015928
G18	201322P9_G	G	A.Conservative	3.413986	.991391	6445.3	20.70399	18.371603	581.873778		.466906
G18	201694P4_G	G	A.Conservative	2.571965	.996572	5337.5	53.940177	40.561414	640.122186		.466906
G18	208825P7_G	G	A.Conservative	4.463127	.997646	7129.7	21.961403	22.087356	539.038669		.466906
G18	209189P2_G	G	A.Conservative	3.42853	.995523	6277.1	82.369581	71.279547	567.589934		.466906
G18	210090P15_G	NOCALL	D.Low Probability	2.327293	.303164	5515.6	5.881779	1.906869	603.594738		1.085618
G19	201322P9_G	G	A.Conservative	3.366958	.991789	6445.3	20.820579	19.365394	536.75615		.432552
G19	201694P4_G	G	A.Conservative	2.51166	.990386	5337.5	44.866798	34.959556	589.370526		.432552
G19	208825P7_G	G	A.Conservative	4.245701	.997233	7129.7	16.710488	17.331452	457.411774		.432552
G19	209189P2_G	G	A.Conservative	3.324234	.996449	6277.1	65.820166	59.606563	532.194616		.432552
G19	210090P15_G	NOCALL	D.Low Probability	2.517932	.249933	5515.6	5.049703	1.60846	584.499271		.993393
G20	201322P9_G	G	A.Conservative	2.874495	.990879	6445.3	24.445203	24.319353	601.673249		.387064
G20	201694P4_G	G	A.Conservative	2.290777	.995705	5337.5	49.245647	41.080553	612.462325		.387064
G20	208825P7_G	G	A.Conservative	3.428161	.996945	7129.7	19.772556	21.944141	573.844139		.387064
G20	209189P2_G	G	A.Conservative	2.881496	.997214	6277.1	79.430381	76.926813	586.35451		.387064
G20	210090P15_G	NOCALL	D.Low Probability	2.391342	.995455	5515.6	32.080293	13.253293	596.966147		.854173
G21	201322P9_G	G	A.Conservative	4.470603	.99411	6445.3	16.191002	14.556804	463.309205		.414887
G21	201694P4_G	NOCALL	D.Low Probability	2.950518	.990477	5337.5	47.27788	13.269673	538.226727		.971612
G21	208825P7_G	G	A.Conservative	5.672723	.996951	7129.7	9.920167	10.594031	446.549174		.414887
G21	209189P2_G	G	A.Conservative	4.40142	.993826	6277.1	25.423367	22.230278	492.202241		.414887
G21	210090P15_G	NOCALL	I.Bad Spectrum	0	0	0	0	0	0		0
G22	201322P9_G	G	A.Conservative	3.807926	.995856	6445.3	29.639378	32.621811	633.2472		.375426
G22	201694P4_G	G	A.Conservative	3.017861	.988496	5337.5	23.455722	21.619872	675.189107		.375426
G22	208825P7_G	G	A.Conservative	4.168405	.996351	7129.7	18.640692	22.859412	578.44953		.375426
G22	209189P2_G	G	A.Conservative	3.808766	.998261	6277.1	52.830595	56.608853	623.039132		.375426
G22	210090P15_G	NOCALL	D.Low Probability	2.378917	.405464	5515.6	6.529811	2.516607	634.336699		.870884
G23	201322P9_G	G	A.Conservative	4.238574	.9954	6445.3	21.584151	21.587312	666.11612		.387169
G23	201694P4_G	NOCALL	D.Low Probability	2.887954	.994435	5337.5	42.74849	16.074875	647.943054		.958917
G23	208825P7_G	G	A.Conservative	4.400429	.996358	7129.7	17.75137	19.955017	576.916486		.387169
G23	209189P2_G	G	A.Conservative	4.116215	.997547	6277.1	26.466626	25.71801	686.51844		.387169
G23	210090P15_G	NOCALL	D.Low Probability	3.185471	.469667	5515.6	7.555656	2.922709	645.080264		.958917
G24	201322P9_G	G	A.Conservative	3.597494	.997394	6445.3	15.814617	15.495741	591.77588		.377935
G24	201694P4_G	NOCALL	D.Low Probability	2.075842	.657128	5337.5	11.182984	4.036446	595.06408		.966032
G24	208825P7_G	NOCALL	I.Bad Spectrum	0	0	0	0	0	0		0
G24	209189P2_G	G	A.Conservative	3.518597	.994539	6277.1	23.515724	22.45072	615.14642		.377935
G24	210090P15_G	G	B.Moderate	2.428284	.903567	5515.6	19.669339	7.295237	580.059245		.966032
H01	201322P9_G	G	A.Conservative	1.451757	.992176	6445.3	14.122954	13.183633	553.541547		.382606
H01	201694P4_G	G	A.Conservative	-.143802	.993571	5337.5	47.157714	20.900769	618.666997		.715705
H01	208825P7_G	G	A.Conservative	2.796599	.99796	7129.7	15.673449	16.334692	465.15864		.382606
H01	209189P2_G	G	A.Conservative	1.370651	.996635	6277.1	62.776228	57.065106	541.257412		.382606
H01	210090P15_G	NOCALL	D.Low Probability	.423322	.557171	5515.6	11.30136	3.423633	573.566297		1.118396
H02	201322P9_G	G	A.Conservative	3.40341	.987146	6445.3	20.258654	18.014216	569.11452		.451119
H02	201694P4_G	NOCALL	D.Low Probability	1.784717	.990143	5337.5	26.814832	8.094794	606.792684		1.117471
H02	208825P7_G	G	A.Conservative	4.079992	.997224	7129.7	18.041351	17.846298	550.182431		.451119
H02	209189P2_G	G	A.Conservative	3.314892	.996997	6277.1	23.696246	20.560748	585.198039		.451119
H02	210090P15_G	NOCALL	D.Low Probability	2.048387	.610828	5515.6	11.975359	3.722548	563.186302		1.117471
H03	201322P9_G	G	A.Conservative	3.878395	.995712	6445.3	17.685688	16.656617	592.564124		.423478
H03	201694P4_G	G	A.Conservative	2.970734	.9935	5337.5	35.285557	28.312396	622.605323		.423478
H03	208825P7_G	G	A.Conservative	4.090535	.996566	7129.7	16.710839	21.085249	520.320717		.423478
H03	209189P2_G	G	A.Conservative	3.849704	.997482	6277.1	63.43555	58.29115	584.675948		.423478
H03	210090P15_G	NOCALL	D.Low Probability	2.539125	.282342	5515.6	4.590652	1.802753	597.447114		.853305
H04	201322P9_G	G	A.Conservative	4.666456	.990949	6445.3	14.262065	15.114815	523.25037		.437321
H04	201694P4_G	G	A.Conservative	3.274021	.991275	5337.5	31.268455	27.942038	577.896178		.437321
H04	208825P7_G	G	A.Conservative	5.420274	.99711	7129.7	12.553549	15.540502	466.663836		.437321
H04	209189P2_G	G	A.Conservative	4.678931	.996421	6277.1	57.451129	59.364129	509.879396		.437321
H04	210090P15_G	NOCALL	D.Low Probability	2.523585	.322819	5515.6	4.156872	2.060845	590.831835		.729818
H05	201322P9_G	G	A.Conservative	3.747303	.995846	6445.3	12.59573	10.411835	554.539488		.463574
H05	201694P4_G	G	A.Conservative	2.357951	.995167	5337.5	23.001759	15.766024	594.751821		.463574
H05	208825P7_G	G	A.Conservative	4.087598	.998433	7129.7	11.022116	22.43058	458.576071		.463574
H05	209189P2_G	G	A.Conservative	3.64869	.996233	6277.1	46.027256	36.988964	552.826652		.463574
H05	210090P15_G	NOCALL	D.Low Probability	2.084775	.362791	5515.6	6.556237	2.254529	587.269089		1.01713
H06	201322P9_G	G	A.Conservative	2.95742	.992952	6445.3	11.201351	11.889947	628.767503		.382392
H06	201694P4_G	G	A.Conservative	2.087081	.994321	5337.5	19.307241	17.448423	635.829094		.382392
H06	208825P7_G	G	A.Conservative	3.236439	.994968	7129.7	10.63973	12.492082	537.154068		.382392
H06	209189P2_G	G	A.Conservative	2.915461	.996071	6277.1	48.656848	50.389812	618.105573		.382392
H06	210090P15_G	NOCALL	D.Low Probability	2.206194	.379884	5515.6	5.823525	2.352106	608.159458		.904159
H07	201322P9_G	G	A.Conservative	1.598802	.991404	6445.3	14.091175	13.73472	567.199392		.395369
H07	201694P4_G	G	A.Conservative	.179087	.994491	5337.5	33.178423	27.453319	611.245696		.395369
H07	208825P7_G	G	A.Conservative	2.665816	.99787	7129.7	15.666644	16.939945	489.248921		.395369
H07	209189P2_G	G	A.Conservative	1.561746	.993868	6277.1	57.543839	54.700637	552.456061		.395369
H07	210090P15_G	NOCALL	D.Low Probability	.818559	.559061	5515.6	11.182947	3.440674	570.850174		1.099499
H08	201322P9_G	G	A.Conservative	3.396903	.995722	6445.3	12.448751	12.675186	572.098847		.400176
H08	201694P4_G	G	A.Conservative	1.977785	.99882	5337.5	24.012422	20.832334	596.751135		.400176
H08	208825P7_G	G	A.Conservative	4.126085	.997991	7129.7	10.409304	11.895366	536.480749		.400176
H08	209189P2_G	G	A.Conservative	3.29065	.995404	6277.1	47.172796	46.873295	567.427907		.400176
H08	210090P15_G	NOCALL	D.Low Probability	1.679654	.433878	5515.6	7.790832	2.70044	566.809823		1.018412
H09	201322P9_G	G	A.Conservative	3.245386	.995451	6445.3	16.635071	16.974236	634.973097		.386214
H09	201694P4_G	G	A.Conservative	2.043602	.996021	5337.5	38.063787	33.008044	642.102956		.386214
H09	208825P7_G	G	A.Conservative	3.863578	.998497	7129.7	17.950782	21.526749	573.06844		.386214
H09	209189P2_G	G	A.Conservative	3.241709	.997828	6277.1	76.151001	75.79712	618.096024		.386214
H09	210090P15_G	NOCALL	D.Low Probability	1.90018	.295603	5515.6	5.201039	1.878237	622.050865		.954716
H10	201322P9_G	G	A.Conservative	3.873418	.995428	6445.3	19.201885	18.558428	581.288849		.435818
H10	201694P4_G	G	A.Conservative	2.790209	.994669	5337.5	35.070081	28.690773	597.375354		.435818
H10	208825P7_G	G	A.Conservative	4.076508	.996558	7129.7	20.724501	22.195359	565.635889		.435818
H10	209189P2_G	G	A.Conservative	3.861394	.996322	6277.1	78.565822	74.034588	568.407352		.435818
H10	210090P15_G	NOCALL	D.Low Probability	2.705883	.381287	5515.6	5.715814	2.368276	590.265676		.898781
H11	201322P9_G	G	A.Conservative	4.217295	.9929	6445.3	16.739193	15.466143	509.236382		.441672
H11	201694P4_G	G	A.Conservative	3.03566	.99212	5337.5	37.489215	29.533357	545.533284		.441672
H11	208825P7_G	G	A.Conservative	5.9933	.997763	7129.7	20.536676	20.977686	490.729869		.441672
H11	209189P2_G	G	A.Conservative	4.172801	.996821	6277.1	64.097845	57.80108	501.017004		.441672
H11	210090P15_G	NOCALL	D.Low Probability	2.673383	.432834	5515.6	5.514377	2.679787	591.468985		.823142
H12	201322P9_G	G	A.Conservative	3.77071	.989487	6445.3	14.668828	14.363916	493.518561		.380773
H12	201694P4_G	G	A.Conservative	3.330607	.995092	5337.5	43.754348	35.614184	524.290056		.380773
H12	208825P7_G	G	A.Conservative	5.114343	.996534	7129.7	12.100408	13.28935	366.951884		.380773
H12	209189P2_G	G	A.Conservative	3.79833	.995914	6277.1	52.326924	49.825386	476.857299		.380773
H12	210090P15_G	NOCALL	D.Low Probability	2.178352	.198477	5515.6	3.462532	1.30559	579.805415		.861925
H13	201322P9_G	G	A.Conservative	1.590694	.995093	6445.3	17.58948	16.290939	575.704479		.435282
H13	201694P4_G	G	A.Conservative	.604051	.993093	5337.5	26.048275	20.630313	609.409413		.435282
H13	208825P7_G	G	A.Conservative	3.098032	.998982	7129.7	17.873661	18.281709	515.074199		.435282
H13	209189P2_G	G	A.Conservative	1.603368	.994468	6277.1	75.201189	68.000379	546.283497		.435282
H13	210090P15_G	NOCALL	D.Low Probability	.539872	.257658	5515.6	4.71008	1.644416	600.703771		1.081039
H14	201322P9_G	G	A.Conservative	2.886031	.993408	6445.3	16.793523	17.787075	556.616134		.439996
H14	201694P4_G	G	A.Conservative	1.855035	.998538	5337.5	48.741722	44.433126	599.586551		.439996
H14	208825P7_G	G	A.Conservative	3.901448	.995597	7129.7	17.866442	20.753181	555.735715		.439996
H14	209189P2_G	G	A.Conservative	2.924935	.99759	6277.1	63.184298	65.425397	544.541223		.439996
H14	210090P15_G	NOCALL	D.Low Probability	1.835242	.99619	5515.6	28.529223	8.636678	582.661837		1.062751
H15	201322P9_G	G	A.Conservative	3.199299	.993375	6445.3	19.673465	17.6535	593.545049		.423133
H15	201694P4_G	G	A.Conservative	2.276481	.995359	5337.5	48.668695	36.961176	604.808933		.423133
H15	208825P7_G	G	A.Conservative	4.605801	.997723	7129.7	17.4597	20.743926	526.589358		.423133
H15	209189P2_G	G	A.Conservative	3.206331	.99772	6277.1	69.910211	61.152677	575.783251		.423133
H15	210090P15_G	NOCALL	D.Low Probability	2.396246	.209361	5515.6	3.804666	1.364642	615.685505		1.037825
H16	201322P9_G	G	A.Conservative	3.745886	.996973	6445.3	17.337238	17.249823	635.267347		.432486
H16	201694P4_G	G	A.Conservative	2.702567	.994694	5337.5	45.689342	37.754155	648.792107		.432486
H16	208825P7_G	G	A.Conservative	3.864819	.997965	7129.7	20.119812	22.368581	570.445879		.432486
H16	209189P2_G	G	A.Conservative	3.73613	.998345	6277.1	63.980165	61.924775	623.577327		.432486
H16	210090P15_G	NOCALL	D.Low Probability	2.539233	.253515	5515.6	3.454432	1.613541	656.710154		.803272
H17	201322P9_G	G	A.Conservative	3.88854	.992182	6445.3	21.076676	19.657759	574.555954		.418802
H17	201694P4_G	G	A.Conservative	2.899364	.993893	5337.5	59.868626	47.438698	616.734115		.418802
H17	208825P7_G	G	A.Conservative	4.813663	.997233	7129.7	24.102509	24.91306	530.769692		.418802
H17	209189P2_G	G	A.Conservative	3.893797	.997475	6277.1	69.753099	63.446962	555.467746		.418802
H17	210090P15_G	NOCALL	D.Low Probability	2.556041	.332939	5515.6	4.781435	2.090871	605.583017		1.027265
H18	201322P9_G	G	A.Conservative	2.915317	.988913	6445.3	20.625854	25.292467	610.869471		.410113
H18	201694P4_G	G	A.Conservative	1.860234	.997115	5337.5	46.833095	48.848853	617.312207		.410113
H18	208825P7_G	G	A.Conservative	3.734203	.995392	7129.7	20.986603	28.300892	553.1263		.410113
H18	209189P2_G	G	A.Conservative	2.925596	.996012	6277.1	69.863068	83.651224	602.006849		.410113
H18	210090P15_G	NOCALL	D.Low Probability	1.971408	.352695	5515.6	7.018188	2.225444	570.335027		.991849
H19	201322P9_G	G	A.Conservative	2.178935	.991489	6445.3	18.848138	15.077658	618.576544		.495696
H19	201694P4_G	G	A.Conservative	1.178468	.994418	5337.5	38.549551	26.319759	660.712613		.495696
H19	208825P7_G	G	A.Conservative	2.588619	.997316	7129.7	21.408135	18.930373	552.075431		.495696
H19	209189P2_G	G	A.Conservative	2.166761	.995501	6277.1	81.143704	63.356103	603.351368		.495696
H19	210090P15_G	G	A.Conservative	1.466688	.832715	5515.6	11.973097	8.383622	647.867505		.495696
H20	201322P9_G	G	A.Conservative	2.95111	.99101	6445.3	14.857065	12.724933	601.696555		.411744
H20	201694P4_G	G	A.Conservative	1.623404	.990105	5337.5	37.252792	26.67333	593.858007		.411744
H20	208825P7_G	G	A.Conservative	4.059972	.998572	7129.7	13.93583	18.184363	560.284561		.411744
H20	209189P2_G	G	A.Conservative	2.968451	.995151	6277.1	56.10084	46.753072	588.261661		.411744
H20	210090P15_G	NOCALL	D.Low Probability	1.384928	.362123	5515.6	6.361383	2.264835	612.219924		.973301
H21	201322P9_G	G	A.Conservative	3.566472	.995594	6445.3	23.678216	23.824908	674.120299		.38449
H21	201694P4_G	G	A.Conservative	2.471159	.996351	5337.5	18.825741	15.933703	655.66192		.38449
H21	208825P7_G	G	A.Conservative	4.233326	.998938	7129.7	19.943918	22.356013	662.002554		.38449
H21	209189P2_G	G	A.Conservative	3.494261	.99844	6277.1	48.40524	47.441488	675.417518		.38449
H21	210090P15_G	NOCALL	D.Low Probability	2.42567	.300842	5515.6	4.740017	1.893621	611.1883		.892806
H22	201322P9_G	G	A.Conservative	4.053822	.996651	6445.3	23.94166	21.527878	542.516182		.423529
H22	201694P4_G	G	A.Conservative	2.753882	.994366	5337.5	27.48998	20.582657	567.834836		.423529
H22	208825P7_G	G	A.Conservative	4.240313	.998413	7129.7	7.124307	10.884694	516.825598		.423529
H22	209189P2_G	G	A.Conservative	3.856761	.996847	6277.1	30.610681	26.769006	556.189382		.423529
H22	210090P15_G	NOCALL	D.Low Probability	2.932005	.378927	5515.6	5.36291	2.37633	586.625662		.721182
H23	201322P9_G	G	A.Conservative	3.845067	.994662	6445.3	14.482572	18.215647	632.336215		.364562
H23	201694P4_G	NOCALL	D.Low Probability	1.947701	.986761	5337.5	23.373045	8.529912	628.278047		.972609
H23	208825P7_G	G	A.Conservative	4.091064	.995877	7129.7	12.961865	17.945183	599.653015		.364562
H23	209189P2_G	G	A.Conservative	3.508311	.997317	6277.1	20.591572	25.290597	642.200512		.364562
H23	210090P15_G	NOCALL	D.Low Probability	2.198553	.622595	5515.6	10.086985	3.782035	610.126094		.972609
H24	201322P9_G	G	A.Conservative	3.462524	.997043	6445.3	11.472986	12.288402	589.429481		.391947
H24	201694P4_G	NOCALL	D.Low Probability	1.779342	.608851	5337.5	10.664916	3.732539	594.431361		1.008414
H24	208825P7_G	NOCALL	I.Bad Spectrum	0	0	0	0	0	0		0
H24	209189P2_G	G	A.Conservative	3.377289	.99732	6277.1	17.387152	18.161029	616.725102		.391947
H24	210090P15_G	G	B.Moderate	1.982022	.959301	5515.6	21.456593	7.701857	556.953756		1.008414
I01	201322P9_G	G	A.Conservative	.727956	.989618	6445.3	13.665391	14.156871	679.34217		.402871
I01	201694P4_G	NOCALL	D.Low Probability	.240216	.985294	5337.5	22.205407	6.228162	613.693638		1.083459
I01	208825P7_G	G	A.Conservative	1.801752	.997349	7129.7	10.684513	15.714641	529.975128		.402871
I01	209189P2_G	G	A.Conservative	.77386	.997208	6277.1	32.370765	32.748691	677.448315		.402871
I01	210090P15_G	NOCALL	D.Low Probability	.390409	.638065	5515.6	13.489385	3.88846	594.501243		1.083459
I02	201322P9_G	G	A.Conservative	3.07384	.987397	6445.3	10.313018	11.188643	511.008732		.35957
I02	201694P4_G	NOCALL	D.Low Probability	1.565831	.61129	5337.5	9.818343	3.779896	579.298333		.953541
I02	208825P7_G	G	A.Conservative	4.841253	.995939	7129.7	8.968936	13.210138	394.580064		.35957
I02	209189P2_G	G	A.Conservative	2.72126	.995249	6277.1	17.151135	18.106292	529.469368		.35957
I02	210090P15_G	NOCALL	D.Low Probability	1.777955	.516549	5515.6	8.028919	3.173859	534.875553		.953541
I03	201322P9_G	G	A.Conservative	3.151904	.99461	6445.3	14.88901	17.03235	571.1203		.399863
I03	201694P4_G	G	A.Conservative	2.492987	.997852	5337.5	26.424843	25.713737	608.053122		.399863
I03	208825P7_G	G	A.Conservative	3.32723	.996585	7129.7	11.860812	14.967254	603.268913		.399863
I03	209189P2_G	G	A.Conservative	3.132294	.997314	6277.1	57.876638	64.622222	555.472466		.399863
I03	210090P15_G	NOCALL	D.Low Probability	2.199533	.486636	5515.6	7.562308	2.998469	603.732727		.908358
I04	201322P9_G	G	A.Conservative	3.139311	.994322	6445.3	15.555539	12.902583	608.460586		.479988
I04	201694P4_G	G	A.Conservative	2.04222	.992638	5337.5	22.219602	15.707867	629.915639		.479988
I04	208825P7_G	G	A.Conservative	4.230377	.997871	7129.7	10.544048	18.284091	477.094269		.479988
I04	209189P2_G	G	A.Conservative	3.125923	.994739	6277.1	58.814833	47.606884	596.440123		.479988
I04	210090P15_G	G	B.Moderate	2.370251	.821414	5515.6	9.102348	6.601012	592.524432		.479988
I05	201322P9_G	G	A.Conservative	3.645132	.803712	6445.3	9.783716	8.121411	520.567504		.405767
I05	201694P4_G	G	A.Conservative	2.631072	.993208	5337.5	24.365296	16.837441	587.338256		.405767
I05	208825P7_G	G	A.Conservative	4.148559	.997437	7129.7	12.327985	18.738635	486.305071		.405767
I05	209189P2_G	G	A.Conservative	3.623222	.994855	6277.1	47.161734	38.065299	509.631619		.405767
I05	210090P15_G	NOCALL	D.Low Probability	2.351118	.319162	5515.6	6.81145	2.006274	591.140997		1.154038
I06	201322P9_G	G	A.Conservative	2.615021	.98949	6445.3	15.596108	14.418339	623.535724		.422315
I06	201694P4_G	G	A.Conservative	1.508429	.991813	5337.5	21.853801	16.871929	633.188061		.422315
I06	208825P7_G	G	A.Conservative	3.941861	.998513	7129.7	10.493808	16.44692	560.809661		.422315
I06	209189P2_G	G	A.Conservative	2.639393	.994501	6277.1	52.521556	47.252408	618.224857		.422315
I06	210090P15_G	NOCALL	D.Low Probability	1.320897	.47249	5515.6	7.125877	2.896581	640.124926		.965152
I07	201322P9_G	G	A.Conservative	1.400144	.99557	6445.3	14.100553	12.815543	585.070944		.384354
I07	201694P4_G	G	A.Conservative	.796472	.993168	5337.5	46.877507	35.891411	563.409183		.384354
I07	208825P7_G	G	A.Conservative	2.855701	.997803	7129.7	13.705123	16.378664	520.512265		.384354
I07	209189P2_G	G	A.Conservative	1.394897	.996153	6277.1	62.383412	55.222883	569.854068		.384354
I07	210090P15_G	NOCALL	D.Low Probability	1.046866	.293648	5515.6	5.13206	1.907373	545.483485		.859237
I08	201322P9_G	G	A.Conservative	2.624873	.99304	6445.3	16.853468	16.277665	611.564707		.386555
I08	201694P4_G	G	A.Conservative	1.863128	.992835	5337.5	43.960274	35.74864	585.378275		.386555
I08	208825P7_G	G	A.Conservative	3.597052	.995906	7129.7	13.408027	17.808093	515.164467		.386555
I08	209189P2_G	G	A.Conservative	2.670695	.997439	6277.1	57.287969	53.896533	594.810354		.386555
I08	210090P15_G	NOCALL	D.Low Probability	1.643397	.995157	5515.6	18.907234	8.283356	587.709401		.890555
I09	201322P9_G	G	A.Conservative	3.468625	.991159	6445.3	14.571592	15.141827	543.508925		.389208
I09	201694P4_G	G	A.Conservative	2.574007	.995524	5337.5	59.689386	52.152299	546.89345		.389208
I09	208825P7_G	G	A.Conservative	4.51888	.996848	7129.7	15.209718	17.591198	510.265957		.389208
I09	209189P2_G	G	A.Conservative	3.480027	.99583	6277.1	59.045079	59.768919	529.381286		.389208
I09	210090P15_G	NOCALL	I.Bad Spectrum	0	0	0	0	0	0		0
I10	201322P9_G	G	A.Conservative	2.458781	.990855	6445.3	17.543845	15.678589	650.164911		.408796
I10	201694P4_G	G	A.Conservative	1.68684	.993215	5337.5	48.785395	36.751686	604.75732		.408796
I10	208825P7_G	G	A.Conservative	2.995731	.997267	7129.7	18.969186	19.586741	658.047515		.408796
I10	209189P2_G	G	A.Conservative	2.45606	.997454	6277.1	69.676736	60.660651	635.745513		.408796
I10	210090P15_G	NOCALL	D.Low Probability	1.923416	.287942	5515.6	4.743442	1.876678	551.094452		.938854
I11	201322P9_G	G	A.Conservative	3.530254	.98838	6445.3	11.930523	10.529242	546.8025		.409465
I11	201694P4_G	G	A.Conservative	2.089313	.992688	5337.5	32.192148	23.452239	599.214892		.409465
I11	208825P7_G	G	A.Conservative	4.725934	.996866	7129.7	16.609114	16.503157	550.462709		.409465
I11	209189P2_G	G	A.Conservative	3.521808	.993779	6277.1	59.91951	51.371135	534.262101		.409465
I11	210090P15_G	NOCALL	D.Low Probability	2.45797	.239903	5515.6	4.621237	1.538978	585.727405		1.0285
I12	201322P9_G	G	A.Conservative	1.83128	.99054	6445.3	14.204658	13.739326	531.549599		.369031
I12	201694P4_G	G	A.Conservative	.590688	.994397	5337.5	48.374838	39.316225	579.536767		.369031
I12	208825P7_G	G	A.Conservative	2.864834	.998112	7129.7	16.498465	18.619361	582.604458		.369031
I12	209189P2_G	G	A.Conservative	1.806291	.993959	6277.1	58.78795	55.35851	517.290522		.369031
I12	210090P15_G	NOCALL	D.Low Probability	1.129777	.343907	5515.6	4.900847	2.180266	585.413016		.921513
I13	201322P9_G	G	A.Conservative	1.644368	.992635	6445.3	14.546636	14.484754	570.532888		.429324
I13	201694P4_G	G	A.Conservative	.542538	.991064	5337.5	46.409879	38.966164	554.713991		.429324
I13	208825P7_G	G	A.Conservative	3.245193	.997859	7129.7	19.47094	21.520696	559.893696		.429324
I13	209189P2_G	G	A.Conservative	1.622169	.993067	6277.1	58.259558	56.544215	555.301031		.429324
I13	210090P15_G	NOCALL	D.Low Probability	.66529	.557334	5515.6	10.301961	3.419606	584.37168		1.163173
I14	201322P9_G	G	A.Conservative	3.486641	.99455	6445.3	18.950696	22.674088	554.692678		.361039
I14	201694P4_G	G	A.Conservative	2.712753	.992532	5337.5	28.162194	28.565377	603.670383		.361039
I14	208825P7_G	G	A.Conservative	3.968218	.99644	7129.7	21.419735	28.365669	501.940287		.361039
I14	209189P2_G	G	A.Conservative	3.484066	.997169	6277.1	54.854473	64.018213	548.201331		.361039
I14	210090P15_G	NOCALL	D.Low Probability	2.458015	.347251	5515.6	5.505732	2.17208	587.455501		.872744
I15	201322P9_G	G	A.Conservative	4.0828	.98658	6445.3	16.608156	14.225861	522.882773		.381821
I15	201694P4_G	G	A.Conservative	2.862589	.996008	5337.5	24.957326	17.782291	576.990997		.381821
I15	208825P7_G	G	A.Conservative	5.49276	.997392	7129.7	13.610806	17.103126	500.726683		.381821
I15	209189P2_G	G	A.Conservative	4.08751	.997021	6277.1	51.267468	42.691439	512.681008		.381821
I15	210090P15_G	NOCALL	I.Bad Spectrum	0	0	0	0	0	0		0
I16	201322P9_G	G	A.Conservative	4.25892	.996235	6445.3	19.942272	18.24452	627.074318		.461174
I16	201694P4_G	G	A.Conservative	3.301526	.993226	5337.5	47.186195	36.576493	631.960334		.461174
I16	208825P7_G	G	A.Conservative	4.295684	.996869	7129.7	21.589594	21.875966	563.827785		.461174
I16	209189P2_G	G	A.Conservative	4.263608	.997458	6277.1	75.545108	67.405053	613.390784		.461174
I16	210090P15_G	NOCALL	D.Low Probability	3.075172	.214657	5515.6	3.218393	1.382139	634.70455		.786556
I17	201322P9_G	G	A.Conservative	2.502664	.992793	6445.3	24.282118	23.461244	592.691549		.438681
I17	201694P4_G	G	A.Conservative	1.219059	.996934	5337.5	51.758802	42.830397	643.000141		.438681
I17	208825P7_G	G	A.Conservative	3.57305	.997652	7129.7	25.009263	26.628067	612.295662		.438681
I17	209189P2_G	G	A.Conservative	2.491522	.997274	6277.1	83.598887	78.889653	581.68194		.438681
I17	210090P15_G	NOCALL	D.Low Probability	1.52797	.308625	5515.6	5.186708	1.961488	600.806191		.992631
I18	201322P9_G	G	A.Conservative	4.434324	.991316	6445.3	24.924165	22.594249	516.03157		.544319
I18	201694P4_G	G	A.Conservative	3.234778	.992598	5337.5	68.145361	51.930501	564.611441		.544319
I18	208825P7_G	G	A.Conservative	6.137971	.997498	7129.7	21.14106	21.204779	411.10061		.544319
I18	209189P2_G	G	A.Conservative	4.439233	.996966	6277.1	88.673175	78.365644	502.804749		.544319
I18	210090P15_G	NOCALL	D.Low Probability	2.399873	.252782	5515.6	5.332744	1.618185	563.861905		1.171146
I19	201322P9_G	G	A.Conservative	1.424407	.991528	6445.3	18.414439	15.406424	564.783676		.465708
I19	201694P4_G	G	A.Conservative	.723934	.99439	5337.5	33.277134	23.630059	604.823793		.465708
I19	208825P7_G	G	A.Conservative	2.585224	.997347	7129.7	19.361038	17.96498	535.203571		.465708
I19	209189P2_G	G	A.Conservative	1.441277	.994924	6277.1	60.358112	49.248519	549.08413		.465708
I19	210090P15_G	NOCALL	D.Low Probability	.466672	.342714	5515.6	6.651074	2.148113	600.683174		1.120791
I20	201322P9_G	G	A.Conservative	2.675117	.992831	6445.3	14.511378	16.325177	654.053384		.368252
I20	201694P4_G	G	A.Conservative	2.073581	.997039	5337.5	27.76771	26.657529	652.277003		.368252
I20	208825P7_G	G	A.Conservative	3.28609	.997203	7129.7	11.558553	16.871665	630.764741		.368252
I20	209189P2_G	G	A.Conservative	2.674411	.996956	6277.1	51.216297	56.242517	664.585276		.368252
I20	210090P15_G	G	B.Moderate	2.303496	.843264	5515.6	6.904059	6.798728	638.714237		.368252
I21	201322P9_G	G	A.Conservative	2.78047	.993516	6445.3	15.283938	13.754437	587.928976		.393861
I21	201694P4_G	G	A.Conservative	1.879326	.996744	5337.5	17.958437	13.606309	603.959196		.393861
I21	208825P7_G	G	A.Conservative	4.117425	.998027	7129.7	9.194103	14.814197	484.185929		.393861
I21	209189P2_G	G	A.Conservative	2.674158	.996816	6277.1	41.175074	36.083598	571.831627		.393861
I21	210090P15_G	NOCALL	D.Low Probability	2.097313	.527972	5515.6	8.647067	3.235569	570.910562		1.036756
I22	201322P9_G	G	A.Conservative	4.524078	.993579	6445.3	13.993247	11.70516	511.513146		.4613
I22	201694P4_G	G	A.Conservative	2.944869	.99383	5337.5	42.57388	29.993249	575.347043		.4613
I22	208825P7_G	G	A.Conservative	5.230846	.998678	7129.7	12.748983	18.152521	543.371719		.4613
I22	209189P2_G	G	A.Conservative	4.486631	.997477	6277.1	39.966199	32.569572	497.300122		.4613
I22	210090P15_G	NOCALL	D.Low Probability	2.560413	.343648	5515.6	5.407936	2.180453	604.451848		.953085
I23	201322P9_G	G	A.Conservative	3.343297	.994097	6445.3	21.514433	22.082887	617.443404		.383549
I23	201694P4_G	NOCALL	D.Low Probability	1.555904	.992115	5337.5	47.877104	19.563971	614.92683		.877182
I23	208825P7_G	G	A.Conservative	3.716765	.997498	7129.7	17.989184	26.212765	590.410572		.383549
I23	209189P2_G	G	A.Conservative	3.264689	.997493	6277.1	22.820395	22.848768	627.030874		.383549
I23	210090P15_G	NOCALL	D.Low Probability	1.731498	.696048	5515.6	10.05285	4.221042	592.068352		.877182
I24	201322P9_G	G	A.Conservative	2.655689	.992397	6445.3	16.698257	16.988856	605.579733		.380389
I24	201694P4_G	NOCALL	D.Low Probability	.83467	.433016	5337.5	6.681756	2.691444	627.22697		.940884
I24	208825P7_G	NOCALL	I.Bad Spectrum	0	0	0	0	0	0		0
I24	209189P2_G	G	A.Conservative	2.430366	.998013	6277.1	18.912553	18.764552	650.019346		.380389
I24	210090P15_G	G	A.Conservative	1.137202	.892191	5515.6	21.697092	8.969599	614.185855		.940884
J01	201322P9_G	G	A.Conservative	3.051905	.992449	6445.3	16.50996	14.550515	529.231252		.448466
J01	201694P4_G	G	A.Conservative	1.65406	.989632	5337.5	30.617033	22.45858	560.173175		.448466
J01	208825P7_G	G	A.Conservative	4.189855	.997334	7129.7	18.291785	18.038141	455.930152		.448466
J01	209189P2_G	G	A.Conservative	3.039961	.997423	6277.1	47.774272	40.958023	536.661719		.448466
J01	210090P15_G	NOCALL	D.Low Probability	.90431	.237587	5515.6	4.533741	1.518597	570.709817		1.107032
J02	201322P9_G	G	A.Conservative	3.143307	.848586	6445.3	8.028838	8.61404	520.934964		.384856
J02	201694P4_G	NOCALL	D.Low Probability	1.692524	.755995	5337.5	11.616944	4.609913	560.852074		.8623
J02	208825P7_G	G	A.Conservative	4.565963	.995799	7129.7	8.996238	10.745098	371.701428		.384856
J02	209189P2_G	G	A.Conservative	2.90285	.996924	6277.1	13.298925	13.894978	511.44094		.384856
J02	210090P15_G	NOCALL	D.Low Probability	1.90994	.426972	5515.6	6.458823	2.629947	532.587302		.8623
J03	201322P9_G	G	A.Conservative	3.75827	.991046	6445.3	11.903632	11.841235	558.352507		.396505
J03	201694P4_G	G	A.Conservative	2.846506	.992072	5337.5	16.773252	13.840947	602.962295		.396505
J03	208825P7_G	G	A.Conservative	4.480149	.996683	7129.7	9.840485	18.454286	538.458587		.396505
J03	209189P2_G	G	A.Conservative	3.748621	.995702	6277.1	36.776476	35.571004	546.829527		.396505
J03	210090P15_G	NOCALL	D.Low Probability	2.643975	.296672	5515.6	4.177756	1.868608	565.49234		.776318
J04	201322P9_G	G	A.Conservative	4.727671	.996351	6445.3	12.318995	10.667735	518.0956		.460345
J04	201694P4_G	G	A.Conservative	3.167168	.991589	5337.5	18.960093	13.735985	595.63843		.460345
J04	208825P7_G	G	A.Conservative	5.795661	.996998	7129.7	17.086208	17.339366	503.790913		.460345
J04	209189P2_G	G	A.Conservative	4.706804	.996128	6277.1	47.634596	40.154936	508.237746		.460345
J04	210090P15_G	NOCALL	D.Low Probability	2.82441	.271546	5515.6	3.233735	1.728084	569.097311		.692899
J05	201322P9_G	G	A.Conservative	4.154023	.992792	6445.3	20.060079	18.535988	602.744564		.440755
J05	201694P4_G	G	A.Conservative	2.302973	.993495	5337.5	39.117584	18.278482	589.107859		.708284
J05	208825P7_G	G	A.Conservative	5.613326	.998462	7129.7	11.833451	12.181299	418.75976		.440755
J05	209189P2_G	G	A.Conservative	4.069123	.996027	6277.1	50.592052	45.526272	602.010714		.440755
J05	210090P15_G	NOCALL	D.Low Probability	2.776215	.5646	5515.6	10.126645	3.465857	606.765724		1.051195
J06	201322P9_G	G	A.Conservative	3.884032	.993899	6445.3	19.513335	19.23318	532.110041		.415931
J06	201694P4_G	G	A.Conservative	2.848169	.995223	5337.5	48.574639	40.350518	602.525289		.415931
J06	208825P7_G	G	A.Conservative	4.649313	.996734	7129.7	18.139154	20.628439	501.672758		.415931
J06	209189P2_G	G	A.Conservative	3.823771	.996705	6277.1	74.326385	71.379945	538.68852		.415931
J06	210090P15_G	NOCALL	D.Low Probability	2.588075	.398709	5515.6	6.597907	2.489757	575.950827		1.042262
J07	201322P9_G	G	A.Conservative	2.447867	.994391	6445.3	25.499376	24.947379	576.492771		.443809
J07	201694P4_G	G	A.Conservative	1.518589	.993558	5337.5	63.540468	52.740566	568.610313		.443809
J07	208825P7_G	G	A.Conservative	3.948958	.9977	7129.7	24.744317	26.783581	480.128851		.443809
J07	209189P2_G	G	A.Conservative	2.437932	.995862	6277.1	91.559627	87.386808	559.7272		.443809
J07	210090P15_G	NOCALL	D.Low Probability	1.580253	.281669	5515.6	5.969466	1.814071	561.50352		1.142342
J08	201322P9_G	G	A.Conservative	3.388753	.993881	6445.3	23.987783	27.926087	612.325508		.424162
J08	201694P4_G	G	A.Conservative	2.452362	.991094	5337.5	39.430173	38.925593	623.740253		.424162
J08	208825P7_G	G	A.Conservative	4.169021	.998433	7129.7	20.677242	26.528726	556.158781		.424162
J08	209189P2_G	G	A.Conservative	3.371983	.998288	6277.1	70.843808	80.493514	601.329413		.424162
J08	210090P15_G	NOCALL	D.Low Probability	2.455688	.273952	5515.6	5.187154	1.742875	596.348425		.978469
J09	201322P9_G	G	A.Conservative	4.290015	.997046	6445.3	19.448653	19.837676	613.976668		.405009
J09	201694P4_G	G	A.Conservative	3.513258	.995929	5337.5	43.984915	38.288234	623.60842		.405009
J09	208825P7_G	G	A.Conservative	4.944421	.997231	7129.7	17.931022	20.909863	530.374835		.405009
J09	209189P2_G	G	A.Conservative	4.30515	.99654	6277.1	54.614287	54.376883	597.879526		.405009
J09	210090P15_G	NOCALL	I.Bad Spectrum	0	0	0	0	0	0		0
J10	201322P9_G	G	A.Conservative	4.220172	.990421	6445.3	14.990038	15.810428	472.571766		.387301
J10	201694P4_G	G	A.Conservative	3.53218	.994148	5337.5	47.882424	42.458488	548.227394		.387301
J10	208825P7_G	G	A.Conservative	5.171326	.996752	7129.7	15.783052	18.524716	419.284252		.387301
J10	209189P2_G	G	A.Conservative	4.232054	.99655	6277.1	48.413585	49.743318	460.385456		.387301
J10	210090P15_G	NOCALL	D.Low Probability	3.466067	.694445	5515.6	12.266842	4.235555	568.176011		.925759
J11	201322P9_G	G	A.Conservative	2.494227	.991577	6445.3	33.116076	19.416193	601.216797		.631112
J11	201694P4_G	G	A.Conservative	1.900408	.996416	5337.5	54.641743	56.957836	621.932757		.417587
J11	208825P7_G	G	A.Conservative	4.264665	.997292	7129.7	18.47725	24.824676	535.581569		.417587
J11	209189P2_G	G	A.Conservative	2.984799	.997014	6277.1	93.464058	111.665674	590.80094		.417587
J11	210090P15_G	NOCALL	D.Low Probability	1.761783	.34885	5515.6	6.21745	2.186944	623.389947		1.094276
J12	201322P9_G	G	A.Conservative	2.785763	.991452	6445.3	17.222185	16.559107	540.958038		.402224
J12	201694P4_G	G	A.Conservative	1.935146	.997392	5337.5	43.958012	35.311223	596.161342		.402224
J12	208825P7_G	G	A.Conservative	3.914704	.999013	7129.7	16.792698	21.549965	546.775859		.402224
J12	209189P2_G	G	A.Conservative	2.766398	.994152	6277.1	69.621264	65.135445	525.823283		.402224
J12	210090P15_G	NOCALL	D.Low Probability	2.00341	.198307	5515.6	3.638072	1.322772	621.640186		1.011289
J13	201322P9_G	G	A.Conservative	2.973203	.992895	6445.3	19.342715	18.212446	494.921279		.398922
J13	201694P4_G	G	A.Conservative	1.528917	.992412	5337.5	51.86073	41.209713	537.952949		.398922
J13	208825P7_G	G	A.Conservative	4.761841	.998091	7129.7	19.016143	19.927758	421.231241		.398922
J13	209189P2_G	G	A.Conservative	2.972453	.996438	6277.1	69.340025	63.618116	479.532379		.398922
J13	210090P15_G	NOCALL	D.Low Probability	1.425483	.424485	5515.6	5.955306	2.673157	563.619356		.911315
J14	201322P9_G	G	A.Conservative	4.024381	.992558	6445.3	15.057677	14.613652	587.268999		.427667
J14	201694P4_G	G	A.Conservative	3.579017	.9955	5337.5	26.579529	21.753738	608.848081		.427667
J14	208825P7_G	G	A.Conservative	4.389117	.997305	7129.7	16.190461	18.675783	526.945684		.427667
J14	209189P2_G	G	A.Conservative	4.037821	.994476	6277.1	44.826017	42.399173	572.580905		.427667
J14	210090P15_G	NOCALL	I.Bad Spectrum	0	0	0	0	0	0		0
J15	201322P9_G	G	A.Conservative	3.226699	.996365	6445.3	22.621331	28.136347	600.286083		.403618
J15	201694P4_G	G	A.Conservative	2.32404	.990827	5337.5	33.190893	35.084131	587.896778		.403618
J15	208825P7_G	G	A.Conservative	4.273872	.998166	7129.7	20.123919	27.542174	580.14283		.403618
J15	209189P2_G	G	A.Conservative	3.234071	.996399	6277.1	74.493491	90.460991	587.655987		.403618
J15	210090P15_G	NOCALL	D.Low Probability	2.877497	.364461	5515.6	3.798555	2.261883	610.990761		.588604
J16	201322P9_G	G	A.Conservative	4.334397	.993804	6445.3	21.475414	19.061919	586.341946		.400899
J16	201694P4_G	G	A.Conservative	3.118804	.998715	5337.5	45.410518	33.942172	640.94209		.400899
J16	208825P7_G	G	A.Conservative	5.254482	.997476	7129.7	21.347359	21.136523	576.603762		.400899
J16	209189P2_G	G	A.Conservative	4.329555	.995865	6277.1	78.689073	68.028944	569.069989		.400899
J16	210090P15_G	NOCALL	D.Low Probability	2.989192	.256611	5515.6	3.999118	1.63506	591.258021		.953545
J17	201322P9_G	G	A.Conservative	3.695342	.991553	6445.3	19.560546	16.710497	562.472917		.412265
J17	201694P4_G	G	A.Conservative	2.375547	.997129	5337.5	58.262593	41.79325	609.590482		.412265
J17	208825P7_G	G	A.Conservative	4.55116	.99751	7129.7	16.607354	18.400568	518.750544		.412265
J17	209189P2_G	G	A.Conservative	3.67123	.994507	6277.1	84.761457	70.498704	553.000096		.412265
J17	210090P15_G	NOCALL	D.Low Probability	2.483483	.99187	5515.6	36.167318	12.620114	581.407185		1.016827
J18	201322P9_G	G	A.Conservative	3.145661	.988186	6445.3	21.479534	19.047751	581.564532		.448863
J18	201694P4_G	G	A.Conservative	2.328957	.99522	5337.5	52.072482	39.201313	579.452145		.448863
J18	208825P7_G	G	A.Conservative	4.204812	.996255	7129.7	23.171487	22.774065	480.673339		.448863
J18	209189P2_G	G	A.Conservative	3.149508	.996394	6277.1	77.502827	67.034428	566.391554		.448863
J18	210090P15_G	NOCALL	D.Low Probability	2.250601	.178176	5515.6	4.225244	1.207306	567.428313		1.090521
J19	201322P9_G	G	A.Conservative	2.67994	.991116	6445.3	15.879057	17.708447	609.220399		.384188
J19	201694P4_G	G	A.Conservative	1.855196	.991943	5337.5	42.084418	39.383305	606.462672		.384188
J19	208825P7_G	G	A.Conservative	3.566807	.99863	7129.7	12.522931	18.859784	557.022294		.384188
J19	209189P2_G	G	A.Conservative	2.668139	.994397	6277.1	64.44137	70.002443	594.306725		.384188
J19	210090P15_G	NOCALL	D.Low Probability	1.447213	.737688	5515.6	10.696959	4.507517	610.465483		.908012
J20	201322P9_G	G	A.Conservative	4.033026	.99142	6445.3	17.922892	16.401207	575.915412		.41659
J20	201694P4_G	G	A.Conservative	3.151114	.995226	5337.5	41.840778	32.440955	599.223163		.41659
J20	208825P7_G	G	A.Conservative	4.985125	.99721	7129.7	15.144242	15.389645	539.639174		.41659
J20	209189P2_G	G	A.Conservative	3.989184	.998012	6277.1	60.642469	54.105128	559.187215		.41659
J20	210090P15_G	NOCALL	D.Low Probability	2.819484	.283512	5515.6	4.550583	1.816434	603.745629		.907514
J21	201322P9_G	G	A.Conservative	3.522768	.995406	6445.3	16.287012	14.11772	609.364274		.439218
J21	201694P4_G	G	A.Conservative	2.550352	.98864	5337.5	27.425071	20.12821	603.889626		.439218
J21	208825P7_G	G	A.Conservative	4.282156	.992594	7129.7	17.829584	17.169517	478.926214		.439218
J21	209189P2_G	G	A.Conservative	3.507798	.997117	6277.1	62.689926	52.974408	598.292671		.439218
J21	210090P15_G	NOCALL	D.Low Probability	2.699807	.224996	5515.6	3.435555	1.463473	565.704955		.879306
J22	201322P9_G	G	A.Conservative	4.560741	.961048	6445.3	11.109275	9.709383	477.882264		.437305
J22	201694P4_G	NOCALL	D.Low Probability	2.389644	.991283	5337.5	58.969305	19.6179	587.246418		1.063853
J22	208825P7_G	G	A.Conservative	5.741538	.997936	7129.7	8.318489	14.266534	506.358981		.437305
J22	209189P2_G	G	A.Conservative	4.37598	.994597	6277.1	32.426479	27.546101	482.209348		.437305
J22	210090P15_G	NOCALL	D.Low Probability	2.632964	.388656	5515.6	7.078125	2.423226	584.579423		1.063853
J23	201322P9_G	G	A.Conservative	3.087782	.995616	6445.3	25.481524	26.643876	578.719952		.375735
J23	201694P4_G	NOCALL	D.Low Probability	1.649387	.989481	5337.5	44.976635	17.12174	608.731386		.918666
J23	208825P7_G	G	A.Conservative	3.821693	.995876	7129.7	23.58376	27.283156	546.802546		.375735
J23	209189P2_G	G	A.Conservative	2.79609	.993933	6277.1	29.09988	29.688721	622.063917		.375735
J23	210090P15_G	NOCALL	D.Low Probability	1.938784	.34018	5515.6	5.419539	2.115779	583.642888		.918666
J24	201322P9_G	G	A.Conservative	4.041168	.991924	6445.3	15.2788	16.75247	588.907012		.389509
J24	201694P4_G	NOCALL	D.Low Probability	1.89866	.658959	5337.5	10.400658	4.02138	610.792692		.935066
J24	208825P7_G	NOCALL	I.Bad Spectrum	0	0	0	0	0	0		0
J24	209189P2_G	G	A.Conservative	3.711721	.999298	6277.1	22.30554	23.854881	615.098655		.389509
J24	210090P15_G	G	A.Conservative	2.361539	.886242	5515.6	22.598308	8.956332	597.122888		.935066
K01	201322P9_G	G	A.Conservative	2.438978	.995611	6445.3	11.614925	11.160229	568.608545		.42166
K01	201694P4_G	NOCALL	D.Low Probability	1.010076	.679026	5337.5	10.71669	4.168294	595.546452		.864516
K01	208825P7_G	G	B.Moderate	3.184825	.83254	7129.7	12.966953	6.719739	374.288916		.864516
K01	209189P2_G	G	A.Conservative	2.440582	.996678	6277.1	15.812188	14.802603	593.012141		.42166
K01	210090P15_G	NOCALL	D.Low Probability	1.122075	.643014	5515.6	9.78119	3.915431	568.968466		.864516
K02	201322P9_G	G	A.Conservative	4.343442	.990472	6445.3	20.625117	18.7511	605.924773		.471193
K02	201694P4_G	NOCALL	D.Low Probability	2.485044	.524309	5337.5	11.300645	3.22207	588.550223		1.070125
K02	208825P7_G	G	A.Conservative	4.160952	.997586	7129.7	13.399914	15.526785	488.696409		.471193
K02	209189P2_G	G	A.Conservative	4.250053	.994463	6277.1	16.529602	14.654711	617.475465		.471193
K02	210090P15_G	NOCALL	D.Low Probability	2.818788	.356454	5515.6	7.574483	2.22171	580.580117		1.070125
K03	201322P9_G	G	A.Conservative	4.135454	.993943	6445.3	14.904334	13.8984	539.136068		.423234
K03	201694P4_G	NOCALL	D.Low Probability	2.886809	.993063	5337.5	41.177208	16.596951	599.324093		.956333
K03	208825P7_G	G	C.Aggressive	5.721534	.961646	7129.7	11.09381	5.818259	406.203524		.956333
K03	209189P2_G	G	A.Conservative	3.769997	.998544	6277.1	32.016019	29.038439	573.82233		.423234
K03	210090P15_G	NOCALL	D.Low Probability	3.247151	.708262	5515.6	10.43285	4.318802	572.167038		.956333
K04	201322P9_G	G	A.Conservative	3.636996	.993254	6445.3	18.128018	18.14025	661.684271		.419424
K04	201694P4_G	NOCALL	D.Low Probability	2.59991	.993131	5337.5	41.178684	16.698665	633.734436		.948622
K04	208825P7_G	G	A.Conservative	3.004366	.860282	7129.7	4.432672	8.689918	871.022714		.419424
K04	209189P2_G	G	A.Conservative	3.608905	.997965	6277.1	44.98721	43.96643	652.654367		.419424
K04	210090P15_G	NOCALL	D.Low Probability	2.803586	.647967	5515.6	9.483445	3.947117	623.586464		.948622
K05	201322P9_G	G	A.Conservative	3.879495	.984727	6445.3	15.186408	13.873959	521.948479		.408966
K05	201694P4_G	G	A.Conservative	2.363874	.992019	5337.5	28.829684	22.035267	607.958103		.408966
K05	208825P7_G	G	A.Conservative	4.698485	.99643	7129.7	13.582984	13.867213	481.342588		.408966
K05	209189P2_G	G	A.Conservative	3.854501	.996722	6277.1	57.951775	51.520829	512.683598		.408966
K05	210090P15_G	NOCALL	D.Low Probability	2.857338	.432485	5515.6	7.576588	2.679763	557.501139		.967844
K06	201322P9_G	G	A.Conservative	3.496667	.99573	6445.3	21.42646	17.491808	542.834009		.470782
K06	201694P4_G	G	A.Conservative	2.369955	.992525	5337.5	53.284566	36.607616	588.116802		.470782
K06	208825P7_G	G	A.Conservative	3.940225	.996688	7129.7	18.216296	19.698534	538.407598		.470782
K06	209189P2_G	G	A.Conservative	3.498535	.997345	6277.1	76.22376	60.615743	536.87119		.470782
K06	210090P15_G	NOCALL	D.Low Probability	2.473605	.325122	5515.6	5.707845	2.044388	575.924754		.985749
K07	201322P9_G	G	A.Conservative	1.349262	.993315	6445.3	12.092127	13.848352	642.352655		.369323
K07	201694P4_G	G	A.Conservative	.62694	.998439	5337.5	33.737897	32.597256	673.750734		.369323
K07	208825P7_G	G	A.Conservative	1.95383	.998299	7129.7	12.662996	16.096347	644.787507		.369323
K07	209189P2_G	G	A.Conservative	1.335325	.99579	6277.1	51.685025	57.695176	622.134166		.369323
K07	210090P15_G	NOCALL	D.Low Probability	.914472	.447473	5515.6	8.035391	2.767771	602.583205		.967958
K08	201322P9_G	G	A.Conservative	5.246104	.994015	6445.3	18.627587	13.22604	446.383608		.490152
K08	201694P4_G	G	A.Conservative	4.266111	.989987	5337.5	30.948516	18.417781	492.789723		.490152
K08	208825P7_G	G	A.Conservative	7.369752	.994795	7129.7	19.310958	15.339877	319.852542		.490152
K08	209189P2_G	G	A.Conservative	5.286155	.995402	6277.1	54.392125	37.589243	435.293174		.490152
K08	210090P15_G	NOCALL	D.Low Probability	3.224617	.230988	5515.6	3.85597	1.503932	522.521764		.978734
K09	201322P9_G	G	A.Conservative	3.715979	.994899	6445.3	19.660363	20.271285	563.447473		.384628
K09	201694P4_G	G	A.Conservative	3.267237	.997475	5337.5	64.123331	55.353289	637.964473		.384628
K09	208825P7_G	G	A.Conservative	4.240367	.99559	7129.7	21.195855	24.386094	494.404747		.384628
K09	209189P2_G	G	A.Conservative	3.722104	.998302	6277.1	61.522205	61.754292	548.939909		.384628
K09	210090P15_G	NOCALL	I.Bad Spectrum	0	0	0	0	0	0		0
K10	201322P9_G	G	A.Conservative	3.781118	.991526	6445.3	18.566382	18.281024	628.621761		.423542
K10	201694P4_G	G	A.Conservative	2.972077	.99236	5337.5	29.814766	24.768815	615.398395		.423542
K10	208825P7_G	G	A.Conservative	4.647455	.996797	7129.7	18.479634	20.656347	586.614745		.423542
K10	209189P2_G	G	A.Conservative	3.787034	.996512	6277.1	56.868882	54.569522	608.563037		.423542
K10	210090P15_G	NOCALL	I.Bad Spectrum	0	0	0	0	0	0		0
K11	201322P9_G	G	A.Conservative	3.545796	.994538	6445.3	18.660485	19.769365	591.991257		.37141
K11	201694P4_G	G	A.Conservative	2.576879	.990475	5337.5	33.579924	30.158924	611.442596		.37141
K11	208825P7_G	G	A.Conservative	4.322259	.998065	7129.7	20.873348	25.99745	554.365789		.37141
K11	209189P2_G	G	A.Conservative	3.558323	.99784	6277.1	72.035303	74.417091	578.223429		.37141
K11	210090P15_G	NOCALL	D.Low Probability	2.586845	.24402	5515.6	3.584832	1.553785	570.917189		.871393
K12	201322P9_G	G	A.Conservative	3.360394	.9941	6445.3	16.94716	14.10589	542.421673		.433501
K12	201694P4_G	G	A.Conservative	2.40767	.996871	5337.5	39.369108	27.58065	552.207847		.433501
K12	208825P7_G	G	A.Conservative	5.015463	.998051	7129.7	18.211558	19.195611	448.047091		.433501
K12	209189P2_G	G	A.Conservative	3.349641	.995981	6277.1	67.179235	54.460352	526.313305		.433501
K12	210090P15_G	NOCALL	D.Low Probability	2.424951	.404152	5515.6	6.95094	2.505955	574.112999		.990972
K13	201322P9_G	G	A.Conservative	3.093346	.995216	6445.3	12.996048	13.265959	568.290522		.390683
K13	201694P4_G	G	A.Conservative	2.223974	.993144	5337.5	40.404137	34.69413	589.51092		.390683
K13	208825P7_G	G	A.Conservative	3.799491	.997813	7129.7	14.730389	19.211611	531.283867		.390683
K13	209189P2_G	G	A.Conservative	3.050408	.997069	6277.1	61.441091	61.097278	558.257639		.390683
K13	210090P15_G	NOCALL	D.Low Probability	2.389812	.204149	5515.6	3.789775	1.340652	568.477742		.928151
K14	201322P9_G	G	A.Conservative	3.988579	.990121	6445.3	18.49809	19.26913	535.13678		.371921
K14	201694P4_G	G	A.Conservative	3.208926	.993949	5337.5	45.238146	39.906721	592.969238		.371921
K14	208825P7_G	G	A.Conservative	5.112659	.998944	7129.7	16.755375	25.233578	473.787651		.371921
K14	209189P2_G	G	A.Conservative	3.983862	.997412	6277.1	59.70523	60.636166	527.880224		.371921
K14	210090P15_G	NOCALL	D.Low Probability	2.862028	.138271	5515.6	2.173142	.928182	594.291994		.760208
K15	201322P9_G	G	A.Conservative	3.459372	.993907	6445.3	13.613937	14.752826	649.559792		.384908
K15	201694P4_G	G	A.Conservative	2.807845	.994587	5337.5	26.504248	24.112778	675.306347		.384908
K15	208825P7_G	G	A.Conservative	4.430661	.997064	7129.7	13.591908	18.835592	578.426606		.384908
K15	209189P2_G	G	A.Conservative	3.445539	.998729	6277.1	47.257543	49.88159	633.710797		.384908
K15	210090P15_G	NOCALL	I.Bad Spectrum	0	0	0	0	0	0		0
K16	201322P9_G	G	A.Conservative	4.246968	.996075	6445.3	16.27336	17.318974	615.418033		.41951
K16	201694P4_G	G	A.Conservative	3.745562	.997282	5337.5	27.574357	24.993801	643.102715		.41951
K16	208825P7_G	G	A.Conservative	4.534946	.994959	7129.7	13.901593	18.849915	556.146218		.41951
K16	209189P2_G	G	A.Conservative	4.23045	.997569	6277.1	59.848402	62.172581	599.57057		.41951
K16	210090P15_G	NOCALL	D.Low Probability	3.164585	.286553	5515.6	3.606183	1.825302	612.460852		.720262
K17	201322P9_G	G	A.Conservative	3.857506	.988875	6445.3	12.193981	11.97504	544.154925		.430819
K17	201694P4_G	G	A.Conservative	2.628797	.994816	5337.5	27.239565	22.63613	609.839152		.430819
K17	208825P7_G	G	A.Conservative	4.462839	.996019	7129.7	11.687103	13.636245	468.942786		.430819
K17	209189P2_G	G	A.Conservative	3.893904	.995279	6277.1	55.515019	53.153744	525.974518		.430819
K17	210090P15_G	NOCALL	D.Low Probability	2.488974	.45781	5515.6	4.623363	2.893784	609.75926		.971325
K18	201322P9_G	G	A.Conservative	3.383877	.994125	6445.3	19.148292	17.495851	597.294147		.403412
K18	201694P4_G	G	A.Conservative	2.452192	.99279	5337.5	55.806261	43.097776	594.980388		.403412
K18	208825P7_G	G	A.Conservative	4.001869	.997152	7129.7	22.877113	23.257025	597.437441		.403412
K18	209189P2_G	G	A.Conservative	3.372553	.998198	6277.1	73.119364	65.110239	586.568001		.403412
K18	210090P15_G	NOCALL	D.Low Probability	2.337448	.376153	5515.6	6.474048	2.349033	611.668771		.951678
K19	201322P9_G	G	A.Conservative	3.424619	.994672	6445.3	14.046408	15.950618	558.642139		.389451
K19	201694P4_G	G	A.Conservative	2.461437	.993416	5337.5	35.83008	34.583694	604.753938		.389451
K19	208825P7_G	G	A.Conservative	4.259786	.998432	7129.7	15.517623	19.465735	519.057283		.389451
K19	209189P2_G	G	A.Conservative	3.404315	.998281	6277.1	52.506711	58.184568	547.011669		.389451
K19	210090P15_G	NOCALL	D.Low Probability	2.366624	.333153	5515.6	4.177416	2.096083	589.050326		.800093
K20	201322P9_G	G	A.Conservative	3.500102	.995377	6445.3	12.670575	15.164227	658.431268		.356602
K20	201694P4_G	G	A.Conservative	2.655867	.991892	5337.5	24.591367	24.563312	646.419661		.356602
K20	208825P7_G	G	A.Conservative	4.465148	.997309	7129.7	10.781272	23.653186	562.941593		.356602
K20	209189P2_G	G	A.Conservative	3.489923	.998808	6277.1	42.134352	49.083854	645.072212		.356602
K20	210090P15_G	NOCALL	I.Bad Spectrum	0	0	0	0	0	0		0
K21	201322P9_G	G	A.Conservative	3.225459	.995758	6445.3	12.017301	13.166359	643.411957		.382335
K21	201694P4_G	G	A.Conservative	2.464156	.988223	5337.5	13.502492	12.66102	629.463025		.382335
K21	208825P7_G	G	A.Conservative	3.231168	.994446	7129.7	9.67983	13.264167	612.519175		.382335
K21	209189P2_G	G	A.Conservative	3.152222	.997688	6277.1	34.679096	37.104328	647.285523		.382335
K21	210090P15_G	NOCALL	I.Bad Spectrum	0	0	0	0	0	0		0
K22	201322P9_G	G	A.Conservative	3.775332	.997092	6445.3	12.888214	11.297011	603.448755		.432613
K22	201694P4_G	G	A.Conservative	2.744477	.995247	5337.5	45.773472	16.772567	585.352536		.938331
K22	208825P7_G	G	A.Conservative	5.326129	.998782	7129.7	9.03695	11.509708	433.311358		.432613
K22	209189P2_G	G	A.Conservative	3.780119	.997971	6277.1	40.923963	34.964868	593.332096		.432613
K22	210090P15_G	NOCALL	I.Bad Spectrum	0	0	0	0	0	0		0
K23	201322P9_G	G	A.Conservative	3.754008	.991165	6445.3	18.081024	17.864048	548.088739		.410709
K23	201694P4_G	NOCALL	D.Low Probability	2.21001	.991792	5337.5	34.769559	13.127162	612.365689		.963355
K23	208825P7_G	G	A.Conservative	4.996581	.997508	7129.7	14.94806	17.555324	472.466446		.410709
K23	209189P2_G	G	A.Conservative	3.581031	.99702	6277.1	24.303177	23.429972	556.617297		.410709
K23	210090P15_G	NOCALL	D.Low Probability	2.444368	.492873	5515.6	7.816732	3.034063	606.934275		.963355
K24	201322P9_G	G	A.Conservative	3.021865	.992304	6445.3	12.239882	11.018874	608.589399		.393859
K24	201694P4_G	NOCALL	D.Low Probability	1.550311	.4727	5337.5	9.129021	2.965785	580.614697		.965255
K24	208825P7_G	NOCALL	I.Bad Spectrum	0	0	0	0	0	0		0
K24	209189P2_G	G	A.Conservative	2.945363	.9981	6277.1	21.840602	19.130037	612.633679		.393859
K24	210090P15_G	G	B.Moderate	1.785462	.84411	5515.6	20.361076	6.795246	557.277776		.965255
L01	201322P9_G	G	A.Conservative	2.690008	.991992	6445.3	19.560515	17.183587	486.903552		.47512
L01	201694P4_G	NOCALL	D.Low Probability	.627594	.990817	5337.5	49.512703	14.485325	611.34197		1.182834
L01	208825P7_G	G	A.Conservative	3.793089	.996385	7129.7	14.90974	14.538461	406.794677		.47512
L01	209189P2_G	G	A.Conservative	2.629442	.996158	6277.1	30.806225	26.380993	519.576866		.47512
L01	210090P15_G	NOCALL	D.Low Probability	.822697	.629886	5515.6	12.841649	3.862045	589.540654		1.182834
L02	201322P9_G	G	A.Conservative	2.709681	.997856	6445.3	17.145101	19.802699	641.834998		.359416
L02	201694P4_G	NOCALL	D.Low Probability	1.051578	.437892	5337.5	8.198265	2.722969	642.438011		.966344
L02	208825P7_G	G	A.Conservative	3.39139	.998558	7129.7	11.336805	14.568834	509.16823		.359416
L02	209189P2_G	G	A.Conservative	2.361396	.99567	6277.1	21.347409	24.018482	682.571146		.359416
L02	210090P15_G	NOCALL	D.Low Probability	1.306851	.52722	5515.6	9.501987	3.251202	614.507758		.966344
L03	201322P9_G	G	A.Conservative	3.29997	.994096	6445.3	19.142855	18.948567	634.626964		.423488
L03	201694P4_G	G	A.Conservative	2.772218	.992271	5337.5	51.215572	42.436789	634.202861		.423488
L03	208825P7_G	G	A.Conservative	3.921547	.99842	7129.7	17.691536	19.512709	540.645661		.423488
L03	209189P2_G	G	A.Conservative	3.309291	.997162	6277.1	77.32781	74.528767	617.944787		.423488
L03	210090P15_G	NOCALL	D.Low Probability	2.315749	.203999	5515.6	3.582843	1.330134	612.866524		.889458
L04	201322P9_G	G	A.Conservative	4.024704	.991829	6445.3	16.945124	18.743335	575.214034		.386458
L04	201694P4_G	G	A.Conservative	3.241435	.993192	5337.5	28.460593	26.914321	620.773981		.386458
L04	208825P7_G	G	A.Conservative	4.944777	.998049	7129.7	7.929256	11.133631	530.209404		.386458
L04	209189P2_G	G	A.Conservative	3.967688	.997541	6277.1	52.494523	56.69963	574.136113		.386458
L04	210090P15_G	NOCALL	D.Low Probability	3.026279	.486536	5515.6	6.997446	2.987276	607.634938		.909446
L05	201322P9_G	G	A.Conservative	2.999999	.993144	6445.3	16.272944	13.56533	587.442112		.428694
L05	201694P4_G	G	A.Conservative	1.876676	.994314	5337.5	33.185012	23.343442	606.368867		.428694
L05	208825P7_G	G	A.Conservative	4.39587	.998178	7129.7	12.174142	15.780694	512.403298		.428694
L05	209189P2_G	G	A.Conservative	2.957596	.997036	6277.1	56.98889	46.284486	589.473715		.428694
L05	210090P15_G	NOCALL	D.Low Probability	2.012826	.457358	5515.6	8.519948	2.84001	579.776465		1.133227
L06	201322P9_G	G	A.Conservative	2.610089	.992073	6445.3	15.76001	13.419322	624.500604		.384283
L06	201694P4_G	G	A.Conservative	1.818983	.994587	5337.5	35.601768	25.424275	634.090696		.384283
L06	208825P7_G	G	A.Conservative	3.569035	.9986	7129.7	10.254731	12.224774	481.466041		.384283
L06	209189P2_G	G	A.Conservative	2.603865	.997544	6277.1	55.134473	45.68947	610.402784		.384283
L06	210090P15_G	NOCALL	D.Low Probability	1.677638	.26516	5515.6	4.988538	1.694567	598.251569		.997329
L07	201322P9_G	G	A.Conservative	2.625044	.99239	6445.3	25.656607	24.155161	581.167482		.481034
L07	201694P4_G	G	A.Conservative	1.825578	.994444	5337.5	56.398782	45.518396	606.827858		.481034
L07	208825P7_G	G	A.Conservative	3.114869	.998382	7129.7	27.103287	28.060237	518.825976		.481034
L07	209189P2_G	G	A.Conservative	2.630824	.996116	6277.1	93.77195	86.253947	566.660405		.481034
L07	210090P15_G	NOCALL	D.Low Probability	1.652095	.437545	5515.6	7.306729	2.701291	588.056291		1.096972
L08	201322P9_G	G	A.Conservative	2.310313	.997151	6445.3	22.881706	22.500253	646.517951		.407482
L08	201694P4_G	G	A.Conservative	1.278867	.99294	5337.5	55.288427	45.486013	619.864341		.407482
L08	208825P7_G	G	A.Conservative	2.904364	.997882	7129.7	24.171599	26.941331	624.496546		.407482
L08	209189P2_G	G	A.Conservative	2.297219	.997538	6277.1	75.980813	72.733341	628.846764		.407482
L08	210090P15_G	NOCALL	D.Low Probability	1.047468	.445528	5515.6	7.631371	2.768018	603.756126		1.060614
L09	201322P9_G	G	A.Conservative	4.105496	.993485	6445.3	24.944083	25.807406	564.63932		.396659
L09	201694P4_G	G	A.Conservative	3.077297	.99322	5337.5	97.202749	84.898153	576.874913		.396659
L09	208825P7_G	G	A.Conservative	5.045855	.997272	7129.7	25.04861	28.777652	523.372563		.396659
L09	209189P2_G	G	A.Conservative	4.103515	.997919	6277.1	86.149933	86.878203	548.016969		.396659
L09	210090P15_G	NOCALL	D.Low Probability	2.535189	.539497	5515.6	11.439464	3.36829	587.093111		1.012367
L10	201322P9_G	G	A.Conservative	4.008343	.991252	6445.3	17.795534	16.757715	624.53144		.404104
L10	201694P4_G	G	A.Conservative	3.233718	.992627	5337.5	31.240711	24.861306	629.595966		.404104
L10	208825P7_G	G	A.Conservative	4.515319	.997919	7129.7	13.817366	21.384888	538.835749		.404104
L10	209189P2_G	G	A.Conservative	4.009817	.9965	6277.1	63.764281	58.522344	610.189142		.404104
L10	210090P15_G	NOCALL	D.Low Probability	2.668465	.871903	5515.6	13.087948	5.271275	620.240324		.916145
L11	201322P9_G	G	A.Conservative	4.058569	.993361	6445.3	21.794105	19.049322	600.092707		.488446
L11	201694P4_G	G	A.Conservative	3.441723	.99579	5337.5	58.590964	43.329692	642.653069		.488446
L11	208825P7_G	G	A.Conservative	4.393149	.995718	7129.7	23.485871	22.745217	565.708667		.488446
L11	209189P2_G	G	A.Conservative	4.059048	.995469	6277.1	73.514453	62.656996	586.335867		.488446
L11	210090P15_G	NOCALL	D.Low Probability	2.649114	.499253	5515.6	7.08949	3.067156	597.976009		.91779
L12	201322P9_G	G	A.Conservative	2.560253	.990999	6445.3	18.697877	17.133184	566.423799		.377421
L12	201694P4_G	G	A.Conservative	1.495483	.992508	5337.5	40.813739	31.404709	623.488956		.377421
L12	208825P7_G	G	A.Conservative	3.464499	.998039	7129.7	14.730961	20.911305	511.024802		.377421
L12	209189P2_G	G	A.Conservative	2.514723	.991927	6277.1	58.757481	52.416508	557.627819		.377421
L12	210090P15_G	NOCALL	D.Low Probability	1.99215	.688369	5515.6	7.050707	4.199216	626.964954		.943018
L13	201322P9_G	G	A.Conservative	1.191864	.9962	6445.3	19.769398	26.422753	741.029816		.308791
L13	201694P4_G	G	A.Conservative	.2394	.99554	5337.5	55.245706	62.993624	706.410225		.308791
L13	208825P7_G	G	A.Conservative	1.701731	.997766	7129.7	21.851228	32.264191	655.630518		.308791
L13	209189P2_G	G	A.Conservative	1.193034	.996894	6277.1	77.067439	100.54268	719.926549		.308791
L13	210090P15_G	NOCALL	D.Low Probability	.685551	.279191	5515.6	4.331796	1.784792	655.980635		.940733
L14	201322P9_G	G	A.Conservative	2.834328	.997111	6445.3	26.286287	21.57162	594.145162		.443729
L14	201694P4_G	G	A.Conservative	2.199161	.995827	5337.5	66.081233	45.790115	576.741293		.443729
L14	208825P7_G	G	A.Conservative	3.921462	.997853	7129.7	27.127144	24.787214	531.48758		.443729
L14	209189P2_G	G	A.Conservative	2.825621	.996354	6277.1	83.228184	66.541988	576.885367		.443729
L14	210090P15_G	NOCALL	D.Low Probability	2.194789	.203613	5515.6	3.91445	1.369585	593.363335		1.039808
L15	201322P9_G	G	A.Conservative	3.326722	.990559	6445.3	15.173332	14.288586	583.820969		.402909
L15	201694P4_G	G	A.Conservative	2.638313	.992933	5337.5	26.856138	20.69574	604.222676		.402909
L15	208825P7_G	G	A.Conservative	4.150557	.996811	7129.7	13.065238	14.069417	435.711887		.402909
L15	209189P2_G	G	A.Conservative	3.324465	.997503	6277.1	45.633492	41.702882	570.032077		.402909
L15	210090P15_G	NOCALL	D.Low Probability	2.692422	.376423	5515.6	3.658757	2.342748	631.637636		.577468
L16	201322P9_G	G	A.Conservative	3.242672	.996583	6445.3	11.243757	12.007433	643.127266		.376634
L16	201694P4_G	G	A.Conservative	2.419807	.998037	5337.5	21.083287	18.832165	641.722226		.376634
L16	208825P7_G	G	A.Conservative	3.179385	.996671	7129.7	11.774277	18.653197	611.767421		.376634
L16	209189P2_G	G	A.Conservative	3.233243	.99753	6277.1	41.316079	42.951413	625.017695		.376634
L16	210090P15_G	NOCALL	D.Low Probability	2.348541	.273223	5515.6	4.770829	1.727645	627.108417		.978972
L17	201322P9_G	G	A.Conservative	3.78949	.996975	6445.3	21.688141	19.488159	542.224279		.432952
L17	201694P4_G	G	A.Conservative	2.562838	.990564	5337.5	35.622247	26.816281	573.013832		.432952
L17	208825P7_G	G	A.Conservative	5.176522	.998092	7129.7	20.132467	20.188008	461.012275		.432952
L17	209189P2_G	G	A.Conservative	3.807316	.997141	6277.1	67.453449	58.999417	529.712315		.432952
L17	210090P15_G	NOCALL	D.Low Probability	2.588006	.244778	5515.6	4.609706	1.573686	597.681008		.959048
L18	201322P9_G	G	A.Conservative	3.234562	.989656	6445.3	15.656562	15.194083	507.269439		.387553
L18	201694P4_G	G	A.Conservative	2.339985	.995805	5337.5	55.387454	44.761651	555.596032		.387553
L18	208825P7_G	G	A.Conservative	3.974357	.998586	7129.7	14.921605	18.101579	455.530031		.387553
L18	209189P2_G	G	A.Conservative	3.215969	.998485	6277.1	62.57106	59.064372	496.705238		.387553
L18	210090P15_G	NOCALL	D.Low Probability	2.334133	.22768	5515.6	4.029848	1.500288	570.519848		.967933
L19	201322P9_G	G	A.Conservative	2.675868	.992423	6445.3	14.361004	13.496861	539.965582		.412593
L19	201694P4_G	G	A.Conservative	1.572174	.990824	5337.5	24.206061	19.063901	587.51831		.412593
L19	208825P7_G	G	A.Conservative	4.096674	.998261	7129.7	16.2691	17.066445	474.080736		.412593
L19	209189P2_G	G	A.Conservative	2.697967	.995669	6277.1	57.704821	52.799332	521.912688		.412593
L19	210090P15_G	NOCALL	D.Low Probability	2.043983	.216583	5515.6	2.568088	1.413038	567.552162		.654416
L20	201322P9_G	G	A.Conservative	2.324825	.991627	6445.3	14.644272	15.360875	665.929911		.409367
L20	201694P4_G	G	A.Conservative	1.526665	.993954	5337.5	52.262508	46.478414	612.133969		.409367
L20	208825P7_G	G	A.Conservative	3.195552	.998479	7129.7	15.716238	21.620686	643.775209		.409367
L20	209189P2_G	G	A.Conservative	2.310928	.997892	6277.1	64.48017	65.971815	649.214335		.409367
L20	210090P15_G	NOCALL	D.Low Probability	1.417946	.375903	5515.6	5.733167	2.379136	598.284561		.899047
L21	201322P9_G	NOCALL	D.Low Probability	3.298907	.997011	6445.3	35.379746	16.068299	602.791264		.922212
L21	201694P4_G	G	A.Conservative	2.797081	.991936	5337.5	21.734356	19.633423	676.384253		.403693
L21	208825P7_G	G	A.Conservative	3.241113	.998563	7129.7	8.477505	18.310842	566.4399		.403693
L21	209189P2_G	G	A.Conservative	3.424798	.997809	6277.1	56.513684	58.705339	610.844704		.403693
L21	210090P15_G	NOCALL	D.Low Probability	2.61927	.910677	5515.6	13.937216	5.498908	615.419984		.922212
L22	201322P9_G	G	A.Conservative	2.506855	.995359	6445.3	13.36607	13.487685	609.703172		.421242
L22	201694P4_G	NOCALL	D.Low Probability	1.890955	.991838	5337.5	38.835067	14.090833	589.156724		.938699
L22	208825P7_G	G	A.Conservative	3.477625	.998253	7129.7	8.115419	11.76097	529.426102		.421242
L22	209189P2_G	G	A.Conservative	2.532401	.995112	6277.1	33.815749	33.28228	624.679003		.421242
L22	210090P15_G	G	A.Conservative	1.852411	.826795	5515.6	9.500582	8.347032	591.198668		.421242
L23	201322P9_G	G	A.Conservative	3.926718	.992797	6445.3	23.618281	21.497859	493.448455		.377367
L23	201694P4_G	NOCALL	D.Low Probability	1.759985	.990352	5337.5	47.441958	14.97141	600.408693		1.067303
L23	208825P7_G	G	A.Conservative	5.159299	.997669	7129.7	21.547645	24.297277	545.795396		.377367
L23	209189P2_G	G	A.Conservative	3.650342	.99694	6277.1	24.633686	21.824233	532.015403		.377367
L23	210090P15_G	NOCALL	D.Low Probability	2.06802	.426037	5515.6	8.122043	2.639178	574.17557		1.067303
L24	201322P9_G	G	A.Conservative	3.062424	.997635	6445.3	11.81946	12.908591	607.161159		.391122
L24	201694P4_G	NOCALL	D.Low Probability	1.763578	.628542	5337.5	9.631463	3.867251	589.372247		.908526
L24	208825P7_G	NOCALL	I.Bad Spectrum	0	0	0	0	0	0		0
L24	209189P2_G	G	A.Conservative	2.944433	.997393	6277.1	13.886325	14.793686	613.766003		.391122
L24	210090P15_G	G	C.Aggressive	2.063812	.996734	5515.6	14.879091	6.156872	550.30253		.908526
M01	201322P9_G	G	A.Conservative	1.956406	.995614	6445.3	21.546705	16.784816	553.244065		.481029
M01	201694P4_G	NOCALL	D.Low Probability	.385329	.989453	5337.5	49.146633	14.084426	602.9652		1.186551
M01	208825P7_G	G	A.Conservative	3.340865	.9972	7129.7	18.399886	15.925636	434.482473		.481029
M01	209189P2_G	G	A.Conservative	1.778712	.996651	6277.1	41.581474	31.573472	551.923382		.481029
M01	210090P15_G	NOCALL	D.Low Probability	.614495	.348728	5515.6	7.408575	2.179253	557.245885		1.186551
M02	201322P9_G	G	A.Conservative	2.430052	.992826	6445.3	17.777068	15.360701	568.814989		.446245
M02	201694P4_G	NOCALL	D.Low Probability	1.60706	.635031	5337.5	10.803874	3.895513	589.734803		.936363
M02	208825P7_G	G	A.Conservative	3.056868	.997134	7129.7	17.603987	16.880987	531.92806		.446245
M02	209189P2_G	G	A.Conservative	2.512228	.996579	6277.1	18.727139	15.778834	608.234419		.446245
M02	210090P15_G	NOCALL	D.Low Probability	1.888392	.552517	5515.6	9.137684	3.3808	569.19553		.936363
M03	201322P9_G	G	A.Conservative	2.664457	.910207	6445.3	8.805299	9.19234	543.165835		.387398
M03	201694P4_G	G	A.Conservative	1.92283	.990976	5337.5	13.486341	11.994835	580.323871		.387398
M03	208825P7_G	G	A.Conservative	2.517106	.99247	7129.7	7.815483	11.8225	448.236957		.387398
M03	209189P2_G	G	A.Conservative	2.683883	.992065	6277.1	39.026866	39.758174	527.969712		.387398
M03	210090P15_G	NOCALL	D.Low Probability	1.971411	.430137	5515.6	6.135828	2.672935	613.477756		.86328
M04	201322P9_G	G	A.Conservative	3.375869	.998289	6445.3	12.364673	11.284011	650.362538		.424473
M04	201694P4_G	G	A.Conservative	2.328691	.997427	5337.5	22.184489	17.003051	683.11031		.424473
M04	208825P7_G	G	A.Conservative	3.654398	.998035	7129.7	8.753629	17.545522	544.972606		.424473
M04	209189P2_G	G	A.Conservative	3.347201	.998563	6277.1	47.061802	41.826547	653.670257		.424473
M04	210090P15_G	NOCALL	D.Low Probability	2.43091	.335566	5515.6	5.462925	2.102248	604.764592		.983876
M05	201322P9_G	G	A.Conservative	3.818492	.99468	6445.3	13.56986	12.631301	588.405897		.423024
M05	201694P4_G	G	A.Conservative	2.797343	.992319	5337.5	29.397296	22.859686	587.66885		.423024
M05	208825P7_G	G	A.Conservative	4.466408	.997519	7129.7	15.489227	19.52838	530.86993		.423024
M05	209189P2_G	G	A.Conservative	3.82608	.997434	6277.1	47.863122	43.353128	575.978228		.423024
M05	210090P15_G	NOCALL	D.Low Probability	2.354921	.298869	5515.6	4.763026	1.901466	589.61129		.954252
M06	201322P9_G	G	A.Conservative	1.997661	.993589	6445.3	51.194361	22.303093	593.870994		.95009
M06	201694P4_G	G	A.Conservative	1.117642	.995813	5337.5	33.456131	28.213126	625.928985		.420858
M06	208825P7_G	G	A.Conservative	3.13309	.995569	7129.7	12.722995	13.818109	556.838609		.420858
M06	209189P2_G	G	A.Conservative	2.387919	.996451	6277.1	79.074719	76.056962	588.349681		.420858
M06	210090P15_G	NOCALL	D.Low Probability	1.346758	.36582	5515.6	6.980857	2.283965	583.955916		1.106192
M07	201322P9_G	G	A.Conservative	1.464949	.989361	6445.3	9.669305	10.081836	539.974564		.403274
M07	201694P4_G	G	A.Conservative	.190501	.989939	5337.5	14.448074	12.711422	621.002782		.403274
M07	208825P7_G	G	A.Conservative	2.491899	.998705	7129.7	10.005948	16.821967	527.562839		.403274
M07	209189P2_G	G	A.Conservative	1.408004	.996028	6277.1	34.550157	35.114208	533.712859		.403274
M07	210090P15_G	NOCALL	I.Bad Spectrum	0	0	0	0	0	0		0
M08	201322P9_G	G	A.Conservative	2.634443	.991878	6445.3	17.632795	18.445978	568.12075		.36955
M08	201694P4_G	G	A.Conservative	1.945888	.993083	5337.5	32.325629	28.03244	577.324116		.36955
M08	208825P7_G	G	A.Conservative	3.50946	.996164	7129.7	16.277049	19.10127	531.672645		.36955
M08	209189P2_G	G	A.Conservative	2.627094	.995712	6277.1	54.920605	55.85426	562.734166		.36955
M08	210090P15_G	NOCALL	D.Low Probability	1.740684	.368296	5515.6	5.476451	2.290221	572.53422		.867182
M09	201322P9_G	G	A.Conservative	3.154103	.99587	6445.3	23.078837	22.945922	550.481618		.404214
M09	201694P4_G	G	A.Conservative	2.061167	.995956	5337.5	27.19802	22.78094	600.710827		.404214
M09	208825P7_G	G	A.Conservative	3.85219	.992819	7129.7	21.56195	23.841214	537.10905		.404214
M09	209189P2_G	G	A.Conservative	3.137644	.996194	6277.1	63.885318	61.890459	527.029264		.404214
M09	210090P15_G	NOCALL	D.Low Probability	2.181625	.451821	5515.6	8.005353	2.819997	568.015838		.972243
M10	201322P9_G	G	A.Conservative	4.313702	.99372	6445.3	28.584324	21.89074	531.229535		.518993
M10	201694P4_G	G	A.Conservative	3.758752	.996353	5337.5	60.457358	38.317196	611.2033		.518993
M10	208825P7_G	G	A.Conservative	4.889111	.997646	7129.7	30.620672	26.306934	473.060761		.518993
M10	209189P2_G	G	A.Conservative	4.359723	.996445	6277.1	78.140944	58.169687	521.622841		.518993
M10	210090P15_G	NOCALL	D.Low Probability	3.333973	.188603	5515.6	3.633052	1.250969	588.549992		1.052063
M11	201322P9_G	G	A.Conservative	2.478598	.991379	6445.3	24.232792	28.626352	622.819399		.431191
M11	201694P4_G	G	A.Conservative	1.587129	.99777	5337.5	59.990736	60.863415	610.309682		.431191
M11	208825P7_G	G	A.Conservative	3.151672	.997346	7129.7	21.402655	27.680142	591.626652		.431191
M11	209189P2_G	G	A.Conservative	2.473681	.996648	6277.1	94.064806	108.639617	607.357411		.431191
M11	210090P15_G	NOCALL	D.Low Probability	1.942461	.562106	5515.6	8.006831	3.488301	589.056237		.894961
M12	201322P9_G	G	A.Conservative	2.373849	.990616	6445.3	17.392995	19.957701	632.346623		.397566
M12	201694P4_G	G	A.Conservative	1.306304	.995512	5337.5	48.769044	48.116976	639.395114		.397566
M12	208825P7_G	G	A.Conservative	2.88102	.998284	7129.7	16.103364	20.285625	609.361123		.397566
M12	209189P2_G	G	A.Conservative	2.369038	.996079	6277.1	74.658491	83.733987	617.614359		.397566
M12	210090P15_G	NOCALL	D.Low Probability	.914956	.46689	5515.6	6.617764	2.873308	607.418927		.939109
M13	201322P9_G	G	A.Conservative	2.197196	.992706	6445.3	19.16964	16.422945	660.942627		.429644
M13	201694P4_G	G	A.Conservative	1.239755	.99538	5337.5	46.549066	33.715223	629.178573		.429644
M13	208825P7_G	G	A.Conservative	3.055331	.998786	7129.7	23.446426	26.230305	565.325816		.429644
M13	209189P2_G	G	A.Conservative	2.20307	.996391	6277.1	77.12365	64.39472	642.038673		.429644
M13	210090P15_G	NOCALL	D.Low Probability	1.029268	0	5515.6	.861025	.477806	595.384738		.600496
M14	201322P9_G	G	A.Conservative	3.652155	.995262	6445.3	15.720362	16.34495	640.421455		.416184
M14	201694P4_G	G	A.Conservative	2.951423	.992442	5337.5	30.520644	26.87912	651.235072		.416184
M14	208825P7_G	G	A.Conservative	4.188017	.993396	7129.7	15.011008	17.280475	566.98848		.416184
M14	209189P2_G	G	A.Conservative	3.638416	.997513	6277.1	55.875432	56.660821	629.059407		.416184
M14	210090P15_G	NOCALL	I.Bad Spectrum	0	0	0	0	0	0		0
M15	201322P9_G	G	A.Conservative	2.694144	.990017	6445.3	10.55033	13.973982	544.85531		.363189
M15	201694P4_G	G	A.Conservative	1.619029	.989909	5337.5	16.591461	18.404907	593.173836		.363189
M15	208825P7_G	G	A.Conservative	3.217671	.993603	7129.7	10.77476	15.828681	530.732978		.363189
M15	209189P2_G	G	A.Conservative	2.69063	.992506	6277.1	40.371905	52.098415	534.587228		.363189
M15	210090P15_G	G	A.Conservative	2.506389	.837744	5515.6	21.422148	8.427032	555.592997		.896378
M16	201322P9_G	G	A.Conservative	4.045138	.991729	6445.3	15.580705	18.003441	540.764382		.429711
M16	201694P4_G	G	A.Conservative	2.533555	.996227	5337.5	42.545391	41.656564	556.320798		.429711
M16	208825P7_G	G	A.Conservative	5.388911	.995596	7129.7	17.62497	22.447172	472.850747		.429711
M16	209189P2_G	G	A.Conservative	4.034682	.994947	6277.1	66.427341	74.907174	534.007451		.429711
M16	210090P15_G	NOCALL	D.Low Probability	1.842432	.510502	5515.6	9.194984	3.135257	567.102953		1.043312
M17	201322P9_G	G	A.Conservative	2.716593	.987589	6445.3	17.940141	16.082759	594.752416		.429927
M17	201694P4_G	G	A.Conservative	2.037732	.992379	5337.5	36.533911	27.726769	598.176761		.429927
M17	208825P7_G	G	A.Conservative	3.843128	.997923	7129.7	16.702246	19.749636	532.987102		.429927
M17	209189P2_G	G	A.Conservative	2.689	.995565	6277.1	57.466888	50.223182	578.962983		.429927
M17	210090P15_G	NOCALL	D.Low Probability	2.617303	.207111	5515.6	3.554841	1.341045	583.068513		1.001884
M18	201322P9_G	G	A.Conservative	3.392287	.991467	6445.3	21.65308	19.271373	563.412517		.450918
M18	201694P4_G	G	A.Conservative	2.189432	.991682	5337.5	49.713078	37.798465	591.220363		.450918
M18	208825P7_G	G	A.Conservative	4.390526	.997512	7129.7	20.835938	20.486847	537.26717		.450918
M18	209189P2_G	G	A.Conservative	3.3929	.99619	6277.1	72.904128	63.340745	548.60525		.450918
M18	210090P15_G	NOCALL	D.Low Probability	1.681565	.546546	5515.6	10.746808	3.380417	563.093313		1.111915
M19	201322P9_G	G	A.Conservative	2.172475	.996079	6445.3	24.939707	23.036701	649.516033		.438669
M19	201694P4_G	G	A.Conservative	1.325796	.992255	5337.5	55.574683	43.873485	622.007589		.438669
M19	208825P7_G	G	A.Conservative	2.868035	.998688	7129.7	27.551576	28.103132	701.12243		.438669
M19	209189P2_G	G	A.Conservative	2.180514	.998015	6277.1	86.768978	78.247194	632.842568		.438669
M19	210090P15_G	NOCALL	D.Low Probability	1.254346	.488369	5515.6	7.801291	3.048908	605.112848		1.042455
M20	201322P9_G	G	A.Conservative	3.104614	.993803	6445.3	18.279414	17.780633	619.708796		.396316
M20	201694P4_G	G	A.Conservative	2.401567	.995921	5337.5	35.497626	29.200148	640.12025		.396316
M20	208825P7_G	G	A.Conservative	3.343926	.99461	7129.7	16.205574	17.513502	573.924369		.396316
M20	209189P2_G	G	A.Conservative	3.104477	.99722	6277.1	68.948289	65.374105	605.201789		.396316
M20	210090P15_G	G	A.Conservative	1.862999	.884008	5515.6	12.819807	8.894959	580.888493		.491768
M21	201322P9_G	G	A.Conservative	3.200497	.996449	6445.3	14.913826	16.304636	595.206467		.399867
M21	201694P4_G	G	A.Conservative	2.020661	.994855	5337.5	29.296995	26.978498	608.346947		.399867
M21	208825P7_G	G	A.Conservative	3.652805	.997849	7129.7	12.137172	18.706115	521.928989		.399867
M21	209189P2_G	G	A.Conservative	3.125246	.996058	6277.1	50.869047	54.202915	601.495285		.399867
M21	210090P15_G	NOCALL	D.Low Probability	2.431172	.386287	5515.6	6.030055	2.401566	561.582962		.891878
M22	201322P9_G	G	A.Conservative	3.763409	.992894	6445.3	22.173753	30.51592	607.512552		.40731
M22	201694P4_G	G	A.Conservative	2.732634	.99412	5337.5	31.688927	37.668399	679.48156		.40731
M22	208825P7_G	G	A.Conservative	4.986648	.997239	7129.7	20.288707	30.39196	532.258697		.40731
M22	209189P2_G	G	A.Conservative	3.639381	.994955	6277.1	52.80784	71.136969	612.06242		.40731
M22	210090P15_G	NOCALL	D.Low Probability	2.493158	.431518	5515.6	7.707121	2.658746	631.221096		1.064906
M23	201322P9_G	G	A.Conservative	3.057619	.990033	6445.3	22.64352	23.141032	583.229929		.369172
M23	201694P4_G	NOCALL	D.Low Probability	1.932442	.993031	5337.5	26.438585	8.049758	575.70949		1.026334
M23	208825P7_G	G	A.Conservative	3.948882	.996488	7129.7	16.905958	20.898086	510.799012		.369172
M23	209189P2_G	G	A.Conservative	2.854644	.994096	6277.1	26.743129	26.643868	601.050896		.369172
M23	210090P15_G	NOCALL	D.Low Probability	2.364879	.43214	5515.6	8.50725	2.660908	541.916793		1.026334
M24	201322P9_G	G	A.Conservative	2.943134	.996456	6445.3	18.882399	17.013061	623.127968		.429773
M24	201694P4_G	NOCALL	D.Low Probability	1.403539	.541438	5337.5	9.560445	3.34276	636.816931		1.063237
M24	208825P7_G	NOCALL	D.Low Probability	3.220274	.54464	7129.7	7.437482	3.331559	418.499457		1.063237
M24	209189P2_G	G	A.Conservative	2.955043	.994205	6277.1	29.743739	26.134005	643.892302		.429773
M24	210090P15_G	G	A.Conservative	1.553315	.904491	5515.6	13.166033	9.116988	618.248873		.67235
N01	201322P9_G	G	A.Conservative	1.900396	.995317	6445.3	19.177367	21.238088	553.611299		.391731
N01	201694P4_G	NOCALL	D.Low Probability	.87558	.993155	5337.5	58.894183	17.566011	605.73789		.99209
N01	208825P7_G	G	A.Conservative	2.700291	.998091	7129.7	22.517603	27.54483	518.762308		.391731
N01	209189P2_G	G	A.Conservative	1.82631	.99671	6277.1	46.026531	49.73916	554.814007		.391731
N01	210090P15_G	NOCALL	D.Low Probability	1.130683	.347459	5515.6	7.079672	2.170738	563.880009		.99209
N02	201322P9_G	G	A.Conservative	3.368112	.996822	6445.3	17.26458	19.018867	590.574724		.383193
N02	201694P4_G	NOCALL	D.Low Probability	2.15787	.837806	5337.5	13.140868	5.130699	607.031462		.901568
N02	208825P7_G	G	A.Conservative	3.682604	.996231	7129.7	18.855783	23.080267	526.253767		.383193
N02	209189P2_G	G	A.Conservative	3.106256	.995278	6277.1	20.731093	22.252578	628.808363		.383193
N02	210090P15_G	NOCALL	D.Low Probability	2.505006	.334023	5515.6	5.183154	2.083311	592.4149		.901568
N03	201322P9_G	G	A.Conservative	4.361955	.996589	6445.3	16.482267	14.24977	576.810915		.406171
N03	201694P4_G	G	A.Conservative	3.242859	.995091	5337.5	20.248833	14.744689	613.117927		.406171
N03	208825P7_G	G	A.Conservative	6.122542	.863062	7129.7	7.873864	8.657737	419.277809		.406171
N03	209189P2_G	G	A.Conservative	4.195192	.998338	6277.1	36.192868	30.476496	585.935144		.406171
N03	210090P15_G	NOCALL	D.Low Probability	3.146349	.495884	5515.6	7.465389	3.058556	587.987365		.901484
N04	201322P9_G	G	A.Conservative	4.709277	.992753	6445.3	17.647341	14.68831	537.449985		.401068
N04	201694P4_G	G	A.Conservative	2.906715	.988573	5337.5	29.748175	20.704979	547.60783		.401068
N04	208825P7_G	G	A.Conservative	6.348492	.996981	7129.7	11.172847	15.37406	466.140126		.401068
N04	209189P2_G	G	A.Conservative	4.67774	.996023	6277.1	54.557617	44.179578	530.863064		.401068
N04	210090P15_G	NOCALL	D.Low Probability	2.673229	.35962	5515.6	6.480381	2.23664	559.238579		.910883
N05	201322P9_G	G	A.Conservative	3.493285	.991571	6445.3	10.913252	13.086608	630.461533		.356413
N05	201694P4_G	NOCALL	D.Low Probability	2.254338	.991559	5337.5	43.419491	14.251357	585.662325		1.019028
N05	208825P7_G	G	A.Conservative	5.190058	.997469	7129.7	5.654917	12.55597	450.641257		.356413
N05	209189P2_G	G	A.Conservative	3.501207	.997447	6277.1	30.602993	35.771827	631.718201		.356413
N05	210090P15_G	NOCALL	D.Low Probability	2.502258	.573137	5515.6	10.408006	3.506419	578.334352		1.019028
N06	201322P9_G	G	A.Conservative	3.928672	.990269	6445.3	16.598535	12.881096	515.69889		.393115
N06	201694P4_G	G	A.Conservative	2.552154	.99576	5337.5	22.266678	14.36397	554.176781		.393115
N06	208825P7_G	G	A.Conservative	6.430698	.998516	7129.7	10.222986	11.257773	454.426738		.393115
N06	209189P2_G	G	A.Conservative	3.899245	.996147	6277.1	58.190082	43.88212	510.695705		.393115
N06	210090P15_G	NOCALL	D.Low Probability	2.435689	.57889	5515.6	11.241432	3.540716	575.528672		1.09419
N07	201322P9_G	G	A.Conservative	2.137091	.994292	6445.3	20.843305	16.83909	613.812068		.450376
N07	201694P4_G	G	A.Conservative	1.545843	.995093	5337.5	33.384574	22.703993	636.324454		.450376
N07	208825P7_G	G	A.Conservative	2.386438	.999119	7129.7	9.59924	11.86246	517.973698		.450376
N07	209189P2_G	G	A.Conservative	2.10946	.997429	6277.1	45.237983	35.596448	606.064785		.450376
N07	210090P15_G	NOCALL	D.Low Probability	1.246674	.634451	5515.6	9.633772	3.904963	599.817389		.925541
N08	201322P9_G	G	A.Conservative	3.532161	.996035	6445.3	15.571773	14.048271	576.481229		.397045
N08	201694P4_G	G	A.Conservative	2.416223	.995349	5337.5	27.783481	21.123581	618.095586		.397045
N08	208825P7_G	G	A.Conservative	4.232441	.997929	7129.7	14.894221	16.876259	570.087679		.397045
N08	209189P2_G	G	A.Conservative	3.490737	.996673	6277.1	55.334589	48.628313	574.056012		.397045
N08	210090P15_G	NOCALL	D.Low Probability	2.673952	.365951	5515.6	5.200961	2.29744	581.215226		.883788
N09	201322P9_G	G	A.Conservative	3.061772	.989096	6445.3	29.932202	29.63139	614.602353		.389867
N09	201694P4_G	G	A.Conservative	2.470122	.9979	5337.5	90.92109	75.565673	614.962701		.389867
N09	208825P7_G	G	A.Conservative	4.241503	.997158	7129.7	31.008366	34.230831	563.65248		.389867
N09	209189P2_G	G	A.Conservative	3.067922	.995404	6277.1	95.462536	92.027039	598.031192		.389867
N09	210090P15_G	NOCALL	D.Low Probability	2.474527	.373833	5515.6	4.165447	2.383816	601.674374		.882793
N10	201322P9_G	G	A.Conservative	3.809047	.994141	6445.3	17.265639	15.727621	583.608335		.443656
N10	201694P4_G	G	A.Conservative	2.406561	.990044	5337.5	44.961759	34.465312	588.415176		.443656
N10	208825P7_G	G	A.Conservative	4.573436	.993689	7129.7	16.392934	16.609288	506.13684		.443656
N10	209189P2_G	G	A.Conservative	3.800943	.997711	6277.1	62.516529	55.473945	567.832402		.443656
N10	210090P15_G	NOCALL	D.Low Probability	2.869624	.222261	5515.6	4.058967	1.42739	594.704562		1.184665
N11	201322P9_G	G	A.Conservative	3.013067	.993449	6445.3	19.067397	19.260831	629.274972		.391574
N11	201694P4_G	G	A.Conservative	2.137744	.994725	5337.5	54.275837	46.58572	606.90332		.391574
N11	208825P7_G	G	A.Conservative	3.932442	.996612	7129.7	17.217036	19.910866	557.53649		.391574
N11	209189P2_G	G	A.Conservative	3.00637	.99771	6277.1	71.029057	69.988256	612.710078		.391574
N11	210090P15_G	NOCALL	D.Low Probability	1.716776	.294335	5515.6	4.866437	1.863509	656.86156		.905195
N12	201322P9_G	G	A.Conservative	2.906631	.990751	6445.3	17.921202	17.150503	567.091127		.39653
N12	201694P4_G	G	A.Conservative	2.117715	.994496	5337.5	45.418871	36.914082	599.069654		.39653
N12	208825P7_G	G	A.Conservative	3.616111	.995928	7129.7	12.872435	15.607697	538.522374		.39653
N12	209189P2_G	G	A.Conservative	2.88966	.994093	6277.1	52.914657	49.379357	561.710707		.39653
N12	210090P15_G	NOCALL	D.Low Probability	1.971101	.44455	5515.6	7.133374	2.755466	600.311358		.958527
N13	201322P9_G	G	A.Conservative	2.818862	.987599	6445.3	11.764693	11.787704	555.056491		.442896
N13	201694P4_G	NOCALL	D.Low Probability	1.789255	.99171	5337.5	53.70943	18.773184	631.919889		1.069436
N13	208825P7_G	G	A.Conservative	3.546008	.993526	7129.7	12.794733	14.202922	510.741759		.442896
N13	209189P2_G	G	A.Conservative	2.819659	.997879	6277.1	47.02924	45.934938	551.631381		.442896
N13	210090P15_G	NOCALL	D.Low Probability	1.928082	.438431	5515.6	7.547896	2.708458	613.664447		1.069436
N14	201322P9_G	G	A.Conservative	3.963837	.995677	6445.3	14.595482	14.683428	516.54957		.365287
N14	201694P4_G	G	A.Conservative	2.568284	.991796	5337.5	37.654438	32.039779	570.139968		.365287
N14	208825P7_G	G	A.Conservative	5.182675	.996631	7129.7	10.458885	14.939464	461.156162		.365287
N14	209189P2_G	G	A.Conservative	3.925398	.995334	6277.1	43.355346	42.504205	511.640477		.365287
N14	210090P15_G	NOCALL	D.Low Probability	2.483849	.131672	5515.6	2.225195	.935551	566.757264		.792428
N15	201322P9_G	G	A.Conservative	3.894721	.994149	6445.3	11.582061	12.065214	560.304018		.427659
N15	201694P4_G	G	A.Conservative	3.125448	.993852	5337.5	19.940827	17.553957	565.559975		.427659
N15	208825P7_G	G	A.Conservative	4.993447	.997691	7129.7	9.096025	15.47799	507.915836		.427659
N15	209189P2_G	G	A.Conservative	3.879092	.996721	6277.1	38.420748	39.021989	545.242707		.427659
N15	210090P15_G	G	A.Conservative	3.184011	.870161	5515.6	9.746099	8.818117	559.714814		.427659
N16	201322P9_G	G	A.Conservative	3.942028	.997707	6445.3	21.724725	22.41945	604.353068		.42881
N16	201694P4_G	G	A.Conservative	3.234043	.996258	5337.5	25.398569	22.274751	659.73588		.42881
N16	208825P7_G	G	A.Conservative	4.493754	.996444	7129.7	21.564952	24.581892	541.154853		.42881
N16	209189P2_G	G	A.Conservative	3.946217	.998041	6277.1	66.293386	66.759328	592.372614		.42881
N16	210090P15_G	NOCALL	D.Low Probability	3.157018	.245562	5515.6	2.736934	1.558388	613.352955		.634841
N17	201322P9_G	G	A.Conservative	3.891307	.991215	6445.3	19.687351	16.760204	538.498743		.417176
N17	201694P4_G	G	A.Conservative	2.72803	.997778	5337.5	51.198724	36.189675	558.589919		.417176
N17	208825P7_G	G	A.Conservative	5.318572	.997769	7129.7	21.630199	20.682599	529.269399		.417176
N17	209189P2_G	G	A.Conservative	3.872922	.99518	6277.1	73.664923	60.954685	526.716501		.417176
N17	210090P15_G	NOCALL	D.Low Probability	2.913019	.207829	5515.6	4.116148	1.367422	559.886074		.928554
N18	201322P9_G	G	A.Conservative	3.497553	.994374	6445.3	29.838133	24.089029	578.604203		.490077
N18	201694P4_G	G	A.Conservative	2.593086	.993941	5337.5	73.061493	50.105782	619.989584		.490077
N18	208825P7_G	G	A.Conservative	4.213192	.99781	7129.7	32.607464	29.17359	533.878512		.490077
N18	209189P2_G	G	A.Conservative	3.498056	.996409	6277.1	94.531349	74.440015	561.329993		.490077
N18	210090P15_G	NOCALL	D.Low Probability	2.39898	.407638	5515.6	8.038454	2.531625	611.185278		1.132279
N19	201322P9_G	G	A.Conservative	3.025304	.993686	6445.3	23.688903	25.139707	608.682849		.394912
N19	201694P4_G	G	A.Conservative	2.196841	.997999	5337.5	43.207238	39.146748	606.085688		.394912
N19	208825P7_G	G	A.Conservative	3.808947	.997958	7129.7	24.05933	28.187285	596.230237		.394912
N19	209189P2_G	G	A.Conservative	3.039838	.997493	6277.1	74.473143	77.156215	598.763603		.394912
N19	210090P15_G	NOCALL	D.Low Probability	1.440101	.43193	5515.6	7.177494	2.695279	588.974576		.95496
N20	201322P9_G	G	A.Conservative	4.097039	.995288	6445.3	28.964831	25.139071	578.371305		.424207
N20	201694P4_G	G	A.Conservative	3.395743	.994524	5337.5	68.186027	49.931802	585.324903		.424207
N20	208825P7_G	G	A.Conservative	4.91015	.997936	7129.7	23.962453	23.160234	472.15989		.424207
N20	209189P2_G	G	A.Conservative	4.09794	.997538	6277.1	85.469654	72.27657	563.297712		.424207
N20	210090P15_G	NOCALL	D.Low Probability	3.192487	.180988	5515.6	2.782641	1.209107	605.759534		.886031
N21	201322P9_G	G	A.Conservative	3.727905	.991058	6445.3	12.650229	11.975591	587.172218		.42551
N21	201694P4_G	G	A.Conservative	2.92534	.992251	5337.5	15.519592	12.104925	620.229105		.42551
N21	208825P7_G	G	A.Conservative	4.852043	.993054	7129.7	12.331148	13.119722	431.107615		.42551
N21	209189P2_G	G	A.Conservative	3.671155	.996765	6277.1	50.044806	46.026902	573.540508		.42551
N21	210090P15_G	NOCALL	I.Bad Spectrum	0	0	0	0	0	0		0
N22	201322P9_G	G	A.Conservative	3.142705	.99803	6445.3	14.22636	15.213099	639.983183		.38519
N22	201694P4_G	G	A.Conservative	2.376979	.995267	5337.5	15.657533	14.059837	677.178843		.38519
N22	208825P7_G	G	A.Conservative	3.645852	.996994	7129.7	11.304629	17.228025	587.027178		.38519
N22	209189P2_G	G	A.Conservative	3.167604	.997218	6277.1	32.466301	33.817115	658.482094		.38519
N22	210090P15_G	NOCALL	D.Low Probability	2.25082	.221992	5515.6	3.975945	1.42939	607.743629		.873631
N23	201322P9_G	G	A.Conservative	2.552705	.992835	6445.3	15.976162	16.010926	642.401196		.419234
N23	201694P4_G	NOCALL	D.Low Probability	1.649892	.980605	5337.5	13.250999	6.684946	610.343263		1.168709
N23	208825P7_G	G	A.Conservative	3.160124	.99859	7129.7	16.595556	22.593837	626.593342		.419234
N23	209189P2_G	G	A.Conservative	2.530392	.997266	6277.1	15.299717	14.975344	656.188155		.419234
N23	210090P15_G	G	B.Moderate	1.894211	.907871	5515.6	14.114181	7.288338	596.809425		1.168709
N24	201322P9_G	G	A.Conservative	2.305423	.806623	6445.3	12.072885	8.111264	630.616417		.645942
N24	201694P4_G	NOCALL	D.Low Probability	1.588531	.786446	5337.5	12.828149	4.790349	627.149658		1.043258
N24	208825P7_G	NOCALL	I.Bad Spectrum	0	0	0	0	0	0		0
N24	209189P2_G	G	A.Conservative	2.58579	.97955	6277.1	11.185624	9.834147	626.020228		.442471
N24	210090P15_G	NOCALL	D.Low Probability	2.022728	.670932	5515.6	10.670134	4.080483	599.361811		1.043258
O01	201322P9_G	G	A.Conservative	1.496354	.993154	6445.3	15.319013	10.739347	565.080771		.518351
O01	201694P4_G	NOCALL	D.Low Probability	.563683	.580305	5337.5	13.834583	3.584118	554.89864		1.141572
O01	208825P7_G	G	A.Conservative	2.968942	.998007	7129.7	12.191679	14.718173	490.791163		.518351
O01	209189P2_G	G	A.Conservative	1.505959	.995506	6277.1	27.846604	18.999244	564.692413		.518351
O01	210090P15_G	NOCALL	D.Low Probability	.960362	.470019	5515.6	10.788724	2.88536	537.949558		1.141572
O02	201322P9_G	G	A.Conservative	3.467182	.995595	6445.3	15.665578	16.288597	570.812567		.410564
O02	201694P4_G	NOCALL	D.Low Probability	2.020171	.99355	5337.5	20.387273	7.776113	599.451688		.904434
O02	208825P7_G	G	A.Conservative	3.626979	.995031	7129.7	9.40246	12.940752	546.416096		.410564
O02	209189P2_G	G	A.Conservative	3.482069	.995386	6277.1	15.393553	15.6113	601.219287		.410564
O02	210090P15_G	NOCALL	D.Low Probability	2.319206	.341289	5515.6	5.447364	2.135534	583.247525		.904434
O03	201322P9_G	G	A.Conservative	3.294519	.993374	6445.3	11.315356	12.055608	577.696351		.393536
O03	201694P4_G	NOCALL	D.Low Probability	2.13997	.995162	5337.5	53.030103	19.561604	588.603728		.937413
O03	208825P7_G	G	A.Conservative	4.931121	.996632	7129.7	8.847362	11.886258	449.343841		.393536
O03	209189P2_G	G	A.Conservative	3.233703	.996945	6277.1	36.507167	37.924276	587.837248		.393536
O03	210090P15_G	NOCALL	D.Low Probability	2.494316	.335359	5515.6	5.506146	2.092255	580.294587		.937413
O04	201322P9_G	G	A.Conservative	4.392597	.848506	6445.3	11.545435	8.557903	548.682588		.404729
O04	201694P4_G	G	A.Conservative	3.178967	.997283	5337.5	25.169408	15.473752	610.213253		.404729
O04	208825P7_G	G	A.Conservative	5.813345	.998667	7129.7	9.094636	14.474713	417.475187		.404729
O04	209189P2_G	G	A.Conservative	4.389705	.99765	6277.1	48.004263	34.571568	535.281565		.404729
O04	210090P15_G	NOCALL	D.Low Probability	3.109576	.310218	5515.6	4.968837	1.957793	629.411246		.826285
O05	201322P9_G	G	A.Conservative	4.060238	.995508	6445.3	15.858851	15.582562	537.942788		.391269
O05	201694P4_G	G	A.Conservative	2.165597	.994622	5337.5	31.629115	21.609356	588.96545		.66768
O05	208825P7_G	G	A.Conservative	5.349731	.998466	7129.7	10.581851	13.8086	435.686272		.391269
O05	209189P2_G	G	A.Conservative	3.957295	.996483	6277.1	41.495699	39.744049	546.737216		.391269
O05	210090P15_G	NOCALL	D.Low Probability	2.516994	.415558	5515.6	7.81319	2.564842	584.906477		1.023485
O06	201322P9_G	G	A.Conservative	4.214968	.992614	6445.3	16.26476	14.587031	558.835313		.437135
O06	201694P4_G	G	A.Conservative	2.754375	.994131	5337.5	28.059163	21.087592	571.196579		.437135
O06	208825P7_G	G	A.Conservative	5.292092	.997578	7129.7	11.114195	11.120185	466.04342		.437135
O06	209189P2_G	G	A.Conservative	4.151459	.996056	6277.1	73.241495	63.953856	549.648727		.437135
O06	210090P15_G	NOCALL	D.Low Probability	2.820401	.3879	5515.6	8.494489	2.418117	571.473224		1.206179
O07	201322P9_G	G	A.Conservative	3.498864	.997525	6445.3	15.704101	11.910467	528.093255		.46093
O07	201694P4_G	G	A.Conservative	1.805069	.991564	5337.5	30.754043	19.251619	582.826076		.46093
O07	208825P7_G	G	A.Conservative	4.190509	.995753	7129.7	12.035537	17.188572	529.405027		.46093
O07	209189P2_G	G	A.Conservative	3.397277	.996569	6277.1	51.382454	37.852535	528.092404		.46093
O07	210090P15_G	NOCALL	D.Low Probability	1.469597	.40564	5515.6	7.582555	2.513975	555.831338		.958396
O08	201322P9_G	G	A.Conservative	3.412154	.996365	6445.3	19.232704	20.109222	604.008376		.40637
O08	201694P4_G	G	A.Conservative	2.551996	.98948	5337.5	36.830304	32.445189	643.568933		.40637
O08	208825P7_G	G	A.Conservative	4.251713	.99719	7129.7	16.919637	19.645413	514.954328		.40637
O08	209189P2_G	G	A.Conservative	3.401012	.998089	6277.1	61.784482	62.956966	590.064435		.40637
O08	210090P15_G	NOCALL	D.Low Probability	3.094163	.316201	5515.6	4.198216	1.983651	626.512458		.70573
O09	201322P9_G	G	A.Conservative	3.379629	.991139	6445.3	10.776792	10.941765	547.995937		.428552
O09	201694P4_G	G	A.Conservative	2.419754	.989332	5337.5	30.293704	26.042432	569.560417		.428552
O09	208825P7_G	G	A.Conservative	4.132416	.99805	7129.7	13.602429	18.821217	537.657505		.428552
O09	209189P2_G	G	A.Conservative	3.374857	.996621	6277.1	48.335649	47.863092	536.197906		.428552
O09	210090P15_G	NOCALL	D.Low Probability	2.644263	.296799	5515.6	4.96121	1.865538	559.491302		.82393
O10	201322P9_G	G	A.Conservative	3.573519	.990982	6445.3	17.452915	20.669918	626.307554		.368489
O10	201694P4_G	G	A.Conservative	2.960167	.996058	5337.5	29.408043	29.432636	626.41449		.368489
O10	208825P7_G	G	A.Conservative	4.273736	.993904	7129.7	18.763203	24.624361	530.718986		.368489
O10	209189P2_G	G	A.Conservative	3.576364	.996081	6277.1	58.83937	67.945461	614.442714		.368489
O10	210090P15_G	NOCALL	I.Bad Spectrum	0	0	0	0	0	0		0
O11	201322P9_G	G	A.Conservative	5.447755	.980209	6445.3	11.364574	9.877664	421.588967		.427357
O11	201694P4_G	G	A.Conservative	3.365404	.98878	5337.5	20.93499	14.989716	489.819663		.427357
O11	208825P7_G	G	A.Conservative	6.965658	.997363	7129.7	9.420451	11.628023	368.948233		.427357
O11	209189P2_G	G	A.Conservative	5.350727	.997497	6277.1	38.605397	32.590576	413.75807		.427357
O11	210090P15_G	NOCALL	D.Low Probability	2.581344	.89098	5515.6	14.03026	5.397932	563.742053		.960939
O12	201322P9_G	G	A.Conservative	2.53381	.992537	6445.3	17.961745	16.18709	590.824435		.470239
O12	201694P4_G	G	A.Conservative	1.536772	.989846	5337.5	20.774819	15.84818	609.780657		.470239
O12	208825P7_G	G	A.Conservative	3.629131	.998099	7129.7	15.831306	20.367407	546.403537		.470239
O12	209189P2_G	G	A.Conservative	2.549012	.997992	6277.1	63.875663	56.134415	576.368403		.470239
O12	210090P15_G	NOCALL	D.Low Probability	1.560146	.280186	5515.6	5.603077	1.784459	609.123447		1.021869
O13	201322P9_G	G	A.Conservative	2.364917	.989672	6445.3	12.671508	11.075306	597.520027		.408987
O13	201694P4_G	G	A.Conservative	1.526953	.994763	5337.5	27.655082	20.442759	619.49715		.408987
O13	208825P7_G	G	A.Conservative	3.880909	.99826	7129.7	8.53591	10.841278	427.915092		.408987
O13	209189P2_G	G	A.Conservative	2.388186	.996005	6277.1	50.633201	43.128917	592.854936		.408987
O13	210090P15_G	NOCALL	D.Low Probability	1.853555	.379607	5515.6	7.036329	2.40426	554.413698		.943851
O14	201322P9_G	G	A.Conservative	3.198465	.990221	6445.3	12.907605	12.047155	531.389659		.369496
O14	201694P4_G	G	A.Conservative	2.418977	.992837	5337.5	35.489902	27.888967	556.381587		.369496
O14	208825P7_G	G	A.Conservative	4.254176	.997795	7129.7	13.315813	18.043592	461.802353		.369496
O14	209189P2_G	G	A.Conservative	3.212633	.996645	6277.1	49.666179	45.145076	521.378952		.369496
O14	210090P15_G	NOCALL	D.Low Probability	2.596689	.225164	5515.6	3.938002	1.45404	597.262973		.885414
O15	201322P9_G	G	A.Conservative	2.928915	.9964	6445.3	17.789582	18.169224	661.14226		.43565
O15	201694P4_G	G	A.Conservative	1.87763	.989562	5337.5	37.365805	31.691353	625.11979		.43565
O15	208825P7_G	G	A.Conservative	3.19748	.996928	7129.7	16.476914	20.084482	645.234214		.43565
O15	209189P2_G	G	A.Conservative	2.834248	.997526	6277.1	60.297817	59.906723	643.338305		.43565
O15	210090P15_G	NOCALL	D.Low Probability	1.692182	.394107	5515.6	6.563034	2.477555	633.02243		.93096
O16	201322P9_G	G	A.Conservative	2.619775	.994489	6445.3	20.201223	13.215206	611.22625		.624345
O16	201694P4_G	G	A.Conservative	2.593194	.997983	5337.5	17.259102	14.549619	600.665004		.391804
O16	208825P7_G	G	A.Conservative	3.607105	.926395	7129.7	5.76582	9.290463	515.496287		.391804
O16	209189P2_G	G	A.Conservative	3.280525	.996379	6277.1	21.010667	20.475273	592.302668		.391804
O16	210090P15_G	NOCALL	D.Low Probability	2.548673	.17825	5515.6	3.325674	1.175324	601.193224		.949105
O17	201322P9_G	G	A.Conservative	3.396336	.997174	6445.3	15.351644	11.569006	578.950396		.438597
O17	201694P4_G	G	A.Conservative	2.205162	.992896	5337.5	25.557212	16.163718	628.692285		.438597
O17	208825P7_G	G	A.Conservative	4.615115	.998276	7129.7	13.388947	17.404078	480.781176		.438597
O17	209189P2_G	G	A.Conservative	3.373398	.99644	6277.1	57.15597	41.925545	568.795477		.438597
O17	210090P15_G	NOCALL	D.Low Probability	2.376927	.16065	5515.6	3.142445	1.063922	556.225682		1.037427
O18	201322P9_G	G	A.Conservative	2.911527	.990157	6445.3	19.34817	15.855159	560.139494		.433142
O18	201694P4_G	G	A.Conservative	1.873016	.995536	5337.5	52.973549	36.577971	614.821658		.433142
O18	208825P7_G	G	A.Conservative	3.971512	.998736	7129.7	21.589479	21.570503	555.383567		.433142
O18	209189P2_G	G	A.Conservative	2.906696	.997331	6277.1	89.437509	71.378847	544.746992		.433142
O18	210090P15_G	NOCALL	D.Low Probability	1.615923	.265502	5515.6	5.640839	1.716445	597.222358		1.056543
O19	201322P9_G	G	A.Conservative	2.465525	.993186	6445.3	17.277166	18.106155	571.667398		.388662
O19	201694P4_G	G	A.Conservative	1.686738	.993842	5337.5	35.103265	31.021255	620.430321		.388662
O19	208825P7_G	G	A.Conservative	3.163575	.998731	7129.7	14.993606	17.461868	521.927641		.388662
O19	209189P2_G	G	A.Conservative	2.418071	.99538	6277.1	51.286904	52.378965	567.258854		.388662
O19	210090P15_G	NOCALL	D.Low Probability	2.050186	.576656	5515.6	7.124324	3.555479	572.971765		1.006943
O20	201322P9_G	G	A.Conservative	3.684838	.992192	6445.3	22.994096	24.503059	552.799925		.397816
O20	201694P4_G	G	A.Conservative	2.70131	.991159	5337.5	38.745196	34.943647	649.963605		.397816
O20	208825P7_G	G	A.Conservative	4.291591	.99768	7129.7	24.081489	28.439361	481.725872		.397816
O20	209189P2_G	G	A.Conservative	3.621166	.996464	6277.1	62.659329	65.110851	544.345246		.397816
O20	210090P15_G	NOCALL	D.Low Probability	2.82062	.993573	5515.6	23.34486	9.815243	626.755842		.884324
O21	201322P9_G	G	A.Conservative	3.986525	.991865	6445.3	20.348984	16.858824	627.419781		.450737
O21	201694P4_G	NOCALL	D.Low Probability	2.618273	.993201	5337.5	48.127097	14.989464	607.151316		1.104869
O21	208825P7_G	G	A.Conservative	4.731773	.996988	7129.7	9.893028	11.054955	516.529757		.450737
O21	209189P2_G	G	A.Conservative	3.861699	.997351	6277.1	54.324423	43.887453	635.705235		.450737
O21	210090P15_G	NOCALL	D.Low Probability	2.841525	.678894	5515.6	12.905446	4.124291	594.503725		1.104869
O22	201322P9_G	G	A.Conservative	3.697221	.992367	6445.3	12.92781	12.128158	547.856232		.386009
O22	201694P4_G	G	A.Conservative	2.182662	.997424	5337.5	27.599754	21.664867	608.188895		.386009
O22	208825P7_G	G	A.Conservative	5.281652	.997466	7129.7	8.745715	15.079147	543.410101		.386009
O22	209189P2_G	G	A.Conservative	3.664761	.992685	6277.1	56.963485	52.00774	533.709014		.386009
O22	210090P15_G	NOCALL	D.Low Probability	2.294677	.364659	5515.6	5.752221	2.274228	578.66597		.961139
O23	201322P9_G	NOCALL	I.Bad Spectrum	0	0	0	0	0	0		0
O23	201694P4_G	NOCALL	I.Bad Spectrum	0	0	0	0	0	0		0
O23	208825P7_G	NOCALL	I.Bad Spectrum	0	0	0	0	0	0		0
O23	209189P2_G	NOCALL	I.Bad Spectrum	0	0	0	0	0	0		0
O23	210090P15_G	NOCALL	I.Bad Spectrum	0	0	0	0	0	0		0
O24	201322P9_G	NOCALL	I.Bad Spectrum	0	0	0	0	0	0		0
O24	201694P4_G	NOCALL	I.Bad Spectrum	0	0	0	0	0	0		0
O24	208825P7_G	NOCALL	I.Bad Spectrum	0	0	0	0	0	0		0
O24	209189P2_G	NOCALL	I.Bad Spectrum	0	0	0	0	0	0		0
O24	210090P15_G	NOCALL	I.Bad Spectrum	0	0	0	0	0	0		0
P01	201322P9_G	G	A.Conservative	.877322	.998843	6445.3	15.101898	18.346792	669.524106		.450946
P01	201694P4_G	NOCALL	D.Low Probability	.525952	.990572	5337.5	40.263833	12.434723	601.623588		1.043494
P01	208825P7_G	G	A.Conservative	2.096927	.999729	7129.7	7.532021	19.979105	522.266743		.450946
P01	209189P2_G	G	A.Conservative	.841337	.99551	6277.1	24.91275	29.611138	665.789628		.450946
P01	210090P15_G	NOCALL	D.Low Probability	.673247	.584682	5515.6	11.32012	3.590909	574.045871		1.043494
P02	201322P9_G	G	A.Conservative	2.986569	.994536	6445.3	18.826025	17.305679	624.875695		.43747
P02	201694P4_G	NOCALL	D.Low Probability	1.504573	.982508	5337.5	15.937285	6.151992	619.880991		1.026892
P02	208825P7_G	G	A.Conservative	3.554481	.996698	7129.7	14.451875	20.049157	616.591918		.43747
P02	209189P2_G	G	A.Conservative	2.924543	.995766	6277.1	28.506137	25.565218	639.280585		.43747
P02	210090P15_G	G	C.Aggressive	1.67775	.893903	5515.6	13.657683	5.408044	589.265657		1.026892
P03	201322P9_G	G	A.Conservative	3.859443	.979296	6445.3	11.299504	9.908359	528.151472		.434967
P03	201694P4_G	NOCALL	D.Low Probability	2.484148	.994438	5337.5	40.006352	13.414899	587.202202		.970479
P03	208825P7_G	G	A.Conservative	4.723622	.997251	7129.7	23.167059	10.334185	473.916424		.970479
P03	209189P2_G	G	A.Conservative	3.670227	.996235	6277.1	34.925168	29.799896	555.029133		.434967
P03	210090P15_G	NOCALL	D.Low Probability	2.686174	.425493	5515.6	7.642188	2.636306	579.031874		.970479
P04	201322P9_G	G	A.Conservative	4.04415	.989487	6445.3	12.06728	12.16119	602.789922		.398098
P04	201694P4_G	G	A.Conservative	2.300232	.995572	5337.5	47.874222	21.091294	580.694549		.758
P04	208825P7_G	G	A.Conservative	5.024109	.998566	7129.7	10.379894	16.708228	560.683064		.398098
P04	209189P2_G	G	A.Conservative	3.96125	.99778	6277.1	46.01222	45.23375	592.135549		.398098
P04	210090P15_G	NOCALL	D.Low Probability	2.813412	.792655	5515.6	11.79888	4.812077	594.393466		.914795
P05	201322P9_G	G	A.Conservative	3.723971	.993975	6445.3	16.034172	13.108755	591.568143		.469498
P05	201694P4_G	NOCALL	D.Low Probability	2.476923	.991399	5337.5	50.99343	15.858247	638.01287		1.143535
P05	208825P7_G	G	A.Conservative	4.373741	.997075	7129.7	8.317755	12.127002	560.238794		.469498
P05	209189P2_G	G	A.Conservative	3.709721	.997623	6277.1	56.323045	44.883849	587.563343		.469498
P05	210090P15_G	NOCALL	D.Low Probability	2.657648	.503405	5515.6	9.70728	3.101534	635.877084		1.143535
P06	201322P9_G	G	A.Conservative	2.332643	.994583	6445.3	13.281299	12.971704	647.342354		.408212
P06	201694P4_G	NOCALL	D.Low Probability	1.306055	.99123	5337.5	47.568383	16.610422	635.099957		1.058595
P06	208825P7_G	G	A.Conservative	2.79611	.997902	7129.7	7.58625	13.350444	539.961538		.408212
P06	209189P2_G	G	A.Conservative	2.379106	.998445	6277.1	43.644881	41.587994	651.26311		.408212
P06	210090P15_G	NOCALL	D.Low Probability	1.439646	.625231	5515.6	10.652809	3.82042	624.947115		1.058595
P07	201322P9_G	G	A.Conservative	2.801439	.996307	6445.3	20.742967	16.678406	591.680204		.479929
P07	201694P4_G	G	A.Conservative	2.333685	.996347	5337.5	41.735897	28.39616	623.82691		.479929
P07	208825P7_G	G	A.Conservative	3.261794	.997656	7129.7	22.82784	21.470878	548.720326		.479929
P07	209189P2_G	G	A.Conservative	2.774087	.997744	6277.1	65.205389	51.101531	591.416521		.479929
P07	210090P15_G	NOCALL	D.Low Probability	1.420956	.254188	5515.6	6.193904	1.618263	586.397332		1.200848
P08	201322P9_G	G	A.Conservative	1.886931	.996461	6445.3	11.8703	13.040116	596.994273		.368192
P08	201694P4_G	G	A.Conservative	.869581	.99478	5337.5	15.136742	14.208834	609.776043		.368192
P08	208825P7_G	G	A.Conservative	2.893971	.998661	7129.7	16.855283	20.450147	498.739173		.368192
P08	209189P2_G	G	A.Conservative	1.871087	.995378	6277.1	51.18534	54.88617	575.369591		.368192
P08	210090P15_G	NOCALL	D.Low Probability	1.464315	.340554	5515.6	5.669114	2.135371	578.487435		.987267
P09	201322P9_G	G	A.Conservative	2.422	.99371	6445.3	14.838472	14.774993	627.47271		.365647
P09	201694P4_G	G	A.Conservative	1.733334	.99085	5337.5	19.942483	16.629289	641.470802		.365647
P09	208825P7_G	G	A.Conservative	2.991558	.996577	7129.7	15.090335	16.798708	570.243066		.365647
P09	209189P2_G	G	A.Conservative	2.455485	.997086	6277.1	53.316853	51.671687	616.300525		.365647
P09	210090P15_G	NOCALL	D.Low Probability	1.377733	.394709	5515.6	5.664883	2.467087	615.256732		.82347
P10	201322P9_G	G	A.Conservative	2.907193	.99489	6445.3	15.662446	10.893038	553.163094		.540182
P10	201694P4_G	NOCALL	D.Low Probability	2.172673	.992814	5337.5	45.272181	18.345126	563.164293		.893151
P10	208825P7_G	G	A.Conservative	3.974956	.998202	7129.7	7.901521	13.653965	487.221396		.395254
P10	209189P2_G	G	A.Conservative	3.249328	.994638	6277.1	26.02508	24.087458	547.965817		.395254
P10	210090P15_G	NOCALL	I.Bad Spectrum	0	0	0	0	0	0		0
P11	201322P9_G	G	A.Conservative	2.2768	.997526	6445.3	15.449069	13.294852	610.122034		.453899
P11	201694P4_G	G	A.Conservative	1.381617	.997924	5337.5	29.258469	21.345894	615.573468		.453899
P11	208825P7_G	G	A.Conservative	3.023981	.998542	7129.7	14.675133	19.748134	552.518939		.453899
P11	209189P2_G	G	A.Conservative	2.240132	.995157	6277.1	72.067704	60.475672	593.83675		.453899
P11	210090P15_G	NOCALL	D.Low Probability	1.255206	.41979	5515.6	7.999661	2.593401	586.349295		1.013991
P12	201322P9_G	G	A.Conservative	3.533445	.997254	6445.3	16.194108	16.517813	571.355596		.415613
P12	201694P4_G	G	A.Conservative	2.575791	.993509	5337.5	34.928682	30.171045	624.594362		.415613
P12	208825P7_G	G	A.Conservative	3.905014	.997668	7129.7	16.067961	18.157855	505.909422		.415613
P12	209189P2_G	G	A.Conservative	3.502634	.993738	6277.1	54.362276	54.07443	559.175645		.415613
P12	210090P15_G	NOCALL	D.Low Probability	1.867121	.996912	5515.6	25.719877	9.588702	614.651323		1.000773
P13	201322P9_G	G	A.Conservative	1.425378	.994013	6445.3	19.925972	18.313728	623.045924		.428748
P13	201694P4_G	G	A.Conservative	.72003	.994922	5337.5	57.090807	43.891983	627.499871		.428748
P13	208825P7_G	G	A.Conservative	2.079995	.998275	7129.7	24.902238	25.552824	548.503772		.428748
P13	209189P2_G	G	A.Conservative	1.410879	.998516	6277.1	76.395077	68.345545	613.573579		.428748
P13	210090P15_G	NOCALL	D.Low Probability	.36906	.991441	5515.6	21.519567	8.031593	603.683967		1.02067
P14	201322P9_G	G	A.Conservative	2.612912	.996653	6445.3	19.209384	20.115123	657.822609		.400015
P14	201694P4_G	G	A.Conservative	1.584146	.995965	5337.5	39.55726	35.408644	637.288941		.400015
P14	208825P7_G	G	A.Conservative	3.261383	.998677	7129.7	25.291482	29.221789	685.025574		.400015
P14	209189P2_G	G	A.Conservative	2.544067	.997045	6277.1	63.971612	65.406009	652.466777		.400015
P14	210090P15_G	NOCALL	D.Low Probability	1.511238	.307692	5515.6	5.581826	1.951286	591.476141		1.084678
P15	201322P9_G	G	A.Conservative	3.392474	.987729	6445.3	17.420671	18.680857	619.723437		.401862
P15	201694P4_G	G	A.Conservative	2.355548	.991113	5337.5	35.003416	31.787085	623.547779		.401862
P15	208825P7_G	G	A.Conservative	4.437208	.997673	7129.7	16.668761	22.909147	556.943332		.401862
P15	209189P2_G	G	A.Conservative	3.393416	.997357	6277.1	55.936695	58.500486	608.607433		.401862
P15	210090P15_G	G	B.Moderate	2.577385	.90531	5515.6	7.842492	7.317245	622.442773		.401862
P16	201322P9_G	G	A.Conservative	3.828708	.991803	6445.3	23.415788	21.37817	589.406723		.428136
P16	201694P4_G	G	A.Conservative	2.982204	.994075	5337.5	48.382677	37.563645	610.601796		.428136
P16	208825P7_G	G	A.Conservative	3.921252	.996786	7129.7	20.806145	21.041641	575.662278		.428136
P16	209189P2_G	G	A.Conservative	3.796367	.995743	6277.1	68.878345	61.336172	579.754834		.428136
P16	210090P15_G	NOCALL	D.Low Probability	2.655821	.229072	5515.6	4.524282	1.478469	610.703041		1.111027
P17	201322P9_G	G	A.Conservative	3.479283	.997124	6445.3	29.656444	25.62947	654.660469		.491663
P17	201694P4_G	G	A.Conservative	2.494115	.997816	5337.5	42.164891	30.772155	642.669267		.491663
P17	208825P7_G	G	A.Conservative	4.039089	.996356	7129.7	29.558642	28.337245	605.545198		.491663
P17	209189P2_G	G	A.Conservative	3.440016	.998023	6277.1	81.411352	68.587675	639.89594		.491663
P17	210090P15_G	NOCALL	D.Low Probability	2.507404	.381749	5515.6	7.206091	2.380718	583.392606		1.145085
P18	201322P9_G	G	A.Conservative	3.3489	.990615	6445.3	21.818241	18.781515	567.675341		.475556
P18	201694P4_G	G	A.Conservative	2.335169	.995839	5337.5	31.559253	23.207105	606.034972		.475556
P18	208825P7_G	G	A.Conservative	4.181702	.996563	7129.7	23.316577	22.164359	544.037459		.475556
P18	209189P2_G	G	A.Conservative	3.345099	.997342	6277.1	80.33536	67.511411	558.976047		.475556
P18	210090P15_G	NOCALL	D.Low Probability	1.915398	.994795	5515.6	19.328118	6.852699	557.204926		.927109
P19	201322P9_G	G	A.Conservative	.746694	.989352	6445.3	12.870757	13.048892	619.126257		.41242
P19	201694P4_G	G	A.Conservative	-.234149	.987581	5337.5	22.631413	19.323728	646.305989		.41242
P19	208825P7_G	G	A.Conservative	1.243239	.996854	7129.7	14.636438	19.47517	609.587151		.41242
P19	209189P2_G	G	A.Conservative	.798517	.997209	6277.1	42.069061	41.556098	603.81785		.41242
P19	210090P15_G	NOCALL	D.Low Probability	.630489	.418682	5515.6	6.405642	2.632107	602.342095		1.059712
P20	201322P9_G	G	A.Conservative	3.510906	.989477	6445.3	21.247855	18.688674	611.993567		.469089
P20	201694P4_G	G	A.Conservative	2.559552	.994936	5337.5	30.519517	22.894841	619.797968		.469089
P20	208825P7_G	G	A.Conservative	4.214886	.997895	7129.7	22.986798	22.340623	539.520885		.469089
P20	209189P2_G	G	A.Conservative	3.495674	.998054	6277.1	64.168304	55.087656	612.024287		.469089
P20	210090P15_G	NOCALL	D.Low Probability	1.898214	.505474	5515.6	8.626515	3.112602	571.15127		1.07206
P21	201322P9_G	G	A.Conservative	3.943828	.992818	6445.3	19.175611	15.262467	538.638224		.494334
P21	201694P4_G	NOCALL	D.Low Probability	1.764429	.991387	5337.5	43.050851	12.323167	588.060284		1.191627
P21	208825P7_G	G	A.Conservative	4.763257	.996899	7129.7	16.405828	19.817311	581.352383		.494334
P21	209189P2_G	G	A.Conservative	3.811286	.996029	6277.1	58.535489	45.393968	535.671118		.494334
P21	210090P15_G	NOCALL	D.Low Probability	2.093339	.449837	5515.6	9.403311	2.767229	541.855447		1.191627
P22	201322P9_G	G	A.Conservative	3.023518	.992747	6445.3	21.938101	19.862792	628.003248		.401109
P22	201694P4_G	G	A.Conservative	1.987426	.998062	5337.5	36.815764	27.817764	649.634493		.401109
P22	208825P7_G	G	A.Conservative	3.58205	.997929	7129.7	14.953841	19.831794	539.655545		.401109
P22	209189P2_G	G	A.Conservative	2.955799	.997674	6277.1	68.47333	60.313689	622.811446		.401109
P22	210090P15_G	NOCALL	D.Low Probability	2.023408	.27741	5515.6	4.975161	1.749184	574.975945		.925627
P23	201322P9_G	NOCALL	I.Bad Spectrum	0	0	0	0	0	0		0
P23	201694P4_G	NOCALL	I.Bad Spectrum	0	0	0	0	0	0		0
P23	208825P7_G	NOCALL	I.Bad Spectrum	0	0	0	0	0	0		0
P23	209189P2_G	NOCALL	I.Bad Spectrum	0	0	0	0	0	0		0
P23	210090P15_G	NOCALL	I.Bad Spectrum	0	0	0	0	0	0		0
P24	201322P9_G	NOCALL	I.Bad Spectrum	0	0	0	0	0	0		0
P24	201694P4_G	NOCALL	I.Bad Spectrum	0	0	0	0	0	0		0
P24	208825P7_G	NOCALL	I.Bad Spectrum	0	0	0	0	0	0		0
P24	209189P2_G	NOCALL	I.Bad Spectrum	0	0	0	0	0	0		0
P24	210090P15_G	NOCALL	I.Bad Spectrum	0	0	0	0	0	0		0
