# Supplementary material for: Gene expression-based screening for inhibitors of PDGFR signaling
Source: Genome Biol. 2008 Mar 1;9(3):R47. doi: 10.1186/gb-2008-9-3-r47 (PMC2397499; doi:10.1186/gb-2008-9-3-r47)
Supplement: Additional data file 1 — Primary screen data. [file gb-2008-9-3-r47-S1.zip › Primary_Screen_Data/ScreenData/ScreenASDI2/PLATE28053.1_0819.DTL]

Sequenom db=biomass genotype results details	Plate=28053, ExpNo=1	TimeStamp=0819	filename=PLATE28053.1_0819.DTL
well_position	assay_id	genotype_id	Call_Status_LU.description	max_shift	Call.score	Picked_Peaks.mass	Picked_Peaks.height	Picked_Peaks.snr	Picked_Peaks.resolution	Picked_Peaks.integral	Spectra.noise_std_dev
A01	201322P9_G	NOCALL	I.Bad Spectrum	0	0	0	0	0	0		0
A01	201694P4_G	NOCALL	I.Bad Spectrum	0	0	0	0	0	0		0
A01	208825P7_G	NOCALL	I.Bad Spectrum	0	0	0	0	0	0		0
A01	209189P2_G	NOCALL	I.Bad Spectrum	0	0	0	0	0	0		0
A01	210090P15_G	NOCALL	I.Bad Spectrum	0	0	0	0	0	0		0
A02	201322P9_G	NOCALL	I.Bad Spectrum	0	0	0	0	0	0		0
A02	201694P4_G	NOCALL	I.Bad Spectrum	0	0	0	0	0	0		0
A02	208825P7_G	NOCALL	I.Bad Spectrum	0	0	0	0	0	0		0
A02	209189P2_G	NOCALL	I.Bad Spectrum	0	0	0	0	0	0		0
A02	210090P15_G	NOCALL	I.Bad Spectrum	0	0	0	0	0	0		0
A03	201322P9_G	G	A.Conservative	2.060919	.903281	6445.3	7.08726	9.115557	687.383705		.311673
A03	201694P4_G	G	A.Conservative	-.015731	.996935	5337.5	23.03818	14.423786	625.544748		.545168
A03	208825P7_G	G	A.Conservative	2.714831	.995425	7129.7	8.186147	11.746955	625.588133		.311673
A03	209189P2_G	G	A.Conservative	2.09022	.998955	6277.1	17.965776	22.495433	678.417151		.311673
A03	210090P15_G	NOCALL	I.Bad Spectrum	0	0	0	0	0	0		0
A04	201322P9_G	G	A.Conservative	2.821601	.991862	6445.3	9.559062	11.103521	610.65448		.37559
A04	201694P4_G	G	A.Conservative	2.574818	.996501	5337.5	18.503009	17.516706	618.925843		.37559
A04	208825P7_G	G	A.Conservative	3.452085	.997029	7129.7	6.574155	12.154774	507.891517		.37559
A04	209189P2_G	G	A.Conservative	2.847206	.998734	6277.1	39.106964	44.084441	606.31884		.37559
A04	210090P15_G	NOCALL	I.Bad Spectrum	0	0	0	0	0	0		0
A05	201322P9_G	G	A.Conservative	3.162105	.99445	6445.3	9.873088	14.502726	689.517484		.348147
A05	201694P4_G	NOCALL	D.Low Probability	2.299545	.993895	5337.5	25.733693	12.582471	666.474098		.791828
A05	208825P7_G	G	A.Conservative	3.359158	.994454	7129.7	9.749124	15.831046	615.815141		.348147
A05	209189P2_G	G	A.Conservative	3.113357	.997462	6277.1	37.118824	53.152426	676.582823		.348147
A05	210090P15_G	NOCALL	I.Bad Spectrum	0	0	0	0	0	0		0
A06	201322P9_G	G	A.Conservative	1.987748	.989689	6445.3	21.514283	29.215988	643.641502		.385105
A06	201694P4_G	G	A.Conservative	2.050535	.997741	5337.5	48.080979	55.866398	649.190024		.385105
A06	208825P7_G	G	A.Conservative	2.463675	.997303	7129.7	18.387504	27.353001	629.613123		.385105
A06	209189P2_G	G	A.Conservative	2.000882	.998081	6277.1	58.447954	77.572122	625.725773		.385105
A06	210090P15_G	NOCALL	D.Low Probability	2.074184	.361254	5515.6	4.449539	2.257547	658.114122		.85207
A07	201322P9_G	G	A.Conservative	1.349782	.99343	6445.3	20.456403	19.004691	654.37057		.480875
A07	201694P4_G	G	A.Conservative	1.336815	.996552	5337.5	22.474074	17.994788	686.687314		.480875
A07	208825P7_G	G	A.Conservative	2.358434	.99866	7129.7	22.065568	22.491214	615.444122		.480875
A07	209189P2_G	G	A.Conservative	1.336478	.998086	6277.1	45.156049	41.008151	678.357088		.480875
A07	210090P15_G	NOCALL	D.Low Probability	.370017	.618778	5515.6	10.603849	3.775086	638.502762		1.127219
A08	201322P9_G	G	A.Conservative	2.472281	.992426	6445.3	25.312255	22.242752	587.098759		.441574
A08	201694P4_G	G	A.Conservative	2.178784	.998691	5337.5	75.684575	56.407404	643.182038		.441574
A08	208825P7_G	G	A.Conservative	3.216434	.995697	7129.7	28.088323	27.381888	539.843603		.441574
A08	209189P2_G	G	A.Conservative	2.475942	.997841	6277.1	87.957678	75.369987	574.955994		.441574
A08	210090P15_G	G	A.Conservative	2.222137	.9966	5515.6	14.816715	11.337442	655.007086		.441574
A09	201322P9_G	G	A.Conservative	1.892577	.994133	6445.3	19.117335	17.432297	599.378511		.391259
A09	201694P4_G	G	A.Conservative	1.410504	.99675	5337.5	38.432697	29.455878	616.034343		.391259
A09	208825P7_G	G	A.Conservative	3.273041	.996885	7129.7	21.550823	21.941019	558.85872		.391259
A09	209189P2_G	G	A.Conservative	1.913184	.99876	6277.1	69.674496	61.864331	584.926351		.391259
A09	210090P15_G	NOCALL	D.Low Probability	1.309613	.374573	5515.6	6.295909	2.324587	629.385932		1.006107
A10	201322P9_G	G	A.Conservative	2.990645	.996388	6445.3	28.88025	25.992174	625.041766		.447148
A10	201694P4_G	G	A.Conservative	2.140815	.997722	5337.5	63.728684	48.695417	652.63102		.447148
A10	208825P7_G	G	A.Conservative	3.917925	.997461	7129.7	28.361443	28.281897	575.180428		.447148
A10	209189P2_G	G	A.Conservative	2.986958	.996331	6277.1	89.979251	78.9886	609.115217		.447148
A10	210090P15_G	NOCALL	D.Low Probability	1.663847	.444457	5515.6	7.946152	2.757915	646.000712		1.025557
A11	201322P9_G	G	A.Conservative	3.0999	.992108	6445.3	27.845819	26.112023	641.691372		.446361
A11	201694P4_G	G	A.Conservative	2.576058	.997962	5337.5	59.535969	47.749538	644.389085		.446361
A11	208825P7_G	G	A.Conservative	4.094386	.996678	7129.7	29.310075	30.319534	564.671954		.446361
A11	209189P2_G	G	A.Conservative	3.105579	.99737	6277.1	94.529669	86.556442	624.481575		.446361
A11	210090P15_G	G	A.Conservative	2.61932	.993021	5515.6	12.940013	10.641547	643.664881		.446361
A12	201322P9_G	G	A.Conservative	2.785078	.993801	6445.3	22.892878	22.722639	601.121079		.418967
A12	201694P4_G	G	A.Conservative	2.462795	.997982	5337.5	72.783612	62.023504	619.080934		.418967
A12	208825P7_G	G	A.Conservative	4.17085	.998402	7129.7	24.799599	27.108403	542.162325		.418967
A12	209189P2_G	G	A.Conservative	2.789189	.996991	6277.1	90.44089	87.697381	583.524328		.418967
A12	210090P15_G	G	A.Conservative	2.536657	.998268	5515.6	34.115936	29.788863	640.523964		.418967
A13	201322P9_G	G	A.Conservative	1.758471	.995849	6445.3	25.200196	29.404534	657.184004		.38308
A13	201694P4_G	G	A.Conservative	1.331827	.997487	5337.5	61.325286	61.32435	644.306683		.38308
A13	208825P7_G	G	A.Conservative	2.712613	.996499	7129.7	25.253252	32.419184	607.664189		.38308
A13	209189P2_G	G	A.Conservative	1.758965	.998059	6277.1	90.357028	102.998623	644.794219		.38308
A13	210090P15_G	NOCALL	D.Low Probability	1.040597	.416264	5515.6	6.573203	2.602956	630.204908		.995453
A14	201322P9_G	G	A.Conservative	1.400787	.993994	6445.3	22.517162	24.692846	634.978126		.382251
A14	201694P4_G	G	A.Conservative	1.360013	.997257	5337.5	57.436878	53.190012	632.683327		.382251
A14	208825P7_G	G	A.Conservative	2.465358	.998306	7129.7	21.381293	26.015562	590.409042		.382251
A14	209189P2_G	G	A.Conservative	1.413168	.99744	6277.1	65.373595	69.884327	616.683626		.382251
A14	210090P15_G	NOCALL	D.Low Probability	1.201258	.520914	5515.6	8.038167	3.225784	635.159027		.95742
A15	201322P9_G	G	A.Conservative	2.846787	.993513	6445.3	21.894437	28.361946	590.353807		.391001
A15	201694P4_G	G	A.Conservative	2.231623	.99753	5337.5	58.650172	64.683175	621.251163		.391001
A15	208825P7_G	G	A.Conservative	3.915361	.996955	7129.7	19.215684	27.362056	530.892708		.391001
A15	209189P2_G	G	A.Conservative	2.840951	.995389	6277.1	69.254949	87.610284	583.038389		.391001
A15	210090P15_G	NOCALL	D.Low Probability	2.030383	.536153	5515.6	8.247081	3.306058	647.602488		.931603
A16	201322P9_G	G	A.Conservative	2.697201	.991152	6445.3	28.280184	28.185126	635.480367		.401264
A16	201694P4_G	G	A.Conservative	2.327026	.99766	5337.5	88.922044	75.62664	652.97491		.401264
A16	208825P7_G	G	A.Conservative	4.01104	.997748	7129.7	26.823419	29.554272	597.527698		.401264
A16	209189P2_G	G	A.Conservative	2.700442	.99807	6277.1	103.380855	100.563099	619.188581		.401264
A16	210090P15_G	G	A.Conservative	2.406311	.996835	5515.6	43.865252	38.263305	665.37269		.401264
A17	201322P9_G	G	A.Conservative	2.870271	.995978	6445.3	35.003173	29.766894	621.644819		.492537
A17	201694P4_G	G	A.Conservative	2.524596	.997244	5337.5	80.399401	58.6374	642.787198		.492537
A17	208825P7_G	G	A.Conservative	4.229274	.99758	7129.7	32.284652	30.24636	551.947434		.492537
A17	209189P2_G	G	A.Conservative	2.882961	.998163	6277.1	96.519139	80.176959	604.379198		.492537
A17	210090P15_G	G	A.Conservative	2.560441	.991785	5515.6	16.023986	11.977332	655.599335		.492537
A18	201322P9_G	G	A.Conservative	1.811773	.993174	6445.3	20.181126	21.705526	623.732638		.371796
A18	201694P4_G	G	A.Conservative	1.346859	.996895	5337.5	58.592572	53.585603	617.128557		.371796
A18	208825P7_G	G	A.Conservative	2.912018	.998455	7129.7	19.327239	23.019981	607.888828		.371796
A18	209189P2_G	G	A.Conservative	1.818569	.998359	6277.1	56.850881	59.650762	606.75064		.371796
A18	210090P15_G	NOCALL	D.Low Probability	.774793	.996255	5515.6	29.84976	12.860766	655.936516		.876874
A19	201322P9_G	G	A.Conservative	1.558374	.993957	6445.3	27.736926	27.603099	643.551884		.409376
A19	201694P4_G	G	A.Conservative	1.067112	.997477	5337.5	73.713767	62.569084	637.947442		.409376
A19	208825P7_G	G	A.Conservative	2.645127	.997527	7129.7	29.566196	32.51967	620.429572		.409376
A19	209189P2_G	G	A.Conservative	1.555302	.997464	6277.1	88.570329	86.030293	627.704092		.409376
A19	210090P15_G	NOCALL	D.Low Probability	.830682	.356146	5515.6	6.74809	2.244233	651.017365		1.0529
A20	201322P9_G	G	A.Conservative	2.150474	.993736	6445.3	28.943728	29.781192	680.908549		.384617
A20	201694P4_G	G	A.Conservative	1.94437	.998689	5337.5	78.243201	68.681509	663.29902		.384617
A20	208825P7_G	G	A.Conservative	2.717076	.996519	7129.7	26.996897	30.720646	619.357886		.384617
A20	209189P2_G	G	A.Conservative	2.155871	.997841	6277.1	84.399356	84.753681	661.548981		.384617
A20	210090P15_G	G	A.Conservative	1.999697	.996626	5515.6	31.93422	28.751135	685.807663		.384617
A21	201322P9_G	G	A.Conservative	2.690213	.991624	6445.3	29.298179	32.043772	613.749894		.401542
A21	201694P4_G	G	A.Conservative	2.265979	.995584	5337.5	79.56173	75.028643	628.184855		.401542
A21	208825P7_G	G	A.Conservative	3.147323	.995472	7129.7	27.919816	33.510901	579.653588		.401542
A21	209189P2_G	G	A.Conservative	2.690459	.996538	6277.1	92.169546	98.553853	598.386548		.401542
A21	210090P15_G	NOCALL	D.Low Probability	1.870875	.995696	5515.6	39.423744	15.473485	638.757452		.989027
A22	201322P9_G	G	A.Conservative	2.702664	.992784	6445.3	34.98587	31.679546	613.939907		.438395
A22	201694P4_G	G	A.Conservative	2.016653	.99794	5337.5	88.237848	68.192535	658.433158		.438395
A22	208825P7_G	G	A.Conservative	3.492753	.994675	7129.7	31.885121	31.914317	574.460254		.438395
A22	209189P2_G	G	A.Conservative	2.710668	.995801	6277.1	94.49645	83.516118	597.524113		.438395
A22	210090P15_G	NOCALL	D.Low Probability	1.65714	.668763	5515.6	10.62495	4.086204	677.94494		.974959
A23	201322P9_G	NOCALL	I.Bad Spectrum	0	0	0	0	0	0		0
A23	201694P4_G	NOCALL	I.Bad Spectrum	0	0	0	0	0	0		0
A23	208825P7_G	NOCALL	I.Bad Spectrum	0	0	0	0	0	0		0
A23	209189P2_G	NOCALL	I.Bad Spectrum	0	0	0	0	0	0		0
A23	210090P15_G	NOCALL	I.Bad Spectrum	0	0	0	0	0	0		0
A24	201322P9_G	NOCALL	I.Bad Spectrum	0	0	0	0	0	0		0
A24	201694P4_G	NOCALL	I.Bad Spectrum	0	0	0	0	0	0		0
A24	208825P7_G	NOCALL	I.Bad Spectrum	0	0	0	0	0	0		0
A24	209189P2_G	NOCALL	I.Bad Spectrum	0	0	0	0	0	0		0
A24	210090P15_G	NOCALL	I.Bad Spectrum	0	0	0	0	0	0		0
B01	201322P9_G	NOCALL	I.Bad Spectrum	0	0	0	0	0	0		0
B01	201694P4_G	NOCALL	I.Bad Spectrum	0	0	0	0	0	0		0
B01	208825P7_G	NOCALL	I.Bad Spectrum	0	0	0	0	0	0		0
B01	209189P2_G	NOCALL	I.Bad Spectrum	0	0	0	0	0	0		0
B01	210090P15_G	NOCALL	I.Bad Spectrum	0	0	0	0	0	0		0
B02	201322P9_G	NOCALL	I.Bad Spectrum	0	0	0	0	0	0		0
B02	201694P4_G	NOCALL	I.Bad Spectrum	0	0	0	0	0	0		0
B02	208825P7_G	NOCALL	I.Bad Spectrum	0	0	0	0	0	0		0
B02	209189P2_G	NOCALL	I.Bad Spectrum	0	0	0	0	0	0		0
B02	210090P15_G	NOCALL	I.Bad Spectrum	0	0	0	0	0	0		0
B03	201322P9_G	G	A.Conservative	3.369414	.996414	6445.3	14.506993	17.578141	620.97168		.378908
B03	201694P4_G	G	A.Conservative	2.852238	.997354	5337.5	31.833502	32.807452	645.741527		.378908
B03	208825P7_G	G	A.Conservative	4.248378	.996634	7129.7	8.718575	11.652359	445.367352		.378908
B03	209189P2_G	G	A.Conservative	3.34753	.996547	6277.1	48.694116	57.581667	605.265004		.378908
B03	210090P15_G	NOCALL	I.Bad Spectrum	0	0	0	0	0	0		0
B04	201322P9_G	G	A.Conservative	3.668544	.997719	6445.3	12.912088	14.561157	633.641913		.340771
B04	201694P4_G	G	A.Conservative	2.857666	.990881	5337.5	15.066099	14.260993	642.899513		.340771
B04	208825P7_G	G	A.Conservative	4.458329	.995846	7129.7	8.68827	20.503954	517.298026		.340771
B04	209189P2_G	G	A.Conservative	3.6505	.997101	6277.1	38.750929	42.553952	623.289555		.340771
B04	210090P15_G	NOCALL	I.Bad Spectrum	0	0	0	0	0	0		0
B05	201322P9_G	G	A.Conservative	3.220991	.992185	6445.3	12.912717	17.023193	628.145936		.337155
B05	201694P4_G	G	A.Conservative	2.901839	.998783	5337.5	32.532832	36.396909	656.111611		.337155
B05	208825P7_G	G	A.Conservative	4.080045	.997333	7129.7	10.201939	19.479286	583.779257		.337155
B05	209189P2_G	G	A.Conservative	3.219742	.998399	6277.1	40.626833	52.254757	614.131663		.337155
B05	210090P15_G	NOCALL	D.Low Probability	2.585329	.999005	5515.6	15.064356	7.395565	637.426247		.761558
B06	201322P9_G	G	A.Conservative	3.438771	.995272	6445.3	16.938016	14.272424	557.418313		.482542
B06	201694P4_G	G	A.Conservative	2.673293	.996131	5337.5	29.077846	20.656554	606.66499		.482542
B06	208825P7_G	G	A.Conservative	4.525062	.996004	7129.7	13.862356	13.099141	493.735956		.482542
B06	209189P2_G	G	A.Conservative	3.46077	.997994	6277.1	48.723857	40.009712	542.098636		.482542
B06	210090P15_G	NOCALL	I.Bad Spectrum	0	0	0	0	0	0		0
B07	201322P9_G	G	A.Conservative	1.62876	.995121	6445.3	21.252317	23.627097	693.942007		.414769
B07	201694P4_G	G	A.Conservative	1.724886	.998615	5337.5	55.082355	52.130141	687.352533		.414769
B07	208825P7_G	G	A.Conservative	2.556303	.997454	7129.7	20.866401	25.579078	622.802516		.414769
B07	209189P2_G	G	A.Conservative	1.63312	.996627	6277.1	69.237694	75.140234	675.215235		.414769
B07	210090P15_G	NOCALL	D.Low Probability	.729086	.487044	5515.6	7.321932	3.013905	649.074887		.974866
B08	201322P9_G	G	A.Conservative	2.060166	.995782	6445.3	21.538628	24.339852	676.594659		.380618
B08	201694P4_G	G	A.Conservative	1.834082	.997504	5337.5	54.369415	52.529892	674.704091		.380618
B08	208825P7_G	G	A.Conservative	3.063987	.997717	7129.7	24.784265	30.87985	570.948947		.380618
B08	209189P2_G	G	A.Conservative	2.069598	.99816	6277.1	85.92192	94.813722	657.14943		.380618
B08	210090P15_G	NOCALL	D.Low Probability	1.786935	.14965	5515.6	1.768254	1.02842	655.13552		.702534
B09	201322P9_G	G	A.Conservative	3.281511	.993243	6445.3	26.968977	28.156546	580.357438		.42359
B09	201694P4_G	G	A.Conservative	2.625192	.99808	5337.5	66.910677	59.406616	618.651704		.42359
B09	208825P7_G	G	A.Conservative	4.542026	.997952	7129.7	26.123443	30.123909	566.088329		.42359
B09	209189P2_G	G	A.Conservative	3.283515	.99728	6277.1	82.025529	83.572685	563.205938		.42359
B09	210090P15_G	NOCALL	D.Low Probability	2.046295	.995335	5515.6	20.888046	9.055031	615.600897		.992377
B10	201322P9_G	G	A.Conservative	3.388186	.99597	6445.3	25.328864	24.6031	589.174108		.436151
B10	201694P4_G	G	A.Conservative	2.906178	.997982	5337.5	94.808911	79.178485	626.563449		.436151
B10	208825P7_G	G	A.Conservative	4.655755	.995982	7129.7	25.579049	27.326165	516.972812		.436151
B10	209189P2_G	G	A.Conservative	3.388948	.996089	6277.1	95.662941	90.789209	572.514857		.436151
B10	210090P15_G	NOCALL	D.Low Probability	2.431665	.99592	5515.6	43.700699	17.271712	596.636624		1.018373
B11	201322P9_G	G	A.Conservative	2.562041	.991808	6445.3	26.957481	27.308342	612.842534		.407962
B11	201694P4_G	G	A.Conservative	1.782583	.997698	5337.5	80.182524	69.432015	614.56625		.407962
B11	208825P7_G	G	A.Conservative	3.906762	.998889	7129.7	26.22022	29.315793	574.204759		.407962
B11	209189P2_G	G	A.Conservative	2.562333	.996054	6277.1	86.241804	85.29878	596.892636		.407962
B11	210090P15_G	NOCALL	D.Low Probability	1.553774	.650804	5515.6	10.439319	3.964895	612.988348		.906343
B12	201322P9_G	G	A.Conservative	3.135305	.994811	6445.3	26.789006	33.172176	594.803123		.380795
B12	201694P4_G	G	A.Conservative	2.952981	.998863	5337.5	74.260085	79.209072	659.488697		.380795
B12	208825P7_G	G	A.Conservative	4.094209	.996758	7129.7	25.742105	34.935213	588.702194		.380795
B12	209189P2_G	G	A.Conservative	3.13413	.996837	6277.1	83.284632	100.835728	579.697618		.380795
B12	210090P15_G	G	A.Conservative	2.974695	.997295	5515.6	27.416941	29.959629	664.609117		.380795
B13	201322P9_G	G	A.Conservative	2.153635	.995685	6445.3	30.403998	28.56579	626.482395		.427653
B13	201694P4_G	G	A.Conservative	2.158435	.997412	5337.5	62.7335	50.259879	641.161858		.427653
B13	208825P7_G	G	A.Conservative	2.411014	.994857	7129.7	31.698758	32.92972	643.431652		.427653
B13	209189P2_G	G	A.Conservative	2.154849	.995911	6277.1	87.928777	80.623698	609.254248		.427653
B13	210090P15_G	G	A.Conservative	2.223282	.997518	5515.6	42.771021	35.151482	662.236538		.427653
B14	201322P9_G	G	A.Conservative	2.311682	.996773	6445.3	20.247785	20.409292	611.445559		.385182
B14	201694P4_G	G	A.Conservative	1.79884	.996185	5337.5	53.696595	45.597684	646.502158		.385182
B14	208825P7_G	G	A.Conservative	3.205558	.997385	7129.7	18.6039	20.86894	589.128212		.385182
B14	209189P2_G	G	A.Conservative	2.315118	.998057	6277.1	67.873844	66.645194	596.129498		.385182
B14	210090P15_G	NOCALL	D.Low Probability	1.603516	.935503	5515.6	14.18728	5.669022	641.814311		.933748
B15	201322P9_G	G	A.Conservative	3.295018	.993622	6445.3	31.782544	29.169128	609.759191		.433094
B15	201694P4_G	G	A.Conservative	2.886894	.998474	5337.5	74.345588	58.015424	626.843238		.433094
B15	208825P7_G	G	A.Conservative	4.643402	.996845	7129.7	25.330877	25.74976	516.630045		.433094
B15	209189P2_G	G	A.Conservative	3.29609	.996492	6277.1	83.876658	75.096225	593.60105		.433094
B15	210090P15_G	G	A.Conservative	2.901044	.996558	5515.6	16.409811	13.142045	634.515443		.433094
B16	201322P9_G	G	A.Conservative	2.668388	.995678	6445.3	29.537998	29.582937	598.763063		.411787
B16	201694P4_G	G	A.Conservative	2.239524	.998036	5337.5	79.285451	68.022427	627.06163		.411787
B16	208825P7_G	G	A.Conservative	3.88498	.997206	7129.7	29.157119	32.199969	559.049979		.411787
B16	209189P2_G	G	A.Conservative	2.670082	.997222	6277.1	85.139022	83.274566	582.994512		.411787
B16	210090P15_G	NOCALL	D.Low Probability	1.943639	.679806	5515.6	10.153742	4.173211	646.419783		.9221
B17	201322P9_G	G	A.Conservative	2.787556	.992839	6445.3	28.358027	30.631939	604.324042		.393943
B17	201694P4_G	G	A.Conservative	2.505053	.997435	5337.5	84.0839	77.888938	642.474167		.393943
B17	208825P7_G	G	A.Conservative	3.457606	.997897	7129.7	29.713825	35.34171	597.188684		.393943
B17	209189P2_G	G	A.Conservative	2.799471	.996248	6277.1	83.948002	88.579984	590.195524		.393943
B17	210090P15_G	G	A.Conservative	2.501995	.994772	5515.6	17.941501	17.033995	676.191794		.393943
B18	201322P9_G	G	A.Conservative	2.487815	.990138	6445.3	22.776658	24.225645	575.431212		.408802
B18	201694P4_G	G	A.Conservative	2.229771	.997639	5337.5	74.344527	67.075423	612.358697		.408802
B18	208825P7_G	G	A.Conservative	3.611158	.995885	7129.7	23.536471	27.690771	547.087738		.408802
B18	209189P2_G	G	A.Conservative	2.492834	.996258	6277.1	74.101176	76.884891	560.345276		.408802
B18	210090P15_G	NOCALL	D.Low Probability	1.808351	.994376	5515.6	23.786414	10.222201	598.118936		.889514
B19	201322P9_G	G	A.Conservative	2.052723	.994467	6445.3	32.031868	32.541893	598.601566		.465139
B19	201694P4_G	G	A.Conservative	1.759506	.998189	5337.5	89.48469	79.032139	634.063818		.465139
B19	208825P7_G	G	A.Conservative	3.025429	.996669	7129.7	30.346393	33.642345	556.914605		.465139
B19	209189P2_G	G	A.Conservative	2.053086	.998282	6277.1	81.587486	81.141962	584.696801		.465139
B19	210090P15_G	NOCALL	D.Low Probability	1.28392	.231829	5515.6	4.861159	1.521784	645.999967		1.153052
B20	201322P9_G	G	A.Conservative	2.55081	.995542	6445.3	30.717769	35.998273	622.270151		.369144
B20	201694P4_G	G	A.Conservative	2.257184	.998655	5337.5	81.970546	82.746304	683.23743		.369144
B20	208825P7_G	G	A.Conservative	3.175949	.995216	7129.7	26.910874	34.638042	593.539355		.369144
B20	209189P2_G	G	A.Conservative	2.551413	.997552	6277.1	76.558856	87.698895	605.437794		.369144
B20	210090P15_G	NOCALL	D.Low Probability	1.727513	.996155	5515.6	37.235086	14.725833	652.537519		.902712
B21	201322P9_G	G	A.Conservative	2.780592	.993967	6445.3	23.71356	22.133634	587.279836		.429376
B21	201694P4_G	G	A.Conservative	2.349056	.995899	5337.5	72.858441	57.785987	608.156187		.429376
B21	208825P7_G	G	A.Conservative	4.11088	.997831	7129.7	23.630457	24.43202	533.583097		.429376
B21	209189P2_G	G	A.Conservative	2.790072	.996649	6277.1	77.136102	70.231297	572.492536		.429376
B21	210090P15_G	NOCALL	D.Low Probability	2.038314	.993431	5515.6	44.768072	17.882065	624.937287		.961304
B22	201322P9_G	G	A.Conservative	2.362507	.992799	6445.3	26.562879	29.989075	665.158307		.364536
B22	201694P4_G	G	A.Conservative	1.503993	.99722	5337.5	67.795925	65.540922	668.497208		.364536
B22	208825P7_G	G	A.Conservative	3.449177	.996747	7129.7	24.880503	30.974797	652.699244		.364536
B22	209189P2_G	G	A.Conservative	2.352389	.994761	6277.1	76.27362	84.082264	647.360446		.364536
B22	210090P15_G	NOCALL	D.Low Probability	1.401019	.533242	5515.6	7.86677	3.289703	668.191359		.889576
B23	201322P9_G	NOCALL	I.Bad Spectrum	0	0	0	0	0	0		0
B23	201694P4_G	NOCALL	I.Bad Spectrum	0	0	0	0	0	0		0
B23	208825P7_G	NOCALL	I.Bad Spectrum	0	0	0	0	0	0		0
B23	209189P2_G	NOCALL	I.Bad Spectrum	0	0	0	0	0	0		0
B23	210090P15_G	NOCALL	I.Bad Spectrum	0	0	0	0	0	0		0
B24	201322P9_G	NOCALL	I.Bad Spectrum	0	0	0	0	0	0		0
B24	201694P4_G	NOCALL	I.Bad Spectrum	0	0	0	0	0	0		0
B24	208825P7_G	NOCALL	I.Bad Spectrum	0	0	0	0	0	0		0
B24	209189P2_G	NOCALL	I.Bad Spectrum	0	0	0	0	0	0		0
B24	210090P15_G	NOCALL	I.Bad Spectrum	0	0	0	0	0	0		0
C01	201322P9_G	G	A.Conservative	2.193657	.993134	6445.3	11.936729	12.275987	606.34851		.502809
C01	201694P4_G	NOCALL	D.Low Probability	1.134208	.987962	5337.5	24.185643	9.709688	598.590241		1.019466
C01	208825P7_G	G	A.Conservative	3.767888	.996921	7129.7	7.057144	11.541473	515.025416		.502809
C01	209189P2_G	G	A.Conservative	2.153347	.996156	6277.1	21.865588	21.949432	596.578494		.502809
C01	210090P15_G	NOCALL	I.Bad Spectrum	0	0	0	0	0	0		0
C02	201322P9_G	G	A.Conservative	2.534471	.99459	6445.3	14.227194	13.711888	664.824143		.433708
C02	201694P4_G	NOCALL	D.Low Probability	1.706928	.993912	5337.5	49.408571	20.94118	619.668858		.949684
C02	208825P7_G	G	A.Conservative	3.039801	.997065	7129.7	13.958418	21.47803	589.22216		.433708
C02	209189P2_G	G	A.Conservative	2.28962	.997128	6277.1	17.934557	16.86026	674.18621		.433708
C02	210090P15_G	NOCALL	I.Bad Spectrum	0	0	0	0	0	0		0
C03	201322P9_G	G	A.Conservative	2.975739	.995139	6445.3	11.709233	12.377879	616.339759		.411385
C03	201694P4_G	G	A.Conservative	2.464523	.991506	5337.5	21.722076	19.420934	639.753508		.411385
C03	208825P7_G	G	A.Conservative	3.966438	.997202	7129.7	13.053285	17.655228	579.783412		.411385
C03	209189P2_G	G	A.Conservative	2.971101	.997416	6277.1	48.132157	49.61534	599.779873		.411385
C03	210090P15_G	NOCALL	I.Bad Spectrum	0	0	0	0	0	0		0
C04	201322P9_G	G	A.Conservative	4.611636	.990334	6445.3	9.886135	12.401803	542.69627		.376521
C04	201694P4_G	G	A.Conservative	4.050995	.994396	5337.5	23.787056	25.614658	574.208905		.376521
C04	208825P7_G	G	A.Conservative	5.827153	.99441	7129.7	8.769376	12.073777	519.250741		.376521
C04	209189P2_G	G	A.Conservative	4.63582	.994819	6277.1	34.341596	42.103192	528.25015		.376521
C04	210090P15_G	NOCALL	I.Bad Spectrum	0	0	0	0	0	0		0
C05	201322P9_G	G	A.Conservative	3.505933	.996321	6445.3	12.232675	13.054068	595.934573		.366505
C05	201694P4_G	G	A.Conservative	3.164016	.995033	5337.5	31.403334	27.791428	636.440728		.366505
C05	208825P7_G	G	A.Conservative	4.419208	.992097	7129.7	11.180974	14.444476	478.778488		.366505
C05	209189P2_G	G	A.Conservative	3.524102	.996853	6277.1	54.714902	56.768771	582.41301		.366505
C05	210090P15_G	NOCALL	I.Bad Spectrum	0	0	0	0	0	0		0
C06	201322P9_G	G	A.Conservative	3.79485	.991637	6445.3	18.330889	16.528194	573.373187		.432241
C06	201694P4_G	G	A.Conservative	3.411119	.994969	5337.5	46.682825	35.764406	606.684279		.432241
C06	208825P7_G	G	A.Conservative	4.411517	.996878	7129.7	17.709123	17.697092	527.680979		.432241
C06	209189P2_G	G	A.Conservative	3.814898	.996456	6277.1	71.29879	62.704809	558.503094		.432241
C06	210090P15_G	NOCALL	D.Low Probability	3.084543	.196953	5515.6	2.717941	1.284631	640.268079		.752642
C07	201322P9_G	G	A.Conservative	1.09396	.994863	6445.3	18.552592	19.091659	623.497883		.444284
C07	201694P4_G	G	A.Conservative	.672561	.995524	5337.5	59.907199	52.52745	663.81437		.444284
C07	208825P7_G	G	A.Conservative	2.041808	.997574	7129.7	24.909202	28.259073	640.958606		.444284
C07	209189P2_G	G	A.Conservative	1.100451	.995873	6277.1	81.494707	81.871446	613.89359		.444284
C07	210090P15_G	NOCALL	D.Low Probability	.579191	.530804	5515.6	8.375504	3.26459	660.284504		1.071274
C08	201322P9_G	G	A.Conservative	2.791477	.995231	6445.3	18.522829	22.307099	632.187685		.390229
C08	201694P4_G	G	A.Conservative	2.403834	.997205	5337.5	68.784317	70.812251	618.752256		.390229
C08	208825P7_G	G	A.Conservative	3.752817	.997165	7129.7	20.6436	27.345495	569.640142		.390229
C08	209189P2_G	G	A.Conservative	2.793112	.997686	6277.1	72.944219	85.806389	613.399285		.390229
C08	210090P15_G	NOCALL	D.Low Probability	1.689894	.969894	5515.6	15.1072	5.896784	627.824285		1.028158
C09	201322P9_G	G	A.Conservative	3.256303	.988984	6445.3	21.005792	18.619264	605.675609		.441894
C09	201694P4_G	G	A.Conservative	2.859577	.997797	5337.5	66.587877	50.213356	619.916774		.441894
C09	208825P7_G	G	A.Conservative	4.55704	.996538	7129.7	22.440998	22.033457	561.322514		.441894
C09	209189P2_G	G	A.Conservative	3.263679	.997437	6277.1	75.466677	65.25829	589.30421		.441894
C09	210090P15_G	NOCALL	D.Low Probability	2.425288	.317055	5515.6	4.608708	1.991926	621.480318		.920828
C10	201322P9_G	G	A.Conservative	3.80218	.993946	6445.3	25.059934	21.392108	606.707241		.459463
C10	201694P4_G	G	A.Conservative	3.376949	.997951	5337.5	94.789412	68.875283	602.260982		.459463
C10	208825P7_G	G	A.Conservative	4.553409	.99678	7129.7	26.287151	24.845162	492.494627		.459463
C10	209189P2_G	G	A.Conservative	3.805122	.996696	6277.1	102.837996	85.647816	591.128523		.459463
C10	210090P15_G	NOCALL	D.Low Probability	2.835219	.41533	5515.6	7.398008	2.586017	622.874015		1.004979
C11	201322P9_G	G	A.Conservative	3.412813	.994048	6445.3	16.923476	19.194926	588.045671		.424611
C11	201694P4_G	G	A.Conservative	2.779017	.996614	5337.5	53.62792	52.476448	627.411696		.424611
C11	208825P7_G	G	A.Conservative	4.333551	.996003	7129.7	20.342498	25.248861	524.90236		.424611
C11	209189P2_G	G	A.Conservative	3.421359	.99566	6277.1	73.05225	81.027578	573.935313		.424611
C11	210090P15_G	NOCALL	D.Low Probability	2.2971	.33686	5515.6	4.81451	2.1124	641.427054		.957254
C12	201322P9_G	G	A.Conservative	2.80695	.992798	6445.3	22.984356	21.05541	608.110823		.420045
C12	201694P4_G	G	A.Conservative	1.953488	.995633	5337.5	66.13037	51.542397	614.716827		.420045
C12	208825P7_G	G	A.Conservative	4.161485	.998099	7129.7	22.90434	23.248571	566.444217		.420045
C12	209189P2_G	G	A.Conservative	2.80454	.996225	6277.1	83.293155	74.436917	591.464117		.420045
C12	210090P15_G	NOCALL	D.Low Probability	1.765778	.992548	5515.6	20.601878	6.859646	639.083262		.96465
C13	201322P9_G	G	A.Conservative	1.762024	.994734	6445.3	21.462551	24.478087	687.580243		.378289
C13	201694P4_G	G	A.Conservative	1.359188	.997347	5337.5	67.225874	64.996559	639.665479		.378289
C13	208825P7_G	G	A.Conservative	2.398586	.997363	7129.7	22.278148	28.118949	681.633918		.378289
C13	209189P2_G	G	A.Conservative	1.760879	.99729	6277.1	74.827988	83.242231	670.148525		.378289
C13	210090P15_G	NOCALL	D.Low Probability	.819523	.99478	5515.6	45.033505	17.111194	652.068026		1.00699
C14	201322P9_G	G	A.Conservative	2.948269	.996542	6445.3	25.469935	24.074747	619.910209		.452219
C14	201694P4_G	G	A.Conservative	2.343451	.995772	5337.5	77.849659	63.176336	621.342817		.452219
C14	208825P7_G	G	A.Conservative	3.764152	.997848	7129.7	25.101537	26.112349	557.862101		.452219
C14	209189P2_G	G	A.Conservative	2.951128	.998342	6277.1	81.619195	75.374689	603.369733		.452219
C14	210090P15_G	NOCALL	D.Low Probability	1.771951	.995101	5515.6	25.121212	10.244216	632.217258		1.011311
C15	201322P9_G	G	A.Conservative	3.03561	.992387	6445.3	21.429919	29.078798	707.213012		.362697
C15	201694P4_G	G	A.Conservative	2.475462	.995458	5337.5	78.1664	92.012137	675.75734		.362697
C15	208825P7_G	G	A.Conservative	4.176482	.997477	7129.7	20.779443	30.763998	615.053329		.362697
C15	209189P2_G	G	A.Conservative	3.038485	.99716	6277.1	71.989684	95.615526	689.558318		.362697
C15	210090P15_G	NOCALL	D.Low Probability	2.433508	.988529	5515.6	28.518496	10.973309	647.98162		.922677
C16	201322P9_G	G	A.Conservative	4.765289	.99245	6445.3	16.791198	12.704198	466.091705		.499854
C16	201694P4_G	G	A.Conservative	4.073587	.994401	5337.5	65.86001	41.067274	541.380643		.499854
C16	208825P7_G	G	A.Conservative	6.377606	.995985	7129.7	19.97702	17.011712	387.222374		.499854
C16	209189P2_G	G	A.Conservative	4.774539	.993548	6277.1	55.976939	41.138502	454.743778		.499854
C16	210090P15_G	NOCALL	D.Low Probability	3.669245	.986151	5515.6	33.977525	11.875866	585.811446		1.109966
C17	201322P9_G	G	A.Conservative	3.910276	.995148	6445.3	17.003109	16.239559	603.933353		.410586
C17	201694P4_G	G	A.Conservative	3.266832	.998171	5337.5	59.430954	48.20753	616.623406		.410586
C17	208825P7_G	G	A.Conservative	5.193836	.998147	7129.7	18.04966	19.110962	523.388509		.410586
C17	209189P2_G	G	A.Conservative	3.910029	.997109	6277.1	60.16985	56.050954	587.65614		.410586
C17	210090P15_G	NOCALL	D.Low Probability	2.698593	.9954	5515.6	21.902928	9.325	629.836349		.92631
C18	201322P9_G	G	A.Conservative	2.603014	.992376	6445.3	28.836293	31.640922	579.528905		.375262
C18	201694P4_G	G	A.Conservative	2.18818	.998471	5337.5	75.992388	70.22854	614.465016		.375262
C18	208825P7_G	G	A.Conservative	3.580888	.997612	7129.7	26.967963	32.888551	527.722361		.375262
C18	209189P2_G	G	A.Conservative	2.605884	.997256	6277.1	77.405434	82.760508	565.174889		.375262
C18	210090P15_G	NOCALL	D.Low Probability	1.972884	.991309	5515.6	28.980747	11.354605	625.103346		.954965
C19	201322P9_G	G	A.Conservative	2.608092	.989349	6445.3	24.617801	23.520954	570.199957		.440125
C19	201694P4_G	G	A.Conservative	2.01183	.997978	5337.5	75.978629	62.005608	565.218321		.440125
C19	208825P7_G	G	A.Conservative	3.597099	.997554	7129.7	25.152625	26.518048	533.357889		.440125
C19	209189P2_G	G	A.Conservative	2.608202	.996695	6277.1	79.524134	74.181	555.545716		.440125
C19	210090P15_G	NOCALL	D.Low Probability	1.050884	.828716	5515.6	12.888328	5.060351	591.894186		1.017621
C20	201322P9_G	G	A.Conservative	3.07383	.988775	6445.3	29.962092	29.47224	620.835062		.446784
C20	201694P4_G	G	A.Conservative	2.679622	.998027	5337.5	82.157122	69.295046	653.462606		.446784
C20	208825P7_G	G	A.Conservative	4.172432	.996862	7129.7	28.540884	30.893876	548.947087		.446784
C20	209189P2_G	G	A.Conservative	3.076833	.998336	6277.1	82.844583	79.610445	603.817178		.446784
C20	210090P15_G	NOCALL	D.Low Probability	2.272908	.359956	5515.6	5.397667	2.285357	638.393064		.964787
C21	201322P9_G	G	A.Conservative	2.197743	.994394	6445.3	34.177393	37.395446	734.755427		.392632
C21	201694P4_G	G	A.Conservative	1.539457	.997457	5337.5	67.786819	63.625131	678.478889		.392632
C21	208825P7_G	G	A.Conservative	3.281256	.99794	7129.7	28.562429	34.403326	635.065468		.392632
C21	209189P2_G	G	A.Conservative	2.187489	.998304	6277.1	83.984324	89.771102	716.702722		.392632
C21	210090P15_G	NOCALL	D.Low Probability	1.539657	.325627	5515.6	5.271005	2.04508	668.448324		.886255
C22	201322P9_G	G	A.Conservative	4.226726	.992583	6445.3	31.588348	30.531643	611.134897		.419206
C22	201694P4_G	G	A.Conservative	3.654327	.996322	5337.5	83.134032	68.615262	638.619553		.419206
C22	208825P7_G	G	A.Conservative	5.827002	.996719	7129.7	31.209245	33.327678	534.675177		.419206
C22	209189P2_G	G	A.Conservative	4.229624	.995572	6277.1	100.662373	94.974338	594.836455		.419206
C22	210090P15_G	NOCALL	D.Low Probability	3.043524	.990454	5515.6	23.253124	8.377994	629.532666		1.028352
C23	201322P9_G	G	A.Conservative	3.196397	.9959	6445.3	37.405611	36.057773	578.427169		.383185
C23	201694P4_G	G	A.Conservative	2.519833	.995573	5337.5	65.148693	52.995635	651.155287		.383185
C23	208825P7_G	G	A.Conservative	4.064649	.996192	7129.7	31.147196	33.433388	532.137123		.383185
C23	209189P2_G	G	A.Conservative	3.205885	.997903	6277.1	66.612964	62.565218	566.284211		.383185
C23	210090P15_G	G	A.Conservative	2.642623	.994982	5515.6	18.996512	15.877259	655.66973		.383185
C24	201322P9_G	G	A.Conservative	2.003766	.990806	6445.3	10.384212	13.712029	625.145573		.377373
C24	201694P4_G	NOCALL	D.Low Probability	1.223568	.991365	5337.5	43.961798	15.920611	625.220963		.964124
C24	208825P7_G	NOCALL	D.Low Probability	3.517935	.599094	7129.7	7.744292	3.643093	492.651551		.964124
C24	209189P2_G	G	A.Conservative	1.951901	.995441	6277.1	22.165052	28.569581	680.276748		.377373
C24	210090P15_G	G	C.Aggressive	1.390663	.992425	5515.6	16.479223	6.123845	605.107653		.964124
D01	201322P9_G	G	A.Conservative	.453099	.997833	6445.3	18.291964	12.401057	528.386573		.622138
D01	201694P4_G	NOCALL	D.Low Probability	.649338	.996145	5337.5	37.559215	8.060974	623.246436		1.67925
D01	208825P7_G	G	A.Conservative	2.178681	.968156	7129.7	5.413148	9.714845	470.783119		.366946
D01	209189P2_G	G	A.Conservative	1.785901	.996569	6277.1	21.372183	23.553926	552.872075		.366946
D01	210090P15_G	NOCALL	I.Bad Spectrum	0	0	0	0	0	0		0
D02	201322P9_G	G	A.Conservative	3.227303	.993414	6445.3	9.779403	12.542374	568.363107		.404172
D02	201694P4_G	NOCALL	D.Low Probability	1.803333	.719796	5337.5	8.549391	4.381192	625.252821		.903516
D02	208825P7_G	G	A.Conservative	3.966685	.996705	7129.7	4.462272	11.324665	514.696798		.404172
D02	209189P2_G	G	A.Conservative	2.948611	.995176	6277.1	12.848379	16.082049	593.789215		.404172
D02	210090P15_G	NOCALL	D.Low Probability	1.941033	.703941	5515.6	8.142464	4.289964	609.831563		.903516
D03	201322P9_G	G	A.Conservative	2.918686	.99415	6445.3	10.342986	10.691581	606.079509		.407795
D03	201694P4_G	G	A.Conservative	1.848454	.995754	5337.5	29.458589	19.428397	646.532791		.582853
D03	208825P7_G	G	A.Conservative	3.439261	.994346	7129.7	8.412266	15.141409	494.733243		.407795
D03	209189P2_G	G	A.Conservative	2.89438	.997633	6277.1	39.61425	39.903469	596.948478		.407795
D03	210090P15_G	G	B.Moderate	2.039948	.825684	5515.6	17.376126	6.668139	630.173551		.954093
D04	201322P9_G	G	A.Conservative	3.540118	.99508	6445.3	13.674651	12.176793	537.876464		.404856
D04	201694P4_G	G	A.Conservative	2.640213	.996288	5337.5	24.540268	18.424678	572.389494		.404856
D04	208825P7_G	G	A.Conservative	4.99206	.997797	7129.7	12.031174	16.023876	457.533611		.404856
D04	209189P2_G	G	A.Conservative	3.482472	.998419	6277.1	45.76616	39.701173	532.482303		.404856
D04	210090P15_G	G	A.Conservative	2.843738	.995047	5515.6	14.191534	10.948169	554.88453		.404856
D05	201322P9_G	G	A.Conservative	3.22737	.994845	6445.3	11.364769	14.631661	612.189053		.35556
D05	201694P4_G	G	A.Conservative	2.64264	.995104	5337.5	24.853343	27.28951	628.860062		.35556
D05	208825P7_G	G	A.Conservative	4.010719	.99893	7129.7	12.165636	20.485778	646.621494		.35556
D05	209189P2_G	G	A.Conservative	3.243219	.997303	6277.1	46.581332	58.554975	592.583754		.35556
D05	210090P15_G	NOCALL	I.Bad Spectrum	0	0	0	0	0	0		0
D06	201322P9_G	G	A.Conservative	4.466813	.994062	6445.3	12.423522	13.480956	686.465479		.391597
D06	201694P4_G	G	A.Conservative	4.178913	.993811	5337.5	31.914688	29.609188	650.270224		.391597
D06	208825P7_G	G	A.Conservative	5.567325	.995763	7129.7	11.735082	14.042126	576.086439		.391597
D06	209189P2_G	G	A.Conservative	4.47356	.997893	6277.1	47.478745	50.306677	665.142478		.391597
D06	210090P15_G	G	B.Moderate	4.316578	.991377	5515.6	8.442905	8.032583	662.896603		.391597
D07	201322P9_G	G	A.Conservative	1.129781	.991612	6445.3	27.66776	23.122317	640.070626		.453963
D07	201694P4_G	G	A.Conservative	.912832	.99649	5337.5	70.889852	50.070218	655.619148		.453963
D07	208825P7_G	G	A.Conservative	2.30269	.996631	7129.7	26.451417	24.581954	575.93877		.453963
D07	209189P2_G	G	A.Conservative	1.127628	.997776	6277.1	92.606636	75.42823	623.142884		.453963
D07	210090P15_G	NOCALL	D.Low Probability	.76532	.530182	5515.6	9.469528	3.253458	618.599072		1.02675
D08	201322P9_G	G	A.Conservative	3.216511	.993605	6445.3	22.349607	20.186456	557.47448		.454292
D08	201694P4_G	G	A.Conservative	2.521912	.996211	5337.5	75.253872	57.262824	599.330275		.454292
D08	208825P7_G	G	A.Conservative	4.312686	.997294	7129.7	28.826208	28.941546	540.06724		.454292
D08	209189P2_G	G	A.Conservative	3.220117	.996442	6277.1	82.212298	72.356875	546.311663		.454292
D08	210090P15_G	NOCALL	D.Low Probability	1.385876	.463859	5515.6	8.022819	2.887452	622.021533		.98957
D09	201322P9_G	G	A.Conservative	3.421812	.996159	6445.3	19.021343	17.02847	554.631596		.427848
D09	201694P4_G	G	A.Conservative	2.730121	.993776	5337.5	51.942255	39.366541	629.889923		.427848
D09	208825P7_G	G	A.Conservative	4.653682	.995323	7129.7	19.107693	18.998114	466.787854		.427848
D09	209189P2_G	G	A.Conservative	3.438645	.997642	6277.1	70.379994	61.423607	542.435614		.427848
D09	210090P15_G	NOCALL	D.Low Probability	2.338216	.400629	5515.6	8.185789	2.493021	644.191752		1.098117
D10	201322P9_G	G	A.Conservative	2.527134	.990569	6445.3	14.324867	15.595622	628.83224		.373549
D10	201694P4_G	G	A.Conservative	1.811328	.994652	5337.5	44.363446	39.792573	640.98823		.373549
D10	208825P7_G	G	A.Conservative	3.719866	.996797	7129.7	18.719749	24.318617	543.39937		.373549
D10	209189P2_G	G	A.Conservative	2.517409	.995718	6277.1	61.719865	65.284998	614.747138		.373549
D10	210090P15_G	NOCALL	D.Low Probability	1.629371	.297992	5515.6	4.367671	1.891127	625.254949		.877583
D11	201322P9_G	G	A.Conservative	2.858149	.990355	6445.3	20.463528	20.775434	637.91178		.449458
D11	201694P4_G	G	A.Conservative	2.416392	.996305	5337.5	78.451327	68.066414	637.900693		.449458
D11	208825P7_G	G	A.Conservative	3.798596	.997013	7129.7	24.151685	26.996736	586.081273		.449458
D11	209189P2_G	G	A.Conservative	2.862525	.997789	6277.1	85.800303	85.072287	621.129195		.449458
D11	210090P15_G	NOCALL	D.Low Probability	2.048242	.404118	5515.6	6.553537	2.534225	631.090889		.921393
D12	201322P9_G	G	A.Conservative	2.927239	.997234	6445.3	20.595818	18.303671	622.550879		.4165
D12	201694P4_G	G	A.Conservative	2.429818	.995986	5337.5	70.540556	52.540543	624.024604		.4165
D12	208825P7_G	G	A.Conservative	3.454106	.996335	7129.7	25.328548	25.142587	560.232793		.4165
D12	209189P2_G	G	A.Conservative	2.929715	.996462	6277.1	79.930799	69.149395	606.170722		.4165
D12	210090P15_G	NOCALL	D.Low Probability	1.496968	.347258	5515.6	5.32836	2.232582	630.617807		.984924
D13	201322P9_G	G	A.Conservative	1.741947	.993666	6445.3	22.2238	26.593355	607.77315		.380591
D13	201694P4_G	G	A.Conservative	.958256	.998934	5337.5	72.006951	73.962105	588.112796		.380591
D13	208825P7_G	G	A.Conservative	2.708942	.998984	7129.7	26.215321	34.467645	585.637773		.380591
D13	209189P2_G	G	A.Conservative	1.747427	.997534	6277.1	75.16496	87.893476	592.777311		.380591
D13	210090P15_G	NOCALL	D.Low Probability	.417308	.304356	5515.6	4.223208	1.95702	616.656462		.902708
D14	201322P9_G	G	A.Conservative	2.581488	.992755	6445.3	27.721868	26.713464	566.61018		.449801
D14	201694P4_G	G	A.Conservative	2.075021	.997397	5337.5	83.858857	68.565365	602.798729		.449801
D14	208825P7_G	G	A.Conservative	4.287038	.997421	7129.7	29.092018	31.010853	502.761715		.449801
D14	209189P2_G	G	A.Conservative	2.59168	.996676	6277.1	91.686606	86.191248	550.211103		.449801
D14	210090P15_G	NOCALL	D.Low Probability	1.461596	.471571	5515.6	7.887877	2.960176	612.899522		1.054276
D15	201322P9_G	G	A.Conservative	2.643046	.993914	6445.3	23.194811	23.758145	562.573629		.381776
D15	201694P4_G	G	A.Conservative	2.132129	.997798	5337.5	70.896342	60.916514	652.780381		.381776
D15	208825P7_G	G	A.Conservative	3.381296	.994721	7129.7	24.025031	27.436995	548.192128		.381776
D15	209189P2_G	G	A.Conservative	2.6463	.997077	6277.1	70.065502	69.883289	547.662955		.381776
D15	210090P15_G	G	A.Conservative	2.127887	.994114	5515.6	18.268561	16.150074	670.971275		.381776
D16	201322P9_G	G	A.Conservative	3.203699	.994072	6445.3	26.181643	25.035618	628.224149		.408482
D16	201694P4_G	G	A.Conservative	2.596939	.995808	5337.5	79.582579	64.815513	620.737658		.408482
D16	208825P7_G	G	A.Conservative	4.66612	.998959	7129.7	26.148646	27.683036	542.978213		.408482
D16	209189P2_G	G	A.Conservative	3.206131	.996676	6277.1	83.215636	77.640258	615.100647		.408482
D16	210090P15_G	G	A.Conservative	2.629843	.995525	5515.6	16.504753	13.790663	637.224676		.408482
D17	201322P9_G	G	A.Conservative	3.167195	.991934	6445.3	30.462305	29.785218	558.588524		.437908
D17	201694P4_G	G	A.Conservative	2.810601	.997631	5337.5	83.402438	68.992052	592.749217		.437908
D17	208825P7_G	G	A.Conservative	4.561972	.997402	7129.7	29.879176	32.374353	509.069679		.437908
D17	209189P2_G	G	A.Conservative	3.169952	.994515	6277.1	93.484252	89.131854	544.577547		.437908
D17	210090P15_G	NOCALL	D.Low Probability	2.154808	.541347	5515.6	7.741953	3.330947	638.163105		.949179
D18	201322P9_G	G	A.Conservative	2.153747	.994694	6445.3	28.964269	29.967786	622.349201		.38485
D18	201694P4_G	G	A.Conservative	1.683958	.998002	5337.5	81.065284	71.320961	617.177284		.38485
D18	208825P7_G	G	A.Conservative	3.380261	.997773	7129.7	22.72803	26.043728	531.544341		.38485
D18	209189P2_G	G	A.Conservative	2.157526	.997065	6277.1	77.488604	78.21313	605.248068		.38485
D18	210090P15_G	NOCALL	D.Low Probability	1.377169	.338704	5515.6	5.420223	2.140738	641.600546		.934997
D19	201322P9_G	G	A.Conservative	.816525	.995748	6445.3	30.120333	36.197206	743.490093		.363561
D19	201694P4_G	G	A.Conservative	.435176	.995653	5337.5	86.196902	89.026738	675.742616		.363561
D19	208825P7_G	G	A.Conservative	1.732455	.99777	7129.7	25.493226	33.681645	645.647699		.363561
D19	209189P2_G	G	A.Conservative	.817108	.997958	6277.1	85.607289	100.534656	727.804045		.363561
D19	210090P15_G	NOCALL	D.Low Probability	.330158	.995487	5515.6	43.434195	18.326937	660.127054		.997429
D20	201322P9_G	G	A.Conservative	2.167656	.997704	6445.3	33.310052	39.316965	679.060903		.370211
D20	201694P4_G	G	A.Conservative	1.649662	.995261	5337.5	93.756065	95.473713	633.819442		.370211
D20	208825P7_G	G	A.Conservative	3.124487	.998084	7129.7	30.758734	39.841582	627.529209		.370211
D20	209189P2_G	G	A.Conservative	2.169908	.996767	6277.1	94.149704	108.651313	660.428448		.370211
D20	210090P15_G	NOCALL	D.Low Probability	1.420779	.40042	5515.6	5.612717	2.531087	624.673131		.878185
D21	201322P9_G	G	A.Conservative	3.007875	.991712	6445.3	28.677778	25.748788	574.330731		.419491
D21	201694P4_G	G	A.Conservative	2.209734	.998307	5337.5	106.079757	80.537169	618.402215		.419491
D21	208825P7_G	G	A.Conservative	4.579865	.99615	7129.7	26.540694	26.497656	555.062038		.419491
D21	209189P2_G	G	A.Conservative	3.020497	.996917	6277.1	90.989066	79.625866	557.396344		.419491
D21	210090P15_G	NOCALL	D.Low Probability	1.928969	.290417	5515.6	5.76468	1.874686	606.251436		1.028729
D22	201322P9_G	G	A.Conservative	3.008824	.992243	6445.3	33.794686	33.707662	596.322355		.416144
D22	201694P4_G	G	A.Conservative	2.502034	.99836	5337.5	89.982393	75.290663	608.993182		.416144
D22	208825P7_G	G	A.Conservative	4.06944	.997729	7129.7	30.842127	34.252942	538.921593		.416144
D22	209189P2_G	G	A.Conservative	3.008984	.997866	6277.1	92.230764	89.594556	581.710553		.416144
D22	210090P15_G	NOCALL	D.Low Probability	2.365735	.855969	5515.6	12.647301	5.224185	602.893495		.931229
D23	201322P9_G	G	A.Conservative	3.528605	.992673	6445.3	30.332812	31.423723	629.353871		.439165
D23	201694P4_G	G	A.Conservative	2.679395	.993142	5337.5	39.455371	34.891585	657.062499		.439165
D23	208825P7_G	G	A.Conservative	5.257331	.998168	7129.7	26.21011	29.91215	551.528178		.439165
D23	209189P2_G	G	A.Conservative	3.511727	.996741	6277.1	54.196428	54.825598	614.977394		.439165
D23	210090P15_G	NOCALL	D.Low Probability	2.226	.505961	5515.6	7.801178	3.11981	641.869197		.973324
D24	201322P9_G	G	A.Conservative	2.436924	.995731	6445.3	14.183931	14.96419	602.035888		.412959
D24	201694P4_G	NOCALL	D.Low Probability	1.495406	.592934	5337.5	9.594625	3.65311	597.520815		.962956
D24	208825P7_G	NOCALL	I.Bad Spectrum	0	0	0	0	0	0		0
D24	209189P2_G	G	A.Conservative	2.430219	.993267	6277.1	20.433204	21.035048	626.195032		.412959
D24	210090P15_G	G	A.Conservative	1.699971	.842991	5515.6	21.703664	8.480987	556.834446		.962956
E01	201322P9_G	G	A.Conservative	.447618	.999154	6445.3	17.511118	17.728589	609.27643		.401897
E01	201694P4_G	NOCALL	D.Low Probability	-.141391	.989254	5337.5	58.529466	21.561904	643.038987		1.02547
E01	208825P7_G	G	A.Conservative	.836878	.997191	7129.7	11.904876	20.435523	560.298136		.401897
E01	209189P2_G	G	A.Conservative	.432882	.996636	6277.1	36.438984	36.020663	611.267427		.401897
E01	210090P15_G	G	C.Aggressive	-.261585	.875369	5515.6	14.004718	5.296258	625.261619		1.02547
E02	201322P9_G	G	A.Conservative	1.972315	.99335	6445.3	13.439513	15.314522	654.367024		.378574
E02	201694P4_G	NOCALL	D.Low Probability	.934587	.868635	5337.5	15.038675	5.267157	656.620494		1.049508
E02	208825P7_G	G	A.Conservative	2.300892	.997937	7129.7	15.861508	19.900296	609.854002		.378574
E02	209189P2_G	G	A.Conservative	1.964624	.995267	6277.1	18.490514	20.581735	689.454071		.378574
E02	210090P15_G	NOCALL	D.Low Probability	1.143508	.403635	5515.6	6.939828	2.492182	637.236297		1.049508
E03	201322P9_G	G	A.Conservative	2.229372	.993776	6445.3	19.222891	20.801882	625.292039		.371893
E03	201694P4_G	G	A.Conservative	1.977342	.997955	5337.5	43.846346	40.338309	624.217662		.371893
E03	208825P7_G	G	A.Conservative	3.576189	.997488	7129.7	20.626179	24.7164	559.682742		.371893
E03	209189P2_G	G	A.Conservative	2.215016	.997104	6277.1	81.834668	86.39182	613.581982		.371893
E03	210090P15_G	NOCALL	D.Low Probability	1.64727	.338571	5515.6	5.590228	2.116298	613.905245		.938214
E04	201322P9_G	G	A.Conservative	1.927777	.996026	6445.3	13.989734	13.643199	639.981817		.413505
E04	201694P4_G	G	A.Conservative	1.439411	.991485	5337.5	23.003065	18.838712	632.374072		.413505
E04	208825P7_G	G	A.Conservative	2.647874	.997012	7129.7	12.778078	18.471146	556.968991		.413505
E04	209189P2_G	G	A.Conservative	1.930292	.998491	6277.1	52.09142	49.478543	625.658867		.413505
E04	210090P15_G	NOCALL	D.Low Probability	1.384497	.361439	5515.6	6.698539	2.246262	639.545386		1.076263
E05	201322P9_G	G	A.Conservative	2.953209	.994988	6445.3	17.293888	19.564401	642.621941		.393125
E05	201694P4_G	G	A.Conservative	2.258231	.99586	5337.5	48.171166	46.932277	640.968029		.393125
E05	208825P7_G	G	A.Conservative	3.727409	.99778	7129.7	18.346212	22.78543	611.111608		.393125
E05	209189P2_G	G	A.Conservative	2.961067	.996519	6277.1	74.11933	81.966866	625.826687		.393125
E05	210090P15_G	NOCALL	D.Low Probability	1.920005	.449264	5515.6	7.231533	2.781602	629.708064		.945729
E06	201322P9_G	G	A.Conservative	2.701387	.992258	6445.3	20.634335	18.200904	628.691753		.407167
E06	201694P4_G	G	A.Conservative	2.089665	.994941	5337.5	62.178629	46.181479	655.168932		.407167
E06	208825P7_G	G	A.Conservative	3.814872	.996498	7129.7	20.596682	20.262603	568.037673		.407167
E06	209189P2_G	G	A.Conservative	2.702386	.997442	6277.1	80.573792	69.223959	615.510445		.407167
E06	210090P15_G	NOCALL	D.Low Probability	1.454975	.502158	5515.6	7.494065	3.112948	650.141039		1.02446
E07	201322P9_G	G	A.Conservative	1.069137	.993429	6445.3	25.286592	23.962273	668.732014		.430489
E07	201694P4_G	G	A.Conservative	1.011642	.998478	5337.5	47.801101	38.630308	646.437717		.430489
E07	208825P7_G	G	A.Conservative	1.772423	.997617	7129.7	24.246114	25.396297	606.019696		.430489
E07	209189P2_G	G	A.Conservative	1.083453	.997045	6277.1	84.462514	78.11811	645.510907		.430489
E07	210090P15_G	NOCALL	D.Low Probability	.303136	.387837	5515.6	6.546375	2.425328	646.238051		1.051838
E08	201322P9_G	G	A.Conservative	2.030677	.993218	6445.3	28.19321	27.218099	601.178338		.413475
E08	201694P4_G	G	A.Conservative	1.68363	.997445	5337.5	94.863393	77.004579	603.194894		.413475
E08	208825P7_G	G	A.Conservative	3.152324	.997884	7129.7	28.013461	30.111286	571.978559		.413475
E08	209189P2_G	G	A.Conservative	2.037441	.996852	6277.1	100.476807	94.488974	583.829739		.413475
E08	210090P15_G	NOCALL	D.Low Probability	.984576	.780681	5515.6	13.836027	4.741301	626.136708		1.026636
E09	201322P9_G	G	A.Conservative	2.52821	.992647	6445.3	20.42006	19.223667	610.181563		.409546
E09	201694P4_G	G	A.Conservative	1.769295	.996825	5337.5	58.866056	47.020203	627.015566		.409546
E09	208825P7_G	G	A.Conservative	3.44399	.996327	7129.7	21.982123	22.955217	570.82588		.409546
E09	209189P2_G	G	A.Conservative	2.529111	.997619	6277.1	73.747919	67.70472	594.312821		.409546
E09	210090P15_G	NOCALL	D.Low Probability	1.636599	.993316	5515.6	26.766381	10.037184	624.505926		.954382
E10	201322P9_G	G	A.Conservative	2.889416	.993693	6445.3	33.494291	33.800239	633.043821		.387981
E10	201694P4_G	G	A.Conservative	2.454844	.996887	5337.5	100.545877	86.444917	667.700643		.387981
E10	208825P7_G	G	A.Conservative	4.086171	.996611	7129.7	32.40647	36.199219	555.893379		.387981
E10	209189P2_G	G	A.Conservative	2.892471	.998173	6277.1	104.130922	102.534306	616.453632		.387981
E10	210090P15_G	NOCALL	D.Low Probability	1.806503	.312268	5515.6	6.373073	1.956376	629.425396		1.145382
E11	201322P9_G	G	A.Conservative	3.025625	.993105	6445.3	23.580194	20.231144	604.72402		.454402
E11	201694P4_G	G	A.Conservative	2.685081	.997641	5337.5	82.206054	59.788139	634.494614		.454402
E11	208825P7_G	G	A.Conservative	4.219271	.99674	7129.7	24.95957	23.764438	537.161755		.454402
E11	209189P2_G	G	A.Conservative	3.032409	.995722	6277.1	86.264922	72.168716	589.153345		.454402
E11	210090P15_G	NOCALL	D.Low Probability	2.057237	.229315	5515.6	4.087557	1.529325	636.23781		.974262
E12	201322P9_G	G	A.Conservative	2.348519	.992339	6445.3	18.363021	18.218376	548.461916		.43926
E12	201694P4_G	G	A.Conservative	1.741447	.997057	5337.5	83.692166	70.553218	587.366727		.43926
E12	208825P7_G	G	A.Conservative	2.826681	.995757	7129.7	19.684065	21.581981	580.893691		.43926
E12	209189P2_G	G	A.Conservative	2.349161	.996301	6277.1	80.785511	78.193936	533.104345		.43926
E12	210090P15_G	NOCALL	D.Low Probability	1.508307	.497995	5515.6	8.816739	3.092131	604.742757		1.029754
E13	201322P9_G	G	A.Conservative	.771212	.990369	6445.3	10.28413	13.192752	610.610643		.362092
E13	201694P4_G	G	A.Conservative	.508002	.997554	5337.5	29.874256	32.5334	603.327015		.362092
E13	208825P7_G	G	A.Conservative	2.417892	.998315	7129.7	10.062453	17.921835	638.408782		.362092
E13	209189P2_G	G	A.Conservative	.750508	.998097	6277.1	35.236368	44.110328	593.562627		.362092
E13	210090P15_G	NOCALL	D.Low Probability	-.169068	.496748	5515.6	6.937991	3.085593	652.402833		.836869
E14	201322P9_G	G	A.Conservative	2.866146	.993387	6445.3	15.94772	12.801012	561.43302		.437307
E14	201694P4_G	G	A.Conservative	2.243315	.997338	5337.5	60.121945	40.619744	565.762543		.437307
E14	208825P7_G	G	A.Conservative	3.918443	.996314	7129.7	16.577401	18.964421	519.870213		.437307
E14	209189P2_G	G	A.Conservative	2.873566	.996333	6277.1	68.601611	53.627	549.062635		.437307
E14	210090P15_G	G	A.Conservative	1.179137	.994071	5515.6	22.296951	11.756496	583.878842		.665411
E15	201322P9_G	G	A.Conservative	2.415575	.995312	6445.3	24.296352	24.336844	659.867722		.379697
E15	201694P4_G	G	A.Conservative	1.770904	.997282	5337.5	60.218883	49.949994	642.967084		.379697
E15	208825P7_G	G	A.Conservative	3.549608	.997605	7129.7	26.194078	29.452579	630.453249		.379697
E15	209189P2_G	G	A.Conservative	2.418471	.99656	6277.1	72.524192	70.610915	641.644512		.379697
E15	210090P15_G	NOCALL	D.Low Probability	1.493296	.382904	5515.6	5.525848	2.3843	632.915468		.953094
E16	201322P9_G	G	A.Conservative	3.333243	.995927	6445.3	28.075161	26.523966	639.217253		.419791
E16	201694P4_G	G	A.Conservative	2.672294	.997817	5337.5	98.915365	79.299013	638.300699		.419791
E16	208825P7_G	G	A.Conservative	4.370379	.996603	7129.7	29.29108	30.674697	551.762467		.419791
E16	209189P2_G	G	A.Conservative	3.336521	.996017	6277.1	93.37555	86.022977	620.711135		.419791
E16	210090P15_G	NOCALL	D.Low Probability	2.06482	.899438	5515.6	13.916992	5.468978	646.781415		1.004376
E17	201322P9_G	G	A.Conservative	1.755801	.996746	6445.3	26.245878	28.518665	674.862771		.372781
E17	201694P4_G	G	A.Conservative	1.217976	.998343	5337.5	75.995008	70.425131	688.685462		.372781
E17	208825P7_G	G	A.Conservative	3.045228	.996931	7129.7	25.699831	30.871308	623.283933		.372781
E17	209189P2_G	G	A.Conservative	1.763294	.99738	6277.1	84.173385	89.266046	660.105769		.372781
E17	210090P15_G	NOCALL	D.Low Probability	1.427912	.342755	5515.6	5.192956	2.164004	673.868981		1.000718
E18	201322P9_G	G	A.Conservative	2.395339	.994882	6445.3	29.2353	23.978838	553.389363		.48213
E18	201694P4_G	NOCALL	D.Low Probability	1.130194	.844686	5337.5	14.379193	5.121443	633.70245		1.110611
E18	208825P7_G	G	A.Conservative	3.87846	.995717	7129.7	25.034729	22.741724	505.143039		.48213
E18	209189P2_G	G	A.Conservative	2.132296	.997181	6277.1	27.084498	21.668765	618.334067		.48213
E18	210090P15_G	NOCALL	D.Low Probability	1.341642	.67026	5515.6	11.169972	4.082412	628.714447		1.110611
E19	201322P9_G	G	A.Conservative	1.171219	.991816	6445.3	28.117722	35.993484	670.56129		.376244
E19	201694P4_G	G	A.Conservative	.840321	.998138	5337.5	90.806333	100.322121	651.801088		.376244
E19	208825P7_G	G	A.Conservative	2.424903	.997061	7129.7	27.2899	38.228896	627.419356		.376244
E19	209189P2_G	G	A.Conservative	1.176401	.99585	6277.1	92.356212	115.634095	652.399995		.376244
E19	210090P15_G	NOCALL	D.Low Probability	.217044	.995961	5515.6	28.870555	11.594274	666.686898		1.009681
E20	201322P9_G	G	A.Conservative	2.500898	.993555	6445.3	33.97902	37.284037	599.175883		.394164
E20	201694P4_G	G	A.Conservative	1.990503	.997231	5337.5	96.377734	90.01246	631.558258		.394164
E20	208825P7_G	G	A.Conservative	3.472992	.995183	7129.7	30.161231	36.552204	550.291406		.394164
E20	209189P2_G	G	A.Conservative	2.501239	.997638	6277.1	105.142802	112.594686	583.341926		.394164
E20	210090P15_G	NOCALL	D.Low Probability	1.427684	.992911	5515.6	25.844724	10.620513	644.10051		.945996
E21	201322P9_G	G	A.Conservative	2.749449	.993813	6445.3	23.41729	27.813734	626.105574		.361787
E21	201694P4_G	G	A.Conservative	2.161531	.998199	5337.5	63.30546	64.691545	633.305994		.361787
E21	208825P7_G	G	A.Conservative	3.832343	.997929	7129.7	22.044884	28.783735	583.693343		.361787
E21	209189P2_G	G	A.Conservative	2.746979	.99889	6277.1	64.51973	74.893521	609.482565		.361787
E21	210090P15_G	NOCALL	D.Low Probability	1.756085	.990086	5515.6	15.384248	8.264992	641.791609		.866246
E22	201322P9_G	G	A.Conservative	2.987322	.993396	6445.3	29.906152	38.15307	630.206944		.428161
E22	201694P4_G	G	A.Conservative	2.496709	.99788	5337.5	85.842179	94.355875	662.348461		.428161
E22	208825P7_G	G	A.Conservative	4.297643	.998304	7129.7	30.539281	42.48966	517.975537		.428161
E22	209189P2_G	G	A.Conservative	2.988987	.99722	6277.1	83.202273	103.853264	614.877284		.428161
E22	210090P15_G	G	A.Conservative	2.52654	.992606	5515.6	22.638006	25.507833	692.46712		.428161
E23	201322P9_G	G	A.Conservative	2.021944	.996818	6445.3	27.168092	26.061388	613.396486		.436668
E23	201694P4_G	G	A.Conservative	1.490652	.995021	5337.5	25.480699	20.894737	656.548686		.436668
E23	208825P7_G	G	A.Conservative	2.957737	.997467	7129.7	24.035048	25.43919	625.782688		.436668
E23	209189P2_G	G	A.Conservative	1.866729	.997718	6277.1	32.203834	30.16258	669.498138		.436668
E23	210090P15_G	G	B.Moderate	1.107955	.867664	5515.6	12.960556	7.034659	622.418854		.634686
E24	201322P9_G	G	A.Conservative	2.63884	.988189	6445.3	12.866847	12.348136	562.725832		.44622
E24	201694P4_G	NOCALL	D.Low Probability	1.46636	.687492	5337.5	12.230865	4.238469	638.094371		1.025079
E24	208825P7_G	NOCALL	D.Low Probability	10.615414	.138711	7129.7	2.085816	.934705	385.245554		1.025079
E24	209189P2_G	G	A.Conservative	2.552861	.998568	6277.1	18.798514	17.586393	633.501734		.44622
E24	210090P15_G	G	B.Moderate	1.544709	.912172	5515.6	20.644627	7.3367	629.337231		1.025079
F01	201322P9_G	G	A.Conservative	.888433	.998289	6445.3	16.484463	18.58495	750.960651		.400999
F01	201694P4_G	G	A.Conservative	.788427	.996159	5337.5	33.987562	33.175966	709.737706		.400999
F01	208825P7_G	G	A.Conservative	1.597618	.998844	7129.7	22.246517	27.454039	727.335356		.400999
F01	209189P2_G	G	A.Conservative	.883605	.997926	6277.1	57.071828	62.946452	734.649307		.400999
F01	210090P15_G	NOCALL	D.Low Probability	-.246143	.364232	5515.6	6.710116	2.275464	679.776674		1.13152
F02	201322P9_G	G	A.Conservative	3.398416	.994976	6445.3	11.924452	15.169986	652.20539		.397177
F02	201694P4_G	NOCALL	D.Low Probability	1.942716	.520756	5337.5	8.23095	3.228733	629.174337		1.005578
F02	208825P7_G	G	A.Conservative	3.911413	.995106	7129.7	8.765823	13.734118	523.855983		.397177
F02	209189P2_G	G	A.Conservative	3.26464	.997781	6277.1	16.454078	20.489125	650.489891		.397177
F02	210090P15_G	NOCALL	D.Low Probability	2.056809	.583751	5515.6	8.877512	3.578958	636.560863		1.005578
F03	201322P9_G	G	A.Conservative	3.110996	.9919	6445.3	25.393003	24.059734	617.872665		.490352
F03	201694P4_G	G	A.Conservative	2.794215	.997123	5337.5	50.355218	40.829603	639.681055		.490352
F03	208825P7_G	G	A.Conservative	4.195987	.997994	7129.7	25.145189	26.201632	544.640126		.490352
F03	209189P2_G	G	A.Conservative	3.105596	.995167	6277.1	71.679836	66.345196	605.844999		.490352
F03	210090P15_G	NOCALL	D.Low Probability	2.298528	.438049	5515.6	7.547023	2.704076	634.421213		1.065984
F04	201322P9_G	G	A.Conservative	3.734256	.995844	6445.3	20.760149	22.182895	589.9226		.418163
F04	201694P4_G	G	A.Conservative	2.863951	.996973	5337.5	47.454198	43.248135	632.801159		.418163
F04	208825P7_G	G	A.Conservative	4.735669	.995514	7129.7	22.222766	26.178324	545.928076		.418163
F04	209189P2_G	G	A.Conservative	3.715716	.995854	6277.1	82.042621	85.589246	573.886409		.418163
F04	210090P15_G	NOCALL	D.Low Probability	2.725928	.168868	5515.6	2.250988	1.12431	623.290705		.783035
F05	201322P9_G	G	A.Conservative	2.919246	.993751	6445.3	15.313477	17.253615	596.774666		.41405
F05	201694P4_G	G	A.Conservative	2.183052	.999257	5337.5	41.613125	40.362985	645.155044		.41405
F05	208825P7_G	G	A.Conservative	4.118802	.997477	7129.7	13.578289	16.776581	520.811258		.41405
F05	209189P2_G	G	A.Conservative	2.894059	.99269	6277.1	64.387878	70.923859	584.336952		.41405
F05	210090P15_G	NOCALL	D.Low Probability	2.153309	.381011	5515.6	6.148236	2.379131	637.393749		1.052622
F06	201322P9_G	G	A.Conservative	3.235065	.993889	6445.3	12.05913	13.506575	621.589352		.40017
F06	201694P4_G	G	A.Conservative	2.572023	.997971	5337.5	37.180899	35.431093	644.771669		.40017
F06	208825P7_G	G	A.Conservative	4.057743	.997953	7129.7	12.007951	14.934901	523.941248		.40017
F06	209189P2_G	G	A.Conservative	3.191378	.996173	6277.1	53.405584	58.380095	607.280307		.40017
F06	210090P15_G	NOCALL	D.Low Probability	2.235018	.993512	5515.6	23.999709	8.520156	652.298329		.958362
F07	201322P9_G	G	A.Conservative	.44571	.996614	6445.3	20.706305	19.46737	647.731743		.417962
F07	201694P4_G	G	A.Conservative	.332873	.997799	5337.5	60.976975	48.70902	641.679774		.417962
F07	208825P7_G	G	A.Conservative	1.330131	.99889	7129.7	21.664377	22.569835	581.214359		.417962
F07	209189P2_G	G	A.Conservative	.455301	.995911	6277.1	83.456046	76.53303	632.985431		.417962
F07	210090P15_G	NOCALL	D.Low Probability	.329464	.448528	5515.6	7.608204	2.790676	672.173848		1.048766
F08	201322P9_G	G	A.Conservative	3.026687	.993531	6445.3	21.452941	20.422508	605.677876		.41723
F08	201694P4_G	G	A.Conservative	2.71181	.995518	5337.5	54.741118	44.384115	635.822876		.41723
F08	208825P7_G	G	A.Conservative	3.754966	.997506	7129.7	22.584671	23.794488	491.623826		.41723
F08	209189P2_G	G	A.Conservative	3.027239	.998469	6277.1	74.320153	69.034945	587.968834		.41723
F08	210090P15_G	G	A.Conservative	2.772446	.995591	5515.6	15.220462	12.661332	643.734637		.41723
F09	201322P9_G	G	A.Conservative	3.72572	.989727	6445.3	19.679625	23.408649	648.510129		.396992
F09	201694P4_G	G	A.Conservative	3.005305	.9982	5337.5	62.405465	63.092217	644.78805		.396992
F09	208825P7_G	G	A.Conservative	4.894921	.998695	7129.7	20.250713	26.558404	548.950502		.396992
F09	209189P2_G	G	A.Conservative	3.727735	.997255	6277.1	76.272032	88.55441	633.058448		.396992
F09	210090P15_G	NOCALL	I.Bad Spectrum	0	0	0	0	0	0		0
F10	201322P9_G	G	A.Conservative	3.413536	.990297	6445.3	23.624423	23.305986	647.251123		.417137
F10	201694P4_G	G	A.Conservative	2.768895	.996348	5337.5	45.777561	38.488273	635.756182		.417137
F10	208825P7_G	G	A.Conservative	4.804405	.998793	7129.7	21.157377	27.384981	576.086257		.417137
F10	209189P2_G	G	A.Conservative	3.412366	.995525	6277.1	80.352665	77.352184	629.507467		.417137
F10	210090P15_G	NOCALL	D.Low Probability	2.213346	.301542	5515.6	4.405024	1.927296	613.988294		.905506
F11	201322P9_G	G	A.Conservative	3.33189	.991587	6445.3	21.483624	22.636478	600.828852		.40277
F11	201694P4_G	G	A.Conservative	2.918886	.998336	5337.5	71.184778	63.347197	648.311488		.40277
F11	208825P7_G	G	A.Conservative	4.166245	.997712	7129.7	24.624456	28.775016	580.233924		.40277
F11	209189P2_G	G	A.Conservative	3.335973	.997334	6277.1	88.042007	90.422621	584.798626		.40277
F11	210090P15_G	NOCALL	D.Low Probability	2.343597	.992473	5515.6	36.518759	13.895758	641.864322		.998369
F12	201322P9_G	G	A.Conservative	3.258177	.994923	6445.3	21.450852	23.185826	579.446219		.426969
F12	201694P4_G	G	A.Conservative	2.717121	.997837	5337.5	82.165533	76.266177	604.968828		.426969
F12	208825P7_G	G	A.Conservative	4.330892	.993847	7129.7	20.722042	24.597749	486.716492		.426969
F12	209189P2_G	G	A.Conservative	3.262109	.995267	6277.1	84.19959	88.942856	564.252539		.426969
F12	210090P15_G	NOCALL	D.Low Probability	2.065463	.476369	5515.6	7.381976	2.939199	601.301858		.821337
F13	201322P9_G	G	A.Conservative	1.559423	.993932	6445.3	25.581613	30.995582	628.162097		.402062
F13	201694P4_G	G	A.Conservative	1.316837	.998323	5337.5	57.067515	59.759927	656.173883		.402062
F13	208825P7_G	G	A.Conservative	2.347706	.997516	7129.7	26.013488	34.453341	652.140761		.402062
F13	209189P2_G	G	A.Conservative	1.556981	.998072	6277.1	75.103323	89.023632	612.584959		.402062
F13	210090P15_G	NOCALL	D.Low Probability	.835815	.994032	5515.6	33.826365	13.539179	676.536761		.962732
F14	201322P9_G	G	A.Conservative	2.101539	.99498	6445.3	23.795176	29.960051	712.034859		.376698
F14	201694P4_G	G	A.Conservative	1.983251	.998922	5337.5	74.340584	80.670496	649.628391		.376698
F14	208825P7_G	G	A.Conservative	2.815406	.996491	7129.7	22.115436	30.504792	624.869443		.376698
F14	209189P2_G	G	A.Conservative	2.101105	.997332	6277.1	84.135679	103.587217	693.198703		.376698
F14	210090P15_G	G	A.Conservative	1.983875	.997673	5515.6	33.555824	37.301135	669.709099		.376698
F15	201322P9_G	G	A.Conservative	3.121184	.991584	6445.3	26.433551	27.49163	616.968272		.416288
F15	201694P4_G	G	A.Conservative	2.360211	.998462	5337.5	75.424515	66.498049	621.784458		.416288
F15	208825P7_G	G	A.Conservative	4.716131	.996767	7129.7	23.405966	26.942007	553.338022		.416288
F15	209189P2_G	G	A.Conservative	3.12143	.995836	6277.1	80.025088	81.181804	600.674361		.416288
F15	210090P15_G	NOCALL	D.Low Probability	2.074392	.994898	5515.6	28.180318	10.786185	622.548022		1.017418
F16	201322P9_G	NOCALL	D.Low Probability	2.24996	.993368	6445.3	44.379273	20.510592	630.504385		.9604
F16	201694P4_G	G	A.Conservative	1.897263	.997952	5337.5	47.486154	43.118571	665.051642		.403831
F16	208825P7_G	G	A.Conservative	3.732906	.997508	7129.7	13.52493	15.990388	528.93002		.403831
F16	209189P2_G	G	A.Conservative	2.427736	.996672	6277.1	65.200595	68.012208	638.889227		.403831
F16	210090P15_G	G	A.Conservative	1.995226	.991917	5515.6	12.674956	11.817052	678.047336		.403831
F17	201322P9_G	G	A.Conservative	2.984193	.988394	6445.3	29.79975	20.947752	594.087174		.597956
F17	201694P4_G	G	A.Conservative	2.769635	.99615	5337.5	52.626189	48.688763	677.383053		.420918
F17	208825P7_G	G	A.Conservative	5.247987	.996717	7129.7	12.721603	18.130751	537.525332		.420918
F17	209189P2_G	G	A.Conservative	3.62408	.995052	6277.1	76.261725	79.66676	619.322239		.420918
F17	210090P15_G	NOCALL	D.Low Probability	2.193688	.523659	5515.6	9.467891	3.234138	637.87299		1.104068
F18	201322P9_G	G	A.Conservative	2.653584	.994796	6445.3	22.545458	21.284753	578.550993		.44014
F18	201694P4_G	G	A.Conservative	2.224712	.998109	5337.5	70.379424	55.954252	581.979742		.44014
F18	208825P7_G	G	A.Conservative	3.624247	.995366	7129.7	21.023761	22.056056	514.139508		.44014
F18	209189P2_G	G	A.Conservative	2.653284	.995917	6277.1	70.421699	64.783421	564.976925		.44014
F18	210090P15_G	NOCALL	D.Low Probability	1.499495	.753627	5515.6	12.947776	4.568383	605.419833		1.003275
F19	201322P9_G	G	A.Conservative	2.874679	.994064	6445.3	27.502656	28.500483	646.492834		.410883
F19	201694P4_G	G	A.Conservative	2.433061	.997927	5337.5	95.245732	84.831989	642.175225		.410883
F19	208825P7_G	G	A.Conservative	4.120608	.996513	7129.7	26.456438	30.160372	577.66218		.410883
F19	209189P2_G	G	A.Conservative	2.87611	.998027	6277.1	84.672336	85.738591	629.783881		.410883
F19	210090P15_G	NOCALL	D.Low Probability	1.684156	.907595	5515.6	13.507662	5.516494	645.075836		.990107
F20	201322P9_G	G	A.Conservative	2.577608	.990805	6445.3	34.122075	34.651116	601.715062		.435258
F20	201694P4_G	G	A.Conservative	1.766629	.997365	5337.5	86.349439	74.611744	596.306721		.435258
F20	208825P7_G	G	A.Conservative	4.056995	.997816	7129.7	32.954016	36.950717	557.455433		.435258
F20	209189P2_G	G	A.Conservative	2.579328	.998114	6277.1	104.99988	104.066238	584.891945		.435258
F20	210090P15_G	NOCALL	D.Low Probability	1.707766	.993382	5515.6	62.345672	21.785174	628.386637		1.07164
F21	201322P9_G	G	A.Conservative	4.590398	.997364	6445.3	19.724171	19.017706	567.626604		.431431
F21	201694P4_G	G	A.Conservative	3.963168	.997702	5337.5	61.86645	50.86217	587.271536		.431431
F21	208825P7_G	G	A.Conservative	5.486611	.997211	7129.7	18.309661	19.50171	494.698361		.431431
F21	209189P2_G	G	A.Conservative	4.594338	.997825	6277.1	52.724845	49.618898	551.495521		.431431
F21	210090P15_G	NOCALL	I.Bad Spectrum	0	0	0	0	0	0		0
F22	201322P9_G	G	A.Conservative	3.076622	.993721	6445.3	26.55121	31.151518	683.247884		.356425
F22	201694P4_G	G	A.Conservative	2.409601	.995963	5337.5	79.099634	79.704961	640.373709		.356425
F22	208825P7_G	G	A.Conservative	4.473714	.998387	7129.7	25.197744	32.548198	626.749663		.356425
F22	209189P2_G	G	A.Conservative	3.075016	.998157	6277.1	80.222366	91.956247	665.948049		.356425
F22	210090P15_G	G	A.Conservative	2.431567	.996934	5515.6	16.959823	17.510003	664.777613		.356425
F23	201322P9_G	G	A.Conservative	2.999588	.992985	6445.3	40.425981	40.737556	561.941132		.422944
F23	201694P4_G	G	A.Conservative	2.42383	.997381	5337.5	55.229602	47.655435	659.256736		.422944
F23	208825P7_G	G	A.Conservative	3.945306	.996751	7129.7	38.082061	42.291057	511.813943		.422944
F23	209189P2_G	G	A.Conservative	2.866391	.997035	6277.1	47.547381	46.7953	600.510099		.422944
F23	210090P15_G	NOCALL	D.Low Probability	2.066575	.573257	5515.6	9.71915	3.540481	628.703714		1.036672
F24	201322P9_G	G	A.Conservative	2.943388	.992195	6445.3	19.08763	16.891761	607.776676		.468998
F24	201694P4_G	NOCALL	D.Low Probability	1.59027	.684463	5337.5	11.876696	4.201406	617.247088		1.001419
F24	208825P7_G	NOCALL	D.Low Probability	4.967826	.349485	7129.7	4.803286	2.195753	230.636696		1.001419
F24	209189P2_G	G	A.Conservative	2.905557	.996583	6277.1	21.71493	18.716097	620.3545		.468998
F24	210090P15_G	G	A.Conservative	1.746247	.84415	5515.6	23.346966	8.469728	605.115291		1.001419
G01	201322P9_G	G	A.Conservative	1.306686	.997267	6445.3	17.633053	19.790563	692.090422		.448536
G01	201694P4_G	G	A.Conservative	.887525	.997643	5337.5	31.068685	30.300451	654.149568		.448536
G01	208825P7_G	G	A.Conservative	2.399899	.998991	7129.7	15.078868	25.395699	605.503139		.448536
G01	209189P2_G	G	A.Conservative	1.285997	.998679	6277.1	57.82836	63.541465	670.715619		.448536
G01	210090P15_G	NOCALL	D.Low Probability	.769208	.295506	5515.6	4.621617	1.861694	629.575097		1.010851
G02	201322P9_G	G	A.Conservative	2.920783	.991678	6445.3	13.836666	13.201359	589.50691		.405232
G02	201694P4_G	NOCALL	D.Low Probability	1.684707	.993389	5337.5	37.118226	11.321471	607.313412		1.112261
G02	208825P7_G	G	A.Conservative	4.525152	.997036	7129.7	9.936296	11.037492	499.600972		.405232
G02	209189P2_G	G	A.Conservative	2.727543	.996002	6277.1	17.684856	16.460051	627.143964		.405232
G02	210090P15_G	NOCALL	D.Low Probability	1.875684	.479691	5515.6	9.456063	2.959299	582.467047		1.112261
G03	201322P9_G	G	A.Conservative	2.917314	.992302	6445.3	10.76816	10.167415	594.694591		.44098
G03	201694P4_G	NOCALL	D.Low Probability	1.820898	.990677	5337.5	54.765602	20.542564	648.602187		.9956
G03	208825P7_G	G	A.Conservative	4.014751	.996905	7129.7	14.43219	15.615694	622.024928		.44098
G03	209189P2_G	G	A.Conservative	2.942865	.996664	6277.1	52.465243	48.283078	580.418097		.44098
G03	210090P15_G	NOCALL	D.Low Probability	1.982638	.512851	5515.6	8.199812	3.16415	617.70109		.9956
G04	201322P9_G	G	A.Conservative	4.094745	.993421	6445.3	19.424821	19.944734	587.402937		.426182
G04	201694P4_G	G	A.Conservative	3.320893	.994557	5337.5	61.395286	54.231409	631.237908		.426182
G04	208825P7_G	G	A.Conservative	5.885102	.998301	7129.7	19.900836	22.456859	595.594682		.426182
G04	209189P2_G	G	A.Conservative	4.098154	.995959	6277.1	92.881453	93.206956	572.065832		.426182
G04	210090P15_G	NOCALL	D.Low Probability	2.851512	.578632	5515.6	10.073258	3.592391	635.173395		1.008831
G05	201322P9_G	G	A.Conservative	2.945077	.993513	6445.3	35.944184	20.143611	647.770141		.792976
G05	201694P4_G	G	A.Conservative	2.923886	.998375	5337.5	38.47153	41.585849	695.886421		.368261
G05	208825P7_G	G	A.Conservative	4.587703	.997754	7129.7	13.739692	19.089584	626.50961		.368261
G05	209189P2_G	G	A.Conservative	3.401194	.995625	6277.1	57.807125	71.338453	638.079869		.368261
G05	210090P15_G	G	A.Conservative	2.966724	.996662	5515.6	9.922935	11.001546	714.880061		.368261
G06	201322P9_G	G	A.Conservative	3.023976	.993075	6445.3	13.337843	15.008208	608.765034		.39812
G06	201694P4_G	G	A.Conservative	2.214391	.998102	5337.5	59.768551	57.312308	610.401966		.39812
G06	208825P7_G	G	A.Conservative	4.456762	.998128	7129.7	17.588691	21.830616	610.826759		.39812
G06	209189P2_G	G	A.Conservative	3.028291	.998885	6277.1	65.736315	72.208453	592.322337		.39812
G06	210090P15_G	NOCALL	D.Low Probability	1.94654	.994178	5515.6	31.679633	12.295169	620.589993		1.019374
G07	201322P9_G	G	A.Conservative	1.265987	.992177	6445.3	8.856887	10.200084	627.04975		.385763
G07	201694P4_G	G	A.Conservative	1.340992	.999619	5337.5	30.428446	30.161376	676.437646		.385763
G07	208825P7_G	G	A.Conservative	.860286	.990317	7129.7	11.712019	16.723389	695.696859		.385763
G07	209189P2_G	G	A.Conservative	1.26834	.997009	6277.1	41.056276	46.21032	613.076514		.385763
G07	210090P15_G	NOCALL	D.Low Probability	.750119	.563694	5515.6	9.496126	3.480479	648.48927		.97151
G08	201322P9_G	G	A.Conservative	3.118202	.995046	6445.3	23.426096	21.140303	606.335748		.435035
G08	201694P4_G	G	A.Conservative	2.614821	.994741	5337.5	79.310878	60.792275	647.393928		.435035
G08	208825P7_G	G	A.Conservative	4.172014	.997387	7129.7	25.997793	26.006254	529.416104		.435035
G08	209189P2_G	G	A.Conservative	3.12805	.996241	6277.1	93.272162	82.097471	589.168029		.435035
G08	210090P15_G	NOCALL	D.Low Probability	1.841633	.447915	5515.6	8.496479	2.790629	648.512771		1.117556
G09	201322P9_G	G	A.Conservative	3.752921	.995696	6445.3	20.669325	20.309858	566.684049		.422085
G09	201694P4_G	NOCALL	D.Low Probability	2.558308	.993036	5337.5	40.855163	14.402245	625.021866		.947957
G09	208825P7_G	G	A.Conservative	4.326548	.997072	7129.7	23.250403	25.370312	539.848458		.422085
G09	209189P2_G	G	A.Conservative	3.725868	.998867	6277.1	19.443969	18.62088	603.936914		.422085
G09	210090P15_G	NOCALL	D.Low Probability	2.764941	.336077	5515.6	5.757039	2.08807	608.254013		.947957
G10	201322P9_G	G	A.Conservative	3.33727	.995329	6445.3	25.393057	25.171369	610.916718		.384647
G10	201694P4_G	G	A.Conservative	2.466045	.997677	5337.5	44.422454	37.363005	676.016718		.384647
G10	208825P7_G	G	A.Conservative	4.716475	.995706	7129.7	22.8514	25.133074	532.41883		.384647
G10	209189P2_G	G	A.Conservative	3.343899	.996949	6277.1	86.597116	83.69624	596.182808		.384647
G10	210090P15_G	NOCALL	D.Low Probability	2.294463	.317298	5515.6	5.87055	2.000084	598.516181		.983729
G11	201322P9_G	G	A.Conservative	3.690222	.994302	6445.3	19.880202	20.737316	601.841458		.404539
G11	201694P4_G	G	A.Conservative	2.881339	.998507	5337.5	70.973059	62.406587	613.544193		.404539
G11	208825P7_G	G	A.Conservative	4.736284	.997385	7129.7	21.9344	25.40149	539.142642		.404539
G11	209189P2_G	G	A.Conservative	3.698148	.997212	6277.1	69.283796	70.43661	593.726439		.404539
G11	210090P15_G	NOCALL	D.Low Probability	2.51968	.355861	5515.6	5.392889	2.236959	610.559625		.963827
G12	201322P9_G	G	A.Conservative	2.879642	.996751	6445.3	29.577007	31.66725	613.423103		.407396
G12	201694P4_G	G	A.Conservative	2.308629	.99637	5337.5	62.610099	57.810054	613.74058		.407396
G12	208825P7_G	G	A.Conservative	3.930831	.997576	7129.7	28.739799	33.776133	603.727501		.407396
G12	209189P2_G	G	A.Conservative	2.862575	.99842	6277.1	71.097921	74.421429	598.965997		.407396
G12	210090P15_G	NOCALL	D.Low Probability	1.906829	.442512	5515.6	6.900935	2.754501	624.025892		.908614
G13	201322P9_G	G	A.Conservative	1.113538	.993057	6445.3	10.440973	10.825658	626.980413		.40355
G13	201694P4_G	G	A.Conservative	1.352194	.998853	5337.5	35.670041	30.396481	699.293647		.40355
G13	208825P7_G	G	A.Conservative	1.612456	.995698	7129.7	12.469217	15.516263	502.170995		.40355
G13	209189P2_G	G	A.Conservative	1.119311	.995124	6277.1	33.872904	34.114095	608.142374		.40355
G13	210090P15_G	NOCALL	D.Low Probability	.637448	.988646	5515.6	20.558272	8.630016	607.601412		.940063
G14	201322P9_G	G	A.Conservative	3.343525	.991566	6445.3	34.70326	29.153628	594.792504		.471612
G14	201694P4_G	G	A.Conservative	2.685412	.997814	5337.5	73.705657	52.543251	614.253358		.471612
G14	208825P7_G	G	A.Conservative	4.375349	.996677	7129.7	33.071926	30.797689	528.237831		.471612
G14	209189P2_G	G	A.Conservative	3.351534	.996997	6277.1	93.104225	76.270452	578.102836		.471612
G14	210090P15_G	NOCALL	D.Low Probability	2.290335	.993465	5515.6	44.824816	13.703101	634.571496		1.152322
G15	201322P9_G	G	A.Conservative	3.370335	.992474	6445.3	25.66371	24.968923	646.167431		.411741
G15	201694P4_G	G	A.Conservative	2.938826	.998192	5337.5	86.257853	70.929817	636.124375		.411741
G15	208825P7_G	G	A.Conservative	4.188637	.996825	7129.7	23.751925	25.658444	573.176919		.411741
G15	209189P2_G	G	A.Conservative	3.371428	.997197	6277.1	83.342373	79.029901	633.606137		.411741
G15	210090P15_G	NOCALL	D.Low Probability	2.527978	.469869	5515.6	7.679112	2.926269	653.901164		.976872
G16	201322P9_G	G	A.Conservative	3.566028	.994934	6445.3	22.648803	19.915014	562.731346		.427368
G16	201694P4_G	G	A.Conservative	2.707553	.997834	5337.5	97.85897	72.977009	631.646517		.427368
G16	208825P7_G	G	A.Conservative	5.125554	.995944	7129.7	23.360699	22.807135	485.429677		.427368
G16	209189P2_G	G	A.Conservative	3.57414	.996534	6277.1	91.338287	78.310775	548.577744		.427368
G16	210090P15_G	NOCALL	D.Low Probability	2.467614	.652173	5515.6	11.729202	3.970669	621.236216		.99571
G17	201322P9_G	G	A.Conservative	3.458168	.998122	6445.3	12.104742	11.581137	601.080285		.411747
G17	201694P4_G	G	A.Conservative	2.727132	.997689	5337.5	41.020573	33.328909	597.521199		.411747
G17	208825P7_G	G	A.Conservative	4.472275	.995376	7129.7	9.955042	10.57557	523.831591		.411747
G17	209189P2_G	G	A.Conservative	3.469563	.997446	6277.1	37.262298	34.772259	586.797808		.411747
G17	210090P15_G	NOCALL	I.Bad Spectrum	0	0	0	0	0	0		0
G18	201322P9_G	G	A.Conservative	2.813872	.99097	6445.3	17.021099	15.224331	595.478652		.437344
G18	201694P4_G	G	A.Conservative	2.253395	.998056	5337.5	70.454053	53.500829	632.732328		.437344
G18	208825P7_G	G	A.Conservative	4.248918	.997046	7129.7	17.432023	17.288656	505.338979		.437344
G18	209189P2_G	G	A.Conservative	2.81715	.994621	6277.1	72.679221	63.400981	579.885614		.437344
G18	210090P15_G	NOCALL	D.Low Probability	1.826529	.40163	5515.6	6.325145	2.489735	658.159242		.995615
G19	201322P9_G	G	A.Conservative	2.01942	.994577	6445.3	29.638231	33.120431	671.892657		.400316
G19	201694P4_G	G	A.Conservative	1.514698	.997072	5337.5	88.513508	85.401376	687.201991		.400316
G19	208825P7_G	G	A.Conservative	2.945056	.998683	7129.7	32.59667	39.93607	671.519406		.400316
G19	209189P2_G	G	A.Conservative	2.024016	.99845	6277.1	85.183455	93.086482	654.407896		.400316
G19	210090P15_G	G	A.Conservative	1.522554	.995729	5515.6	18.581925	18.356075	713.933718		.400316
G20	201322P9_G	G	A.Conservative	3.21439	.991301	6445.3	33.96652	30.935996	617.866062		.422094
G20	201694P4_G	G	A.Conservative	2.832395	.997719	5337.5	97.143748	74.85566	613.306769		.422094
G20	208825P7_G	G	A.Conservative	4.343449	.99745	7129.7	35.866321	36.296409	532.781711		.422094
G20	209189P2_G	G	A.Conservative	3.218259	.997324	6277.1	103.850317	92.200296	602.671655		.422094
G20	210090P15_G	NOCALL	D.Low Probability	2.299161	.996582	5515.6	29.884944	11.333874	632.805033		1.012002
G21	201322P9_G	G	A.Conservative	3.46161	.993532	6445.3	19.966529	22.978897	653.932614		.360806
G21	201694P4_G	G	A.Conservative	2.910096	.995971	5337.5	39.256101	38.143957	636.152952		.360806
G21	208825P7_G	G	A.Conservative	4.325422	.996574	7129.7	13.253317	16.928575	555.198615		.360806
G21	209189P2_G	G	A.Conservative	3.447075	.99651	6277.1	47.124948	52.86636	634.60422		.360806
G21	210090P15_G	NOCALL	D.Low Probability	2.256108	.505055	5515.6	7.095472	3.121686	621.19852		.905003
G22	201322P9_G	G	A.Conservative	3.214323	.995425	6445.3	37.243932	33.841534	617.660849		.418662
G22	201694P4_G	G	A.Conservative	2.696199	.99596	5337.5	93.621711	72.305262	644.867124		.418662
G22	208825P7_G	G	A.Conservative	4.534051	.996292	7129.7	29.374121	29.597575	535.325284		.418662
G22	209189P2_G	G	A.Conservative	3.218362	.995668	6277.1	108.571244	96.222609	601.571281		.418662
G22	210090P15_G	NOCALL	D.Low Probability	2.380408	.350917	5515.6	6.703568	2.214863	630.228714		1.036683
G23	201322P9_G	G	A.Conservative	3.626483	.995433	6445.3	25.619215	29.840926	570.700875		.386734
G23	201694P4_G	G	A.Conservative	2.924588	.99723	5337.5	39.011935	38.577811	626.623554		.386734
G23	208825P7_G	G	A.Conservative	4.791721	.997872	7129.7	26.524802	34.130883	567.899442		.386734
G23	209189P2_G	G	A.Conservative	3.410362	.99463	6277.1	28.047185	31.872191	611.30216		.386734
G23	210090P15_G	NOCALL	D.Low Probability	2.362409	.351802	5515.6	5.608006	2.189098	654.844732		.998827
G24	201322P9_G	G	A.Conservative	2.275308	.995769	6445.3	11.230358	12.926276	615.853759		.384981
G24	201694P4_G	NOCALL	D.Low Probability	1.609898	.948545	5337.5	15.50219	5.749191	618.583106		.938242
G24	208825P7_G	NOCALL	I.Bad Spectrum	0	0	0	0	0	0		0
G24	209189P2_G	G	A.Conservative	2.264668	.996816	6277.1	15.799799	17.745625	589.327266		.384981
G24	210090P15_G	G	A.Conservative	1.656921	.893537	5515.6	23.56011	8.982299	606.293094		.938242
H01	201322P9_G	G	A.Conservative	-.111789	.996907	6445.3	12.104325	12.943674	632.061707		.419376
H01	201694P4_G	G	A.Conservative	-.230035	.993826	5337.5	39.560133	35.779911	648.456026		.419376
H01	208825P7_G	G	A.Conservative	.314087	.996504	7129.7	13.281657	15.716892	506.112327		.419376
H01	209189P2_G	G	A.Conservative	-.134738	.997381	6277.1	44.076214	45.965919	613.932621		.419376
H01	210090P15_G	NOCALL	D.Low Probability	-.455917	.387204	5515.6	5.714363	2.396429	662.693228		.87281
H02	201322P9_G	G	A.Conservative	2.656072	.993862	6445.3	22.171089	21.777897	611.667256		.420661
H02	201694P4_G	NOCALL	D.Low Probability	1.346766	.985989	5337.5	18.223525	7.116505	647.514818		1.056269
H02	208825P7_G	G	A.Conservative	4.059048	.997831	7129.7	20.576252	22.479292	521.682821		.420661
H02	209189P2_G	G	A.Conservative	2.313475	.995821	6277.1	21.686189	20.749831	617.725276		.420661
H02	210090P15_G	NOCALL	D.Low Probability	1.396344	.714839	5515.6	10.834907	4.333264	625.205794		1.056269
H03	201322P9_G	G	A.Conservative	3.300931	.992	6445.3	23.141098	23.536209	602.48637		.426617
H03	201694P4_G	G	A.Conservative	2.46118	.994019	5337.5	73.461754	63.944936	611.455184		.426617
H03	208825P7_G	G	A.Conservative	5.05925	.998616	7129.7	24.838853	27.838627	545.267498		.426617
H03	209189P2_G	G	A.Conservative	3.304133	.995706	6277.1	101.604016	100.925541	589.718754		.426617
H03	210090P15_G	NOCALL	D.Low Probability	1.969841	.311418	5515.6	4.749453	1.998016	602.962685		.888859
H04	201322P9_G	G	A.Conservative	3.480158	.996938	6445.3	20.873589	20.55023	592.146782		.393769
H04	201694P4_G	G	A.Conservative	2.752598	.997691	5337.5	70.154106	58.628336	610.696889		.393769
H04	208825P7_G	G	A.Conservative	4.678131	.998324	7129.7	17.701162	19.32454	529.841429		.393769
H04	209189P2_G	G	A.Conservative	3.484325	.997704	6277.1	81.70503	78.449596	577.225199		.393769
H04	210090P15_G	NOCALL	D.Low Probability	2.048725	.997476	5515.6	34.646767	14.873959	646.720532		.911952
H05	201322P9_G	G	A.Conservative	2.575639	.989586	6445.3	43.379724	21.99543	623.696888		.820364
H05	201694P4_G	G	A.Conservative	2.050597	.99588	5337.5	50.283369	45.114954	641.375585		.366268
H05	208825P7_G	G	A.Conservative	4.392653	.997114	7129.7	15.93617	18.719785	565.965427		.366268
H05	209189P2_G	G	A.Conservative	3.041182	.997353	6277.1	71.405544	73.695505	629.903404		.366268
H05	210090P15_G	NOCALL	D.Low Probability	2.001966	.285331	5515.6	4.705234	1.819262	647.849566		.973525
H06	201322P9_G	G	A.Conservative	2.723434	.992156	6445.3	20.542158	19.257495	575.200811		.432372
H06	201694P4_G	G	A.Conservative	2.395334	.996467	5337.5	68.924145	55.255807	599.330676		.432372
H06	208825P7_G	G	A.Conservative	4.013183	.997505	7129.7	18.972684	19.636718	476.727663		.432372
H06	209189P2_G	G	A.Conservative	2.727835	.996608	6277.1	81.317806	74.428807	560.36152		.432372
H06	210090P15_G	NOCALL	D.Low Probability	2.151817	.25035	5515.6	4.039503	1.606773	627.615285		1.057069
H07	201322P9_G	G	A.Conservative	.403209	.991849	6445.3	23.902795	21.647054	615.711784		.440636
H07	201694P4_G	G	A.Conservative	-.243021	.99536	5337.5	81.012095	62.443422	592.323068		.440636
H07	208825P7_G	G	A.Conservative	1.888431	.997692	7129.7	24.146733	24.205456	628.949643		.440636
H07	209189P2_G	G	A.Conservative	.397236	.995927	6277.1	89.748181	79.303012	599.64441		.440636
H07	210090P15_G	NOCALL	D.Low Probability	-.209101	.41383	5515.6	6.337604	2.568177	628.073917		1.000568
H08	201322P9_G	G	A.Conservative	2.499235	.994795	6445.3	15.452444	16.208075	639.10749		.416952
H08	201694P4_G	G	A.Conservative	1.923466	.995601	5337.5	61.541362	55.603904	643.436842		.416952
H08	208825P7_G	G	A.Conservative	3.892678	.998783	7129.7	17.149702	25.299279	546.183662		.416952
H08	209189P2_G	G	A.Conservative	2.502495	.997103	6277.1	64.146984	65.771829	622.688999		.416952
H08	210090P15_G	NOCALL	D.Low Probability	1.19452	.99134	5515.6	29.86517	10.818498	630.07004		.965206
H09	201322P9_G	G	A.Conservative	2.537165	.991204	6445.3	17.009878	18.139346	708.243178		.410875
H09	201694P4_G	G	A.Conservative	2.21137	.998031	5337.5	51.90657	47.644791	678.150323		.410875
H09	208825P7_G	G	A.Conservative	3.703115	.997707	7129.7	15.626094	21.842171	589.647417		.410875
H09	209189P2_G	G	A.Conservative	2.538009	.996449	6277.1	63.460653	66.146298	688.667137		.410875
H09	210090P15_G	G	A.Conservative	1.524231	.992183	5515.6	24.972548	13.526737	637.236831		.696371
H10	201322P9_G	G	A.Conservative	2.893042	.995079	6445.3	23.598242	25.00994	632.556483		.381851
H10	201694P4_G	G	A.Conservative	2.229193	.998703	5337.5	69.679112	63.119961	645.261521		.381851
H10	208825P7_G	G	A.Conservative	4.493663	.996866	7129.7	21.792294	25.506164	528.171032		.381851
H10	209189P2_G	G	A.Conservative	2.898806	.997283	6277.1	83.168211	86.051875	615.270794		.381851
H10	210090P15_G	NOCALL	D.Low Probability	2.005219	.284743	5515.6	5.074719	1.810301	622.55036		.987624
H11	201322P9_G	G	A.Conservative	2.346969	.991395	6445.3	18.395188	23.143265	588.913725		.375417
H11	201694P4_G	G	A.Conservative	1.882022	.996849	5337.5	66.640786	72.300698	622.84701		.375417
H11	208825P7_G	G	A.Conservative	3.615208	.994276	7129.7	18.301588	25.216257	553.079838		.375417
H11	209189P2_G	G	A.Conservative	2.351246	.997604	6277.1	61.402419	75.535618	572.993492		.375417
H11	210090P15_G	NOCALL	D.Low Probability	1.514371	.995488	5515.6	29.857897	13.238294	655.687572		.894147
H12	201322P9_G	G	A.Conservative	2.707442	.990254	6445.3	10.828401	12.826848	596.514052		.331431
H12	201694P4_G	G	A.Conservative	2.017045	.99748	5337.5	48.316874	47.483856	639.744821		.331431
H12	208825P7_G	G	A.Conservative	3.471567	.996716	7129.7	10.94001	17.315233	522.338751		.331431
H12	209189P2_G	G	A.Conservative	2.713437	.998688	6277.1	36.019368	41.486823	578.827724		.331431
H12	210090P15_G	NOCALL	D.Low Probability	1.267858	.992191	5515.6	27.180803	14.864292	650.244258		.835257
H13	201322P9_G	G	A.Conservative	1.912678	.994726	6445.3	24.46345	24.535833	517.2886		.428959
H13	201694P4_G	G	A.Conservative	1.186415	.998372	5337.5	83.080984	71.728167	581.086194		.428959
H13	208825P7_G	G	A.Conservative	3.418211	.997685	7129.7	26.022484	28.681425	527.632308		.428959
H13	209189P2_G	G	A.Conservative	1.916088	.99679	6277.1	93.525732	91.681591	502.493567		.428959
H13	210090P15_G	G	A.Conservative	1.286981	.997798	5515.6	59.34508	52.484707	571.060233		.428959
H14	201322P9_G	G	A.Conservative	3.012927	.993284	6445.3	32.889924	28.623808	599.519398		.47263
H14	201694P4_G	G	A.Conservative	2.462931	.99815	5337.5	105.775201	78.714675	634.884231		.47263
H14	208825P7_G	G	A.Conservative	4.326069	.99689	7129.7	33.775479	32.443197	551.889193		.47263
H14	209189P2_G	G	A.Conservative	3.017171	.996043	6277.1	100.62335	85.502257	583.758461		.47263
H14	210090P15_G	NOCALL	D.Low Probability	1.793921	.993307	5515.6	62.571104	21.585866	628.315141		1.118374
H15	201322P9_G	G	A.Conservative	2.721548	.992662	6445.3	23.641712	26.445835	653.583997		.390675
H15	201694P4_G	G	A.Conservative	2.072611	.99882	5337.5	78.153736	74.281427	633.917672		.390675
H15	208825P7_G	G	A.Conservative	3.996725	.998579	7129.7	25.947911	32.080014	571.123815		.390675
H15	209189P2_G	G	A.Conservative	2.718547	.997511	6277.1	87.526094	95.533845	636.323476		.390675
H15	210090P15_G	NOCALL	D.Low Probability	1.826105	.352384	5515.6	5.741917	2.22374	661.879531		1.004532
H16	201322P9_G	G	A.Conservative	3.234049	.995343	6445.3	32.874633	32.970508	620.596356		.404803
H16	201694P4_G	G	A.Conservative	2.957285	.998355	5337.5	120.886757	101.908694	662.656344		.404803
H16	208825P7_G	G	A.Conservative	4.492176	.996927	7129.7	32.567632	36.356194	539.409112		.404803
H16	209189P2_G	G	A.Conservative	3.23358	.997087	6277.1	100.792469	98.469117	606.307437		.404803
H16	210090P15_G	NOCALL	D.Low Probability	2.317343	.993926	5515.6	27.191945	9.470925	654.58997		.923137
H17	201322P9_G	G	A.Conservative	2.880172	.995976	6445.3	32.132047	30.318753	600.873934		.446326
H17	201694P4_G	G	A.Conservative	2.755872	.997127	5337.5	107.984024	87.039184	623.999933		.446326
H17	208825P7_G	G	A.Conservative	3.702836	.995664	7129.7	31.737451	33.048732	547.430233		.446326
H17	209189P2_G	G	A.Conservative	2.881288	.997882	6277.1	93.970178	86.56688	584.875115		.446326
H17	210090P15_G	NOCALL	D.Low Probability	1.994284	.99095	5515.6	26.047107	10.213966	614.58056		.932421
H18	201322P9_G	G	A.Conservative	2.914611	.990593	6445.3	21.456199	22.009908	551.973857		.39021
H18	201694P4_G	G	A.Conservative	2.295584	.996412	5337.5	89.034767	77.966887	609.66427		.39021
H18	208825P7_G	G	A.Conservative	4.243155	.997405	7129.7	25.528137	28.944615	505.088374		.39021
H18	209189P2_G	G	A.Conservative	2.924589	.996858	6277.1	76.755241	76.852238	538.102802		.39021
H18	210090P15_G	NOCALL	D.Low Probability	1.787582	.994059	5515.6	52.713556	25.668488	606.69368		.959221
H19	201322P9_G	G	A.Conservative	2.075349	.992111	6445.3	31.945512	26.798603	544.361903		.45844
H19	201694P4_G	G	A.Conservative	1.637182	.998442	5337.5	122.490362	86.107854	579.291138		.45844
H19	208825P7_G	G	A.Conservative	3.126126	.99623	7129.7	24.724032	23.150962	467.128406		.45844
H19	209189P2_G	G	A.Conservative	2.085742	.995676	6277.1	94.432854	77.122699	528.202539		.45844
H19	210090P15_G	NOCALL	D.Low Probability	.955501	.990145	5515.6	46.778201	16.770095	599.176145		1.082839
H20	201322P9_G	G	A.Conservative	2.896507	.995566	6445.3	39.828637	47.191649	592.380103		.435185
H20	201694P4_G	G	A.Conservative	2.523615	.997855	5337.5	69.968014	70.740499	649.077057		.435185
H20	208825P7_G	G	A.Conservative	3.798168	.998305	7129.7	36.020811	46.839373	559.346642		.435185
H20	209189P2_G	G	A.Conservative	2.900103	.996793	6277.1	71.943249	83.276521	573.308652		.435185
H20	210090P15_G	NOCALL	D.Low Probability	2.039433	.723127	5515.6	13.279586	4.426663	659.477188		1.003141
H21	201322P9_G	G	A.Conservative	3.573423	.99496	6445.3	36.408058	35.643911	609.272146		.416984
H21	201694P4_G	G	A.Conservative	2.779381	.997593	5337.5	96.304122	79.61769	640.754657		.416984
H21	208825P7_G	G	A.Conservative	4.593958	.997651	7129.7	30.119254	32.738081	583.28944		.416984
H21	209189P2_G	G	A.Conservative	3.563595	.996698	6277.1	94.572766	90.249117	594.125913		.416984
H21	210090P15_G	NOCALL	D.Low Probability	1.994912	.994044	5515.6	28.984477	10.767159	642.504911		1.000432
H22	201322P9_G	G	A.Conservative	3.957482	.993061	6445.3	37.91655	35.879705	579.471899		.391672
H22	201694P4_G	G	A.Conservative	3.029136	.996381	5337.5	94.81597	76.1165	619.335016		.391672
H22	208825P7_G	G	A.Conservative	4.866885	.997974	7129.7	35.842586	37.664893	592.463001		.391672
H22	209189P2_G	G	A.Conservative	3.961233	.996245	6277.1	105.521192	97.363052	564.854004		.391672
H22	210090P15_G	NOCALL	D.Low Probability	2.396756	.993305	5515.6	42.054946	13.937777	632.494643		.975405
H23	201322P9_G	G	A.Conservative	2.812495	.997137	6445.3	36.907598	38.757035	575.664782		.375693
H23	201694P4_G	G	A.Conservative	2.005202	.997761	5337.5	61.409923	55.085346	600.539566		.375693
H23	208825P7_G	G	A.Conservative	3.826663	.997264	7129.7	30.110169	34.947228	541.050363		.375693
H23	209189P2_G	G	A.Conservative	2.726205	.996191	6277.1	52.192843	53.500276	574.490438		.375693
H23	210090P15_G	G	A.Conservative	2.047851	.993368	5515.6	15.004998	13.801413	610.866456		.375693
H24	201322P9_G	G	A.Conservative	2.898993	.992303	6445.3	12.561667	14.782998	634.729347		.392074
H24	201694P4_G	NOCALL	D.Low Probability	2.006435	.810203	5337.5	14.479127	4.898003	622.789941		1.002471
H24	208825P7_G	NOCALL	I.Bad Spectrum	0	0	0	0	0	0		0
H24	209189P2_G	G	A.Conservative	2.939657	.997789	6277.1	20.594153	23.675359	653.531608		.392074
H24	210090P15_G	G	B.Moderate	2.206549	.919035	5515.6	21.20827	7.394242	625.592002		1.002471
I01	201322P9_G	G	A.Conservative	.145713	.990776	6445.3	15.817822	17.812272	707.898552		.384551
I01	201694P4_G	G	A.Conservative	-.362104	.992837	5337.5	24.870106	23.646752	696.054942		.384551
I01	208825P7_G	G	A.Conservative	1.252696	.998178	7129.7	16.509163	20.613201	701.415058		.384551
I01	209189P2_G	G	A.Conservative	.139075	.996142	6277.1	52.356597	57.478538	686.440922		.384551
I01	210090P15_G	NOCALL	D.Low Probability	-.371773	.565478	5515.6	10.43632	3.473753	648.645639		1.070036
I02	201322P9_G	G	A.Conservative	1.00986	.990586	6445.3	17.036109	18.099176	605.710251		.408463
I02	201694P4_G	NOCALL	D.Low Probability	.633105	.988453	5337.5	29.545439	10.211668	656.525394		1.096759
I02	208825P7_G	G	A.Conservative	2.248944	.997084	7129.7	16.325834	21.755712	568.114671		.408463
I02	209189P2_G	G	A.Conservative	.949591	.997553	6277.1	25.119727	26.027967	642.684634		.408463
I02	210090P15_G	NOCALL	D.Low Probability	.615009	.570812	5515.6	9.84861	3.493977	644.483865		1.096759
I03	201322P9_G	G	A.Conservative	2.617101	.99019	6445.3	12.50153	13.050635	631.163358		.407011
I03	201694P4_G	G	A.Conservative	2.172217	.996577	5337.5	29.053446	26.014107	662.060777		.407011
I03	208825P7_G	G	A.Conservative	3.913054	.998003	7129.7	14.249781	19.224376	590.053178		.407011
I03	209189P2_G	G	A.Conservative	2.617149	.997633	6277.1	60.037032	61.224165	620.63863		.407011
I03	210090P15_G	G	B.Moderate	2.37949	.991973	5515.6	8.705261	7.988618	671.08648		.407011
I04	201322P9_G	G	A.Conservative	2.374468	.991356	6445.3	20.381927	22.077124	672.408627		.386216
I04	201694P4_G	G	A.Conservative	1.869115	.996382	5337.5	65.077114	59.222014	641.174983		.386216
I04	208825P7_G	G	A.Conservative	3.377877	.998298	7129.7	21.289907	25.647399	602.783466		.386216
I04	209189P2_G	G	A.Conservative	2.374471	.996752	6277.1	78.627991	82.953964	654.592065		.386216
I04	210090P15_G	NOCALL	D.Low Probability	1.595345	.33301	5515.6	5.740617	2.102111	667.834366		.987925
I05	201322P9_G	NOCALL	D.Low Probability	2.176353	.991584	6445.3	51.774601	22.533893	587.071983		.940417
I05	201694P4_G	G	A.Conservative	1.880336	.99687	5337.5	61.21538	53.714491	625.141766		.371462
I05	208825P7_G	G	A.Conservative	3.505561	.995861	7129.7	13.244506	15.232409	515.236516		.371462
I05	209189P2_G	G	A.Conservative	2.181042	.996924	6277.1	74.616854	75.350345	566.920392		.371462
I05	210090P15_G	NOCALL	D.Low Probability	1.666463	.334068	5515.6	5.502076	2.100395	614.664143		.940417
I06	201322P9_G	G	A.Conservative	2.604974	.993473	6445.3	17.488322	16.15614	603.728993		.461314
I06	201694P4_G	G	A.Conservative	2.176039	.995929	5337.5	55.261197	43.851223	624.944364		.461314
I06	208825P7_G	G	A.Conservative	3.799855	.996178	7129.7	16.670905	16.947012	556.147673		.461314
I06	209189P2_G	G	A.Conservative	2.602172	.996034	6277.1	79.245145	71.529506	591.743595		.461314
I06	210090P15_G	NOCALL	D.Low Probability	1.627857	.322919	5515.6	5.390731	2.034325	630.051971		.999434
I07	201322P9_G	G	A.Conservative	.886619	.994403	6445.3	35.520829	35.409184	676.559344		.416913
I07	201694P4_G	G	A.Conservative	.916619	.998339	5337.5	120.263723	102.694595	675.667936		.416913
I07	208825P7_G	G	A.Conservative	1.672195	.997591	7129.7	36.061202	39.632035	641.284518		.416913
I07	209189P2_G	G	A.Conservative	.887246	.997809	6277.1	123.526895	120.26135	659.739897		.416913
I07	210090P15_G	NOCALL	D.Low Probability	.305048	.990921	5515.6	18.5981	6.620568	656.89532		.963232
I08	201322P9_G	G	A.Conservative	2.296954	.990247	6445.3	19.374347	17.263633	594.790399		.471459
I08	201694P4_G	G	A.Conservative	1.912075	.997607	5337.5	56.165799	42.67535	603.052005		.471459
I08	208825P7_G	G	A.Conservative	3.640326	.997349	7129.7	21.784254	21.436731	505.316519		.471459
I08	209189P2_G	G	A.Conservative	2.301557	.995752	6277.1	73.740223	64.126087	579.349328		.471459
I08	210090P15_G	NOCALL	I.Bad Spectrum	0	0	0	0	0	0		0
I09	201322P9_G	G	A.Conservative	2.115056	.994221	6445.3	22.404392	21.807689	631.445451		.370139
I09	201694P4_G	G	A.Conservative	1.804556	.99749	5337.5	80.71943	66.132881	644.583442		.370139
I09	208825P7_G	G	A.Conservative	2.980097	.998293	7129.7	21.293317	23.120221	540.222394		.370139
I09	209189P2_G	G	A.Conservative	2.119451	.99653	6277.1	80.315824	76.139762	615.052245		.370139
I09	210090P15_G	G	A.Conservative	1.802055	.997101	5515.6	23.508042	19.796664	669.394895		.370139
I10	201322P9_G	G	A.Conservative	2.22943	.996667	6445.3	16.921926	20.60417	584.425555		.353638
I10	201694P4_G	G	A.Conservative	1.360855	.996935	5337.5	53.052575	54.777023	592.728164		.353638
I10	208825P7_G	G	A.Conservative	3.588697	.995129	7129.7	16.631492	22.412697	554.746284		.353638
I10	209189P2_G	G	A.Conservative	2.230549	.99396	6277.1	61.795327	73.393655	568.384312		.353638
I10	210090P15_G	NOCALL	D.Low Probability	1.442415	.739098	5515.6	11.209132	4.527167	634.710042		.965274
I11	201322P9_G	G	A.Conservative	2.186693	.990307	6445.3	12.94602	14.576331	593.618728		.332574
I11	201694P4_G	G	A.Conservative	1.4887	.993799	5337.5	37.918423	35.951941	625.741792		.332574
I11	208825P7_G	G	A.Conservative	3.573393	.997384	7129.7	14.016628	19.253577	562.393456		.332574
I11	209189P2_G	G	A.Conservative	2.188849	.99662	6277.1	53.92609	59.144888	579.661531		.332574
I11	210090P15_G	NOCALL	D.Low Probability	1.226383	.436783	5515.6	6.33978	2.775185	609.384076		.911274
I12	201322P9_G	G	A.Conservative	2.272615	.989887	6445.3	25.844692	22.975132	569.158729		.460503
I12	201694P4_G	G	A.Conservative	1.8405	.998566	5337.5	86.321501	65.819745	598.688497		.460503
I12	208825P7_G	G	A.Conservative	3.209378	.996545	7129.7	27.688339	27.123674	568.248025		.460503
I12	209189P2_G	G	A.Conservative	2.272587	.995785	6277.1	96.221216	83.53936	553.534726		.460503
I12	210090P15_G	NOCALL	D.Low Probability	1.385547	.989883	5515.6	29.131351	11.06245	633.730928		1.015824
I13	201322P9_G	G	A.Conservative	1.112517	.996895	6445.3	27.064147	29.158629	728.224037		.403491
I13	201694P4_G	G	A.Conservative	1.111967	.999034	5337.5	81.235059	74.090818	690.732543		.403491
I13	208825P7_G	G	A.Conservative	1.526982	.998687	7129.7	26.643811	31.787183	680.2534		.403491
I13	209189P2_G	G	A.Conservative	1.115453	.999041	6277.1	78.008054	81.964802	710.317606		.403491
I13	210090P15_G	NOCALL	D.Low Probability	.397491	.994778	5515.6	33.941965	11.688211	688.654565		1.067224
I14	201322P9_G	G	A.Conservative	2.522113	.994351	6445.3	18.401519	20.687332	673.636597		.396513
I14	201694P4_G	G	A.Conservative	2.086656	.998989	5337.5	71.777466	69.618988	645.370595		.396513
I14	208825P7_G	G	A.Conservative	3.648785	.998295	7129.7	21.026313	25.925766	593.084102		.396513
I14	209189P2_G	G	A.Conservative	2.5141	.997	6277.1	69.114927	75.974768	652.568431		.396513
I14	210090P15_G	NOCALL	D.Low Probability	1.043362	.565781	5515.6	10.476783	3.459329	638.889745		.94549
I15	201322P9_G	G	A.Conservative	2.165795	.996397	6445.3	21.468342	25.309058	667.371803		.344739
I15	201694P4_G	G	A.Conservative	1.683661	.9993	5337.5	81.892673	82.084118	669.785211		.344739
I15	208825P7_G	G	A.Conservative	3.316807	.997704	7129.7	20.728201	27.052109	589.166965		.344739
I15	209189P2_G	G	A.Conservative	2.164559	.997995	6277.1	74.131023	85.260231	648.970205		.344739
I15	210090P15_G	NOCALL	D.Low Probability	1.606856	.995068	5515.6	46.79071	19.316927	668.224974		.818005
I16	201322P9_G	G	A.Conservative	1.741342	.997368	6445.3	13.518214	15.076235	601.238895		.381707
I16	201694P4_G	G	A.Conservative	1.133785	.998232	5337.5	40.549063	38.67753	585.447668		.381707
I16	208825P7_G	G	A.Conservative	3.007986	.996755	7129.7	15.602652	19.186077	569.930243		.381707
I16	209189P2_G	G	A.Conservative	1.739644	.995162	6277.1	40.801146	44.435173	584.320961		.381707
I16	210090P15_G	NOCALL	D.Low Probability	1.050552	.992147	5515.6	15.642697	7.026344	643.771485		.955579
I17	201322P9_G	G	A.Conservative	2.198858	.993357	6445.3	27.871035	28.686543	676.245979		.390852
I17	201694P4_G	G	A.Conservative	1.69183	.997254	5337.5	81.183303	71.376989	665.303325		.390852
I17	208825P7_G	G	A.Conservative	3.341294	.996146	7129.7	27.806413	31.620159	581.971555		.390852
I17	209189P2_G	G	A.Conservative	2.200895	.998192	6277.1	87.500129	87.91464	657.260799		.390852
I17	210090P15_G	NOCALL	D.Low Probability	1.23627	.985241	5515.6	18.618197	6.454505	667.295351		.990673
I18	201322P9_G	G	A.Conservative	1.502906	.991715	6445.3	26.741994	27.848031	616.870401		.432595
I18	201694P4_G	G	A.Conservative	1.266776	.998832	5337.5	95.428059	84.954961	638.342402		.432595
I18	208825P7_G	G	A.Conservative	2.60987	.997928	7129.7	27.484897	31.519157	595.825547		.432595
I18	209189P2_G	G	A.Conservative	1.504134	.996625	6277.1	90.931859	92.479715	601.178214		.432595
I18	210090P15_G	NOCALL	D.Low Probability	.727565	.994786	5515.6	38.572616	14.447739	647.560001		1.030824
I19	201322P9_G	G	A.Conservative	1.661518	.990203	6445.3	25.716591	24.935013	607.732213		.452573
I19	201694P4_G	G	A.Conservative	1.276195	.998283	5337.5	82.652412	68.821044	644.61647		.452573
I19	208825P7_G	G	A.Conservative	2.512789	.997345	7129.7	29.739489	31.705432	614.102017		.452573
I19	209189P2_G	G	A.Conservative	1.660122	.996009	6277.1	90.728348	85.958535	595.280972		.452573
I19	210090P15_G	NOCALL	D.Low Probability	.888017	.99285	5515.6	19.516278	7.194798	645.230403		1.085364
I20	201322P9_G	G	A.Conservative	2.116569	.994606	6445.3	27.092176	29.477091	626.942066		.396585
I20	201694P4_G	G	A.Conservative	1.502417	.99823	5337.5	88.850286	83.092333	636.743426		.396585
I20	208825P7_G	G	A.Conservative	2.945626	.997275	7129.7	28.049861	33.561516	606.676605		.396585
I20	209189P2_G	G	A.Conservative	2.11734	.99836	6277.1	94.165628	100.117926	610.071171		.396585
I20	210090P15_G	NOCALL	D.Low Probability	.894768	.99364	5515.6	37.87216	14.999748	642.376803		.961577
I21	201322P9_G	G	A.Conservative	2.139406	.994218	6445.3	32.653309	32.888424	675.659614		.397256
I21	201694P4_G	G	A.Conservative	1.654186	.997452	5337.5	113.818419	97.495028	646.111304		.397256
I21	208825P7_G	G	A.Conservative	3.051397	.998394	7129.7	31.091187	34.675447	578.849461		.397256
I21	209189P2_G	G	A.Conservative	2.135174	.997637	6277.1	102.568275	100.784412	662.611756		.397256
I21	210090P15_G	NOCALL	D.Low Probability	1.235059	.992985	5515.6	34.883931	12.62393	652.146091		.999553
I22	201322P9_G	G	A.Conservative	2.368517	.991572	6445.3	35.674249	33.830494	644.33098		.444994
I22	201694P4_G	G	A.Conservative	1.856993	.995564	5337.5	97.914199	79.58835	639.398573		.444994
I22	208825P7_G	G	A.Conservative	3.661562	.996403	7129.7	34.066936	35.591704	633.655981		.444994
I22	209189P2_G	G	A.Conservative	2.377039	.996937	6277.1	97.92475	90.693996	628.224447		.444994
I22	210090P15_G	NOCALL	D.Low Probability	1.4408	.336556	5515.6	6.386446	2.139819	638.111816		.973121
I23	201322P9_G	G	A.Conservative	2.543747	.994507	6445.3	33.570633	52.55962	596.113471		.342428
I23	201694P4_G	G	A.Conservative	1.659457	.995819	5337.5	67.376854	90.66146	644.436669		.342428
I23	208825P7_G	G	A.Conservative	3.298142	.994642	7129.7	28.267652	48.341449	549.192873		.342428
I23	209189P2_G	G	A.Conservative	2.445642	.994294	6277.1	60.383057	92.460186	590.505547		.342428
I23	210090P15_G	NOCALL	D.Low Probability	1.635048	.236597	5515.6	3.432513	1.532329	642.223209		.757974
I24	201322P9_G	G	A.Conservative	1.752619	.995933	6445.3	13.44503	13.020721	642.264641		.39942
I24	201694P4_G	NOCALL	D.Low Probability	.590169	.71541	5337.5	9.191542	4.371193	639.397442		.923872
I24	208825P7_G	NOCALL	I.Bad Spectrum	0	0	0	0	0	0		0
I24	209189P2_G	G	A.Conservative	1.609187	.995361	6277.1	24.752533	23.37661	699.421539		.39942
I24	210090P15_G	G	A.Conservative	.878116	.893342	5515.6	19.215329	9.014863	576.082561		.80962
J01	201322P9_G	G	A.Conservative	1.349102	.996575	6445.3	16.122489	14.625153	621.688971		.46386
J01	201694P4_G	G	A.Conservative	.933116	.992547	5337.5	21.793052	16.709448	672.963691		.46386
J01	208825P7_G	G	A.Conservative	2.071667	.998547	7129.7	16.569658	18.137626	588.178136		.46386
J01	209189P2_G	G	A.Conservative	1.301359	.998005	6277.1	46.756864	41.345885	630.656259		.46386
J01	210090P15_G	NOCALL	D.Low Probability	.923864	.655305	5515.6	12.983563	4.006294	606.606613		1.274342
J02	201322P9_G	G	A.Conservative	2.394125	.996287	6445.3	16.44525	16.366453	603.918259		.424653
J02	201694P4_G	NOCALL	D.Low Probability	1.234364	.745043	5337.5	11.948632	4.538048	629.754318		.981551
J02	208825P7_G	G	A.Conservative	3.390097	.996134	7129.7	16.474784	20.086224	568.334577		.424653
J02	209189P2_G	G	A.Conservative	2.285081	.996685	6277.1	22.34157	21.677224	635.562664		.424653
J02	210090P15_G	NOCALL	D.Low Probability	1.402107	.547417	5515.6	8.594037	3.356485	620.989127		.981551
J03	201322P9_G	G	A.Conservative	3.605111	.994844	6445.3	16.253703	13.108476	607.912183		.490475
J03	201694P4_G	G	A.Conservative	2.802122	.996623	5337.5	23.751363	16.261321	659.766336		.490475
J03	208825P7_G	G	A.Conservative	5.251464	.998669	7129.7	18.895527	17.334834	534.960608		.490475
J03	209189P2_G	G	A.Conservative	3.580292	.995045	6277.1	68.144117	53.601897	600.399223		.490475
J03	210090P15_G	NOCALL	D.Low Probability	2.497208	.424707	5515.6	8.571048	2.630353	579.311862		1.206998
J04	201322P9_G	G	A.Conservative	3.72754	.991735	6445.3	16.286657	17.036179	612.167128		.415714
J04	201694P4_G	G	A.Conservative	3.284999	.995433	5337.5	33.333279	29.951585	655.629753		.415714
J04	208825P7_G	G	A.Conservative	4.590027	.996755	7129.7	18.674934	21.48067	563.492149		.415714
J04	209189P2_G	G	A.Conservative	3.737362	.995641	6277.1	65.765951	67.219498	599.600867		.415714
J04	210090P15_G	NOCALL	D.Low Probability	2.960315	.333981	5515.6	4.809462	2.091067	652.472018		.852225
J05	201322P9_G	G	A.Conservative	3.073728	.989271	6445.3	16.84929	19.659532	652.924673		.371102
J05	201694P4_G	G	A.Conservative	2.435504	.996985	5337.5	45.340979	44.742722	684.535115		.371102
J05	208825P7_G	G	A.Conservative	4.204797	.995883	7129.7	17.66631	22.838276	587.231245		.371102
J05	209189P2_G	G	A.Conservative	3.035527	.993398	6277.1	66.358373	75.499146	637.278228		.371102
J05	210090P15_G	NOCALL	D.Low Probability	2.17577	.272723	5515.6	3.766881	1.745139	637.878896		.86735
J06	201322P9_G	G	A.Conservative	3.194738	.992435	6445.3	19.845132	16.893747	562.846479		.421944
J06	201694P4_G	G	A.Conservative	2.627339	.996147	5337.5	40.755332	29.253243	628.150178		.421944
J06	208825P7_G	G	A.Conservative	4.670363	.997932	7129.7	20.784781	19.722073	468.41772		.421944
J06	209189P2_G	G	A.Conservative	3.208597	.996184	6277.1	81.751039	67.79492	548.584079		.421944
J06	210090P15_G	NOCALL	D.Low Probability	2.325264	.388824	5515.6	7.470507	2.419801	627.409501		.990442
J07	201322P9_G	G	A.Conservative	2.334649	.993743	6445.3	15.297174	21.593559	706.319634		.377937
J07	201694P4_G	G	A.Conservative	1.882747	.997599	5337.5	36.213711	44.712057	669.590158		.377937
J07	208825P7_G	G	A.Conservative	3.430518	.997881	7129.7	16.929125	27.636477	620.212902		.377937
J07	209189P2_G	G	A.Conservative	2.335497	.998511	6277.1	53.271972	73.700337	686.276349		.377937
J07	210090P15_G	NOCALL	D.Low Probability	.752974	.627824	5515.6	9.225175	3.84559	652.30024		.948273
J08	201322P9_G	G	A.Conservative	3.056034	.994845	6445.3	17.537735	18.116394	598.162191		.407773
J08	201694P4_G	G	A.Conservative	2.346233	.997966	5337.5	51.986242	46.060443	627.911635		.407773
J08	208825P7_G	G	A.Conservative	4.100717	.99796	7129.7	20.053665	23.238635	520.021664		.407773
J08	209189P2_G	G	A.Conservative	3.052558	.996942	6277.1	65.062105	65.652288	583.407771		.407773
J08	210090P15_G	NOCALL	D.Low Probability	1.799472	.994841	5515.6	22.241259	10.041549	659.710087		.950432
J09	201322P9_G	G	A.Conservative	3.541612	.99323	6445.3	23.004843	24.143098	634.132957		.397354
J09	201694P4_G	G	A.Conservative	3.169238	.998604	5337.5	71.904302	63.46605	640.923364		.397354
J09	208825P7_G	G	A.Conservative	4.392443	.997263	7129.7	23.33044	27.222542	594.652043		.397354
J09	209189P2_G	G	A.Conservative	3.542374	.996242	6277.1	72.364681	73.990953	616.935903		.397354
J09	210090P15_G	NOCALL	I.Bad Spectrum	0	0	0	0	0	0		0
J10	201322P9_G	G	A.Conservative	3.227548	.99462	6445.3	21.063983	22.675388	634.137762		.378663
J10	201694P4_G	G	A.Conservative	2.707671	.99774	5337.5	67.920321	62.248847	667.941754		.378663
J10	208825P7_G	G	A.Conservative	3.845259	.997945	7129.7	22.612963	26.929487	625.487967		.378663
J10	209189P2_G	G	A.Conservative	3.225533	.996843	6277.1	75.860354	79.685474	618.250157		.378663
J10	210090P15_G	NOCALL	D.Low Probability	2.175376	.991397	5515.6	14.740062	6.221132	672.618299		.908282
J11	201322P9_G	G	A.Conservative	3.329954	.993889	6445.3	15.216895	18.568628	628.353904		.378262
J11	201694P4_G	G	A.Conservative	2.484022	.995979	5337.5	48.917967	51.085025	640.103994		.378262
J11	208825P7_G	G	A.Conservative	4.344851	.997558	7129.7	17.43677	23.399204	610.368122		.378262
J11	209189P2_G	G	A.Conservative	3.330574	.995975	6277.1	60.371986	71.955178	611.344248		.378262
J11	210090P15_G	NOCALL	D.Low Probability	2.242811	.249756	5515.6	3.393983	1.608889	648.948267		.834202
J12	201322P9_G	G	A.Conservative	2.757913	.992975	6445.3	21.58416	21.86234	636.262649		.408492
J12	201694P4_G	G	A.Conservative	2.439045	.998472	5337.5	65.471249	55.969291	655.145562		.408492
J12	208825P7_G	G	A.Conservative	3.507077	.99699	7129.7	21.495814	24.172639	563.198666		.408492
J12	209189P2_G	G	A.Conservative	2.763544	.997314	6277.1	76.235937	75.264409	625.019341		.408492
J12	210090P15_G	NOCALL	D.Low Probability	2.165022	.991773	5515.6	19.669173	6.750751	654.795534		1.060603
J13	201322P9_G	G	A.Conservative	1.730679	.996802	6445.3	21.391147	24.596086	614.330909		.426389
J13	201694P4_G	G	A.Conservative	1.368924	.998329	5337.5	72.471842	72.164595	638.839118		.426389
J13	208825P7_G	G	A.Conservative	2.747613	.997771	7129.7	21.698147	27.245541	525.002587		.426389
J13	209189P2_G	G	A.Conservative	1.731612	.997251	6277.1	68.705643	77.307775	597.133253		.426389
J13	210090P15_G	NOCALL	D.Low Probability	1.344378	.364251	5515.6	5.864284	2.270784	657.796277		.961122
J14	201322P9_G	G	A.Conservative	3.292687	.992618	6445.3	25.939041	24.295074	608.945368		.465286
J14	201694P4_G	G	A.Conservative	2.805639	.996569	5337.5	85.1751	68.33831	618.21772		.465286
J14	208825P7_G	G	A.Conservative	4.626608	.996392	7129.7	27.077185	27.927297	540.761084		.465286
J14	209189P2_G	G	A.Conservative	3.297041	.996721	6277.1	103.972185	95.121274	592.882276		.465286
J14	210090P15_G	NOCALL	D.Low Probability	2.245349	.365055	5515.6	5.879072	2.309287	624.222948		1.051522
J15	201322P9_G	G	A.Conservative	3.644912	.993077	6445.3	21.44282	25.581567	644.1306		.400505
J15	201694P4_G	G	A.Conservative	2.953752	.996084	5337.5	64.846855	66.296473	614.606476		.400505
J15	208825P7_G	G	A.Conservative	4.123102	.996125	7129.7	20.908168	27.386254	589.554481		.400505
J15	209189P2_G	G	A.Conservative	3.641349	.997906	6277.1	64.072411	74.693696	627.243239		.400505
J15	210090P15_G	NOCALL	D.Low Probability	2.605434	.994828	5515.6	48.478203	23.553425	634.578038		.881368
J16	201322P9_G	G	A.Conservative	3.046358	.997305	6445.3	21.948847	25.249413	672.427183		.381844
J16	201694P4_G	G	A.Conservative	2.20099	.998296	5337.5	63.633099	62.324273	675.268677		.381844
J16	208825P7_G	G	A.Conservative	4.237312	.998087	7129.7	20.823735	26.448976	624.186993		.381844
J16	209189P2_G	G	A.Conservative	3.050361	.99782	6277.1	75.171032	84.400951	658.049263		.381844
J16	210090P15_G	NOCALL	D.Low Probability	1.945049	.258346	5515.6	3.536501	1.653648	655.431183		.810801
J17	201322P9_G	G	A.Conservative	3.603525	.993147	6445.3	28.047856	27.076598	621.311234		.407323
J17	201694P4_G	G	A.Conservative	2.793462	.996398	5337.5	101.117521	83.157122	649.298695		.407323
J17	208825P7_G	G	A.Conservative	4.519838	.997779	7129.7	26.529164	28.341353	583.536945		.407323
J17	209189P2_G	G	A.Conservative	3.606627	.996677	6277.1	86.651875	81.624262	604.069064		.407323
J17	210090P15_G	NOCALL	D.Low Probability	2.331442	.270617	5515.6	3.87752	1.768046	663.892996		.845492
J18	201322P9_G	G	A.Conservative	2.527383	.993085	6445.3	23.812814	31.206731	653.221826		.382065
J18	201694P4_G	G	A.Conservative	1.976787	.998107	5337.5	71.877258	79.351842	647.744632		.382065
J18	208825P7_G	G	A.Conservative	3.662317	.996902	7129.7	23.860697	34.542426	617.270685		.382065
J18	209189P2_G	G	A.Conservative	2.534839	.998165	6277.1	71.57638	91.476677	638.988587		.382065
J18	210090P15_G	NOCALL	D.Low Probability	1.861326	.353194	5515.6	5.707778	2.211169	649.592369		.976855
J19	201322P9_G	G	A.Conservative	1.749155	.993521	6445.3	22.7517	23.602319	681.55023		.397776
J19	201694P4_G	G	A.Conservative	1.151759	.998795	5337.5	65.008369	57.550342	654.065589		.397776
J19	208825P7_G	G	A.Conservative	2.679012	.996114	7129.7	26.062534	29.865264	662.623436		.397776
J19	209189P2_G	G	A.Conservative	1.747849	.998559	6277.1	69.848585	70.73086	664.028343		.397776
J19	210090P15_G	NOCALL	D.Low Probability	.899161	.995479	5515.6	29.81588	10.82097	660.487724		1.044501
J20	201322P9_G	G	A.Conservative	2.951428	.991502	6445.3	29.701556	24.018769	552.695571		.46456
J20	201694P4_G	G	A.Conservative	2.54939	.997104	5337.5	107.383394	73.846271	585.103054		.46456
J20	208825P7_G	G	A.Conservative	4.501872	.997313	7129.7	28.688053	25.726462	503.064831		.46456
J20	209189P2_G	G	A.Conservative	2.956975	.997543	6277.1	102.849265	81.125196	536.271002		.46456
J20	210090P15_G	NOCALL	D.Low Probability	2.05882	.995403	5515.6	48.270781	17.448466	609.547163		1.080327
J21	201322P9_G	G	A.Conservative	3.479501	.994678	6445.3	24.749055	25.114418	665.656175		.416117
J21	201694P4_G	G	A.Conservative	3.349856	.99786	5337.5	73.26825	61.881339	687.311481		.416117
J21	208825P7_G	G	A.Conservative	4.557316	.997637	7129.7	20.817255	23.591287	584.377171		.416117
J21	209189P2_G	G	A.Conservative	3.479712	.998863	6277.1	66.888602	66.04199	648.433501		.416117
J21	210090P15_G	G	A.Conservative	3.344331	.997191	5515.6	15.575033	13.555559	720.97434		.416117
J22	201322P9_G	G	A.Conservative	3.072894	.993887	6445.3	29.686703	32.05498	647.675051		.366023
J22	201694P4_G	G	A.Conservative	2.400957	.998362	5337.5	96.384219	88.749683	624.867392		.366023
J22	208825P7_G	G	A.Conservative	4.347325	.997943	7129.7	28.927294	34.551967	571.084977		.366023
J22	209189P2_G	G	A.Conservative	3.076536	.99792	6277.1	96.128177	101.295495	629.112749		.366023
J22	210090P15_G	NOCALL	D.Low Probability	2.115476	.992073	5515.6	58.484946	23.867523	630.228685		.878117
J23	201322P9_G	G	A.Conservative	2.345759	.995857	6445.3	37.224232	40.0965	590.9013		.381207
J23	201694P4_G	G	A.Conservative	1.87656	.99561	5337.5	59.173223	54.366746	628.027375		.381207
J23	208825P7_G	G	A.Conservative	3.577346	.998501	7129.7	30.089519	35.808872	591.055176		.381207
J23	209189P2_G	G	A.Conservative	2.336878	.997572	6277.1	54.580189	57.375608	590.436869		.381207
J23	210090P15_G	NOCALL	D.Low Probability	1.493843	.992265	5515.6	29.575531	12.879535	615.598297		.918948
J24	201322P9_G	G	A.Conservative	2.891782	.991089	6445.3	20.09415	21.704309	621.523285		.436459
J24	201694P4_G	NOCALL	D.Low Probability	1.712606	.99019	5337.5	21.390785	7.140159	647.064133		.964384
J24	208825P7_G	NOCALL	D.Low Probability	4.13151	.660567	7129.7	9.16184	4.005721	460.882976		.964384
J24	209189P2_G	G	A.Conservative	2.852814	.997691	6277.1	22.771188	24.049633	638.957172		.436459
J24	210090P15_G	G	B.Moderate	1.920857	.987545	5515.6	23.156948	7.935981	614.051355		.964384
K01	201322P9_G	G	A.Conservative	1.087269	.989204	6445.3	11.192335	10.712872	645.007019		.427425
K01	201694P4_G	NOCALL	D.Low Probability	.427895	.990982	5337.5	38.784147	13.911637	660.59459		1.052988
K01	208825P7_G	G	A.Conservative	1.631474	.998443	7129.7	12.090677	15.985037	583.316958		.427425
K01	209189P2_G	G	A.Conservative	1.110775	.998374	6277.1	28.311589	26.447346	643.134016		.427425
K01	210090P15_G	NOCALL	D.Low Probability	.50061	.54896	5515.6	9.14083	3.359654	660.589819		1.052988
K02	201322P9_G	G	A.Conservative	1.764595	.995698	6445.3	13.69588	16.349316	670.563317		.412417
K02	201694P4_G	NOCALL	D.Low Probability	1.666944	.987171	5337.5	26.359846	8.481783	644.791018		1.149211
K02	208825P7_G	G	A.Conservative	2.634165	.998596	7129.7	13.411942	18.531465	631.877822		.412417
K02	209189P2_G	G	A.Conservative	1.675799	.994183	6277.1	17.698039	20.597987	727.796377		.412417
K02	210090P15_G	NOCALL	D.Low Probability	1.778531	.375009	5515.6	7.068326	2.333534	651.636353		1.149211
K03	201322P9_G	G	A.Conservative	3.89301	.995314	6445.3	18.365054	15.667391	617.61476		.458229
K03	201694P4_G	G	A.Conservative	3.274055	.997149	5337.5	32.460996	23.471177	641.517019		.458229
K03	208825P7_G	G	A.Conservative	4.96681	.996665	7129.7	16.590223	16.387473	516.5277		.458229
K03	209189P2_G	G	A.Conservative	3.829463	.994337	6277.1	58.393063	48.573689	605.340795		.458229
K03	210090P15_G	NOCALL	D.Low Probability	2.564536	.334981	5515.6	6.411836	2.123099	616.050751		1.01428
K04	201322P9_G	NOCALL	D.Low Probability	2.952351	.99192	6445.3	41.41923	18.84289	616.87773		1.027729
K04	201694P4_G	G	A.Conservative	2.398877	.990591	5337.5	19.158007	16.468171	634.527231		.408704
K04	208825P7_G	G	A.Conservative	4.632484	.996655	7129.7	10.625139	18.457231	534.820882		.408704
K04	209189P2_G	G	A.Conservative	3.131499	.996402	6277.1	62.263016	61.729558	586.961713		.408704
K04	210090P15_G	NOCALL	D.Low Probability	2.398662	.31273	5515.6	4.831086	1.951012	619.980806		1.027729
K05	201322P9_G	G	A.Conservative	3.321963	.989676	6445.3	15.779903	16.324825	580.460317		.407851
K05	201694P4_G	G	A.Conservative	2.498164	.995023	5337.5	36.899235	32.278031	635.390696		.407851
K05	208825P7_G	G	A.Conservative	4.991424	.997407	7129.7	14.505938	20.853799	486.387472		.407851
K05	209189P2_G	G	A.Conservative	3.315834	.997177	6277.1	69.668678	70.262914	566.956697		.407851
K05	210090P15_G	NOCALL	D.Low Probability	2.556895	.989341	5515.6	25.155013	10.048955	605.520594		.951622
K06	201322P9_G	G	A.Conservative	2.767833	.990987	6445.3	15.19339	14.942278	617.223804		.387998
K06	201694P4_G	G	A.Conservative	2.187561	.996201	5337.5	51.244506	42.661963	625.869895		.387998
K06	208825P7_G	G	A.Conservative	4.629382	.99896	7129.7	16.232341	17.736492	550.243108		.387998
K06	209189P2_G	G	A.Conservative	2.777679	.997824	6277.1	76.977371	73.800448	600.942194		.387998
K06	210090P15_G	NOCALL	D.Low Probability	1.993118	.991072	5515.6	30.434717	12.131465	616.624584		.950044
K07	201322P9_G	G	A.Conservative	2.330215	.987279	6445.3	15.466755	15.897485	633.874621		.424868
K07	201694P4_G	G	A.Conservative	1.979017	.995826	5337.5	43.621003	38.043346	674.927977		.424868
K07	208825P7_G	G	A.Conservative	2.997554	.996169	7129.7	19.263815	21.894831	600.019076		.424868
K07	209189P2_G	G	A.Conservative	2.34172	.995643	6277.1	62.189056	62.350413	624.765725		.424868
K07	210090P15_G	NOCALL	D.Low Probability	1.011342	.419888	5515.6	6.507792	2.628652	620.680659		1.061586
K08	201322P9_G	G	A.Conservative	3.670821	.995106	6445.3	22.434762	24.561505	651.192828		.395624
K08	201694P4_G	G	A.Conservative	3.08464	.998846	5337.5	62.957648	58.305265	673.910151		.395624
K08	208825P7_G	G	A.Conservative	4.655585	.99829	7129.7	25.952768	31.470452	607.304522		.395624
K08	209189P2_G	G	A.Conservative	3.671999	.997805	6277.1	94.472505	100.858674	633.667709		.395624
K08	210090P15_G	NOCALL	D.Low Probability	1.874519	.993223	5515.6	36.991888	14.220392	644.3762		1.070857
K09	201322P9_G	G	A.Conservative	3.139347	.994042	6445.3	20.650195	21.906297	615.175427		.406288
K09	201694P4_G	G	A.Conservative	2.536668	.993837	5337.5	54.846548	49.991823	650.514221		.406288
K09	208825P7_G	G	A.Conservative	4.348923	.997322	7129.7	21.277368	24.826911	574.252663		.406288
K09	209189P2_G	G	A.Conservative	3.144612	.996953	6277.1	82.469299	85.485615	600.938345		.406288
K09	210090P15_G	NOCALL	D.Low Probability	2.32143	.45844	5515.6	6.035854	2.834294	651.240687		.957842
K10	201322P9_G	G	A.Conservative	3.987468	.992291	6445.3	17.70107	18.959878	628.134048		.428088
K10	201694P4_G	G	A.Conservative	3.258315	.998688	5337.5	65.461033	59.786916	647.710334		.428088
K10	208825P7_G	G	A.Conservative	4.932007	.99727	7129.7	18.512775	21.852038	600.381095		.428088
K10	209189P2_G	G	A.Conservative	3.977668	.997301	6277.1	78.099694	81.676041	613.516584		.428088
K10	210090P15_G	NOCALL	D.Low Probability	2.941999	.992912	5515.6	19.313591	8.268353	640.680031		.984566
K11	201322P9_G	G	A.Conservative	4.248781	.995023	6445.3	27.47402	30.760513	656.116431		.416282
K11	201694P4_G	G	A.Conservative	3.473832	.996131	5337.5	75.222342	72.521857	650.150149		.416282
K11	208825P7_G	G	A.Conservative	5.246846	.997999	7129.7	26.726988	32.812506	592.384986		.416282
K11	209189P2_G	G	A.Conservative	4.248609	.997028	6277.1	94.427388	103.362539	639.293303		.416282
K11	210090P15_G	NOCALL	D.Low Probability	3.190889	.985354	5515.6	16.038227	5.992929	632.141027		.943067
K12	201322P9_G	G	A.Conservative	3.018846	.996376	6445.3	17.941608	20.029868	573.276474		.395292
K12	201694P4_G	G	A.Conservative	2.265352	.997901	5337.5	69.316046	65.816835	595.938533		.395292
K12	208825P7_G	G	A.Conservative	4.061047	.99752	7129.7	18.533668	22.852894	546.044366		.395292
K12	209189P2_G	G	A.Conservative	3.011131	.996937	6277.1	64.886882	70.693408	558.392056		.395292
K12	210090P15_G	NOCALL	D.Low Probability	1.953552	.27878	5515.6	5.884425	1.800466	627.456703		1.102978
K13	201322P9_G	G	A.Conservative	1.860999	.994435	6445.3	25.770608	25.294944	649.000458		.437717
K13	201694P4_G	G	A.Conservative	1.542358	.998358	5337.5	92.173717	77.603287	623.259465		.437717
K13	208825P7_G	G	A.Conservative	2.890956	.997665	7129.7	28.114152	30.379281	616.791668		.437717
K13	209189P2_G	G	A.Conservative	1.864688	.997234	6277.1	92.044968	88.259707	632.027621		.437717
K13	210090P15_G	NOCALL	D.Low Probability	.980136	.338435	5515.6	5.830352	2.123675	671.823319		1.037695
K14	201322P9_G	G	A.Conservative	3.060961	.995413	6445.3	27.48278	28.863026	612.580461		.399295
K14	201694P4_G	G	A.Conservative	2.360369	.998775	5337.5	74.287713	66.933648	659.983809		.399295
K14	208825P7_G	G	A.Conservative	4.562363	.996704	7129.7	25.168829	29.114593	569.722475		.399295
K14	209189P2_G	G	A.Conservative	3.063342	.997258	6277.1	88.156901	90.441796	595.14169		.399295
K14	210090P15_G	G	A.Conservative	2.39437	.997104	5515.6	17.082183	15.772954	677.152704		.399295
K15	201322P9_G	G	A.Conservative	4.245157	.995412	6445.3	20.45166	21.06222	572.551785		.4231
K15	201694P4_G	G	A.Conservative	3.297959	.997882	5337.5	59.149197	52.342695	620.012471		.4231
K15	208825P7_G	G	A.Conservative	5.157588	.997932	7129.7	21.988629	24.900295	553.107961		.4231
K15	209189P2_G	G	A.Conservative	4.249076	.996058	6277.1	67.505539	67.934288	557.428537		.4231
K15	210090P15_G	NOCALL	D.Low Probability	2.895012	.274042	5515.6	3.72677	1.747689	651.507685		.715096
K16	201322P9_G	G	A.Conservative	4.492861	.99553	6445.3	24.57179	23.608823	545.072609		.458303
K16	201694P4_G	G	A.Conservative	3.552171	.997688	5337.5	67.547145	55.039727	641.585033		.458303
K16	208825P7_G	G	A.Conservative	5.614882	.998251	7129.7	24.371622	25.894034	509.735046		.458303
K16	209189P2_G	G	A.Conservative	4.496365	.997179	6277.1	62.13067	58.235539	530.94709		.458303
K16	210090P15_G	NOCALL	D.Low Probability	2.861188	.991962	5515.6	41.643407	16.263236	591.147154		.91482
K17	201322P9_G	G	A.Conservative	3.74313	.990273	6445.3	22.046021	19.958986	545.061146		.427092
K17	201694P4_G	G	A.Conservative	3.138285	.997178	5337.5	78.853296	60.63189	611.309128		.427092
K17	208825P7_G	G	A.Conservative	5.010114	.997628	7129.7	22.689457	22.778881	483.030304		.427092
K17	209189P2_G	G	A.Conservative	3.745735	.995612	6277.1	88.280445	77.94995	530.662254		.427092
K17	210090P15_G	NOCALL	D.Low Probability	2.621436	.074962	5515.6	1.370951	.566878	646.66837		.870397
K18	201322P9_G	G	A.Conservative	2.97384	.995546	6445.3	27.684348	24.276627	577.118938		.429471
K18	201694P4_G	G	A.Conservative	2.264693	.997434	5337.5	78.266807	58.087851	613.099471		.429471
K18	208825P7_G	G	A.Conservative	3.832385	.996694	7129.7	24.989727	24.355999	507.873403		.429471
K18	209189P2_G	G	A.Conservative	2.974852	.99641	6277.1	79.808108	68.219501	562.208079		.429471
K18	210090P15_G	NOCALL	D.Low Probability	1.691516	.409363	5515.6	6.870348	2.560213	634.643588		1.010383
K19	201322P9_G	G	A.Conservative	3.215972	.99537	6445.3	26.760169	26.049281	668.136573		.427471
K19	201694P4_G	G	A.Conservative	2.458934	.998394	5337.5	70.628705	58.366614	647.241985		.427471
K19	208825P7_G	G	A.Conservative	4.307139	.997997	7129.7	26.332677	28.380806	635.425793		.427471
K19	209189P2_G	G	A.Conservative	3.216559	.997872	6277.1	83.25758	79.057561	649.583475		.427471
K19	210090P15_G	NOCALL	D.Low Probability	1.627841	.99527	5515.6	35.871121	14.707905	619.928902		.883868
K20	201322P9_G	G	A.Conservative	3.635342	.995814	6445.3	25.039115	26.382286	551.08923		.402448
K20	201694P4_G	G	A.Conservative	3.077133	.997266	5337.5	64.0693	56.750227	596.299196		.402448
K20	208825P7_G	G	A.Conservative	4.349723	.995952	7129.7	21.609868	25.30667	498.66529		.402448
K20	209189P2_G	G	A.Conservative	3.638782	.996011	6277.1	70.178474	72.041817	536.12025		.402448
K20	210090P15_G	NOCALL	D.Low Probability	2.304579	.921818	5515.6	13.310138	5.569451	627.910595		.916995
K21	201322P9_G	G	A.Conservative	3.167566	.991977	6445.3	32.502487	34.668641	635.281821		.408882
K21	201694P4_G	G	A.Conservative	2.921384	.997044	5337.5	76.828275	70.557332	671.867595		.408882
K21	208825P7_G	G	A.Conservative	4.125182	.997472	7129.7	21.806814	25.551586	553.75971		.408882
K21	209189P2_G	G	A.Conservative	3.169827	.998028	6277.1	79.83717	83.237045	617.51693		.408882
K21	210090P15_G	G	A.Conservative	2.93205	.993345	5515.6	16.895481	15.893062	690.806191		.408882
K22	201322P9_G	G	A.Conservative	3.782538	.993463	6445.3	41.698499	34.427045	584.638989		.463567
K22	201694P4_G	G	A.Conservative	3.163708	.998855	5337.5	130.9664	91.916143	626.006066		.463567
K22	208825P7_G	G	A.Conservative	5.182261	.997449	7129.7	34.406097	31.49418	506.990599		.463567
K22	209189P2_G	G	A.Conservative	3.779008	.997515	6277.1	115.201168	92.772234	569.218941		.463567
K22	210090P15_G	NOCALL	D.Low Probability	2.823226	.992412	5515.6	24.454959	9.261985	628.75254		.994191
K23	201322P9_G	G	A.Conservative	3.723107	.996632	6445.3	43.574899	39.409099	562.413078		.443343
K23	201694P4_G	G	A.Conservative	2.931242	.995568	5337.5	59.301831	45.615402	630.312986		.443343
K23	208825P7_G	G	A.Conservative	4.906474	.998023	7129.7	33.750298	33.794703	509.259041		.443343
K23	209189P2_G	G	A.Conservative	3.610148	.997803	6277.1	57.308917	50.56623	560.427004		.443343
K23	210090P15_G	NOCALL	D.Low Probability	2.4059	.308252	5515.6	5.172286	1.965832	611.191416		.993299
K24	201322P9_G	G	A.Conservative	2.768168	.992838	6445.3	17.365922	18.446704	559.326825		.399187
K24	201694P4_G	NOCALL	D.Low Probability	1.544073	.743452	5337.5	14.223703	4.532685	615.687754		1.032051
K24	208825P7_G	NOCALL	I.Bad Spectrum	0	0	0	0	0	0		0
K24	209189P2_G	G	A.Conservative	2.649223	.996964	6277.1	21.505509	22.28079	574.082743		.399187
K24	210090P15_G	G	A.Conservative	1.717398	.875421	5515.6	21.885216	8.813613	560.465845		.892313
L01	201322P9_G	G	A.Conservative	.858263	.995639	6445.3	12.088626	11.112895	594.662929		.479634
L01	201694P4_G	G	A.Conservative	.788928	.998091	5337.5	32.796841	25.931087	639.189752		.479634
L01	208825P7_G	G	A.Conservative	1.817796	.998267	7129.7	12.399786	16.010511	530.208351		.479634
L01	209189P2_G	G	A.Conservative	.896876	.997228	6277.1	43.288289	38.892542	586.93947		.479634
L01	210090P15_G	NOCALL	D.Low Probability	.393531	.23932	5515.6	3.721455	1.545313	623.977913		.89033
L02	201322P9_G	G	A.Conservative	2.070774	.99	6445.3	17.309588	15.671338	619.666141		.460272
L02	201694P4_G	NOCALL	D.Low Probability	.797527	.590398	5337.5	11.081127	3.629809	623.875664		1.076895
L02	208825P7_G	G	A.Conservative	3.409707	.997473	7129.7	14.276433	16.557474	556.010854		.460272
L02	209189P2_G	G	A.Conservative	1.90038	.995788	6277.1	18.762434	16.561215	646.783373		.460272
L02	210090P15_G	NOCALL	D.Low Probability	.838264	.50252	5515.6	9.136459	3.077344	584.590744		1.076895
L03	201322P9_G	G	A.Conservative	2.885068	.995013	6445.3	16.022142	16.850038	639.697275		.41829
L03	201694P4_G	G	A.Conservative	2.178623	.997105	5337.5	24.444654	21.761625	670.34231		.41829
L03	208825P7_G	G	A.Conservative	4.156371	.997899	7129.7	13.487601	18.651352	543.75749		.41829
L03	209189P2_G	G	A.Conservative	2.846983	.995206	6277.1	61.042998	62.610369	626.803048		.41829
L03	210090P15_G	NOCALL	D.Low Probability	2.01995	.506714	5515.6	9.340879	3.12017	635.415222		1.066759
L04	201322P9_G	G	A.Conservative	3.040884	.996394	6445.3	20.933706	20.157679	646.338164		.425306
L04	201694P4_G	NOCALL	D.Low Probability	1.884439	.886325	5337.5	13.670026	5.440097	636.369176		.949983
L04	208825P7_G	NOCALL	I.Bad Spectrum	0	0	0	0	0	0		0
L04	209189P2_G	G	A.Conservative	2.762134	.994279	6277.1	21.674388	20.320372	701.279636		.425306
L04	210090P15_G	G	A.Conservative	2.026107	.962311	5515.6	23.680702	9.673452	635.638368		.949983
L05	201322P9_G	G	A.Conservative	2.325165	.995753	6445.3	16.169308	15.908238	572.4856		.40078
L05	201694P4_G	G	A.Conservative	1.552868	.99605	5337.5	48.798301	40.332848	632.500201		.40078
L05	208825P7_G	G	A.Conservative	3.613476	.99733	7129.7	15.088357	18.550856	509.039344		.40078
L05	209189P2_G	G	A.Conservative	2.328247	.996808	6277.1	72.384141	69.350105	559.467427		.40078
L05	210090P15_G	NOCALL	D.Low Probability	1.821297	.994681	5515.6	34.835557	12.325504	606.352695		.976763
L06	201322P9_G	G	A.Conservative	2.811384	.994755	6445.3	20.240629	20.723692	596.126971		.408227
L06	201694P4_G	G	A.Conservative	2.464536	.995457	5337.5	61.368492	53.156053	623.81108		.408227
L06	208825P7_G	G	A.Conservative	3.835139	.99727	7129.7	17.65178	20.040837	538.804731		.408227
L06	209189P2_G	G	A.Conservative	2.820235	.996964	6277.1	80.177949	80.041783	583.417707		.408227
L06	210090P15_G	NOCALL	D.Low Probability	1.959264	.993121	5515.6	24.331499	8.972704	597.31185		1.006783
L07	201322P9_G	G	A.Conservative	.995131	.992738	6445.3	16.951347	15.403791	566.32316		.486538
L07	201694P4_G	G	A.Conservative	.873833	.99687	5337.5	51.89055	40.036817	585.721464		.486538
L07	208825P7_G	G	A.Conservative	1.230068	.99796	7129.7	17.002132	17.073947	540.932537		.486538
L07	209189P2_G	G	A.Conservative	1.005791	.996056	6277.1	62.018197	54.986291	550.945466		.486538
L07	210090P15_G	NOCALL	D.Low Probability	.56388	.517087	5515.6	10.908426	3.182307	630.467519		1.209416
L08	201322P9_G	G	A.Conservative	1.910289	.998098	6445.3	29.123932	24.391348	646.007878		.477469
L08	201694P4_G	G	A.Conservative	1.576592	.998063	5337.5	74.600005	52.81558	665.917371		.477469
L08	208825P7_G	G	A.Conservative	3.099631	.998165	7129.7	29.542096	27.475898	567.338684		.477469
L08	209189P2_G	G	A.Conservative	1.91237	.998023	6277.1	83.195431	67.920326	624.898387		.477469
L08	210090P15_G	NOCALL	D.Low Probability	1.068607	.443575	5515.6	8.068332	2.741369	610.757623		1.130029
L09	201322P9_G	G	A.Conservative	2.28355	.990048	6445.3	19.393812	24.519393	626.764803		.343283
L09	201694P4_G	G	A.Conservative	1.709072	.997706	5337.5	48.819106	52.360261	669.115653		.343283
L09	208825P7_G	G	A.Conservative	2.919101	.997746	7129.7	18.967322	26.523911	634.385318		.343283
L09	209189P2_G	G	A.Conservative	2.297028	.995346	6277.1	51.309819	63.27353	618.253271		.343283
L09	210090P15_G	NOCALL	D.Low Probability	1.547838	.283543	5515.6	3.524687	1.814364	697.485944		.668166
L10	201322P9_G	G	A.Conservative	2.855366	.991351	6445.3	14.632746	17.528493	649.340676		.380396
L10	201694P4_G	G	A.Conservative	2.274837	.998161	5337.5	44.829254	46.210054	653.497495		.380396
L10	208825P7_G	G	A.Conservative	3.847629	.997716	7129.7	16.869962	22.179717	560.982551		.380396
L10	209189P2_G	G	A.Conservative	2.856771	.998382	6277.1	54.512664	63.831838	632.836012		.380396
L10	210090P15_G	G	A.Conservative	1.898881	.998536	5515.6	20.120678	12.209138	618.777761		.604574
L11	201322P9_G	G	A.Conservative	3.099836	.991946	6445.3	16.60568	14.259721	601.276044		.413233
L11	201694P4_G	G	A.Conservative	2.322734	.996149	5337.5	49.372734	35.647582	619.39774		.413233
L11	208825P7_G	G	A.Conservative	4.509638	.997192	7129.7	20.935834	22.495542	531.530826		.413233
L11	209189P2_G	G	A.Conservative	3.084128	.997145	6277.1	74.176021	62.025469	584.587267		.413233
L11	210090P15_G	NOCALL	D.Low Probability	2.077432	.287115	5515.6	4.978567	1.809302	622.742112		.976215
L12	201322P9_G	G	A.Conservative	2.746983	.991744	6445.3	18.618003	19.967261	584.741384		.42092
L12	201694P4_G	G	A.Conservative	2.071917	.996861	5337.5	55.18206	50.475225	607.47		.42092
L12	208825P7_G	G	A.Conservative	3.127352	.992508	7129.7	22.436082	26.519487	592.885061		.42092
L12	209189P2_G	G	A.Conservative	2.762096	.996483	6277.1	64.871681	67.927772	571.29476		.42092
L12	210090P15_G	NOCALL	D.Low Probability	1.566918	.415634	5515.6	7.465526	2.595664	618.44049		1.02466
L13	201322P9_G	G	A.Conservative	1.528007	.994334	6445.3	22.643952	23.633877	608.614626		.371684
L13	201694P4_G	G	A.Conservative	.894501	.998495	5337.5	71.908462	63.737374	582.198588		.371684
L13	208825P7_G	G	A.Conservative	2.475553	.996822	7129.7	23.378813	27.051112	561.412198		.371684
L13	209189P2_G	G	A.Conservative	1.526325	.996688	6277.1	70.923919	72.198111	593.332239		.371684
L13	210090P15_G	NOCALL	D.Low Probability	.52253	.524859	5515.6	10.47434	3.231654	630.434453		.97875
L14	201322P9_G	G	A.Conservative	1.53131	.994463	6445.3	26.328367	30.233379	672.344519		.374978
L14	201694P4_G	G	A.Conservative	1.145617	.998768	5337.5	75.885905	74.74212	618.774461		.374978
L14	208825P7_G	G	A.Conservative	2.73169	.998059	7129.7	26.107728	33.001578	614.719092		.374978
L14	209189P2_G	G	A.Conservative	1.537302	.997958	6277.1	82.078332	92.077235	656.843566		.374978
L14	210090P15_G	NOCALL	D.Low Probability	.970743	.993039	5515.6	18.120094	7.883543	636.898869		.889146
L15	201322P9_G	G	A.Conservative	2.261002	.990783	6445.3	16.083365	17.233054	676.672481		.375342
L15	201694P4_G	G	A.Conservative	2.044346	.998988	5337.5	64.780248	59.1668	641.159449		.375342
L15	208825P7_G	G	A.Conservative	3.457671	.997974	7129.7	18.179774	21.543279	585.902676		.375342
L15	209189P2_G	G	A.Conservative	2.26582	.995626	6277.1	60.697228	63.468535	658.59447		.375342
L15	210090P15_G	G	A.Conservative	1.619511	.991505	5515.6	27.892142	16.133826	673.648504		.599563
L16	201322P9_G	G	A.Conservative	2.926645	.989759	6445.3	22.208691	22.275952	549.930586		.418594
L16	201694P4_G	G	A.Conservative	2.256794	.9958	5337.5	73.225488	62.148626	565.728597		.418594
L16	208825P7_G	G	A.Conservative	4.189028	.996251	7129.7	23.179159	25.775102	518.888922		.418594
L16	209189P2_G	G	A.Conservative	2.928038	.996752	6277.1	72.368066	70.777889	535.269611		.418594
L16	210090P15_G	NOCALL	D.Low Probability	1.99239	.986803	5515.6	21.507315	8.337322	599.803395		.9405
L17	201322P9_G	G	A.Conservative	3.40857	.990274	6445.3	20.733598	19.59143	517.689157		.434008
L17	201694P4_G	G	A.Conservative	2.544199	.996926	5337.5	78.845942	63.74993	599.48561		.434008
L17	208825P7_G	G	A.Conservative	4.748741	.996707	7129.7	23.318567	24.311547	512.72373		.434008
L17	209189P2_G	G	A.Conservative	3.416292	.995048	6277.1	79.100327	72.973453	504.861956		.434008
L17	210090P15_G	NOCALL	D.Low Probability	1.86793	.992723	5515.6	22.843023	8.663774	619.93477		.910755
L18	201322P9_G	G	A.Conservative	2.845945	.993087	6445.3	28.642589	27.075728	566.470031		.434787
L18	201694P4_G	G	A.Conservative	2.564147	.998088	5337.5	83.212138	66.297573	620.897319		.434787
L18	208825P7_G	G	A.Conservative	3.068508	.992786	7129.7	29.908292	31.41396	545.614633		.434787
L18	209189P2_G	G	A.Conservative	2.852631	.99674	6277.1	87.446759	80.554876	551.169072		.434787
L18	210090P15_G	NOCALL	D.Low Probability	1.855811	.99416	5515.6	47.331014	15.623901	597.80941		.953382
L19	201322P9_G	G	A.Conservative	1.859429	.994144	6445.3	35.685605	33.501472	574.224454		.432497
L19	201694P4_G	G	A.Conservative	1.41829	.996697	5337.5	131.083468	105.303052	598.354883		.432497
L19	208825P7_G	G	A.Conservative	3.240427	.997566	7129.7	34.347915	35.588307	503.815018		.432497
L19	209189P2_G	G	A.Conservative	1.86083	.996809	6277.1	121.231691	111.128975	558.984168		.432497
L19	210090P15_G	G	A.Conservative	1.453858	.997273	5515.6	25.442656	20.953547	620.218028		.432497
L20	201322P9_G	G	A.Conservative	2.838581	.995387	6445.3	29.545242	33.386111	667.220698		.440687
L20	201694P4_G	G	A.Conservative	2.129077	.998983	5337.5	69.047359	67.456598	642.708168		.440687
L20	208825P7_G	G	A.Conservative	3.844929	.997755	7129.7	29.875871	36.875878	594.650979		.440687
L20	209189P2_G	G	A.Conservative	2.838445	.997601	6277.1	78.62227	86.928311	649.39129		.440687
L20	210090P15_G	G	A.Conservative	2.141936	.997091	5515.6	15.798273	15.806315	667.545732		.440687
L21	201322P9_G	G	A.Conservative	2.477592	.994316	6445.3	24.599926	27.069025	628.275415		.342962
L21	201694P4_G	G	A.Conservative	2.227366	.997498	5337.5	73.114585	68.151089	652.397134		.342962
L21	208825P7_G	G	A.Conservative	3.383142	.996443	7129.7	24.14506	29.510811	545.427223		.342962
L21	209189P2_G	G	A.Conservative	2.491817	.997755	6277.1	72.974399	78.283441	615.825407		.342962
L21	210090P15_G	NOCALL	D.Low Probability	1.802789	.992743	5515.6	29.699467	9.26536	665.054627		1.014361
L22	201322P9_G	G	A.Conservative	2.678488	.994313	6445.3	26.651961	26.830953	620.853956		.38274
L22	201694P4_G	G	A.Conservative	2.393424	.997894	5337.5	91.465386	78.262684	602.011252		.38274
L22	208825P7_G	G	A.Conservative	3.66216	.997041	7129.7	23.922529	26.698756	567.77738		.38274
L22	209189P2_G	G	A.Conservative	2.680861	.996462	6277.1	83.130441	81.629849	604.511491		.38274
L22	210090P15_G	NOCALL	D.Low Probability	1.981766	.993594	5515.6	27.816923	11.896068	645.217588		.942449
L23	201322P9_G	G	A.Conservative	2.387806	.993523	6445.3	34.524139	35.936127	571.231148		.394644
L23	201694P4_G	G	A.Conservative	1.841169	.998029	5337.5	80.972476	71.151701	598.142532		.394644
L23	208825P7_G	G	A.Conservative	3.510488	.997819	7129.7	29.631365	34.243096	570.732501		.394644
L23	209189P2_G	G	A.Conservative	2.355335	.997909	6277.1	60.754491	61.630971	566.806996		.394644
L23	210090P15_G	NOCALL	D.Low Probability	1.358577	.994824	5515.6	40.759702	15.546553	605.391971		.918825
L24	201322P9_G	G	A.Conservative	2.88084	.99222	6445.3	17.674816	19.215182	674.774563		.401657
L24	201694P4_G	NOCALL	D.Low Probability	1.275787	.929665	5337.5	15.25097	5.664214	612.107438		.955075
L24	208825P7_G	NOCALL	I.Bad Spectrum	0	0	0	0	0	0		0
L24	209189P2_G	G	A.Conservative	2.75065	.997074	6277.1	16.458305	17.45963	650.007969		.401657
L24	210090P15_G	G	A.Conservative	1.495995	.801042	5515.6	18.879817	8.059118	581.73611		.81204
M01	201322P9_G	G	A.Conservative	.649618	.992014	6445.3	23.259696	26.19701	628.675214		.401172
M01	201694P4_G	G	A.Conservative	.430255	.997905	5337.5	46.326349	45.155134	660.533163		.401172
M01	208825P7_G	G	A.Conservative	1.674757	.997995	7129.7	27.582066	34.011548	627.451619		.401172
M01	209189P2_G	G	A.Conservative	.542849	.994515	6277.1	73.286168	80.743413	622.559499		.401172
M01	210090P15_G	NOCALL	D.Low Probability	.257692	.428697	5515.6	7.507807	2.667568	633.851325		1.021774
M02	201322P9_G	G	A.Conservative	1.249612	.992669	6445.3	16.007096	14.639075	613.693957		.42985
M02	201694P4_G	NOCALL	D.Low Probability	.490439	.984555	5337.5	17.82934	6.630834	661.461525		1.040268
M02	208825P7_G	G	A.Conservative	2.302192	.997162	7129.7	18.781936	22.457952	628.385849		.42985
M02	209189P2_G	G	A.Conservative	1.195954	.998548	6277.1	25.835395	23.019455	633.363623		.42985
M02	210090P15_G	NOCALL	D.Low Probability	.576785	.694758	5515.6	11.097023	4.228047	643.63326		1.040268
M03	201322P9_G	G	A.Conservative	2.493132	.991775	6445.3	13.318493	13.05333	592.932602		.421474
M03	201694P4_G	G	A.Conservative	2.244852	.995825	5337.5	33.967552	28.37928	615.315438		.421474
M03	208825P7_G	G	A.Conservative	3.803156	.997156	7129.7	16.882046	18.461567	519.568839		.421474
M03	209189P2_G	G	A.Conservative	2.505561	.998046	6277.1	60.40385	57.779302	573.141288		.421474
M03	210090P15_G	NOCALL	I.Bad Spectrum	0	0	0	0	0	0		0
M04	201322P9_G	G	A.Conservative	2.989008	.965427	6445.3	9.548976	9.771839	585.908239		.431838
M04	201694P4_G	G	A.Conservative	2.558285	.997841	5337.5	24.499899	21.236063	585.206827		.431838
M04	208825P7_G	G	A.Conservative	3.870126	.993188	7129.7	7.643881	10.220783	432.324402		.431838
M04	209189P2_G	G	A.Conservative	2.988103	.996262	6277.1	40.224379	40.14954	573.374172		.431838
M04	210090P15_G	NOCALL	I.Bad Spectrum	0	0	0	0	0	0		0
M05	201322P9_G	G	A.Conservative	3.076731	.989983	6445.3	18.048064	15.942498	546.76333		.447008
M05	201694P4_G	G	A.Conservative	2.233473	.991101	5337.5	57.443347	43.255278	591.653743		.447008
M05	208825P7_G	G	A.Conservative	4.759602	.998665	7129.7	21.135031	21.686097	488.953018		.447008
M05	209189P2_G	G	A.Conservative	3.088477	.99526	6277.1	78.184973	67.395848	533.520418		.447008
M05	210090P15_G	NOCALL	D.Low Probability	2.192424	.456989	5515.6	8.088721	2.831638	595.823825		1.065693
M06	201322P9_G	NOCALL	D.Low Probability	1.682406	.994816	6445.3	61.188988	24.259662	623.387584		1.032426
M06	201694P4_G	G	A.Conservative	1.142383	.996494	5337.5	60.240007	51.090797	642.973329		.419019
M06	208825P7_G	G	A.Conservative	2.827542	.996753	7129.7	17.167725	19.148234	553.812318		.419019
M06	209189P2_G	G	A.Conservative	1.776937	.997212	6277.1	88.139195	86.342009	629.145861		.419019
M06	210090P15_G	NOCALL	D.Low Probability	1.118087	.382764	5515.6	6.92503	2.403423	626.064619		1.032426
M07	201322P9_G	G	A.Conservative	1.551509	.990698	6445.3	16.556597	16.376217	623.986427		.393359
M07	201694P4_G	G	A.Conservative	1.342011	.996679	5337.5	65.8133	54.496401	627.921955		.393359
M07	208825P7_G	G	A.Conservative	2.28809	.99591	7129.7	20.055906	22.142836	543.742424		.393359
M07	209189P2_G	G	A.Conservative	1.557491	.994661	6277.1	80.544383	77.552069	606.502935		.393359
M07	210090P15_G	NOCALL	D.Low Probability	.724737	.18767	5515.6	3.190893	1.226696	610.508393		.948948
M08	201322P9_G	G	A.Conservative	1.848948	.995343	6445.3	19.30932	23.979924	676.943947		.355429
M08	201694P4_G	G	A.Conservative	1.409588	.998519	5337.5	56.30692	59.202327	637.487947		.355429
M08	208825P7_G	G	A.Conservative	2.758955	.997591	7129.7	20.219148	27.791999	582.894809		.355429
M08	209189P2_G	G	A.Conservative	1.8529	.998203	6277.1	73.827604	89.422017	662.550582		.355429
M08	210090P15_G	NOCALL	D.Low Probability	1.190719	.300078	5515.6	4.281689	1.898253	654.48811		.914754
M09	201322P9_G	G	A.Conservative	2.495273	.991304	6445.3	18.935242	18.19628	560.068284		.419514
M09	201694P4_G	G	A.Conservative	1.909523	.996706	5337.5	50.049846	41.07237	609.210529		.419514
M09	208825P7_G	G	A.Conservative	3.525009	.997259	7129.7	20.676444	21.949707	530.537042		.419514
M09	209189P2_G	G	A.Conservative	2.499714	.996737	6277.1	84.670144	79.425856	544.069192		.419514
M09	210090P15_G	G	A.Conservative	2.031968	.992347	5515.6	13.489672	11.352424	589.596353		.419514
M10	201322P9_G	G	A.Conservative	2.585908	.992841	6445.3	18.127373	18.813379	619.520545		.416495
M10	201694P4_G	G	A.Conservative	1.999408	.995176	5337.5	54.140942	48.374401	609.312985		.416495
M10	208825P7_G	G	A.Conservative	4.069896	.997636	7129.7	21.676096	24.717768	582.714032		.416495
M10	209189P2_G	G	A.Conservative	2.58887	.997218	6277.1	71.501516	72.531731	603.699154		.416495
M10	210090P15_G	NOCALL	D.Low Probability	1.473986	.986691	5515.6	17.077241	5.967664	611.656708		1.048759
M11	201322P9_G	G	A.Conservative	3.066209	.992753	6445.3	27.190005	30.553507	634.233648		.417361
M11	201694P4_G	G	A.Conservative	2.338435	.998358	5337.5	79.705676	76.757844	653.743366		.417361
M11	208825P7_G	G	A.Conservative	4.232428	.996366	7129.7	27.707002	34.208259	593.616278		.417361
M11	209189P2_G	G	A.Conservative	3.064348	.996705	6277.1	90.87541	99.777156	617.120419		.417361
M11	210090P15_G	NOCALL	D.Low Probability	2.370133	.207361	5515.6	2.516004	1.360758	674.222541		.751943
M12	201322P9_G	G	A.Conservative	1.836188	.993247	6445.3	20.991582	18.206562	607.04152		.427998
M12	201694P4_G	G	A.Conservative	1.513753	.996022	5337.5	74.527489	54.681242	614.209052		.427998
M12	208825P7_G	G	A.Conservative	3.440317	.998227	7129.7	21.480622	20.718547	576.655211		.427998
M12	209189P2_G	G	A.Conservative	1.837792	.997763	6277.1	79.634419	67.320224	590.006837		.427998
M12	210090P15_G	NOCALL	D.Low Probability	1.444709	.995629	5515.6	34.73531	19.139926	614.832391		1.017903
M13	201322P9_G	G	A.Conservative	2.286648	.992253	6445.3	27.003475	23.847532	565.568386		.450393
M13	201694P4_G	G	A.Conservative	1.94239	.996968	5337.5	88.988356	66.995868	595.179583		.450393
M13	208825P7_G	G	A.Conservative	3.23415	.996608	7129.7	32.55438	31.795656	529.290384		.450393
M13	209189P2_G	G	A.Conservative	2.288933	.996126	6277.1	98.325165	84.728079	550.515252		.450393
M13	210090P15_G	G	A.Conservative	1.313073	.99458	5515.6	39.217704	17.461489	527.228074		.744259
M14	201322P9_G	G	A.Conservative	2.777133	.992868	6445.3	21.245239	16.137245	602.446586		.433627
M14	201694P4_G	G	A.Conservative	2.253146	.99904	5337.5	60.743618	38.943155	642.614991		.433627
M14	208825P7_G	G	A.Conservative	4.006863	.998287	7129.7	21.201711	18.605127	520.992393		.433627
M14	209189P2_G	G	A.Conservative	2.781342	.997358	6277.1	63.399985	46.909167	586.392573		.433627
M14	210090P15_G	NOCALL	D.Low Probability	1.285614	.987341	5515.6	21.462773	8.185696	598.232154		1.000225
M15	201322P9_G	G	A.Conservative	3.002179	.991128	6445.3	18.974426	19.555316	630.080739		.425973
M15	201694P4_G	G	A.Conservative	2.55098	.997878	5337.5	68.998701	60.540134	638.629352		.425973
M15	208825P7_G	G	A.Conservative	3.951864	.996468	7129.7	21.539138	24.510666	573.484846		.425973
M15	209189P2_G	G	A.Conservative	3.015351	.994798	6277.1	74.549023	74.987836	613.379063		.425973
M15	210090P15_G	NOCALL	D.Low Probability	2.082553	.993361	5515.6	33.930106	14.801458	640.638927		1.099111
M16	201322P9_G	G	A.Conservative	3.09936	.993401	6445.3	24.316674	24.30368	596.559246		.421886
M16	201694P4_G	G	A.Conservative	2.186938	.998948	5337.5	92.010853	76.574556	632.861918		.421886
M16	208825P7_G	G	A.Conservative	4.651237	.998245	7129.7	25.559904	28.529318	569.864005		.421886
M16	209189P2_G	G	A.Conservative	3.096838	.996977	6277.1	82.411166	80.145918	581.931083		.421886
M16	210090P15_G	NOCALL	D.Low Probability	1.510298	.823439	5515.6	11.505719	5.019895	643.207443		.983588
M17	201322P9_G	G	A.Conservative	3.1628	.993444	6445.3	25.700476	37.375872	585.225118		.409385
M17	201694P4_G	G	A.Conservative	2.43982	.997316	5337.5	88.692362	112.731439	611.370913		.409385
M17	208825P7_G	G	A.Conservative	4.507549	.996532	7129.7	26.245852	41.235663	526.46618		.409385
M17	209189P2_G	G	A.Conservative	3.166677	.998337	6277.1	90.057664	128.428197	569.658678		.409385
M17	210090P15_G	NOCALL	D.Low Probability	2.067616	.252052	5515.6	4.782187	1.647634	625.934058		1.028706
M18	201322P9_G	G	A.Conservative	2.63239	.993117	6445.3	22.399678	21.837781	581.060901		.41928
M18	201694P4_G	G	A.Conservative	2.097576	.99728	5337.5	83.594183	69.719311	602.462452		.41928
M18	208825P7_G	G	A.Conservative	4.307775	.997301	7129.7	23.905821	25.719792	484.593544		.41928
M18	209189P2_G	G	A.Conservative	2.632526	.997764	6277.1	76.44227	72.768161	565.793161		.41928
M18	210090P15_G	NOCALL	D.Low Probability	1.249843	.993093	5515.6	42.744829	18.324043	622.684933		.960739
M19	201322P9_G	G	A.Conservative	1.042804	.99264	6445.3	31.093873	32.623023	649.183433		.434203
M19	201694P4_G	G	A.Conservative	.995559	.9988	5337.5	87.237906	78.937482	655.573585		.434203
M19	208825P7_G	G	A.Conservative	1.950302	.996436	7129.7	31.614956	36.367029	598.918105		.434203
M19	209189P2_G	G	A.Conservative	1.045331	.995522	6277.1	90.07135	92.40299	632.668111		.434203
M19	210090P15_G	NOCALL	D.Low Probability	.548253	.991205	5515.6	26.203053	13.016344	662.272257		1.033813
M20	201322P9_G	G	A.Conservative	2.286043	.995578	6445.3	11.536555	11.356235	633.676019		.455695
M20	201694P4_G	G	A.Conservative	2.36326	.994503	5337.5	20.551412	17.237042	579.313538		.455695
M20	208825P7_G	G	A.Conservative	3.37406	.997038	7129.7	13.253049	14.388356	520.98748		.455695
M20	209189P2_G	G	A.Conservative	2.297931	.997325	6277.1	29.453968	28.29897	615.550359		.455695
M20	210090P15_G	NOCALL	D.Low Probability	1.413533	.98254	5515.6	18.242534	6.434814	544.851131		1.165748
M21	201322P9_G	G	A.Conservative	2.476174	.99431	6445.3	27.99635	28.342127	618.920754		.405853
M21	201694P4_G	G	A.Conservative	2.121788	.996934	5337.5	79.854588	69.005415	645.585909		.405853
M21	208825P7_G	G	A.Conservative	3.264082	.994747	7129.7	24.876312	27.813168	556.410467		.405853
M21	209189P2_G	G	A.Conservative	2.47107	.995608	6277.1	83.133943	82.154074	602.718824		.405853
M21	210090P15_G	NOCALL	D.Low Probability	1.650794	.994848	5515.6	35.443575	13.356664	631.052068		.987091
M22	201322P9_G	G	A.Conservative	2.582024	.994999	6445.3	26.034402	32.613427	577.905358		.366025
M22	201694P4_G	G	A.Conservative	1.522389	.998124	5337.5	43.976635	47.090899	606.321755		.366025
M22	208825P7_G	G	A.Conservative	3.843191	.997785	7129.7	24.745448	34.119576	617.43427		.366025
M22	209189P2_G	G	A.Conservative	2.580713	.994842	6277.1	51.888674	63.486287	562.663386		.366025
M22	210090P15_G	NOCALL	D.Low Probability	1.336517	.476157	5515.6	8.670983	2.942732	646.457188		1.026975
M23	201322P9_G	G	A.Conservative	2.858741	.995076	6445.3	40.473377	39.841231	631.207035		.406967
M23	201694P4_G	G	A.Conservative	2.050109	.998241	5337.5	80.147492	67.146279	650.540019		.406967
M23	208825P7_G	G	A.Conservative	3.985682	.997135	7129.7	35.197917	38.349539	556.337779		.406967
M23	209189P2_G	G	A.Conservative	2.805471	.997579	6277.1	74.304289	71.366248	615.748421		.406967
M23	210090P15_G	NOCALL	D.Low Probability	1.528377	.339768	5515.6	5.697407	2.127349	623.747737		1.081976
M24	201322P9_G	G	A.Conservative	2.212912	.9928	6445.3	20.398297	17.340374	562.149623		.456179
M24	201694P4_G	NOCALL	D.Low Probability	.829893	.989857	5337.5	30.89175	9.218748	614.174541		1.179987
M24	208825P7_G	NOCALL	D.Low Probability	2.734903	.651108	7129.7	10.23143	3.947464	450.810666		1.179987
M24	209189P2_G	G	A.Conservative	2.006309	.995364	6277.1	26.371899	21.863964	602.799268		.456179
M24	210090P15_G	G	B.Moderate	1.055551	.962831	5515.6	25.317368	7.748318	598.607719		1.179987
N01	201322P9_G	G	A.Conservative	1.321738	.99063	6445.3	18.724808	22.376215	659.308842		.37086
N01	201694P4_G	G	A.Conservative	1.073827	.997022	5337.5	50.434347	51.085377	627.910508		.37086
N01	208825P7_G	G	A.Conservative	2.037009	.997227	7129.7	23.889096	31.569289	673.567875		.37086
N01	209189P2_G	G	A.Conservative	1.339154	.997274	6277.1	65.591586	76.44993	647.874132		.37086
N01	210090P15_G	NOCALL	D.Low Probability	.447522	.993696	5515.6	15.809747	6.490438	662.866481		1.059958
N02	201322P9_G	G	A.Conservative	3.13729	.995745	6445.3	21.799062	19.530843	551.690562		.473297
N02	201694P4_G	NOCALL	D.Low Probability	1.791632	.988924	5337.5	28.86396	9.579162	624.849164		1.133534
N02	208825P7_G	G	A.Conservative	3.295428	.997409	7129.7	22.91087	22.639677	561.902383		.473297
N02	209189P2_G	G	A.Conservative	2.705731	.997514	6277.1	23.123841	20.229036	615.505492		.473297
N02	210090P15_G	NOCALL	D.Low Probability	1.966782	.242449	5515.6	4.561984	1.550747	601.252408		1.133534
N03	201322P9_G	G	A.Conservative	2.430611	.990952	6445.3	14.21914	18.009009	660.694284		.413886
N03	201694P4_G	G	A.Conservative	2.055738	.99737	5337.5	32.435002	35.887948	655.180501		.413886
N03	208825P7_G	G	A.Conservative	3.887103	.996747	7129.7	15.645706	21.509107	572.150158		.413886
N03	209189P2_G	G	A.Conservative	2.428212	.994123	6277.1	66.618842	82.684817	646.441509		.413886
N03	210090P15_G	NOCALL	D.Low Probability	1.485024	.247156	5515.6	5.220588	1.582802	628.909342		1.128828
N04	201322P9_G	G	A.Conservative	3.093453	.990749	6445.3	14.765799	14.407785	600.733122		.473243
N04	201694P4_G	G	A.Conservative	2.209187	.992735	5337.5	34.286651	28.579109	604.893602		.473243
N04	208825P7_G	G	A.Conservative	4.251793	.9961	7129.7	13.253487	14.682061	518.825877		.473243
N04	209189P2_G	G	A.Conservative	3.08891	.998145	6277.1	55.222156	52.623377	585.141894		.473243
N04	210090P15_G	NOCALL	D.Low Probability	1.898353	.578506	5515.6	9.089919	3.583643	618.547647		.967917
N05	201322P9_G	G	A.Conservative	3.162638	.989792	6445.3	18.634631	20.747492	632.370097		.414965
N05	201694P4_G	G	A.Conservative	2.662417	.995348	5337.5	54.040193	51.525199	641.8309		.414965
N05	208825P7_G	G	A.Conservative	4.645312	.998883	7129.7	20.545272	25.152674	627.635504		.414965
N05	209189P2_G	G	A.Conservative	3.159764	.996129	6277.1	74.229441	80.739785	615.018829		.414965
N05	210090P15_G	NOCALL	D.Low Probability	2.555054	.709716	5515.6	11.624063	4.341478	632.097903		.920078
N06	201322P9_G	G	A.Conservative	3.383748	.992313	6445.3	22.94194	19.226086	578.475673		.45101
N06	201694P4_G	G	A.Conservative	2.720701	.996344	5337.5	60.09838	42.607875	596.953396		.45101
N06	208825P7_G	G	A.Conservative	5.247228	.998721	7129.7	21.714471	20.703806	535.068959		.45101
N06	209189P2_G	G	A.Conservative	3.378489	.99591	6277.1	83.470599	68.17438	563.60158		.45101
N06	210090P15_G	NOCALL	D.Low Probability	2.389011	.391019	5515.6	7.104286	2.463324	634.175616		1.048413
N07	201322P9_G	G	A.Conservative	1.835091	.994984	6445.3	18.34061	19.568597	657.058492		.435936
N07	201694P4_G	G	A.Conservative	1.645445	.996731	5337.5	73.485673	65.579935	644.908979		.435936
N07	208825P7_G	G	A.Conservative	2.568303	.998116	7129.7	19.150069	22.701798	578.26369		.435936
N07	209189P2_G	G	A.Conservative	1.842918	.995466	6277.1	79.948607	83.082322	639.682039		.435936
N07	210090P15_G	NOCALL	D.Low Probability	1.187607	.606424	5515.6	9.959748	3.742339	633.315671		1.051845
N08	201322P9_G	G	A.Conservative	2.56685	.99014	6445.3	21.139618	21.345354	621.394464		.438006
N08	201694P4_G	G	A.Conservative	1.984642	.998108	5337.5	64.804475	56.337311	601.94028		.438006
N08	208825P7_G	G	A.Conservative	3.031039	.99543	7129.7	22.736057	25.205118	609.792725		.438006
N08	209189P2_G	G	A.Conservative	2.579899	.996416	6277.1	82.308474	81.239374	604.541307		.438006
N08	210090P15_G	NOCALL	I.Bad Spectrum	0	0	0	0	0	0		0
N09	201322P9_G	G	A.Conservative	2.671357	.995602	6445.3	20.324781	20.105732	674.359187		.434338
N09	201694P4_G	G	A.Conservative	2.226266	.99699	5337.5	57.435871	48.811331	653.64622		.434338
N09	208825P7_G	G	A.Conservative	3.7218	.997803	7129.7	26.68174	29.035626	611.850217		.434338
N09	209189P2_G	G	A.Conservative	2.667618	.997533	6277.1	93.224929	90.109298	655.501764		.434338
N09	210090P15_G	NOCALL	D.Low Probability	1.603427	.389034	5515.6	6.087518	2.434793	649.910194		1.017275
N10	201322P9_G	G	A.Conservative	3.491138	.994215	6445.3	27.659793	24.83667	598.347755		.47185
N10	201694P4_G	G	A.Conservative	2.926832	.996886	5337.5	95.686549	73.556899	628.061853		.47185
N10	208825P7_G	G	A.Conservative	4.528888	.996998	7129.7	26.849921	26.569924	523.100207		.47185
N10	209189P2_G	G	A.Conservative	3.493723	.996449	6277.1	97.074565	85.129481	586.69763		.47185
N10	210090P15_G	NOCALL	D.Low Probability	2.66985	.179145	5515.6	3.294442	1.182453	629.436088		1.101692
N11	201322P9_G	G	A.Conservative	3.14476	.995513	6445.3	23.462907	21.53361	620.843766		.400327
N11	201694P4_G	G	A.Conservative	2.618638	.997176	5337.5	77.31526	59.85119	642.17989		.400327
N11	208825P7_G	G	A.Conservative	4.156453	.996785	7129.7	22.87873	23.389145	553.957396		.400327
N11	209189P2_G	G	A.Conservative	3.15351	.995909	6277.1	82.675631	73.925014	605.513463		.400327
N11	210090P15_G	NOCALL	D.Low Probability	2.041117	.252669	5515.6	4.446062	1.634745	639.86328		1.053499
N12	201322P9_G	G	A.Conservative	3.158635	.991543	6445.3	30.351744	28.374153	623.220483		.421254
N12	201694P4_G	G	A.Conservative	2.801665	.997398	5337.5	90.415164	71.887394	613.383534		.421254
N12	208825P7_G	G	A.Conservative	4.023551	.997518	7129.7	30.065827	31.134185	567.221275		.421254
N12	209189P2_G	G	A.Conservative	3.160641	.997887	6277.1	94.069473	85.789554	609.032163		.421254
N12	210090P15_G	NOCALL	D.Low Probability	2.194687	.261821	5515.6	4.352477	1.70449	633.263912		.96797
N13	201322P9_G	G	A.Conservative	1.427292	.994004	6445.3	24.309003	27.768055	620.279685		.38472
N13	201694P4_G	G	A.Conservative	.9556	.996119	5337.5	71.925691	70.551142	610.623429		.38472
N13	208825P7_G	G	A.Conservative	2.539781	.998893	7129.7	24.36045	30.594097	558.754516		.38472
N13	209189P2_G	G	A.Conservative	1.432483	.995516	6277.1	74.90394	83.606228	605.444842		.38472
N13	210090P15_G	G	A.Conservative	.96585	.995418	5515.6	14.098735	14.171823	623.754745		.38472
N14	201322P9_G	G	A.Conservative	2.895029	.996584	6445.3	16.559508	19.494366	533.206097		.412913
N14	201694P4_G	G	A.Conservative	2.280224	.997045	5337.5	59.703297	60.448815	580.763012		.412913
N14	208825P7_G	G	A.Conservative	3.932454	.997035	7129.7	13.502673	17.418085	421.092339		.412913
N14	209189P2_G	G	A.Conservative	2.891713	.995743	6277.1	56.40682	64.9213	517.408275		.412913
N14	210090P15_G	NOCALL	D.Low Probability	1.656167	.994441	5515.6	38.82053	20.410741	656.307293		.913783
N15	201322P9_G	G	A.Conservative	3.37222	.991366	6445.3	29.935351	26.566032	594.312983		.471792
N15	201694P4_G	G	A.Conservative	2.741901	.994923	5337.5	101.944425	77.59032	627.617464		.471792
N15	208825P7_G	G	A.Conservative	5.310766	.998185	7129.7	30.226038	29.549611	563.440053		.471792
N15	209189P2_G	G	A.Conservative	3.37206	.997045	6277.1	106.341514	92.172361	578.742096		.471792
N15	210090P15_G	NOCALL	D.Low Probability	2.279098	.992738	5515.6	61.674826	20.552186	641.419693		1.152434
N16	201322P9_G	G	A.Conservative	4.365773	.994603	6445.3	37.566339	36.892991	606.885792		.487811
N16	201694P4_G	G	A.Conservative	3.679008	.995454	5337.5	109.494325	92.651953	626.285912		.487811
N16	208825P7_G	G	A.Conservative	5.678546	.996142	7129.7	40.246618	43.285276	511.105024		.487811
N16	209189P2_G	G	A.Conservative	4.364986	.997496	6277.1	108.854821	104.523198	589.204533		.487811
N16	210090P15_G	NOCALL	D.Low Probability	2.610036	.995124	5515.6	51.602493	23.524101	649.028605		1.074328
N17	201322P9_G	G	A.Conservative	3.015721	.995371	6445.3	24.732293	30.375735	628.228975		.413486
N17	201694P4_G	G	A.Conservative	2.598039	.997623	5337.5	75.76201	79.286827	626.942237		.413486
N17	208825P7_G	G	A.Conservative	4.403673	.996937	7129.7	22.763462	30.717852	534.786115		.413486
N17	209189P2_G	G	A.Conservative	3.015307	.997334	6277.1	77.69447	93.198015	612.928722		.413486
N17	210090P15_G	NOCALL	D.Low Probability	2.158859	.310945	5515.6	5.694941	1.996677	638.35895		1.05224
N18	201322P9_G	G	A.Conservative	2.545748	.993603	6445.3	27.393352	26.121613	598.239787		.42278
N18	201694P4_G	G	A.Conservative	2.334921	.998582	5337.5	91.368416	74.41136	620.447004		.42278
N18	208825P7_G	G	A.Conservative	3.364117	.997586	7129.7	28.285722	29.796506	537.268518		.42278
N18	209189P2_G	G	A.Conservative	2.551895	.996996	6277.1	89.067597	82.907493	582.820221		.42278
N18	210090P15_G	NOCALL	D.Low Probability	1.710041	.995953	5515.6	43.826391	14.787412	632.068219		1.00834
N19	201322P9_G	G	A.Conservative	2.350359	.993764	6445.3	27.420505	29.224257	626.736728		.392693
N19	201694P4_G	G	A.Conservative	2.061731	.998859	5337.5	73.209191	66.648684	645.226272		.392693
N19	208825P7_G	G	A.Conservative	3.395355	.997428	7129.7	22.649462	26.639015	619.582551		.392693
N19	209189P2_G	G	A.Conservative	2.355864	.996524	6277.1	80.471416	83.720372	610.240222		.392693
N19	210090P15_G	NOCALL	D.Low Probability	1.471291	.319054	5515.6	5.104975	2.024818	675.017645		1.06022
N20	201322P9_G	G	A.Conservative	2.255816	.989785	6445.3	26.138902	26.77566	645.724813		.416116
N20	201694P4_G	G	A.Conservative	2.022123	.999179	5337.5	83.497253	72.461965	639.365528		.416116
N20	208825P7_G	G	A.Conservative	3.113739	.996661	7129.7	27.13456	30.785017	642.022462		.416116
N20	209189P2_G	G	A.Conservative	2.258907	.995458	6277.1	99.372502	99.277007	628.024755		.416116
N20	210090P15_G	G	A.Conservative	1.541218	.995054	5515.6	38.266004	25.860483	648.359306		.714437
N21	201322P9_G	G	A.Conservative	2.940552	.99287	6445.3	23.103861	25.404246	615.113903		.39698
N21	201694P4_G	G	A.Conservative	2.441253	.998007	5337.5	50.383002	47.102073	658.707741		.39698
N21	208825P7_G	G	A.Conservative	3.50634	.996892	7129.7	17.343899	21.06998	585.35916		.39698
N21	209189P2_G	G	A.Conservative	2.944604	.998085	6277.1	43.258124	46.41498	601.820407		.39698
N21	210090P15_G	NOCALL	D.Low Probability	2.338326	.998033	5515.6	37.217146	14.771605	661.200723		.952053
N22	201322P9_G	G	A.Conservative	3.94773	.996922	6445.3	29.489068	29.724934	621.036973		.407617
N22	201694P4_G	G	A.Conservative	3.120143	.996769	5337.5	78.997258	67.907193	602.340645		.407617
N22	208825P7_G	G	A.Conservative	5.129168	.998148	7129.7	27.186549	30.286058	566.955838		.407617
N22	209189P2_G	G	A.Conservative	3.946652	.998575	6277.1	85.330586	83.950179	610.594531		.407617
N22	210090P15_G	NOCALL	D.Low Probability	2.493486	.994272	5515.6	27.72364	11.12865	637.744999		.945912
N23	201322P9_G	G	A.Conservative	3.368038	.995259	6445.3	29.188271	24.134867	578.54824		.431719
N23	201694P4_G	G	A.Conservative	2.67234	.997486	5337.5	56.457528	39.229594	618.999895		.431719
N23	208825P7_G	G	A.Conservative	4.122056	.99762	7129.7	26.045696	24.042213	527.203138		.431719
N23	209189P2_G	G	A.Conservative	3.30617	.998145	6277.1	49.509937	39.856054	575.658724		.431719
N23	210090P15_G	NOCALL	D.Low Probability	2.164447	.273068	5515.6	5.355243	1.742791	599.924601		1.079425
N24	201322P9_G	G	A.Conservative	3.024935	.989421	6445.3	14.97948	13.431979	585.412855		.441534
N24	201694P4_G	NOCALL	D.Low Probability	1.906043	.656377	5337.5	11.972433	4.042025	638.02678		1.101017
N24	208825P7_G	NOCALL	D.Low Probability	5.184154	.263304	7129.7	3.789972	1.667753	362.146881		1.101017
N24	209189P2_G	G	A.Conservative	2.942781	.99567	6277.1	18.416321	16.105874	654.255097		.441534
N24	210090P15_G	G	A.Conservative	1.994527	.848493	5515.6	24.692009	8.56111	664.946714		1.101017
O01	201322P9_G	G	A.Conservative	1.656993	.995975	6445.3	25.653673	27.690537	661.12236		.467436
O01	201694P4_G	G	A.Conservative	1.466933	.998228	5337.5	56.096294	51.892442	654.353914		.467436
O01	208825P7_G	G	A.Conservative	2.113978	.998018	7129.7	29.565982	34.978253	627.724401		.467436
O01	209189P2_G	G	A.Conservative	1.664458	.997483	6277.1	63.123191	66.593631	642.800018		.467436
O01	210090P15_G	NOCALL	I.Bad Spectrum	0	0	0	0	0	0		0
O02	201322P9_G	G	A.Conservative	3.203489	.992496	6445.3	27.313375	25.462027	510.242571		.398392
O02	201694P4_G	NOCALL	D.Low Probability	1.880822	.993663	5337.5	21.266941	7.300308	609.204296		1.046644
O02	208825P7_G	G	A.Conservative	4.137519	.995508	7129.7	25.198084	26.133141	486.619365		.398392
O02	209189P2_G	G	A.Conservative	2.833304	.997747	6277.1	23.301232	21.169438	552.605765		.398392
O02	210090P15_G	NOCALL	D.Low Probability	2.049607	.43527	5515.6	7.635576	2.69457	601.860385		1.046644
O03	201322P9_G	G	A.Conservative	2.972785	.992985	6445.3	19.756202	23.543287	613.934149		.365317
O03	201694P4_G	G	A.Conservative	2.144077	.99789	5337.5	50.390808	51.567239	639.068125		.365317
O03	208825P7_G	G	A.Conservative	4.249636	.997116	7129.7	22.183635	29.076118	586.969181		.365317
O03	209189P2_G	G	A.Conservative	2.973514	.998815	6277.1	69.822487	81.302402	598.319053		.365317
O03	210090P15_G	NOCALL	D.Low Probability	1.911108	.271042	5515.6	4.134296	1.71994	625.395997		.894434
O04	201322P9_G	G	A.Conservative	4.326204	.992586	6445.3	23.135199	20.315069	566.764397		.434215
O04	201694P4_G	G	A.Conservative	3.469688	.995365	5337.5	70.593681	52.466302	598.827323		.434215
O04	208825P7_G	G	A.Conservative	5.413239	.997862	7129.7	25.071754	24.462178	525.215671		.434215
O04	209189P2_G	G	A.Conservative	4.332122	.996728	6277.1	89.956921	77.002308	552.311598		.434215
O04	210090P15_G	NOCALL	D.Low Probability	2.826608	.228815	5515.6	4.048897	1.471376	612.690868		1.000085
O05	201322P9_G	G	A.Conservative	3.776887	.99409	6445.3	16.894794	14.929939	570.803676		.4134
O05	201694P4_G	G	A.Conservative	3.119187	.992893	5337.5	55.103705	41.166716	587.263269		.4134
O05	208825P7_G	G	A.Conservative	5.197375	.996812	7129.7	19.854088	19.950205	497.374151		.4134
O05	209189P2_G	G	A.Conservative	3.794334	.996779	6277.1	70.927371	61.083514	556.438898		.4134
O05	210090P15_G	NOCALL	D.Low Probability	2.603608	.213593	5515.6	3.647119	1.387547	601.201354		1.000587
O06	201322P9_G	G	A.Conservative	3.093778	.991804	6445.3	24.863878	22.720031	590.283238		.389071
O06	201694P4_G	G	A.Conservative	2.453582	.997129	5337.5	75.840729	58.444758	600.040597		.389071
O06	208825P7_G	G	A.Conservative	4.464562	.997963	7129.7	23.124245	23.555637	575.364002		.389071
O06	209189P2_G	G	A.Conservative	3.099381	.998765	6277.1	78.793237	70.13921	573.86627		.389071
O06	210090P15_G	NOCALL	D.Low Probability	2.114936	.505994	5515.6	9.061665	3.168543	628.896786		.95366
O07	201322P9_G	G	A.Conservative	1.346653	.993862	6445.3	21.589339	22.298853	585.512441		.373784
O07	201694P4_G	G	A.Conservative	1.234998	.995263	5337.5	62.772817	55.004165	604.730206		.373784
O07	208825P7_G	G	A.Conservative	2.249436	.997095	7129.7	22.079812	25.299536	563.917441		.373784
O07	209189P2_G	G	A.Conservative	1.342021	.996147	6277.1	77.421466	77.967575	570.707938		.373784
O07	210090P15_G	NOCALL	D.Low Probability	.764539	.175034	5515.6	2.894526	1.187491	611.685586		.890474
O08	201322P9_G	G	A.Conservative	3.50499	.99511	6445.3	29.443964	30.233641	646.249005		.457395
O08	201694P4_G	G	A.Conservative	3.103531	.997316	5337.5	77.394818	67.154391	701.110004		.457395
O08	208825P7_G	G	A.Conservative	4.481407	.996983	7129.7	28.751041	32.637409	558.831729		.457395
O08	209189P2_G	G	A.Conservative	3.50786	.997635	6277.1	74.331479	74.440307	629.823857		.457395
O08	210090P15_G	NOCALL	D.Low Probability	2.546193	.451698	5515.6	6.847024	2.805519	641.385372		1.017394
O09	201322P9_G	G	A.Conservative	2.967712	.992535	6445.3	17.674154	18.272742	592.869198		.381435
O09	201694P4_G	G	A.Conservative	2.445058	.997197	5337.5	55.507793	48.757378	595.860839		.381435
O09	208825P7_G	G	A.Conservative	3.697704	.997091	7129.7	20.891347	23.936456	582.085785		.381435
O09	209189P2_G	G	A.Conservative	2.969177	.998499	6277.1	58.107532	58.598332	576.904347		.381435
O09	210090P15_G	NOCALL	D.Low Probability	2.062774	.996134	5515.6	33.706146	12.797272	621.757108		.940582
O10	201322P9_G	G	A.Conservative	3.499844	.995568	6445.3	25.542375	25.63898	608.191211		.389525
O10	201694P4_G	G	A.Conservative	2.675576	.996978	5337.5	70.528331	59.989466	658.059279		.389525
O10	208825P7_G	G	A.Conservative	4.652769	.996378	7129.7	23.954369	26.680454	544.39467		.389525
O10	209189P2_G	G	A.Conservative	3.514765	.996928	6277.1	76.91685	75.282111	595.850778		.389525
O10	210090P15_G	NOCALL	D.Low Probability	2.4345	.990679	5515.6	25.842381	8.773052	630.392641		.975659
O11	201322P9_G	G	A.Conservative	3.419582	.996644	6445.3	22.253393	20.479256	562.263806		.423879
O11	201694P4_G	G	A.Conservative	2.909521	.997216	5337.5	68.900939	53.144784	624.082565		.423879
O11	208825P7_G	G	A.Conservative	4.570191	.997126	7129.7	23.851596	24.484542	522.322679		.423879
O11	209189P2_G	G	A.Conservative	3.426359	.996519	6277.1	80.110819	71.768305	547.792988		.423879
O11	210090P15_G	NOCALL	D.Low Probability	2.488863	.998332	5515.6	29.920978	10.703661	612.446409		1.006973
O12	201322P9_G	G	A.Conservative	2.31637	.990622	6445.3	14.464004	15.128813	594.912512		.394702
O12	201694P4_G	G	A.Conservative	2.049131	.998727	5337.5	59.372361	52.183437	638.919237		.394702
O12	208825P7_G	G	A.Conservative	3.019831	.997566	7129.7	15.514072	18.052434	558.120347		.394702
O12	209189P2_G	G	A.Conservative	2.32111	.997545	6277.1	58.878822	59.983002	578.865499		.394702
O12	210090P15_G	NOCALL	D.Low Probability	2.094471	.235427	5515.6	2.670673	1.543111	646.654676		.927141
O13	201322P9_G	G	A.Conservative	1.915579	.99204	6445.3	25.893783	25.244932	592.01786		.423077
O13	201694P4_G	G	A.Conservative	1.767092	.998135	5337.5	57.413195	47.205576	634.842357		.423077
O13	208825P7_G	G	A.Conservative	2.92193	.997513	7129.7	22.820416	24.715695	474.610507		.423077
O13	209189P2_G	G	A.Conservative	1.922873	.998564	6277.1	70.716408	67.192221	575.980626		.423077
O13	210090P15_G	G	A.Conservative	1.745565	.995326	5515.6	25.897666	21.887999	656.45259		.423077
O14	201322P9_G	G	A.Conservative	3.336532	.989514	6445.3	21.943	19.090331	521.694776		.387265
O14	201694P4_G	G	A.Conservative	2.705266	.997363	5337.5	66.74609	48.369376	567.137243		.387265
O14	208825P7_G	G	A.Conservative	4.471193	.993918	7129.7	22.052159	21.536139	488.417423		.387265
O14	209189P2_G	G	A.Conservative	3.335122	.995923	6277.1	75.083852	63.510318	506.591019		.387265
O14	210090P15_G	NOCALL	D.Low Probability	2.558682	.982471	5515.6	17.989767	6.692543	567.393895		.980524
O15	201322P9_G	G	A.Conservative	4.186866	.993944	6445.3	30.267951	24.306965	585.179576		.459012
O15	201694P4_G	G	A.Conservative	3.468989	.997782	5337.5	94.939192	64.23813	578.214435		.459012
O15	208825P7_G	G	A.Conservative	5.376029	.997021	7129.7	28.890023	25.855012	496.892559		.459012
O15	209189P2_G	G	A.Conservative	4.194536	.998157	6277.1	94.409569	73.855428	570.024671		.459012
O15	210090P15_G	G	A.Conservative	3.488638	.993461	5515.6	20.465609	14.231696	598.652938		.459012
O16	201322P9_G	G	A.Conservative	3.891337	.9917	6445.3	31.649969	28.989101	591.173776		.427477
O16	201694P4_G	G	A.Conservative	3.245865	.995334	5337.5	113.363071	87.977957	609.362724		.427477
O16	208825P7_G	G	A.Conservative	4.9737	.996109	7129.7	28.651088	29.125579	523.396955		.427477
O16	209189P2_G	G	A.Conservative	3.89352	.996773	6277.1	106.675531	95.267885	575.808631		.427477
O16	210090P15_G	NOCALL	D.Low Probability	2.624237	.987315	5515.6	26.949719	9.700868	637.135061		.988191
O17	201322P9_G	G	A.Conservative	2.876069	.99691	6445.3	25.707528	27.949107	613.501047		.378111
O17	201694P4_G	G	A.Conservative	2.160065	.998488	5337.5	73.220043	67.92516	647.802448		.378111
O17	208825P7_G	G	A.Conservative	4.12486	.997685	7129.7	24.33803	29.234422	554.746729		.378111
O17	209189P2_G	G	A.Conservative	2.877251	.998153	6277.1	80.139243	85.044102	596.70616		.378111
O17	210090P15_G	NOCALL	D.Low Probability	2.031744	.994525	5515.6	50.129478	16.870909	639.984017		.996605
O18	201322P9_G	G	A.Conservative	3.085558	.986598	6445.3	24.132796	22.31396	532.351707		.430962
O18	201694P4_G	G	A.Conservative	2.621488	.996784	5337.5	96.109939	75.718678	598.641361		.430962
O18	208825P7_G	G	A.Conservative	4.757606	.996382	7129.7	22.827567	23.357325	480.24531		.430962
O18	209189P2_G	G	A.Conservative	3.086389	.997361	6277.1	83.868983	75.672474	517.494045		.430962
O18	210090P15_G	NOCALL	D.Low Probability	1.972658	.990214	5515.6	24.521181	8.961066	600.852222		1.024325
O19	201322P9_G	G	A.Conservative	1.652168	.993143	6445.3	23.52051	21.754327	667.160277		.417706
O19	201694P4_G	G	A.Conservative	.879619	.997365	5337.5	76.004453	59.548897	603.975934		.417706
O19	208825P7_G	G	A.Conservative	2.51347	.997072	7129.7	21.380305	21.951358	603.663713		.417706
O19	209189P2_G	G	A.Conservative	1.656059	.997789	6277.1	80.017889	72.157992	649.075378		.417706
O19	210090P15_G	G	A.Conservative	.710353	.995913	5515.6	48.836771	21.196324	631.849201		.888684
O20	201322P9_G	G	A.Conservative	2.63544	.994586	6445.3	22.693099	24.358261	639.960291		.39131
O20	201694P4_G	G	A.Conservative	2.020884	.998583	5337.5	64.27323	59.197344	656.620599		.39131
O20	208825P7_G	G	A.Conservative	3.196012	.994369	7129.7	25.053302	29.609946	585.046408		.39131
O20	209189P2_G	G	A.Conservative	2.642954	.998896	6277.1	72.061253	75.562336	623.732796		.39131
O20	210090P15_G	NOCALL	D.Low Probability	1.792143	.995664	5515.6	30.146017	11.892148	644.826289		.871631
O21	201322P9_G	G	A.Conservative	4.268024	.99318	6445.3	38.704604	35.175146	588.406101		.442389
O21	201694P4_G	G	A.Conservative	3.578213	.996458	5337.5	78.997901	61.283216	630.323061		.442389
O21	208825P7_G	G	A.Conservative	6.005169	.997943	7129.7	28.243664	28.374084	490.924658		.442389
O21	209189P2_G	G	A.Conservative	4.269927	.995929	6277.1	104.457235	92.66071	573.465772		.442389
O21	210090P15_G	G	A.Conservative	3.594933	.996186	5515.6	23.180468	18.442876	651.814723		.442389
O22	201322P9_G	G	A.Conservative	3.15851	.991447	6445.3	28.533784	24.158286	548.443788		.435782
O22	201694P4_G	G	A.Conservative	2.285808	.994084	5337.5	72.676354	51.931595	597.194182		.435782
O22	208825P7_G	G	A.Conservative	4.620504	.997292	7129.7	24.985831	23.554927	453.225476		.435782
O22	209189P2_G	G	A.Conservative	3.174969	.995058	6277.1	88.81586	73.268279	533.5057		.435782
O22	210090P15_G	NOCALL	D.Low Probability	2.201306	.433203	5515.6	8.38559	2.71476	590.127412		1.166327
O23	201322P9_G	NOCALL	I.Bad Spectrum	0	0	0	0	0	0		0
O23	201694P4_G	NOCALL	I.Bad Spectrum	0	0	0	0	0	0		0
O23	208825P7_G	NOCALL	I.Bad Spectrum	0	0	0	0	0	0		0
O23	209189P2_G	NOCALL	I.Bad Spectrum	0	0	0	0	0	0		0
O23	210090P15_G	NOCALL	I.Bad Spectrum	0	0	0	0	0	0		0
O24	201322P9_G	NOCALL	I.Bad Spectrum	0	0	0	0	0	0		0
O24	201694P4_G	NOCALL	I.Bad Spectrum	0	0	0	0	0	0		0
O24	208825P7_G	NOCALL	I.Bad Spectrum	0	0	0	0	0	0		0
O24	209189P2_G	NOCALL	I.Bad Spectrum	0	0	0	0	0	0		0
O24	210090P15_G	NOCALL	I.Bad Spectrum	0	0	0	0	0	0		0
P01	201322P9_G	G	A.Conservative	.980313	.99297	6445.3	12.785921	12.79374	562.91712		.462365
P01	201694P4_G	G	A.Conservative	.614715	.997047	5337.5	34.25792	29.237006	588.736111		.462365
P01	208825P7_G	G	A.Conservative	1.698714	.998079	7129.7	14.712728	20.989892	530.860869		.462365
P01	209189P2_G	G	A.Conservative	1.027438	.994267	6277.1	42.076486	41.109807	550.634029		.462365
P01	210090P15_G	NOCALL	D.Low Probability	.215617	.343971	5515.6	5.802549	2.147344	575.524929		1.060195
P02	201322P9_G	G	A.Conservative	.373722	.994717	6445.3	18.240836	11.946317	609.030498		.650117
P02	201694P4_G	NOCALL	D.Low Probability	.245385	.828579	5337.5	13.655201	5.044001	626.475109		1.041747
P02	208825P7_G	G	A.Conservative	1.506188	.99752	7129.7	12.715798	16.386841	516.098226		.42662
P02	209189P2_G	G	A.Conservative	.871299	.997821	6277.1	11.409008	10.394805	627.066241		.42662
P02	210090P15_G	NOCALL	D.Low Probability	.426483	.444642	5515.6	7.210796	2.734467	634.155471		1.041747
P03	201322P9_G	G	A.Conservative	2.742378	.995473	6445.3	11.584553	12.350217	559.981224		.391215
P03	201694P4_G	G	A.Conservative	2.180308	.995699	5337.5	37.304821	34.050254	600.66201		.391215
P03	208825P7_G	G	A.Conservative	4.325547	.995265	7129.7	13.588152	16.469447	426.60496		.391215
P03	209189P2_G	G	A.Conservative	2.744992	.997145	6277.1	56.713758	59.045923	546.622629		.391215
P03	210090P15_G	NOCALL	D.Low Probability	1.380008	.316741	5515.6	5.012285	1.997012	627.582869		.99135
P04	201322P9_G	G	A.Conservative	3.815399	.995538	6445.3	20.075786	21.117648	618.424106		.406561
P04	201694P4_G	G	A.Conservative	3.021591	.995741	5337.5	38.564934	34.743695	656.740901		.406561
P04	208825P7_G	G	A.Conservative	4.893538	.996067	7129.7	17.771826	22.983185	533.415123		.406561
P04	209189P2_G	G	A.Conservative	3.815627	.997928	6277.1	62.878542	64.601479	604.144053		.406561
P04	210090P15_G	NOCALL	D.Low Probability	2.201333	.296001	5515.6	4.15826	1.870525	624.999311		.901807
P05	201322P9_G	G	A.Conservative	3.381449	.990369	6445.3	14.698499	14.761792	625.374425		.416824
P05	201694P4_G	G	A.Conservative	2.632302	.992739	5337.5	30.163246	25.897451	652.234478		.416824
P05	208825P7_G	G	A.Conservative	4.515256	.996585	7129.7	16.105977	17.843394	577.164992		.416824
P05	209189P2_G	G	A.Conservative	3.388819	.996195	6277.1	50.806623	49.814454	610.161547		.416824
P05	210090P15_G	NOCALL	D.Low Probability	2.422564	.239815	5515.6	3.710011	1.539651	679.180573		.838022
P06	201322P9_G	G	A.Conservative	2.581971	.995123	6445.3	21.040127	22.69974	577.697274		.405532
P06	201694P4_G	G	A.Conservative	1.958905	.998104	5337.5	54.297326	49.838516	613.218074		.405532
P06	208825P7_G	G	A.Conservative	3.390923	.997045	7129.7	23.038489	27.449639	542.420724		.405532
P06	209189P2_G	G	A.Conservative	2.585048	.996413	6277.1	67.004446	70.549375	563.462147		.405532
P06	210090P15_G	NOCALL	D.Low Probability	1.607982	.994654	5515.6	21.456862	9.337207	605.384001		.891127
P07	201322P9_G	G	A.Conservative	.01056	.995257	6445.3	14.642791	18.958922	693.152807		.320762
P07	201694P4_G	G	A.Conservative	-.070302	.996404	5337.5	36.050622	39.795665	625.829651		.320762
P07	208825P7_G	G	A.Conservative	.615986	.998784	7129.7	13.422672	22.781936	581.802017		.320762
P07	209189P2_G	G	A.Conservative	.018689	.996931	6277.1	43.416394	54.865786	670.932247		.320762
P07	210090P15_G	NOCALL	D.Low Probability	-.076362	.494671	5515.6	6.769091	3.056935	664.759978		.915587
P08	201322P9_G	G	A.Conservative	.928392	.995258	6445.3	25.896718	27.374168	626.386989		.41051
P08	201694P4_G	G	A.Conservative	.957222	.997021	5337.5	82.714157	74.083708	617.531442		.41051
P08	208825P7_G	G	A.Conservative	1.660227	.998679	7129.7	27.332858	31.9817	586.276685		.41051
P08	209189P2_G	G	A.Conservative	.930377	.99798	6277.1	77.304321	79.701184	609.164068		.41051
P08	210090P15_G	NOCALL	D.Low Probability	.737963	.995827	5515.6	38.634204	14.956707	657.319878		1.03916
P09	201322P9_G	G	A.Conservative	2.906503	.995161	6445.3	23.894105	27.628442	663.761432		.40811
P09	201694P4_G	G	A.Conservative	2.363791	.997346	5337.5	55.623433	55.692824	672.718274		.40811
P09	208825P7_G	G	A.Conservative	3.622958	.99738	7129.7	26.68031	33.723647	655.67584		.40811
P09	209189P2_G	G	A.Conservative	2.917616	.99865	6277.1	71.589139	80.99253	647.678558		.40811
P09	210090P15_G	NOCALL	D.Low Probability	1.700329	.993995	5515.6	25.33912	8.809034	593.869422		1.084173
P10	201322P9_G	G	A.Conservative	3.45814	.994761	6445.3	16.769781	20.754486	713.192407		.373007
P10	201694P4_G	G	A.Conservative	2.891848	.997882	5337.5	30.978055	33.238146	696.648024		.373007
P10	208825P7_G	G	A.Conservative	4.562089	.999041	7129.7	18.409996	24.906191	643.055507		.373007
P10	209189P2_G	G	A.Conservative	3.458321	.998143	6277.1	47.596214	57.641123	691.042567		.373007
P10	210090P15_G	G	B.Moderate	2.901177	.941109	5515.6	6.892893	7.567104	727.440274		.373007
P11	201322P9_G	G	A.Conservative	3.216925	.995829	6445.3	23.179186	19.517495	582.635104		.448551
P11	201694P4_G	G	A.Conservative	2.534793	.996865	5337.5	80.249947	57.23635	637.91323		.448551
P11	208825P7_G	G	A.Conservative	4.564121	.997412	7129.7	23.088295	21.597904	503.85411		.448551
P11	209189P2_G	G	A.Conservative	3.226538	.997189	6277.1	83.437374	68.492686	568.45211		.448551
P11	210090P15_G	NOCALL	D.Low Probability	1.913531	.639185	5515.6	11.754071	3.920058	644.465151		1.010598
P12	201322P9_G	G	A.Conservative	2.718984	.995482	6445.3	23.641541	23.390575	582.282906		.408041
P12	201694P4_G	G	A.Conservative	1.698859	.996797	5337.5	64.959507	54.836073	614.753988		.408041
P12	208825P7_G	G	A.Conservative	3.750733	.996929	7129.7	22.426571	24.524814	538.437446		.408041
P12	209189P2_G	G	A.Conservative	2.728141	.997467	6277.1	71.954283	69.485306	565.674657		.408041
P12	210090P15_G	NOCALL	D.Low Probability	1.179515	.311234	5515.6	5.658038	1.988609	616.740129		1.002792
P13	201322P9_G	G	A.Conservative	.929189	.997302	6445.3	18.236735	19.177434	572.700398		.399622
P13	201694P4_G	G	A.Conservative	.735647	.998403	5337.5	52.110838	46.743681	563.310409		.399622
P13	208825P7_G	G	A.Conservative	2.335958	.99677	7129.7	19.840181	23.04175	516.74697		.399622
P13	209189P2_G	G	A.Conservative	.942154	.995972	6277.1	50.014748	51.338619	558.346966		.399622
P13	210090P15_G	G	A.Conservative	.739061	.99661	5515.6	16.493589	15.177682	579.503708		.399622
P14	201322P9_G	G	A.Conservative	2.471199	.993201	6445.3	26.505112	21.753724	502.447797		.452285
P14	201694P4_G	G	A.Conservative	1.658046	.996445	5337.5	78.369126	54.410872	547.057286		.452285
P14	208825P7_G	G	A.Conservative	3.964633	.993072	7129.7	26.951954	24.597939	521.947392		.452285
P14	209189P2_G	G	A.Conservative	2.473921	.996857	6277.1	73.486427	58.786901	488.730499		.452285
P14	210090P15_G	NOCALL	D.Low Probability	1.10432	.993657	5515.6	35.755561	12.178295	598.826143		1.009973
P15	201322P9_G	G	A.Conservative	2.684133	.990949	6445.3	34.752604	32.029986	602.15031		.417466
P15	201694P4_G	G	A.Conservative	2.098882	.998658	5337.5	104.315411	81.610278	638.028242		.417466
P15	208825P7_G	G	A.Conservative	3.895833	.997857	7129.7	31.391057	32.093017	548.533921		.417466
P15	209189P2_G	G	A.Conservative	2.686559	.996651	6277.1	102.494966	92.126474	586.394107		.417466
P15	210090P15_G	G	A.Conservative	1.542519	.993315	5515.6	42.387324	24.096443	646.073817		.609587
P16	201322P9_G	G	A.Conservative	2.182456	.98812	6445.3	19.436241	22.692777	532.666649		.372266
P16	201694P4_G	G	A.Conservative	1.881371	.998386	5337.5	64.98916	64.438802	564.463586		.372266
P16	208825P7_G	G	A.Conservative	3.488178	.995921	7129.7	16.880036	22.980803	507.741535		.372266
P16	209189P2_G	G	A.Conservative	2.188946	.992242	6277.1	57.244947	65.209214	518.668037		.372266
P16	210090P15_G	G	A.Conservative	1.862008	.994574	5515.6	17.387077	17.702159	583.099071		.372266
P17	201322P9_G	G	A.Conservative	2.696123	.991343	6445.3	23.490678	23.601016	602.030897		.419024
P17	201694P4_G	G	A.Conservative	2.533625	.998037	5337.5	71.279765	60.879349	612.250696		.419024
P17	208825P7_G	G	A.Conservative	3.870397	.997453	7129.7	24.086282	26.768152	513.958426		.419024
P17	209189P2_G	G	A.Conservative	2.701179	.998327	6277.1	69.442718	68.072142	586.038676		.419024
P17	210090P15_G	G	A.Conservative	2.563239	.994012	5515.6	18.736757	16.427199	629.31262		.419024
P18	201322P9_G	G	A.Conservative	2.561416	.993923	6445.3	27.193092	27.950384	561.664863		.431197
P18	201694P4_G	G	A.Conservative	2.010879	.997617	5337.5	92.530764	80.83582	584.174151		.431197
P18	208825P7_G	G	A.Conservative	3.871359	.997671	7129.7	24.239326	27.521381	535.13396		.431197
P18	209189P2_G	G	A.Conservative	2.568103	.997779	6277.1	84.120076	84.374189	546.982157		.431197
P18	210090P15_G	NOCALL	D.Low Probability	1.555574	.991771	5515.6	43.7726	17.40812	598.458865		.895375
P19	201322P9_G	G	A.Conservative	1.131573	.994444	6445.3	27.988353	27.092018	633.790268		.448055
P19	201694P4_G	G	A.Conservative	1.067246	.99839	5337.5	48.723469	40.530008	662.574191		.448055
P19	208825P7_G	G	A.Conservative	2.083182	.997253	7129.7	24.724627	26.317616	571.737969		.448055
P19	209189P2_G	G	A.Conservative	1.136927	.997805	6277.1	60.812519	57.521664	615.832785		.448055
P19	210090P15_G	G	A.Conservative	1.056959	.993726	5515.6	12.193615	10.392714	683.415617		.448055
P20	201322P9_G	G	A.Conservative	2.070883	.997699	6445.3	23.998013	25.761007	666.545504		.399296
P20	201694P4_G	G	A.Conservative	1.885209	.998562	5337.5	63.923932	58.962853	648.770791		.399296
P20	208825P7_G	G	A.Conservative	2.934124	.996999	7129.7	22.969105	27.122984	600.884183		.399296
P20	209189P2_G	G	A.Conservative	2.072562	.998056	6277.1	74.454609	78.096403	656.572843		.399296
P20	210090P15_G	G	A.Conservative	1.964872	.996654	5515.6	16.313854	15.417759	671.101007		.399296
P21	201322P9_G	G	A.Conservative	1.793534	.992769	6445.3	22.22695	21.7105	606.60904		.41885
P21	201694P4_G	G	A.Conservative	1.724786	.997792	5337.5	67.785766	56.417316	605.610317		.41885
P21	208825P7_G	G	A.Conservative	2.832671	.997187	7129.7	21.187223	22.882517	544.56335		.41885
P21	209189P2_G	G	A.Conservative	1.800991	.997964	6277.1	72.944603	69.532409	591.502977		.41885
P21	210090P15_G	NOCALL	D.Low Probability	1.306905	.395407	5515.6	6.400311	2.470013	652.347615		1.008793
P22	201322P9_G	G	A.Conservative	2.74939	.995095	6445.3	23.582068	20.917595	567.949847		.43549
P22	201694P4_G	G	A.Conservative	2.355508	.996534	5337.5	44.820483	33.290461	632.363167		.43549
P22	208825P7_G	G	A.Conservative	3.489411	.996626	7129.7	27.614591	27.343222	540.356127		.43549
P22	209189P2_G	G	A.Conservative	2.764243	.996489	6277.1	65.604349	56.647599	554.995305		.43549
P22	210090P15_G	G	A.Conservative	2.374288	.998044	5515.6	25.80519	19.723273	648.696067		.43549
P23	201322P9_G	NOCALL	I.Bad Spectrum	0	0	0	0	0	0		0
P23	201694P4_G	NOCALL	I.Bad Spectrum	0	0	0	0	0	0		0
P23	208825P7_G	NOCALL	I.Bad Spectrum	0	0	0	0	0	0		0
P23	209189P2_G	NOCALL	I.Bad Spectrum	0	0	0	0	0	0		0
P23	210090P15_G	NOCALL	I.Bad Spectrum	0	0	0	0	0	0		0
P24	201322P9_G	NOCALL	I.Bad Spectrum	0	0	0	0	0	0		0
P24	201694P4_G	NOCALL	I.Bad Spectrum	0	0	0	0	0	0		0
P24	208825P7_G	NOCALL	I.Bad Spectrum	0	0	0	0	0	0		0
P24	209189P2_G	NOCALL	I.Bad Spectrum	0	0	0	0	0	0		0
P24	210090P15_G	NOCALL	I.Bad Spectrum	0	0	0	0	0	0		0
