# Supplementary material for: Gene expression-based screening for inhibitors of PDGFR signaling
Source: Genome Biol. 2008 Mar 1;9(3):R47. doi: 10.1186/gb-2008-9-3-r47 (PMC2397499; doi:10.1186/gb-2008-9-3-r47)
Supplement: Additional data file 1 — Primary screen data. [file gb-2008-9-3-r47-S1.zip › Primary_Screen_Data/ScreenData/ScreenASDI2/PLATE28054.1_0819.DTL]

Sequenom db=biomass genotype results details	Plate=28054, ExpNo=1	TimeStamp=0819	filename=PLATE28054.1_0819.DTL
well_position	assay_id	genotype_id	Call_Status_LU.description	max_shift	Call.score	Picked_Peaks.mass	Picked_Peaks.height	Picked_Peaks.snr	Picked_Peaks.resolution	Picked_Peaks.integral	Spectra.noise_std_dev
A01	201322P9_G	NOCALL	I.Bad Spectrum	0	0	0	0	0	0		0
A01	201694P4_G	NOCALL	I.Bad Spectrum	0	0	0	0	0	0		0
A01	208825P7_G	NOCALL	I.Bad Spectrum	0	0	0	0	0	0		0
A01	209189P2_G	NOCALL	I.Bad Spectrum	0	0	0	0	0	0		0
A01	210090P15_G	NOCALL	I.Bad Spectrum	0	0	0	0	0	0		0
A02	201322P9_G	NOCALL	I.Bad Spectrum	0	0	0	0	0	0		0
A02	201694P4_G	NOCALL	I.Bad Spectrum	0	0	0	0	0	0		0
A02	208825P7_G	NOCALL	I.Bad Spectrum	0	0	0	0	0	0		0
A02	209189P2_G	NOCALL	I.Bad Spectrum	0	0	0	0	0	0		0
A02	210090P15_G	NOCALL	I.Bad Spectrum	0	0	0	0	0	0		0
A03	201322P9_G	G	A.Conservative	3.895551	.992206	6445.3	21.556308	22.877922	543.059418		.395684
A03	201694P4_G	G	A.Conservative	3.294882	.996058	5337.5	36.547206	32.813039	601.294441		.395684
A03	208825P7_G	G	A.Conservative	4.250326	.996181	7129.7	17.513214	20.608425	499.156385		.395684
A03	209189P2_G	G	A.Conservative	3.908778	.995219	6277.1	57.926523	59.943664	527.514668		.395684
A03	210090P15_G	NOCALL	D.Low Probability	2.737837	.995686	5515.6	18.649975	7.703024	627.89776		.859584
A04	201322P9_G	G	A.Conservative	5.80425	.989557	6445.3	12.517839	12.022666	434.0771		.369811
A04	201694P4_G	G	A.Conservative	4.339745	.99232	5337.5	32.339527	25.983323	502.463767		.369811
A04	208825P7_G	G	A.Conservative	8.129778	.998651	7129.7	8.477478	13.106814	430.653439		.369811
A04	209189P2_G	G	A.Conservative	5.792818	.993724	6277.1	41.763133	39.032771	428.977667		.369811
A04	210090P15_G	NOCALL	D.Low Probability	3.463941	.630054	5515.6	11.368661	3.856438	577.791361		.990841
A05	201322P9_G	G	A.Conservative	4.809671	.994773	6445.3	18.438132	17.373631	520.964136		.375363
A05	201694P4_G	G	A.Conservative	4.008564	.995151	5337.5	35.383309	28.103563	547.456678		.375363
A05	208825P7_G	G	A.Conservative	5.450311	.998137	7129.7	16.4011	20.498326	450.072105		.375363
A05	209189P2_G	G	A.Conservative	4.809558	.996267	6277.1	57.790504	53.043895	507.45541		.375363
A05	210090P15_G	G	B.Moderate	4.16807	.842944	5515.6	8.370801	6.832564	553.305463		.375363
A06	201322P9_G	G	A.Conservative	4.769596	.991529	6445.3	20.542447	19.946741	546.956832		.404997
A06	201694P4_G	G	A.Conservative	4.309201	.996503	5337.5	55.886589	45.274959	573.648739		.404997
A06	208825P7_G	G	A.Conservative	5.364017	.995383	7129.7	16.921533	18.368357	475.764062		.404997
A06	209189P2_G	G	A.Conservative	4.783476	.99662	6277.1	75.037453	70.897547	531.171922		.404997
A06	210090P15_G	NOCALL	D.Low Probability	4.000355	.179557	5515.6	3.102183	1.176661	577.615562		.93892
A07	201322P9_G	G	A.Conservative	1.661427	.995244	6445.3	22.552645	19.228354	580.322185		.480591
A07	201694P4_G	G	A.Conservative	1.460223	.993542	5337.5	59.077702	42.517427	586.114657		.480591
A07	208825P7_G	G	A.Conservative	2.349479	.995774	7129.7	18.766985	17.770335	545.425143		.480591
A07	209189P2_G	G	A.Conservative	1.705649	.995359	6277.1	64.574154	53.661996	564.233035		.480591
A07	210090P15_G	NOCALL	D.Low Probability	1.790179	.533258	5515.6	10.890179	3.308092	594.23702		1.149434
A08	201322P9_G	G	A.Conservative	4.082926	.994351	6445.3	24.612475	24.395067	481.854703		.408276
A08	201694P4_G	G	A.Conservative	3.283234	.997054	5337.5	81.131485	67.645482	504.327507		.408276
A08	208825P7_G	G	A.Conservative	5.331546	.997808	7129.7	20.275233	22.361055	464.573748		.408276
A08	209189P2_G	G	A.Conservative	4.084857	.994754	6277.1	71.920165	69.435787	469.309802		.408276
A08	210090P15_G	NOCALL	D.Low Probability	2.839189	.993417	5515.6	46.454874	16.490876	553.450512		1.033337
A09	201322P9_G	G	A.Conservative	3.823429	.992711	6445.3	25.041544	18.348988	532.864336		.476385
A09	201694P4_G	G	A.Conservative	3.391078	.996508	5337.5	73.931158	45.247229	598.125675		.476385
A09	208825P7_G	G	A.Conservative	4.699818	.997527	7129.7	24.35566	19.996549	481.911211		.476385
A09	209189P2_G	G	A.Conservative	3.830362	.996282	6277.1	86.040049	61.33344	517.939757		.476385
A09	210090P15_G	NOCALL	D.Low Probability	3.233762	.3621	5515.6	6.780438	2.281361	578.757721		1.028657
A10	201322P9_G	G	A.Conservative	4.496283	.993087	6445.3	24.693179	20.083369	581.935888		.478768
A10	201694P4_G	G	A.Conservative	3.66434	.995906	5337.5	91.45714	63.262553	621.373241		.478768
A10	208825P7_G	G	A.Conservative	5.078358	.99628	7129.7	21.589077	19.453908	522.825005		.478768
A10	209189P2_G	G	A.Conservative	4.503386	.99743	6277.1	94.08746	74.650217	567.384134		.478768
A10	210090P15_G	NOCALL	D.Low Probability	3.641745	.399428	5515.6	7.81149	2.549134	566.511038		1.04276
A11	201322P9_G	G	A.Conservative	5.135845	.992724	6445.3	24.313358	19.652698	497.572246		.470535
A11	201694P4_G	G	A.Conservative	4.063417	.995411	5337.5	64.694786	44.386131	507.965556		.470535
A11	208825P7_G	G	A.Conservative	6.686878	.998396	7129.7	20.12585	19.106884	437.603369		.470535
A11	209189P2_G	G	A.Conservative	5.149454	.994346	6277.1	74.827595	58.975976	485.669797		.470535
A11	210090P15_G	NOCALL	D.Low Probability	3.541568	.993398	5515.6	45.197948	16.455179	578.650378		.97507
A12	201322P9_G	G	A.Conservative	4.379414	.9922	6445.3	24.775778	23.742786	545.599388		.445675
A12	201694P4_G	G	A.Conservative	3.60341	.997161	5337.5	76.943272	62.519425	586.762155		.445675
A12	208825P7_G	G	A.Conservative	5.629514	.997943	7129.7	25.132665	26.662164	460.201429		.445675
A12	209189P2_G	G	A.Conservative	4.378567	.995149	6277.1	89.545364	83.701678	532.106608		.445675
A12	210090P15_G	NOCALL	D.Low Probability	3.240688	.333407	5515.6	6.541622	2.133028	591.337439		1.144813
A13	201322P9_G	G	A.Conservative	3.498572	.990388	6445.3	23.61847	20.574319	464.061618		.488887
A13	201694P4_G	G	A.Conservative	3.030769	.997469	5337.5	56.996409	42.060535	524.897782		.488887
A13	208825P7_G	G	A.Conservative	5.226675	.996513	7129.7	21.930895	21.162347	341.110049		.488887
A13	209189P2_G	G	A.Conservative	3.523479	.996566	6277.1	75.109407	63.811648	450.982797		.488887
A13	210090P15_G	NOCALL	D.Low Probability	2.345555	.324751	5515.6	6.879236	2.052209	578.781422		1.061526
A14	201322P9_G	G	A.Conservative	2.717487	.9953	6445.3	23.392091	22.485898	604.009329		.39271
A14	201694P4_G	G	A.Conservative	2.1854	.99743	5337.5	56.209741	45.719732	611.427663		.39271
A14	208825P7_G	G	A.Conservative	3.305117	.997665	7129.7	25.172088	26.895181	584.155091		.39271
A14	209189P2_G	G	A.Conservative	2.718373	.998363	6277.1	74.449257	69.758714	591.142936		.39271
A14	210090P15_G	NOCALL	D.Low Probability	2.171086	.35095	5515.6	6.670782	2.241792	597.974532		1.009786
A15	201322P9_G	G	A.Conservative	4.892908	.993419	6445.3	18.556662	14.344812	491.309316		.441611
A15	201694P4_G	G	A.Conservative	3.65344	.991664	5337.5	54.68072	35.305823	516.48281		.441611
A15	208825P7_G	G	A.Conservative	6.390308	.997482	7129.7	17.646277	16.198808	486.584678		.441611
A15	209189P2_G	G	A.Conservative	4.902137	.996032	6277.1	64.956901	48.848323	478.896484		.441611
A15	210090P15_G	NOCALL	D.Low Probability	3.352294	.332029	5515.6	6.129385	2.083572	554.744819		.980208
A16	201322P9_G	G	A.Conservative	5.312413	.994803	6445.3	22.16365	16.20462	543.345652		.485748
A16	201694P4_G	G	A.Conservative	5.035996	.996746	5337.5	48.734541	29.922024	554.861184		.485748
A16	208825P7_G	G	A.Conservative	6.190964	.996006	7129.7	20.995831	17.495758	436.943587		.485748
A16	209189P2_G	G	A.Conservative	5.315815	.995223	6277.1	57.774798	41.126	523.511011		.485748
A16	210090P15_G	G	B.Moderate	5.038645	.858988	5515.6	10.95502	6.91616	566.467227		.485748
A17	201322P9_G	G	A.Conservative	5.117026	.994226	6445.3	24.016563	19.602594	466.291685		.429979
A17	201694P4_G	G	A.Conservative	3.894676	.995648	5337.5	67.246276	46.176394	529.002014		.429979
A17	208825P7_G	G	A.Conservative	6.801952	.998608	7129.7	20.964701	25.276118	434.183286		.429979
A17	209189P2_G	G	A.Conservative	5.10339	.995705	6277.1	69.956744	55.597277	455.88559		.429979
A17	210090P15_G	NOCALL	D.Low Probability	3.696918	.252433	5515.6	5.178322	1.655118	567.088004		1.035871
A18	201322P9_G	G	A.Conservative	4.532644	.992252	6445.3	27.410819	25.349706	503.110937		.446076
A18	201694P4_G	G	A.Conservative	3.587275	.995692	5337.5	88.737349	69.306868	522.279791		.446076
A18	208825P7_G	G	A.Conservative	5.655025	.997666	7129.7	26.651367	27.360684	490.590492		.446076
A18	209189P2_G	G	A.Conservative	4.537104	.99841	6277.1	82.058722	73.975007	490.132896		.446076
A18	210090P15_G	NOCALL	D.Low Probability	3.22031	.989471	5515.6	51.75271	19.38101	531.21477		.994096
A19	201322P9_G	G	A.Conservative	2.382846	.994881	6445.3	25.512809	23.104265	528.542981		.401916
A19	201694P4_G	G	A.Conservative	1.628391	.996031	5337.5	68.021807	51.903565	549.757706		.401916
A19	208825P7_G	G	A.Conservative	3.450678	.997387	7129.7	23.557255	23.778463	482.951366		.401916
A19	209189P2_G	G	A.Conservative	2.384736	.997157	6277.1	71.633088	63.192089	516.212324		.401916
A19	210090P15_G	NOCALL	D.Low Probability	1.665483	.989201	5515.6	31.14588	10.228518	572.449807		1.052101
A20	201322P9_G	G	A.Conservative	2.467444	.992335	6445.3	27.969427	27.803186	642.595362		.376783
A20	201694P4_G	G	A.Conservative	2.000915	.996805	5337.5	88.539737	74.594844	635.91101		.376783
A20	208825P7_G	G	A.Conservative	3.141248	.997806	7129.7	27.795349	30.690138	604.849072		.376783
A20	209189P2_G	G	A.Conservative	2.469488	.998522	6277.1	81.199093	78.696118	628.043901		.376783
A20	210090P15_G	NOCALL	D.Low Probability	1.549723	.994719	5515.6	59.300473	24.573833	647.788753		.889914
A21	201322P9_G	G	A.Conservative	3.740046	.993297	6445.3	33.206649	26.360628	618.944881		.452863
A21	201694P4_G	G	A.Conservative	3.310129	.996766	5337.5	83.202525	55.70573	606.711035		.452863
A21	208825P7_G	G	A.Conservative	4.132072	.99803	7129.7	32.362756	28.631699	530.608855		.452863
A21	209189P2_G	G	A.Conservative	3.750704	.996764	6277.1	103.121775	79.749773	602.439577		.452863
A21	210090P15_G	NOCALL	D.Low Probability	3.241715	.33578	5515.6	6.436388	2.137138	598.056135		.971077
A22	201322P9_G	G	A.Conservative	4.500986	.996158	6445.3	33.312189	44.77345	537.4628		.480464
A22	201694P4_G	G	A.Conservative	3.6982	.996362	5337.5	80.460706	93.56556	568.326523		.480464
A22	208825P7_G	G	A.Conservative	5.411126	.99765	7129.7	32.57699	47.309731	532.878169		.480464
A22	209189P2_G	G	A.Conservative	4.509281	.997252	6277.1	92.678409	122.063091	525.264015		.480464
A22	210090P15_G	NOCALL	D.Low Probability	3.280024	.476882	5515.6	8.308773	2.965624	549.049226		1.10261
A23	201322P9_G	NOCALL	I.Bad Spectrum	0	0	0	0	0	0		0
A23	201694P4_G	NOCALL	I.Bad Spectrum	0	0	0	0	0	0		0
A23	208825P7_G	NOCALL	I.Bad Spectrum	0	0	0	0	0	0		0
A23	209189P2_G	NOCALL	I.Bad Spectrum	0	0	0	0	0	0		0
A23	210090P15_G	NOCALL	I.Bad Spectrum	0	0	0	0	0	0		0
A24	201322P9_G	NOCALL	I.Bad Spectrum	0	0	0	0	0	0		0
A24	201694P4_G	NOCALL	I.Bad Spectrum	0	0	0	0	0	0		0
A24	208825P7_G	NOCALL	I.Bad Spectrum	0	0	0	0	0	0		0
A24	209189P2_G	NOCALL	I.Bad Spectrum	0	0	0	0	0	0		0
A24	210090P15_G	NOCALL	I.Bad Spectrum	0	0	0	0	0	0		0
B01	201322P9_G	NOCALL	I.Bad Spectrum	0	0	0	0	0	0		0
B01	201694P4_G	NOCALL	I.Bad Spectrum	0	0	0	0	0	0		0
B01	208825P7_G	NOCALL	I.Bad Spectrum	0	0	0	0	0	0		0
B01	209189P2_G	NOCALL	I.Bad Spectrum	0	0	0	0	0	0		0
B01	210090P15_G	NOCALL	I.Bad Spectrum	0	0	0	0	0	0		0
B02	201322P9_G	NOCALL	I.Bad Spectrum	0	0	0	0	0	0		0
B02	201694P4_G	NOCALL	I.Bad Spectrum	0	0	0	0	0	0		0
B02	208825P7_G	NOCALL	I.Bad Spectrum	0	0	0	0	0	0		0
B02	209189P2_G	NOCALL	I.Bad Spectrum	0	0	0	0	0	0		0
B02	210090P15_G	NOCALL	I.Bad Spectrum	0	0	0	0	0	0		0
B03	201322P9_G	G	A.Conservative	4.672175	.992512	6445.3	13.528868	13.45433	476.9081		.378287
B03	201694P4_G	G	A.Conservative	3.679345	.99686	5337.5	42.239679	34.957468	514.507941		.378287
B03	208825P7_G	G	A.Conservative	6.575282	.997152	7129.7	9.165521	10.29943	436.094088		.378287
B03	209189P2_G	G	A.Conservative	4.68284	.994316	6277.1	54.368773	52.587685	464.224216		.378287
B03	210090P15_G	NOCALL	D.Low Probability	3.128811	.372988	5515.6	5.408627	2.369043	536.337114		.839075
B04	201322P9_G	G	A.Conservative	5.90957	.889458	6445.3	14.299782	8.952064	399.146309		.620011
B04	201694P4_G	G	A.Conservative	5.557873	.99221	5337.5	24.356048	23.031299	442.902503		.389168
B04	208825P7_G	G	A.Conservative	10.891996	.862921	7129.7	6.683761	8.650095	354.987904		.389168
B04	209189P2_G	G	A.Conservative	7.330651	.996613	6277.1	28.033503	30.557575	396.526371		.389168
B04	210090P15_G	NOCALL	I.Bad Spectrum	0	0	0	0	0	0		0
B05	201322P9_G	G	A.Conservative	4.904872	.997739	6445.3	12.999495	16.045651	549.863445		.33658
B05	201694P4_G	G	A.Conservative	4.209593	.997205	5337.5	34.982221	36.952657	581.1121		.33658
B05	208825P7_G	G	A.Conservative	5.747551	.998293	7129.7	8.382057	17.8559	419.868074		.33658
B05	209189P2_G	G	A.Conservative	4.91432	.995776	6277.1	40.488027	48.801419	535.687485		.33658
B05	210090P15_G	G	A.Conservative	3.772535	.997096	5515.6	24.314403	12.525174	618.525513		.771465
B06	201322P9_G	G	A.Conservative	4.893868	.994783	6445.3	21.272427	21.074711	487.483415		.367012
B06	201694P4_G	G	A.Conservative	4.155547	.995446	5337.5	80.731043	67.580488	539.592333		.367012
B06	208825P7_G	G	A.Conservative	6.080041	.99785	7129.7	17.419593	19.7794	419.740281		.367012
B06	209189P2_G	G	A.Conservative	4.899518	.996357	6277.1	66.542299	64.240919	471.273855		.367012
B06	210090P15_G	NOCALL	D.Low Probability	4.011344	.734925	5515.6	11.472534	4.511015	586.438495		.87056
B07	201322P9_G	G	A.Conservative	2.435129	.994392	6445.3	18.002103	17.569077	569.973025		.403345
B07	201694P4_G	G	A.Conservative	2.377393	.998986	5337.5	60.676705	50.409136	618.58742		.403345
B07	208825P7_G	G	A.Conservative	2.610514	.99771	7129.7	16.626254	17.963336	497.251236		.403345
B07	209189P2_G	G	A.Conservative	2.437894	.996631	6277.1	56.717721	54.006124	555.105126		.403345
B07	210090P15_G	NOCALL	D.Low Probability	1.558016	.400701	5515.6	6.789793	2.509877	593.276965		.92081
B08	201322P9_G	G	A.Conservative	3.719227	.99118	6445.3	26.181133	21.642457	505.89616		.414373
B08	201694P4_G	G	A.Conservative	3.115585	.997631	5337.5	100.320764	69.749903	547.657914		.414373
B08	208825P7_G	G	A.Conservative	4.803565	.997232	7129.7	22.761264	21.021081	431.04386		.414373
B08	209189P2_G	G	A.Conservative	3.725643	.996349	6277.1	91.718694	73.827401	491.038102		.414373
B08	210090P15_G	NOCALL	D.Low Probability	3.038118	.330537	5515.6	7.360051	2.117447	556.970501		1.079037
B09	201322P9_G	G	A.Conservative	3.505809	.994697	6445.3	26.110204	25.755426	582.459953		.407794
B09	201694P4_G	G	A.Conservative	2.820016	.997791	5337.5	89.086386	73.847725	597.650598		.407794
B09	208825P7_G	G	A.Conservative	3.999605	.997687	7129.7	24.473836	26.87874	598.972149		.407794
B09	209189P2_G	G	A.Conservative	3.508951	.996432	6277.1	87.463206	84.037539	567.788159		.407794
B09	210090P15_G	NOCALL	D.Low Probability	2.715417	.312083	5515.6	5.525997	2.042143	595.281314		.992755
B10	201322P9_G	G	A.Conservative	5.410846	.991778	6445.3	26.075489	26.840262	426.299207		.476767
B10	201694P4_G	G	A.Conservative	4.491755	.995608	5337.5	90.876353	79.31059	475.3581		.476767
B10	208825P7_G	G	A.Conservative	7.161312	.997203	7129.7	22.483716	25.516423	362.44122		.476767
B10	209189P2_G	G	A.Conservative	5.409672	.994884	6277.1	78.806582	79.165326	413.831725		.476767
B10	210090P15_G	NOCALL	D.Low Probability	3.861854	.291249	5515.6	5.547855	1.900665	529.87443		1.05488
B11	201322P9_G	G	A.Conservative	4.687961	.993831	6445.3	26.970992	23.128793	507.756944		.424948
B11	201694P4_G	G	A.Conservative	3.718569	.995668	5337.5	94.813918	68.46826	525.504384		.424948
B11	208825P7_G	G	A.Conservative	6.280557	.998386	7129.7	22.045916	21.081646	441.082603		.424948
B11	209189P2_G	G	A.Conservative	4.692651	.996739	6277.1	91.184422	76.165491	492.037383		.424948
B11	210090P15_G	NOCALL	D.Low Probability	3.489015	.362195	5515.6	6.696866	2.304816	555.208994		1.075508
B12	201322P9_G	G	A.Conservative	3.998496	.996395	6445.3	22.290634	22.50093	556.791803		.414818
B12	201694P4_G	G	A.Conservative	3.289643	.997002	5337.5	71.281776	60.739106	590.529501		.414818
B12	208825P7_G	G	A.Conservative	4.298763	.996153	7129.7	21.49851	24.082227	569.432568		.414818
B12	209189P2_G	G	A.Conservative	3.998789	.996831	6277.1	76.156078	74.923568	542.457037		.414818
B12	210090P15_G	NOCALL	D.Low Probability	3.148365	.996838	5515.6	40.678193	15.643663	571.405625		.92994
B13	201322P9_G	G	A.Conservative	2.036467	.990431	6445.3	20.174837	22.575889	596.972488		.38837
B13	201694P4_G	G	A.Conservative	1.713303	.995354	5337.5	62.0102	58.680163	599.886457		.38837
B13	208825P7_G	G	A.Conservative	2.596161	.99732	7129.7	18.919825	23.450489	610.140105		.38837
B13	209189P2_G	G	A.Conservative	2.04278	.996723	6277.1	67.539484	73.686639	581.460617		.38837
B13	210090P15_G	NOCALL	D.Low Probability	1.292473	.993225	5515.6	55.897676	18.973874	597.242986		1.01008
B14	201322P9_G	G	A.Conservative	4.368359	.993986	6445.3	22.615856	18.576563	487.197407		.477904
B14	201694P4_G	G	A.Conservative	3.611917	.993625	5337.5	50.204335	34.426699	535.640846		.477904
B14	208825P7_G	G	A.Conservative	5.786836	.997585	7129.7	18.312882	19.264862	399.020425		.477904
B14	209189P2_G	G	A.Conservative	4.372916	.997681	6277.1	63.497567	50.755726	473.920425		.477904
B14	210090P15_G	NOCALL	D.Low Probability	3.08938	.73044	5515.6	11.960851	4.474726	558.179537		1.074819
B15	201322P9_G	G	A.Conservative	4.484694	.996327	6445.3	21.137871	16.951183	534.567456		.431304
B15	201694P4_G	G	A.Conservative	3.482393	.996393	5337.5	78.397633	52.52457	563.907218		.431304
B15	208825P7_G	G	A.Conservative	5.411907	.998072	7129.7	18.990446	18.460028	467.574754		.431304
B15	209189P2_G	G	A.Conservative	4.484143	.99692	6277.1	71.768885	55.992912	520.606837		.431304
B15	210090P15_G	G	A.Conservative	3.534913	.992161	5515.6	17.760194	12.245058	594.001537		.431304
B16	201322P9_G	G	A.Conservative	5.075445	.991601	6445.3	35.491324	48.914595	496.950319		.425508
B16	201694P4_G	G	A.Conservative	4.344807	.99734	5337.5	86.967839	104.102582	553.049853		.425508
B16	208825P7_G	G	A.Conservative	6.83047	.997345	7129.7	32.243889	48.162458	458.638532		.425508
B16	209189P2_G	G	A.Conservative	5.078622	.99706	6277.1	81.326178	109.802745	482.964871		.425508
B16	210090P15_G	G	A.Conservative	4.374472	.990627	5515.6	21.169072	25.946289	567.472267		.425508
B17	201322P9_G	G	A.Conservative	4.571695	.993088	6445.3	22.921331	21.064378	479.888679		.421089
B17	201694P4_G	G	A.Conservative	3.280051	.994342	5337.5	72.463269	55.754175	525.127623		.421089
B17	208825P7_G	G	A.Conservative	6.139444	.997705	7129.7	24.04375	24.673337	428.293875		.421089
B17	209189P2_G	G	A.Conservative	4.570846	.994977	6277.1	72.542646	64.896856	466.001529		.421089
B17	210090P15_G	NOCALL	D.Low Probability	3.215023	.263524	5515.6	4.45365	1.69161	547.846467		.967598
B18	201322P9_G	G	A.Conservative	5.237692	.99185	6445.3	23.410855	19.841645	468.278616		.452551
B18	201694P4_G	G	A.Conservative	4.06521	.992951	5337.5	84.015566	60.36026	483.188661		.452551
B18	208825P7_G	G	A.Conservative	6.906682	.998614	7129.7	22.507999	25.390868	468.680217		.452551
B18	209189P2_G	G	A.Conservative	5.243913	.996228	6277.1	78.948384	65.243865	455.669323		.452551
B18	210090P15_G	NOCALL	D.Low Probability	3.531449	.987255	5515.6	39.220481	14.178982	526.433027		1.034984
B19	201322P9_G	G	A.Conservative	3.076481	.992127	6445.3	28.514277	35.880897	531.204073		.389306
B19	201694P4_G	G	A.Conservative	2.468673	.994626	5337.5	94.305239	100.481484	570.927402		.389306
B19	208825P7_G	G	A.Conservative	3.607376	.99765	7129.7	25.317354	35.136435	517.027504		.389306
B19	209189P2_G	G	A.Conservative	3.078436	.993792	6277.1	80.781844	99.172478	517.010827		.389306
B19	210090P15_G	NOCALL	D.Low Probability	2.31537	.986974	5515.6	23.574014	7.806028	584.474229		1.003224
B20	201322P9_G	G	A.Conservative	4.381002	.992717	6445.3	20.108588	18.795742	469.36099		.407463
B20	201694P4_G	G	A.Conservative	3.092147	.995371	5337.5	65.368673	50.754544	524.70067		.407463
B20	208825P7_G	G	A.Conservative	5.678153	.998017	7129.7	16.485234	17.273151	433.609406		.407463
B20	209189P2_G	G	A.Conservative	4.379419	.993889	6277.1	62.933659	57.20259	456.910404		.407463
B20	210090P15_G	NOCALL	D.Low Probability	2.897687	.328369	5515.6	6.73448	2.100648	538.188239		.945922
B21	201322P9_G	G	A.Conservative	5.084249	.987984	6445.3	22.463604	25.624078	458.48699		.42436
B21	201694P4_G	G	A.Conservative	3.672161	.994652	5337.5	70.590253	68.11785	492.873728		.42436
B21	208825P7_G	G	A.Conservative	7.467283	.998292	7129.7	20.431712	25.732227	419.179852		.42436
B21	209189P2_G	G	A.Conservative	5.107211	.996563	6277.1	75.561757	84.07755	445.185299		.42436
B21	210090P15_G	NOCALL	D.Low Probability	3.621043	.98485	5515.6	29.425394	9.329791	540.71762		1.030373
B22	201322P9_G	G	A.Conservative	5.44561	.995763	6445.3	18.056725	15.266172	445.066649		.397856
B22	201694P4_G	G	A.Conservative	3.427998	.99357	5337.5	46.642457	33.038015	482.386369		.397856
B22	208825P7_G	G	A.Conservative	7.352224	.998818	7129.7	19.90621	19.972717	463.518789		.397856
B22	209189P2_G	G	A.Conservative	5.415402	.997685	6277.1	56.928929	46.840852	432.681293		.397856
B22	210090P15_G	NOCALL	D.Low Probability	3.540105	.259973	5515.6	5.581701	1.676041	502.98923		1.046724
B23	201322P9_G	NOCALL	I.Bad Spectrum	0	0	0	0	0	0		0
B23	201694P4_G	NOCALL	I.Bad Spectrum	0	0	0	0	0	0		0
B23	208825P7_G	NOCALL	I.Bad Spectrum	0	0	0	0	0	0		0
B23	209189P2_G	NOCALL	I.Bad Spectrum	0	0	0	0	0	0		0
B23	210090P15_G	NOCALL	I.Bad Spectrum	0	0	0	0	0	0		0
B24	201322P9_G	NOCALL	I.Bad Spectrum	0	0	0	0	0	0		0
B24	201694P4_G	NOCALL	I.Bad Spectrum	0	0	0	0	0	0		0
B24	208825P7_G	NOCALL	I.Bad Spectrum	0	0	0	0	0	0		0
B24	209189P2_G	NOCALL	I.Bad Spectrum	0	0	0	0	0	0		0
B24	210090P15_G	NOCALL	I.Bad Spectrum	0	0	0	0	0	0		0
C01	201322P9_G	G	A.Conservative	1.445778	.997393	6445.3	17.041923	15.378985	527.300511		.415516
C01	201694P4_G	G	A.Conservative	1.039448	.997008	5337.5	44.822224	33.918402	561.606567		.415516
C01	208825P7_G	G	A.Conservative	1.876467	.99821	7129.7	14.760849	15.130838	506.395951		.415516
C01	209189P2_G	G	A.Conservative	1.448074	.997335	6277.1	51.799856	45.510339	511.359853		.415516
C01	210090P15_G	NOCALL	D.Low Probability	.588214	.537515	5515.6	6.979496	3.336716	554.364854		.761345
C02	201322P9_G	G	A.Conservative	3.6623	.993412	6445.3	16.108488	14.62813	539.37587		.426872
C02	201694P4_G	G	A.Conservative	3.214161	.996208	5337.5	39.131296	29.854968	544.121758		.426872
C02	208825P7_G	G	A.Conservative	4.214065	.995793	7129.7	12.978389	16.807777	426.69014		.426872
C02	209189P2_G	G	A.Conservative	3.670225	.997235	6277.1	41.075075	36.326908	521.393971		.426872
C02	210090P15_G	NOCALL	D.Low Probability	2.961832	.994107	5515.6	22.238279	9.070868	585.184672		.905287
C03	201322P9_G	G	A.Conservative	4.714177	.992704	6445.3	14.783832	16.09043	478.360104		.35095
C03	201694P4_G	G	A.Conservative	3.818665	.994114	5337.5	35.527201	32.773688	482.861507		.35095
C03	208825P7_G	G	A.Conservative	6.026419	.996589	7129.7	10.762248	13.008934	449.209794		.35095
C03	209189P2_G	G	A.Conservative	4.720479	.995318	6277.1	43.736981	46.413719	465.10068		.35095
C03	210090P15_G	NOCALL	D.Low Probability	3.843665	.990448	5515.6	20.524084	8.277848	553.050216		.808344
C04	201322P9_G	G	A.Conservative	4.252981	.995216	6445.3	14.964885	14.465063	547.876011		.399699
C04	201694P4_G	G	A.Conservative	3.751646	.995688	5337.5	55.032754	44.166225	517.180087		.399699
C04	208825P7_G	G	A.Conservative	5.313392	.997828	7129.7	10.083564	13.003071	447.623879		.399699
C04	209189P2_G	G	A.Conservative	4.258083	.995167	6277.1	51.35072	48.264966	532.921941		.399699
C04	210090P15_G	NOCALL	D.Low Probability	4.038297	.989151	5515.6	20.394935	7.626564	557.379357		.811801
C05	201322P9_G	G	A.Conservative	5.021925	.995322	6445.3	14.038497	13.956737	511.747164		.419925
C05	201694P4_G	G	A.Conservative	4.34935	.995311	5337.5	40.610273	33.929231	559.192252		.419925
C05	208825P7_G	G	A.Conservative	6.381905	.998737	7129.7	10.735203	14.652502	402.743057		.419925
C05	209189P2_G	G	A.Conservative	5.028952	.996655	6277.1	51.186697	49.567236	496.462226		.419925
C05	210090P15_G	NOCALL	D.Low Probability	4.064364	.825392	5515.6	11.645076	5.024501	586.559824		.884738
C06	201322P9_G	G	A.Conservative	4.69061	.994525	6445.3	20.392624	16.510469	538.898261		.410416
C06	201694P4_G	G	A.Conservative	4.333271	.996334	5337.5	74.002913	49.727551	570.498675		.410416
C06	208825P7_G	G	A.Conservative	5.073895	.996023	7129.7	16.858687	15.357304	472.611864		.410416
C06	209189P2_G	G	A.Conservative	4.694513	.997504	6277.1	74.740789	58.811502	525.039873		.410416
C06	210090P15_G	NOCALL	D.Low Probability	4.074549	.896025	5515.6	12.98027	5.497581	585.627375		.819855
C07	201322P9_G	G	A.Conservative	1.981055	.993896	6445.3	21.445778	21.155797	559.817566		.451184
C07	201694P4_G	G	A.Conservative	1.749647	.997945	5337.5	74.943855	62.871925	581.983848		.451184
C07	208825P7_G	G	A.Conservative	2.382335	.998373	7129.7	22.036716	24.00042	491.174296		.451184
C07	209189P2_G	G	A.Conservative	1.990706	.997876	6277.1	73.790433	71.030172	539.947796		.451184
C07	210090P15_G	NOCALL	D.Low Probability	1.424309	.244108	5515.6	4.2196	1.594997	563.475668		.96468
C08	201322P9_G	G	A.Conservative	3.424524	.989954	6445.3	22.231981	19.45528	517.388259		.4223
C08	201694P4_G	G	A.Conservative	2.659952	.998167	5337.5	88.862169	65.794357	539.942882		.4223
C08	208825P7_G	G	A.Conservative	4.765099	.997483	7129.7	19.844852	19.963203	423.734986		.4223
C08	209189P2_G	G	A.Conservative	3.429788	.99792	6277.1	72.28449	61.656505	503.819182		.4223
C08	210090P15_G	NOCALL	D.Low Probability	2.502704	.980942	5515.6	22.126058	6.99587	549.821713		.992352
C09	201322P9_G	G	A.Conservative	3.942221	.991013	6445.3	15.756925	13.737545	490.091339		.400076
C09	201694P4_G	G	A.Conservative	3.272509	.996843	5337.5	69.089828	50.493264	526.055864		.400076
C09	208825P7_G	G	A.Conservative	4.740611	.997192	7129.7	14.439594	14.081158	435.255625		.400076
C09	209189P2_G	G	A.Conservative	3.952536	.993688	6277.1	61.006054	51.768653	475.159158		.400076
C09	210090P15_G	NOCALL	D.Low Probability	3.352862	.530115	5515.6	9.532199	3.328479	549.754979		.99765
C10	201322P9_G	G	A.Conservative	4.887624	.991633	6445.3	24.305695	22.880555	491.521913		.405282
C10	201694P4_G	G	A.Conservative	3.98594	.997324	5337.5	78.552468	61.867764	533.958608		.405282
C10	208825P7_G	G	A.Conservative	6.259246	.998421	7129.7	18.023224	18.964228	442.779423		.405282
C10	209189P2_G	G	A.Conservative	4.895505	.996151	6277.1	82.018445	75.15053	478.926716		.405282
C10	210090P15_G	NOCALL	D.Low Probability	3.887038	.764519	5515.6	13.68112	4.689923	548.80506		.945634
C11	201322P9_G	G	A.Conservative	3.889677	.996936	6445.3	23.262	25.229246	572.554305		.396222
C11	201694P4_G	G	A.Conservative	3.468319	.995571	5337.5	70.690398	64.992615	610.033098		.396222
C11	208825P7_G	G	A.Conservative	4.605951	.997193	7129.7	21.317013	25.5937	559.56867		.396222
C11	209189P2_G	G	A.Conservative	3.904314	.996165	6277.1	77.098496	81.560301	557.543758		.396222
C11	210090P15_G	NOCALL	D.Low Probability	3.305538	.290699	5515.6	4.958591	1.837678	587.187686		.942995
C12	201322P9_G	G	A.Conservative	3.78226	.992099	6445.3	19.883187	18.728196	525.389596		.393983
C12	201694P4_G	G	A.Conservative	3.34645	.995421	5337.5	68.043731	54.027128	558.183363		.393983
C12	208825P7_G	G	A.Conservative	4.594142	.99848	7129.7	19.150848	20.094396	479.913727		.393983
C12	209189P2_G	G	A.Conservative	3.796474	.995789	6277.1	69.540001	63.811736	509.068979		.393983
C12	210090P15_G	NOCALL	D.Low Probability	2.915179	.448153	5515.6	7.129886	2.792375	583.429785		.918908
C13	201322P9_G	G	A.Conservative	2.600448	.995594	6445.3	34.652669	27.428043	626.929777		.531808
C13	201694P4_G	G	A.Conservative	2.42926	.997077	5337.5	86.324999	57.663667	592.714732		.531808
C13	208825P7_G	G	A.Conservative	3.136928	.995986	7129.7	36.147308	31.756109	598.04908		.531808
C13	209189P2_G	G	A.Conservative	2.604338	.998104	6277.1	118.873046	91.713104	612.318167		.531808
C13	210090P15_G	G	A.Conservative	2.473189	.995546	5515.6	19.816547	13.606073	614.969491		.531808
C14	201322P9_G	G	A.Conservative	3.371121	.992741	6445.3	23.853638	23.043117	563.627002		.398539
C14	201694P4_G	G	A.Conservative	2.635787	.997919	5337.5	81.967602	65.245464	578.77235		.398539
C14	208825P7_G	G	A.Conservative	4.208425	.996348	7129.7	22.863877	24.847435	503.129077		.398539
C14	209189P2_G	G	A.Conservative	3.375553	.997393	6277.1	81.199586	76.197218	546.095373		.398539
C14	210090P15_G	NOCALL	D.Low Probability	2.453268	.971038	5515.6	17.187452	5.928401	548.932929		.920891
C15	201322P9_G	G	A.Conservative	5.486656	.994516	6445.3	17.838606	14.682379	465.459295		.430365
C15	201694P4_G	G	A.Conservative	4.019794	.996097	5337.5	68.690996	47.616726	511.987116		.430365
C15	208825P7_G	G	A.Conservative	7.469605	.999582	7129.7	17.585668	24.67193	435.215068		.430365
C15	209189P2_G	G	A.Conservative	5.498059	.997064	6277.1	66.926446	53.653606	450.7241		.430365
C15	210090P15_G	NOCALL	D.Low Probability	3.938825	.546202	5515.6	10.004494	3.403298	530.04854		1.023208
C16	201322P9_G	G	A.Conservative	5.213735	.992163	6445.3	17.902905	17.015138	464.839528		.376556
C16	201694P4_G	G	A.Conservative	3.881534	.996667	5337.5	59.74961	47.832048	514.900705		.376556
C16	208825P7_G	G	A.Conservative	7.462852	.999435	7129.7	16.284597	19.334183	425.395387		.376556
C16	209189P2_G	G	A.Conservative	5.219106	.996685	6277.1	55.658229	51.525834	452.439356		.376556
C16	210090P15_G	NOCALL	D.Low Probability	3.929156	.270084	5515.6	4.933831	1.74708	569.332282		.935624
C17	201322P9_G	G	A.Conservative	4.78601	.994813	6445.3	21.798529	17.017504	479.890803		.455528
C17	201694P4_G	G	A.Conservative	3.717472	.995137	5337.5	68.942585	45.291272	519.659464		.455528
C17	208825P7_G	G	A.Conservative	6.615584	.998801	7129.7	21.156706	18.433757	430.066902		.455528
C17	209189P2_G	G	A.Conservative	4.800208	.997449	6277.1	78.566646	59.733712	467.71143		.455528
C17	210090P15_G	NOCALL	D.Low Probability	3.552162	.348361	5515.6	5.243792	2.277663	568.673041		1.059736
C18	201322P9_G	G	A.Conservative	3.930801	.995134	6445.3	23.357853	19.647332	544.620976		.413411
C18	201694P4_G	G	A.Conservative	3.077721	.996467	5337.5	61.198498	43.153551	565.286044		.413411
C18	208825P7_G	G	A.Conservative	4.602358	.998053	7129.7	19.026354	19.636035	479.513189		.413411
C18	209189P2_G	G	A.Conservative	3.933884	.995654	6277.1	69.308556	56.744303	530.298392		.413411
C18	210090P15_G	NOCALL	D.Low Probability	3.008754	.216746	5515.6	3.786409	1.430988	561.078198		.914223
C19	201322P9_G	G	A.Conservative	3.434185	.993694	6445.3	20.50214	19.544302	575.50135		.496123
C19	201694P4_G	G	A.Conservative	3.107965	.997417	5337.5	74.410941	59.607329	635.920712		.496123
C19	208825P7_G	G	A.Conservative	3.613733	.997186	7129.7	21.487637	25.418781	541.08585		.496123
C19	209189P2_G	G	A.Conservative	3.44382	.995684	6277.1	80.305839	74.613748	560.36313		.496123
C19	210090P15_G	NOCALL	D.Low Probability	2.227372	.417093	5515.6	7.263526	2.593273	587.447047		1.108625
C20	201322P9_G	G	A.Conservative	4.365287	.988838	6445.3	19.636367	18.364366	493.399069		.42769
C20	201694P4_G	G	A.Conservative	3.351828	.99125	5337.5	67.556024	52.872087	515.049585		.42769
C20	208825P7_G	G	A.Conservative	6.234351	.998187	7129.7	19.607655	21.305534	445.277834		.42769
C20	209189P2_G	G	A.Conservative	4.383881	.996005	6277.1	74.59537	67.915224	480.449745		.42769
C20	210090P15_G	NOCALL	D.Low Probability	3.231955	.989809	5515.6	23.263696	7.974354	529.953587		.978064
C21	201322P9_G	G	A.Conservative	5.182457	.992893	6445.3	23.345635	19.414591	496.392604		.438797
C21	201694P4_G	G	A.Conservative	4.078541	.994043	5337.5	57.441915	40.34129	522.913588		.438797
C21	208825P7_G	G	A.Conservative	6.555172	.99763	7129.7	21.330744	21.214757	493.614989		.438797
C21	209189P2_G	G	A.Conservative	5.200385	.995651	6277.1	75.607615	61.258875	479.531297		.438797
C21	210090P15_G	NOCALL	D.Low Probability	3.93399	.153967	5515.6	3.298722	1.048741	543.390559		1.050433
C22	201322P9_G	G	A.Conservative	3.786165	.993156	6445.3	21.123183	20.033277	572.904863		.406305
C22	201694P4_G	G	A.Conservative	3.124956	.997551	5337.5	49.751972	40.047046	591.482959		.406305
C22	208825P7_G	G	A.Conservative	4.344673	.995761	7129.7	22.593282	23.769558	539.914749		.406305
C22	209189P2_G	G	A.Conservative	3.791644	.994395	6277.1	84.307445	77.976714	557.754427		.406305
C22	210090P15_G	G	A.Conservative	3.245702	.988216	5515.6	17.940943	10.761995	528.503418		.585424
C23	201322P9_G	G	A.Conservative	4.601164	.997873	6445.3	29.316345	27.34707	529.907068		.390267
C23	201694P4_G	NOCALL	D.Low Probability	3.137402	.991796	5337.5	60.591067	22.004763	576.963428		.932133
C23	208825P7_G	G	A.Conservative	5.752941	.997991	7129.7	26.131293	27.136943	466.888966		.390267
C23	209189P2_G	G	A.Conservative	4.358515	.996229	6277.1	32.756742	29.775769	526.521191		.390267
C23	210090P15_G	NOCALL	D.Low Probability	3.375129	.372108	5515.6	6.224053	2.324292	534.559982		.932133
C24	201322P9_G	G	A.Conservative	4.555963	.993671	6445.3	26.071147	21.05152	566.396477		.468616
C24	201694P4_G	NOCALL	D.Low Probability	2.506016	.68513	5337.5	13.695104	4.174927	590.995004		1.092734
C24	208825P7_G	G	B.Moderate	4.299353	.904574	7129.7	18.234896	7.272193	450.921493		1.092734
C24	209189P2_G	G	A.Conservative	4.235952	.996096	6277.1	24.595281	19.358855	603.444271		.468616
C24	210090P15_G	G	C.Aggressive	2.752718	.998082	5515.6	20.239397	6.334872	574.603679		1.092734
D01	201322P9_G	G	A.Conservative	2.557979	.993145	6445.3	19.689264	21.727148	529.250572		.37825
D01	201694P4_G	G	A.Conservative	2.584287	.998164	5337.5	40.740477	37.556607	571.053233		.37825
D01	208825P7_G	G	A.Conservative	1.797425	.995408	7129.7	16.56444	20.385295	489.21661		.37825
D01	209189P2_G	G	A.Conservative	2.568567	.997597	6277.1	47.471521	50.992043	514.351648		.37825
D01	210090P15_G	NOCALL	I.Bad Spectrum	0	0	0	0	0	0		0
D02	201322P9_G	G	A.Conservative	2.686948	.995043	6445.3	13.191935	13.280676	601.672356		.372065
D02	201694P4_G	G	A.Conservative	2.59598	.997351	5337.5	35.193511	29.85846	598.505917		.372065
D02	208825P7_G	G	A.Conservative	2.380079	.997889	7129.7	8.985552	12.80262	565.64864		.372065
D02	209189P2_G	G	A.Conservative	2.687274	.997311	6277.1	41.774266	40.970559	580.016047		.372065
D02	210090P15_G	NOCALL	D.Low Probability	2.822941	.277466	5515.6	2.719919	1.771179	635.406964		.530264
D03	201322P9_G	G	A.Conservative	3.472406	.984928	6445.3	11.885316	12.942138	488.30592		.36065
D03	201694P4_G	G	A.Conservative	3.007357	.995887	5337.5	43.846122	40.141209	547.863693		.36065
D03	208825P7_G	G	A.Conservative	5.679836	.997816	7129.7	10.141534	13.273528	395.725613		.36065
D03	209189P2_G	G	A.Conservative	3.503355	.994636	6277.1	47.212453	50.076554	477.068613		.36065
D03	210090P15_G	NOCALL	D.Low Probability	3.024608	.115008	5515.6	2.041541	.792936	547.769366		.837338
D04	201322P9_G	G	A.Conservative	4.253511	.997278	6445.3	14.447964	13.692064	554.767673		.392637
D04	201694P4_G	G	A.Conservative	3.713729	.998369	5337.5	37.461742	29.754541	580.881969		.392637
D04	208825P7_G	G	A.Conservative	3.946244	.997343	7129.7	10.665389	16.221734	468.138452		.392637
D04	209189P2_G	G	A.Conservative	4.264639	.998465	6277.1	41.711065	38.480822	544.394095		.392637
D04	210090P15_G	NOCALL	I.Bad Spectrum	0	0	0	0	0	0		0
D05	201322P9_G	G	A.Conservative	3.798446	.988101	6445.3	12.640141	13.447204	486.177553		.361793
D05	201694P4_G	G	A.Conservative	3.69794	.997141	5337.5	39.759604	35.81501	562.986996		.361793
D05	208825P7_G	G	A.Conservative	3.585189	.994082	7129.7	9.873068	11.75136	361.148372		.361793
D05	209189P2_G	G	A.Conservative	3.792955	.996444	6277.1	41.480048	43.020816	472.246507		.361793
D05	210090P15_G	NOCALL	I.Bad Spectrum	0	0	0	0	0	0		0
D06	201322P9_G	G	A.Conservative	3.758214	.991915	6445.3	19.075364	20.774774	528.964958		.367918
D06	201694P4_G	G	A.Conservative	3.3005	.99706	5337.5	57.627975	53.604218	574.910732		.367918
D06	208825P7_G	G	A.Conservative	4.870638	.997072	7129.7	13.359994	16.080803	408.670226		.367918
D06	209189P2_G	G	A.Conservative	3.784576	.996498	6277.1	55.689505	59.203894	507.331905		.367918
D06	210090P15_G	NOCALL	D.Low Probability	3.269386	.202163	5515.6	1.917297	1.31772	645.428208		.517814
D07	201322P9_G	G	A.Conservative	1.476809	.993482	6445.3	23.281116	21.634405	573.558525		.41779
D07	201694P4_G	G	A.Conservative	1.124429	.99731	5337.5	68.494925	53.183884	565.533798		.41779
D07	208825P7_G	G	A.Conservative	1.454606	.997123	7129.7	20.204196	20.975491	536.431746		.41779
D07	209189P2_G	G	A.Conservative	1.476962	.996534	6277.1	68.343385	61.808655	558.562285		.41779
D07	210090P15_G	NOCALL	D.Low Probability	.778009	.986232	5515.6	21.037382	7.89847	572.76771		.988109
D08	201322P9_G	G	A.Conservative	3.312132	.996776	6445.3	24.871022	22.616281	521.51754		.422176
D08	201694P4_G	G	A.Conservative	2.888842	.996517	5337.5	79.54056	61.435021	549.275774		.422176
D08	208825P7_G	G	A.Conservative	3.914715	.997957	7129.7	26.631285	26.856201	463.500801		.422176
D08	209189P2_G	G	A.Conservative	3.311496	.996694	6277.1	84.274821	74.743229	505.516471		.422176
D08	210090P15_G	NOCALL	D.Low Probability	2.29408	.619905	5515.6	10.730272	3.817267	578.028334		1.053617
D09	201322P9_G	G	A.Conservative	3.822759	.991719	6445.3	22.38029	17.805662	518.463859		.435819
D09	201694P4_G	G	A.Conservative	3.346105	.995691	5337.5	91.953536	61.442248	555.787187		.435819
D09	208825P7_G	G	A.Conservative	4.921294	.996788	7129.7	22.913025	21.186574	451.574183		.435819
D09	209189P2_G	G	A.Conservative	3.824899	.996524	6277.1	94.509462	73.202989	504.465128		.435819
D09	210090P15_G	G	A.Conservative	2.893042	.993414	5515.6	49.546481	18.886163	538.722715		.837023
D10	201322P9_G	G	A.Conservative	4.246476	.992219	6445.3	23.451994	17.744102	473.271422		.393496
D10	201694P4_G	G	A.Conservative	3.317037	.994484	5337.5	83.612927	52.563651	507.822352		.393496
D10	208825P7_G	G	A.Conservative	6.413267	.998542	7129.7	19.283254	27.118388	450.483712		.393496
D10	209189P2_G	G	A.Conservative	4.25222	.99532	6277.1	82.661699	60.779697	461.150285		.393496
D10	210090P15_G	NOCALL	D.Low Probability	2.922555	.299187	5515.6	5.339824	1.915514	536.863635		.930651
D11	201322P9_G	G	A.Conservative	3.936095	.992829	6445.3	26.204114	20.407546	514.20952		.459451
D11	201694P4_G	G	A.Conservative	3.269999	.996234	5337.5	92.641489	60.674025	539.046824		.459451
D11	208825P7_G	G	A.Conservative	4.635822	.996462	7129.7	22.742992	22.36689	472.259992		.459451
D11	209189P2_G	G	A.Conservative	3.939572	.995998	6277.1	92.231488	69.947784	499.76822		.459451
D11	210090P15_G	NOCALL	D.Low Probability	2.603665	.535536	5515.6	9.859112	3.338442	575.189863		.975439
D12	201322P9_G	G	A.Conservative	3.229501	.989986	6445.3	23.0537	19.694076	555.469352		.432185
D12	201694P4_G	G	A.Conservative	2.871743	.995271	5337.5	70.347266	50.834045	567.338699		.432185
D12	208825P7_G	G	A.Conservative	4.053598	.997851	7129.7	21.903853	20.810521	530.751425		.432185
D12	209189P2_G	G	A.Conservative	3.231306	.998052	6277.1	81.890197	68.184674	539.075144		.432185
D12	210090P15_G	NOCALL	D.Low Probability	2.499057	.208111	5515.6	3.702569	1.370869	590.642703		.995157
D13	201322P9_G	G	A.Conservative	2.180891	.991826	6445.3	22.382859	24.978936	569.167567		.399341
D13	201694P4_G	G	A.Conservative	2.019717	.998232	5337.5	75.373382	71.958703	610.324462		.399341
D13	208825P7_G	G	A.Conservative	2.881025	.997552	7129.7	24.354572	29.92839	564.000565		.399341
D13	209189P2_G	G	A.Conservative	2.18285	.996897	6277.1	79.534427	86.690897	554.848273		.399341
D13	210090P15_G	NOCALL	D.Low Probability	2.014994	.98232	5515.6	22.722105	7.997702	580.051424		1.042185
D14	201322P9_G	G	A.Conservative	2.564449	.989635	6445.3	21.813369	19.809936	543.240557		.452653
D14	201694P4_G	G	A.Conservative	2.390053	.996675	5337.5	85.507938	66.33718	573.206399		.452653
D14	208825P7_G	G	A.Conservative	2.905272	.996388	7129.7	21.877682	21.93927	469.175419		.452653
D14	209189P2_G	G	A.Conservative	2.574543	.995882	6277.1	75.262126	66.725977	528.404572		.452653
D14	210090P15_G	NOCALL	D.Low Probability	1.908353	.350958	5515.6	6.11083	2.239038	583.451015		.999644
D15	201322P9_G	G	A.Conservative	3.388665	.993828	6445.3	20.94745	19.096902	552.893142		.412607
D15	201694P4_G	G	A.Conservative	2.799965	.996262	5337.5	65.853394	50.716552	563.981592		.412607
D15	208825P7_G	G	A.Conservative	4.701375	.997889	7129.7	21.475012	21.778687	491.886948		.412607
D15	209189P2_G	G	A.Conservative	3.39613	.996849	6277.1	66.368245	58.965375	539.792109		.412607
D15	210090P15_G	NOCALL	D.Low Probability	2.702192	.694309	5515.6	11.489997	4.288775	584.849782		1.006918
D16	201322P9_G	G	A.Conservative	5.080288	.994917	6445.3	20.480811	16.899178	476.343729		.405075
D16	201694P4_G	G	A.Conservative	3.900437	.99523	5337.5	74.837669	51.630951	522.270582		.405075
D16	208825P7_G	G	A.Conservative	6.790128	.998586	7129.7	20.717125	19.158591	382.833019		.405075
D16	209189P2_G	G	A.Conservative	5.070001	.997337	6277.1	74.936538	60.14724	463.660815		.405075
D16	210090P15_G	NOCALL	D.Low Probability	3.539012	.789086	5515.6	13.999652	4.829493	568.014164		.971385
D17	201322P9_G	G	A.Conservative	4.090632	.990198	6445.3	19.664978	18.569753	488.351545		.434736
D17	201694P4_G	G	A.Conservative	3.360986	.995204	5337.5	74.493408	59.445681	546.832099		.434736
D17	208825P7_G	G	A.Conservative	5.190867	.995944	7129.7	19.912528	20.870034	477.772035		.434736
D17	209189P2_G	G	A.Conservative	4.10192	.995297	6277.1	71.422645	65.738458	474.52604		.434736
D17	210090P15_G	NOCALL	D.Low Probability	3.022898	.324502	5515.6	5.940177	2.0328	562.883		.99842
D18	201322P9_G	G	A.Conservative	2.715859	.991329	6445.3	13.21021	13.339165	567.028611		.392657
D18	201694P4_G	G	A.Conservative	2.099597	.994323	5337.5	37.994796	32.57874	565.480314		.392657
D18	208825P7_G	G	A.Conservative	3.946249	.996926	7129.7	13.499952	20.221064	513.016384		.392657
D18	209189P2_G	G	A.Conservative	2.718017	.997476	6277.1	46.539101	45.836256	548.063037		.392657
D18	210090P15_G	NOCALL	D.Low Probability	2.243894	.328625	5515.6	5.426741	2.099278	556.687073		.85577
D19	201322P9_G	G	A.Conservative	2.050306	.988985	6445.3	19.763378	17.169919	531.423108		.456544
D19	201694P4_G	G	A.Conservative	1.258975	.99544	5337.5	78.924741	58.306391	541.13678		.456544
D19	208825P7_G	G	A.Conservative	2.596115	.994261	7129.7	19.576809	18.833682	511.672566		.456544
D19	209189P2_G	G	A.Conservative	2.058649	.994907	6277.1	82.165917	69.628489	517.69755		.456544
D19	210090P15_G	NOCALL	D.Low Probability	1.170576	.988571	5515.6	29.763227	8.428228	578.538251		1.169323
D20	201322P9_G	G	A.Conservative	2.453221	.995455	6445.3	18.130451	16.551288	517.254127		.419754
D20	201694P4_G	G	A.Conservative	2.16056	.995386	5337.5	68.564505	53.114112	531.897224		.419754
D20	208825P7_G	G	A.Conservative	2.911737	.997441	7129.7	19.808381	20.063727	506.394833		.419754
D20	209189P2_G	G	A.Conservative	2.451006	.993839	6277.1	73.950505	65.834504	504.750282		.419754
D20	210090P15_G	NOCALL	D.Low Probability	1.512752	.36761	5515.6	7.448195	2.333425	548.438183		1.024642
D21	201322P9_G	G	A.Conservative	3.64652	.994535	6445.3	24.024137	26.372116	497.730005		.430408
D21	201694P4_G	G	A.Conservative	2.935561	.997551	5337.5	82.848964	76.673348	535.850049		.430408
D21	208825P7_G	G	A.Conservative	4.155486	.997099	7129.7	23.748833	28.847513	473.23291		.430408
D21	209189P2_G	G	A.Conservative	3.632469	.997441	6277.1	75.238657	80.532126	486.054226		.430408
D21	210090P15_G	NOCALL	D.Low Probability	2.766447	.347548	5515.6	6.109906	2.199452	537.990528		.96237
D22	201322P9_G	G	A.Conservative	3.224073	.991563	6445.3	20.2288	16.54423	519.83209		.442962
D22	201694P4_G	G	A.Conservative	2.959738	.99833	5337.5	72.259589	49.728041	538.616223		.442962
D22	208825P7_G	G	A.Conservative	4.683079	.99771	7129.7	18.991222	17.325549	443.280305		.442962
D22	209189P2_G	G	A.Conservative	3.229503	.996532	6277.1	68.778434	54.784688	505.986064		.442962
D22	210090P15_G	NOCALL	D.Low Probability	2.853105	.453201	5515.6	7.53732	2.83773	563.464635		.945715
D23	201322P9_G	G	A.Conservative	3.68703	.996162	6445.3	33.527207	29.861154	578.28594		.447724
D23	201694P4_G	G	A.Conservative	3.145937	.995528	5337.5	24.186742	18.351435	623.141087		.447724
D23	208825P7_G	G	A.Conservative	4.539878	.997971	7129.7	24.603709	24.247437	500.720044		.447724
D23	209189P2_G	G	A.Conservative	3.642315	.996823	6277.1	47.364298	41.164017	586.673797		.447724
D23	210090P15_G	NOCALL	D.Low Probability	2.761418	.420011	5515.6	7.156891	2.6119	590.256198		1.060631
D24	201322P9_G	G	A.Conservative	4.32786	.996818	6445.3	26.069993	20.267428	557.398785		.456246
D24	201694P4_G	NOCALL	D.Low Probability	2.716265	.652238	5337.5	14.343475	4.019681	572.910666		1.141593
D24	208825P7_G	NOCALL	I.Bad Spectrum	0	0	0	0	0	0		0
D24	209189P2_G	G	A.Conservative	3.96144	.996201	6277.1	24.509227	18.552263	572.428926		.456246
D24	210090P15_G	G	C.Aggressive	2.993357	.884403	5515.6	18.579521	5.346566	541.081697		1.141593
E01	201322P9_G	G	A.Conservative	2.544257	.997003	6445.3	29.354383	28.68323	532.156245		.419821
E01	201694P4_G	G	A.Conservative	2.209363	.995415	5337.5	50.11162	41.33905	558.525726		.419821
E01	208825P7_G	G	A.Conservative	2.689159	.996635	7129.7	26.79268	29.072734	504.558225		.419821
E01	209189P2_G	G	A.Conservative	2.56632	.996119	6277.1	67.526571	64.313705	517.768514		.419821
E01	210090P15_G	NOCALL	D.Low Probability	1.336706	.324817	5515.6	6.525793	2.052321	586.824897		1.047412
E02	201322P9_G	G	A.Conservative	2.851278	.991806	6445.3	24.986046	25.095627	618.912728		.415365
E02	201694P4_G	G	A.Conservative	2.440694	.996449	5337.5	60.809393	51.666728	594.594585		.415365
E02	208825P7_G	G	A.Conservative	3.724672	.997015	7129.7	21.699089	24.172844	538.709813		.415365
E02	209189P2_G	G	A.Conservative	2.856254	.998067	6277.1	76.678868	75.091257	603.342771		.415365
E02	210090P15_G	NOCALL	D.Low Probability	2.181524	.326648	5515.6	5.584394	2.091037	587.704306		.940022
E03	201322P9_G	G	A.Conservative	4.715822	.992171	6445.3	26.971572	21.779465	517.991739		.416075
E03	201694P4_G	G	A.Conservative	3.373303	.995557	5337.5	76.125981	51.508318	542.016899		.416075
E03	208825P7_G	G	A.Conservative	5.623609	.997819	7129.7	24.512682	22.160075	512.064453		.416075
E03	209189P2_G	G	A.Conservative	4.722351	.996118	6277.1	86.822708	68.229748	504.660318		.416075
E03	210090P15_G	NOCALL	D.Low Probability	2.893278	.285278	5515.6	5.703758	1.843944	600.369884		.974083
E04	201322P9_G	G	A.Conservative	4.827749	.994006	6445.3	30.519329	24.208704	476.091911		.463094
E04	201694P4_G	G	A.Conservative	3.395961	.995527	5337.5	103.038644	69.057061	508.062732		.463094
E04	208825P7_G	G	A.Conservative	6.296603	.997039	7129.7	25.366892	22.397603	470.758293		.463094
E04	209189P2_G	G	A.Conservative	4.830093	.996923	6277.1	106.458165	82.292761	463.366353		.463094
E04	210090P15_G	NOCALL	D.Low Probability	3.309524	.267397	5515.6	6.182068	1.746212	557.067187		1.208527
E05	201322P9_G	G	A.Conservative	4.538812	.992716	6445.3	24.328396	21.887835	527.159577		.420247
E05	201694P4_G	G	A.Conservative	4.038064	.996902	5337.5	79.856198	60.703341	575.027226		.420247
E05	208825P7_G	G	A.Conservative	5.18843	.995819	7129.7	27.402888	27.4201	500.051988		.420247
E05	209189P2_G	G	A.Conservative	4.54275	.996655	6277.1	75.103669	65.852352	513.621875		.420247
E05	210090P15_G	NOCALL	D.Low Probability	3.770817	.280099	5515.6	5.701816	1.828008	591.188414		.998943
E06	201322P9_G	G	A.Conservative	4.261368	.992969	6445.3	24.698349	29.809097	569.43227		.400224
E06	201694P4_G	G	A.Conservative	3.304146	.994087	5337.5	95.021605	96.994258	557.416075		.400224
E06	208825P7_G	G	A.Conservative	5.251598	.997465	7129.7	22.094156	29.444035	515.929406		.400224
E06	209189P2_G	G	A.Conservative	4.257577	.995899	6277.1	99.66558	117.347992	554.252558		.400224
E06	210090P15_G	NOCALL	D.Low Probability	3.111676	.28923	5515.6	6.137669	1.870829	574.494682		1.021235
E07	201322P9_G	G	A.Conservative	2.30113	.993045	6445.3	12.212148	11.178062	523.593823		.437348
E07	201694P4_G	G	A.Conservative	2.247568	.997468	5337.5	63.910441	48.124105	575.377717		.437348
E07	208825P7_G	G	A.Conservative	3.121771	.998719	7129.7	14.023691	16.977076	516.198944		.437348
E07	209189P2_G	G	A.Conservative	2.31108	.995805	6277.1	60.181441	53.504963	509.392061		.437348
E07	210090P15_G	NOCALL	D.Low Probability	1.102796	.140763	5515.6	2.777305	1.02221	616.461354		.947194
E08	201322P9_G	G	A.Conservative	3.948789	.993235	6445.3	38.274165	31.931592	505.410783		.431852
E08	201694P4_G	G	A.Conservative	3.752211	.996691	5337.5	101.611136	70.530355	582.847471		.431852
E08	208825P7_G	G	A.Conservative	4.828912	.996132	7129.7	35.339075	33.07171	438.521481		.431852
E08	209189P2_G	G	A.Conservative	3.937009	.995134	6277.1	117.440422	95.262842	493.704961		.431852
E08	210090P15_G	NOCALL	D.Low Probability	3.505254	.415986	5515.6	7.910331	2.600768	553.460213		.990514
E09	201322P9_G	G	A.Conservative	4.31109	.996972	6445.3	22.078542	23.105704	531.981601		.467754
E09	201694P4_G	G	A.Conservative	3.578092	.995196	5337.5	66.362599	58.266337	545.567211		.467754
E09	208825P7_G	G	A.Conservative	4.795588	.996213	7129.7	23.570315	27.319798	483.399462		.467754
E09	209189P2_G	G	A.Conservative	4.307365	.996014	6277.1	69.783877	71.176014	516.703703		.467754
E09	210090P15_G	NOCALL	D.Low Probability	3.33785	.205327	5515.6	4.232582	1.353093	567.80323		1.1042
E10	201322P9_G	G	A.Conservative	4.1476	.993241	6445.3	29.068265	21.595286	539.0187		.436466
E10	201694P4_G	G	A.Conservative	3.356982	.995792	5337.5	97.46103	60.506497	559.958585		.436466
E10	208825P7_G	G	A.Conservative	5.558425	.997645	7129.7	27.322579	22.771124	469.79612		.436466
E10	209189P2_G	G	A.Conservative	4.158769	.995447	6277.1	95.992839	69.360011	523.111439		.436466
E10	210090P15_G	NOCALL	D.Low Probability	3.265366	.404937	5515.6	7.278986	2.537158	559.610735		1.051237
E11	201322P9_G	G	A.Conservative	5.317382	.994327	6445.3	20.259554	17.619022	447.268135		.440924
E11	201694P4_G	G	A.Conservative	3.924746	.995982	5337.5	68.307946	49.573189	478.991206		.440924
E11	208825P7_G	G	A.Conservative	6.647631	.998385	7129.7	20.068261	19.518555	428.86162		.440924
E11	209189P2_G	G	A.Conservative	5.325984	.996883	6277.1	70.291219	59.481396	436.504109		.440924
E11	210090P15_G	NOCALL	D.Low Probability	3.433214	.178598	5515.6	3.614272	1.233607	526.425357		.915912
E12	201322P9_G	G	A.Conservative	4.730021	.992391	6445.3	16.583845	13.63159	483.850011		.438804
E12	201694P4_G	G	A.Conservative	3.766282	.998057	5337.5	87.563134	60.741203	547.636551		.438804
E12	208825P7_G	G	A.Conservative	6.393629	.997736	7129.7	14.767498	17.462989	472.725977		.438804
E12	209189P2_G	G	A.Conservative	4.739849	.993863	6277.1	78.27104	62.684286	466.588124		.438804
E12	210090P15_G	NOCALL	D.Low Probability	3.073906	.607347	5515.6	9.920031	3.80725	561.979267		.95748
E13	201322P9_G	G	A.Conservative	1.431045	.994823	6445.3	20.120365	19.958464	632.155605		.422628
E13	201694P4_G	G	A.Conservative	.771189	.997296	5337.5	65.613482	54.994034	618.773764		.422628
E13	208825P7_G	G	A.Conservative	2.220796	.998423	7129.7	20.063719	26.03189	586.346877		.422628
E13	209189P2_G	G	A.Conservative	1.4381	.997898	6277.1	81.149463	78.476314	614.520194		.422628
E13	210090P15_G	NOCALL	D.Low Probability	.542352	.473116	5515.6	8.282236	2.923019	636.006531		.960129
E14	201322P9_G	G	A.Conservative	3.708243	.993589	6445.3	35.221526	31.429675	564.910984		.437797
E14	201694P4_G	G	A.Conservative	2.728239	.996934	5337.5	94.228349	71.377638	583.972962		.437797
E14	208825P7_G	G	A.Conservative	4.875181	.998152	7129.7	31.937161	31.60631	535.766717		.437797
E14	209189P2_G	G	A.Conservative	3.707467	.997818	6277.1	103.929973	90.449608	548.491483		.437797
E14	210090P15_G	NOCALL	D.Low Probability	2.159909	.989288	5515.6	28.301861	8.836719	576.486468		1.150295
E15	201322P9_G	G	A.Conservative	4.236099	.991106	6445.3	15.940901	26.210154	555.748775		.377982
E15	201694P4_G	G	A.Conservative	3.395671	.993939	5337.5	62.617597	88.062679	570.873535		.377982
E15	208825P7_G	G	A.Conservative	4.967735	.995209	7129.7	18.221032	32.578428	464.461072		.377982
E15	209189P2_G	G	A.Conservative	4.246201	.996211	6277.1	60.798069	97.795829	546.446045		.377982
E15	210090P15_G	NOCALL	D.Low Probability	3.110205	.258681	5515.6	5.337126	1.683807	573.496158		1.019409
E16	201322P9_G	G	A.Conservative	5.119185	.993427	6445.3	27.238811	22.357755	468.820093		.498809
E16	201694P4_G	G	A.Conservative	4.012507	.994449	5337.5	73.608334	51.606746	510.872529		.498809
E16	208825P7_G	G	A.Conservative	6.577949	.996763	7129.7	26.681613	24.184257	397.053542		.498809
E16	209189P2_G	G	A.Conservative	5.128027	.997346	6277.1	83.700276	67.060052	456.899057		.498809
E16	210090P15_G	NOCALL	D.Low Probability	3.300878	.260922	5515.6	4.776359	1.693927	586.112944		1.076116
E17	201322P9_G	G	A.Conservative	4.25396	.991411	6445.3	16.476911	15.316088	513.105268		.411323
E17	201694P4_G	G	A.Conservative	3.190934	.993133	5337.5	63.491584	49.286184	535.264899		.411323
E17	208825P7_G	G	A.Conservative	6.075612	.998704	7129.7	16.691674	17.351904	453.405533		.411323
E17	209189P2_G	G	A.Conservative	4.261366	.99358	6277.1	68.271299	61.754348	499.755047		.411323
E17	210090P15_G	NOCALL	D.Low Probability	2.758921	.943988	5515.6	15.409941	5.771773	558.857417		.948092
E18	201322P9_G	G	A.Conservative	4.350823	.996246	6445.3	23.105521	22.651569	563.699117		.454934
E18	201694P4_G	NOCALL	D.Low Probability	2.655275	.99251	5337.5	21.476734	7.25446	614.53581		1.099925
E18	208825P7_G	G	A.Conservative	5.279663	.997132	7129.7	19.967689	21.5883	486.912273		.454934
E18	209189P2_G	G	A.Conservative	4.254569	.994978	6277.1	22.216569	21.263315	568.575892		.454934
E18	210090P15_G	G	A.Conservative	2.904276	.838006	5515.6	16.188201	8.427668	539.981374		.635082
E19	201322P9_G	G	A.Conservative	2.981302	.992262	6445.3	11.569982	11.742945	494.711113		.434557
E19	201694P4_G	G	A.Conservative	1.894212	.992948	5337.5	41.936743	36.082779	539.365459		.434557
E19	208825P7_G	G	A.Conservative	3.862694	.99613	7129.7	10.112197	11.351718	418.735151		.434557
E19	209189P2_G	G	A.Conservative	2.990481	.996445	6277.1	45.975295	45.513127	478.952743		.434557
E19	210090P15_G	NOCALL	D.Low Probability	1.961074	0	5515.6	.214785	.117597	546.028429		.632968
E20	201322P9_G	G	A.Conservative	3.43584	.990649	6445.3	21.352623	17.572228	533.351449		.415185
E20	201694P4_G	G	A.Conservative	2.462993	.992727	5337.5	56.532043	39.05342	528.69353		.415185
E20	208825P7_G	G	A.Conservative	4.074087	.996097	7129.7	22.740223	20.925313	553.348875		.415185
E20	209189P2_G	G	A.Conservative	3.439639	.997752	6277.1	85.142351	68.209607	519.685518		.415185
E20	210090P15_G	NOCALL	D.Low Probability	2.686516	.314392	5515.6	6.1395	1.98219	556.405518		1.073645
E21	201322P9_G	G	A.Conservative	5.014142	.993461	6445.3	19.875569	15.925325	449.266661		.464369
E21	201694P4_G	G	A.Conservative	3.850221	.994899	5337.5	61.156255	41.421595	518.861935		.464369
E21	208825P7_G	G	A.Conservative	6.664261	.997191	7129.7	20.251135	19.625252	406.890978		.464369
E21	209189P2_G	G	A.Conservative	5.026512	.995167	6277.1	65.846054	51.41233	428.705396		.464369
E21	210090P15_G	NOCALL	D.Low Probability	3.731616	.987228	5515.6	34.179859	12.056161	559.376571		1.01788
E22	201322P9_G	G	A.Conservative	4.03043	.990782	6445.3	22.379088	20.890181	537.576523		.392878
E22	201694P4_G	G	A.Conservative	3.280113	.995004	5337.5	73.330829	57.348308	564.326164		.392878
E22	208825P7_G	G	A.Conservative	4.46002	.995935	7129.7	22.90366	23.888404	488.937345		.392878
E22	209189P2_G	G	A.Conservative	4.036566	.995226	6277.1	71.785256	65.215983	522.904171		.392878
E22	210090P15_G	NOCALL	D.Low Probability	3.171064	.990421	5515.6	13.300616	6.056496	580.440484		.883906
E23	201322P9_G	G	A.Conservative	3.815476	.992942	6445.3	18.551474	15.759488	545.205339		.428677
E23	201694P4_G	NOCALL	D.Low Probability	2.958741	.99338	5337.5	44.888184	16.367397	565.597252		.966099
E23	208825P7_G	G	A.Conservative	4.658725	.997321	7129.7	17.382548	20.137662	485.515306		.428677
E23	209189P2_G	G	A.Conservative	3.801137	.995466	6277.1	25.119567	20.747667	541.578233		.428677
E23	210090P15_G	NOCALL	D.Low Probability	3.216379	.490516	5515.6	8.00906	2.999455	544.805529		.966099
E24	201322P9_G	G	A.Conservative	4.769632	.996614	6445.3	14.331777	11.640504	479.237119		.408756
E24	201694P4_G	NOCALL	D.Low Probability	2.712049	.554298	5337.5	11.637492	3.428323	562.275697		1.010802
E24	208825P7_G	NOCALL	D.Low Probability	7.361297	.46927	7129.7	7.357581	2.872114	383.02132		1.010802
E24	209189P2_G	G	A.Conservative	4.156059	.989689	6277.1	18.606878	14.689309	509.304481		.408756
E24	210090P15_G	G	A.Conservative	3.214864	.857375	5515.6	18.543659	8.683345	500.976734		.706034
F01	201322P9_G	G	A.Conservative	1.842762	.991125	6445.3	28.583017	24.580799	524.6165		.448019
F01	201694P4_G	G	A.Conservative	1.240864	.996843	5337.5	79.418663	57.215137	544.900763		.448019
F01	208825P7_G	G	A.Conservative	2.608272	.997222	7129.7	24.554877	23.573057	500.718036		.448019
F01	209189P2_G	G	A.Conservative	1.84952	.994915	6277.1	77.320306	64.732559	511.17738		.448019
F01	210090P15_G	NOCALL	D.Low Probability	.807853	.993111	5515.6	35.135615	10.704922	583.847177		1.088193
F02	201322P9_G	G	A.Conservative	4.487996	.989122	6445.3	20.584547	17.232268	446.388615		.429832
F02	201694P4_G	G	A.Conservative	3.271433	.993505	5337.5	55.811087	39.387386	471.689525		.429832
F02	208825P7_G	G	A.Conservative	6.477375	.997509	7129.7	17.520376	17.896626	404.797804		.429832
F02	209189P2_G	G	A.Conservative	4.495641	.99487	6277.1	62.476771	50.950744	431.853729		.429832
F02	210090P15_G	NOCALL	D.Low Probability	2.648303	.157306	5515.6	3.248269	1.088222	523.486237		1.001206
F03	201322P9_G	G	A.Conservative	4.025148	.99113	6445.3	21.639733	19.944466	502.733854		.425489
F03	201694P4_G	G	A.Conservative	3.354062	.995884	5337.5	74.183826	57.396558	588.124903		.425489
F03	208825P7_G	G	A.Conservative	4.845487	.995156	7129.7	20.7722	21.340389	430.506439		.425489
F03	209189P2_G	G	A.Conservative	4.034782	.995207	6277.1	79.854296	71.662436	488.73914		.425489
F03	210090P15_G	NOCALL	D.Low Probability	3.237614	.410847	5515.6	6.730928	2.581309	602.309119		.878204
F04	201322P9_G	G	A.Conservative	4.989324	.992644	6445.3	31.495769	26.668313	515.572657		.455062
F04	201694P4_G	G	A.Conservative	4.090077	.997045	5337.5	73.987823	52.377765	579.55636		.455062
F04	208825P7_G	G	A.Conservative	6.547098	.99751	7129.7	24.30796	22.99691	444.143406		.455062
F04	209189P2_G	G	A.Conservative	4.993918	.994412	6277.1	90.7397	74.765902	501.295599		.455062
F04	210090P15_G	NOCALL	D.Low Probability	3.915244	.116908	5515.6	2.547881	.847381	521.842081		.978269
F05	201322P9_G	G	A.Conservative	4.940785	.991748	6445.3	20.518268	17.699312	493.085894		.438352
F05	201694P4_G	G	A.Conservative	3.749722	.994695	5337.5	66.557013	48.593104	523.613664		.438352
F05	208825P7_G	G	A.Conservative	6.625547	.99769	7129.7	20.215721	20.101793	467.254283		.438352
F05	209189P2_G	G	A.Conservative	4.944285	.996596	6277.1	74.388504	62.552288	480.048063		.438352
F05	210090P15_G	NOCALL	D.Low Probability	3.477807	.435101	5515.6	8.496044	2.708266	579.812785		1.023931
F06	201322P9_G	G	A.Conservative	4.879814	.990956	6445.3	25.531819	23.500275	510.92229		.439776
F06	201694P4_G	G	A.Conservative	4.074486	.99573	5337.5	100.214882	79.003114	541.108413		.439776
F06	208825P7_G	G	A.Conservative	6.482751	.99796	7129.7	23.123694	23.485408	437.003761		.439776
F06	209189P2_G	G	A.Conservative	4.892338	.996169	6277.1	102.673887	92.286971	496.082277		.439776
F06	210090P15_G	NOCALL	D.Low Probability	3.619933	.991171	5515.6	41.543445	15.546307	579.535268		.981235
F07	201322P9_G	G	A.Conservative	2.795114	.990673	6445.3	21.184072	19.116422	534.923484		.422302
F07	201694P4_G	G	A.Conservative	2.31936	.996482	5337.5	69.764885	53.160629	557.141681		.422302
F07	208825P7_G	G	A.Conservative	3.482315	.995681	7129.7	20.600369	21.420497	528.25058		.422302
F07	209189P2_G	G	A.Conservative	2.794388	.995059	6277.1	70.582099	62.069755	519.477228		.422302
F07	210090P15_G	NOCALL	D.Low Probability	1.989868	.987929	5515.6	29.69683	10.610403	552.632043		.966951
F08	201322P9_G	G	A.Conservative	3.626366	.990304	6445.3	31.535617	26.546642	524.191622		.47217
F08	201694P4_G	G	A.Conservative	3.220939	.99577	5337.5	90.378397	63.835521	580.246963		.47217
F08	208825P7_G	G	A.Conservative	4.171458	.994431	7129.7	29.472449	27.653874	485.180463		.47217
F08	209189P2_G	G	A.Conservative	3.63034	.99788	6277.1	111.992786	91.806339	508.491807		.47217
F08	210090P15_G	NOCALL	D.Low Probability	2.894742	.21162	5515.6	4.239388	1.389066	578.364108		1.044451
F09	201322P9_G	G	A.Conservative	6.085898	.986756	6445.3	17.27654	18.42097	487.233614		.381014
F09	201694P4_G	G	A.Conservative	4.414315	.995982	5337.5	67.745153	60.699508	513.459741		.381014
F09	208825P7_G	G	A.Conservative	8.501565	.998396	7129.7	20.756368	24.637955	478.314899		.381014
F09	209189P2_G	G	A.Conservative	6.087132	.996982	6277.1	56.579467	58.756222	475.485591		.381014
F09	210090P15_G	NOCALL	D.Low Probability	4.030182	.375342	5515.6	5.420212	2.399365	533.692623		.872817
F10	201322P9_G	G	A.Conservative	5.264296	.992894	6445.3	21.037723	19.586685	531.381101		.430055
F10	201694P4_G	G	A.Conservative	4.214069	.994901	5337.5	101.036938	79.202666	540.259907		.430055
F10	208825P7_G	G	A.Conservative	7.083323	.997171	7129.7	20.576669	21.317018	464.501767		.430055
F10	209189P2_G	G	A.Conservative	5.26699	.996137	6277.1	88.46683	80.248119	516.465319		.430055
F10	210090P15_G	NOCALL	D.Low Probability	3.982592	.211554	5515.6	3.34803	1.39294	551.149426		1.094487
F11	201322P9_G	G	A.Conservative	4.58458	.992245	6445.3	24.685747	21.799983	537.932715		.436868
F11	201694P4_G	G	A.Conservative	3.795962	.997038	5337.5	107.655394	80.561717	554.71253		.436868
F11	208825P7_G	G	A.Conservative	4.990596	.997303	7129.7	23.196418	22.740605	494.70404		.436868
F11	209189P2_G	G	A.Conservative	4.589287	.997396	6277.1	87.252717	75.128455	524.293239		.436868
F11	210090P15_G	NOCALL	D.Low Probability	3.443279	.321523	5515.6	5.336407	2.073712	580.783655		.9667
F12	201322P9_G	G	A.Conservative	4.36424	.988138	6445.3	14.832846	14.375191	468.939834		.389841
F12	201694P4_G	G	A.Conservative	3.51939	.996212	5337.5	75.187956	61.805165	496.593233		.389841
F12	208825P7_G	G	A.Conservative	5.987014	.99779	7129.7	16.700798	17.971303	411.392372		.389841
F12	209189P2_G	G	A.Conservative	4.372066	.996608	6277.1	63.644006	60.143859	457.146426		.389841
F12	210090P15_G	NOCALL	D.Low Probability	3.322552	.34685	5515.6	5.524576	2.240895	561.371504		.928038
F13	201322P9_G	G	A.Conservative	3.306643	.994242	6445.3	13.353709	15.238502	583.642255		.405841
F13	201694P4_G	G	A.Conservative	2.753826	.998321	5337.5	40.530199	39.572281	610.875495		.405841
F13	208825P7_G	G	A.Conservative	3.777486	.99777	7129.7	16.905077	21.218047	590.166866		.405841
F13	209189P2_G	G	A.Conservative	3.312289	.997184	6277.1	41.333049	46.074996	567.907459		.405841
F13	210090P15_G	NOCALL	D.Low Probability	1.689085	.394204	5515.6	2.73658	2.46856	665.499011		.522189
F14	201322P9_G	G	A.Conservative	5.308852	.991377	6445.3	15.739668	12.620912	418.9283		.459307
F14	201694P4_G	G	A.Conservative	4.115431	.991577	5337.5	56.352435	38.173684	456.831182		.459307
F14	208825P7_G	G	A.Conservative	7.453073	.998017	7129.7	14.946157	17.72797	381.393159		.459307
F14	209189P2_G	G	A.Conservative	5.337722	.995246	6277.1	55.043782	43.011515	408.430388		.459307
F14	210090P15_G	G	A.Conservative	4.285394	.993294	5515.6	15.351797	10.682548	458.440251		.459307
F15	201322P9_G	G	A.Conservative	4.842805	.991766	6445.3	25.21811	23.948145	507.53525		.416107
F15	201694P4_G	G	A.Conservative	4.074096	.997475	5337.5	98.5696	79.709977	553.511122		.416107
F15	208825P7_G	G	A.Conservative	5.92289	.996339	7129.7	22.45194	23.605806	445.776158		.416107
F15	209189P2_G	G	A.Conservative	4.846335	.996231	6277.1	89.737377	83.148644	493.400674		.416107
F15	210090P15_G	NOCALL	D.Low Probability	3.869102	.991616	5515.6	35.035953	12.854094	566.353036		1.009659
F16	201322P9_G	G	A.Conservative	5.198507	.993767	6445.3	22.449591	18.732391	546.526111		.425426
F16	201694P4_G	G	A.Conservative	4.517252	.997323	5337.5	81.071596	56.827523	588.94871		.425426
F16	208825P7_G	G	A.Conservative	5.71594	.996081	7129.7	21.138884	19.696872	457.884187		.425426
F16	209189P2_G	G	A.Conservative	5.19341	.997044	6277.1	71.31717	57.931799	530.566117		.425426
F16	210090P15_G	NOCALL	D.Low Probability	3.674386	.364483	5515.6	6.377861	2.315898	572.727067		1.034581
F17	201322P9_G	G	A.Conservative	5.646843	.991726	6445.3	20.204859	17.364453	482.765218		.400303
F17	201694P4_G	G	A.Conservative	4.30378	.996399	5337.5	86.287402	61.894486	503.617267		.400303
F17	208825P7_G	G	A.Conservative	7.249629	.998627	7129.7	22.955441	22.122703	476.596315		.400303
F17	209189P2_G	G	A.Conservative	5.654372	.996417	6277.1	76.98519	64.358696	470.662009		.400303
F17	210090P15_G	NOCALL	D.Low Probability	3.33097	.346273	5515.6	6.43847	2.192848	564.156443		1.066711
F18	201322P9_G	G	A.Conservative	4.891207	.993107	6445.3	29.761441	25.274691	483.186851		.439265
F18	201694P4_G	G	A.Conservative	3.945921	.997068	5337.5	94.83673	68.020007	525.923595		.439265
F18	208825P7_G	G	A.Conservative	6.795179	.998362	7129.7	28.172026	26.627443	446.764702		.439265
F18	209189P2_G	G	A.Conservative	4.896008	.995765	6277.1	91.350663	75.600243	471.054179		.439265
F18	210090P15_G	NOCALL	D.Low Probability	3.59281	.232967	5515.6	4.182598	1.563685	543.520612		1.077501
F19	201322P9_G	G	A.Conservative	3.366932	.996406	6445.3	27.23203	24.469378	584.43383		.435829
F19	201694P4_G	G	A.Conservative	3.198861	.998239	5337.5	72.98436	55.758207	607.766336		.435829
F19	208825P7_G	G	A.Conservative	3.573096	.997376	7129.7	27.663217	27.537246	526.808034		.435829
F19	209189P2_G	G	A.Conservative	3.375996	.997127	6277.1	82.74703	72.529819	566.396802		.435829
F19	210090P15_G	NOCALL	D.Low Probability	2.401179	.342963	5515.6	5.644665	2.155027	626.491014		.95682
F20	201322P9_G	G	A.Conservative	3.674403	.995852	6445.3	24.113696	25.556035	550.427022		.376694
F20	201694P4_G	G	A.Conservative	2.955108	.995103	5337.5	73.638511	65.655476	564.192465		.376694
F20	208825P7_G	G	A.Conservative	4.564024	.997817	7129.7	23.196123	27.362542	483.38441		.376694
F20	209189P2_G	G	A.Conservative	3.680264	.997556	6277.1	83.806706	86.526584	535.029919		.376694
F20	210090P15_G	NOCALL	D.Low Probability	2.889915	.359794	5515.6	6.275868	2.304439	573.892024		.984032
F21	201322P9_G	G	A.Conservative	4.569906	.991806	6445.3	27.971635	28.133863	532.741553		.407705
F21	201694P4_G	G	A.Conservative	3.636393	.995296	5337.5	87.943398	74.507815	548.937291		.407705
F21	208825P7_G	G	A.Conservative	5.991709	.998862	7129.7	24.553425	27.456958	470.647816		.407705
F21	209189P2_G	G	A.Conservative	4.576581	.997067	6277.1	88.153795	86.398005	518.71331		.407705
F21	210090P15_G	NOCALL	D.Low Probability	3.526174	.270171	5515.6	3.475521	1.732107	578.850805		1.005707
F22	201322P9_G	G	A.Conservative	4.137382	.99336	6445.3	28.249093	26.038282	600.457853		.435672
F22	201694P4_G	G	A.Conservative	3.42426	.997557	5337.5	81.354165	63.042365	608.937926		.435672
F22	208825P7_G	G	A.Conservative	4.656618	.996324	7129.7	25.522382	26.184329	550.175564		.435672
F22	209189P2_G	G	A.Conservative	4.13668	.997595	6277.1	79.292912	71.184099	584.389595		.435672
F22	210090P15_G	NOCALL	D.Low Probability	2.86796	.275274	5515.6	4.462062	1.772986	604.254512		.918742
F23	201322P9_G	G	A.Conservative	3.471486	.99497	6445.3	30.166579	29.631223	620.526458		.38754
F23	201694P4_G	G	A.Conservative	2.534392	.996375	5337.5	23.291401	19.340852	672.997699		.38754
F23	208825P7_G	G	A.Conservative	4.427618	.996825	7129.7	27.251443	29.758384	554.750336		.38754
F23	209189P2_G	G	A.Conservative	3.212575	.99808	6277.1	32.790079	31.392646	658.245136		.38754
F23	210090P15_G	NOCALL	D.Low Probability	2.581036	.395345	5515.6	7.07346	2.455011	598.565907		1.007137
F24	201322P9_G	G	A.Conservative	4.433398	.995048	6445.3	11.797631	9.964993	513.477675		.419884
F24	201694P4_G	NOCALL	D.Low Probability	2.818815	.705556	5337.5	13.961587	4.309518	561.914241		1.017071
F24	208825P7_G	NOCALL	D.Low Probability	6.267707	.623957	7129.7	9.29389	3.791126	365.827701		1.017071
F24	209189P2_G	G	A.Conservative	4.02181	.991209	6277.1	20.979988	17.256278	524.057891		.419884
F24	210090P15_G	G	C.Aggressive	3.177687	.991445	5515.6	19.788831	6.277921	518.805063		1.017071
G01	201322P9_G	G	A.Conservative	1.410489	.996642	6445.3	25.932344	27.771088	630.896498		.374326
G01	201694P4_G	G	A.Conservative	1.391173	.998528	5337.5	74.741347	68.232957	650.917518		.374326
G01	208825P7_G	G	A.Conservative	1.29891	.998305	7129.7	23.007568	27.246077	579.698989		.374326
G01	209189P2_G	G	A.Conservative	1.417383	.998116	6277.1	69.023797	72.136458	612.859616		.374326
G01	210090P15_G	NOCALL	D.Low Probability	1.246904	.319317	5515.6	5.026265	2.042737	598.960578		.916579
G02	201322P9_G	G	A.Conservative	3.013896	.990386	6445.3	15.570382	13.005587	512.296955		.462232
G02	201694P4_G	G	A.Conservative	2.182127	.994863	5337.5	47.088062	32.705974	550.421492		.462232
G02	208825P7_G	G	A.Conservative	4.569426	.998096	7129.7	10.945834	13.108326	407.810722		.462232
G02	209189P2_G	G	A.Conservative	3.026343	.99579	6277.1	55.774376	45.302971	500.484827		.462232
G02	210090P15_G	NOCALL	D.Low Probability	2.442685	.2394	5515.6	3.177784	1.525001	560.703477		.74145
G03	201322P9_G	G	A.Conservative	4.05319	.990196	6445.3	20.632899	16.329066	476.556307		.431346
G03	201694P4_G	G	A.Conservative	3.099407	.995658	5337.5	75.224951	50.026197	552.222437		.431346
G03	208825P7_G	G	A.Conservative	5.103178	.996781	7129.7	20.025223	17.710897	435.793317		.431346
G03	209189P2_G	G	A.Conservative	4.055127	.997508	6277.1	80.989555	62.395239	464.383633		.431346
G03	210090P15_G	NOCALL	D.Low Probability	3.33499	.266194	5515.6	6.104154	1.735201	539.487739		1.013974
G04	201322P9_G	G	A.Conservative	4.500657	.991829	6445.3	12.517878	11.970583	428.12794		.397774
G04	201694P4_G	G	A.Conservative	3.660835	.994502	5337.5	50.510676	40.904642	480.190208		.397774
G04	208825P7_G	G	A.Conservative	4.813382	.997111	7129.7	15.099852	16.039931	462.747976		.397774
G04	209189P2_G	G	A.Conservative	4.509796	.996124	6277.1	50.902573	47.455371	417.2282		.397774
G04	210090P15_G	NOCALL	D.Low Probability	3.06907	.571113	5515.6	8.404901	3.520812	537.133542		.914174
G05	201322P9_G	G	A.Conservative	5.249603	.992368	6445.3	21.929234	19.312742	479.094932		.428777
G05	201694P4_G	G	A.Conservative	4.275592	.995674	5337.5	98.460044	72.15809	510.537995		.428777
G05	208825P7_G	G	A.Conservative	6.466018	.998171	7129.7	21.498804	21.212678	445.002476		.428777
G05	209189P2_G	G	A.Conservative	5.252196	.996399	6277.1	97.679059	83.667849	465.797841		.428777
G05	210090P15_G	NOCALL	D.Low Probability	3.97607	.52761	5515.6	10.620046	3.280744	562.185347		.982744
G06	201322P9_G	G	A.Conservative	4.067781	.996685	6445.3	19.491842	18.573055	576.608224		.414246
G06	201694P4_G	G	A.Conservative	3.317152	.995648	5337.5	70.642693	57.307007	571.959072		.414246
G06	208825P7_G	G	A.Conservative	4.294151	.997625	7129.7	19.799456	20.882278	613.519147		.414246
G06	209189P2_G	G	A.Conservative	4.063606	.99731	6277.1	75.920394	70.573149	553.119336		.414246
G06	210090P15_G	NOCALL	D.Low Probability	3.293516	.264145	5515.6	3.27047	1.677665	599.484494		.693519
G07	201322P9_G	G	A.Conservative	1.746929	.991598	6445.3	23.614845	23.079765	564.032064		.437132
G07	201694P4_G	G	A.Conservative	1.390422	.995316	5337.5	77.463889	64.225833	581.298907		.437132
G07	208825P7_G	G	A.Conservative	2.198225	.998146	7129.7	22.145468	23.954929	506.339662		.437132
G07	209189P2_G	G	A.Conservative	1.742741	.996998	6277.1	89.180547	85.020993	545.431454		.437132
G07	210090P15_G	NOCALL	D.Low Probability	1.437583	.25444	5515.6	3.887321	1.665527	576.650495		.793675
G08	201322P9_G	G	A.Conservative	2.205595	.994753	6445.3	23.45108	23.943457	626.989899		.386935
G08	201694P4_G	G	A.Conservative	2.258777	.998876	5337.5	77.919461	66.550828	616.228431		.386935
G08	208825P7_G	G	A.Conservative	2.788129	.997875	7129.7	19.243481	21.934046	522.754076		.386935
G08	209189P2_G	G	A.Conservative	2.208506	.997079	6277.1	69.910851	69.480317	613.473071		.386935
G08	210090P15_G	NOCALL	D.Low Probability	2.287918	.260652	5515.6	3.786303	1.719726	598.391993		.8571
G09	201322P9_G	G	A.Conservative	4.812858	.99524	6445.3	28.495139	23.054254	480.7651		.443385
G09	201694P4_G	NOCALL	D.Low Probability	3.272954	.996943	5337.5	60.493824	20.818736	561.239946		1.024217
G09	208825P7_G	G	A.Conservative	6.042742	.998298	7129.7	28.867936	26.141024	453.177289		.443385
G09	209189P2_G	G	A.Conservative	4.488754	.994296	6277.1	33.39534	26.292173	512.42965		.443385
G09	210090P15_G	NOCALL	D.Low Probability	3.472759	.348989	5515.6	6.183686	2.187474	557.673898		1.024217
G10	201322P9_G	G	A.Conservative	4.537686	.991268	6445.3	25.427638	25.583816	564.09978		.407316
G10	201694P4_G	G	A.Conservative	4.034451	.99452	5337.5	72.341394	61.308193	586.517603		.407316
G10	208825P7_G	G	A.Conservative	5.589056	.996779	7129.7	24.316804	27.197884	467.348187		.407316
G10	209189P2_G	G	A.Conservative	4.540933	.99539	6277.1	99.683728	97.730907	550.056721		.407316
G10	210090P15_G	NOCALL	D.Low Probability	3.296423	.209486	5515.6	3.412424	1.36068	591.658232		.928468
G11	201322P9_G	G	A.Conservative	4.76531	.997729	6445.3	26.75417	24.861148	525.834071		.414386
G11	201694P4_G	G	A.Conservative	4.116004	.9953	5337.5	112.278662	88.608836	575.062081		.414386
G11	208825P7_G	G	A.Conservative	5.270225	.997513	7129.7	26.233756	27.035966	516.961536		.414386
G11	209189P2_G	G	A.Conservative	4.765866	.997484	6277.1	91.815593	83.211071	512.732535		.414386
G11	210090P15_G	NOCALL	D.Low Probability	3.756429	.989661	5515.6	52.539761	19.105612	590.124591		.972661
G12	201322P9_G	G	A.Conservative	4.284497	.995425	6445.3	31.769784	29.282398	538.106768		.44442
G12	201694P4_G	G	A.Conservative	3.480414	.995991	5337.5	92.274974	72.737023	575.601397		.44442
G12	208825P7_G	G	A.Conservative	4.901672	.996089	7129.7	29.91393	30.430375	495.868854		.44442
G12	209189P2_G	G	A.Conservative	4.28763	.997074	6277.1	105.492525	94.937968	523.840113		.44442
G12	210090P15_G	NOCALL	D.Low Probability	3.089782	.996238	5515.6	36.676778	13.528198	590.50556		1.021036
G13	201322P9_G	G	A.Conservative	3.088155	.991012	6445.3	16.006669	17.434838	484.609112		.373971
G13	201694P4_G	G	A.Conservative	2.044757	.995846	5337.5	48.833099	44.761247	499.716552		.373971
G13	208825P7_G	G	A.Conservative	4.018254	.99704	7129.7	15.17925	18.389101	476.054588		.373971
G13	209189P2_G	G	A.Conservative	3.092514	.995443	6277.1	55.023223	58.383432	471.023053		.373971
G13	210090P15_G	NOCALL	D.Low Probability	2.125398	.157357	5515.6	2.263473	1.115074	568.695719		.663185
G14	201322P9_G	G	A.Conservative	2.767335	.992165	6445.3	16.114533	19.812107	566.528733		.343053
G14	201694P4_G	G	A.Conservative	2.142236	.998008	5337.5	58.828594	61.22634	560.362536		.343053
G14	208825P7_G	G	A.Conservative	3.059186	.996544	7129.7	14.951668	20.371497	549.55594		.343053
G14	209189P2_G	G	A.Conservative	2.774024	.996829	6277.1	58.394013	70.009611	550.136194		.343053
G14	210090P15_G	NOCALL	D.Low Probability	2.383282	.989614	5515.6	32.203531	13.695915	580.744849		.850186
G15	201322P9_G	G	A.Conservative	3.894164	.993289	6445.3	20.922578	22.815476	533.740608		.345945
G15	201694P4_G	G	A.Conservative	3.227183	.995212	5337.5	69.050259	63.698599	576.063571		.345945
G15	208825P7_G	G	A.Conservative	4.751239	.996819	7129.7	22.666983	27.477721	538.776096		.345945
G15	209189P2_G	G	A.Conservative	3.899669	.996152	6277.1	70.972705	75.437596	511.167357		.345945
G15	210090P15_G	NOCALL	D.Low Probability	2.959661	.217262	5515.6	2.796827	1.483811	570.318735		.86513
G16	201322P9_G	G	A.Conservative	5.597203	.992249	6445.3	22.225091	16.753211	463.397543		.45657
G16	201694P4_G	G	A.Conservative	4.203228	.996167	5337.5	90.639218	57.427417	493.386005		.45657
G16	208825P7_G	G	A.Conservative	7.479346	.997035	7129.7	22.502514	18.955386	425.02055		.45657
G16	209189P2_G	G	A.Conservative	5.602022	.99415	6277.1	85.332051	62.628753	450.364711		.45657
G16	210090P15_G	NOCALL	D.Low Probability	3.933247	.992883	5515.6	40.034577	12.172825	516.321228		.996114
G17	201322P9_G	G	A.Conservative	4.473933	.99444	6445.3	24.498186	22.263795	501.17336		.402673
G17	201694P4_G	G	A.Conservative	3.139816	.996186	5337.5	103.28648	78.257651	516.985219		.402673
G17	208825P7_G	G	A.Conservative	6.032408	.996851	7129.7	23.052575	23.472656	440.859098		.402673
G17	209189P2_G	G	A.Conservative	4.481389	.996197	6277.1	87.535979	77.384924	487.393993		.402673
G17	210090P15_G	NOCALL	D.Low Probability	3.255858	.985727	5515.6	37.826252	13.737304	560.099006		1.086212
G18	201322P9_G	G	A.Conservative	3.484504	.994227	6445.3	20.739455	21.595922	557.603313		.386389
G18	201694P4_G	G	A.Conservative	2.540059	.998989	5337.5	78.109729	69.530303	552.573562		.386389
G18	208825P7_G	G	A.Conservative	4.621971	.996429	7129.7	20.27092	23.310814	532.253487		.386389
G18	209189P2_G	G	A.Conservative	3.485987	.998154	6277.1	74.088766	75.319198	542.206213		.386389
G18	210090P15_G	NOCALL	D.Low Probability	2.69222	.787502	5515.6	12.067039	4.867215	566.335565		.879994
G19	201322P9_G	G	A.Conservative	1.426767	.992018	6445.3	21.146168	23.359352	603.997752		.389155
G19	201694P4_G	G	A.Conservative	1.213485	.994969	5337.5	51.706405	48.09353	576.796695		.389155
G19	208825P7_G	G	A.Conservative	1.975645	.995248	7129.7	22.515355	27.616956	567.727291		.389155
G19	209189P2_G	G	A.Conservative	1.437985	.995111	6277.1	72.319137	77.854248	587.721321		.389155
G19	210090P15_G	NOCALL	D.Low Probability	1.537538	.992114	5515.6	38.707937	14.076836	562.703714		.962624
G20	201322P9_G	G	A.Conservative	2.941291	.992638	6445.3	22.640299	22.148313	541.726151		.400618
G20	201694P4_G	G	A.Conservative	2.254759	.996818	5337.5	88.172589	72.387021	552.222921		.400618
G20	208825P7_G	G	A.Conservative	4.39571	.996904	7129.7	23.67993	25.825979	479.198398		.400618
G20	209189P2_G	G	A.Conservative	2.939045	.995201	6277.1	76.087241	72.472672	526.290679		.400618
G20	210090P15_G	NOCALL	D.Low Probability	2.520684	.336664	5515.6	5.531968	2.142984	551.78539		.836389
G21	201322P9_G	G	A.Conservative	3.87808	.995724	6445.3	28.234895	22.219754	547.047909		.411563
G21	201694P4_G	G	A.Conservative	3.196587	.992542	5337.5	51.84805	34.09562	612.609026		.411563
G21	208825P7_G	G	A.Conservative	4.3566	.99747	7129.7	21.241963	18.970142	499.058335		.411563
G21	209189P2_G	G	A.Conservative	3.867059	.996658	6277.1	73.829562	56.516412	527.168553		.411563
G21	210090P15_G	NOCALL	D.Low Probability	3.103936	.991098	5515.6	26.905346	7.904744	589.508196		1.063543
G22	201322P9_G	G	A.Conservative	4.34099	.991837	6445.3	21.3562	17.973952	517.328752		.390557
G22	201694P4_G	G	A.Conservative	3.306815	.990963	5337.5	56.890672	40.153671	531.970946		.390557
G22	208825P7_G	G	A.Conservative	5.673762	.997137	7129.7	15.937925	16.22231	446.657652		.390557
G22	209189P2_G	G	A.Conservative	4.311998	.993799	6277.1	71.01815	58.172081	504.917475		.390557
G22	210090P15_G	NOCALL	D.Low Probability	3.17697	.119593	5515.6	1.64174	.858465	568.510013		.689975
G23	201322P9_G	G	A.Conservative	4.563942	.995255	6445.3	27.9345	26.930953	481.032984		.429966
G23	201694P4_G	G	A.Conservative	3.416001	.995366	5337.5	28.316648	22.948418	532.785773		.429966
G23	208825P7_G	G	A.Conservative	6.144154	.99829	7129.7	23.100357	24.776966	464.882629		.429966
G23	209189P2_G	G	A.Conservative	4.549348	.997402	6277.1	29.524339	27.729426	512.906225		.429966
G23	210090P15_G	NOCALL	D.Low Probability	3.250634	.441668	5515.6	6.259018	2.763361	539.179082		.954079
G24	201322P9_G	G	A.Conservative	4.436758	.987418	6445.3	9.841096	9.962183	518.556537		.389022
G24	201694P4_G	NOCALL	D.Low Probability	2.586095	.453044	5337.5	7.883653	2.802216	588.791559		.956372
G24	208825P7_G	NOCALL	I.Bad Spectrum	0	0	0	0	0	0		0
G24	209189P2_G	G	A.Conservative	4.216391	.99676	6277.1	18.640765	18.376346	545.679721		.389022
G24	210090P15_G	G	C.Aggressive	2.892996	.986588	5515.6	16.24478	5.950607	562.368645		.956372
H01	201322P9_G	G	A.Conservative	.431197	.997711	6445.3	28.090713	24.573415	625.627139		.447488
H01	201694P4_G	G	A.Conservative	.103873	.995773	5337.5	95.211252	71.041788	611.968307		.447488
H01	208825P7_G	G	A.Conservative	.564074	.998045	7129.7	27.944329	27.041951	592.034405		.447488
H01	209189P2_G	G	A.Conservative	.433346	.998209	6277.1	80.71058	68.904774	607.704056		.447488
H01	210090P15_G	NOCALL	D.Low Probability	.027732	.98675	5515.6	32.17962	11.3507	612.579517		.965338
H02	201322P9_G	G	A.Conservative	.946899	.993264	6445.3	26.791448	23.814453	665.43958		.415942
H02	201694P4_G	G	A.Conservative	.702695	.997687	5337.5	84.039163	63.134921	654.095667		.415942
H02	208825P7_G	G	A.Conservative	.944879	.997731	7129.7	22.444744	22.192766	615.028924		.415942
H02	209189P2_G	G	A.Conservative	.949888	.996566	6277.1	85.27787	73.862743	646.858038		.415942
H02	210090P15_G	NOCALL	D.Low Probability	.542857	.25695	5515.6	4.754199	1.633722	621.227992		.94092
H03	201322P9_G	G	A.Conservative	3.010582	.991139	6445.3	21.434313	19.500826	523.133566		.439001
H03	201694P4_G	G	A.Conservative	2.566027	.996611	5337.5	77.875371	60.438997	573.117028		.439001
H03	208825P7_G	G	A.Conservative	3.410065	.998072	7129.7	19.622525	19.735832	455.222581		.439001
H03	209189P2_G	G	A.Conservative	3.012202	.995171	6277.1	74.449127	66.097529	508.760716		.439001
H03	210090P15_G	NOCALL	D.Low Probability	2.219414	.303902	5515.6	5.916388	1.94913	581.003733		1.108882
H04	201322P9_G	G	A.Conservative	3.601755	.991619	6445.3	25.037902	20.278176	528.456152		.433969
H04	201694P4_G	G	A.Conservative	2.974064	.99838	5337.5	96.594215	65.97518	531.387012		.433969
H04	208825P7_G	G	A.Conservative	3.89944	.994349	7129.7	19.737108	17.822825	512.259814		.433969
H04	209189P2_G	G	A.Conservative	3.602513	.99723	6277.1	86.27412	68.067299	512.747383		.433969
H04	210090P15_G	NOCALL	D.Low Probability	2.573329	.983762	5515.6	26.018159	8.59423	560.794543		.914358
H05	201322P9_G	G	A.Conservative	3.101725	.990352	6445.3	18.870578	16.481887	536.865431		.397981
H05	201694P4_G	G	A.Conservative	2.184223	.99823	5337.5	74.135291	54.357255	554.390564		.397981
H05	208825P7_G	G	A.Conservative	4.574982	.997241	7129.7	17.702184	17.780062	511.873815		.397981
H05	209189P2_G	G	A.Conservative	3.110087	.996997	6277.1	76.988353	65.451865	522.045394		.397981
H05	210090P15_G	NOCALL	D.Low Probability	1.963467	.797404	5515.6	12.849441	4.918309	568.088677		.983952
H06	201322P9_G	G	A.Conservative	2.976756	.995714	6445.3	22.635341	30.219766	564.04767		.382559
H06	201694P4_G	G	A.Conservative	2.364887	.997276	5337.5	70.329511	80.056999	586.094889		.382559
H06	208825P7_G	G	A.Conservative	3.656955	.997847	7129.7	21.377573	31.33694	499.137746		.382559
H06	209189P2_G	G	A.Conservative	2.978904	.99729	6277.1	69.125387	90.133673	550.081028		.382559
H06	210090P15_G	NOCALL	D.Low Probability	2.349424	.411911	5515.6	6.597154	2.633032	592.927486		.933992
H07	201322P9_G	G	A.Conservative	2.342144	.995144	6445.3	30.670754	26.046192	609.96294		.464404
H07	201694P4_G	G	A.Conservative	2.480223	.999092	5337.5	111.023795	78.44419	627.898665		.464404
H07	208825P7_G	G	A.Conservative	2.337554	.997485	7129.7	30.030986	28.539586	512.147503		.464404
H07	209189P2_G	G	A.Conservative	2.346326	.996397	6277.1	95.708105	79.058295	591.980882		.464404
H07	210090P15_G	NOCALL	D.Low Probability	1.272403	.362508	5515.6	7.000779	2.285225	576.98313		.998115
H08	201322P9_G	G	A.Conservative	1.962198	.991953	6445.3	24.408379	23.893431	582.934456		.420743
H08	201694P4_G	G	A.Conservative	1.862694	.997767	5337.5	98.273622	81.069224	585.193125		.420743
H08	208825P7_G	G	A.Conservative	2.607278	.997269	7129.7	24.102715	26.2145	544.31627		.420743
H08	209189P2_G	G	A.Conservative	1.962557	.996913	6277.1	83.577691	79.715952	566.804422		.420743
H08	210090P15_G	NOCALL	D.Low Probability	1.571614	.473645	5515.6	7.848454	2.966416	585.948326		1.026439
H09	201322P9_G	G	A.Conservative	2.879652	.991001	6445.3	19.114539	17.618988	530.385626		.394858
H09	201694P4_G	G	A.Conservative	2.198684	.998419	5337.5	84.612899	65.808819	573.838938		.394858
H09	208825P7_G	G	A.Conservative	3.48528	.997458	7129.7	18.272693	22.635395	536.703454		.394858
H09	209189P2_G	G	A.Conservative	2.885465	.996865	6277.1	67.459517	60.582883	511.280332		.394858
H09	210090P15_G	G	A.Conservative	2.193082	.994357	5515.6	31.526092	25.19273	592.649556		.394858
H10	201322P9_G	G	A.Conservative	4.313143	.997692	6445.3	25.227564	20.405423	510.136276		.451607
H10	201694P4_G	G	A.Conservative	3.44488	.994087	5337.5	96.261085	65.659544	523.778596		.451607
H10	208825P7_G	G	A.Conservative	4.661311	.997012	7129.7	23.891953	21.526241	498.57443		.451607
H10	209189P2_G	G	A.Conservative	4.325054	.99684	6277.1	90.115485	71.012845	497.187467		.451607
H10	210090P15_G	NOCALL	D.Low Probability	2.951131	.992413	5515.6	55.024576	20.838824	581.646711		.947626
H11	201322P9_G	G	A.Conservative	2.69486	.991225	6445.3	22.095857	22.021964	541.146919		.409509
H11	201694P4_G	G	A.Conservative	2.290204	.995062	5337.5	93.715902	79.926182	548.482662		.409509
H11	208825P7_G	G	A.Conservative	3.179624	.997059	7129.7	20.870763	24.927232	528.905718		.409509
H11	209189P2_G	G	A.Conservative	2.697436	.996932	6277.1	81.195338	79.017682	526.16102		.409509
H11	210090P15_G	NOCALL	D.Low Probability	2.241409	.983929	5515.6	18.226522	6.999445	570.027748		.921039
H12	201322P9_G	G	A.Conservative	2.901512	.991488	6445.3	23.547306	21.822252	541.031458		.385569
H12	201694P4_G	G	A.Conservative	2.215793	.997967	5337.5	76.121575	58.250867	544.365695		.385569
H12	208825P7_G	G	A.Conservative	3.986862	.997077	7129.7	22.608047	23.597842	496.310985		.385569
H12	209189P2_G	G	A.Conservative	2.905072	.997294	6277.1	72.183437	64.983569	526.726564		.385569
H12	210090P15_G	NOCALL	D.Low Probability	2.216876	.98766	5515.6	21.73756	7.115189	548.392905		1.018022
H13	201322P9_G	G	A.Conservative	1.701127	.994777	6445.3	23.375623	21.458261	556.020572		.431927
H13	201694P4_G	G	A.Conservative	1.370786	.997586	5337.5	74.629005	57.611942	565.790448		.431927
H13	208825P7_G	G	A.Conservative	2.382786	.998071	7129.7	22.236122	22.728861	497.885217		.431927
H13	209189P2_G	G	A.Conservative	1.69992	.996052	6277.1	77.256578	69.082677	540.876454		.431927
H13	210090P15_G	G	A.Conservative	1.45743	.997392	5515.6	28.496528	22.621772	569.925128		.431927
H14	201322P9_G	G	A.Conservative	2.4411	.992828	6445.3	26.860986	21.778348	510.364343		.453377
H14	201694P4_G	G	A.Conservative	1.783514	.997072	5337.5	80.551758	55.156059	542.174345		.453377
H14	208825P7_G	G	A.Conservative	2.882049	.997639	7129.7	26.39882	23.824982	493.813413		.453377
H14	209189P2_G	G	A.Conservative	2.442978	.9969	6277.1	75.852023	59.928233	496.107681		.453377
H14	210090P15_G	NOCALL	D.Low Probability	1.523761	.253309	5515.6	5.14021	1.644088	594.591127		1.060326
H15	201322P9_G	G	A.Conservative	2.630904	.991717	6445.3	26.155716	23.306205	550.112379		.441914
H15	201694P4_G	G	A.Conservative	2.26716	.996238	5337.5	103.015801	76.758767	545.263818		.441914
H15	208825P7_G	G	A.Conservative	3.933351	.99747	7129.7	24.90478	24.785011	501.5908		.441914
H15	209189P2_G	G	A.Conservative	2.631005	.996604	6277.1	103.903744	90.116227	536.160866		.441914
H15	210090P15_G	NOCALL	D.Low Probability	1.886833	.9898	5515.6	27.864921	10.23005	567.070145		.995781
H16	201322P9_G	G	A.Conservative	2.996535	.990022	6445.3	21.188016	18.315587	522.738442		.407707
H16	201694P4_G	G	A.Conservative	2.423993	.997376	5337.5	90.195989	65.502802	543.606531		.407707
H16	208825P7_G	G	A.Conservative	3.919885	.996826	7129.7	19.001493	18.347117	442.601083		.407707
H16	209189P2_G	G	A.Conservative	3.001769	.996362	6277.1	75.270682	63.34206	507.89452		.407707
H16	210090P15_G	NOCALL	D.Low Probability	2.489257	.992392	5515.6	42.089712	15.9228	565.64033		.944001
H17	201322P9_G	G	A.Conservative	3.914173	.994625	6445.3	30.53574	37.2986	539.817825		.420151
H17	201694P4_G	G	A.Conservative	3.41666	.996643	5337.5	109.745855	114.406752	579.69525		.420151
H17	208825P7_G	G	A.Conservative	4.9092	.997043	7129.7	27.527602	36.909851	497.786325		.420151
H17	209189P2_G	G	A.Conservative	3.922499	.996197	6277.1	95.878102	114.410788	526.001863		.420151
H17	210090P15_G	NOCALL	D.Low Probability	2.920362	.991392	5515.6	34.824379	14.122418	579.059235		.893046
H18	201322P9_G	G	A.Conservative	3.648958	.991194	6445.3	22.575353	17.931907	548.788603		.4495
H18	201694P4_G	G	A.Conservative	3.297972	.995279	5337.5	102.405752	67.376514	557.933517		.4495
H18	208825P7_G	G	A.Conservative	4.615888	.998114	7129.7	24.287417	21.692278	484.828365		.4495
H18	209189P2_G	G	A.Conservative	3.653681	.997186	6277.1	87.370726	67.444275	533.500711		.4495
H18	210090P15_G	NOCALL	D.Low Probability	2.540011	.183422	5515.6	3.118684	1.214314	573.153544		.975737
H19	201322P9_G	G	A.Conservative	2.770051	.996559	6445.3	20.86495	19.737178	488.798043		.399191
H19	201694P4_G	G	A.Conservative	2.084166	.998073	5337.5	57.121465	45.726745	527.206144		.399191
H19	208825P7_G	G	A.Conservative	3.014458	.996721	7129.7	20.1759	21.210777	471.930291		.399191
H19	209189P2_G	G	A.Conservative	2.771354	.996828	6277.1	57.863881	53.35656	475.724927		.399191
H19	210090P15_G	NOCALL	D.Low Probability	1.041103	.99088	5515.6	30.903052	10.850943	567.067233		.960455
H20	201322P9_G	G	A.Conservative	2.692751	.982919	6445.3	11.824534	9.89529	536.300775		.464593
H20	201694P4_G	G	A.Conservative	2.235874	.997609	5337.5	58.757614	41.264427	488.968736		.464593
H20	208825P7_G	G	A.Conservative	3.385616	.998009	7129.7	10.382754	15.905132	478.633975		.464593
H20	209189P2_G	G	A.Conservative	2.689469	.997044	6277.1	50.916387	41.4913	520.781156		.464593
H20	210090P15_G	NOCALL	D.Low Probability	1.334915	.99087	5515.6	20.732755	6.732731	557.117358		1.124009
H21	201322P9_G	G	A.Conservative	4.144167	.989916	6445.3	24.485022	19.818607	453.712625		.406408
H21	201694P4_G	G	A.Conservative	2.884434	.995591	5337.5	91.66593	62.334298	495.300013		.406408
H21	208825P7_G	G	A.Conservative	5.519426	.996513	7129.7	18.711763	16.939813	453.68528		.406408
H21	209189P2_G	G	A.Conservative	4.146712	.996856	6277.1	78.706512	62.008879	442.594081		.406408
H21	210090P15_G	NOCALL	D.Low Probability	2.71661	.986582	5515.6	32.714152	10.25216	530.026993		1.043561
H22	201322P9_G	G	A.Conservative	3.982527	.994168	6445.3	29.0387	22.526388	540.533714		.423073
H22	201694P4_G	G	A.Conservative	3.102146	.996212	5337.5	94.061994	61.129713	528.025857		.423073
H22	208825P7_G	G	A.Conservative	5.073173	.995916	7129.7	21.326384	20.113087	506.506631		.423073
H22	209189P2_G	G	A.Conservative	3.961161	.99548	6277.1	92.878356	70.101934	529.104944		.423073
H22	210090P15_G	NOCALL	D.Low Probability	2.903722	.976246	5515.6	23.168453	5.965507	541.022047		1.146351
H23	201322P9_G	G	A.Conservative	3.641183	.996066	6445.3	26.806145	25.159887	548.824129		.432522
H23	201694P4_G	NOCALL	D.Low Probability	2.459044	.995154	5337.5	53.230855	18.549049	569.640076		1.010522
H23	208825P7_G	G	A.Conservative	3.901556	.997832	7129.7	30.824479	32.170228	539.201361		.432522
H23	209189P2_G	G	A.Conservative	3.422051	.995664	6277.1	41.329185	37.797528	563.561428		.432522
H23	210090P15_G	NOCALL	D.Low Probability	2.681565	.4656	5515.6	8.034058	2.879057	542.923947		1.010522
H24	201322P9_G	G	A.Conservative	3.458173	.991142	6445.3	11.972275	11.48063	562.258273		.41561
H24	201694P4_G	NOCALL	D.Low Probability	2.095161	.650642	5337.5	10.698065	3.978804	572.884976		.935164
H24	208825P7_G	NOCALL	D.Low Probability	4.486773	.512792	7129.7	6.473237	3.174368	390.326516		.935164
H24	209189P2_G	G	A.Conservative	3.439783	.995607	6277.1	20.083191	18.751531	548.926778		.41561
H24	210090P15_G	G	B.Moderate	2.3576	.906272	5515.6	19.062756	7.289488	510.744644		.935164
I01	201322P9_G	G	A.Conservative	.843408	.992858	6445.3	23.466136	26.536137	658.797529		.376831
I01	201694P4_G	G	A.Conservative	.849351	.996833	5337.5	60.274163	57.378672	648.593846		.376831
I01	208825P7_G	G	A.Conservative	1.111487	.997856	7129.7	26.188327	32.888808	622.410413		.376831
I01	209189P2_G	G	A.Conservative	.839388	.997876	6277.1	71.973934	79.30078	642.090909		.376831
I01	210090P15_G	NOCALL	D.Low Probability	.325213	.367661	5515.6	5.044374	2.3417	607.494591		.814027
I02	201322P9_G	G	A.Conservative	3.244377	.988658	6445.3	19.402992	20.181094	496.222313		.443152
I02	201694P4_G	G	A.Conservative	2.390758	.992137	5337.5	59.564509	53.011784	523.809052		.443152
I02	208825P7_G	G	A.Conservative	4.103869	.997045	7129.7	18.213836	20.838584	554.03781		.443152
I02	209189P2_G	G	A.Conservative	3.250491	.994805	6277.1	68.408592	69.504255	483.55049		.443152
I02	210090P15_G	NOCALL	D.Low Probability	2.143818	.417342	5515.6	8.016644	2.604015	547.487057		1.130583
I03	201322P9_G	NOCALL	D.Low Probability	4.359167	.993667	6445.3	50.226536	16.950739	513.088844		1.079229
I03	201694P4_G	G	A.Conservative	4.237697	.99369	5337.5	61.756677	50.111733	549.458543		.440803
I03	208825P7_G	G	A.Conservative	6.674556	.996601	7129.7	15.584735	16.549931	431.566201		.440803
I03	209189P2_G	G	A.Conservative	5.238977	.99517	6277.1	70.05765	65.474653	476.769252		.440803
I03	210090P15_G	NOCALL	D.Low Probability	3.735398	.990435	5515.6	38.943612	11.209511	547.584363		1.079229
I04	201322P9_G	G	A.Conservative	5.506454	.994115	6445.3	28.478378	38.097932	479.345365		.481736
I04	201694P4_G	G	A.Conservative	4.727725	.995683	5337.5	74.732975	86.336477	530.838142		.481736
I04	208825P7_G	G	A.Conservative	7.149991	.997606	7129.7	26.616356	38.509379	409.631708		.481736
I04	209189P2_G	G	A.Conservative	5.512311	.99563	6277.1	97.350256	127.587406	466.793641		.481736
I04	210090P15_G	NOCALL	D.Low Probability	3.789911	.306495	5515.6	5.822685	1.993146	555.719466		1.078943
I05	201322P9_G	G	A.Conservative	4.844793	.995337	6445.3	12.099382	12.05334	469.791403		.394216
I05	201694P4_G	G	A.Conservative	3.692462	.995325	5337.5	51.667714	43.855451	514.318048		.394216
I05	208825P7_G	G	A.Conservative	5.4263	.993564	7129.7	11.48921	12.667219	415.230194		.394216
I05	209189P2_G	G	A.Conservative	4.855522	.994304	6277.1	47.125606	45.809697	459.376689		.394216
I05	210090P15_G	NOCALL	D.Low Probability	3.337825	.994904	5515.6	39.246498	17.989288	545.299796		.991115
I06	201322P9_G	G	A.Conservative	5.350129	.992995	6445.3	21.647189	18.466285	496.691291		.457829
I06	201694P4_G	G	A.Conservative	3.869226	.995231	5337.5	71.432069	51.202997	523.334861		.457829
I06	208825P7_G	G	A.Conservative	7.220159	.998498	7129.7	20.196346	21.63644	456.412995		.457829
I06	209189P2_G	G	A.Conservative	5.342805	.994967	6277.1	77.829445	64.665558	483.721589		.457829
I06	210090P15_G	NOCALL	D.Low Probability	3.324651	.990803	5515.6	27.944108	8.199108	558.673813		1.087887
I07	201322P9_G	G	A.Conservative	2.35931	.995922	6445.3	17.290442	24.810458	523.045894		.387454
I07	201694P4_G	G	A.Conservative	2.127909	.997438	5337.5	68.393465	83.900535	559.891978		.387454
I07	208825P7_G	G	A.Conservative	1.957389	.998458	7129.7	17.610459	27.62401	486.071497		.387454
I07	209189P2_G	G	A.Conservative	2.362005	.994451	6277.1	55.977603	78.520607	508.335708		.387454
I07	210090P15_G	NOCALL	D.Low Probability	1.088406	.258163	5515.6	4.474668	1.711768	560.041011		.96706
I08	201322P9_G	G	A.Conservative	3.934695	.992569	6445.3	28.240461	24.918942	503.881727		.440208
I08	201694P4_G	G	A.Conservative	3.228805	.99644	5337.5	107.55144	79.550765	558.03872		.440208
I08	208825P7_G	G	A.Conservative	4.796406	.996796	7129.7	27.15376	26.739011	445.239908		.440208
I08	209189P2_G	G	A.Conservative	3.939566	.99598	6277.1	88.020088	75.618291	490.711131		.440208
I08	210090P15_G	NOCALL	D.Low Probability	3.069574	.989949	5515.6	22.779993	7.695515	610.568038		.976707
I09	201322P9_G	G	A.Conservative	4.20839	.997161	6445.3	28.271122	31.874008	525.097824		.378402
I09	201694P4_G	G	A.Conservative	3.51709	.998129	5337.5	60.737461	58.914036	604.392259		.378402
I09	208825P7_G	G	A.Conservative	5.702226	.997609	7129.7	26.349947	32.662575	497.276008		.378402
I09	209189P2_G	G	A.Conservative	4.209495	.995722	6277.1	68.453636	75.424884	511.043282		.378402
I09	210090P15_G	NOCALL	D.Low Probability	2.883128	.255689	5515.6	4.447507	1.655478	589.757821		.979349
I10	201322P9_G	G	A.Conservative	3.634319	.99166	6445.3	20.238273	18.402331	615.993301		.445074
I10	201694P4_G	G	A.Conservative	3.426471	.998687	5337.5	82.206314	63.601908	615.755943		.445074
I10	208825P7_G	G	A.Conservative	3.70627	.991458	7129.7	20.842048	20.974532	513.255783		.445074
I10	209189P2_G	G	A.Conservative	3.630687	.998036	6277.1	70.165005	62.248224	601.554736		.445074
I10	210090P15_G	NOCALL	D.Low Probability	3.42264	.392409	5515.6	4.941992	2.470112	570.517295		.956412
I11	201322P9_G	G	A.Conservative	4.51347	.994516	6445.3	20.128595	19.158239	506.24304		.399849
I11	201694P4_G	G	A.Conservative	3.679704	.995824	5337.5	72.940189	59.058698	507.693301		.399849
I11	208825P7_G	G	A.Conservative	5.961087	.998365	7129.7	19.831676	20.924629	458.605879		.399849
I11	209189P2_G	G	A.Conservative	4.516753	.996582	6277.1	72.635507	67.440007	489.203345		.399849
I11	210090P15_G	NOCALL	D.Low Probability	3.161446	.990319	5515.6	16.398626	6.202593	565.946011		.898806
I12	201322P9_G	G	A.Conservative	4.024583	.9869	6445.3	17.852888	15.966934	510.349821		.455323
I12	201694P4_G	G	A.Conservative	3.198608	.994689	5337.5	75.882855	57.832421	521.013792		.455323
I12	208825P7_G	G	A.Conservative	5.028317	.994933	7129.7	18.391615	18.187995	445.071114		.455323
I12	209189P2_G	G	A.Conservative	4.03283	.995265	6277.1	67.738488	59.114418	499.174489		.455323
I12	210090P15_G	NOCALL	D.Low Probability	2.892841	.225857	5515.6	4.427615	1.490367	554.566642		.962324
I13	201322P9_G	G	A.Conservative	3.828133	.994434	6445.3	21.066524	14.619079	460.699893		.492514
I13	201694P4_G	G	A.Conservative	3.170437	.997187	5337.5	78.550658	45.721139	489.626021		.492514
I13	208825P7_G	G	A.Conservative	4.973251	.997127	7129.7	22.767126	17.677319	419.421358		.492514
I13	209189P2_G	G	A.Conservative	3.836431	.994514	6277.1	72.528251	48.989505	447.620685		.492514
I13	210090P15_G	NOCALL	D.Low Probability	2.198129	.29408	5515.6	5.634448	1.882995	549.360902		1.003953
I14	201322P9_G	G	A.Conservative	.771007	.998646	6445.3	15.44071	16.501614	693.459904		.344809
I14	201694P4_G	G	A.Conservative	.607587	.997931	5337.5	62.865229	56.322026	656.705308		.344809
I14	208825P7_G	G	A.Conservative	1.07728	.998841	7129.7	19.319287	23.064737	637.195068		.344809
I14	209189P2_G	G	A.Conservative	.770844	.997109	6277.1	57.979195	60.319422	677.241504		.344809
I14	210090P15_G	NOCALL	I.Bad Spectrum	0	0	0	0	0	0		0
I15	201322P9_G	G	A.Conservative	3.287321	.996828	6445.3	25.749528	25.546331	607.650965		.474929
I15	201694P4_G	G	A.Conservative	3.496474	.996884	5337.5	43.039319	36.0791	640.930892		.474929
I15	208825P7_G	G	A.Conservative	3.477695	.998069	7129.7	25.626275	28.104842	522.310267		.474929
I15	209189P2_G	G	A.Conservative	3.292323	.998688	6277.1	63.523763	61.466442	591.977017		.474929
I15	210090P15_G	NOCALL	D.Low Probability	3.761803	.23946	5515.6	4.566866	1.565962	593.447053		1.052644
I16	201322P9_G	G	A.Conservative	4.647408	.995716	6445.3	28.536264	25.747325	539.428883		.469144
I16	201694P4_G	G	A.Conservative	4.000084	.997509	5337.5	80.529283	61.177075	580.500037		.469144
I16	208825P7_G	G	A.Conservative	5.011254	.996802	7129.7	29.176717	29.244398	484.343585		.469144
I16	209189P2_G	G	A.Conservative	4.649392	.99618	6277.1	84.498325	74.294452	525.434004		.469144
I16	210090P15_G	NOCALL	D.Low Probability	3.303479	.767845	5515.6	14.302379	4.669871	582.595838		1.006636
I17	201322P9_G	G	A.Conservative	5.037397	.992484	6445.3	26.086418	24.787113	483.748884		.386746
I17	201694P4_G	G	A.Conservative	3.901517	.996891	5337.5	100.909984	79.981313	510.754343		.386746
I17	208825P7_G	G	A.Conservative	6.835192	.997493	7129.7	21.146274	22.499079	440.207525		.386746
I17	209189P2_G	G	A.Conservative	5.042869	.996279	6277.1	84.806128	78.381637	469.574639		.386746
I17	210090P15_G	NOCALL	D.Low Probability	3.292611	.98499	5515.6	31.65964	11.781248	547.685019		.996691
I18	201322P9_G	G	A.Conservative	4.331099	.992175	6445.3	23.923237	18.442475	528.221727		.477108
I18	201694P4_G	G	A.Conservative	3.506376	.99589	5337.5	87.071784	56.663789	552.831283		.477108
I18	208825P7_G	G	A.Conservative	5.98636	.998946	7129.7	21.533335	18.48514	424.57117		.477108
I18	209189P2_G	G	A.Conservative	4.337915	.997694	6277.1	85.965465	64.574249	512.72619		.477108
I18	210090P15_G	NOCALL	D.Low Probability	2.873177	.954101	5515.6	16.953323	5.811219	561.657574		1.056339
I19	201322P9_G	G	A.Conservative	3.081177	.996165	6445.3	17.252825	17.033411	552.65404		.435664
I19	201694P4_G	G	A.Conservative	2.599858	.993435	5337.5	57.692547	47.998494	554.211323		.435664
I19	208825P7_G	G	A.Conservative	3.079546	.997007	7129.7	15.38427	16.855852	485.137396		.435664
I19	209189P2_G	G	A.Conservative	3.089925	.997308	6277.1	51.319808	49.374728	536.148426		.435664
I19	210090P15_G	NOCALL	D.Low Probability	2.566835	0	5515.6	.303058	.12682	574.739015		.983343
I20	201322P9_G	G	A.Conservative	5.066237	.990247	6445.3	22.957359	22.238726	467.014443		.436594
I20	201694P4_G	G	A.Conservative	3.680551	.99454	5337.5	88.533133	72.737815	512.364658		.436594
I20	208825P7_G	G	A.Conservative	7.314381	.997664	7129.7	21.326403	22.8748	417.078059		.436594
I20	209189P2_G	G	A.Conservative	5.066189	.996434	6277.1	77.309953	73.038928	455.366149		.436594
I20	210090P15_G	NOCALL	D.Low Probability	2.863521	.988157	5515.6	37.320463	12.788269	557.655116		1.02509
I21	201322P9_G	G	A.Conservative	5.831914	.988244	6445.3	23.770187	19.745724	459.542429		.446484
I21	201694P4_G	G	A.Conservative	4.417275	.992607	5337.5	97.78828	68.201576	520.66567		.446484
I21	208825P7_G	G	A.Conservative	7.474538	.995256	7129.7	21.398005	19.842334	396.771405		.446484
I21	209189P2_G	G	A.Conservative	5.825126	.994987	6277.1	82.86933	67.029027	448.744168		.446484
I21	210090P15_G	NOCALL	D.Low Probability	3.640796	.983716	5515.6	23.738674	8.216766	564.903017		1.015937
I22	201322P9_G	G	A.Conservative	6.313438	.98973	6445.3	22.399877	19.943817	438.097063		.446619
I22	201694P4_G	G	A.Conservative	4.600173	.995965	5337.5	53.454235	40.510595	446.174185		.446619
I22	208825P7_G	G	A.Conservative	9.084315	.997231	7129.7	24.5616	24.210319	402.344865		.446619
I22	209189P2_G	G	A.Conservative	6.312328	.994243	6277.1	73.275731	63.656563	426.376811		.446619
I22	210090P15_G	NOCALL	D.Low Probability	3.443035	.229398	5515.6	4.199874	1.523111	495.930707		.939244
I23	201322P9_G	G	A.Conservative	4.249203	.995189	6445.3	32.85926	29.860667	571.290737		.442181
I23	201694P4_G	G	A.Conservative	3.352607	.996799	5337.5	27.624667	20.860455	598.739197		.442181
I23	208825P7_G	G	A.Conservative	5.194493	.998277	7129.7	27.763509	28.239553	523.766932		.442181
I23	209189P2_G	G	A.Conservative	4.013784	.997548	6277.1	34.844832	30.792885	586.751009		.442181
I23	210090P15_G	NOCALL	D.Low Probability	3.118662	.258668	5515.6	5.309593	1.643628	590.002771		1.077449
I24	201322P9_G	G	A.Conservative	4.194516	.99169	6445.3	12.984967	12.523665	492.968447		.405571
I24	201694P4_G	NOCALL	D.Low Probability	2.864725	.993128	5337.5	22.198642	7.408207	573.769742		.994111
I24	208825P7_G	NOCALL	D.Low Probability	6.107418	.348144	7129.7	4.961499	2.164556	322.514096		.994111
I24	209189P2_G	G	A.Conservative	3.771538	.996353	6277.1	17.857852	16.746013	530.268203		.405571
I24	210090P15_G	G	B.Moderate	2.950019	.837097	5515.6	19.804632	6.784891	524.970393		.994111
J01	201322P9_G	G	A.Conservative	1.606488	.996689	6445.3	32.879155	32.336785	654.499302		.397413
J01	201694P4_G	G	A.Conservative	1.483946	.997274	5337.5	90.648532	75.58065	624.233861		.397413
J01	208825P7_G	G	A.Conservative	1.817448	.997684	7129.7	31.008965	33.840094	624.364964		.397413
J01	209189P2_G	G	A.Conservative	1.606346	.997124	6277.1	85.286025	81.790806	638.207574		.397413
J01	210090P15_G	NOCALL	D.Low Probability	.640284	.992448	5515.6	46.613133	16.078098	648.029858		1.017793
J02	201322P9_G	G	A.Conservative	3.662869	.996346	6445.3	39.000809	32.306222	562.427676		.463249
J02	201694P4_G	G	A.Conservative	3.015673	.996698	5337.5	78.405258	55.32271	550.472185		.463249
J02	208825P7_G	G	A.Conservative	4.435998	.996915	7129.7	31.993446	29.349292	475.467628		.463249
J02	209189P2_G	G	A.Conservative	3.659798	.997475	6277.1	97.923665	79.143222	547.20036		.463249
J02	210090P15_G	NOCALL	D.Low Probability	2.342401	.539104	5515.6	9.318766	3.329123	587.256871		.990366
J03	201322P9_G	G	A.Conservative	5.402009	.9951	6445.3	25.236185	19.094035	475.675389		.430728
J03	201694P4_G	G	A.Conservative	4.167684	.997382	5337.5	99.892184	62.78348	526.100375		.430728
J03	208825P7_G	G	A.Conservative	6.749357	.997642	7129.7	22.287356	18.971228	417.653058		.430728
J03	209189P2_G	G	A.Conservative	5.411304	.996086	6277.1	83.726496	61.573501	463.257404		.430728
J03	210090P15_G	NOCALL	D.Low Probability	3.996655	.192652	5515.6	4.122568	1.30666	570.809192		1.033531
J04	201322P9_G	G	A.Conservative	4.421659	.995921	6445.3	22.456889	22.485456	506.810104		.398893
J04	201694P4_G	G	A.Conservative	3.501722	.99663	5337.5	85.238875	71.168593	545.527815		.398893
J04	208825P7_G	G	A.Conservative	5.58083	.997386	7129.7	19.501649	21.82395	421.948324		.398893
J04	209189P2_G	G	A.Conservative	4.424705	.996069	6277.1	71.639286	69.797092	493.757984		.398893
J04	210090P15_G	NOCALL	D.Low Probability	3.505989	.122015	5515.6	2.324798	.918677	546.194464		.914863
J05	201322P9_G	G	A.Conservative	3.590901	.990038	6445.3	24.979977	25.644275	529.65895		.357417
J05	201694P4_G	G	A.Conservative	2.959519	.996355	5337.5	78.38787	67.940117	557.978187		.357417
J05	208825P7_G	G	A.Conservative	4.791627	.994766	7129.7	23.571866	26.941653	483.973038		.357417
J05	209189P2_G	G	A.Conservative	3.591058	.997247	6277.1	73.145515	73.168902	516.364543		.357417
J05	210090P15_G	G	A.Conservative	2.668934	.99118	5515.6	32.926234	15.60181	552.218686		.633943
J06	201322P9_G	G	A.Conservative	5.920431	.992225	6445.3	28.49579	24.210348	456.908627		.423457
J06	201694P4_G	G	A.Conservative	4.436725	.995246	5337.5	90.997065	64.378141	501.438204		.423457
J06	208825P7_G	G	A.Conservative	7.876848	.998247	7129.7	24.918668	23.743857	451.850377		.423457
J06	209189P2_G	G	A.Conservative	5.92608	.995515	6277.1	79.049903	65.318171	444.565537		.423457
J06	210090P15_G	NOCALL	D.Low Probability	3.800582	.990975	5515.6	27.455095	11.072181	553.404638		.889914
J07	201322P9_G	G	A.Conservative	1.788486	.994492	6445.3	23.659645	24.145013	551.321271		.384092
J07	201694P4_G	G	A.Conservative	1.074404	.998161	5337.5	86.092588	74.724289	591.238723		.384092
J07	208825P7_G	G	A.Conservative	2.246184	.99644	7129.7	23.195895	26.221942	509.444986		.384092
J07	209189P2_G	G	A.Conservative	1.789233	.995185	6277.1	82.480673	82.114801	532.408917		.384092
J07	210090P15_G	NOCALL	D.Low Probability	1.202849	.31671	5515.6	6.105519	2.046216	584.74848		.98344
J08	201322P9_G	G	A.Conservative	3.598325	.994593	6445.3	25.174437	24.896475	536.218826		.401011
J08	201694P4_G	G	A.Conservative	2.766141	.997624	5337.5	64.923034	53.888637	545.751485		.401011
J08	208825P7_G	G	A.Conservative	4.153052	.996784	7129.7	22.614395	24.924525	498.979856		.401011
J08	209189P2_G	G	A.Conservative	3.602593	.997856	6277.1	66.993796	64.522311	522.760614		.401011
J08	210090P15_G	NOCALL	D.Low Probability	2.47283	.982204	5515.6	18.660114	7.777333	560.558166		.88609
J09	201322P9_G	G	A.Conservative	4.916168	.993874	6445.3	20.916308	20.065541	488.352402		.398167
J09	201694P4_G	G	A.Conservative	3.993294	.995145	5337.5	82.723255	66.458886	500.317507		.398167
J09	208825P7_G	G	A.Conservative	6.07192	.997734	7129.7	19.428193	20.816252	466.199076		.398167
J09	209189P2_G	G	A.Conservative	4.914273	.996769	6277.1	69.40013	64.810405	478.642335		.398167
J09	210090P15_G	NOCALL	D.Low Probability	3.828704	.992703	5515.6	44.331276	15.078141	546.858546		.983492
J10	201322P9_G	G	A.Conservative	6.239079	.992641	6445.3	21.195008	21.704923	396.459314		.49329
J10	201694P4_G	G	A.Conservative	5.781091	.995564	5337.5	73.166196	62.637191	500.312268		.49329
J10	208825P7_G	G	A.Conservative	7.464411	.988507	7129.7	15.924275	18.06748	274.984524		.49329
J10	209189P2_G	G	A.Conservative	6.232718	.994081	6277.1	56.388569	56.262263	387.481083		.49329
J10	210090P15_G	NOCALL	I.Bad Spectrum	0	0	0	0	0	0		0
J11	201322P9_G	G	A.Conservative	3.945722	.992954	6445.3	24.244817	20.228599	525.327461		.400372
J11	201694P4_G	G	A.Conservative	3.074705	.99845	5337.5	100.608026	70.316721	579.770824		.400372
J11	208825P7_G	G	A.Conservative	4.533941	.997997	7129.7	22.434478	20.96091	532.871079		.400372
J11	209189P2_G	G	A.Conservative	3.951437	.996049	6277.1	87.657982	71.173008	510.248956		.400372
J11	210090P15_G	NOCALL	D.Low Probability	2.884659	.325509	5515.6	5.136405	2.068388	584.20476		.920719
J12	201322P9_G	G	A.Conservative	2.792	.994048	6445.3	17.694698	18.824606	570.128834		.381059
J12	201694P4_G	G	A.Conservative	2.418867	.996068	5337.5	63.510834	56.820623	587.607614		.381059
J12	208825P7_G	G	A.Conservative	3.301366	.995077	7129.7	16.48139	19.512815	533.7603		.381059
J12	209189P2_G	G	A.Conservative	2.797485	.993586	6277.1	55.243748	57.253088	554.557847		.381059
J12	210090P15_G	NOCALL	D.Low Probability	2.366192	.985805	5515.6	29.86483	11.83282	578.507205		.936647
J13	201322P9_G	G	A.Conservative	2.842738	.991654	6445.3	23.843956	19.110748	557.708546		.471968
J13	201694P4_G	G	A.Conservative	2.401742	.99528	5337.5	98.817153	66.314279	565.385598		.471968
J13	208825P7_G	G	A.Conservative	3.500098	.996978	7129.7	25.20518	22.567502	483.022998		.471968
J13	209189P2_G	G	A.Conservative	2.842912	.996098	6277.1	86.159192	67.218335	543.19651		.471968
J13	210090P15_G	NOCALL	D.Low Probability	1.64731	.243204	5515.6	4.672725	1.600105	620.634223		1.000652
J14	201322P9_G	G	A.Conservative	5.50388	.966835	6445.3	10.773219	9.735116	446.560576		.444049
J14	201694P4_G	G	A.Conservative	3.545944	.997039	5337.5	14.85241	11.283537	479.792615		.444049
J14	208825P7_G	NOCALL	I.Bad Spectrum	0	0	0	0	0	0		0
J14	209189P2_G	G	A.Conservative	5.309703	.997145	6277.1	25.18814	22.172264	443.010392		.444049
J14	210090P15_G	NOCALL	D.Low Probability	3.518053	.609648	5515.6	11.134341	3.756502	514.30687		1.023649
J15	201322P9_G	G	A.Conservative	3.911923	.994172	6445.3	25.379673	20.320007	525.285368		.431683
J15	201694P4_G	G	A.Conservative	3.244717	.997189	5337.5	91.858466	61.681744	581.559446		.431683
J15	208825P7_G	G	A.Conservative	5.037654	.997322	7129.7	23.44963	22.716853	491.557715		.431683
J15	209189P2_G	G	A.Conservative	3.923179	.995914	6277.1	88.017041	68.593049	511.912051		.431683
J15	210090P15_G	NOCALL	D.Low Probability	3.173195	.233528	5515.6	4.544775	1.5967	582.128824		.976681
J16	201322P9_G	G	A.Conservative	4.927949	.995126	6445.3	12.728974	12.951301	455.207306		.399564
J16	201694P4_G	G	A.Conservative	3.771609	.99402	5337.5	66.311208	56.720062	484.904607		.399564
J16	208825P7_G	G	A.Conservative	6.595997	.998252	7129.7	12.549294	18.213407	392.281475		.399564
J16	209189P2_G	G	A.Conservative	4.934288	.994215	6277.1	54.411098	53.930327	441.27848		.399564
J16	210090P15_G	NOCALL	D.Low Probability	3.631001	.989657	5515.6	42.956196	16.158764	566.521576		.990773
J17	201322P9_G	G	A.Conservative	4.467674	.991346	6445.3	30.956325	25.212988	539.927721		.444631
J17	201694P4_G	G	A.Conservative	3.852174	.996733	5337.5	97.918229	67.236798	558.569833		.444631
J17	208825P7_G	G	A.Conservative	5.539456	.997704	7129.7	29.972551	27.205372	504.582709		.444631
J17	209189P2_G	G	A.Conservative	4.46861	.996857	6277.1	98.51629	78.167383	525.426897		.444631
J17	210090P15_G	NOCALL	D.Low Probability	3.496442	.989425	5515.6	31.921101	10.465284	600.23494		1.051811
J18	201322P9_G	G	A.Conservative	5.11257	.993905	6445.3	30.123551	25.344605	506.624763		.466459
J18	201694P4_G	G	A.Conservative	4.099301	.997513	5337.5	88.965911	63.767909	554.987881		.466459
J18	208825P7_G	G	A.Conservative	6.442743	.997686	7129.7	31.610603	29.437318	501.491403		.466459
J18	209189P2_G	G	A.Conservative	5.104228	.994716	6277.1	89.500435	73.466038	484.954448		.466459
J18	210090P15_G	NOCALL	D.Low Probability	3.222348	.793078	5515.6	13.994125	4.84318	555.859084		1.011644
J19	201322P9_G	G	A.Conservative	3.667978	.991738	6445.3	26.690752	21.126733	513.71589		.428557
J19	201694P4_G	G	A.Conservative	3.239942	.996249	5337.5	65.707527	43.551384	591.3662		.428557
J19	208825P7_G	G	A.Conservative	4.279365	.997333	7129.7	28.313753	25.095425	469.004281		.428557
J19	209189P2_G	G	A.Conservative	3.677003	.996153	6277.1	84.477447	65.06909	498.593699		.428557
J19	210090P15_G	G	A.Conservative	3.259776	.954278	5515.6	14.090443	9.606811	610.396437		.428557
J20	201322P9_G	G	A.Conservative	3.536404	.988829	6445.3	29.908655	28.929671	542.133548		.42429
J20	201694P4_G	G	A.Conservative	3.204439	.997787	5337.5	105.21684	85.843497	563.503353		.42429
J20	208825P7_G	G	A.Conservative	4.362857	.996467	7129.7	26.433967	28.405722	497.167657		.42429
J20	209189P2_G	G	A.Conservative	3.535038	.995547	6277.1	95.21178	89.755161	528.287127		.42429
J20	210090P15_G	NOCALL	D.Low Probability	3.382693	.988675	5515.6	29.723866	11.469138	582.932944		.979992
J21	201322P9_G	G	A.Conservative	4.614601	.996645	6445.3	33.791919	30.908257	537.559256		.436226
J21	201694P4_G	G	A.Conservative	4.090836	.996706	5337.5	122.456851	95.587833	571.298546		.436226
J21	208825P7_G	G	A.Conservative	5.474082	.996242	7129.7	29.985702	30.321859	478.834968		.436226
J21	209189P2_G	G	A.Conservative	4.617875	.995648	6277.1	110.538182	98.681459	522.512436		.436226
J21	210090P15_G	NOCALL	D.Low Probability	3.598667	.992531	5515.6	37.250875	13.241192	580.907985		1.0077
J22	201322P9_G	G	A.Conservative	5.053677	.991297	6445.3	30.234235	26.112908	554.748765		.438261
J22	201694P4_G	G	A.Conservative	4.312795	.997992	5337.5	94.85566	68.443811	596.018035		.438261
J22	208825P7_G	G	A.Conservative	5.913322	.997526	7129.7	29.228755	28.228664	502.363355		.438261
J22	209189P2_G	G	A.Conservative	5.058788	.994589	6277.1	90.286973	75.871114	538.519516		.438261
J22	210090P15_G	NOCALL	D.Low Probability	3.953756	.993163	5515.6	34.066226	12.647569	569.664359		.943361
J23	201322P9_G	G	A.Conservative	4.465105	.99571	6445.3	40.523406	35.872009	527.145283		.452402
J23	201694P4_G	G	A.Conservative	3.2969	.996217	5337.5	31.030522	23.0739	585.842309		.452402
J23	208825P7_G	G	A.Conservative	4.951679	.997573	7129.7	31.069534	30.631813	504.145072		.452402
J23	209189P2_G	G	A.Conservative	4.123739	.998177	6277.1	36.579775	31.534025	555.320541		.452402
J23	210090P15_G	NOCALL	D.Low Probability	3.129261	.406488	5515.6	6.76447	2.522981	582.180465		1.05885
J24	201322P9_G	G	A.Conservative	4.603041	.990196	6445.3	13.602594	11.498121	485.80854		.464234
J24	201694P4_G	NOCALL	D.Low Probability	2.713164	.723835	5337.5	13.916761	4.398919	563.501687		1.093361
J24	208825P7_G	G	C.Aggressive	5.128623	.993127	7129.7	14.897714	6.113991	359.969039		1.093361
J24	209189P2_G	G	A.Conservative	4.348365	.995079	6277.1	18.761454	15.443865	509.28773		.464234
J24	210090P15_G	G	B.Moderate	3.06498	.844671	5515.6	20.993934	6.809163	520.80213		1.093361
K01	201322P9_G	G	A.Conservative	2.933107	.99115	6445.3	21.60518	17.538065	461.853888		.433077
K01	201694P4_G	G	A.Conservative	1.671587	.992108	5337.5	58.637992	39.958703	523.972568		.433077
K01	208825P7_G	G	A.Conservative	3.719998	.996944	7129.7	18.923494	18.167979	489.658168		.433077
K01	209189P2_G	G	A.Conservative	2.895179	.99479	6277.1	63.458376	50.14286	458.367027		.433077
K01	210090P15_G	NOCALL	D.Low Probability	1.439333	.455522	5515.6	9.396587	2.845908	537.975244		1.156675
K02	201322P9_G	G	A.Conservative	3.706581	.996024	6445.3	22.106267	23.296919	576.083104		.418624
K02	201694P4_G	G	A.Conservative	2.918429	.997501	5337.5	62.515035	55.986185	563.491514		.418624
K02	208825P7_G	G	A.Conservative	5.122697	.995286	7129.7	14.399077	16.768645	401.848706		.418624
K02	209189P2_G	G	A.Conservative	3.71389	.995628	6277.1	73.050662	75.122675	561.024941		.418624
K02	210090P15_G	NOCALL	D.Low Probability	2.394826	.996073	5515.6	36.282602	12.202027	589.077944		1.077389
K03	201322P9_G	G	A.Conservative	4.080357	.993962	6445.3	33.244646	29.425987	516.325842		.453676
K03	201694P4_G	G	A.Conservative	3.501694	.995925	5337.5	92.342191	69.838772	568.06889		.453676
K03	208825P7_G	G	A.Conservative	4.65574	.996503	7129.7	29.089027	28.438138	428.820429		.453676
K03	209189P2_G	G	A.Conservative	4.086244	.994926	6277.1	101.848998	87.99355	502.16887		.453676
K03	210090P15_G	NOCALL	D.Low Probability	3.112355	.988746	5515.6	22.059911	7.811704	571.97509		.979764
K04	201322P9_G	G	A.Conservative	4.413388	.994581	6445.3	22.405998	19.308183	500.887509		.421045
K04	201694P4_G	G	A.Conservative	3.626532	.996258	5337.5	66.264686	48.258007	546.919282		.421045
K04	208825P7_G	G	A.Conservative	5.578232	.996604	7129.7	21.750011	20.862491	452.051373		.421045
K04	209189P2_G	G	A.Conservative	4.421513	.996934	6277.1	77.482495	65.067773	486.644624		.421045
K04	210090P15_G	NOCALL	D.Low Probability	3.482424	.988029	5515.6	29.786935	9.057951	573.442932		.98662
K05	201322P9_G	G	A.Conservative	4.160452	.995937	6445.3	34.185116	30.19843	579.400021		.416969
K05	201694P4_G	G	A.Conservative	3.820275	.997581	5337.5	114.584814	85.235458	580.442707		.416969
K05	208825P7_G	G	A.Conservative	4.76496	.996645	7129.7	31.997676	31.502024	505.125867		.416969
K05	209189P2_G	G	A.Conservative	4.158971	.997403	6277.1	112.690335	96.952004	565.843733		.416969
K05	210090P15_G	NOCALL	D.Low Probability	3.513703	.641545	5515.6	10.828936	3.933533	595.591962		.906421
K06	201322P9_G	G	A.Conservative	3.586454	.993851	6445.3	27.792204	24.283176	522.597327		.435171
K06	201694P4_G	G	A.Conservative	3.036445	.99722	5337.5	91.275177	67.597438	575.750956		.435171
K06	208825P7_G	G	A.Conservative	4.578138	.996835	7129.7	24.163912	23.442651	451.554127		.435171
K06	209189P2_G	G	A.Conservative	3.588513	.995643	6277.1	83.871092	71.450972	508.20736		.435171
K06	210090P15_G	NOCALL	D.Low Probability	2.828447	.112753	5515.6	1.813854	.843545	558.098893		.94639
K07	201322P9_G	G	A.Conservative	2.628308	.99527	6445.3	22.428465	19.599021	564.920752		.439804
K07	201694P4_G	G	A.Conservative	1.978704	.996672	5337.5	80.98504	60.101425	580.962267		.439804
K07	208825P7_G	G	A.Conservative	3.308557	.998021	7129.7	23.469967	22.744942	541.557589		.439804
K07	209189P2_G	G	A.Conservative	2.628739	.995994	6277.1	71.062678	60.564374	549.946938		.439804
K07	210090P15_G	NOCALL	D.Low Probability	1.75653	.98934	5515.6	20.270449	10.003826	586.755268		.960203
K08	201322P9_G	G	A.Conservative	3.983039	.99488	6445.3	18.101268	17.036995	506.11362		.355511
K08	201694P4_G	G	A.Conservative	2.794047	.996474	5337.5	67.16855	52.467039	501.968271		.355511
K08	208825P7_G	G	A.Conservative	5.256134	.997736	7129.7	15.748758	23.01045	447.026773		.355511
K08	209189P2_G	G	A.Conservative	3.987451	.99751	6277.1	62.696586	57.34478	493.363248		.355511
K08	210090P15_G	NOCALL	D.Low Probability	2.684953	.987709	5515.6	37.990551	12.643743	549.38146		.870088
K09	201322P9_G	G	A.Conservative	4.618829	.991993	6445.3	16.151848	15.856954	483.746179		.363064
K09	201694P4_G	G	A.Conservative	3.546834	.997035	5337.5	73.146345	59.482001	500.643346		.363064
K09	208825P7_G	G	A.Conservative	6.108344	.997087	7129.7	14.577964	18.932998	440.512172		.363064
K09	209189P2_G	G	A.Conservative	4.623628	.995703	6277.1	58.08767	55.421196	471.011508		.363064
K09	210090P15_G	NOCALL	D.Low Probability	3.300424	.461962	5515.6	8.593921	2.883802	554.009943		.901322
K10	201322P9_G	G	A.Conservative	3.708821	.993515	6445.3	24.046975	23.344023	542.435218		.387841
K10	201694P4_G	G	A.Conservative	3.243248	.998109	5337.5	87.346271	71.790147	589.203201		.387841
K10	208825P7_G	G	A.Conservative	4.938102	.996754	7129.7	20.280107	21.881589	483.226895		.387841
K10	209189P2_G	G	A.Conservative	3.712381	.997037	6277.1	82.201451	77.789732	526.358598		.387841
K10	210090P15_G	NOCALL	D.Low Probability	3.109944	.327099	5515.6	5.433046	2.10043	597.90582		.927896
K11	201322P9_G	G	A.Conservative	3.753135	.992448	6445.3	20.839423	34.614195	550.609357		.392249
K11	201694P4_G	G	A.Conservative	3.081251	.998666	5337.5	74.791432	107.848135	555.090193		.392249
K11	208825P7_G	G	A.Conservative	4.420544	.995306	7129.7	17.276965	30.952155	499.880508		.392249
K11	209189P2_G	G	A.Conservative	3.759612	.996131	6277.1	65.095068	106.000813	534.133253		.392249
K11	210090P15_G	NOCALL	D.Low Probability	3.196385	.993377	5515.6	49.29706	19.088115	573.775173		.953628
K12	201322P9_G	G	A.Conservative	4.385877	.993546	6445.3	28.302965	22.730584	520.225275		.446926
K12	201694P4_G	G	A.Conservative	3.918753	.99782	5337.5	101.880646	68.838544	567.273593		.446926
K12	208825P7_G	G	A.Conservative	5.751075	.997615	7129.7	25.463583	22.818109	454.215736		.446926
K12	209189P2_G	G	A.Conservative	4.390186	.997514	6277.1	89.69329	70.153405	506.11084		.446926
K12	210090P15_G	NOCALL	D.Low Probability	3.464231	.506239	5515.6	7.648134	3.137538	574.800896		.939898
K13	201322P9_G	G	A.Conservative	1.435193	.996167	6445.3	24.505158	39.665045	626.095143		.386285
K13	201694P4_G	G	A.Conservative	1.47639	.997825	5337.5	72.086742	100.039866	629.642949		.386285
K13	208825P7_G	G	A.Conservative	1.516402	.997858	7129.7	24.919708	43.805253	618.95527		.386285
K13	209189P2_G	G	A.Conservative	1.437953	.997584	6277.1	72.13272	114.259346	607.163728		.386285
K13	210090P15_G	NOCALL	D.Low Probability	1.468207	.408568	5515.6	5.8014	2.600911	585.572207		.90254
K14	201322P9_G	G	A.Conservative	2.940067	.989613	6445.3	19.266247	19.563573	538.691587		.366172
K14	201694P4_G	G	A.Conservative	2.399376	.998403	5337.5	65.713561	56.419643	570.540339		.366172
K14	208825P7_G	G	A.Conservative	3.509678	.994223	7129.7	18.177075	20.525442	454.228129		.366172
K14	209189P2_G	G	A.Conservative	2.94488	.995105	6277.1	60.148886	59.518727	523.808305		.366172
K14	210090P15_G	NOCALL	D.Low Probability	2.360112	.718872	5515.6	11.734186	4.3939	586.051263		.886943
K15	201322P9_G	G	A.Conservative	3.800908	.995835	6445.3	21.95821	21.868196	573.169224		.384031
K15	201694P4_G	G	A.Conservative	3.2862	.997202	5337.5	79.425726	66.223474	568.495514		.384031
K15	208825P7_G	G	A.Conservative	4.519448	.996337	7129.7	19.141054	21.290381	477.179691		.384031
K15	209189P2_G	G	A.Conservative	3.805077	.996281	6277.1	76.161316	73.832194	554.700553		.384031
K15	210090P15_G	NOCALL	D.Low Probability	2.861862	.305091	5515.6	4.421199	1.99274	575.594567		.774185
K16	201322P9_G	G	A.Conservative	3.48995	.991385	6445.3	24.752738	21.058021	556.073593		.420424
K16	201694P4_G	G	A.Conservative	2.884021	.996191	5337.5	91.242446	65.301473	567.867571		.420424
K16	208825P7_G	G	A.Conservative	4.811452	.998231	7129.7	22.546985	21.453003	479.389207		.420424
K16	209189P2_G	G	A.Conservative	3.492867	.997517	6277.1	86.244432	71.454221	540.728164		.420424
K16	210090P15_G	NOCALL	D.Low Probability	3.098759	.124995	5515.6	1.985345	.875636	617.236691		.790152
K17	201322P9_G	G	A.Conservative	4.856937	.997087	6445.3	26.793782	24.825525	559.12669		.41067
K17	201694P4_G	G	A.Conservative	4.100843	.997075	5337.5	92.360137	71.557057	550.081212		.41067
K17	208825P7_G	G	A.Conservative	5.353051	.997007	7129.7	26.071321	26.998484	495.83344		.41067
K17	209189P2_G	G	A.Conservative	4.863133	.996151	6277.1	86.694714	78.176174	544.459084		.41067
K17	210090P15_G	NOCALL	D.Low Probability	3.841401	.160409	5515.6	2.709551	1.116744	575.016777		.871874
K18	201322P9_G	G	A.Conservative	4.26092	.992739	6445.3	23.537719	25.04474	558.136529		.384405
K18	201694P4_G	G	A.Conservative	3.804572	.997	5337.5	78.654153	71.310174	584.764283		.384405
K18	208825P7_G	G	A.Conservative	4.8909	.997236	7129.7	22.091685	25.989888	457.161329		.384405
K18	209189P2_G	G	A.Conservative	4.268938	.996208	6277.1	71.474283	74.218482	545.172743		.384405
K18	210090P15_G	NOCALL	D.Low Probability	3.349909	.990492	5515.6	22.373527	8.959343	607.49368		.93236
K19	201322P9_G	G	A.Conservative	3.385567	.996319	6445.3	22.388196	20.773978	579.236095		.402596
K19	201694P4_G	G	A.Conservative	3.258178	.998679	5337.5	74.092634	57.528136	606.139081		.402596
K19	208825P7_G	G	A.Conservative	3.564761	.997782	7129.7	23.675526	24.551568	550.217098		.402596
K19	209189P2_G	G	A.Conservative	3.391373	.998672	6277.1	62.510777	56.453331	564.354813		.402596
K19	210090P15_G	NOCALL	D.Low Probability	2.893045	.991685	5515.6	21.284847	9.33557	608.280798		.796643
K20	201322P9_G	G	A.Conservative	1.79108	.992563	6445.3	22.468724	21.960518	577.280651		.398693
K20	201694P4_G	G	A.Conservative	1.405097	.997091	5337.5	79.936395	65.259162	549.992573		.398693
K20	208825P7_G	G	A.Conservative	2.948807	.998883	7129.7	18.958227	20.711234	534.730498		.398693
K20	209189P2_G	G	A.Conservative	1.78905	.996481	6277.1	70.431147	66.991111	560.863022		.398693
K20	210090P15_G	NOCALL	D.Low Probability	1.890299	.993129	5515.6	21.455601	10.471362	601.596703		.867833
K21	201322P9_G	G	A.Conservative	4.169195	.995935	6445.3	29.719289	22.237003	529.377844		.417716
K21	201694P4_G	G	A.Conservative	3.352025	.998432	5337.5	103.793296	64.812169	573.98633		.417716
K21	208825P7_G	G	A.Conservative	4.809777	.997017	7129.7	28.468505	23.928601	505.094998		.417716
K21	209189P2_G	G	A.Conservative	4.16799	.995076	6277.1	107.04779	77.880608	513.849065		.417716
K21	210090P15_G	G	A.Conservative	3.365441	.993609	5515.6	27.706897	17.803442	595.766315		.417716
K22	201322P9_G	G	A.Conservative	3.49648	.991575	6445.3	25.932628	20.78189	564.948691		.44906
K22	201694P4_G	G	A.Conservative	2.902017	.996456	5337.5	87.496649	58.987897	555.993637		.44906
K22	208825P7_G	G	A.Conservative	4.394694	.995767	7129.7	21.612844	19.324933	475.676982		.44906
K22	209189P2_G	G	A.Conservative	3.502405	.996144	6277.1	78.773211	61.479002	548.30851		.44906
K22	210090P15_G	NOCALL	D.Low Probability	2.804966	.34437	5515.6	6.364523	2.205106	575.747596		.922583
K23	201322P9_G	G	A.Conservative	3.562843	.994722	6445.3	29.809871	31.989196	555.920037		.386811
K23	201694P4_G	G	A.Conservative	2.673465	.998789	5337.5	33.310189	30.576245	637.033945		.386811
K23	208825P7_G	G	A.Conservative	4.265	.998107	7129.7	24.684685	29.223398	529.875387		.386811
K23	209189P2_G	G	A.Conservative	3.408338	.997885	6277.1	35.415478	37.110007	578.455947		.386811
K23	210090P15_G	NOCALL	D.Low Probability	2.697379	.526052	5515.6	8.121946	3.241239	606.821957		.944089
K24	201322P9_G	G	A.Conservative	4.431433	.992057	6445.3	19.026833	20.982042	561.56176		.457791
K24	201694P4_G	NOCALL	D.Low Probability	3.017649	.992637	5337.5	22.488171	7.65978	564.353645		1.029454
K24	208825P7_G	NOCALL	D.Low Probability	4.963123	.699462	7129.7	9.638461	4.259532	417.487041		1.029454
K24	209189P2_G	G	A.Conservative	4.214294	.997688	6277.1	26.464219	28.49633	560.559837		.457791
K24	210090P15_G	G	C.Aggressive	3.307961	.992793	5515.6	18.044788	6.306761	540.046375		1.029454
L01	201322P9_G	G	A.Conservative	1.176675	.995391	6445.3	29.881701	33.633202	536.478057		.430778
L01	201694P4_G	G	A.Conservative	.496567	.994811	5337.5	81.301663	77.377617	559.692845		.430778
L01	208825P7_G	G	A.Conservative	2.141662	.997572	7129.7	24.627507	30.605423	476.056865		.430778
L01	209189P2_G	G	A.Conservative	1.173561	.995666	6277.1	83.708176	91.913026	522.611845		.430778
L01	210090P15_G	NOCALL	D.Low Probability	-.098576	.99547	5515.6	32.487656	9.790182	582.897104		1.060713
L02	201322P9_G	G	A.Conservative	2.327917	.992322	6445.3	21.138579	19.174847	535.022831		.418882
L02	201694P4_G	G	A.Conservative	1.469661	.997036	5337.5	51.83197	39.814034	558.217879		.418882
L02	208825P7_G	G	A.Conservative	3.60251	.99865	7129.7	22.758821	22.933274	474.143612		.418882
L02	209189P2_G	G	A.Conservative	2.340652	.995904	6277.1	71.207373	62.97071	519.993198		.418882
L02	210090P15_G	NOCALL	D.Low Probability	1.482915	.253386	5515.6	5.158068	1.639804	509.894729		1.139037
L03	201322P9_G	G	A.Conservative	2.964132	.989648	6445.3	20.65305	16.341237	526.913031		.383444
L03	201694P4_G	G	A.Conservative	1.949145	.997347	5337.5	77.768063	50.789557	530.021456		.383444
L03	208825P7_G	G	A.Conservative	4.619459	.996372	7129.7	17.669674	19.745863	491.327535		.383444
L03	209189P2_G	G	A.Conservative	2.965838	.997259	6277.1	66.300247	50.927934	513.832044		.383444
L03	210090P15_G	NOCALL	D.Low Probability	1.781051	.256601	5515.6	5.447258	1.686324	552.412446		.962293
L04	201322P9_G	G	A.Conservative	3.759725	.995163	6445.3	30.772392	29.986293	517.041443		.411263
L04	201694P4_G	G	A.Conservative	3.062707	.997671	5337.5	106.67539	88.31124	569.345373		.411263
L04	208825P7_G	G	A.Conservative	4.330542	.994886	7129.7	24.2261	26.151344	472.913032		.411263
L04	209189P2_G	G	A.Conservative	3.757269	.997031	6277.1	90.391245	85.92114	502.520968		.411263
L04	210090P15_G	NOCALL	D.Low Probability	2.817552	.990872	5515.6	55.660249	22.933498	594.184114		.894975
L05	201322P9_G	G	A.Conservative	2.902509	.99135	6445.3	28.936922	24.317095	525.729446		.43091
L05	201694P4_G	G	A.Conservative	2.278558	.998851	5337.5	104.452055	73.915447	595.304119		.43091
L05	208825P7_G	G	A.Conservative	3.671268	.998118	7129.7	25.107547	23.52841	500.703771		.43091
L05	209189P2_G	G	A.Conservative	2.905289	.996236	6277.1	86.25658	70.602128	519.657267		.43091
L05	210090P15_G	G	A.Conservative	2.275872	.992778	5515.6	25.349658	18.437308	616.126252		.43091
L06	201322P9_G	G	A.Conservative	3.639846	.994439	6445.3	32.846157	29.572669	496.954434		.41498
L06	201694P4_G	G	A.Conservative	2.813927	.997806	5337.5	104.027557	78.133194	539.493949		.41498
L06	208825P7_G	G	A.Conservative	3.710115	.993075	7129.7	28.138627	28.357262	461.685145		.41498
L06	209189P2_G	G	A.Conservative	3.645091	.998354	6277.1	91.172678	79.861467	483.245574		.41498
L06	210090P15_G	NOCALL	D.Low Probability	2.546681	.917419	5515.6	16.169327	5.637851	536.712271		.959751
L07	201322P9_G	G	A.Conservative	1.416135	.993764	6445.3	25.275556	23.846856	505.592983		.418014
L07	201694P4_G	G	A.Conservative	.732708	.995371	5337.5	87.218878	69.160348	526.185153		.418014
L07	208825P7_G	G	A.Conservative	1.984559	.997679	7129.7	22.885397	24.050578	488.674289		.418014
L07	209189P2_G	G	A.Conservative	1.420327	.995798	6277.1	73.143782	67.216722	491.485029		.418014
L07	210090P15_G	NOCALL	D.Low Probability	.270238	.99301	5515.6	61.015956	21.60787	583.414663		.958558
L08	201322P9_G	G	A.Conservative	2.884293	.992305	6445.3	31.587625	27.265232	503.898646		.395481
L08	201694P4_G	G	A.Conservative	2.20463	.995808	5337.5	99.034635	71.62383	531.80887		.395481
L08	208825P7_G	G	A.Conservative	3.890939	.997917	7129.7	27.171034	26.255139	471.598258		.395481
L08	209189P2_G	G	A.Conservative	2.887167	.996271	6277.1	80.36857	67.512435	490.541028		.395481
L08	210090P15_G	G	A.Conservative	2.207653	.9919	5515.6	29.589779	22.01104	553.150944		.395481
L09	201322P9_G	G	A.Conservative	3.953576	.993794	6445.3	25.672691	19.706517	442.483319		.477748
L09	201694P4_G	G	A.Conservative	3.377494	.995951	5337.5	97.713428	63.410869	513.22207		.477748
L09	208825P7_G	G	A.Conservative	4.818375	.998011	7129.7	23.305757	19.904605	402.066174		.477748
L09	209189P2_G	G	A.Conservative	3.969846	.995316	6277.1	82.348835	61.595234	428.541451		.477748
L09	210090P15_G	NOCALL	D.Low Probability	2.580543	.240438	5515.6	5.294264	1.60231	541.716282		1.145336
L10	201322P9_G	G	A.Conservative	4.326409	.991657	6445.3	22.71022	19.852479	467.968909		.372953
L10	201694P4_G	G	A.Conservative	3.533875	.995618	5337.5	70.577399	50.883621	487.812023		.372953
L10	208825P7_G	G	A.Conservative	5.846027	.998296	7129.7	19.95414	19.692923	437.043389		.372953
L10	209189P2_G	G	A.Conservative	4.33476	.997082	6277.1	64.442946	54.702266	456.026071		.372953
L10	210090P15_G	NOCALL	D.Low Probability	3.046482	.992737	5515.6	47.206434	18.075986	555.185324		.896388
L11	201322P9_G	G	A.Conservative	2.766974	.994437	6445.3	27.171761	24.890997	552.685371		.376507
L11	201694P4_G	G	A.Conservative	2.290712	.997466	5337.5	90.725671	69.764955	589.231886		.376507
L11	208825P7_G	G	A.Conservative	3.659742	.997125	7129.7	23.544602	24.113772	543.46803		.376507
L11	209189P2_G	G	A.Conservative	2.772286	.997	6277.1	80.86871	72.11581	537.497745		.376507
L11	210090P15_G	NOCALL	D.Low Probability	2.323648	.450117	5515.6	7.049428	2.82481	596.137494		.929689
L12	201322P9_G	G	A.Conservative	2.943152	.991115	6445.3	15.925773	15.237795	544.278813		.388989
L12	201694P4_G	G	A.Conservative	2.021622	.996088	5337.5	67.137751	53.315715	557.657046		.388989
L12	208825P7_G	G	A.Conservative	4.457625	.99754	7129.7	17.361152	18.638709	510.197082		.388989
L12	209189P2_G	G	A.Conservative	2.951908	.996921	6277.1	69.329071	64.482027	531.05158		.388989
L12	210090P15_G	NOCALL	D.Low Probability	2.142959	.916431	5515.6	16.782729	5.579468	557.610516		.992221
L13	201322P9_G	G	A.Conservative	1.324782	.994724	6445.3	23.238784	20.369105	576.303078		.432563
L13	201694P4_G	G	A.Conservative	1.297312	.99633	5337.5	75.823061	56.463497	553.726371		.432563
L13	208825P7_G	G	A.Conservative	1.470765	.997769	7129.7	22.150577	21.532078	533.003177		.432563
L13	209189P2_G	G	A.Conservative	1.338749	.99669	6277.1	63.568996	54.342905	575.293612		.432563
L13	210090P15_G	NOCALL	D.Low Probability	1.085423	.728557	5515.6	12.48149	4.45756	588.822869		.958821
L14	201322P9_G	G	A.Conservative	2.571457	.991963	6445.3	22.205552	18.423695	483.824334		.476478
L14	201694P4_G	G	A.Conservative	2.120378	.995059	5337.5	82.405369	58.216489	490.121017		.476478
L14	208825P7_G	G	A.Conservative	4.051997	.99817	7129.7	19.908648	18.525955	420.614774		.476478
L14	209189P2_G	G	A.Conservative	2.573107	.994561	6277.1	71.521939	57.900388	471.143715		.476478
L14	210090P15_G	NOCALL	D.Low Probability	1.53342	.764085	5515.6	14.411445	4.684596	563.46019		1.077538
L15	201322P9_G	G	A.Conservative	3.273313	.989871	6445.3	23.871066	24.151094	504.496424		.391691
L15	201694P4_G	G	A.Conservative	2.722008	.996694	5337.5	82.82754	71.310073	510.182805		.391691
L15	208825P7_G	G	A.Conservative	4.588138	.998812	7129.7	22.456187	25.154699	496.050773		.391691
L15	209189P2_G	G	A.Conservative	3.270624	.996368	6277.1	71.597575	70.673655	491.064369		.391691
L15	210090P15_G	NOCALL	D.Low Probability	1.963744	.98884	5515.6	24.005536	10.244173	549.660879		.97033
L16	201322P9_G	G	A.Conservative	3.649923	.990995	6445.3	20.557881	19.228687	493.000607		.378443
L16	201694P4_G	G	A.Conservative	2.717269	.994379	5337.5	88.565337	69.599419	515.16682		.378443
L16	208825P7_G	G	A.Conservative	4.495732	.99601	7129.7	18.750388	19.587413	440.021603		.378443
L16	209189P2_G	G	A.Conservative	3.652777	.997683	6277.1	68.939995	62.785241	479.158551		.378443
L16	210090P15_G	NOCALL	D.Low Probability	2.70186	.987682	5515.6	17.822906	7.020071	557.246157		.841457
L17	201322P9_G	G	A.Conservative	3.516973	.995113	6445.3	28.281675	27.931741	568.164323		.413571
L17	201694P4_G	G	A.Conservative	3.223315	.996385	5337.5	112.349724	93.285346	586.619229		.413571
L17	208825P7_G	G	A.Conservative	3.844341	.996508	7129.7	28.624014	31.458921	512.92418		.413571
L17	209189P2_G	G	A.Conservative	3.519327	.996594	6277.1	104.298075	100.345008	552.184482		.413571
L17	210090P15_G	NOCALL	D.Low Probability	2.651283	.605646	5515.6	9.986506	3.738745	605.091421		1.001981
L18	201322P9_G	G	A.Conservative	3.374683	.993107	6445.3	22.73562	17.077855	506.952186		.436074
L18	201694P4_G	G	A.Conservative	2.581849	.998491	5337.5	98.285329	61.691137	543.044858		.436074
L18	208825P7_G	G	A.Conservative	3.773885	.997946	7129.7	20.756615	19.212023	463.858684		.436074
L18	209189P2_G	G	A.Conservative	3.376671	.996213	6277.1	82.819323	60.515864	492.613129		.436074
L18	210090P15_G	G	A.Conservative	2.598442	.99209	5515.6	29.243007	18.885762	559.457504		.436074
L19	201322P9_G	G	A.Conservative	2.106115	.994055	6445.3	30.504535	27.507284	555.308744		.445989
L19	201694P4_G	G	A.Conservative	1.783785	.997611	5337.5	111.306773	84.828771	563.716759		.445989
L19	208825P7_G	G	A.Conservative	2.889629	.996064	7129.7	29.849145	29.887952	512.004031		.445989
L19	209189P2_G	G	A.Conservative	2.110091	.997332	6277.1	102.050497	89.69086	537.497998		.445989
L19	210090P15_G	NOCALL	D.Low Probability	1.248378	.289544	5515.6	5.025253	1.898447	605.235298		.973656
L20	201322P9_G	G	A.Conservative	2.66655	.995621	6445.3	34.390651	28.719417	554.88372		.493461
L20	201694P4_G	G	A.Conservative	2.108695	.995885	5337.5	119.674581	85.6169	582.598436		.493461
L20	208825P7_G	G	A.Conservative	2.920785	.996293	7129.7	35.499738	32.687163	559.973987		.493461
L20	209189P2_G	G	A.Conservative	2.661908	.995931	6277.1	106.991962	87.260973	541.066209		.493461
L20	210090P15_G	NOCALL	D.Low Probability	1.94964	.992216	5515.6	49.380631	17.273293	590.047735		.99711
L21	201322P9_G	G	A.Conservative	2.583975	.993084	6445.3	31.75591	27.630352	550.747412		.440412
L21	201694P4_G	G	A.Conservative	2.284613	.997079	5337.5	136.549704	100.94239	579.935898		.440412
L21	208825P7_G	G	A.Conservative	3.387569	.996153	7129.7	29.842484	28.794307	463.890699		.440412
L21	209189P2_G	G	A.Conservative	2.588588	.995728	6277.1	109.964408	93.318316	535.824061		.440412
L21	210090P15_G	NOCALL	D.Low Probability	2.290733	.991811	5515.6	48.773752	16.733124	595.722593		1.004809
L22	201322P9_G	G	A.Conservative	3.354709	.994566	6445.3	26.141047	24.14752	589.166807		.395631
L22	201694P4_G	G	A.Conservative	3.293687	.997045	5337.5	67.996394	52.930644	565.45857		.395631
L22	208825P7_G	G	A.Conservative	3.696218	.997159	7129.7	22.766711	24.309369	544.772887		.395631
L22	209189P2_G	G	A.Conservative	3.358222	.99812	6277.1	67.948848	61.143503	576.18774		.395631
L22	210090P15_G	G	A.Conservative	3.326416	.995545	5515.6	26.316233	21.052653	577.91688		.395631
L23	201322P9_G	G	A.Conservative	2.994027	.995241	6445.3	35.092941	32.481148	527.025694		.415739
L23	201694P4_G	G	A.Conservative	2.256822	.994225	5337.5	33.34109	26.095874	565.859007		.415739
L23	208825P7_G	G	A.Conservative	3.045377	.992552	7129.7	28.945131	29.767484	505.988393		.415739
L23	209189P2_G	G	A.Conservative	2.928194	.997976	6277.1	31.448453	28.368424	555.084987		.415739
L23	210090P15_G	NOCALL	D.Low Probability	2.263306	.414275	5515.6	7.232953	2.601367	547.592041		.954819
L24	201322P9_G	G	A.Conservative	3.16781	.992478	6445.3	18.059781	17.264066	548.790364		.419269
L24	201694P4_G	NOCALL	D.Low Probability	2.293428	.723443	5337.5	12.381726	4.410475	574.536183		1.025642
L24	208825P7_G	NOCALL	D.Low Probability	1.733223	.586102	7129.7	7.797684	3.56703	426.070096		1.025642
L24	209189P2_G	G	A.Conservative	3.10124	.997702	6277.1	23.806649	22.206745	561.080367		.419269
L24	210090P15_G	G	A.Conservative	2.511968	.852837	5515.6	23.521122	8.587562	538.269559		1.025642
M01	201322P9_G	G	A.Conservative	.496477	.99691	6445.3	52.254522	65.166544	737.898797		.372432
M01	201694P4_G	G	A.Conservative	.04101	.998421	5337.5	80.568866	86.583125	673.003092		.372432
M01	208825P7_G	G	A.Conservative	.87963	.999378	7129.7	47.535014	64.981852	707.138525		.372432
M01	209189P2_G	G	A.Conservative	.501871	.998306	6277.1	129.817284	158.296707	717.442608		.372432
M01	210090P15_G	NOCALL	D.Low Probability	-.206117	.362936	5515.6	5.861814	2.303211	653.889896		.947621
M02	201322P9_G	G	A.Conservative	3.064894	.99429	6445.3	29.716822	28.687896	547.718094		.393613
M02	201694P4_G	G	A.Conservative	2.643227	.995383	5337.5	68.267506	55.098136	623.634435		.393613
M02	208825P7_G	G	A.Conservative	3.456715	.995319	7129.7	29.17351	31.472817	495.097111		.393613
M02	209189P2_G	G	A.Conservative	3.071615	.99604	6277.1	77.441875	72.746985	533.673322		.393613
M02	210090P15_G	NOCALL	D.Low Probability	2.997219	.990991	5515.6	21.455413	6.81675	581.873473		1.072007
M03	201322P9_G	G	A.Conservative	5.045127	.994561	6445.3	25.149984	23.882279	441.327097		.416361
M03	201694P4_G	G	A.Conservative	4.056423	.998085	5337.5	68.574099	54.239714	499.015218		.416361
M03	208825P7_G	G	A.Conservative	6.274965	.997269	7129.7	21.86424	23.221724	423.590019		.416361
M03	209189P2_G	G	A.Conservative	5.054636	.995928	6277.1	61.294239	56.617355	430.1906		.416361
M03	210090P15_G	NOCALL	D.Low Probability	3.274927	.263091	5515.6	4.267206	1.764211	529.326111		.894073
M04	201322P9_G	G	A.Conservative	4.737184	.992961	6445.3	26.821684	23.264164	535.257027		.406491
M04	201694P4_G	G	A.Conservative	3.551905	.996941	5337.5	89.011194	64.947948	557.754062		.406491
M04	208825P7_G	G	A.Conservative	6.061385	.997109	7129.7	24.385069	23.613995	466.368322		.406491
M04	209189P2_G	G	A.Conservative	4.741869	.997014	6277.1	89.043492	75.212117	520.660453		.406491
M04	210090P15_G	NOCALL	D.Low Probability	3.198737	.219478	5515.6	3.664079	1.442908	581.814767		.937166
M05	201322P9_G	G	A.Conservative	4.543284	.992869	6445.3	22.951348	25.236298	533.624979		.383475
M05	201694P4_G	G	A.Conservative	3.507854	.996593	5337.5	68.620354	63.739249	553.555568		.383475
M05	208825P7_G	G	A.Conservative	5.279715	.996999	7129.7	19.219092	23.4423	508.504019		.383475
M05	209189P2_G	G	A.Conservative	4.54918	.995936	6277.1	63.999625	68.604302	516.180477		.383475
M05	210090P15_G	NOCALL	D.Low Probability	3.809492	.273415	5515.6	4.252132	1.770851	573.189509		.86467
M06	201322P9_G	G	A.Conservative	4.59255	.989467	6445.3	20.394215	16.869771	501.53422		.452664
M06	201694P4_G	G	A.Conservative	3.573838	.994609	5337.5	94.113137	65.953075	509.506521		.452664
M06	208825P7_G	G	A.Conservative	5.695433	.995817	7129.7	23.660537	21.743926	433.916007		.452664
M06	209189P2_G	G	A.Conservative	4.596955	.99633	6277.1	86.795332	69.994628	490.06074		.452664
M06	210090P15_G	NOCALL	D.Low Probability	3.113204	.285424	5515.6	5.59331	1.844799	558.412374		1.006276
M07	201322P9_G	G	A.Conservative	1.621327	.994711	6445.3	28.835521	30.662397	621.023775		.376078
M07	201694P4_G	G	A.Conservative	1.503778	.997826	5337.5	72.120736	65.461996	631.650667		.376078
M07	208825P7_G	G	A.Conservative	1.948918	.999042	7129.7	29.528418	34.707344	646.057095		.376078
M07	209189P2_G	G	A.Conservative	1.622345	.998267	6277.1	76.921776	79.837265	604.220592		.376078
M07	210090P15_G	NOCALL	D.Low Probability	1.314313	.375119	5515.6	6.058457	2.430818	602.3105		.8971
M08	201322P9_G	G	A.Conservative	3.81402	.991853	6445.3	27.560044	25.426345	504.035446		.439509
M08	201694P4_G	G	A.Conservative	3.25736	.993463	5337.5	87.196107	67.546679	530.273633		.439509
M08	208825P7_G	G	A.Conservative	4.401017	.996856	7129.7	27.676906	28.436826	465.528336		.439509
M08	209189P2_G	G	A.Conservative	3.820843	.996275	6277.1	78.890103	70.887643	491.107764		.439509
M08	210090P15_G	NOCALL	D.Low Probability	3.119841	.986487	5515.6	24.440836	7.913822	587.388407		1.027592
M09	201322P9_G	G	A.Conservative	4.046168	.995582	6445.3	35.483403	35.771896	528.707574		.43082
M09	201694P4_G	G	A.Conservative	2.845879	.997715	5337.5	38.925037	33.259251	600.884472		.43082
M09	208825P7_G	G	A.Conservative	4.902423	.996528	7129.7	27.230274	30.379045	517.373705		.43082
M09	209189P2_G	G	A.Conservative	3.964515	.99694	6277.1	50.534385	49.686096	513.165181		.43082
M09	210090P15_G	G	A.Conservative	3.121223	.994911	5515.6	37.281393	32.723728	548.378021		.43082
M10	201322P9_G	G	A.Conservative	4.972599	.991444	6445.3	24.482139	21.121855	485.552061		.411844
M10	201694P4_G	G	A.Conservative	3.942934	.996869	5337.5	89.373784	64.985614	500.704826		.411844
M10	208825P7_G	G	A.Conservative	6.507902	.997496	7129.7	23.278885	22.398729	444.230372		.411844
M10	209189P2_G	G	A.Conservative	4.976923	.995036	6277.1	74.202821	62.3598	473.313396		.411844
M10	210090P15_G	NOCALL	D.Low Probability	3.186709	.18525	5515.6	3.942618	1.254934	535.379321		1.026278
M11	201322P9_G	G	A.Conservative	5.025664	.990469	6445.3	33.770707	26.51067	505.066296		.433086
M11	201694P4_G	G	A.Conservative	4.260344	.995626	5337.5	104.048357	68.618339	535.219176		.433086
M11	208825P7_G	G	A.Conservative	6.639442	.998187	7129.7	32.062824	28.13644	461.860292		.433086
M11	209189P2_G	G	A.Conservative	5.028633	.995687	6277.1	96.259916	73.556137	491.348281		.433086
M11	210090P15_G	NOCALL	D.Low Probability	3.79183	.246266	5515.6	4.429543	1.619423	555.189724		.924029
M12	201322P9_G	G	A.Conservative	3.809759	.993698	6445.3	25.679826	21.765326	510.486558		.40437
M12	201694P4_G	G	A.Conservative	2.950569	.9985	5337.5	96.902725	69.143272	525.172164		.40437
M12	208825P7_G	G	A.Conservative	5.568945	.99756	7129.7	22.719777	21.503643	452.175938		.40437
M12	209189P2_G	G	A.Conservative	3.812815	.995413	6277.1	80.172924	66.175627	497.171608		.40437
M12	210090P15_G	G	A.Conservative	2.990981	.994906	5515.6	40.461107	29.669137	548.302896		.40437
M13	201322P9_G	G	A.Conservative	1.24326	.994514	6445.3	24.732619	26.619501	633.676373		.361129
M13	201694P4_G	G	A.Conservative	.701068	.996863	5337.5	92.429794	84.611119	615.821958		.361129
M13	208825P7_G	G	A.Conservative	1.912855	.997648	7129.7	24.888221	29.678189	594.710744		.361129
M13	209189P2_G	G	A.Conservative	1.24141	.995561	6277.1	88.48304	92.903216	620.043888		.361129
M13	210090P15_G	NOCALL	D.Low Probability	.698529	.86775	5515.6	12.524686	5.272737	639.947796		.823252
M14	201322P9_G	G	A.Conservative	3.358847	.996116	6445.3	18.859412	17.065371	533.042589		.409684
M14	201694P4_G	G	A.Conservative	2.623533	.998147	5337.5	81.704755	62.024555	578.536576		.409684
M14	208825P7_G	G	A.Conservative	4.392172	.997861	7129.7	18.528714	20.411088	495.720943		.409684
M14	209189P2_G	G	A.Conservative	3.36399	.996185	6277.1	58.513909	51.550184	517.655189		.409684
M14	210090P15_G	NOCALL	D.Low Probability	2.376508	.857755	5515.6	15.658087	5.251095	584.482326		.978401
M15	201322P9_G	G	A.Conservative	3.916558	.989902	6445.3	27.822092	24.184454	534.690528		.431588
M15	201694P4_G	G	A.Conservative	3.405085	.992615	5337.5	83.319602	61.607247	593.890719		.431588
M15	208825P7_G	G	A.Conservative	4.632315	.99681	7129.7	27.1649	26.182858	515.233316		.431588
M15	209189P2_G	G	A.Conservative	3.921128	.99437	6277.1	89.781588	76.125681	518.889446		.431588
M15	210090P15_G	G	A.Conservative	3.456857	.995793	5515.6	17.996641	13.653468	606.505718		.431588
M16	201322P9_G	G	A.Conservative	4.214978	.994468	6445.3	27.73983	27.124139	565.675136		.415193
M16	201694P4_G	G	A.Conservative	3.382249	.996641	5337.5	69.345648	57.171648	548.957144		.415193
M16	208825P7_G	G	A.Conservative	5.147552	.996211	7129.7	24.312248	26.420881	498.861		.415193
M16	209189P2_G	G	A.Conservative	4.213896	.99662	6277.1	74.343106	70.841173	550.24227		.415193
M16	210090P15_G	NOCALL	D.Low Probability	2.549239	.280301	5515.6	4.929302	1.845944	582.649478		1.037972
M17	201322P9_G	G	A.Conservative	4.50536	.994684	6445.3	21.709943	18.078935	507.122233		.394227
M17	201694P4_G	G	A.Conservative	3.328412	.997236	5337.5	88.773611	60.475532	552.544038		.394227
M17	208825P7_G	G	A.Conservative	6.001444	.997972	7129.7	20.492608	19.343378	454.29356		.394227
M17	209189P2_G	G	A.Conservative	4.509304	.997823	6277.1	76.280733	61.616696	494.771541		.394227
M17	210090P15_G	NOCALL	D.Low Probability	3.220556	.225483	5515.6	4.50676	1.474276	573.481782		1.029141
M18	201322P9_G	G	A.Conservative	3.201	.990727	6445.3	22.219591	19.533672	553.391256		.443675
M18	201694P4_G	G	A.Conservative	2.434758	.998717	5337.5	83.514427	62.294615	564.324646		.443675
M18	208825P7_G	G	A.Conservative	3.925055	.997082	7129.7	20.813434	20.294628	541.638959		.443675
M18	209189P2_G	G	A.Conservative	3.206277	.997395	6277.1	73.952537	63.402337	537.922721		.443675
M18	210090P15_G	NOCALL	D.Low Probability	2.041939	.992827	5515.6	43.682039	16.994031	561.507209		1.015912
M19	201322P9_G	G	A.Conservative	3.809198	.990175	6445.3	24.422255	19.835912	454.536463		.432045
M19	201694P4_G	G	A.Conservative	2.546131	.997143	5337.5	98.05557	65.826355	491.751208		.432045
M19	208825P7_G	G	A.Conservative	4.988475	.998052	7129.7	23.91154	21.871378	435.1561		.432045
M19	209189P2_G	G	A.Conservative	3.811269	.995781	6277.1	83.392188	65.802475	440.401532		.432045
M19	210090P15_G	NOCALL	D.Low Probability	2.340611	.985683	5515.6	31.06227	10.856744	553.165075		1.033503
M20	201322P9_G	G	A.Conservative	4.658364	.993908	6445.3	19.707516	21.039356	494.449037		.393199
M20	201694P4_G	G	A.Conservative	3.236626	.995215	5337.5	76.341596	68.962619	512.36302		.393199
M20	208825P7_G	G	A.Conservative	5.684144	.996418	7129.7	19.97013	23.634648	473.5927		.393199
M20	209189P2_G	G	A.Conservative	4.661857	.997688	6277.1	62.678036	65.246958	485.494633		.393199
M20	210090P15_G	NOCALL	D.Low Probability	3.188311	.993017	5515.6	56.336663	17.758785	552.132772		1.050601
M21	201322P9_G	G	A.Conservative	4.969868	.990091	6445.3	27.037983	21.973055	476.664616		.449846
M21	201694P4_G	G	A.Conservative	3.899651	.99662	5337.5	64.028742	43.862902	542.163648		.449846
M21	208825P7_G	G	A.Conservative	6.09839	.995782	7129.7	28.69096	25.985702	432.549497		.449846
M21	209189P2_G	G	A.Conservative	4.97773	.997071	6277.1	67.575696	53.499764	460.261603		.449846
M21	210090P15_G	NOCALL	D.Low Probability	3.480815	.205226	5515.6	4.190095	1.380405	569.695536		1.011821
M22	201322P9_G	G	A.Conservative	4.787924	.992545	6445.3	21.926996	23.52392	539.400804		.413416
M22	201694P4_G	G	A.Conservative	4.012703	.995848	5337.5	77.975978	71.121964	555.285069		.413416
M22	208825P7_G	G	A.Conservative	6.127002	.997717	7129.7	21.234411	25.164999	526.757302		.413416
M22	209189P2_G	G	A.Conservative	4.789923	.996841	6277.1	70.789989	74.113982	523.727231		.413416
M22	210090P15_G	NOCALL	D.Low Probability	2.751911	.981188	5515.6	16.931892	7.132679	542.878387		.974229
M23	201322P9_G	G	A.Conservative	4.740682	.995009	6445.3	40.958095	36.540959	487.25286		.423703
M23	201694P4_G	G	A.Conservative	3.408138	.996445	5337.5	38.235099	28.435254	571.513759		.423703
M23	208825P7_G	G	A.Conservative	5.302935	.996162	7129.7	31.963681	31.921825	485.880279		.423703
M23	209189P2_G	G	A.Conservative	4.44692	.997974	6277.1	42.733403	37.089057	511.717346		.423703
M23	210090P15_G	NOCALL	D.Low Probability	3.27313	.449203	5515.6	7.083792	2.831487	541.962662		.906084
M24	201322P9_G	G	A.Conservative	3.886486	.988443	6445.3	16.458436	15.99215	539.74358		.416004
M24	201694P4_G	NOCALL	D.Low Probability	2.424123	.477203	5337.5	9.422398	2.935842	543.781598		1.038993
M24	208825P7_G	NOCALL	D.Low Probability	5.010854	.136854	7129.7	2.267126	.927958	264.426486		1.038993
M24	209189P2_G	G	A.Conservative	3.836273	.996738	6277.1	22.672937	21.469363	552.294888		.416004
M24	210090P15_G	G	B.Moderate	2.780658	.823136	5515.6	20.776648	6.648857	509.149493		1.038993
N01	201322P9_G	G	A.Conservative	2.422373	.99083	6445.3	43.102982	46.026703	529.7214		.377938
N01	201694P4_G	G	A.Conservative	1.946813	.997842	5337.5	99.85668	91.15814	533.473261		.377938
N01	208825P7_G	G	A.Conservative	3.507885	.996764	7129.7	34.996775	41.266355	495.622291		.377938
N01	209189P2_G	G	A.Conservative	2.428005	.996688	6277.1	96.639866	100.749946	516.098822		.377938
N01	210090P15_G	NOCALL	D.Low Probability	1.290942	.992209	5515.6	17.296336	6.872678	545.476336		.882141
N02	201322P9_G	G	A.Conservative	3.699682	.995481	6445.3	33.47622	30.991104	633.817333		.428242
N02	201694P4_G	G	A.Conservative	3.675529	.998405	5337.5	69.940637	55.14808	630.286683		.428242
N02	208825P7_G	G	A.Conservative	3.397916	.995921	7129.7	27.115798	27.778388	492.284436		.428242
N02	209189P2_G	G	A.Conservative	3.701376	.997274	6277.1	75.334293	68.050658	617.045967		.428242
N02	210090P15_G	NOCALL	D.Low Probability	3.084324	.980479	5515.6	15.513522	6.367637	595.156144		.939553
N03	201322P9_G	G	A.Conservative	4.672811	.990479	6445.3	26.600249	24.270009	498.151345		.396432
N03	201694P4_G	G	A.Conservative	3.744841	.99791	5337.5	96.003113	73.755962	525.278914		.396432
N03	208825P7_G	G	A.Conservative	6.363469	.997331	7129.7	23.094325	23.50157	446.487171		.396432
N03	209189P2_G	G	A.Conservative	4.674787	.99742	6277.1	81.155386	72.122361	486.434906		.396432
N03	210090P15_G	NOCALL	D.Low Probability	3.563357	.520253	5515.6	8.725596	3.288066	564.337695		.941305
N04	201322P9_G	G	A.Conservative	6.4696	.995203	6445.3	21.413857	16.451945	433.260435		.487252
N04	201694P4_G	G	A.Conservative	4.461495	.99583	5337.5	62.534136	40.420106	439.515187		.487252
N04	208825P7_G	G	A.Conservative	8.236016	.996648	7129.7	20.064653	19.200892	405.540533		.487252
N04	209189P2_G	G	A.Conservative	6.472201	.995838	6277.1	61.565938	46.071282	414.794468		.487252
N04	210090P15_G	NOCALL	D.Low Probability	3.467772	.977369	5515.6	19.115541	6.727121	523.814678		.923354
N05	201322P9_G	G	A.Conservative	4.56148	.993066	6445.3	32.753461	40.263075	542.403893		.405275
N05	201694P4_G	G	A.Conservative	4.110684	.998261	5337.5	119.220409	124.537687	592.630059		.405275
N05	208825P7_G	G	A.Conservative	5.156937	.995979	7129.7	29.546526	39.981499	517.068607		.405275
N05	209189P2_G	G	A.Conservative	4.562082	.997003	6277.1	98.334111	118.009874	528.834227		.405275
N05	210090P15_G	NOCALL	D.Low Probability	3.756281	.984746	5515.6	40.623437	13.258843	583.420271		1.039554
N06	201322P9_G	G	A.Conservative	3.558837	.992578	6445.3	24.253066	21.513626	572.288107		.394674
N06	201694P4_G	G	A.Conservative	3.174494	.996977	5337.5	56.169599	41.988532	594.613826		.394674
N06	208825P7_G	G	A.Conservative	4.611077	.997239	7129.7	23.256391	23.012964	493.950644		.394674
N06	209189P2_G	G	A.Conservative	3.565388	.995779	6277.1	72.963131	63.040832	556.856013		.394674
N06	210090P15_G	NOCALL	D.Low Probability	2.944241	.068478	5515.6	1.596248	.554558	594.196627		1.0272
N07	201322P9_G	G	A.Conservative	2.471911	.995457	6445.3	23.738141	24.539229	569.650031		.378697
N07	201694P4_G	G	A.Conservative	2.150036	.998793	5337.5	80.484639	70.491991	607.408443		.378697
N07	208825P7_G	G	A.Conservative	2.750614	.998091	7129.7	25.143106	28.845927	549.695968		.378697
N07	209189P2_G	G	A.Conservative	2.476377	.99658	6277.1	69.507316	70.059976	554.050822		.378697
N07	210090P15_G	NOCALL	D.Low Probability	1.676178	.884276	5515.6	14.345243	5.464249	573.909412		.968694
N08	201322P9_G	G	A.Conservative	3.134174	.991525	6445.3	27.346112	26.643189	559.292078		.38419
N08	201694P4_G	G	A.Conservative	2.459744	.997123	5337.5	87.425584	72.336384	592.378955		.38419
N08	208825P7_G	G	A.Conservative	3.537245	.995757	7129.7	25.030139	27.057178	541.597081		.38419
N08	209189P2_G	G	A.Conservative	3.139129	.998228	6277.1	80.172496	76.165234	548.873943		.38419
N08	210090P15_G	NOCALL	I.Bad Spectrum	0	0	0	0	0	0		0
N09	201322P9_G	G	A.Conservative	4.829919	.995817	6445.3	25.257357	22.758582	481.903968		.389773
N09	201694P4_G	G	A.Conservative	3.452285	.996613	5337.5	105.304435	79.956859	517.204471		.389773
N09	208825P7_G	G	A.Conservative	6.229792	.997827	7129.7	23.780998	23.905988	476.106343		.389773
N09	209189P2_G	G	A.Conservative	4.834107	.997389	6277.1	77.384141	67.91851	468.987875		.389773
N09	210090P15_G	NOCALL	D.Low Probability	3.287776	.988146	5515.6	48.704073	18.359455	575.851045		.913045
N10	201322P9_G	G	A.Conservative	4.612059	.992748	6445.3	30.248964	22.457231	513.793173		.454614
N10	201694P4_G	G	A.Conservative	3.693343	.998126	5337.5	133.330117	83.060384	542.743443		.454614
N10	208825P7_G	G	A.Conservative	6.070658	.997862	7129.7	29.244311	24.29191	478.386079		.454614
N10	209189P2_G	G	A.Conservative	4.616061	.997753	6277.1	101.74599	73.527683	500.811712		.454614
N10	210090P15_G	G	A.Conservative	3.197355	.992504	5515.6	45.363251	22.005305	567.738715		.59633
N11	201322P9_G	G	A.Conservative	5.31022	.994876	6445.3	22.527733	21.737517	441.87371		.434729
N11	201694P4_G	G	A.Conservative	3.866598	.996021	5337.5	73.229359	59.829468	465.681109		.434729
N11	208825P7_G	G	A.Conservative	7.20648	.999016	7129.7	20.456029	21.877673	405.402105		.434729
N11	209189P2_G	G	A.Conservative	5.313162	.997309	6277.1	64.625162	60.81111	430.215467		.434729
N11	210090P15_G	NOCALL	D.Low Probability	3.225863	.980154	5515.6	15.345613	7.24773	534.047325		.974552
N12	201322P9_G	G	A.Conservative	3.748889	.99185	6445.3	23.27838	21.063598	528.733046		.421605
N12	201694P4_G	G	A.Conservative	3.136921	.994459	5337.5	90.727209	69.406049	543.682565		.421605
N12	208825P7_G	G	A.Conservative	4.831174	.997391	7129.7	22.304542	22.440908	463.165537		.421605
N12	209189P2_G	G	A.Conservative	3.756873	.995393	6277.1	78.879544	69.567065	515.109148		.421605
N12	210090P15_G	NOCALL	D.Low Probability	3.033579	.990526	5515.6	27.462447	9.886654	537.528335		1.011249
N13	201322P9_G	G	A.Conservative	2.954881	.994014	6445.3	34.81896	27.495883	523.061781		.430593
N13	201694P4_G	G	A.Conservative	2.485238	.99674	5337.5	102.443522	67.986192	554.935022		.430593
N13	208825P7_G	G	A.Conservative	3.531235	.997769	7129.7	31.34294	27.657502	521.517008		.430593
N13	209189P2_G	G	A.Conservative	2.960433	.996129	6277.1	102.635773	78.898065	504.066366		.430593
N13	210090P15_G	G	A.Conservative	2.514819	.996638	5515.6	23.498817	16.031019	573.52918		.430593
N14	201322P9_G	G	A.Conservative	2.980607	.99024	6445.3	21.36411	20.671785	517.300644		.397972
N14	201694P4_G	G	A.Conservative	2.524206	.99751	5337.5	83.836551	68.727291	576.701369		.397972
N14	208825P7_G	G	A.Conservative	3.939922	.997425	7129.7	18.999454	20.410785	502.295411		.397972
N14	209189P2_G	G	A.Conservative	2.991589	.995456	6277.1	71.406756	67.354797	502.927817		.397972
N14	210090P15_G	G	A.Conservative	2.157468	.990703	5515.6	43.32439	19.900196	597.205659		.776877
N15	201322P9_G	G	A.Conservative	4.275343	.991599	6445.3	25.012477	22.146735	514.349341		.391871
N15	201694P4_G	G	A.Conservative	3.155809	.997381	5337.5	91.371515	68.323501	540.794716		.391871
N15	208825P7_G	G	A.Conservative	5.460316	.997281	7129.7	21.154909	28.392428	476.752676		.391871
N15	209189P2_G	G	A.Conservative	4.276241	.997413	6277.1	75.89494	65.4728	500.474646		.391871
N15	210090P15_G	NOCALL	D.Low Probability	2.57226	.993777	5515.6	54.835523	23.704002	586.063618		.838753
N16	201322P9_G	G	A.Conservative	4.382237	.992664	6445.3	23.350309	22.33917	503.998128		.423345
N16	201694P4_G	G	A.Conservative	3.792621	.998332	5337.5	100.369163	80.917129	574.764028		.423345
N16	208825P7_G	G	A.Conservative	5.779732	.999026	7129.7	22.490679	23.921488	481.22032		.423345
N16	209189P2_G	G	A.Conservative	4.387777	.994814	6277.1	74.741705	69.677843	489.797349		.423345
N16	210090P15_G	NOCALL	D.Low Probability	3.20368	.991933	5515.6	62.186132	27.937893	608.796453		.910008
N17	201322P9_G	G	A.Conservative	3.801564	.992177	6445.3	23.88573	21.268058	581.855925		.471962
N17	201694P4_G	G	A.Conservative	3.493663	.997048	5337.5	85.651026	65.407558	588.013927		.471962
N17	208825P7_G	G	A.Conservative	4.571647	.99785	7129.7	24.837998	27.220309	536.331804		.471962
N17	209189P2_G	G	A.Conservative	3.809424	.997153	6277.1	79.744545	69.359512	565.169137		.471962
N17	210090P15_G	NOCALL	D.Low Probability	3.086415	.990897	5515.6	49.670219	21.851841	586.991848		1.071601
N18	201322P9_G	G	A.Conservative	4.531691	.994226	6445.3	28.426895	23.357648	532.189906		.492841
N18	201694P4_G	G	A.Conservative	3.81164	.997813	5337.5	105.122321	73.567787	544.737719		.492841
N18	208825P7_G	G	A.Conservative	5.678862	.995879	7129.7	27.680971	25.159217	461.181341		.492841
N18	209189P2_G	G	A.Conservative	4.532338	.995784	6277.1	89.674788	71.902255	518.300563		.492841
N18	210090P15_G	NOCALL	D.Low Probability	3.081423	.993739	5515.6	66.606155	22.434611	598.257333		1.011682
N19	201322P9_G	G	A.Conservative	3.513524	.990693	6445.3	19.568754	19.514628	499.414337		.425339
N19	201694P4_G	G	A.Conservative	2.882748	.996045	5337.5	62.11539	52.522667	496.981402		.425339
N19	208825P7_G	G	A.Conservative	4.286139	.99777	7129.7	19.555252	21.591607	440.188374		.425339
N19	209189P2_G	G	A.Conservative	3.519735	.994367	6277.1	69.355011	67.461091	485.135268		.425339
N19	210090P15_G	G	A.Conservative	2.958923	.997197	5515.6	22.954256	19.933242	514.27568		.425339
N20	201322P9_G	G	A.Conservative	4.597154	.991747	6445.3	30.253376	21.099471	497.422307		.45763
N20	201694P4_G	G	A.Conservative	3.976237	.996998	5337.5	97.916959	57.158678	543.95069		.45763
N20	208825P7_G	G	A.Conservative	5.849345	.996144	7129.7	25.882975	20.240444	436.650518		.45763
N20	209189P2_G	G	A.Conservative	4.602429	.997326	6277.1	86.999305	59.033083	484.164893		.45763
N20	210090P15_G	NOCALL	D.Low Probability	3.160513	.995353	5515.6	62.719422	22.847119	571.644654		.9961
N21	201322P9_G	G	A.Conservative	3.914764	.993291	6445.3	17.736685	24.419681	510.552457		.385946
N21	201694P4_G	G	A.Conservative	3.207551	.996363	5337.5	57.993539	68.553421	549.679364		.385946
N21	208825P7_G	G	A.Conservative	5.123085	.997767	7129.7	16.027503	24.129437	463.243237		.385946
N21	209189P2_G	G	A.Conservative	3.920839	.99651	6277.1	56.88888	76.58795	497.015749		.385946
N21	210090P15_G	NOCALL	D.Low Probability	2.868427	.990641	5515.6	32.593516	13.064647	580.831247		.846952
N22	201322P9_G	G	A.Conservative	3.863065	.989529	6445.3	22.704431	19.257075	517.984476		.464846
N22	201694P4_G	G	A.Conservative	3.189225	.992652	5337.5	56.645325	40.415978	554.798356		.464846
N22	208825P7_G	G	A.Conservative	5.285432	.998256	7129.7	21.551054	20.356995	455.694345		.464846
N22	209189P2_G	G	A.Conservative	3.86615	.99551	6277.1	72.42961	59.842234	504.765614		.464846
N22	210090P15_G	NOCALL	D.Low Probability	3.066214	.157488	5515.6	2.848479	1.050278	573.410852		1.000043
N23	201322P9_G	G	A.Conservative	4.608202	.995193	6445.3	36.816628	27.479029	497.101267		.460514
N23	201694P4_G	NOCALL	D.Low Probability	2.690523	.992514	5337.5	42.002557	13.277365	537.42412		1.016852
N23	208825P7_G	G	A.Conservative	5.753947	.996489	7129.7	30.557402	25.605379	459.12545		.460514
N23	209189P2_G	G	A.Conservative	4.422939	.998165	6277.1	30.808785	22.359613	520.877046		.460514
N23	210090P15_G	NOCALL	D.Low Probability	2.908695	.472593	5515.6	8.995615	2.920279	526.847819		1.016852
N24	201322P9_G	G	A.Conservative	4.598238	.993265	6445.3	20.281539	17.579549	511.157344		.472279
N24	201694P4_G	NOCALL	D.Low Probability	2.657085	.769131	5337.5	11.909222	4.739732	586.256743		1.048444
N24	208825P7_G	NOCALL	D.Low Probability	6.005513	.199496	7129.7	2.982972	1.281209	403.562576		.921961
N24	209189P2_G	G	A.Conservative	4.257748	.993843	6277.1	26.266888	22.227635	551.305022		.472279
N24	210090P15_G	G	A.Conservative	2.975301	.975471	5515.6	24.059645	9.840137	536.856624		1.048444
O01	201322P9_G	G	A.Conservative	.744656	.997667	6445.3	21.016871	20.551225	566.639793		.394156
O01	201694P4_G	G	A.Conservative	.564	.998327	5337.5	52.11499	42.912706	581.322522		.394156
O01	208825P7_G	G	A.Conservative	1.27645	.997383	7129.7	17.696608	20.054915	536.582118		.394156
O01	209189P2_G	G	A.Conservative	.750495	.996859	6277.1	49.481603	47.136348	544.196668		.394156
O01	210090P15_G	NOCALL	D.Low Probability	.769862	.229487	5515.6	4.453904	1.475224	630.344862		.995077
O02	201322P9_G	G	A.Conservative	3.492418	.995026	6445.3	32.887378	24.755812	559.451793		.493589
O02	201694P4_G	G	A.Conservative	3.18011	.99327	5337.5	52.289006	33.220354	616.544719		.493589
O02	208825P7_G	G	A.Conservative	3.510389	.996598	7129.7	31.948787	26.769137	533.384881		.493589
O02	209189P2_G	G	A.Conservative	3.499511	.997383	6277.1	93.314132	68.442246	543.727002		.493589
O02	210090P15_G	NOCALL	D.Low Probability	2.426548	.359076	5515.6	6.460753	2.236929	560.41121		.971299
O03	201322P9_G	G	A.Conservative	3.163749	.993038	6445.3	23.837237	22.856274	471.639131		.425634
O03	201694P4_G	G	A.Conservative	2.640669	.99699	5337.5	72.112883	58.267534	521.71005		.425634
O03	208825P7_G	G	A.Conservative	4.399803	.997989	7129.7	19.584264	20.872765	424.201583		.425634
O03	209189P2_G	G	A.Conservative	3.16904	.995946	6277.1	66.083911	61.746662	459.542043		.425634
O03	210090P15_G	NOCALL	D.Low Probability	2.239559	.993293	5515.6	50.887724	21.187981	560.70692		.935874
O04	201322P9_G	G	A.Conservative	3.55571	.992318	6445.3	26.798973	25.239014	529.800787		.413004
O04	201694P4_G	G	A.Conservative	2.785621	.996772	5337.5	79.281467	62.582827	532.244401		.413004
O04	208825P7_G	G	A.Conservative	4.957233	.997808	7129.7	24.556917	25.808289	462.669523		.413004
O04	209189P2_G	G	A.Conservative	3.55618	.997981	6277.1	77.074579	70.673684	515.643234		.413004
O04	210090P15_G	NOCALL	D.Low Probability	2.754488	.988882	5515.6	41.142023	17.137411	572.673197		.909499
O05	201322P9_G	G	A.Conservative	3.43003	.991672	6445.3	31.298109	26.605444	560.701015		.419011
O05	201694P4_G	G	A.Conservative	2.820518	.997436	5337.5	96.55771	69.095071	575.618547		.419011
O05	208825P7_G	G	A.Conservative	4.428365	.993716	7129.7	26.087842	24.741134	464.11559		.419011
O05	209189P2_G	G	A.Conservative	3.437221	.997819	6277.1	99.48406	82.364661	544.943242		.419011
O05	210090P15_G	NOCALL	D.Low Probability	2.778537	.989011	5515.6	35.723152	13.681571	595.238287		.930397
O06	201322P9_G	G	A.Conservative	3.958743	.993507	6445.3	38.104778	31.800324	534.240002		.450406
O06	201694P4_G	G	A.Conservative	3.380244	.995249	5337.5	119.178646	83.174943	566.120544		.450406
O06	208825P7_G	G	A.Conservative	4.963613	.996846	7129.7	34.556625	32.2384	510.718532		.450406
O06	209189P2_G	G	A.Conservative	3.96004	.995777	6277.1	116.88448	94.918879	519.999441		.450406
O06	210090P15_G	NOCALL	D.Low Probability	2.987572	.99265	5515.6	67.577647	30.682166	574.140842		.995684
O07	201322P9_G	G	A.Conservative	1.860598	.995955	6445.3	26.811802	28.836318	548.6476		.410486
O07	201694P4_G	G	A.Conservative	1.796786	.997395	5337.5	95.637551	87.03705	565.139351		.410486
O07	208825P7_G	G	A.Conservative	2.524113	.99746	7129.7	20.928353	24.918819	456.475149		.410486
O07	209189P2_G	G	A.Conservative	1.86281	.995267	6277.1	72.805352	76.364577	534.849871		.410486
O07	210090P15_G	NOCALL	D.Low Probability	1.334184	.990878	5515.6	26.212183	10.05785	557.78011		.98083
O08	201322P9_G	G	A.Conservative	4.481395	.991475	6445.3	32.635519	32.332042	469.533741		.423555
O08	201694P4_G	G	A.Conservative	3.505009	.995568	5337.5	86.5039	72.477004	508.492976		.423555
O08	208825P7_G	G	A.Conservative	5.518394	.996846	7129.7	29.286927	32.173326	450.210985		.423555
O08	209189P2_G	G	A.Conservative	4.483694	.995457	6277.1	70.586327	68.183081	456.487707		.423555
O08	210090P15_G	NOCALL	D.Low Probability	3.014326	.990715	5515.6	35.419244	15.161625	555.929928		.869941
O09	201322P9_G	G	A.Conservative	4.092826	.994541	6445.3	28.597462	25.172181	508.8416		.437007
O09	201694P4_G	G	A.Conservative	3.273397	.998056	5337.5	85.695405	63.113292	510.943911		.437007
O09	208825P7_G	G	A.Conservative	5.061006	.99777	7129.7	24.403282	23.992715	501.017638		.437007
O09	209189P2_G	G	A.Conservative	4.097718	.996213	6277.1	72.119781	61.780647	496.526112		.437007
O09	210090P15_G	G	A.Conservative	3.284964	.992497	5515.6	16.883956	12.797026	537.55386		.437007
O10	201322P9_G	G	A.Conservative	3.132751	.992545	6445.3	32.964635	30.881418	578.419539		.393115
O10	201694P4_G	G	A.Conservative	2.816295	.998084	5337.5	103.817776	80.411918	595.464905		.393115
O10	208825P7_G	G	A.Conservative	3.639029	.995096	7129.7	27.871716	29.355043	526.064877		.393115
O10	209189P2_G	G	A.Conservative	3.133733	.997398	6277.1	91.202596	83.006399	562.839895		.393115
O10	210090P15_G	G	A.Conservative	2.628668	.992191	5515.6	33.508581	20.225227	608.618025		.609814
O11	201322P9_G	G	A.Conservative	4.52176	.996486	6445.3	32.293572	30.203358	499.59238		.459751
O11	201694P4_G	G	A.Conservative	4.010133	.997399	5337.5	112.285923	89.097064	560.324869		.459751
O11	208825P7_G	G	A.Conservative	5.2791	.997325	7129.7	27.597753	28.560469	496.950526		.459751
O11	209189P2_G	G	A.Conservative	4.525734	.995728	6277.1	94.074064	85.830145	486.441436		.459751
O11	210090P15_G	G	A.Conservative	4.03109	.994049	5515.6	31.778174	25.898318	574.683611		.459751
O12	201322P9_G	G	A.Conservative	3.751834	.991937	6445.3	32.093298	25.226432	519.914614		.468797
O12	201694P4_G	G	A.Conservative	3.190263	.998259	5337.5	118.758264	79.096693	548.641365		.468797
O12	208825P7_G	G	A.Conservative	5.02209	.99745	7129.7	28.486491	24.889051	456.072484		.468797
O12	209189P2_G	G	A.Conservative	3.757973	.997329	6277.1	98.716538	75.645084	506.367774		.468797
O12	210090P15_G	NOCALL	D.Low Probability	2.932243	.993597	5515.6	57.538309	16.932837	583.514407		1.121333
O13	201322P9_G	G	A.Conservative	2.006951	.996335	6445.3	26.584753	25.63632	551.960198		.401455
O13	201694P4_G	G	A.Conservative	2.148472	.997884	5337.5	69.220821	56.644489	580.966458		.401455
O13	208825P7_G	G	A.Conservative	1.866159	.998647	7129.7	24.821193	26.546476	527.31203		.401455
O13	209189P2_G	G	A.Conservative	2.01013	.995012	6277.1	69.310245	65.171439	536.981627		.401455
O13	210090P15_G	NOCALL	D.Low Probability	1.487917	.995873	5515.6	30.95851	10.917801	573.154093		.995741
O14	201322P9_G	G	A.Conservative	3.079621	.99476	6445.3	20.518656	23.206305	488.595862		.376802
O14	201694P4_G	G	A.Conservative	2.417639	.996382	5337.5	66.732878	63.856112	534.352076		.376802
O14	208825P7_G	G	A.Conservative	3.673603	.99714	7129.7	18.700908	23.434689	461.325536		.376802
O14	209189P2_G	G	A.Conservative	3.078565	.995903	6277.1	60.23387	66.41893	474.503707		.376802
O14	210090P15_G	G	A.Conservative	2.4741	.991532	5515.6	22.663728	22.281265	551.289519		.376802
O15	201322P9_G	G	A.Conservative	3.934177	.995052	6445.3	33.550089	32.918829	539.345064		.431551
O15	201694P4_G	G	A.Conservative	3.547005	.99743	5337.5	101.510247	84.248399	577.940083		.431551
O15	208825P7_G	G	A.Conservative	3.701005	.993863	7129.7	33.109738	36.007977	519.191489		.431551
O15	209189P2_G	G	A.Conservative	3.936222	.994458	6277.1	99.065265	94.776645	525.644637		.431551
O15	210090P15_G	NOCALL	D.Low Probability	3.006754	.99467	5515.6	36.208178	12.18178	577.307751		.996871
O16	201322P9_G	G	A.Conservative	3.784748	.990513	6445.3	22.898761	22.376822	489.22393		.392442
O16	201694P4_G	G	A.Conservative	2.947523	.996195	5337.5	91.462551	75.847656	511.924519		.392442
O16	208825P7_G	G	A.Conservative	5.128688	.996831	7129.7	21.117891	22.89985	422.447892		.392442
O16	209189P2_G	G	A.Conservative	3.788199	.995786	6277.1	86.214745	82.160133	476.458339		.392442
O16	210090P15_G	NOCALL	D.Low Probability	2.874893	.994631	5515.6	27.570704	9.934464	540.109411		.901842
O17	201322P9_G	G	A.Conservative	3.839566	.990669	6445.3	28.326378	26.383666	522.481458		.407197
O17	201694P4_G	G	A.Conservative	3.087199	.997005	5337.5	91.343434	72.199919	541.300548		.407197
O17	208825P7_G	G	A.Conservative	5.487315	.997294	7129.7	22.379602	23.136541	462.550063		.407197
O17	209189P2_G	G	A.Conservative	3.842213	.996839	6277.1	88.230627	80.138965	509.264672		.407197
O17	210090P15_G	G	A.Conservative	3.147295	.993958	5515.6	19.437577	15.772965	569.650756		.407197
O18	201322P9_G	G	A.Conservative	4.357688	.992596	6445.3	27.437401	22.93016	492.199913		.448258
O18	201694P4_G	G	A.Conservative	3.389826	.994806	5337.5	101.010958	71.528483	517.683072		.448258
O18	208825P7_G	G	A.Conservative	5.465484	.996722	7129.7	26.540351	24.640313	441.813055		.448258
O18	209189P2_G	G	A.Conservative	4.361573	.997556	6277.1	88.024387	71.720358	477.140196		.448258
O18	210090P15_G	NOCALL	D.Low Probability	2.94118	.362513	5515.6	7.386443	2.346604	558.556184		1.042947
O19	201322P9_G	G	A.Conservative	3.260906	.990033	6445.3	27.676162	24.893814	484.22749		.395377
O19	201694P4_G	G	A.Conservative	2.709647	.997719	5337.5	80.64298	60.231889	547.166763		.395377
O19	208825P7_G	G	A.Conservative	3.698557	.997924	7129.7	27.533378	27.808894	483.732923		.395377
O19	209189P2_G	G	A.Conservative	3.271224	.996481	6277.1	79.100459	69.167288	469.166573		.395377
O19	210090P15_G	G	A.Conservative	2.725729	.996467	5515.6	16.364913	12.593161	563.824651		.395377
O20	201322P9_G	G	A.Conservative	2.720895	.99578	6445.3	17.348048	18.232934	601.378451		.40421
O20	201694P4_G	G	A.Conservative	2.799179	.999232	5337.5	51.702936	46.013754	637.157942		.40421
O20	208825P7_G	G	A.Conservative	2.473306	.997456	7129.7	17.82187	25.731042	570.414323		.40421
O20	209189P2_G	G	A.Conservative	2.724089	.998752	6277.1	48.637938	49.851353	581.658587		.40421
O20	210090P15_G	NOCALL	D.Low Probability	1.917229	.992263	5515.6	19.190192	7.677548	595.318902		.916406
O21	201322P9_G	G	A.Conservative	4.100743	.993473	6445.3	31.774228	23.133874	498.643586		.452226
O21	201694P4_G	G	A.Conservative	3.294667	.996239	5337.5	91.141065	55.781864	536.737085		.452226
O21	208825P7_G	G	A.Conservative	5.809014	.998659	7129.7	28.117461	25.773111	460.4503		.452226
O21	209189P2_G	G	A.Conservative	4.109148	.996216	6277.1	99.940334	70.829223	485.865802		.452226
O21	210090P15_G	NOCALL	D.Low Probability	2.923538	.992886	5515.6	45.175886	18.276779	548.323098		1.061222
O22	201322P9_G	G	A.Conservative	3.909415	.99306	6445.3	23.16656	19.383579	553.095541		.407715
O22	201694P4_G	G	A.Conservative	3.076019	.991498	5337.5	52.240629	36.717853	562.211928		.407715
O22	208825P7_G	G	A.Conservative	4.717792	.996782	7129.7	21.051057	19.688394	504.526462		.407715
O22	209189P2_G	G	A.Conservative	3.925529	.995999	6277.1	81.555056	66.433569	535.278831		.407715
O22	210090P15_G	NOCALL	D.Low Probability	3.09067	.317742	5515.6	5.64616	2.014831	578.878748		1.022212
O23	201322P9_G	NOCALL	I.Bad Spectrum	0	0	0	0	0	0		0
O23	201694P4_G	NOCALL	I.Bad Spectrum	0	0	0	0	0	0		0
O23	208825P7_G	NOCALL	I.Bad Spectrum	0	0	0	0	0	0		0
O23	209189P2_G	NOCALL	I.Bad Spectrum	0	0	0	0	0	0		0
O23	210090P15_G	NOCALL	I.Bad Spectrum	0	0	0	0	0	0		0
O24	201322P9_G	NOCALL	I.Bad Spectrum	0	0	0	0	0	0		0
O24	201694P4_G	NOCALL	I.Bad Spectrum	0	0	0	0	0	0		0
O24	208825P7_G	NOCALL	I.Bad Spectrum	0	0	0	0	0	0		0
O24	209189P2_G	NOCALL	I.Bad Spectrum	0	0	0	0	0	0		0
O24	210090P15_G	NOCALL	I.Bad Spectrum	0	0	0	0	0	0		0
P01	201322P9_G	G	A.Conservative	-.536901	.993909	6445.3	27.399206	28.676484	604.32263		.435093
P01	201694P4_G	G	A.Conservative	-.503144	.995987	5337.5	75.82301	66.966966	570.056715		.435093
P01	208825P7_G	G	A.Conservative	-.221	.995438	7129.7	23.056155	26.723222	592.634056		.435093
P01	209189P2_G	G	A.Conservative	-.540137	.996257	6277.1	71.421107	72.882959	588.87801		.435093
P01	210090P15_G	NOCALL	D.Low Probability	-.533876	.993745	5515.6	44.522992	17.382667	613.19952		1.006301
P02	201322P9_G	G	A.Conservative	3.06271	.991682	6445.3	24.96452	19.624475	408.959502		.465878
P02	201694P4_G	G	A.Conservative	1.679172	.995004	5337.5	65.084242	43.10669	462.75439		.465878
P02	208825P7_G	G	A.Conservative	4.776918	.99755	7129.7	21.746666	19.05098	381.665339		.465878
P02	209189P2_G	G	A.Conservative	3.075427	.995764	6277.1	74.97734	57.406791	397.934338		.465878
P02	210090P15_G	NOCALL	D.Low Probability	.757911	.451851	5515.6	8.894208	2.842203	553.410371		1.187612
P03	201322P9_G	G	A.Conservative	3.863745	.995592	6445.3	34.687315	28.643062	489.666476		.461465
P03	201694P4_G	G	A.Conservative	2.691856	.998239	5337.5	101.010208	70.702846	515.713894		.461465
P03	208825P7_G	G	A.Conservative	4.881214	.996751	7129.7	25.823511	23.678797	464.374939		.461465
P03	209189P2_G	G	A.Conservative	3.864148	.998133	6277.1	85.001558	68.437692	476.107435		.461465
P03	210090P15_G	G	A.Conservative	2.70058	.991534	5515.6	19.67231	14.137457	531.195461		.461465
P04	201322P9_G	G	A.Conservative	2.953631	.993603	6445.3	28.249669	22.736788	513.510114		.419942
P04	201694P4_G	G	A.Conservative	2.357613	.996062	5337.5	86.531737	58.360452	553.834723		.419942
P04	208825P7_G	G	A.Conservative	3.54038	.997963	7129.7	22.375123	20.154588	482.86245		.419942
P04	209189P2_G	G	A.Conservative	2.961698	.995769	6277.1	81.668916	63.960296	500.856945		.419942
P04	210090P15_G	NOCALL	D.Low Probability	2.325786	.992856	5515.6	48.538121	16.03465	586.757649		.990707
P05	201322P9_G	G	A.Conservative	2.785709	.992267	6445.3	30.294489	28.698595	558.033661		.443622
P05	201694P4_G	G	A.Conservative	2.178299	.997244	5337.5	85.321413	69.322551	576.705676		.443622
P05	208825P7_G	G	A.Conservative	3.722441	.997566	7129.7	28.293707	29.527652	520.687504		.443622
P05	209189P2_G	G	A.Conservative	2.792645	.996216	6277.1	89.839071	83.135734	543.574272		.443622
P05	210090P15_G	NOCALL	D.Low Probability	1.871282	.99384	5515.6	47.041498	15.654307	594.17607		.979817
P06	201322P9_G	G	A.Conservative	1.918945	.990359	6445.3	31.293137	31.767933	574.940711		.390599
P06	201694P4_G	G	A.Conservative	1.604071	.993816	5337.5	80.821687	68.864509	581.554549		.390599
P06	208825P7_G	G	A.Conservative	2.871141	.996469	7129.7	26.609381	30.104637	526.272383		.390599
P06	209189P2_G	G	A.Conservative	1.92596	.997318	6277.1	84.924481	83.94621	558.61482		.390599
P06	210090P15_G	NOCALL	D.Low Probability	1.723704	.988898	5515.6	33.053986	11.419205	575.547683		.889247
P07	201322P9_G	G	A.Conservative	.326596	.997065	6445.3	28.012047	30.592036	707.244087		.372499
P07	201694P4_G	G	A.Conservative	.421928	.998586	5337.5	80.601477	74.864844	641.28789		.372499
P07	208825P7_G	G	A.Conservative	.334827	.998813	7129.7	30.403145	36.744514	655.701414		.372499
P07	209189P2_G	G	A.Conservative	.327305	.996656	6277.1	68.906115	73.419322	688.006853		.372499
P07	210090P15_G	G	A.Conservative	.431503	.996924	5515.6	25.400302	24.213393	671.555524		.372499
P08	201322P9_G	G	A.Conservative	.559866	.993247	6445.3	36.271863	34.936552	607.132322		.39249
P08	201694P4_G	G	A.Conservative	.336518	.996851	5337.5	121.880912	99.393424	595.700773		.39249
P08	208825P7_G	G	A.Conservative	1.442185	.99818	7129.7	31.523189	33.737063	575.050276		.39249
P08	209189P2_G	G	A.Conservative	.562181	.997542	6277.1	98.368744	92.363804	593.101332		.39249
P08	210090P15_G	NOCALL	D.Low Probability	.304553	.387775	5515.6	6.736162	2.447176	603.171916		.973968
P09	201322P9_G	G	A.Conservative	2.405858	.992037	6445.3	24.882577	26.383517	571.988728		.374308
P09	201694P4_G	G	A.Conservative	2.29401	.99603	5337.5	81.839549	73.903741	581.132651		.374308
P09	208825P7_G	G	A.Conservative	2.698729	.996336	7129.7	22.702738	26.642373	538.061485		.374308
P09	209189P2_G	G	A.Conservative	2.41061	.996748	6277.1	69.881464	72.299528	555.126887		.374308
P09	210090P15_G	NOCALL	D.Low Probability	2.096036	.994543	5515.6	45.300771	19.39494	629.139535		.88002
P10	201322P9_G	G	A.Conservative	2.824779	.994504	6445.3	31.981511	33.776425	558.616777		.409869
P10	201694P4_G	G	A.Conservative	2.399787	.99818	5337.5	89.298044	80.41418	575.120152		.409869
P10	208825P7_G	G	A.Conservative	3.706567	.997281	7129.7	23.454326	27.345514	475.753449		.409869
P10	209189P2_G	G	A.Conservative	2.823788	.99738	6277.1	82.617502	85.174073	544.319304		.409869
P10	210090P15_G	NOCALL	D.Low Probability	2.383243	.98997	5515.6	27.568408	9.736809	560.361307		.947261
P11	201322P9_G	G	A.Conservative	2.889392	.993903	6445.3	46.626923	41.867687	568.79087		.427826
P11	201694P4_G	G	A.Conservative	2.458085	.997107	5337.5	118.590001	90.397568	573.854555		.427826
P11	208825P7_G	G	A.Conservative	3.421957	.997568	7129.7	37.106251	36.961248	505.718406		.427826
P11	209189P2_G	G	A.Conservative	2.900263	.99675	6277.1	116.806766	102.286532	547.679893		.427826
P11	210090P15_G	NOCALL	D.Low Probability	2.261576	.987866	5515.6	48.568555	17.788036	592.363075		.91867
P12	201322P9_G	G	A.Conservative	3.246176	.995482	6445.3	33.042164	25.252521	520.734535		.449851
P12	201694P4_G	G	A.Conservative	2.700472	.998271	5337.5	98.369267	63.179427	547.989093		.449851
P12	208825P7_G	G	A.Conservative	4.247246	.997206	7129.7	26.6972	22.798548	472.608735		.449851
P12	209189P2_G	G	A.Conservative	3.251596	.995861	6277.1	85.753511	63.809548	506.182328		.449851
P12	210090P15_G	NOCALL	D.Low Probability	2.022134	.440161	5515.6	8.753022	2.804198	567.13086		1.058069
P13	201322P9_G	G	A.Conservative	1.32697	.996552	6445.3	38.987853	40.646193	573.766772		.383472
P13	201694P4_G	G	A.Conservative	1.22375	.997243	5337.5	85.470881	75.231523	592.023919		.383472
P13	208825P7_G	G	A.Conservative	1.376941	.997709	7129.7	36.271167	42.008077	515.759332		.383472
P13	209189P2_G	G	A.Conservative	1.329003	.993816	6277.1	82.187876	83.511931	557.282012		.383472
P13	210090P15_G	NOCALL	D.Low Probability	.943729	.994633	5515.6	46.809474	19.015687	603.300282		.992544
P14	201322P9_G	G	A.Conservative	1.871745	.996703	6445.3	15.626129	13.406416	551.729611		.464434
P14	201694P4_G	G	A.Conservative	2.182256	.997164	5337.5	37.597202	26.887301	588.517613		.464434
P14	208825P7_G	G	A.Conservative	2.190428	.996037	7129.7	16.722592	16.039939	559.230716		.464434
P14	209189P2_G	G	A.Conservative	1.882322	.99653	6277.1	35.040747	29.25063	535.299974		.464434
P14	210090P15_G	G	A.Conservative	2.207494	.993875	5515.6	16.735628	12.329243	605.898863		.464434
P15	201322P9_G	G	A.Conservative	3.541706	.993153	6445.3	45.110213	35.012616	488.047584		.523818
P15	201694P4_G	G	A.Conservative	3.274519	.997317	5337.5	126.776789	82.936746	514.978282		.523818
P15	208825P7_G	G	A.Conservative	4.239751	.995713	7129.7	39.419929	34.010862	404.772734		.523818
P15	209189P2_G	G	A.Conservative	3.542372	.997129	6277.1	116.856452	88.383085	474.168536		.523818
P15	210090P15_G	NOCALL	D.Low Probability	2.371525	.992352	5515.6	54.798606	16.253145	560.009523		1.159826
P16	201322P9_G	G	A.Conservative	2.350341	.994897	6445.3	31.75124	29.285492	550.101717		.417927
P16	201694P4_G	G	A.Conservative	2.204074	.996735	5337.5	103.281288	80.850165	577.346305		.417927
P16	208825P7_G	G	A.Conservative	3.05404	.998751	7129.7	30.149248	30.848928	556.128031		.417927
P16	209189P2_G	G	A.Conservative	2.354221	.996621	6277.1	92.810557	83.481124	536.384137		.417927
P16	210090P15_G	NOCALL	D.Low Probability	1.770253	.991246	5515.6	44.677888	15.699719	583.456355		1.02878
P17	201322P9_G	G	A.Conservative	2.720077	.991186	6445.3	21.328699	18.167011	481.112426		.431282
P17	201694P4_G	G	A.Conservative	2.251535	.995579	5337.5	73.269475	52.808844	490.716614		.431282
P17	208825P7_G	G	A.Conservative	3.850529	.99459	7129.7	22.5504	21.365596	521.270574		.431282
P17	209189P2_G	G	A.Conservative	2.726134	.99202	6277.1	69.45462	57.661641	468.976065		.431282
P17	210090P15_G	NOCALL	D.Low Probability	2.103346	.241566	5515.6	4.490168	1.560682	550.126588		.997506
P18	201322P9_G	G	A.Conservative	3.343526	.99269	6445.3	21.041248	20.536499	496.613817		.411826
P18	201694P4_G	G	A.Conservative	2.176657	.995363	5337.5	72.492561	60.137015	524.423478		.411826
P18	208825P7_G	G	A.Conservative	4.091109	.9973	7129.7	18.844203	20.944404	513.943433		.411826
P18	209189P2_G	G	A.Conservative	3.349329	.996416	6277.1	65.586761	62.448531	484.142544		.411826
P18	210090P15_G	NOCALL	D.Low Probability	2.06273	.989963	5515.6	26.26379	9.859464	558.221292		.959541
P19	201322P9_G	G	A.Conservative	1.961389	.992713	6445.3	30.666586	30.471142	623.641996		.426306
P19	201694P4_G	G	A.Conservative	2.090995	.99802	5337.5	68.559413	57.665358	618.319356		.426306
P19	208825P7_G	G	A.Conservative	2.05564	.99855	7129.7	24.298617	26.749145	521.952274		.426306
P19	209189P2_G	G	A.Conservative	1.964126	.996976	6277.1	84.353713	81.722567	606.203276		.426306
P19	210090P15_G	NOCALL	D.Low Probability	.586365	.223957	5515.6	4.016146	1.45846	600.053539		1.042802
P20	201322P9_G	G	A.Conservative	1.119311	.993167	6445.3	21.961314	25.051429	607.535064		.440542
P20	201694P4_G	G	A.Conservative	1.231353	.997628	5337.5	51.417266	49.872738	585.902774		.440542
P20	208825P7_G	G	A.Conservative	1.453024	.997325	7129.7	19.69055	24.704805	531.559752		.440542
P20	209189P2_G	G	A.Conservative	1.129765	.995562	6277.1	73.72607	82.114794	591.061369		.440542
P20	210090P15_G	NOCALL	D.Low Probability	.976791	.990641	5515.6	22.434061	8.477469	565.275428		.977293
P21	201322P9_G	G	A.Conservative	2.403485	.991383	6445.3	15.425476	17.646775	534.494646		.419745
P21	201694P4_G	G	A.Conservative	1.693433	.99494	5337.5	44.373952	43.57589	547.152747		.419745
P21	208825P7_G	G	A.Conservative	2.65439	.992293	7129.7	17.99846	22.588814	546.635842		.419745
P21	209189P2_G	G	A.Conservative	2.400065	.996777	6277.1	50.063872	55.978787	521.656552		.419745
P21	210090P15_G	NOCALL	D.Low Probability	1.929884	.989142	5515.6	24.053691	9.576835	558.197086		.990744
P22	201322P9_G	G	A.Conservative	2.903531	.990731	6445.3	29.318712	28.106145	505.275105		.461964
P22	201694P4_G	G	A.Conservative	2.124732	.99603	5337.5	49.443043	40.378297	549.761802		.461964
P22	208825P7_G	G	A.Conservative	3.386267	.997185	7129.7	23.445563	24.801757	481.2253		.461964
P22	209189P2_G	G	A.Conservative	2.8926	.996326	6277.1	85.10242	79.635964	493.759168		.461964
P22	210090P15_G	NOCALL	D.Low Probability	1.721837	.498723	5515.6	9.413809	3.142381	570.576966		1.157463
P23	201322P9_G	NOCALL	I.Bad Spectrum	0	0	0	0	0	0		0
P23	201694P4_G	NOCALL	I.Bad Spectrum	0	0	0	0	0	0		0
P23	208825P7_G	NOCALL	I.Bad Spectrum	0	0	0	0	0	0		0
P23	209189P2_G	NOCALL	I.Bad Spectrum	0	0	0	0	0	0		0
P23	210090P15_G	NOCALL	I.Bad Spectrum	0	0	0	0	0	0		0
P24	201322P9_G	NOCALL	I.Bad Spectrum	0	0	0	0	0	0		0
P24	201694P4_G	NOCALL	I.Bad Spectrum	0	0	0	0	0	0		0
P24	208825P7_G	NOCALL	I.Bad Spectrum	0	0	0	0	0	0		0
P24	209189P2_G	NOCALL	I.Bad Spectrum	0	0	0	0	0	0		0
P24	210090P15_G	NOCALL	I.Bad Spectrum	0	0	0	0	0	0		0
