# Supplementary material for: Gene expression-based screening for inhibitors of PDGFR signaling
Source: Genome Biol. 2008 Mar 1;9(3):R47. doi: 10.1186/gb-2008-9-3-r47 (PMC2397499; doi:10.1186/gb-2008-9-3-r47)
Supplement: Additional data file 1 — Primary screen data. [file gb-2008-9-3-r47-S1.zip › Primary_Screen_Data/ScreenData/ScreenASDI3/PLATE28028.1_0724.DTL]

Sequenom db=biomass genotype results details	Plate=28028, ExpNo=1	TimeStamp=0724	filename=PLATE28028.1_0724.DTL
well_position	assay_id	genotype_id	Call_Status_LU.description	max_shift	Call.score	Picked_Peaks.mass	Picked_Peaks.height	Picked_Peaks.snr	Picked_Peaks.resolution	Picked_Peaks.integral	Spectra.noise_std_dev
A01	201322P9_G	G	B.Moderate	.644158	.98697	6445.3	3.870777	7.963171	722.742496		.344737
A01	201694P4_G	NOCALL	I.Bad Spectrum	0	0	0	0	0	0		0
A01	208825P7_G	NOCALL	I.Bad Spectrum	0	0	0	0	0	0		0
A01	209189P2_G	G	A.Conservative	1.113658	.900652	6277.1	2.962791	9.063428	627.689401		.254012
A01	210090P15_G	NOCALL	I.Bad Spectrum	0	0	0	0	0	0		0
A02	201322P9_G	NOCALL	I.Bad Spectrum	0	0	0	0	0	0		0
A02	201694P4_G	NOCALL	I.Bad Spectrum	0	0	0	0	0	0		0
A02	208825P7_G	NOCALL	I.Bad Spectrum	0	0	0	0	0	0		0
A02	209189P2_G	NOCALL	I.Bad Spectrum	0	0	0	0	0	0		0
A02	210090P15_G	NOCALL	I.Bad Spectrum	0	0	0	0	0	0		0
A03	201322P9_G	NOCALL	I.Bad Spectrum	0	0	0	0	0	0		0
A03	201694P4_G	G	B.Moderate	2.434524	.934816	5337.5	3.03845	7.531384	750.449332		.25374
A03	208825P7_G	NOCALL	I.Bad Spectrum	0	0	0	0	0	0		0
A03	209189P2_G	G	B.Moderate	2.290731	.82421	6277.1	2.298671	6.728149	414.13038		.25374
A03	210090P15_G	NOCALL	I.Bad Spectrum	0	0	0	0	0	0		0
A04	201322P9_G	NOCALL	I.Bad Spectrum	0	0	0	0	0	0		0
A04	201694P4_G	NOCALL	I.Bad Spectrum	0	0	0	0	0	0		0
A04	208825P7_G	NOCALL	I.Bad Spectrum	0	0	0	0	0	0		0
A04	209189P2_G	NOCALL	I.Bad Spectrum	0	0	0	0	0	0		0
A04	210090P15_G	NOCALL	I.Bad Spectrum	0	0	0	0	0	0		0
A05	201322P9_G	NOCALL	I.Bad Spectrum	0	0	0	0	0	0		0
A05	201694P4_G	NOCALL	I.Bad Spectrum	0	0	0	0	0	0		0
A05	208825P7_G	NOCALL	I.Bad Spectrum	0	0	0	0	0	0		0
A05	209189P2_G	G	A.Conservative	5.794436	.994411	6277.1	8.585392	11.528812	796.760422		.397233
A05	210090P15_G	NOCALL	I.Bad Spectrum	0	0	0	0	0	0		0
A06	201322P9_G	NOCALL	I.Bad Spectrum	0	0	0	0	0	0		0
A06	201694P4_G	NOCALL	I.Bad Spectrum	0	0	0	0	0	0		0
A06	208825P7_G	NOCALL	I.Bad Spectrum	0	0	0	0	0	0		0
A06	209189P2_G	NOCALL	I.Bad Spectrum	0	0	0	0	0	0		0
A06	210090P15_G	NOCALL	I.Bad Spectrum	0	0	0	0	0	0		0
A07	201322P9_G	NOCALL	I.Bad Spectrum	0	0	0	0	0	0		0
A07	201694P4_G	NOCALL	I.Bad Spectrum	0	0	0	0	0	0		0
A07	208825P7_G	NOCALL	I.Bad Spectrum	0	0	0	0	0	0		0
A07	209189P2_G	NOCALL	I.Bad Spectrum	0	0	0	0	0	0		0
A07	210090P15_G	NOCALL	I.Bad Spectrum	0	0	0	0	0	0		0
A08	201322P9_G	NOCALL	I.Bad Spectrum	0	0	0	0	0	0		0
A08	201694P4_G	NOCALL	I.Bad Spectrum	0	0	0	0	0	0		0
A08	208825P7_G	NOCALL	I.Bad Spectrum	0	0	0	0	0	0		0
A08	209189P2_G	NOCALL	I.Bad Spectrum	0	0	0	0	0	0		0
A08	210090P15_G	NOCALL	I.Bad Spectrum	0	0	0	0	0	0		0
A09	201322P9_G	G	A.Conservative	3.256703	.929138	6445.3	2.700294	9.393355	815.117658		.206268
A09	201694P4_G	NOCALL	I.Bad Spectrum	0	0	0	0	0	0		0
A09	208825P7_G	NOCALL	I.Bad Spectrum	0	0	0	0	0	0		0
A09	209189P2_G	G	A.Conservative	3.267895	.88511	6277.1	2.423333	8.877229	786.965602		.206268
A09	210090P15_G	NOCALL	I.Bad Spectrum	0	0	0	0	0	0		0
A10	201322P9_G	NOCALL	I.Bad Spectrum	0	0	0	0	0	0		0
A10	201694P4_G	NOCALL	I.Bad Spectrum	0	0	0	0	0	0		0
A10	208825P7_G	NOCALL	I.Bad Spectrum	0	0	0	0	0	0		0
A10	209189P2_G	NOCALL	I.Bad Spectrum	0	0	0	0	0	0		0
A10	210090P15_G	NOCALL	I.Bad Spectrum	0	0	0	0	0	0		0
A11	201322P9_G	NOCALL	I.Bad Spectrum	0	0	0	0	0	0		0
A11	201694P4_G	NOCALL	I.Bad Spectrum	0	0	0	0	0	0		0
A11	208825P7_G	NOCALL	I.Bad Spectrum	0	0	0	0	0	0		0
A11	209189P2_G	NOCALL	I.Bad Spectrum	0	0	0	0	0	0		0
A11	210090P15_G	NOCALL	I.Bad Spectrum	0	0	0	0	0	0		0
A12	201322P9_G	G	A.Conservative	4.031744	.995839	6445.3	9.421401	14.321587	871.369286		.288783
A12	201694P4_G	G	A.Conservative	3.293733	.99865	5337.5	16.929715	26.827255	625.632311		.288783
A12	208825P7_G	NOCALL	I.Bad Spectrum	0	0	0	0	0	0		0
A12	209189P2_G	G	A.Conservative	4.032872	.997779	6277.1	16.871066	26.1002	841.462182		.288783
A12	210090P15_G	NOCALL	I.Bad Spectrum	0	0	0	0	0	0		0
A13	201322P9_G	NOCALL	I.Bad Spectrum	0	0	0	0	0	0		0
A13	201694P4_G	NOCALL	I.Bad Spectrum	0	0	0	0	0	0		0
A13	208825P7_G	NOCALL	I.Bad Spectrum	0	0	0	0	0	0		0
A13	209189P2_G	NOCALL	I.Bad Spectrum	0	0	0	0	0	0		0
A13	210090P15_G	NOCALL	I.Bad Spectrum	0	0	0	0	0	0		0
A14	201322P9_G	NOCALL	I.Bad Spectrum	0	0	0	0	0	0		0
A14	201694P4_G	NOCALL	I.Bad Spectrum	0	0	0	0	0	0		0
A14	208825P7_G	NOCALL	I.Bad Spectrum	0	0	0	0	0	0		0
A14	209189P2_G	G	A.Conservative	1.489881	.962066	6277.1	2.832398	9.636493	779.341781		.220355
A14	210090P15_G	NOCALL	I.Bad Spectrum	0	0	0	0	0	0		0
A15	201322P9_G	G	A.Conservative	3.66175	.995936	6445.3	31.633831	31.58979	926.298019		.423839
A15	201694P4_G	G	A.Conservative	3.925915	.993793	5337.5	17.499863	17.331401	669.518868		.423839
A15	208825P7_G	NOCALL	I.Bad Spectrum	0	0	0	0	0	0		0
A15	209189P2_G	G	A.Conservative	3.665072	.997416	6277.1	53.432466	51.428853	896.687228		.423839
A15	210090P15_G	G	C.Aggressive	3.863011	.991057	5515.6	5.939143	6.11552	696.162695		.52721
A16	201322P9_G	G	A.Conservative	2.366306	.879359	6445.3	6.395689	8.849974	762.570901		.441557
A16	201694P4_G	G	A.Conservative	.744474	.993739	5337.5	6.045874	10.382126	498.701643		.441557
A16	208825P7_G	NOCALL	I.Bad Spectrum	0	0	0	0	0	0		0
A16	209189P2_G	G	A.Conservative	3.500426	.998547	6277.1	4.341044	18.974607	782.664821		.236067
A16	210090P15_G	NOCALL	I.Bad Spectrum	0	0	0	0	0	0		0
A17	201322P9_G	NOCALL	I.Bad Spectrum	0	0	0	0	0	0		0
A17	201694P4_G	NOCALL	I.Bad Spectrum	0	0	0	0	0	0		0
A17	208825P7_G	NOCALL	I.Bad Spectrum	0	0	0	0	0	0		0
A17	209189P2_G	G	A.Conservative	4.335817	.824101	6277.1	10.754679	8.301071	729.560808		.611595
A17	210090P15_G	NOCALL	I.Bad Spectrum	0	0	0	0	0	0		0
A18	201322P9_G	NOCALL	I.Bad Spectrum	0	0	0	0	0	0		0
A18	201694P4_G	G	A.Conservative	.872044	.923998	5337.5	3.237912	9.277096	522.187884		.23204
A18	208825P7_G	NOCALL	I.Bad Spectrum	0	0	0	0	0	0		0
A18	209189P2_G	G	A.Conservative	.477794	.995482	6277.1	3.057772	11.679669	608.959688		.23204
A18	210090P15_G	NOCALL	I.Bad Spectrum	0	0	0	0	0	0		0
A19	201322P9_G	G	A.Conservative	2.526486	.999711	6445.3	31.894705	31.656866	885.526401		.434582
A19	201694P4_G	G	A.Conservative	2.322117	.998633	5337.5	38.201009	31.650449	664.126102		.434582
A19	208825P7_G	NOCALL	I.Bad Spectrum	0	0	0	0	0	0		0
A19	209189P2_G	G	A.Conservative	3.06599	.995256	6277.1	2.549567	12.258297	681.03947		.19391
A19	210090P15_G	NOCALL	I.Bad Spectrum	0	0	0	0	0	0		0
A20	201322P9_G	NOCALL	I.Bad Spectrum	0	0	0	0	0	0		0
A20	201694P4_G	NOCALL	I.Bad Spectrum	0	0	0	0	0	0		0
A20	208825P7_G	NOCALL	I.Bad Spectrum	0	0	0	0	0	0		0
A20	209189P2_G	NOCALL	I.Bad Spectrum	0	0	0	0	0	0		0
A20	210090P15_G	NOCALL	I.Bad Spectrum	0	0	0	0	0	0		0
A21	201322P9_G	G	A.Conservative	2.639905	.991982	6445.3	13.966814	13.947695	751.000542		.414939
A21	201694P4_G	G	A.Conservative	2.269788	.99829	5337.5	38.124116	31.920756	565.762075		.414939
A21	208825P7_G	NOCALL	I.Bad Spectrum	0	0	0	0	0	0		0
A21	209189P2_G	G	A.Conservative	2.641379	.998886	6277.1	41.709724	46.56635	731.588103		.414939
A21	210090P15_G	NOCALL	I.Bad Spectrum	0	0	0	0	0	0		0
A22	201322P9_G	G	A.Conservative	2.38965	.997201	6445.3	11.102483	14.14016	733.328681		.448986
A22	201694P4_G	G	A.Conservative	2.244991	.840671	5337.5	3.948211	8.439535	705.055098		.278304
A22	208825P7_G	NOCALL	I.Bad Spectrum	0	0	0	0	0	0		0
A22	209189P2_G	G	A.Conservative	2.903617	.998286	6277.1	8.350289	21.207719	718.830072		.278304
A22	210090P15_G	NOCALL	I.Bad Spectrum	0	0	0	0	0	0		0
A23	201322P9_G	G	A.Conservative	3.159323	.901486	6445.3	3.54121	9.057466	628.576747		.267617
A23	201694P4_G	NOCALL	I.Bad Spectrum	0	0	0	0	0	0		0
A23	208825P7_G	NOCALL	I.Bad Spectrum	0	0	0	0	0	0		0
A23	209189P2_G	G	C.Aggressive	3.597419	.992325	6277.1	2.881561	6.229298	738.965017		.267617
A23	210090P15_G	NOCALL	I.Bad Spectrum	0	0	0	0	0	0		0
A24	201322P9_G	NOCALL	I.Bad Spectrum	0	0	0	0	0	0		0
A24	201694P4_G	NOCALL	I.Bad Spectrum	0	0	0	0	0	0		0
A24	208825P7_G	NOCALL	I.Bad Spectrum	0	0	0	0	0	0		0
A24	209189P2_G	NOCALL	I.Bad Spectrum	0	0	0	0	0	0		0
A24	210090P15_G	NOCALL	I.Bad Spectrum	0	0	0	0	0	0		0
B01	201322P9_G	NOCALL	I.Bad Spectrum	0	0	0	0	0	0		0
B01	201694P4_G	NOCALL	I.Bad Spectrum	0	0	0	0	0	0		0
B01	208825P7_G	NOCALL	I.Bad Spectrum	0	0	0	0	0	0		0
B01	209189P2_G	NOCALL	I.Bad Spectrum	0	0	0	0	0	0		0
B01	210090P15_G	NOCALL	I.Bad Spectrum	0	0	0	0	0	0		0
B02	201322P9_G	G	A.Conservative	3.468362	.8367	6445.3	11.292965	8.405964	813.631546		.70785
B02	201694P4_G	NOCALL	I.Bad Spectrum	0	0	0	0	0	0		0
B02	208825P7_G	NOCALL	I.Bad Spectrum	0	0	0	0	0	0		0
B02	209189P2_G	NOCALL	D.Low Probability	3.749229	.989797	6277.1	15.255641	6.38895	866.377434		.984453
B02	210090P15_G	NOCALL	I.Bad Spectrum	0	0	0	0	0	0		0
B03	201322P9_G	G	A.Conservative	3.851802	.993126	6445.3	5.145346	10.943769	756.656858		.263069
B03	201694P4_G	G	A.Conservative	3.145811	.989358	5337.5	5.685859	15.501158	568.104537		.263069
B03	208825P7_G	NOCALL	I.Bad Spectrum	0	0	0	0	0	0		0
B03	209189P2_G	G	A.Conservative	3.854482	.998121	6277.1	9.004629	21.162579	738.06627		.263069
B03	210090P15_G	NOCALL	I.Bad Spectrum	0	0	0	0	0	0		0
B04	201322P9_G	G	A.Conservative	5.248568	.991123	6445.3	18.482237	17.172573	927.445352		.439265
B04	201694P4_G	G	A.Conservative	4.655798	.99775	5337.5	23.142125	24.992262	629.65332		.439265
B04	208825P7_G	NOCALL	I.Bad Spectrum	0	0	0	0	0	0		0
B04	209189P2_G	G	A.Conservative	5.249905	.996257	6277.1	61.212813	57.41864	903.387836		.439265
B04	210090P15_G	G	B.Moderate	4.124615	.925033	5515.6	24.909637	7.495328	674.032037		1.019289
B05	201322P9_G	G	C.Aggressive	2.907488	.873156	6445.3	11.639473	5.286367	810.45074		.84359
B05	201694P4_G	NOCALL	I.Bad Spectrum	0	0	0	0	0	0		0
B05	208825P7_G	NOCALL	I.Bad Spectrum	0	0	0	0	0	0		0
B05	209189P2_G	NOCALL	D.Low Probability	3.080783	.985872	6277.1	13.564461	5.967333	824.551187		.84359
B05	210090P15_G	NOCALL	I.Bad Spectrum	0	0	0	0	0	0		0
B06	201322P9_G	G	A.Conservative	4.045593	.896197	6445.3	12.1044	9.014444	873.031254		.569315
B06	201694P4_G	G	A.Conservative	4.206028	.99026	5337.5	7.5184	9.949231	635.864174		.416147
B06	208825P7_G	G	A.Conservative	4.53548	.889554	7129.7	7.556129	8.911931	795.033681		.664827
B06	209189P2_G	G	A.Conservative	4.12521	.996857	6277.1	15.603352	21.275504	717.571547		.416147
B06	210090P15_G	NOCALL	I.Bad Spectrum	0	0	0	0	0	0		0
B07	201322P9_G	G	A.Conservative	3.172326	.997063	6445.3	18.452108	20.539824	838.716747		.374695
B07	201694P4_G	G	A.Conservative	2.956321	.996789	5337.5	23.783026	23.260643	644.199474		.374695
B07	208825P7_G	G	A.Conservative	3.194896	.870315	7129.7	4.288582	8.719301	796.138946		.374695
B07	209189P2_G	G	A.Conservative	3.174669	.998656	6277.1	33.547442	36.086319	815.424064		.374695
B07	210090P15_G	G	A.Conservative	2.982239	.999126	5515.6	14.041156	13.464016	670.084941		.374695
B08	201322P9_G	G	A.Conservative	3.585022	.993678	6445.3	10.238417	15.602354	897.644969		.344763
B08	201694P4_G	G	A.Conservative	2.872217	.996961	5337.5	17.278504	21.042496	632.690607		.344763
B08	208825P7_G	NOCALL	I.Bad Spectrum	0	0	0	0	0	0		0
B08	209189P2_G	G	A.Conservative	3.584385	.997911	6277.1	22.735548	38.120937	873.089775		.344763
B08	210090P15_G	G	A.Conservative	3.518008	.930853	5515.6	13.156953	9.358075	726.198467		.549265
B09	201322P9_G	NOCALL	D.Low Probability	4.434846	.909773	6445.3	15.141853	5.512648	885.139869		1.005422
B09	201694P4_G	NOCALL	D.Low Probability	4.024715	.989525	5337.5	25.818809	7.64195	726.510755		1.005422
B09	208825P7_G	NOCALL	I.Bad Spectrum	0	0	0	0	0	0		0
B09	209189P2_G	G	A.Conservative	4.781693	.997163	6277.1	22.649024	23.075153	824.433388		.432106
B09	210090P15_G	NOCALL	I.Bad Spectrum	0	0	0	0	0	0		0
B10	201322P9_G	NOCALL	D.Low Probability	3.177983	.756269	6445.3	7.745783	4.589222	841.789035		.709381
B10	201694P4_G	NOCALL	I.Bad Spectrum	0	0	0	0	0	0		0
B10	208825P7_G	NOCALL	I.Bad Spectrum	0	0	0	0	0	0		0
B10	209189P2_G	NOCALL	D.Low Probability	3.436677	.994353	6277.1	13.379822	7.680783	843.295128		.709381
B10	210090P15_G	NOCALL	I.Bad Spectrum	0	0	0	0	0	0		0
B11	201322P9_G	NOCALL	I.Bad Spectrum	0	0	0	0	0	0		0
B11	201694P4_G	NOCALL	I.Bad Spectrum	0	0	0	0	0	0		0
B11	208825P7_G	NOCALL	I.Bad Spectrum	0	0	0	0	0	0		0
B11	209189P2_G	G	A.Conservative	2.845923	.95759	6277.1	6.765821	9.617974	874.381334		.395556
B11	210090P15_G	NOCALL	I.Bad Spectrum	0	0	0	0	0	0		0
B12	201322P9_G	G	A.Conservative	2.089572	.994064	6445.3	9.221958	16.064083	845.678531		.340308
B12	201694P4_G	G	A.Conservative	1.733433	.998039	5337.5	12.229078	27.025204	600.849986		.340308
B12	208825P7_G	NOCALL	I.Bad Spectrum	0	0	0	0	0	0		0
B12	209189P2_G	G	A.Conservative	2.08776	.995778	6277.1	17.006653	31.504342	821.212101		.340308
B12	210090P15_G	NOCALL	I.Bad Spectrum	0	0	0	0	0	0		0
B13	201322P9_G	G	A.Conservative	2.951135	.828722	6445.3	4.393031	8.381298	706.059245		.401567
B13	201694P4_G	NOCALL	I.Bad Spectrum	0	0	0	0	0	0		0
B13	208825P7_G	G	A.Conservative	1.944506	.997742	7129.7	6.265741	10.779709	724.12325		.587799
B13	209189P2_G	G	A.Conservative	2.838593	.996333	6277.1	5.09683	12.016694	644.87561		.324706
B13	210090P15_G	NOCALL	I.Bad Spectrum	0	0	0	0	0	0		0
B14	201322P9_G	G	A.Conservative	4.076988	.995035	6445.3	14.185542	15.474057	852.68056		.408066
B14	201694P4_G	G	A.Conservative	3.578886	.998734	5337.5	24.390143	24.059865	607.425131		.408066
B14	208825P7_G	NOCALL	I.Bad Spectrum	0	0	0	0	0	0		0
B14	209189P2_G	G	A.Conservative	4.086457	.998629	6277.1	42.310321	44.722746	825.933198		.408066
B14	210090P15_G	NOCALL	I.Bad Spectrum	0	0	0	0	0	0		0
B15	201322P9_G	G	A.Conservative	3.616039	.83156	6445.3	4.237954	8.395647	807.84465		.330411
B15	201694P4_G	G	A.Conservative	3.680975	.997917	5337.5	5.558155	12.24068	664.932115		.330411
B15	208825P7_G	NOCALL	I.Bad Spectrum	0	0	0	0	0	0		0
B15	209189P2_G	G	A.Conservative	3.63267	.997615	6277.1	8.646277	17.503638	788.364314		.330411
B15	210090P15_G	NOCALL	I.Bad Spectrum	0	0	0	0	0	0		0
B16	201322P9_G	G	A.Conservative	3.337607	.993122	6445.3	10.039789	15.329762	885.256019		.300228
B16	201694P4_G	G	A.Conservative	3.126608	.990763	5337.5	19.154668	32.978659	720.495779		.300228
B16	208825P7_G	NOCALL	I.Bad Spectrum	0	0	0	0	0	0		0
B16	209189P2_G	G	A.Conservative	3.339493	.999093	6277.1	34.983606	51.865069	862.058751		.300228
B16	210090P15_G	NOCALL	I.Bad Spectrum	0	0	0	0	0	0		0
B17	201322P9_G	G	C.Aggressive	2.752059	.859073	6445.3	9.858899	5.200728	750.759068		.798431
B17	201694P4_G	NOCALL	I.Bad Spectrum	0	0	0	0	0	0		0
B17	208825P7_G	NOCALL	I.Bad Spectrum	0	0	0	0	0	0		0
B17	209189P2_G	G	A.Conservative	3.896631	.995733	6277.1	11.703313	11.376828	843.994238		.402311
B17	210090P15_G	NOCALL	I.Bad Spectrum	0	0	0	0	0	0		0
B18	201322P9_G	NOCALL	I.Bad Spectrum	0	0	0	0	0	0		0
B18	201694P4_G	NOCALL	I.Bad Spectrum	0	0	0	0	0	0		0
B18	208825P7_G	NOCALL	I.Bad Spectrum	0	0	0	0	0	0		0
B18	209189P2_G	G	A.Conservative	2.403124	.993254	6277.1	4.69727	10.117161	744.481098		.349837
B18	210090P15_G	NOCALL	I.Bad Spectrum	0	0	0	0	0	0		0
B19	201322P9_G	G	A.Conservative	3.824943	.995452	6445.3	22.451258	25.72942	900.872853		.377474
B19	201694P4_G	G	A.Conservative	3.218218	.998892	5337.5	24.898537	31.81246	718.246664		.377474
B19	208825P7_G	G	A.Conservative	3.30274	.998938	7129.7	4.616963	16.049346	668.112684		.377474
B19	209189P2_G	G	A.Conservative	3.822362	.9962	6277.1	47.385806	57.35762	878.173713		.377474
B19	210090P15_G	NOCALL	I.Bad Spectrum	0	0	0	0	0	0		0
B20	201322P9_G	NOCALL	D.Low Probability	3.304666	.97122	6445.3	10.357704	5.866655	861.55807		.821295
B20	201694P4_G	G	A.Conservative	3.165712	.862793	5337.5	17.302587	8.662902	689.705041		.696994
B20	208825P7_G	NOCALL	I.Bad Spectrum	0	0	0	0	0	0		0
B20	209189P2_G	G	A.Conservative	3.221866	.996468	6277.1	21.448649	24.368556	769.976096		.402569
B20	210090P15_G	NOCALL	I.Bad Spectrum	0	0	0	0	0	0		0
B21	201322P9_G	G	A.Conservative	3.988706	.830719	6445.3	8.484195	8.382668	835.885032		.57462
B21	201694P4_G	NOCALL	D.Low Probability	2.805605	.996579	5337.5	25.111293	10.1093	668.815425		.818753
B21	208825P7_G	NOCALL	I.Bad Spectrum	0	0	0	0	0	0		0
B21	209189P2_G	G	A.Conservative	4.333149	.99928	6277.1	26.014158	29.259605	784.677546		.452919
B21	210090P15_G	NOCALL	I.Bad Spectrum	0	0	0	0	0	0		0
B22	201322P9_G	G	A.Conservative	3.322653	.997172	6445.3	11.279328	14.159547	773.9659		.596087
B22	201694P4_G	G	A.Conservative	2.358574	.841647	5337.5	5.265137	8.488767	615.116121		.378657
B22	208825P7_G	NOCALL	I.Bad Spectrum	0	0	0	0	0	0		0
B22	209189P2_G	G	A.Conservative	2.951386	.874919	6277.1	3.324896	8.804755	650.766135		.303961
B22	210090P15_G	NOCALL	I.Bad Spectrum	0	0	0	0	0	0		0
B23	201322P9_G	G	A.Conservative	.562473	.994026	6445.3	4.972017	12.282429	740.963132		.362127
B23	201694P4_G	G	A.Conservative	.866378	.970192	5337.5	4.56294	9.771006	657.424552		.362127
B23	208825P7_G	NOCALL	I.Bad Spectrum	0	0	0	0	0	0		0
B23	209189P2_G	G	A.Conservative	1.711503	.993396	6277.1	6.618227	11.834789	689.87172		.434914
B23	210090P15_G	NOCALL	I.Bad Spectrum	0	0	0	0	0	0		0
B24	201322P9_G	NOCALL	I.Bad Spectrum	0	0	0	0	0	0		0
B24	201694P4_G	NOCALL	I.Bad Spectrum	0	0	0	0	0	0		0
B24	208825P7_G	NOCALL	I.Bad Spectrum	0	0	0	0	0	0		0
B24	209189P2_G	NOCALL	I.Bad Spectrum	0	0	0	0	0	0		0
B24	210090P15_G	NOCALL	I.Bad Spectrum	0	0	0	0	0	0		0
C01	201322P9_G	G	A.Conservative	2.23516	.997767	6445.3	13.612148	10.02629	812.32344		.60946
C01	201694P4_G	NOCALL	D.Low Probability	2.625824	.988646	5337.5	11.121778	6.92114	707.511906		.780825
C01	208825P7_G	NOCALL	I.Bad Spectrum	0	0	0	0	0	0		0
C01	209189P2_G	G	A.Conservative	2.053174	.994689	6277.1	8.024361	11.965362	833.73465		.449081
C01	210090P15_G	NOCALL	I.Bad Spectrum	0	0	0	0	0	0		0
C02	201322P9_G	G	A.Conservative	5.562375	.997111	6445.3	8.416637	12.262566	918.005122		.36302
C02	201694P4_G	NOCALL	D.Low Probability	3.835451	.99297	5337.5	19.830372	8.160242	706.201614		.898333
C02	208825P7_G	NOCALL	I.Bad Spectrum	0	0	0	0	0	0		0
C02	209189P2_G	G	A.Conservative	4.656191	.907552	6277.1	13.642188	9.148656	926.712305		.627202
C02	210090P15_G	NOCALL	I.Bad Spectrum	0	0	0	0	0	0		0
C03	201322P9_G	G	A.Conservative	5.197268	.993364	6445.3	13.770232	15.895681	910.946543		.392126
C03	201694P4_G	G	A.Conservative	4.520589	.993663	5337.5	17.380016	18.970194	725.599402		.392126
C03	208825P7_G	NOCALL	I.Bad Spectrum	0	0	0	0	0	0		0
C03	209189P2_G	G	A.Conservative	5.202896	.997224	6277.1	30.648002	35.055995	881.883229		.392126
C03	210090P15_G	NOCALL	I.Bad Spectrum	0	0	0	0	0	0		0
C04	201322P9_G	NOCALL	I.Bad Spectrum	0	0	0	0	0	0		0
C04	201694P4_G	NOCALL	I.Bad Spectrum	0	0	0	0	0	0		0
C04	208825P7_G	NOCALL	I.Bad Spectrum	0	0	0	0	0	0		0
C04	209189P2_G	NOCALL	I.Bad Spectrum	0	0	0	0	0	0		0
C04	210090P15_G	NOCALL	I.Bad Spectrum	0	0	0	0	0	0		0
C05	201322P9_G	G	A.Conservative	4.97723	.992829	6445.3	10.838822	13.471702	798.794439		.315588
C05	201694P4_G	G	A.Conservative	4.328686	.998843	5337.5	32.771972	41.55891	652.89382		.315588
C05	208825P7_G	NOCALL	I.Bad Spectrum	0	0	0	0	0	0		0
C05	209189P2_G	G	A.Conservative	4.975835	.996494	6277.1	36.957298	45.470063	778.373484		.315588
C05	210090P15_G	G	A.Conservative	4.35488	.997693	5515.6	8.65064	10.340827	676.904031		.315588
C06	201322P9_G	G	A.Conservative	3.70201	.995718	6445.3	18.691555	19.834588	877.719917		.396257
C06	201694P4_G	G	A.Conservative	3.380408	.996397	5337.5	26.361881	25.534029	718.080056		.396257
C06	208825P7_G	NOCALL	I.Bad Spectrum	0	0	0	0	0	0		0
C06	209189P2_G	G	A.Conservative	3.704011	.999005	6277.1	68.684944	70.906578	853.925337		.396257
C06	210090P15_G	NOCALL	I.Bad Spectrum	0	0	0	0	0	0		0
C07	201322P9_G	NOCALL	D.Low Probability	1.75609	.719233	6445.3	7.081123	4.352471	840.662302		.703629
C07	201694P4_G	G	B.Moderate	1.643868	.922231	5337.5	14.821814	7.445623	662.667417		.703629
C07	208825P7_G	NOCALL	I.Bad Spectrum	0	0	0	0	0	0		0
C07	209189P2_G	G	A.Conservative	1.325516	.997862	6277.1	19.206986	20.655596	802.541948		.404435
C07	210090P15_G	NOCALL	I.Bad Spectrum	0	0	0	0	0	0		0
C08	201322P9_G	NOCALL	I.Bad Spectrum	0	0	0	0	0	0		0
C08	201694P4_G	NOCALL	I.Bad Spectrum	0	0	0	0	0	0		0
C08	208825P7_G	NOCALL	I.Bad Spectrum	0	0	0	0	0	0		0
C08	209189P2_G	NOCALL	I.Bad Spectrum	0	0	0	0	0	0		0
C08	210090P15_G	NOCALL	I.Bad Spectrum	0	0	0	0	0	0		0
C09	201322P9_G	G	A.Conservative	5.614839	.9949	6445.3	13.326926	15.961681	985.332184		.35176
C09	201694P4_G	G	A.Conservative	5.235165	.999861	5337.5	30.117422	32.85195	782.281515		.35176
C09	208825P7_G	NOCALL	I.Bad Spectrum	0	0	0	0	0	0		0
C09	209189P2_G	G	A.Conservative	5.61285	.99804	6277.1	33.584085	41.482527	959.896114		.35176
C09	210090P15_G	NOCALL	I.Bad Spectrum	0	0	0	0	0	0		0
C10	201322P9_G	G	C.Aggressive	4.791144	.993012	6445.3	13.716449	6.301489	902.361305		.839111
C10	201694P4_G	NOCALL	D.Low Probability	4.343113	.8255	5337.5	13.954511	5.016661	703.345657		.839111
C10	208825P7_G	NOCALL	I.Bad Spectrum	0	0	0	0	0	0		0
C10	209189P2_G	G	A.Conservative	5.210305	.996913	6277.1	12.719661	17.903061	870.204118		.326406
C10	210090P15_G	NOCALL	I.Bad Spectrum	0	0	0	0	0	0		0
C11	201322P9_G	G	A.Conservative	3.95881	.998056	6445.3	17.793605	18.010828	857.273028		.412805
C11	201694P4_G	G	A.Conservative	3.952298	.999638	5337.5	23.343565	27.318507	639.491678		.412805
C11	208825P7_G	NOCALL	I.Bad Spectrum	0	0	0	0	0	0		0
C11	209189P2_G	G	A.Conservative	3.961488	.997469	6277.1	45.279941	42.148935	830.22625		.412805
C11	210090P15_G	NOCALL	I.Bad Spectrum	0	0	0	0	0	0		0
C12	201322P9_G	G	A.Conservative	3.955911	.999404	6445.3	18.048968	19.115953	774.730202		.43119
C12	201694P4_G	G	A.Conservative	3.64794	.995925	5337.5	33.608836	32.39213	629.705682		.43119
C12	208825P7_G	NOCALL	I.Bad Spectrum	0	0	0	0	0	0		0
C12	209189P2_G	G	A.Conservative	3.955907	.997237	6277.1	42.428432	43.564117	751.105265		.43119
C12	210090P15_G	G	A.Conservative	3.624067	.998321	5515.6	27.083782	27.446509	650.902531		.43119
C13	201322P9_G	G	A.Conservative	2.468829	.99707	6445.3	13.95473	15.720137	834.647113		.396024
C13	201694P4_G	G	A.Conservative	2.014957	.998494	5337.5	31.41654	30.601542	730.138965		.396024
C13	208825P7_G	NOCALL	I.Bad Spectrum	0	0	0	0	0	0		0
C13	209189P2_G	G	A.Conservative	2.461266	.996422	6277.1	44.148659	48.468651	807.304268		.396024
C13	210090P15_G	NOCALL	I.Bad Spectrum	0	0	0	0	0	0		0
C14	201322P9_G	G	A.Conservative	4.51835	.993973	6445.3	17.542004	11.666524	891.901616		.678856
C14	201694P4_G	G	A.Conservative	4.056292	.99268	5337.5	31.689576	35.941454	646.12825		.524469
C14	208825P7_G	NOCALL	I.Bad Spectrum	0	0	0	0	0	0		0
C14	209189P2_G	G	A.Conservative	4.626029	.99846	6277.1	40.404004	37.753416	844.463198		.524469
C14	210090P15_G	NOCALL	I.Bad Spectrum	0	0	0	0	0	0		0
C15	201322P9_G	NOCALL	I.Bad Spectrum	0	0	0	0	0	0		0
C15	201694P4_G	NOCALL	I.Bad Spectrum	0	0	0	0	0	0		0
C15	208825P7_G	NOCALL	I.Bad Spectrum	0	0	0	0	0	0		0
C15	209189P2_G	NOCALL	I.Bad Spectrum	0	0	0	0	0	0		0
C15	210090P15_G	NOCALL	I.Bad Spectrum	0	0	0	0	0	0		0
C16	201322P9_G	G	A.Conservative	4.782822	.995719	6445.3	11.790129	16.579522	735.570348		.344696
C16	201694P4_G	G	A.Conservative	4.23031	.998727	5337.5	21.962106	31.689526	643.245653		.344696
C16	208825P7_G	NOCALL	I.Bad Spectrum	0	0	0	0	0	0		0
C16	209189P2_G	G	A.Conservative	4.782436	.997703	6277.1	22.887209	31.8609	712.844566		.344696
C16	210090P15_G	NOCALL	I.Bad Spectrum	0	0	0	0	0	0		0
C17	201322P9_G	G	A.Conservative	2.363368	.996448	6445.3	11.208863	11.832913	873.236356		.526318
C17	201694P4_G	G	A.Conservative	2.552842	.992931	5337.5	8.864881	12.7883	638.932555		.435225
C17	208825P7_G	NOCALL	I.Bad Spectrum	0	0	0	0	0	0		0
C17	209189P2_G	G	A.Conservative	3.779589	.970086	6277.1	3.791002	9.727065	585.009309		.328537
C17	210090P15_G	NOCALL	I.Bad Spectrum	0	0	0	0	0	0		0
C18	201322P9_G	NOCALL	I.Bad Spectrum	0	0	0	0	0	0		0
C18	201694P4_G	G	A.Conservative	1.590721	.996079	5337.5	4.181624	10.262063	553.938584		.305468
C18	208825P7_G	NOCALL	I.Bad Spectrum	0	0	0	0	0	0		0
C18	209189P2_G	G	A.Conservative	1.860795	.996483	6277.1	3.299609	10.031383	503.27137		.305468
C18	210090P15_G	NOCALL	I.Bad Spectrum	0	0	0	0	0	0		0
C19	201322P9_G	G	A.Conservative	3.441789	.995001	6445.3	18.827391	18.425904	848.303568		.447088
C19	201694P4_G	G	A.Conservative	2.909325	.997469	5337.5	39.790663	32.928644	657.229566		.447088
C19	208825P7_G	NOCALL	I.Bad Spectrum	0	0	0	0	0	0		0
C19	209189P2_G	G	A.Conservative	3.442243	.99691	6277.1	56.050143	53.229977	824.209645		.447088
C19	210090P15_G	G	A.Conservative	2.919139	.998444	5515.6	25.519682	22.467491	687.133763		.447088
C20	201322P9_G	NOCALL	I.Bad Spectrum	0	0	0	0	0	0		0
C20	201694P4_G	NOCALL	I.Bad Spectrum	0	0	0	0	0	0		0
C20	208825P7_G	G	A.Conservative	4.335568	.999768	7129.7	4.65256	12.817334	728.807595		.365231
C20	209189P2_G	G	B.Moderate	3.373436	.908549	6277.1	4.504457	7.303837	764.234967		.365231
C20	210090P15_G	NOCALL	I.Bad Spectrum	0	0	0	0	0	0		0
C21	201322P9_G	G	A.Conservative	2.893335	.996735	6445.3	13.282924	13.740662	755.780544		.474939
C21	201694P4_G	G	A.Conservative	1.929343	.998738	5337.5	36.999643	41.075733	656.699635		.474939
C21	208825P7_G	G	A.Conservative	4.281171	.870266	7129.7	6.890196	8.717739	569.887949		.715313
C21	209189P2_G	G	A.Conservative	2.893996	.99868	6277.1	39.70026	44.076237	734.555917		.474939
C21	210090P15_G	NOCALL	D.Low Probability	2.171704	.836536	5515.6	15.856146	5.049749	699.038602		1.002974
C22	201322P9_G	NOCALL	I.Bad Spectrum	0	0	0	0	0	0		0
C22	201694P4_G	NOCALL	I.Bad Spectrum	0	0	0	0	0	0		0
C22	208825P7_G	NOCALL	I.Bad Spectrum	0	0	0	0	0	0		0
C22	209189P2_G	NOCALL	I.Bad Spectrum	0	0	0	0	0	0		0
C22	210090P15_G	NOCALL	I.Bad Spectrum	0	0	0	0	0	0		0
C23	201322P9_G	G	A.Conservative	2.49307	.998168	6445.3	2.30585	11.32645	710.212683		.21224
C23	201694P4_G	NOCALL	I.Bad Spectrum	0	0	0	0	0	0		0
C23	208825P7_G	NOCALL	I.Bad Spectrum	0	0	0	0	0	0		0
C23	209189P2_G	NOCALL	I.Bad Spectrum	0	0	0	0	0	0		0
C23	210090P15_G	NOCALL	I.Bad Spectrum	0	0	0	0	0	0		0
C24	201322P9_G	NOCALL	I.Bad Spectrum	0	0	0	0	0	0		0
C24	201694P4_G	NOCALL	I.Bad Spectrum	0	0	0	0	0	0		0
C24	208825P7_G	NOCALL	I.Bad Spectrum	0	0	0	0	0	0		0
C24	209189P2_G	NOCALL	I.Bad Spectrum	0	0	0	0	0	0		0
C24	210090P15_G	NOCALL	I.Bad Spectrum	0	0	0	0	0	0		0
D01	201322P9_G	NOCALL	I.Bad Spectrum	0	0	0	0	0	0		0
D01	201694P4_G	NOCALL	I.Bad Spectrum	0	0	0	0	0	0		0
D01	208825P7_G	NOCALL	I.Bad Spectrum	0	0	0	0	0	0		0
D01	209189P2_G	NOCALL	I.Bad Spectrum	0	0	0	0	0	0		0
D01	210090P15_G	NOCALL	I.Bad Spectrum	0	0	0	0	0	0		0
D02	201322P9_G	NOCALL	I.Bad Spectrum	0	0	0	0	0	0		0
D02	201694P4_G	NOCALL	I.Bad Spectrum	0	0	0	0	0	0		0
D02	208825P7_G	NOCALL	I.Bad Spectrum	0	0	0	0	0	0		0
D02	209189P2_G	NOCALL	I.Bad Spectrum	0	0	0	0	0	0		0
D02	210090P15_G	NOCALL	I.Bad Spectrum	0	0	0	0	0	0		0
D03	201322P9_G	NOCALL	I.Bad Spectrum	0	0	0	0	0	0		0
D03	201694P4_G	NOCALL	I.Bad Spectrum	0	0	0	0	0	0		0
D03	208825P7_G	NOCALL	I.Bad Spectrum	0	0	0	0	0	0		0
D03	209189P2_G	NOCALL	D.Low Probability	3.101949	.565985	6277.1	5.661977	3.484859	793.496369		.639404
D03	210090P15_G	NOCALL	I.Bad Spectrum	0	0	0	0	0	0		0
D04	201322P9_G	G	A.Conservative	2.319424	.996408	6445.3	11.749402	13.736546	811.357235		.50515
D04	201694P4_G	G	A.Conservative	1.834136	.871979	5337.5	2.815699	8.797436	469.398524		.242099
D04	208825P7_G	NOCALL	I.Bad Spectrum	0	0	0	0	0	0		0
D04	209189P2_G	G	A.Conservative	3.254402	.994787	6277.1	6.921259	13.449515	660.1932		.34023
D04	210090P15_G	NOCALL	I.Bad Spectrum	0	0	0	0	0	0		0
D05	201322P9_G	G	A.Conservative	4.923193	.996856	6445.3	9.772219	16.31775	900.431146		.318456
D05	201694P4_G	G	A.Conservative	4.251167	.999025	5337.5	19.944139	31.829954	679.185784		.318456
D05	208825P7_G	NOCALL	I.Bad Spectrum	0	0	0	0	0	0		0
D05	209189P2_G	G	A.Conservative	4.924673	.998521	6277.1	23.91678	39.531004	875.579523		.318456
D05	210090P15_G	NOCALL	I.Bad Spectrum	0	0	0	0	0	0		0
D06	201322P9_G	G	A.Conservative	3.727361	.99194	6445.3	12.986063	17.217202	797.653043		.323191
D06	201694P4_G	G	A.Conservative	3.339432	.99076	5337.5	11.425895	15.776586	689.871635		.323191
D06	208825P7_G	G	B.Moderate	2.641691	.864174	7129.7	4.959737	6.945485	766.524691		.527536
D06	209189P2_G	G	A.Conservative	3.728045	.993719	6277.1	24.443034	31.533561	775.961268		.323191
D06	210090P15_G	NOCALL	I.Bad Spectrum	0	0	0	0	0	0		0
D07	201322P9_G	NOCALL	I.Bad Spectrum	0	0	0	0	0	0		0
D07	201694P4_G	NOCALL	I.Bad Spectrum	0	0	0	0	0	0		0
D07	208825P7_G	NOCALL	I.Bad Spectrum	0	0	0	0	0	0		0
D07	209189P2_G	NOCALL	I.Bad Spectrum	0	0	0	0	0	0		0
D07	210090P15_G	NOCALL	I.Bad Spectrum	0	0	0	0	0	0		0
D08	201322P9_G	NOCALL	I.Bad Spectrum	0	0	0	0	0	0		0
D08	201694P4_G	NOCALL	I.Bad Spectrum	0	0	0	0	0	0		0
D08	208825P7_G	NOCALL	I.Bad Spectrum	0	0	0	0	0	0		0
D08	209189P2_G	NOCALL	I.Bad Spectrum	0	0	0	0	0	0		0
D08	210090P15_G	NOCALL	I.Bad Spectrum	0	0	0	0	0	0		0
D09	201322P9_G	G	A.Conservative	3.968622	.996587	6445.3	15.81771	21.987211	904.595032		.322771
D09	201694P4_G	G	A.Conservative	3.916177	.998872	5337.5	19.585049	25.611303	729.683401		.322771
D09	208825P7_G	G	A.Conservative	4.674367	.999065	7129.7	6.357581	13.106651	817.782386		.527951
D09	209189P2_G	G	A.Conservative	3.969761	.997855	6277.1	33.852314	48.091791	878.108866		.322771
D09	210090P15_G	NOCALL	I.Bad Spectrum	0	0	0	0	0	0		0
D10	201322P9_G	NOCALL	I.Bad Spectrum	0	0	0	0	0	0		0
D10	201694P4_G	NOCALL	I.Bad Spectrum	0	0	0	0	0	0		0
D10	208825P7_G	NOCALL	I.Bad Spectrum	0	0	0	0	0	0		0
D10	209189P2_G	G	C.Aggressive	3.798756	.993137	6277.1	10.381918	6.156833	780.109196		.633987
D10	210090P15_G	NOCALL	I.Bad Spectrum	0	0	0	0	0	0		0
D11	201322P9_G	G	A.Conservative	3.856477	.992085	6445.3	26.057881	21.563418	896.157393		.421369
D11	201694P4_G	G	A.Conservative	3.424552	.997086	5337.5	49.198772	38.540882	632.891708		.421369
D11	208825P7_G	G	A.Conservative	3.069214	.997606	7129.7	9.339935	11.488998	688.744589		.911299
D11	209189P2_G	G	A.Conservative	3.85723	.997579	6277.1	67.222434	53.919345	871.141555		.421369
D11	210090P15_G	NOCALL	D.Low Probability	3.245629	.823329	5515.6	14.030535	5.007229	685.105218		.911299
D12	201322P9_G	G	A.Conservative	2.92672	.997236	6445.3	9.036975	16.201294	770.269738		.329404
D12	201694P4_G	G	A.Conservative	2.580315	.994681	5337.5	8.488401	13.459093	622.005201		.329404
D12	208825P7_G	NOCALL	I.Bad Spectrum	0	0	0	0	0	0		0
D12	209189P2_G	G	A.Conservative	2.926768	.998104	6277.1	15.211396	30.376876	751.73247		.329404
D12	210090P15_G	NOCALL	I.Bad Spectrum	0	0	0	0	0	0		0
D13	201322P9_G	NOCALL	I.Bad Spectrum	0	0	0	0	0	0		0
D13	201694P4_G	NOCALL	I.Bad Spectrum	0	0	0	0	0	0		0
D13	208825P7_G	NOCALL	I.Bad Spectrum	0	0	0	0	0	0		0
D13	209189P2_G	NOCALL	I.Bad Spectrum	0	0	0	0	0	0		0
D13	210090P15_G	NOCALL	I.Bad Spectrum	0	0	0	0	0	0		0
D14	201322P9_G	NOCALL	I.Bad Spectrum	0	0	0	0	0	0		0
D14	201694P4_G	NOCALL	I.Bad Spectrum	0	0	0	0	0	0		0
D14	208825P7_G	NOCALL	I.Bad Spectrum	0	0	0	0	0	0		0
D14	209189P2_G	G	B.Moderate	2.098256	.875531	6277.1	12.424392	7.058536	775.88651		.686651
D14	210090P15_G	NOCALL	I.Bad Spectrum	0	0	0	0	0	0		0
D15	201322P9_G	G	A.Conservative	3.749653	.997928	6445.3	14.907112	21.981863	837.637223		.336067
D15	201694P4_G	G	A.Conservative	3.221646	.996864	5337.5	33.151324	39.96954	621.627002		.336067
D15	208825P7_G	G	A.Conservative	5.11125	.984757	7129.7	9.203507	9.862341	632.54916		.87548
D15	209189P2_G	G	A.Conservative	3.750024	.999049	6277.1	36.338231	51.895112	814.24842		.336067
D15	210090P15_G	NOCALL	D.Low Probability	2.682866	.996261	5515.6	15.524329	6.575279	664.290334		.87548
D16	201322P9_G	NOCALL	I.Bad Spectrum	0	0	0	0	0	0		0
D16	201694P4_G	NOCALL	I.Bad Spectrum	0	0	0	0	0	0		0
D16	208825P7_G	NOCALL	I.Bad Spectrum	0	0	0	0	0	0		0
D16	209189P2_G	NOCALL	D.Low Probability	3.374082	.991508	6277.1	12.905185	6.881573	789.805205		.759883
D16	210090P15_G	NOCALL	I.Bad Spectrum	0	0	0	0	0	0		0
D17	201322P9_G	G	A.Conservative	3.15057	.993631	6445.3	8.503637	10.213017	900.671384		.348275
D17	201694P4_G	G	A.Conservative	2.994847	.995487	5337.5	27.683165	39.140508	774.082304		.348275
D17	208825P7_G	NOCALL	I.Bad Spectrum	0	0	0	0	0	0		0
D17	209189P2_G	G	A.Conservative	3.156161	.998466	6277.1	27.145442	32.82347	873.334643		.348275
D17	210090P15_G	NOCALL	I.Bad Spectrum	0	0	0	0	0	0		0
D18	201322P9_G	G	A.Conservative	3.016826	.995946	6445.3	21.125848	20.689837	882.512879		.421999
D18	201694P4_G	G	A.Conservative	2.865507	.998894	5337.5	35.381327	33.500864	666.525076		.421999
D18	208825P7_G	NOCALL	I.Bad Spectrum	0	0	0	0	0	0		0
D18	209189P2_G	G	A.Conservative	3.018974	.996662	6277.1	48.645699	46.07704	858.559603		.421999
D18	210090P15_G	NOCALL	I.Bad Spectrum	0	0	0	0	0	0		0
D19	201322P9_G	G	A.Conservative	.365728	.99373	6445.3	10.792596	17.972668	668.957768		.333736
D19	201694P4_G	G	A.Conservative	.12928	.998136	5337.5	9.353479	16.428931	549.44812		.333736
D19	208825P7_G	NOCALL	I.Bad Spectrum	0	0	0	0	0	0		0
D19	209189P2_G	G	A.Conservative	.366822	.992367	6277.1	14.953886	28.226633	652.530735		.333736
D19	210090P15_G	G	A.Conservative	.346867	.881208	5515.6	4.830346	8.991546	552.415989		.404316
D20	201322P9_G	G	A.Conservative	2.187106	.995508	6445.3	8.428854	16.386855	803.92218		.261185
D20	201694P4_G	G	A.Conservative	1.890211	.999204	5337.5	16.20845	28.035522	775.780594		.261185
D20	208825P7_G	G	B.Moderate	3.260573	.847313	7129.7	6.647262	6.811788	573.363069		.668958
D20	209189P2_G	G	A.Conservative	2.190526	.995158	6277.1	21.535558	40.843789	782.470399		.261185
D20	210090P15_G	NOCALL	D.Low Probability	2.500024	.690021	5515.6	8.332684	4.201458	725.73841		.668958
D21	201322P9_G	NOCALL	I.Bad Spectrum	0	0	0	0	0	0		0
D21	201694P4_G	NOCALL	I.Bad Spectrum	0	0	0	0	0	0		0
D21	208825P7_G	NOCALL	I.Bad Spectrum	0	0	0	0	0	0		0
D21	209189P2_G	NOCALL	I.Bad Spectrum	0	0	0	0	0	0		0
D21	210090P15_G	NOCALL	I.Bad Spectrum	0	0	0	0	0	0		0
D22	201322P9_G	G	C.Aggressive	2.771273	.84551	6445.3	6.379737	5.094958	770.822084		.530975
D22	201694P4_G	NOCALL	I.Bad Spectrum	0	0	0	0	0	0		0
D22	208825P7_G	NOCALL	I.Bad Spectrum	0	0	0	0	0	0		0
D22	209189P2_G	G	A.Conservative	3.417597	.994086	6277.1	8.313915	9.96184	731.915323		.322046
D22	210090P15_G	NOCALL	I.Bad Spectrum	0	0	0	0	0	0		0
D23	201322P9_G	NOCALL	I.Bad Spectrum	0	0	0	0	0	0		0
D23	201694P4_G	NOCALL	I.Bad Spectrum	0	0	0	0	0	0		0
D23	208825P7_G	NOCALL	I.Bad Spectrum	0	0	0	0	0	0		0
D23	209189P2_G	NOCALL	I.Bad Spectrum	0	0	0	0	0	0		0
D23	210090P15_G	NOCALL	I.Bad Spectrum	0	0	0	0	0	0		0
D24	201322P9_G	NOCALL	I.Bad Spectrum	0	0	0	0	0	0		0
D24	201694P4_G	NOCALL	I.Bad Spectrum	0	0	0	0	0	0		0
D24	208825P7_G	NOCALL	I.Bad Spectrum	0	0	0	0	0	0		0
D24	209189P2_G	NOCALL	I.Bad Spectrum	0	0	0	0	0	0		0
D24	210090P15_G	NOCALL	I.Bad Spectrum	0	0	0	0	0	0		0
E01	201322P9_G	NOCALL	I.Bad Spectrum	0	0	0	0	0	0		0
E01	201694P4_G	NOCALL	I.Bad Spectrum	0	0	0	0	0	0		0
E01	208825P7_G	NOCALL	I.Bad Spectrum	0	0	0	0	0	0		0
E01	209189P2_G	G	A.Conservative	.437313	.997034	6277.1	3.907186	9.999717	585.103264		.313084
E01	210090P15_G	NOCALL	I.Bad Spectrum	0	0	0	0	0	0		0
E02	201322P9_G	G	A.Conservative	3.60921	.99233	6445.3	26.74391	30.118007	860.794701		.40632
E02	201694P4_G	NOCALL	I.Bad Spectrum	0	0	0	0	0	0		0
E02	208825P7_G	NOCALL	I.Bad Spectrum	0	0	0	0	0	0		0
E02	209189P2_G	G	A.Conservative	3.327928	.912886	6277.1	19.722863	9.173298	871.382352		.952772
E02	210090P15_G	NOCALL	I.Bad Spectrum	0	0	0	0	0	0		0
E03	201322P9_G	G	A.Conservative	3.515458	.996992	6445.3	9.556975	11.829637	773.386128		.419012
E03	201694P4_G	G	A.Conservative	3.498243	.99631	5337.5	11.398172	15.248479	667.908566		.419012
E03	208825P7_G	NOCALL	I.Bad Spectrum	0	0	0	0	0	0		0
E03	209189P2_G	G	A.Conservative	3.723419	.989981	6277.1	5.027229	12.804587	595.79422		.295609
E03	210090P15_G	NOCALL	I.Bad Spectrum	0	0	0	0	0	0		0
E04	201322P9_G	G	A.Conservative	4.152499	.996028	6445.3	10.093879	13.115458	816.567427		.317741
E04	201694P4_G	G	A.Conservative	3.817237	.999453	5337.5	20.946479	28.195581	741.847546		.317741
E04	208825P7_G	NOCALL	I.Bad Spectrum	0	0	0	0	0	0		0
E04	209189P2_G	G	A.Conservative	4.155141	.99831	6277.1	27.309534	34.503241	788.048115		.317741
E04	210090P15_G	NOCALL	I.Bad Spectrum	0	0	0	0	0	0		0
E05	201322P9_G	G	A.Conservative	5.327687	.99584	6445.3	17.033017	20.623359	876.725365		.380027
E05	201694P4_G	G	A.Conservative	4.868626	.9933	5337.5	13.205232	17.542532	775.242885		.380027
E05	208825P7_G	G	A.Conservative	5.115029	.940636	7129.7	6.680271	9.42569	745.199476		.610601
E05	209189P2_G	G	A.Conservative	5.328935	.998684	6277.1	34.967776	41.637581	851.929338		.380027
E05	210090P15_G	NOCALL	I.Bad Spectrum	0	0	0	0	0	0		0
E06	201322P9_G	G	A.Conservative	4.696123	.992795	6445.3	15.254783	18.280508	906.259763		.380995
E06	201694P4_G	G	A.Conservative	4.167422	.997914	5337.5	21.801401	22.300923	669.041128		.380995
E06	208825P7_G	NOCALL	I.Bad Spectrum	0	0	0	0	0	0		0
E06	209189P2_G	G	A.Conservative	4.697715	.998343	6277.1	32.961726	38.803809	878.388934		.380995
E06	210090P15_G	G	B.Moderate	3.629779	.834699	5515.6	8.017152	6.741799	672.350169		.65293
E07	201322P9_G	NOCALL	I.Bad Spectrum	0	0	0	0	0	0		0
E07	201694P4_G	NOCALL	I.Bad Spectrum	0	0	0	0	0	0		0
E07	208825P7_G	NOCALL	I.Bad Spectrum	0	0	0	0	0	0		0
E07	209189P2_G	NOCALL	I.Bad Spectrum	0	0	0	0	0	0		0
E07	210090P15_G	NOCALL	I.Bad Spectrum	0	0	0	0	0	0		0
E08	201322P9_G	NOCALL	I.Bad Spectrum	0	0	0	0	0	0		0
E08	201694P4_G	NOCALL	I.Bad Spectrum	0	0	0	0	0	0		0
E08	208825P7_G	NOCALL	I.Bad Spectrum	0	0	0	0	0	0		0
E08	209189P2_G	NOCALL	I.Bad Spectrum	0	0	0	0	0	0		0
E08	210090P15_G	NOCALL	I.Bad Spectrum	0	0	0	0	0	0		0
E09	201322P9_G	G	A.Conservative	4.920786	.998607	6445.3	10.465138	15.326714	819.062804		.40426
E09	201694P4_G	G	A.Conservative	5.123021	.99682	5337.5	17.417623	24.77249	699.83498		.40426
E09	208825P7_G	NOCALL	I.Bad Spectrum	0	0	0	0	0	0		0
E09	209189P2_G	G	A.Conservative	4.919186	.998201	6277.1	18.975453	29.111547	796.458416		.40426
E09	210090P15_G	NOCALL	I.Bad Spectrum	0	0	0	0	0	0		0
E10	201322P9_G	G	A.Conservative	3.410068	.996536	6445.3	12.721044	14.902908	878.626227		.458309
E10	201694P4_G	G	A.Conservative	2.854578	.995076	5337.5	3.663456	10.220491	587.266386		.222781
E10	208825P7_G	NOCALL	I.Bad Spectrum	0	0	0	0	0	0		0
E10	209189P2_G	G	A.Conservative	3.247048	.992562	6277.1	3.441944	13.339975	595.514793		.222781
E10	210090P15_G	NOCALL	I.Bad Spectrum	0	0	0	0	0	0		0
E11	201322P9_G	G	A.Conservative	5.21673	.996327	6445.3	24.705203	26.172402	912.925236		.40468
E11	201694P4_G	G	A.Conservative	4.71042	.99755	5337.5	35.763893	38.91866	690.260339		.40468
E11	208825P7_G	NOCALL	I.Bad Spectrum	0	0	0	0	0	0		0
E11	209189P2_G	G	A.Conservative	5.217393	.997521	6277.1	45.715498	47.079447	887.385056		.40468
E11	210090P15_G	NOCALL	I.Bad Spectrum	0	0	0	0	0	0		0
E12	201322P9_G	G	A.Conservative	3.46738	.99673	6445.3	15.013041	17.900083	819.079343		.491404
E12	201694P4_G	G	A.Conservative	3.261669	.99631	5337.5	14.104811	19.51804	567.012756		.491404
E12	208825P7_G	NOCALL	I.Bad Spectrum	0	0	0	0	0	0		0
E12	209189P2_G	G	A.Conservative	2.883455	.852085	6277.1	2.658184	8.553009	642.714583		.237763
E12	210090P15_G	G	A.Conservative	3.263617	.99543	5515.6	7.451613	10.139936	578.401331		.491404
E13	201322P9_G	NOCALL	I.Bad Spectrum	0	0	0	0	0	0		0
E13	201694P4_G	G	A.Conservative	.263557	.992107	5337.5	7.46945	19.520798	663.953729		.275545
E13	208825P7_G	NOCALL	I.Bad Spectrum	0	0	0	0	0	0		0
E13	209189P2_G	G	A.Conservative	.500549	.99802	6277.1	7.518778	18.215456	702.894229		.275545
E13	210090P15_G	NOCALL	I.Bad Spectrum	0	0	0	0	0	0		0
E14	201322P9_G	G	A.Conservative	4.739137	.991298	6445.3	10.351414	11.857401	911.008092		.36292
E14	201694P4_G	G	A.Conservative	4.237955	.999171	5337.5	27.743638	31.310533	677.026526		.36292
E14	208825P7_G	NOCALL	I.Bad Spectrum	0	0	0	0	0	0		0
E14	209189P2_G	G	A.Conservative	4.7364	.9973	6277.1	39.902907	49.207835	885.080212		.36292
E14	210090P15_G	NOCALL	I.Bad Spectrum	0	0	0	0	0	0		0
E15	201322P9_G	G	A.Conservative	3.67955	.998386	6445.3	14.539018	18.281434	796.199085		.375253
E15	201694P4_G	G	A.Conservative	3.653192	.998816	5337.5	25.277914	28.509941	696.559329		.375253
E15	208825P7_G	NOCALL	I.Bad Spectrum	0	0	0	0	0	0		0
E15	209189P2_G	G	A.Conservative	3.681417	.99814	6277.1	32.773099	40.025224	774.386365		.375253
E15	210090P15_G	NOCALL	I.Bad Spectrum	0	0	0	0	0	0		0
E16	201322P9_G	G	A.Conservative	4.663238	.986511	6445.3	8.64544	11.333569	675.285981		.702891
E16	201694P4_G	G	A.Conservative	5.199	.995431	5337.5	5.876327	10.176028	725.376789		.363544
E16	208825P7_G	NOCALL	I.Bad Spectrum	0	0	0	0	0	0		0
E16	209189P2_G	G	A.Conservative	5.368055	.997327	6277.1	7.716795	16.990013	681.264447		.363544
E16	210090P15_G	NOCALL	I.Bad Spectrum	0	0	0	0	0	0		0
E17	201322P9_G	G	A.Conservative	2.840035	.993289	6445.3	8.365212	14.270626	791.928152		.362714
E17	201694P4_G	G	A.Conservative	2.065746	.998322	5337.5	18.786611	28.874385	700.772125		.362714
E17	208825P7_G	NOCALL	I.Bad Spectrum	0	0	0	0	0	0		0
E17	209189P2_G	G	A.Conservative	2.84004	.994838	6277.1	19.912852	34.211415	768.899599		.362714
E17	210090P15_G	NOCALL	I.Bad Spectrum	0	0	0	0	0	0		0
E18	201322P9_G	G	A.Conservative	4.203688	.995465	6445.3	5.969715	12.688379	805.389463		.279795
E18	201694P4_G	G	A.Conservative	4.261908	.997555	5337.5	8.45988	16.939721	668.330776		.279795
E18	208825P7_G	NOCALL	I.Bad Spectrum	0	0	0	0	0	0		0
E18	209189P2_G	G	A.Conservative	4.201582	.998139	6277.1	9.404315	22.432161	784.909703		.279795
E18	210090P15_G	G	B.Moderate	4.262185	.80451	5515.6	3.167049	6.489505	694.581924		.279795
E19	201322P9_G	G	A.Conservative	1.755455	.996588	6445.3	13.299188	19.610483	888.440179		.285752
E19	201694P4_G	G	A.Conservative	.978063	.9964	5337.5	18.568059	23.70895	676.270274		.285752
E19	208825P7_G	NOCALL	I.Bad Spectrum	0	0	0	0	0	0		0
E19	209189P2_G	G	A.Conservative	1.754524	.997325	6277.1	44.127583	63.061407	861.87839		.285752
E19	210090P15_G	NOCALL	I.Bad Spectrum	0	0	0	0	0	0		0
E20	201322P9_G	G	A.Conservative	3.166813	.99871	6445.3	11.142966	13.688926	872.544016		.381815
E20	201694P4_G	G	A.Conservative	3.005581	.99909	5337.5	18.05814	25.295076	670.309005		.381815
E20	208825P7_G	NOCALL	I.Bad Spectrum	0	0	0	0	0	0		0
E20	209189P2_G	G	A.Conservative	3.166394	.999039	6277.1	31.458252	40.565973	846.010069		.381815
E20	210090P15_G	NOCALL	I.Bad Spectrum	0	0	0	0	0	0		0
E21	201322P9_G	NOCALL	I.Bad Spectrum	0	0	0	0	0	0		0
E21	201694P4_G	NOCALL	I.Bad Spectrum	0	0	0	0	0	0		0
E21	208825P7_G	NOCALL	I.Bad Spectrum	0	0	0	0	0	0		0
E21	209189P2_G	NOCALL	I.Bad Spectrum	0	0	0	0	0	0		0
E21	210090P15_G	NOCALL	I.Bad Spectrum	0	0	0	0	0	0		0
E22	201322P9_G	NOCALL	I.Bad Spectrum	0	0	0	0	0	0		0
E22	201694P4_G	NOCALL	I.Bad Spectrum	0	0	0	0	0	0		0
E22	208825P7_G	NOCALL	I.Bad Spectrum	0	0	0	0	0	0		0
E22	209189P2_G	G	A.Conservative	3.854955	.993779	6277.1	16.688506	23.058219	758.787263		.373615
E22	210090P15_G	NOCALL	I.Bad Spectrum	0	0	0	0	0	0		0
E23	201322P9_G	G	A.Conservative	4.016481	.997465	6445.3	11.696764	23.399825	811.90255		.323263
E23	201694P4_G	G	A.Conservative	3.766309	.998559	5337.5	14.384424	13.13156	649.65018		.472292
E23	208825P7_G	G	A.Conservative	4.182882	.987707	7129.7	6.811117	9.897609	818.102998		.594092
E23	209189P2_G	G	A.Conservative	3.805519	.995601	6277.1	14.026091	15.685916	750.267724		.472292
E23	210090P15_G	NOCALL	I.Bad Spectrum	0	0	0	0	0	0		0
E24	201322P9_G	NOCALL	I.Bad Spectrum	0	0	0	0	0	0		0
E24	201694P4_G	NOCALL	I.Bad Spectrum	0	0	0	0	0	0		0
E24	208825P7_G	NOCALL	I.Bad Spectrum	0	0	0	0	0	0		0
E24	209189P2_G	NOCALL	I.Bad Spectrum	0	0	0	0	0	0		0
E24	210090P15_G	NOCALL	I.Bad Spectrum	0	0	0	0	0	0		0
F01	201322P9_G	G	A.Conservative	3.257242	.997257	6445.3	12.966877	15.326008	828.062666		.408702
F01	201694P4_G	G	A.Conservative	3.564414	.998173	5337.5	12.345565	15.478921	669.062826		.408702
F01	208825P7_G	NOCALL	I.Bad Spectrum	0	0	0	0	0	0		0
F01	209189P2_G	G	A.Conservative	3.317717	.999102	6277.1	25.93614	29.98035	794.004582		.408702
F01	210090P15_G	NOCALL	I.Bad Spectrum	0	0	0	0	0	0		0
F02	201322P9_G	G	A.Conservative	4.725992	.998109	6445.3	23.712543	39.018244	823.493618		.367184
F02	201694P4_G	NOCALL	D.Low Probability	3.751063	.509645	5337.5	8.280928	3.144234	736.324036		.868871
F02	208825P7_G	G	C.Aggressive	4.243823	.995729	7129.7	7.502941	6.256896	802.463491		.868871
F02	209189P2_G	NOCALL	D.Low Probability	4.244777	.992098	6277.1	14.65072	6.583703	877.290855		.868871
F02	210090P15_G	NOCALL	I.Bad Spectrum	0	0	0	0	0	0		0
F03	201322P9_G	G	A.Conservative	5.228889	.994112	6445.3	28.214938	28.836254	915.552573		.401026
F03	201694P4_G	G	A.Conservative	4.853323	.997974	5337.5	44.526002	37.607859	687.834111		.401026
F03	208825P7_G	NOCALL	I.Bad Spectrum	0	0	0	0	0	0		0
F03	209189P2_G	G	A.Conservative	5.229033	.998852	6277.1	79.242448	78.717396	889.109288		.401026
F03	210090P15_G	NOCALL	I.Bad Spectrum	0	0	0	0	0	0		0
F04	201322P9_G	G	A.Conservative	4.860503	.995644	6445.3	12.25169	16.419214	800.099276		.368813
F04	201694P4_G	G	A.Conservative	4.379907	.998272	5337.5	17.966542	21.680216	592.378915		.368813
F04	208825P7_G	G	A.Conservative	5.144062	.999575	7129.7	8.387084	14.274103	824.22411		.658481
F04	209189P2_G	G	A.Conservative	4.87187	.997862	6277.1	29.894668	38.283889	775.850217		.368813
F04	210090P15_G	NOCALL	I.Bad Spectrum	0	0	0	0	0	0		0
F05	201322P9_G	G	A.Conservative	5.375181	.99262	6445.3	15.989692	17.105526	834.517909		.459576
F05	201694P4_G	G	A.Conservative	5.074225	.995754	5337.5	21.283917	21.228286	634.168409		.459576
F05	208825P7_G	NOCALL	I.Bad Spectrum	0	0	0	0	0	0		0
F05	209189P2_G	G	A.Conservative	5.373971	.994944	6277.1	38.119378	42.241512	811.435838		.459576
F05	210090P15_G	NOCALL	I.Bad Spectrum	0	0	0	0	0	0		0
F06	201322P9_G	G	A.Conservative	3.249092	.996532	6445.3	8.103695	10.222719	621.355671		.307072
F06	201694P4_G	G	A.Conservative	2.219472	.997866	5337.5	17.41902	21.55291	534.358064		.307072
F06	208825P7_G	NOCALL	I.Bad Spectrum	0	0	0	0	0	0		0
F06	209189P2_G	G	A.Conservative	3.256149	.998343	6277.1	21.887932	29.406618	604.967925		.307072
F06	210090P15_G	G	C.Aggressive	3.009423	.992771	5515.6	13.088948	6.259688	645.441133		.709956
F07	201322P9_G	G	A.Conservative	3.805932	.996132	6445.3	18.145678	18.318902	849.982514		.410252
F07	201694P4_G	G	A.Conservative	3.72385	.997454	5337.5	40.254429	35.37622	736.602949		.410252
F07	208825P7_G	NOCALL	I.Bad Spectrum	0	0	0	0	0	0		0
F07	209189P2_G	G	A.Conservative	3.806557	.997831	6277.1	44.600373	54.47247	828.353684		.410252
F07	210090P15_G	NOCALL	I.Bad Spectrum	0	0	0	0	0	0		0
F08	201322P9_G	G	A.Conservative	3.683079	.997076	6445.3	10.387401	10.558443	871.040521		.549522
F08	201694P4_G	NOCALL	I.Bad Spectrum	0	0	0	0	0	0		0
F08	208825P7_G	NOCALL	I.Bad Spectrum	0	0	0	0	0	0		0
F08	209189P2_G	NOCALL	D.Low Probability	3.693949	.978018	6277.1	12.314628	5.916643	845.398998		.857157
F08	210090P15_G	NOCALL	I.Bad Spectrum	0	0	0	0	0	0		0
F09	201322P9_G	G	A.Conservative	3.933564	.830505	6445.3	11.973312	8.359117	867.225117		.610412
F09	201694P4_G	NOCALL	I.Bad Spectrum	0	0	0	0	0	0		0
F09	208825P7_G	NOCALL	I.Bad Spectrum	0	0	0	0	0	0		0
F09	209189P2_G	NOCALL	D.Low Probability	4.290453	.992705	6277.1	17.715313	7.563782	892.604689		.881034
F09	210090P15_G	NOCALL	I.Bad Spectrum	0	0	0	0	0	0		0
F10	201322P9_G	G	A.Conservative	4.870385	.9958	6445.3	14.151863	22.636032	652.411227		.415186
F10	201694P4_G	G	A.Conservative	4.129147	.835776	5337.5	17.18187	8.435794	701.197315		.699326
F10	208825P7_G	G	A.Conservative	4.838188	.858422	7129.7	7.564465	8.603612	700.721806		.83448
F10	209189P2_G	G	A.Conservative	5.158962	.972642	6277.1	7.611829	9.774435	795.799292		.415186
F10	210090P15_G	NOCALL	I.Bad Spectrum	0	0	0	0	0	0		0
F11	201322P9_G	G	A.Conservative	2.936565	.995706	6445.3	7.297976	15.022725	967.335882		.327223
F11	201694P4_G	G	A.Conservative	2.883254	.997484	5337.5	8.512129	15.373496	780.682623		.327223
F11	208825P7_G	NOCALL	I.Bad Spectrum	0	0	0	0	0	0		0
F11	209189P2_G	G	A.Conservative	2.934879	.998842	6277.1	15.315842	32.470399	940.765144		.327223
F11	210090P15_G	G	B.Moderate	2.956438	.940166	5515.6	7.108913	7.582325	777.667793		.48341
F12	201322P9_G	G	A.Conservative	4.181802	.994837	6445.3	10.823286	14.277755	818.998281		.348437
F12	201694P4_G	G	A.Conservative	4.043617	.834092	5337.5	6.85789	8.441713	641.210446		.348437
F12	208825P7_G	NOCALL	I.Bad Spectrum	0	0	0	0	0	0		0
F12	209189P2_G	G	A.Conservative	4.182311	.998071	6277.1	18.136488	25.145163	796.074004		.348437
F12	210090P15_G	NOCALL	I.Bad Spectrum	0	0	0	0	0	0		0
F13	201322P9_G	G	A.Conservative	3.496785	.99109	6445.3	17.561441	18.650779	1036.191582		.383048
F13	201694P4_G	G	A.Conservative	3.429173	.993726	5337.5	33.041747	31.363931	707.731515		.383048
F13	208825P7_G	G	A.Conservative	3.720126	.86686	7129.7	7.38132	8.695725	796.762295		.662852
F13	209189P2_G	G	A.Conservative	3.498619	.997895	6277.1	80.798517	83.317538	1008.686627		.383048
F13	210090P15_G	NOCALL	D.Low Probability	3.150993	.546232	5515.6	7.909002	3.358472	777.629455		.775118
F14	201322P9_G	G	A.Conservative	3.298726	.995431	6445.3	2.820947	10.571015	643.103063		.235881
F14	201694P4_G	G	A.Conservative	3.288226	.99905	5337.5	5.192826	16.921656	557.848708		.235881
F14	208825P7_G	NOCALL	I.Bad Spectrum	0	0	0	0	0	0		0
F14	209189P2_G	G	A.Conservative	3.29872	.99827	6277.1	4.814729	17.950997	627.472321		.235881
F14	210090P15_G	G	A.Conservative	3.303679	.990596	5515.6	3.161611	10.883273	581.901595		.235881
F15	201322P9_G	G	A.Conservative	3.932032	.997179	6445.3	11.715065	12.161681	849.660572		.509245
F15	201694P4_G	G	A.Conservative	4.807477	.839388	5337.5	5.025595	8.429682	655.028039		.331586
F15	208825P7_G	NOCALL	I.Bad Spectrum	0	0	0	0	0	0		0
F15	209189P2_G	G	A.Conservative	4.355484	.90833	6277.1	3.943057	9.112331	500.165006		.331586
F15	210090P15_G	NOCALL	I.Bad Spectrum	0	0	0	0	0	0		0
F16	201322P9_G	NOCALL	I.Bad Spectrum	0	0	0	0	0	0		0
F16	201694P4_G	G	A.Conservative	2.71199	.820008	5337.5	2.700951	8.257163	658.803834		.216157
F16	208825P7_G	NOCALL	I.Bad Spectrum	0	0	0	0	0	0		0
F16	209189P2_G	G	A.Conservative	2.969054	.996232	6277.1	6.693139	13.944159	649.93922		.342166
F16	210090P15_G	NOCALL	I.Bad Spectrum	0	0	0	0	0	0		0
F17	201322P9_G	G	A.Conservative	2.870586	.997338	6445.3	5.669459	10.696942	854.417523		.264526
F17	201694P4_G	G	A.Conservative	3.390085	.998546	5337.5	20.759616	34.583164	677.935611		.264526
F17	208825P7_G	NOCALL	I.Bad Spectrum	0	0	0	0	0	0		0
F17	209189P2_G	G	A.Conservative	2.877068	.999243	6277.1	18.031114	36.016654	830.400377		.264526
F17	210090P15_G	NOCALL	D.Low Probability	2.991778	.907399	5515.6	9.641934	5.486367	716.426544		.650994
F18	201322P9_G	NOCALL	I.Bad Spectrum	0	0	0	0	0	0		0
F18	201694P4_G	NOCALL	I.Bad Spectrum	0	0	0	0	0	0		0
F18	208825P7_G	NOCALL	I.Bad Spectrum	0	0	0	0	0	0		0
F18	209189P2_G	NOCALL	I.Bad Spectrum	0	0	0	0	0	0		0
F18	210090P15_G	NOCALL	I.Bad Spectrum	0	0	0	0	0	0		0
F19	201322P9_G	G	A.Conservative	2.994863	.997446	6445.3	12.543589	11.132252	744.542373		.497969
F19	201694P4_G	G	A.Conservative	5.113914	.994015	5337.5	4.121357	11.798926	752.551922		.202472
F19	208825P7_G	NOCALL	I.Bad Spectrum	0	0	0	0	0	0		0
F19	209189P2_G	G	A.Conservative	5.067598	.996766	6277.1	2.745511	10.024923	658.484122		.202472
F19	210090P15_G	G	A.Conservative	3.045911	.811632	5515.6	9.796922	8.163911	627.48172		.611184
F20	201322P9_G	G	C.Aggressive	2.69211	.848488	6445.3	5.973372	5.133383	757.559269		.560253
F20	201694P4_G	NOCALL	I.Bad Spectrum	0	0	0	0	0	0		0
F20	208825P7_G	NOCALL	I.Bad Spectrum	0	0	0	0	0	0		0
F20	209189P2_G	NOCALL	D.Low Probability	3.166372	.878854	6277.1	6.407276	5.33698	778.328867		.560253
F20	210090P15_G	NOCALL	I.Bad Spectrum	0	0	0	0	0	0		0
F21	201322P9_G	NOCALL	I.Bad Spectrum	0	0	0	0	0	0		0
F21	201694P4_G	NOCALL	I.Bad Spectrum	0	0	0	0	0	0		0
F21	208825P7_G	NOCALL	I.Bad Spectrum	0	0	0	0	0	0		0
F21	209189P2_G	NOCALL	I.Bad Spectrum	0	0	0	0	0	0		0
F21	210090P15_G	NOCALL	I.Bad Spectrum	0	0	0	0	0	0		0
F22	201322P9_G	NOCALL	I.Bad Spectrum	0	0	0	0	0	0		0
F22	201694P4_G	NOCALL	I.Bad Spectrum	0	0	0	0	0	0		0
F22	208825P7_G	NOCALL	I.Bad Spectrum	0	0	0	0	0	0		0
F22	209189P2_G	NOCALL	I.Bad Spectrum	0	0	0	0	0	0		0
F22	210090P15_G	NOCALL	I.Bad Spectrum	0	0	0	0	0	0		0
F23	201322P9_G	G	A.Conservative	2.719434	.998725	6445.3	9.194125	20.994999	943.688931		.361578
F23	201694P4_G	G	A.Conservative	1.805097	.876522	5337.5	3.058498	8.788394	709.105494		.241332
F23	208825P7_G	G	A.Conservative	2.768943	.99874	7129.7	7.341179	10.460151	684.394256		.538765
F23	209189P2_G	G	A.Conservative	2.395816	.998909	6277.1	2.932987	10.574072	843.792948		.241332
F23	210090P15_G	NOCALL	I.Bad Spectrum	0	0	0	0	0	0		0
F24	201322P9_G	NOCALL	I.Bad Spectrum	0	0	0	0	0	0		0
F24	201694P4_G	NOCALL	I.Bad Spectrum	0	0	0	0	0	0		0
F24	208825P7_G	NOCALL	I.Bad Spectrum	0	0	0	0	0	0		0
F24	209189P2_G	NOCALL	I.Bad Spectrum	0	0	0	0	0	0		0
F24	210090P15_G	NOCALL	I.Bad Spectrum	0	0	0	0	0	0		0
G01	201322P9_G	G	A.Conservative	2.377888	.997156	6445.3	14.15323	13.314379	849.193718		.48814
G01	201694P4_G	G	A.Conservative	2.676697	.998191	5337.5	15.691633	13.889615	664.308485		.48814
G01	208825P7_G	G	A.Conservative	2.029681	.90128	7129.7	6.960457	9.062481	671.490733		.63866
G01	209189P2_G	G	A.Conservative	2.526791	.996685	6277.1	27.091003	23.904012	850.689194		.48814
G01	210090P15_G	NOCALL	I.Bad Spectrum	0	0	0	0	0	0		0
G02	201322P9_G	G	A.Conservative	1.464396	.993784	6445.3	7.670419	16.961612	665.453171		.310444
G02	201694P4_G	NOCALL	I.Bad Spectrum	0	0	0	0	0	0		0
G02	208825P7_G	NOCALL	I.Bad Spectrum	0	0	0	0	0	0		0
G02	209189P2_G	NOCALL	I.Bad Spectrum	0	0	0	0	0	0		0
G02	210090P15_G	NOCALL	I.Bad Spectrum	0	0	0	0	0	0		0
G03	201322P9_G	NOCALL	D.Low Probability	3.802241	.756151	6445.3	8.666217	4.583548	859.381257		.835056
G03	201694P4_G	NOCALL	I.Bad Spectrum	0	0	0	0	0	0		0
G03	208825P7_G	NOCALL	I.Bad Spectrum	0	0	0	0	0	0		0
G03	209189P2_G	NOCALL	D.Low Probability	3.994465	.989163	6277.1	15.527263	7.972766	900.065099		.835056
G03	210090P15_G	NOCALL	I.Bad Spectrum	0	0	0	0	0	0		0
G04	201322P9_G	NOCALL	I.Bad Spectrum	0	0	0	0	0	0		0
G04	201694P4_G	NOCALL	I.Bad Spectrum	0	0	0	0	0	0		0
G04	208825P7_G	NOCALL	I.Bad Spectrum	0	0	0	0	0	0		0
G04	209189P2_G	NOCALL	I.Bad Spectrum	0	0	0	0	0	0		0
G04	210090P15_G	NOCALL	I.Bad Spectrum	0	0	0	0	0	0		0
G05	201322P9_G	G	A.Conservative	5.375249	.993794	6445.3	14.320829	13.501559	930.490252		.471551
G05	201694P4_G	G	A.Conservative	4.673461	.997444	5337.5	23.277745	25.936915	645.972715		.471551
G05	208825P7_G	NOCALL	I.Bad Spectrum	0	0	0	0	0	0		0
G05	209189P2_G	G	A.Conservative	5.374059	.995198	6277.1	34.874133	32.282092	903.686731		.471551
G05	210090P15_G	NOCALL	I.Bad Spectrum	0	0	0	0	0	0		0
G06	201322P9_G	G	A.Conservative	3.652808	.993299	6445.3	12.604519	15.493444	873.177611		.33478
G06	201694P4_G	G	A.Conservative	3.183364	.997307	5337.5	26.425749	30.071087	743.935827		.33478
G06	208825P7_G	G	A.Conservative	3.972622	.827683	7129.7	5.184766	8.330658	551.605574		.524853
G06	209189P2_G	G	A.Conservative	3.651116	.99821	6277.1	39.001684	46.441255	848.740371		.33478
G06	210090P15_G	NOCALL	I.Bad Spectrum	0	0	0	0	0	0		0
G07	201322P9_G	G	A.Conservative	3.339983	.997644	6445.3	18.95061	19.863246	829.919457		.399995
G07	201694P4_G	G	A.Conservative	3.457073	.998639	5337.5	18.17004	24.638006	667.059072		.399995
G07	208825P7_G	NOCALL	I.Bad Spectrum	0	0	0	0	0	0		0
G07	209189P2_G	G	A.Conservative	3.34339	.995214	6277.1	39.140759	41.22285	807.898641		.399995
G07	210090P15_G	NOCALL	I.Bad Spectrum	0	0	0	0	0	0		0
G08	201322P9_G	G	A.Conservative	1.92652	.997269	6445.3	6.176552	11.851875	675.136561		.391367
G08	201694P4_G	G	A.Conservative	1.290625	.995574	5337.5	6.97763	13.441865	536.218365		.391367
G08	208825P7_G	NOCALL	I.Bad Spectrum	0	0	0	0	0	0		0
G08	209189P2_G	G	A.Conservative	1.921944	.998852	6277.1	8.400017	16.345389	651.488803		.391367
G08	210090P15_G	NOCALL	I.Bad Spectrum	0	0	0	0	0	0		0
G09	201322P9_G	G	A.Conservative	3.664599	.994015	6445.3	9.790427	14.60677	903.226699		.352055
G09	201694P4_G	G	A.Conservative	3.345642	.998275	5337.5	10.671819	16.034155	639.747475		.352055
G09	208825P7_G	G	A.Conservative	3.931486	.999253	7129.7	6.26429	13.079361	883.187321		.551874
G09	209189P2_G	G	A.Conservative	3.661912	.998114	6277.1	24.767046	35.894578	874.339824		.352055
G09	210090P15_G	NOCALL	I.Bad Spectrum	0	0	0	0	0	0		0
G10	201322P9_G	G	A.Conservative	5.046111	.996429	6445.3	15.418458	17.318836	836.532783		.389335
G10	201694P4_G	G	A.Conservative	4.619427	.997502	5337.5	29.44729	31.542394	672.29091		.389335
G10	208825P7_G	NOCALL	I.Bad Spectrum	0	0	0	0	0	0		0
G10	209189P2_G	G	A.Conservative	5.047667	.997928	6277.1	37.383827	43.359141	814.15272		.389335
G10	210090P15_G	NOCALL	I.Bad Spectrum	0	0	0	0	0	0		0
G11	201322P9_G	NOCALL	I.Bad Spectrum	0	0	0	0	0	0		0
G11	201694P4_G	NOCALL	I.Bad Spectrum	0	0	0	0	0	0		0
G11	208825P7_G	NOCALL	I.Bad Spectrum	0	0	0	0	0	0		0
G11	209189P2_G	NOCALL	I.Bad Spectrum	0	0	0	0	0	0		0
G11	210090P15_G	NOCALL	I.Bad Spectrum	0	0	0	0	0	0		0
G12	201322P9_G	G	A.Conservative	2.923417	.99751	6445.3	9.568675	12.577465	756.311783		.462659
G12	201694P4_G	G	A.Conservative	1.950748	.995382	5337.5	4.304523	11.409133	679.48807		.272022
G12	208825P7_G	NOCALL	I.Bad Spectrum	0	0	0	0	0	0		0
G12	209189P2_G	G	A.Conservative	2.858117	.997108	6277.1	2.965671	10.371772	721.980367		.272022
G12	210090P15_G	NOCALL	I.Bad Spectrum	0	0	0	0	0	0		0
G13	201322P9_G	G	A.Conservative	4.310409	.992302	6445.3	16.911019	18.234996	877.382103		.433849
G13	201694P4_G	G	A.Conservative	3.846563	.99941	5337.5	28.764161	37.178936	652.192068		.433849
G13	208825P7_G	G	A.Conservative	4.027425	.963564	7129.7	8.436046	9.645914	898.709331		.647318
G13	209189P2_G	G	A.Conservative	4.309648	.99636	6277.1	38.879241	41.882031	851.380637		.433849
G13	210090P15_G	NOCALL	I.Bad Spectrum	0	0	0	0	0	0		0
G14	201322P9_G	G	A.Conservative	2.258337	.93708	6445.3	6.068661	9.473648	941.093593		.544673
G14	201694P4_G	G	A.Conservative	2.359572	.994822	5337.5	4.332168	10.250326	768.756804		.315367
G14	208825P7_G	NOCALL	I.Bad Spectrum	0	0	0	0	0	0		0
G14	209189P2_G	G	A.Conservative	2.475661	.997353	6277.1	11.949307	24.670513	1016.649082		.315367
G14	210090P15_G	NOCALL	I.Bad Spectrum	0	0	0	0	0	0		0
G15	201322P9_G	G	A.Conservative	3.004784	.997641	6445.3	19.231517	17.579779	770.441749		.477403
G15	201694P4_G	G	A.Conservative	4.509311	.997449	5337.5	5.501276	10.324046	678.094226		.324225
G15	208825P7_G	G	A.Conservative	2.716785	.832028	7129.7	7.022368	8.365448	669.112082		.684153
G15	209189P2_G	G	A.Conservative	4.647778	.995479	6277.1	8.481835	16.097781	658.220938		.324225
G15	210090P15_G	NOCALL	I.Bad Spectrum	0	0	0	0	0	0		0
G16	201322P9_G	G	A.Conservative	3.46203	.997475	6445.3	16.634043	11.943905	800.910038		.636482
G16	201694P4_G	G	A.Conservative	2.379327	.997033	5337.5	7.792722	13.307188	564.580798		.37879
G16	208825P7_G	NOCALL	I.Bad Spectrum	0	0	0	0	0	0		0
G16	209189P2_G	G	A.Conservative	2.941462	.997587	6277.1	7.39861	12.779568	781.745655		.37879
G16	210090P15_G	G	A.Conservative	3.334827	.84414	5515.6	14.169081	8.504061	665.276136		.636482
G17	201322P9_G	G	A.Conservative	5.299628	.993772	6445.3	12.796974	15.678871	775.627797		.471549
G17	201694P4_G	G	A.Conservative	4.700047	.997158	5337.5	25.778614	23.821049	628.344097		.471549
G17	208825P7_G	NOCALL	I.Bad Spectrum	0	0	0	0	0	0		0
G17	209189P2_G	G	A.Conservative	5.298241	.995386	6277.1	30.994531	37.907717	754.962873		.471549
G17	210090P15_G	NOCALL	I.Bad Spectrum	0	0	0	0	0	0		0
G18	201322P9_G	G	A.Conservative	1.845258	.835557	6445.3	4.534719	8.430849	832.60083		.306917
G18	201694P4_G	G	A.Conservative	2.705221	.994832	5337.5	8.83263	17.447984	564.375277		.306917
G18	208825P7_G	NOCALL	I.Bad Spectrum	0	0	0	0	0	0		0
G18	209189P2_G	G	A.Conservative	1.848789	.998448	6277.1	17.718394	35.252244	808.509473		.306917
G18	210090P15_G	G	A.Conservative	1.910581	.864944	5515.6	7.148469	8.714969	586.921049		.452093
G19	201322P9_G	G	A.Conservative	4.617436	.994076	6445.3	30.100164	29.739644	880.91677		.467491
G19	201694P4_G	G	A.Conservative	4.164393	.997714	5337.5	35.589762	33.545895	636.458079		.467491
G19	208825P7_G	G	A.Conservative	4.957571	.998463	7129.7	5.378344	14.399374	720.862724		.467491
G19	209189P2_G	G	A.Conservative	4.616944	.998027	6277.1	78.696893	75.143626	856.416212		.467491
G19	210090P15_G	G	B.Moderate	4.117329	.916894	5515.6	7.152271	7.403284	661.097697		.467491
G20	201322P9_G	G	A.Conservative	2.742394	.800359	6445.3	5.11854	8.066895	698.939891		.323363
G20	201694P4_G	G	A.Conservative	2.655566	.997752	5337.5	13.869487	29.12518	699.022071		.323363
G20	208825P7_G	NOCALL	I.Bad Spectrum	0	0	0	0	0	0		0
G20	209189P2_G	G	A.Conservative	2.7654	.99589	6277.1	11.830448	21.153766	680.191405		.323363
G20	210090P15_G	NOCALL	I.Bad Spectrum	0	0	0	0	0	0		0
G21	201322P9_G	G	A.Conservative	1.459758	.997883	6445.3	9.329996	11.394138	693.412785		.413831
G21	201694P4_G	G	A.Conservative	1.282929	.996982	5337.5	16.724778	22.226993	611.277854		.413831
G21	208825P7_G	NOCALL	I.Bad Spectrum	0	0	0	0	0	0		0
G21	209189P2_G	G	A.Conservative	-2.844645	.997459	6277.1	5.051807	15.481261	498.020777		.319931
G21	210090P15_G	NOCALL	I.Bad Spectrum	0	0	0	0	0	0		0
G22	201322P9_G	G	A.Conservative	3.227027	.996633	6445.3	10.030107	11.856947	773.394813		.545441
G22	201694P4_G	G	A.Conservative	3.044953	.996246	5337.5	7.74054	13.145752	571.363025		.404951
G22	208825P7_G	NOCALL	I.Bad Spectrum	0	0	0	0	0	0		0
G22	209189P2_G	G	A.Conservative	3.102603	.992772	6277.1	9.682306	20.128427	686.58178		.404951
G22	210090P15_G	NOCALL	I.Bad Spectrum	0	0	0	0	0	0		0
G23	201322P9_G	G	A.Conservative	3.318369	.998856	6445.3	8.446335	23.576117	868.300291		.30908
G23	201694P4_G	G	A.Conservative	3.145672	.995898	5337.5	5.684368	12.227523	671.722644		.30908
G23	208825P7_G	NOCALL	I.Bad Spectrum	0	0	0	0	0	0		0
G23	209189P2_G	G	A.Conservative	3.332231	.998019	6277.1	6.223861	16.308401	829.801562		.30908
G23	210090P15_G	NOCALL	I.Bad Spectrum	0	0	0	0	0	0		0
G24	201322P9_G	NOCALL	I.Bad Spectrum	0	0	0	0	0	0		0
G24	201694P4_G	NOCALL	I.Bad Spectrum	0	0	0	0	0	0		0
G24	208825P7_G	NOCALL	I.Bad Spectrum	0	0	0	0	0	0		0
G24	209189P2_G	NOCALL	I.Bad Spectrum	0	0	0	0	0	0		0
G24	210090P15_G	NOCALL	I.Bad Spectrum	0	0	0	0	0	0		0
H01	201322P9_G	G	A.Conservative	2.092067	.996224	6445.3	16.676109	21.508377	875.553892		.325177
H01	201694P4_G	G	A.Conservative	2.004686	.99866	5337.5	14.591674	16.052093	660.723338		.325177
H01	208825P7_G	NOCALL	I.Bad Spectrum	0	0	0	0	0	0		0
H01	209189P2_G	G	A.Conservative	2.109716	.993895	6277.1	33.940705	42.575118	850.49018		.325177
H01	210090P15_G	NOCALL	I.Bad Spectrum	0	0	0	0	0	0		0
H02	201322P9_G	NOCALL	I.Bad Spectrum	0	0	0	0	0	0		0
H02	201694P4_G	NOCALL	I.Bad Spectrum	0	0	0	0	0	0		0
H02	208825P7_G	NOCALL	I.Bad Spectrum	0	0	0	0	0	0		0
H02	209189P2_G	NOCALL	I.Bad Spectrum	0	0	0	0	0	0		0
H02	210090P15_G	NOCALL	I.Bad Spectrum	0	0	0	0	0	0		0
H03	201322P9_G	NOCALL	D.Low Probability	3.598352	.991872	6445.3	17.408364	8.368908	901.057622		.892149
H03	201694P4_G	NOCALL	D.Low Probability	3.596582	.990122	5337.5	29.105998	11.205615	723.061916		.892149
H03	208825P7_G	NOCALL	I.Bad Spectrum	0	0	0	0	0	0		0
H03	209189P2_G	G	A.Conservative	4.516247	.997332	6277.1	14.153173	25.559223	805.174012		.386767
H03	210090P15_G	NOCALL	I.Bad Spectrum	0	0	0	0	0	0		0
H04	201322P9_G	NOCALL	I.Bad Spectrum	0	0	0	0	0	0		0
H04	201694P4_G	NOCALL	I.Bad Spectrum	0	0	0	0	0	0		0
H04	208825P7_G	NOCALL	I.Bad Spectrum	0	0	0	0	0	0		0
H04	209189P2_G	NOCALL	I.Bad Spectrum	0	0	0	0	0	0		0
H04	210090P15_G	NOCALL	I.Bad Spectrum	0	0	0	0	0	0		0
H05	201322P9_G	G	A.Conservative	2.423852	.861203	6445.3	5.016933	8.641647	888.172983		.376177
H05	201694P4_G	G	A.Conservative	.337761	.995387	5337.5	4.514214	10.048528	542.32121		.242406
H05	208825P7_G	NOCALL	I.Bad Spectrum	0	0	0	0	0	0		0
H05	209189P2_G	G	A.Conservative	2.140698	.852627	6277.1	3.335404	8.612467	576.035296		.242406
H05	210090P15_G	NOCALL	I.Bad Spectrum	0	0	0	0	0	0		0
H06	201322P9_G	G	A.Conservative	2.283177	.993576	6445.3	9.466782	11.996843	789.454568		.492624
H06	201694P4_G	G	A.Conservative	1.202675	.905517	5337.5	1.925852	9.183141	511.875572		.197058
H06	208825P7_G	NOCALL	I.Bad Spectrum	0	0	0	0	0	0		0
H06	209189P2_G	G	A.Conservative	2.266712	.995298	6277.1	5.482689	13.867924	695.2318		.284286
H06	210090P15_G	NOCALL	I.Bad Spectrum	0	0	0	0	0	0		0
H07	201322P9_G	G	A.Conservative	2.815283	.997111	6445.3	24.451808	20.178456	820.309178		.434876
H07	201694P4_G	G	A.Conservative	2.842192	.994331	5337.5	41.720565	34.741526	654.127562		.434876
H07	208825P7_G	NOCALL	I.Bad Spectrum	0	0	0	0	0	0		0
H07	209189P2_G	G	A.Conservative	2.814814	.997212	6277.1	52.961541	42.385721	800.211555		.434876
H07	210090P15_G	G	A.Conservative	2.811817	.998242	5515.6	34.617622	27.435939	674.926566		.434876
H08	201322P9_G	NOCALL	I.Bad Spectrum	0	0	0	0	0	0		0
H08	201694P4_G	NOCALL	I.Bad Spectrum	0	0	0	0	0	0		0
H08	208825P7_G	NOCALL	I.Bad Spectrum	0	0	0	0	0	0		0
H08	209189P2_G	NOCALL	I.Bad Spectrum	0	0	0	0	0	0		0
H08	210090P15_G	NOCALL	I.Bad Spectrum	0	0	0	0	0	0		0
H09	201322P9_G	G	A.Conservative	2.662273	.994412	6445.3	19.180345	26.027149	830.828805		.30778
H09	201694P4_G	G	A.Conservative	1.50914	.995433	5337.5	39.123395	45.464868	635.480347		.30778
H09	208825P7_G	G	A.Conservative	3.812931	.954873	7129.7	5.072816	9.564649	766.194388		.44529
H09	209189P2_G	G	A.Conservative	2.661494	.997602	6277.1	47.326621	62.721355	808.527847		.30778
H09	210090P15_G	NOCALL	D.Low Probability	1.72703	.997168	5515.6	15.879441	7.62225	671.338355		.770728
H10	201322P9_G	G	A.Conservative	3.615505	.991356	6445.3	21.647201	23.200142	938.392331		.377225
H10	201694P4_G	G	A.Conservative	3.890232	.998552	5337.5	22.531201	27.011041	668.313485		.377225
H10	208825P7_G	NOCALL	I.Bad Spectrum	0	0	0	0	0	0		0
H10	209189P2_G	G	A.Conservative	3.614932	.997392	6277.1	47.1799	53.173929	911.857642		.377225
H10	210090P15_G	NOCALL	I.Bad Spectrum	0	0	0	0	0	0		0
H11	201322P9_G	G	A.Conservative	1.852458	.997951	6445.3	13.904846	18.434845	884.517196		.418134
H11	201694P4_G	G	A.Conservative	1.016498	.989904	5337.5	4.487349	11.508685	568.833006		.308068
H11	208825P7_G	NOCALL	I.Bad Spectrum	0	0	0	0	0	0		0
H11	209189P2_G	G	A.Conservative	2.116102	.997626	6277.1	5.886481	16.151366	710.869764		.308068
H11	210090P15_G	G	A.Conservative	1.821807	.998952	5515.6	9.016586	13.153244	686.910027		.418134
H12	201322P9_G	G	A.Conservative	2.439929	.814372	6445.3	6.046643	8.175769	782.487324		.356588
H12	201694P4_G	G	A.Conservative	2.401224	.986879	5337.5	7.975174	12.759949	589.072873		.356588
H12	208825P7_G	NOCALL	I.Bad Spectrum	0	0	0	0	0	0		0
H12	209189P2_G	G	A.Conservative	2.439557	.998763	6277.1	11.907467	17.275444	761.914458		.356588
H12	210090P15_G	NOCALL	I.Bad Spectrum	0	0	0	0	0	0		0
H13	201322P9_G	G	A.Conservative	2.447115	.999125	6445.3	13.213397	16.657073	886.029868		.353328
H13	201694P4_G	G	A.Conservative	2.402849	.997834	5337.5	29.03266	34.60281	767.318878		.353328
H13	208825P7_G	NOCALL	I.Bad Spectrum	0	0	0	0	0	0		0
H13	209189P2_G	G	A.Conservative	2.446136	.999127	6277.1	32.186919	44.358845	861.372492		.353328
H13	210090P15_G	G	A.Conservative	2.291574	.808116	5515.6	15.150514	8.171031	797.038349		.718258
H14	201322P9_G	G	A.Conservative	2.524986	.99885	6445.3	10.65898	15.25314	898.735886		.509543
H14	201694P4_G	G	A.Conservative	2.61634	.860111	5337.5	4.533704	8.659213	735.156736		.290834
H14	208825P7_G	NOCALL	I.Bad Spectrum	0	0	0	0	0	0		0
H14	209189P2_G	G	A.Conservative	2.570475	.997196	6277.1	9.395056	15.694776	820.163302		.38252
H14	210090P15_G	G	B.Moderate	2.620689	.887118	5515.6	7.116422	7.164063	721.268234		.607823
H15	201322P9_G	G	A.Conservative	3.985729	.996693	6445.3	27.508946	28.625839	822.696877		.410764
H15	201694P4_G	G	A.Conservative	3.775862	.999277	5337.5	49.299734	48.469198	667.390667		.410764
H15	208825P7_G	NOCALL	I.Bad Spectrum	0	0	0	0	0	0		0
H15	209189P2_G	G	A.Conservative	3.986264	.998552	6277.1	49.309693	55.792322	800.008147		.410764
H15	210090P15_G	G	A.Conservative	3.77933	.993474	5515.6	13.787613	14.553183	693.326778		.410764
H16	201322P9_G	G	A.Conservative	2.393808	.809625	6445.3	5.642	8.141305	682.599574		.520032
H16	201694P4_G	G	A.Conservative	2.320027	.997768	5337.5	13.742038	15.064979	551.857928		.467023
H16	208825P7_G	NOCALL	I.Bad Spectrum	0	0	0	0	0	0		0
H16	209189P2_G	G	A.Conservative	3.724167	.823488	6277.1	2.997774	8.299647	685.334019		.247576
H16	210090P15_G	NOCALL	I.Bad Spectrum	0	0	0	0	0	0		0
H17	201322P9_G	G	A.Conservative	3.482388	.99237	6445.3	18.575427	15.645635	866.089396		.531818
H17	201694P4_G	G	A.Conservative	3.589876	.998622	5337.5	45.708151	40.751716	676.921346		.391097
H17	208825P7_G	NOCALL	I.Bad Spectrum	0	0	0	0	0	0		0
H17	209189P2_G	G	A.Conservative	3.624909	.998461	6277.1	51.204462	56.270008	852.141272		.391097
H17	210090P15_G	G	A.Conservative	3.592527	.911886	5515.6	10.093959	9.259325	705.954638		.391097
H18	201322P9_G	G	A.Conservative	3.118085	.994632	6445.3	16.929017	17.738472	787.564201		.487838
H18	201694P4_G	G	A.Conservative	2.220026	.995954	5337.5	7.159314	10.148802	604.078856		.330686
H18	208825P7_G	NOCALL	I.Bad Spectrum	0	0	0	0	0	0		0
H18	209189P2_G	G	A.Conservative	4.006948	.997084	6277.1	8.514537	15.073657	751.756754		.330686
H18	210090P15_G	NOCALL	I.Bad Spectrum	0	0	0	0	0	0		0
H19	201322P9_G	G	A.Conservative	2.240563	.943981	6445.3	5.405605	9.504935	764.916034		.3394
H19	201694P4_G	G	A.Conservative	1.875568	.991137	5337.5	12.172084	18.045957	707.480266		.3394
H19	208825P7_G	NOCALL	I.Bad Spectrum	0	0	0	0	0	0		0
H19	209189P2_G	G	A.Conservative	2.250105	.997168	6277.1	12.192405	21.19131	741.545131		.3394
H19	210090P15_G	NOCALL	I.Bad Spectrum	0	0	0	0	0	0		0
H20	201322P9_G	G	A.Conservative	3.62308	.967194	6445.3	1.890101	9.722345	783.195066		.197205
H20	201694P4_G	G	A.Conservative	2.694438	.859962	5337.5	3.791571	8.724851	608.195476		.285001
H20	208825P7_G	NOCALL	I.Bad Spectrum	0	0	0	0	0	0		0
H20	209189P2_G	G	A.Conservative	2.820555	.999047	6277.1	4.374068	11.315282	723.634871		.369081
H20	210090P15_G	NOCALL	I.Bad Spectrum	0	0	0	0	0	0		0
H21	201322P9_G	NOCALL	I.Bad Spectrum	0	0	0	0	0	0		0
H21	201694P4_G	NOCALL	I.Bad Spectrum	0	0	0	0	0	0		0
H21	208825P7_G	NOCALL	I.Bad Spectrum	0	0	0	0	0	0		0
H21	209189P2_G	NOCALL	I.Bad Spectrum	0	0	0	0	0	0		0
H21	210090P15_G	NOCALL	I.Bad Spectrum	0	0	0	0	0	0		0
H22	201322P9_G	NOCALL	I.Bad Spectrum	0	0	0	0	0	0		0
H22	201694P4_G	G	A.Conservative	-.033403	.997546	5337.5	4.884928	12.749468	396.173708		.327949
H22	208825P7_G	NOCALL	I.Bad Spectrum	0	0	0	0	0	0		0
H22	209189P2_G	G	A.Conservative	.811412	.993204	6277.1	5.424134	10.872407	458.646689		.327949
H22	210090P15_G	NOCALL	I.Bad Spectrum	0	0	0	0	0	0		0
H23	201322P9_G	G	A.Conservative	2.052339	.988468	6445.3	8.599203	17.405646	690.77892		.277939
H23	201694P4_G	G	A.Conservative	1.611444	.998868	5337.5	8.458643	15.675991	552.789453		.277939
H23	208825P7_G	NOCALL	I.Bad Spectrum	0	0	0	0	0	0		0
H23	209189P2_G	G	A.Conservative	1.959539	.996127	6277.1	8.368089	17.761438	658.959421		.277939
H23	210090P15_G	NOCALL	I.Bad Spectrum	0	0	0	0	0	0		0
H24	201322P9_G	NOCALL	I.Bad Spectrum	0	0	0	0	0	0		0
H24	201694P4_G	NOCALL	I.Bad Spectrum	0	0	0	0	0	0		0
H24	208825P7_G	NOCALL	I.Bad Spectrum	0	0	0	0	0	0		0
H24	209189P2_G	NOCALL	I.Bad Spectrum	0	0	0	0	0	0		0
H24	210090P15_G	NOCALL	I.Bad Spectrum	0	0	0	0	0	0		0
I01	201322P9_G	G	A.Conservative	1.091847	.995919	6445.3	10.169275	12.305646	814.177087		.404176
I01	201694P4_G	G	A.Conservative	.902565	.997823	5337.5	17.649121	20.251575	609.268747		.404176
I01	208825P7_G	NOCALL	I.Bad Spectrum	0	0	0	0	0	0		0
I01	209189P2_G	G	A.Conservative	1.089127	.999187	6277.1	33.364948	36.367122	784.871225		.404176
I01	210090P15_G	NOCALL	I.Bad Spectrum	0	0	0	0	0	0		0
I02	201322P9_G	NOCALL	I.Bad Spectrum	0	0	0	0	0	0		0
I02	201694P4_G	NOCALL	I.Bad Spectrum	0	0	0	0	0	0		0
I02	208825P7_G	NOCALL	I.Bad Spectrum	0	0	0	0	0	0		0
I02	209189P2_G	NOCALL	D.Low Probability	3.596968	.976375	6277.1	12.370077	5.910929	852.640348		.867996
I02	210090P15_G	NOCALL	I.Bad Spectrum	0	0	0	0	0	0		0
I03	201322P9_G	G	A.Conservative	4.711825	.996692	6445.3	17.024326	18.161518	874.853534		.46609
I03	201694P4_G	G	A.Conservative	4.565127	.998278	5337.5	39.036826	34.244208	710.488312		.46609
I03	208825P7_G	NOCALL	I.Bad Spectrum	0	0	0	0	0	0		0
I03	209189P2_G	G	A.Conservative	4.709044	.999149	6277.1	49.957822	49.42479	845.481897		.46609
I03	210090P15_G	NOCALL	I.Bad Spectrum	0	0	0	0	0	0		0
I04	201322P9_G	G	A.Conservative	4.473432	.994779	6445.3	19.494832	10.477783	879.004121		.723738
I04	201694P4_G	NOCALL	I.Bad Spectrum	0	0	0	0	0	0		0
I04	208825P7_G	NOCALL	I.Bad Spectrum	0	0	0	0	0	0		0
I04	209189P2_G	NOCALL	D.Low Probability	4.500831	.991454	6277.1	18.211328	7.604688	874.96381		.88311
I04	210090P15_G	NOCALL	I.Bad Spectrum	0	0	0	0	0	0		0
I05	201322P9_G	G	A.Conservative	5.976122	.99786	6445.3	45.423924	42.63454	964.239097		.405672
I05	201694P4_G	G	A.Conservative	5.702627	.998874	5337.5	34.265832	27.850837	755.762937		.405672
I05	208825P7_G	G	A.Conservative	5.090206	.914395	7129.7	7.62987	9.167095	823.200413		.684812
I05	209189P2_G	G	A.Conservative	5.977845	.998721	6277.1	86.577577	78.885919	942.96808		.405672
I05	210090P15_G	NOCALL	D.Low Probability	5.107858	.588464	5515.6	10.219045	3.589252	767.580408		.922265
I06	201322P9_G	G	A.Conservative	4.967445	.99782	6445.3	14.850494	17.117149	826.433775		.455945
I06	201694P4_G	G	A.Conservative	4.892579	.999615	5337.5	20.806279	19.934994	643.836831		.455945
I06	208825P7_G	NOCALL	I.Bad Spectrum	0	0	0	0	0	0		0
I06	209189P2_G	G	A.Conservative	4.967977	.999688	6277.1	31.546445	40.653294	806.779206		.455945
I06	210090P15_G	NOCALL	I.Bad Spectrum	0	0	0	0	0	0		0
I07	201322P9_G	NOCALL	I.Bad Spectrum	0	0	0	0	0	0		0
I07	201694P4_G	NOCALL	I.Bad Spectrum	0	0	0	0	0	0		0
I07	208825P7_G	NOCALL	I.Bad Spectrum	0	0	0	0	0	0		0
I07	209189P2_G	NOCALL	I.Bad Spectrum	0	0	0	0	0	0		0
I07	210090P15_G	NOCALL	I.Bad Spectrum	0	0	0	0	0	0		0
I08	201322P9_G	G	A.Conservative	3.398864	.996432	6445.3	13.337601	15.261596	792.633861		.397503
I08	201694P4_G	G	A.Conservative	3.295749	.994477	5337.5	26.723355	30.585384	622.08408		.397503
I08	208825P7_G	NOCALL	I.Bad Spectrum	0	0	0	0	0	0		0
I08	209189P2_G	G	A.Conservative	3.405124	.997536	6277.1	34.155285	44.266105	771.031065		.397503
I08	210090P15_G	NOCALL	I.Bad Spectrum	0	0	0	0	0	0		0
I09	201322P9_G	G	A.Conservative	4.233758	.995932	6445.3	21.503498	23.554306	884.461898		.348733
I09	201694P4_G	G	A.Conservative	3.506332	.994756	5337.5	45.790884	43.816721	672.679692		.348733
I09	208825P7_G	G	A.Conservative	3.375213	.889698	7129.7	5.756739	8.914868	803.453499		.526661
I09	209189P2_G	G	A.Conservative	4.234755	.99709	6277.1	50.841602	53.939102	860.28771		.348733
I09	210090P15_G	NOCALL	I.Bad Spectrum	0	0	0	0	0	0		0
I10	201322P9_G	G	A.Conservative	5.223246	.993934	6445.3	7.554163	13.439601	814.668645		.439903
I10	201694P4_G	G	A.Conservative	4.939524	.99943	5337.5	17.806382	24.070288	657.965364		.439903
I10	208825P7_G	NOCALL	I.Bad Spectrum	0	0	0	0	0	0		0
I10	209189P2_G	G	A.Conservative	5.228506	.99519	6277.1	17.577918	29.521974	789.10542		.439903
I10	210090P15_G	NOCALL	I.Bad Spectrum	0	0	0	0	0	0		0
I11	201322P9_G	G	A.Conservative	3.216193	.993794	6445.3	8.661037	12.216323	880.484861		.343193
I11	201694P4_G	G	A.Conservative	1.46424	.995935	5337.5	17.568912	26.216672	597.052595		.343193
I11	208825P7_G	NOCALL	I.Bad Spectrum	0	0	0	0	0	0		0
I11	209189P2_G	G	A.Conservative	3.215188	.997519	6277.1	24.061132	36.862111	856.031286		.343193
I11	210090P15_G	NOCALL	D.Low Probability	2.245115	.995536	5515.6	18.057684	9.348673	702.815398		.743943
I12	201322P9_G	G	A.Conservative	3.226786	.995109	6445.3	26.17944	20.083415	801.605279		.519672
I12	201694P4_G	G	A.Conservative	2.460907	.997435	5337.5	51.09818	32.230817	657.987308		.519672
I12	208825P7_G	NOCALL	I.Bad Spectrum	0	0	0	0	0	0		0
I12	209189P2_G	G	A.Conservative	3.226317	.997653	6277.1	62.430443	52.301984	779.917061		.519672
I12	210090P15_G	NOCALL	I.Bad Spectrum	0	0	0	0	0	0		0
I13	201322P9_G	G	A.Conservative	2.595946	.99923	6445.3	16.032689	15.638253	826.122029		.478077
I13	201694P4_G	G	A.Conservative	1.776371	.997389	5337.5	4.620063	12.015684	495.084375		.286374
I13	208825P7_G	NOCALL	I.Bad Spectrum	0	0	0	0	0	0		0
I13	209189P2_G	G	A.Conservative	1.805438	.998386	6277.1	4.202165	11.707623	591.769374		.286374
I13	210090P15_G	NOCALL	I.Bad Spectrum	0	0	0	0	0	0		0
I14	201322P9_G	G	A.Conservative	4.912675	.998772	6445.3	24.850868	22.049321	772.95672		.460904
I14	201694P4_G	G	A.Conservative	4.862064	.998978	5337.5	24.962219	20.294672	624.978178		.460904
I14	208825P7_G	G	B.Moderate	4.61257	.831058	7129.7	9.669887	6.673423	705.599173		.768585
I14	209189P2_G	G	A.Conservative	4.908519	.99313	6277.1	38.229347	36.090022	749.959404		.460904
I14	210090P15_G	G	A.Conservative	4.858391	.865303	5515.6	10.438199	8.691567	649.770775		.460904
I15	201322P9_G	G	A.Conservative	2.462028	.998686	6445.3	7.106829	11.990922	793.737618		.404885
I15	201694P4_G	NOCALL	I.Bad Spectrum	0	0	0	0	0	0		0
I15	208825P7_G	NOCALL	I.Bad Spectrum	0	0	0	0	0	0		0
I15	209189P2_G	G	B.Moderate	2.839328	.827891	6277.1	6.770766	6.676862	854.078726		.550585
I15	210090P15_G	NOCALL	I.Bad Spectrum	0	0	0	0	0	0		0
I16	201322P9_G	G	A.Conservative	3.267962	.996725	6445.3	16.568325	12.62599	863.412381		.675683
I16	201694P4_G	G	A.Conservative	3.319016	.998145	5337.5	13.517839	23.869027	666.713091		.346132
I16	208825P7_G	NOCALL	I.Bad Spectrum	0	0	0	0	0	0		0
I16	209189P2_G	G	A.Conservative	3.454177	.998683	6277.1	12.636713	19.802206	781.595213		.346132
I16	210090P15_G	NOCALL	I.Bad Spectrum	0	0	0	0	0	0		0
I17	201322P9_G	G	A.Conservative	4.12306	.876561	6445.3	5.695282	8.843099	838.670944		.351037
I17	201694P4_G	G	A.Conservative	3.730377	.990329	5337.5	13.842902	28.849292	632.772323		.351037
I17	208825P7_G	NOCALL	I.Bad Spectrum	0	0	0	0	0	0		0
I17	209189P2_G	G	A.Conservative	4.120581	.998235	6277.1	18.825252	33.841431	819.280794		.351037
I17	210090P15_G	NOCALL	D.Low Probability	3.798741	.991394	5515.6	9.821246	6.397631	644.45663		.650365
I18	201322P9_G	G	A.Conservative	5.035301	.880591	6445.3	13.905032	8.851219	763.198771		.568475
I18	201694P4_G	G	A.Conservative	4.632389	.999676	5337.5	36.847132	27.90807	603.467167		.568475
I18	208825P7_G	NOCALL	I.Bad Spectrum	0	0	0	0	0	0		0
I18	209189P2_G	G	A.Conservative	5.039811	.99596	6277.1	44.251408	34.713903	745.999467		.568475
I18	210090P15_G	NOCALL	D.Low Probability	3.847793	.689797	5515.6	13.272401	4.195131	644.536279		1.092561
I19	201322P9_G	G	A.Conservative	3.665804	.992596	6445.3	11.363494	11.256886	865.931142		.485515
I19	201694P4_G	G	A.Conservative	3.536874	.999264	5337.5	28.839071	24.98982	651.184299		.485515
I19	208825P7_G	NOCALL	I.Bad Spectrum	0	0	0	0	0	0		0
I19	209189P2_G	G	A.Conservative	3.666386	.99693	6277.1	33.705124	35.690676	840.265189		.485515
I19	210090P15_G	NOCALL	D.Low Probability	3.015126	.628915	5515.6	6.829524	3.844694	687.148072		.678933
I20	201322P9_G	G	A.Conservative	4.004148	.819112	6445.3	17.36474	8.239078	824.113816		.908788
I20	201694P4_G	NOCALL	I.Bad Spectrum	0	0	0	0	0	0		0
I20	208825P7_G	NOCALL	I.Bad Spectrum	0	0	0	0	0	0		0
I20	209189P2_G	NOCALL	D.Low Probability	3.859622	.992581	6277.1	21.424035	8.11602	827.078004		1.0289
I20	210090P15_G	NOCALL	I.Bad Spectrum	0	0	0	0	0	0		0
I21	201322P9_G	NOCALL	I.Bad Spectrum	0	0	0	0	0	0		0
I21	201694P4_G	NOCALL	I.Bad Spectrum	0	0	0	0	0	0		0
I21	208825P7_G	NOCALL	I.Bad Spectrum	0	0	0	0	0	0		0
I21	209189P2_G	NOCALL	I.Bad Spectrum	0	0	0	0	0	0		0
I21	210090P15_G	NOCALL	I.Bad Spectrum	0	0	0	0	0	0		0
I22	201322P9_G	G	A.Conservative	2.010728	.883123	6445.3	8.975926	8.881346	768.508264		.516773
I22	201694P4_G	G	A.Conservative	1.238045	.997937	5337.5	13.820883	15.405174	561.829365		.433103
I22	208825P7_G	NOCALL	I.Bad Spectrum	0	0	0	0	0	0		0
I22	209189P2_G	G	A.Conservative	1.807278	.988113	6277.1	17.439944	22.71886	711.897304		.433103
I22	210090P15_G	NOCALL	I.Bad Spectrum	0	0	0	0	0	0		0
I23	201322P9_G	G	A.Conservative	4.042998	.990825	6445.3	8.626527	13.754946	666.077627		.438542
I23	201694P4_G	G	A.Conservative	3.433073	.847213	5337.5	7.920021	8.59125	527.720439		.438542
I23	208825P7_G	G	A.Conservative	3.949148	.999006	7129.7	9.359413	12.3354	878.04678		.729925
I23	209189P2_G	G	A.Conservative	4.139278	.993638	6277.1	8.444953	12.954117	700.77114		.438542
I23	210090P15_G	NOCALL	I.Bad Spectrum	0	0	0	0	0	0		0
I24	201322P9_G	NOCALL	I.Bad Spectrum	0	0	0	0	0	0		0
I24	201694P4_G	NOCALL	I.Bad Spectrum	0	0	0	0	0	0		0
I24	208825P7_G	NOCALL	I.Bad Spectrum	0	0	0	0	0	0		0
I24	209189P2_G	NOCALL	I.Bad Spectrum	0	0	0	0	0	0		0
I24	210090P15_G	NOCALL	I.Bad Spectrum	0	0	0	0	0	0		0
J01	201322P9_G	G	A.Conservative	2.217729	.998099	6445.3	22.982845	23.968566	889.315369		.407872
J01	201694P4_G	G	A.Conservative	1.928616	.998749	5337.5	27.087838	27.887418	673.485502		.407872
J01	208825P7_G	G	A.Conservative	1.744681	.955009	7129.7	8.349523	9.568291	822.080445		.619019
J01	209189P2_G	G	A.Conservative	2.220996	.998984	6277.1	53.167629	53.81854	864.32865		.407872
J01	210090P15_G	NOCALL	I.Bad Spectrum	0	0	0	0	0	0		0
J02	201322P9_G	NOCALL	I.Bad Spectrum	0	0	0	0	0	0		0
J02	201694P4_G	NOCALL	I.Bad Spectrum	0	0	0	0	0	0		0
J02	208825P7_G	NOCALL	I.Bad Spectrum	0	0	0	0	0	0		0
J02	209189P2_G	NOCALL	I.Bad Spectrum	0	0	0	0	0	0		0
J02	210090P15_G	NOCALL	I.Bad Spectrum	0	0	0	0	0	0		0
J03	201322P9_G	G	A.Conservative	4.814244	.872972	6445.3	8.694269	8.768087	894.949263		.496348
J03	201694P4_G	NOCALL	D.Low Probability	4.402261	.764371	5337.5	9.898881	4.702009	725.707996		.810719
J03	208825P7_G	NOCALL	I.Bad Spectrum	0	0	0	0	0	0		0
J03	209189P2_G	NOCALL	D.Low Probability	4.648594	.988103	6277.1	21.355722	11.783388	902.98401		.810719
J03	210090P15_G	NOCALL	I.Bad Spectrum	0	0	0	0	0	0		0
J04	201322P9_G	G	A.Conservative	2.09983	.995907	6445.3	13.810569	15.571083	854.758644		.332152
J04	201694P4_G	G	A.Conservative	1.567494	.999452	5337.5	31.686268	42.760085	603.304715		.332152
J04	208825P7_G	NOCALL	I.Bad Spectrum	0	0	0	0	0	0		0
J04	209189P2_G	G	A.Conservative	2.100877	.998054	6277.1	39.04224	42.708927	831.630541		.332152
J04	210090P15_G	G	B.Moderate	2.1227	.952665	5515.6	8.140405	7.657274	630.414254		.503023
J05	201322P9_G	G	A.Conservative	4.849659	.99909	6445.3	66.408958	48.166398	853.650654		.532126
J05	201694P4_G	G	A.Conservative	4.895538	.999715	5337.5	55.599397	36.950848	641.901323		.532126
J05	208825P7_G	G	A.Conservative	5.10938	.999308	7129.7	8.595317	11.915652	987.146875		.532126
J05	209189P2_G	G	A.Conservative	4.849397	.999023	6277.1	106.292854	74.827637	833.405678		.532126
J05	210090P15_G	G	A.Conservative	4.896904	.990916	5515.6	15.554056	10.017723	660.859186		.532126
J06	201322P9_G	G	A.Conservative	5.096668	.99562	6445.3	24.159367	29.038144	862.30388		.414598
J06	201694P4_G	G	A.Conservative	4.410508	.995325	5337.5	27.37611	25.675544	623.821912		.414598
J06	208825P7_G	G	B.Moderate	5.388725	.859507	7129.7	5.529005	6.895876	895.10203		.525414
J06	209189P2_G	G	A.Conservative	5.097484	.997604	6277.1	50.331053	58.43902	839.475733		.414598
J06	210090P15_G	G	A.Conservative	4.411112	.997794	5515.6	15.684799	16.414628	652.677615		.414598
J07	201322P9_G	G	A.Conservative	2.807098	.833568	6445.3	18.399682	8.373345	919.101104		.925279
J07	201694P4_G	NOCALL	I.Bad Spectrum	0	0	0	0	0	0		0
J07	208825P7_G	NOCALL	I.Bad Spectrum	0	0	0	0	0	0		0
J07	209189P2_G	NOCALL	D.Low Probability	3.097822	.993732	6277.1	15.872633	7.006147	908.711508		.925279
J07	210090P15_G	NOCALL	I.Bad Spectrum	0	0	0	0	0	0		0
J08	201322P9_G	NOCALL	I.Bad Spectrum	0	0	0	0	0	0		0
J08	201694P4_G	NOCALL	I.Bad Spectrum	0	0	0	0	0	0		0
J08	208825P7_G	NOCALL	I.Bad Spectrum	0	0	0	0	0	0		0
J08	209189P2_G	NOCALL	I.Bad Spectrum	0	0	0	0	0	0		0
J08	210090P15_G	NOCALL	I.Bad Spectrum	0	0	0	0	0	0		0
J09	201322P9_G	G	A.Conservative	2.952335	.998992	6445.3	16.78147	16.970317	856.778287		.439859
J09	201694P4_G	G	A.Conservative	3.129256	.995057	5337.5	30.697667	26.639783	682.169188		.439859
J09	208825P7_G	NOCALL	I.Bad Spectrum	0	0	0	0	0	0		0
J09	209189P2_G	G	A.Conservative	2.953051	.998974	6277.1	28.821137	32.920066	834.382029		.439859
J09	210090P15_G	G	A.Conservative	3.139599	.993661	5515.6	12.349673	10.391708	714.553475		.439859
J10	201322P9_G	G	A.Conservative	3.644324	.996461	6445.3	7.062741	15.258087	769.613396		.279281
J10	201694P4_G	G	A.Conservative	3.107293	.994063	5337.5	5.799443	13.412373	619.895492		.279281
J10	208825P7_G	G	A.Conservative	2.839094	.876783	7129.7	4.948135	8.799793	632.155765		.471771
J10	209189P2_G	G	A.Conservative	3.648763	.988096	6277.1	7.5429	16.282152	740.296079		.279281
J10	210090P15_G	G	B.Moderate	1.938239	.863373	5515.6	7.030791	6.953711	647.87277		.471771
J11	201322P9_G	G	A.Conservative	3.572764	.99091	6445.3	12.612631	16.911518	937.785671		.336405
J11	201694P4_G	G	A.Conservative	2.899883	.993145	5337.5	24.902709	30.848428	693.673186		.336405
J11	208825P7_G	NOCALL	I.Bad Spectrum	0	0	0	0	0	0		0
J11	209189P2_G	G	A.Conservative	3.57141	.996147	6277.1	34.805251	45.330294	912.437994		.336405
J11	210090P15_G	NOCALL	I.Bad Spectrum	0	0	0	0	0	0		0
J12	201322P9_G	G	A.Conservative	4.095436	.998241	6445.3	5.356231	10.057081	804.771246		.259426
J12	201694P4_G	G	A.Conservative	3.285346	.997261	5337.5	8.954024	16.092649	656.039108		.259426
J12	208825P7_G	NOCALL	I.Bad Spectrum	0	0	0	0	0	0		0
J12	209189P2_G	G	A.Conservative	4.093468	.996542	6277.1	8.579708	16.767354	781.553157		.259426
J12	210090P15_G	G	A.Conservative	3.289295	.825632	5515.6	4.826984	8.346211	680.401114		.259426
J13	201322P9_G	G	A.Conservative	4.076322	.996392	6445.3	17.5389	19.727482	854.670047		.423958
J13	201694P4_G	G	A.Conservative	3.724983	.998392	5337.5	25.408274	24.617537	690.934817		.423958
J13	208825P7_G	G	C.Aggressive	3.252584	.990521	7129.7	9.301181	5.967735	741.674127		.840493
J13	209189P2_G	G	A.Conservative	4.076012	.998992	6277.1	41.370589	46.793861	829.852251		.423958
J13	210090P15_G	NOCALL	D.Low Probability	3.121769	.872265	5515.6	12.060846	5.275449	724.142414		.840493
J14	201322P9_G	G	A.Conservative	4.214404	.991958	6445.3	16.598682	22.596034	899.431861		.312719
J14	201694P4_G	G	A.Conservative	4.295398	.997392	5337.5	33.200256	39.699451	715.6613		.312719
J14	208825P7_G	G	A.Conservative	4.009833	.997327	7129.7	4.833257	20.407959	1081.922524		.312719
J14	209189P2_G	G	A.Conservative	4.213092	.996768	6277.1	33.372022	44.574754	874.486335		.312719
J14	210090P15_G	G	B.Moderate	4.283007	.974704	5515.6	6.531438	7.838194	737.08788		.312719
J15	201322P9_G	G	A.Conservative	3.282396	.998477	6445.3	20.326237	25.49755	929.645841		.350793
J15	201694P4_G	G	A.Conservative	2.950189	.908079	5337.5	6.813291	9.183133	738.247949		.350793
J15	208825P7_G	G	A.Conservative	2.871376	.999174	7129.7	6.970343	17.73317	804.505821		.350793
J15	209189P2_G	G	A.Conservative	3.281561	.997799	6277.1	32.739731	40.020103	901.417762		.350793
J15	210090P15_G	G	B.Moderate	2.900405	.817706	5515.6	5.196043	6.627609	760.559312		.350793
J16	201322P9_G	G	A.Conservative	2.513199	.995047	6445.3	12.808325	11.056276	830.237581		.527607
J16	201694P4_G	G	A.Conservative	2.527451	.997916	5337.5	13.398681	18.375291	656.072159		.365315
J16	208825P7_G	NOCALL	I.Bad Spectrum	0	0	0	0	0	0		0
J16	209189P2_G	G	A.Conservative	2.543411	.998303	6277.1	19.292317	21.950128	905.787503		.365315
J16	210090P15_G	G	A.Conservative	2.375542	.997546	5515.6	12.006809	10.845636	714.541598		.527607
J17	201322P9_G	G	A.Conservative	2.801445	.99662	6445.3	2.07088	10.364111	672.741325		.168374
J17	201694P4_G	G	A.Conservative	2.971277	.999149	5337.5	3.830271	13.935077	636.612257		.168374
J17	208825P7_G	NOCALL	I.Bad Spectrum	0	0	0	0	0	0		0
J17	209189P2_G	G	A.Conservative	2.785674	.995319	6277.1	2.54485	11.853039	649.911579		.168374
J17	210090P15_G	NOCALL	I.Bad Spectrum	0	0	0	0	0	0		0
J18	201322P9_G	G	A.Conservative	4.080442	.988942	6445.3	4.521554	12.805718	753.957943		.26618
J18	201694P4_G	G	A.Conservative	3.762364	.996757	5337.5	7.80544	15.136855	622.854697		.26618
J18	208825P7_G	NOCALL	I.Bad Spectrum	0	0	0	0	0	0		0
J18	209189P2_G	G	A.Conservative	4.083814	.994902	6277.1	9.540005	29.175559	734.974665		.26618
J18	210090P15_G	NOCALL	I.Bad Spectrum	0	0	0	0	0	0		0
J19	201322P9_G	G	A.Conservative	4.550484	.994323	6445.3	19.969543	18.028346	899.493615		.459356
J19	201694P4_G	G	A.Conservative	4.005113	.992379	5337.5	41.407764	36.229425	699.128625		.459356
J19	208825P7_G	G	B.Moderate	4.422919	.907904	7129.7	5.534353	7.277871	788.006922		.606547
J19	209189P2_G	G	A.Conservative	4.548885	.997087	6277.1	65.783267	57.535615	872.224648		.459356
J19	210090P15_G	NOCALL	I.Bad Spectrum	0	0	0	0	0	0		0
J20	201322P9_G	G	A.Conservative	3.562941	.809308	6445.3	3.217713	8.174975	868.912265		.21247
J20	201694P4_G	G	A.Conservative	3.70178	.998617	5337.5	7.776359	20.989344	639.477495		.21247
J20	208825P7_G	NOCALL	I.Bad Spectrum	0	0	0	0	0	0		0
J20	209189P2_G	G	A.Conservative	3.560499	.997805	6277.1	10.227802	28.040922	849.027241		.21247
J20	210090P15_G	G	A.Conservative	2.773154	.99552	5515.6	10.090903	10.313167	713.994328		.465475
J21	201322P9_G	NOCALL	I.Bad Spectrum	0	0	0	0	0	0		0
J21	201694P4_G	NOCALL	I.Bad Spectrum	0	0	0	0	0	0		0
J21	208825P7_G	NOCALL	I.Bad Spectrum	0	0	0	0	0	0		0
J21	209189P2_G	NOCALL	I.Bad Spectrum	0	0	0	0	0	0		0
J21	210090P15_G	NOCALL	I.Bad Spectrum	0	0	0	0	0	0		0
J22	201322P9_G	NOCALL	I.Bad Spectrum	0	0	0	0	0	0		0
J22	201694P4_G	NOCALL	I.Bad Spectrum	0	0	0	0	0	0		0
J22	208825P7_G	NOCALL	I.Bad Spectrum	0	0	0	0	0	0		0
J22	209189P2_G	NOCALL	I.Bad Spectrum	0	0	0	0	0	0		0
J22	210090P15_G	NOCALL	I.Bad Spectrum	0	0	0	0	0	0		0
J23	201322P9_G	G	A.Conservative	3.290783	.997999	6445.3	10.53451	15.296035	714.751274		.412478
J23	201694P4_G	G	A.Conservative	2.750488	.995674	5337.5	15.650524	18.346507	612.744292		.412478
J23	208825P7_G	G	A.Conservative	4.572322	.996924	7129.7	6.216659	11.222905	944.540352		.543063
J23	209189P2_G	G	A.Conservative	3.356167	.998093	6277.1	17.195644	27.27803	695.093547		.412478
J23	210090P15_G	NOCALL	D.Low Probability	2.893204	.663828	5515.6	7.865448	4.072526	687.879694		.733748
J24	201322P9_G	NOCALL	I.Bad Spectrum	0	0	0	0	0	0		0
J24	201694P4_G	NOCALL	I.Bad Spectrum	0	0	0	0	0	0		0
J24	208825P7_G	NOCALL	I.Bad Spectrum	0	0	0	0	0	0		0
J24	209189P2_G	NOCALL	I.Bad Spectrum	0	0	0	0	0	0		0
J24	210090P15_G	NOCALL	I.Bad Spectrum	0	0	0	0	0	0		0
K01	201322P9_G	G	A.Conservative	2.174582	.993137	6445.3	9.418709	11.542759	877.080387		.376002
K01	201694P4_G	G	A.Conservative	2.061777	.997089	5337.5	22.193102	29.079422	714.980838		.376002
K01	208825P7_G	NOCALL	I.Bad Spectrum	0	0	0	0	0	0		0
K01	209189P2_G	G	A.Conservative	2.207477	.995983	6277.1	18.812554	23.398098	867.460771		.376002
K01	210090P15_G	NOCALL	I.Bad Spectrum	0	0	0	0	0	0		0
K02	201322P9_G	G	A.Conservative	3.881145	.997402	6445.3	56.333764	48.223712	933.694996		.532472
K02	201694P4_G	NOCALL	I.Bad Spectrum	0	0	0	0	0	0		0
K02	208825P7_G	G	A.Conservative	4.099793	.99843	7129.7	4.998877	11.27519	828.443094		.532472
K02	209189P2_G	G	A.Conservative	4.145582	.998585	6277.1	19.554368	15.112208	957.066474		.532472
K02	210090P15_G	NOCALL	I.Bad Spectrum	0	0	0	0	0	0		0
K03	201322P9_G	G	A.Conservative	5.051921	.995035	6445.3	16.017305	23.398216	880.837507		.407556
K03	201694P4_G	G	A.Conservative	4.870712	.998501	5337.5	18.095683	24.079002	659.024259		.407556
K03	208825P7_G	G	B.Moderate	4.578583	.970956	7129.7	8.714141	7.774353	751.536187		.97424
K03	209189P2_G	G	A.Conservative	5.053574	.993691	6277.1	26.753829	42.252419	857.625533		.407556
K03	210090P15_G	NOCALL	D.Low Probability	3.918155	.886174	5515.6	13.896727	5.373862	714.185715		.97424
K04	201322P9_G	G	A.Conservative	4.914508	.995513	6445.3	15.553529	20.074763	902.563971		.346049
K04	201694P4_G	G	A.Conservative	4.502387	.994805	5337.5	18.3199	24.140429	748.969691		.346049
K04	208825P7_G	NOCALL	I.Bad Spectrum	0	0	0	0	0	0		0
K04	209189P2_G	G	A.Conservative	4.914225	.996144	6277.1	42.183929	53.0962	876.63623		.346049
K04	210090P15_G	NOCALL	D.Low Probability	4.372567	.728689	5515.6	6.846854	4.419036	779.568278		.568491
K05	201322P9_G	G	A.Conservative	4.38789	.996684	6445.3	14.688949	19.025982	752.638436		.394004
K05	201694P4_G	G	A.Conservative	3.654257	.998934	5337.5	22.479443	27.489157	644.278198		.394004
K05	208825P7_G	G	A.Conservative	4.611055	.894813	7129.7	8.490471	8.964335	660.297135		.777437
K05	209189P2_G	G	A.Conservative	4.388619	.997102	6277.1	31.03888	44.503794	732.595558		.394004
K05	210090P15_G	NOCALL	I.Bad Spectrum	0	0	0	0	0	0		0
K06	201322P9_G	G	A.Conservative	4.13843	.993436	6445.3	8.592973	13.237353	903.898014		.33396
K06	201694P4_G	G	A.Conservative	3.921832	.997032	5337.5	20.283048	28.458915	819.017178		.33396
K06	208825P7_G	NOCALL	I.Bad Spectrum	0	0	0	0	0	0		0
K06	209189P2_G	G	A.Conservative	4.137353	.998142	6277.1	22.874722	42.560041	886.055007		.33396
K06	210090P15_G	NOCALL	I.Bad Spectrum	0	0	0	0	0	0		0
K07	201322P9_G	G	A.Conservative	2.610969	.998883	6445.3	16.045414	20.895511	871.705334		.398817
K07	201694P4_G	G	A.Conservative	2.645206	.997929	5337.5	20.515854	27.044041	690.064533		.398817
K07	208825P7_G	G	A.Conservative	2.374364	.998131	7129.7	12.943088	10.822685	897.690288		.834388
K07	209189P2_G	G	A.Conservative	2.610827	.999007	6277.1	32.501511	44.010216	847.657416		.398817
K07	210090P15_G	NOCALL	D.Low Probability	2.594536	.99448	5515.6	22.969729	10.303424	729.033639		.834388
K08	201322P9_G	G	A.Conservative	3.328115	.993855	6445.3	13.192286	15.154239	860.082282		.367192
K08	201694P4_G	G	A.Conservative	3.230672	.998052	5337.5	35.934295	34.629869	616.91129		.367192
K08	208825P7_G	NOCALL	I.Bad Spectrum	0	0	0	0	0	0		0
K08	209189P2_G	G	A.Conservative	3.327164	.999347	6277.1	48.154608	53.877286	834.690022		.367192
K08	210090P15_G	G	A.Conservative	3.22257	.990626	5515.6	12.771863	12.665989	647.479774		.367192
K09	201322P9_G	G	A.Conservative	1.743375	.994729	6445.3	3.436089	9.982889	691.672339		.258035
K09	201694P4_G	G	C.Aggressive	2.476029	.920033	5337.5	6.377907	5.581889	529.064949		.60639
K09	208825P7_G	NOCALL	I.Bad Spectrum	0	0	0	0	0	0		0
K09	209189P2_G	G	A.Conservative	2.10485	.997745	6277.1	3.888778	10.244344	674.527072		.3334
K09	210090P15_G	NOCALL	I.Bad Spectrum	0	0	0	0	0	0		0
K10	201322P9_G	G	A.Conservative	1.717296	.83005	6445.3	4.325632	8.394608	705.04587		.309835
K10	201694P4_G	G	A.Conservative	.163793	.998209	5337.5	22.78961	38.35099	604.804905		.309835
K10	208825P7_G	NOCALL	I.Bad Spectrum	0	0	0	0	0	0		0
K10	209189P2_G	G	A.Conservative	1.715245	.99917	6277.1	17.717955	37.201727	685.794396		.309835
K10	210090P15_G	NOCALL	D.Low Probability	1.246703	.902358	5515.6	4.420999	5.444799	552.893989		.443541
K11	201322P9_G	G	A.Conservative	3.324974	.994377	6445.3	14.877403	16.129799	821.875301		.396084
K11	201694P4_G	G	A.Conservative	2.246393	.997747	5337.5	43.062563	48.428887	697.37791		.396084
K11	208825P7_G	G	A.Conservative	3.830368	.999793	7129.7	6.70517	12.784541	733.795147		.396084
K11	209189P2_G	G	A.Conservative	3.326911	.997954	6277.1	37.737932	42.89645	800.133071		.396084
K11	210090P15_G	NOCALL	I.Bad Spectrum	0	0	0	0	0	0		0
K12	201322P9_G	G	A.Conservative	3.740475	.995728	6445.3	14.949264	19.961107	830.482517		.409036
K12	201694P4_G	G	A.Conservative	3.833232	.99719	5337.5	21.667731	21.400803	618.36598		.409036
K12	208825P7_G	NOCALL	I.Bad Spectrum	0	0	0	0	0	0		0
K12	209189P2_G	G	A.Conservative	3.742804	.997541	6277.1	29.851615	44.176103	808.740992		.409036
K12	210090P15_G	NOCALL	I.Bad Spectrum	0	0	0	0	0	0		0
K13	201322P9_G	G	A.Conservative	2.243867	.99408	6445.3	6.169875	11.30916	763.593423		.387226
K13	201694P4_G	G	A.Conservative	.829691	.989426	5337.5	6.320854	14.011516	580.943058		.289608
K13	208825P7_G	NOCALL	I.Bad Spectrum	0	0	0	0	0	0		0
K13	209189P2_G	G	A.Conservative	1.843328	.995636	6277.1	6.218292	13.51541	694.423762		.289608
K13	210090P15_G	NOCALL	I.Bad Spectrum	0	0	0	0	0	0		0
K14	201322P9_G	G	A.Conservative	3.794952	.993099	6445.3	28.558508	27.748484	943.728248		.417794
K14	201694P4_G	G	A.Conservative	3.426265	.992044	5337.5	58.887112	47.482835	642.542044		.417794
K14	208825P7_G	G	A.Conservative	3.034719	.901681	7129.7	7.004261	9.040747	724.727552		.587906
K14	209189P2_G	G	A.Conservative	3.794586	.997984	6277.1	80.224712	75.804724	917.569148		.417794
K14	210090P15_G	NOCALL	I.Bad Spectrum	0	0	0	0	0	0		0
K15	201322P9_G	G	A.Conservative	3.660325	.998215	6445.3	9.640055	11.246349	793.901939		.344299
K15	201694P4_G	G	A.Conservative	3.333459	.996267	5337.5	34.084243	37.353971	657.334319		.344299
K15	208825P7_G	NOCALL	I.Bad Spectrum	0	0	0	0	0	0		0
K15	209189P2_G	G	A.Conservative	3.662273	.99894	6277.1	45.530368	51.582466	772.538872		.344299
K15	210090P15_G	NOCALL	I.Bad Spectrum	0	0	0	0	0	0		0
K16	201322P9_G	NOCALL	I.Bad Spectrum	0	0	0	0	0	0		0
K16	201694P4_G	NOCALL	I.Bad Spectrum	0	0	0	0	0	0		0
K16	208825P7_G	NOCALL	I.Bad Spectrum	0	0	0	0	0	0		0
K16	209189P2_G	NOCALL	I.Bad Spectrum	0	0	0	0	0	0		0
K16	210090P15_G	NOCALL	I.Bad Spectrum	0	0	0	0	0	0		0
K17	201322P9_G	NOCALL	I.Bad Spectrum	0	0	0	0	0	0		0
K17	201694P4_G	NOCALL	I.Bad Spectrum	0	0	0	0	0	0		0
K17	208825P7_G	NOCALL	I.Bad Spectrum	0	0	0	0	0	0		0
K17	209189P2_G	NOCALL	I.Bad Spectrum	0	0	0	0	0	0		0
K17	210090P15_G	NOCALL	I.Bad Spectrum	0	0	0	0	0	0		0
K18	201322P9_G	NOCALL	I.Bad Spectrum	0	0	0	0	0	0		0
K18	201694P4_G	NOCALL	I.Bad Spectrum	0	0	0	0	0	0		0
K18	208825P7_G	NOCALL	I.Bad Spectrum	0	0	0	0	0	0		0
K18	209189P2_G	NOCALL	I.Bad Spectrum	0	0	0	0	0	0		0
K18	210090P15_G	NOCALL	I.Bad Spectrum	0	0	0	0	0	0		0
K19	201322P9_G	G	B.Moderate	3.271913	.804497	6445.3	15.185016	6.495357	870.130245		.833811
K19	201694P4_G	NOCALL	D.Low Probability	3.375824	.769969	5337.5	13.20075	4.718092	732.692304		.833811
K19	208825P7_G	G	A.Conservative	3.916593	.997918	7129.7	5.833632	11.673346	702.496146		.380466
K19	209189P2_G	NOCALL	D.Low Probability	3.620954	.992259	6277.1	17.454796	7.265566	911.537498		.833811
K19	210090P15_G	NOCALL	I.Bad Spectrum	0	0	0	0	0	0		0
K20	201322P9_G	NOCALL	I.Bad Spectrum	0	0	0	0	0	0		0
K20	201694P4_G	G	B.Moderate	3.239909	.909327	5337.5	14.556786	7.316892	627.281128		.84074
K20	208825P7_G	NOCALL	I.Bad Spectrum	0	0	0	0	0	0		0
K20	209189P2_G	G	A.Conservative	3.011989	.991608	6277.1	8.240094	10.619114	634.46081		.463787
K20	210090P15_G	NOCALL	I.Bad Spectrum	0	0	0	0	0	0		0
K21	201322P9_G	NOCALL	I.Bad Spectrum	0	0	0	0	0	0		0
K21	201694P4_G	NOCALL	I.Bad Spectrum	0	0	0	0	0	0		0
K21	208825P7_G	NOCALL	I.Bad Spectrum	0	0	0	0	0	0		0
K21	209189P2_G	NOCALL	I.Bad Spectrum	0	0	0	0	0	0		0
K21	210090P15_G	NOCALL	I.Bad Spectrum	0	0	0	0	0	0		0
K22	201322P9_G	NOCALL	I.Bad Spectrum	0	0	0	0	0	0		0
K22	201694P4_G	NOCALL	I.Bad Spectrum	0	0	0	0	0	0		0
K22	208825P7_G	NOCALL	I.Bad Spectrum	0	0	0	0	0	0		0
K22	209189P2_G	NOCALL	I.Bad Spectrum	0	0	0	0	0	0		0
K22	210090P15_G	NOCALL	I.Bad Spectrum	0	0	0	0	0	0		0
K23	201322P9_G	G	A.Conservative	1.378316	.994321	6445.3	4.613381	13.262117	632.273961		.280739
K23	201694P4_G	G	A.Conservative	1.340799	.835711	5337.5	4.662581	8.383624	623.771886		.430739
K23	208825P7_G	NOCALL	I.Bad Spectrum	0	0	0	0	0	0		0
K23	209189P2_G	G	A.Conservative	1.445963	.864131	6277.1	4.822257	8.676327	592.339205		.430739
K23	210090P15_G	NOCALL	I.Bad Spectrum	0	0	0	0	0	0		0
K24	201322P9_G	G	A.Conservative	3.48469	.916627	6445.3	8.707509	9.236345	814.409873		.420858
K24	201694P4_G	NOCALL	I.Bad Spectrum	0	0	0	0	0	0		0
K24	208825P7_G	NOCALL	I.Bad Spectrum	0	0	0	0	0	0		0
K24	209189P2_G	G	B.Moderate	3.056877	.95698	6277.1	15.376062	7.706541	816.962471		.821182
K24	210090P15_G	NOCALL	I.Bad Spectrum	0	0	0	0	0	0		0
L01	201322P9_G	G	A.Conservative	1.725037	.998149	6445.3	20.281961	23.18217	783.640014		.354902
L01	201694P4_G	G	A.Conservative	1.60863	.999416	5337.5	34.73949	32.176946	608.272868		.354902
L01	208825P7_G	NOCALL	I.Bad Spectrum	0	0	0	0	0	0		0
L01	209189P2_G	G	A.Conservative	1.738106	.997333	6277.1	44.27857	49.065463	757.806197		.354902
L01	210090P15_G	NOCALL	I.Bad Spectrum	0	0	0	0	0	0		0
L02	201322P9_G	G	A.Conservative	3.348166	.998351	6445.3	20.073756	22.949264	762.251212		.478619
L02	201694P4_G	NOCALL	I.Bad Spectrum	0	0	0	0	0	0		0
L02	208825P7_G	G	A.Conservative	3.404719	.934303	7129.7	9.048633	9.357795	749.388526		.633833
L02	209189P2_G	NOCALL	D.Low Probability	2.92522	.994439	6277.1	16.442489	8.017895	806.491576		.878981
L02	210090P15_G	NOCALL	I.Bad Spectrum	0	0	0	0	0	0		0
L03	201322P9_G	G	A.Conservative	4.054361	.993354	6445.3	20.936868	23.743771	898.186284		.38284
L03	201694P4_G	G	A.Conservative	3.567996	.999153	5337.5	37.249593	38.029971	667.58918		.38284
L03	208825P7_G	NOCALL	I.Bad Spectrum	0	0	0	0	0	0		0
L03	209189P2_G	G	A.Conservative	4.055778	.998459	6277.1	56.495185	64.960012	873.633898		.38284
L03	210090P15_G	NOCALL	I.Bad Spectrum	0	0	0	0	0	0		0
L04	201322P9_G	G	A.Conservative	3.225987	.995384	6445.3	5.93608	10.854763	882.100414		.306362
L04	201694P4_G	G	A.Conservative	2.71778	.998038	5337.5	13.22491	21.3268	679.409283		.306362
L04	208825P7_G	NOCALL	I.Bad Spectrum	0	0	0	0	0	0		0
L04	209189P2_G	G	A.Conservative	3.229297	.998192	6277.1	29.257955	54.893511	856.454877		.306362
L04	210090P15_G	NOCALL	D.Low Probability	2.826287	.863378	5515.6	7.459105	5.217762	720.553454		.640248
L05	201322P9_G	G	A.Conservative	5.148096	.996042	6445.3	10.660299	12.768007	822.755787		.397931
L05	201694P4_G	G	A.Conservative	4.559817	.997145	5337.5	23.601202	31.007121	687.989808		.397931
L05	208825P7_G	G	B.Moderate	3.016193	.964176	7129.7	8.393294	7.72702	626.715142		.844399
L05	209189P2_G	G	A.Conservative	5.15414	.997355	6277.1	26.277121	38.384617	805.267372		.397931
L05	210090P15_G	G	B.Moderate	3.269475	.862465	5515.6	15.585647	6.979679	671.429331		.844399
L06	201322P9_G	NOCALL	I.Bad Spectrum	0	0	0	0	0	0		0
L06	201694P4_G	NOCALL	I.Bad Spectrum	0	0	0	0	0	0		0
L06	208825P7_G	NOCALL	I.Bad Spectrum	0	0	0	0	0	0		0
L06	209189P2_G	NOCALL	I.Bad Spectrum	0	0	0	0	0	0		0
L06	210090P15_G	NOCALL	I.Bad Spectrum	0	0	0	0	0	0		0
L07	201322P9_G	NOCALL	D.Low Probability	1.697111	.80651	6445.3	10.040564	4.878036	848.513001		.843128
L07	201694P4_G	G	A.Conservative	1.955517	.868767	5337.5	8.728069	8.723211	699.582459		.488857
L07	208825P7_G	NOCALL	I.Bad Spectrum	0	0	0	0	0	0		0
L07	209189P2_G	G	A.Conservative	2.59541	.99841	6277.1	7.451643	17.09433	809.646736		.262659
L07	210090P15_G	NOCALL	I.Bad Spectrum	0	0	0	0	0	0		0
L08	201322P9_G	NOCALL	I.Bad Spectrum	0	0	0	0	0	0		0
L08	201694P4_G	NOCALL	I.Bad Spectrum	0	0	0	0	0	0		0
L08	208825P7_G	NOCALL	I.Bad Spectrum	0	0	0	0	0	0		0
L08	209189P2_G	NOCALL	I.Bad Spectrum	0	0	0	0	0	0		0
L08	210090P15_G	NOCALL	I.Bad Spectrum	0	0	0	0	0	0		0
L09	201322P9_G	G	A.Conservative	2.824866	.99544	6445.3	11.385043	14.770052	850.64711		.459949
L09	201694P4_G	G	A.Conservative	1.956219	.991213	5337.5	5.45241	15.384229	619.070897		.264556
L09	208825P7_G	NOCALL	I.Bad Spectrum	0	0	0	0	0	0		0
L09	209189P2_G	G	A.Conservative	2.125429	.996384	6277.1	4.075493	11.994882	659.871923		.264556
L09	210090P15_G	NOCALL	I.Bad Spectrum	0	0	0	0	0	0		0
L10	201322P9_G	G	B.Moderate	2.420538	.95925	6445.3	2.603437	7.690238	830.949544		.230061
L10	201694P4_G	G	A.Conservative	2.287922	.995268	5337.5	6.992383	17.89993	674.249148		.230061
L10	208825P7_G	NOCALL	I.Bad Spectrum	0	0	0	0	0	0		0
L10	209189P2_G	G	A.Conservative	2.409742	.997584	6277.1	8.227762	24.957575	807.334615		.230061
L10	210090P15_G	NOCALL	I.Bad Spectrum	0	0	0	0	0	0		0
L11	201322P9_G	G	A.Conservative	2.856026	.997823	6445.3	9.897611	16.534439	926.28856		.339216
L11	201694P4_G	G	A.Conservative	2.391316	.996675	5337.5	16.764111	26.448012	644.622402		.339216
L11	208825P7_G	NOCALL	I.Bad Spectrum	0	0	0	0	0	0		0
L11	209189P2_G	G	A.Conservative	2.856556	.998357	6277.1	26.441999	46.846989	898.748607		.339216
L11	210090P15_G	NOCALL	I.Bad Spectrum	0	0	0	0	0	0		0
L12	201322P9_G	G	A.Conservative	3.447056	.995491	6445.3	15.582099	17.836731	838.085409		.348432
L12	201694P4_G	G	A.Conservative	3.295132	.998659	5337.5	23.322296	31.021805	661.332338		.348432
L12	208825P7_G	NOCALL	I.Bad Spectrum	0	0	0	0	0	0		0
L12	209189P2_G	G	A.Conservative	3.447441	.997115	6277.1	39.548452	43.881103	816.115285		.348432
L12	210090P15_G	NOCALL	I.Bad Spectrum	0	0	0	0	0	0		0
L13	201322P9_G	G	A.Conservative	3.007867	.993509	6445.3	10.853285	17.922846	931.463564		.34433
L13	201694P4_G	G	A.Conservative	3.368093	.993694	5337.5	25.007637	29.959137	757.853089		.34433
L13	208825P7_G	G	A.Conservative	2.271952	.995248	7129.7	6.495026	12.166304	711.423635		.615312
L13	209189P2_G	G	A.Conservative	3.007833	.998501	6277.1	26.43602	46.238742	906.683005		.34433
L13	210090P15_G	NOCALL	I.Bad Spectrum	0	0	0	0	0	0		0
L14	201322P9_G	G	A.Conservative	3.31587	.995162	6445.3	16.062553	16.618837	915.269796		.412905
L14	201694P4_G	G	A.Conservative	3.393588	.999344	5337.5	37.654584	35.127697	699.766206		.412905
L14	208825P7_G	NOCALL	I.Bad Spectrum	0	0	0	0	0	0		0
L14	209189P2_G	G	A.Conservative	3.319018	.998435	6277.1	45.030974	45.173515	892.77584		.412905
L14	210090P15_G	NOCALL	I.Bad Spectrum	0	0	0	0	0	0		0
L15	201322P9_G	NOCALL	D.Low Probability	2.964461	.886726	6445.3	10.892967	5.35392	831.853964		.893017
L15	201694P4_G	G	A.Conservative	3.130287	.840788	5337.5	11.754732	8.487124	667.799112		.688735
L15	208825P7_G	NOCALL	I.Bad Spectrum	0	0	0	0	0	0		0
L15	209189P2_G	G	A.Conservative	3.718783	.99665	6277.1	19.737091	29.251694	719.808099		.414591
L15	210090P15_G	NOCALL	I.Bad Spectrum	0	0	0	0	0	0		0
L16	201322P9_G	NOCALL	I.Bad Spectrum	0	0	0	0	0	0		0
L16	201694P4_G	NOCALL	D.Low Probability	1.697587	.995965	5337.5	7.565738	6.751594	649.63235		.601399
L16	208825P7_G	NOCALL	I.Bad Spectrum	0	0	0	0	0	0		0
L16	209189P2_G	G	A.Conservative	2.361957	.998762	6277.1	14.371046	26.293632	831.915861		.343479
L16	210090P15_G	NOCALL	I.Bad Spectrum	0	0	0	0	0	0		0
L17	201322P9_G	NOCALL	I.Bad Spectrum	0	0	0	0	0	0		0
L17	201694P4_G	NOCALL	I.Bad Spectrum	0	0	0	0	0	0		0
L17	208825P7_G	NOCALL	I.Bad Spectrum	0	0	0	0	0	0		0
L17	209189P2_G	NOCALL	I.Bad Spectrum	0	0	0	0	0	0		0
L17	210090P15_G	NOCALL	I.Bad Spectrum	0	0	0	0	0	0		0
L18	201322P9_G	G	A.Conservative	3.22632	.996269	6445.3	7.676953	12.81217	854.06175		.254712
L18	201694P4_G	G	A.Conservative	3.275788	.997699	5337.5	19.49694	35.976149	682.222994		.254712
L18	208825P7_G	NOCALL	I.Bad Spectrum	0	0	0	0	0	0		0
L18	209189P2_G	G	A.Conservative	3.226962	.998946	6277.1	20.419375	37.608824	831.627182		.254712
L18	210090P15_G	NOCALL	D.Low Probability	3.16353	.656919	5515.6	4.40959	4.012349	694.45402		.475361
L19	201322P9_G	G	A.Conservative	1.321477	.996464	6445.3	13.299328	15.631196	771.766507		.408377
L19	201694P4_G	G	A.Conservative	1.009824	.829428	5337.5	2.482948	8.329424	530.948512		.223137
L19	208825P7_G	G	B.Moderate	1.451875	.96949	7129.7	7.328232	7.77202	824.7188		.635977
L19	209189P2_G	G	A.Conservative	2.311141	.997342	6277.1	3.115393	11.437861	737.9459		.223137
L19	210090P15_G	NOCALL	I.Bad Spectrum	0	0	0	0	0	0		0
L20	201322P9_G	G	A.Conservative	3.126397	.994442	6445.3	5.99422	13.257872	886.867844		.272811
L20	201694P4_G	G	A.Conservative	3.403175	.99414	5337.5	4.500594	10.463069	739.402597		.272811
L20	208825P7_G	NOCALL	I.Bad Spectrum	0	0	0	0	0	0		0
L20	209189P2_G	G	A.Conservative	3.126418	.998138	6277.1	10.538261	24.163589	861.670323		.272811
L20	210090P15_G	NOCALL	I.Bad Spectrum	0	0	0	0	0	0		0
L21	201322P9_G	NOCALL	D.Low Probability	2.02644	.726069	6445.3	5.953223	4.414294	780.557402		.56877
L21	201694P4_G	NOCALL	D.Low Probability	2.822575	.637765	5337.5	6.440814	3.917968	694.099653		.56877
L21	208825P7_G	G	A.Conservative	1.996911	.999286	7129.7	6.915071	10.072755	769.370189		.42034
L21	209189P2_G	NOCALL	I.Bad Spectrum	0	0	0	0	0	0		0
L21	210090P15_G	NOCALL	I.Bad Spectrum	0	0	0	0	0	0		0
L22	201322P9_G	NOCALL	I.Bad Spectrum	0	0	0	0	0	0		0
L22	201694P4_G	NOCALL	I.Bad Spectrum	0	0	0	0	0	0		0
L22	208825P7_G	NOCALL	I.Bad Spectrum	0	0	0	0	0	0		0
L22	209189P2_G	NOCALL	I.Bad Spectrum	0	0	0	0	0	0		0
L22	210090P15_G	NOCALL	I.Bad Spectrum	0	0	0	0	0	0		0
L23	201322P9_G	G	A.Conservative	2.335337	.99706	6445.3	16.556765	19.246437	828.758447		.340619
L23	201694P4_G	G	A.Conservative	2.317771	.995162	5337.5	36.35651	47.208564	720.71047		.340619
L23	208825P7_G	G	A.Conservative	1.95196	.998266	7129.7	4.94672	10.162217	605.943869		.451959
L23	209189P2_G	G	A.Conservative	2.385456	.999185	6277.1	34.817871	40.627511	806.641613		.340619
L23	210090P15_G	NOCALL	I.Bad Spectrum	0	0	0	0	0	0		0
L24	201322P9_G	NOCALL	D.Low Probability	2.302124	.796948	6445.3	4.994735	4.857186	791.347569		.5224
L24	201694P4_G	NOCALL	I.Bad Spectrum	0	0	0	0	0	0		0
L24	208825P7_G	NOCALL	I.Bad Spectrum	0	0	0	0	0	0		0
L24	209189P2_G	NOCALL	I.Bad Spectrum	0	0	0	0	0	0		0
L24	210090P15_G	NOCALL	I.Bad Spectrum	0	0	0	0	0	0		0
M01	201322P9_G	G	A.Conservative	.034285	.87821	6445.3	4.132209	8.824288	627.501808		.32451
M01	201694P4_G	G	B.Moderate	-.375212	.876453	5337.5	3.697905	7.043286	630.745513		.32451
M01	208825P7_G	NOCALL	I.Bad Spectrum	0	0	0	0	0	0		0
M01	209189P2_G	G	A.Conservative	.340979	.996914	6277.1	3.646669	11.440077	693.178541		.219694
M01	210090P15_G	NOCALL	I.Bad Spectrum	0	0	0	0	0	0		0
M02	201322P9_G	G	A.Conservative	3.344643	.998179	6445.3	15.820864	22.68678	884.156897		.346029
M02	201694P4_G	NOCALL	I.Bad Spectrum	0	0	0	0	0	0		0
M02	208825P7_G	G	A.Conservative	4.359482	.851347	7129.7	3.329557	8.540257	687.074276		.346029
M02	209189P2_G	NOCALL	I.Bad Spectrum	0	0	0	0	0	0		0
M02	210090P15_G	NOCALL	I.Bad Spectrum	0	0	0	0	0	0		0
M03	201322P9_G	G	A.Conservative	4.721217	.972898	6445.3	7.532019	9.83485	835.197464		.392531
M03	201694P4_G	G	A.Conservative	3.823482	.991877	5337.5	11.96939	19.816273	582.090841		.392531
M03	208825P7_G	G	A.Conservative	4.83358	.999372	7129.7	7.353786	12.027819	741.153345		.690224
M03	209189P2_G	G	A.Conservative	4.721208	.997828	6277.1	24.961641	35.436903	814.496173		.392531
M03	210090P15_G	NOCALL	I.Bad Spectrum	0	0	0	0	0	0		0
M04	201322P9_G	G	A.Conservative	2.833626	.993952	6445.3	4.156959	10.84709	748.730127		.300771
M04	201694P4_G	G	A.Conservative	2.500906	.99601	5337.5	7.144791	13.546694	735.676199		.300771
M04	208825P7_G	NOCALL	I.Bad Spectrum	0	0	0	0	0	0		0
M04	209189P2_G	G	A.Conservative	2.842966	.994428	6277.1	7.663773	21.875738	733.301747		.300771
M04	210090P15_G	NOCALL	I.Bad Spectrum	0	0	0	0	0	0		0
M05	201322P9_G	G	A.Conservative	5.482519	.998246	6445.3	31.61843	35.839789	919.890108		.386134
M05	201694P4_G	G	A.Conservative	4.806521	.988312	5337.5	39.305074	35.349732	656.420668		.386134
M05	208825P7_G	G	A.Conservative	5.238139	.98594	7129.7	4.384345	9.876842	802.150933		.386134
M05	209189P2_G	G	A.Conservative	5.483561	.997579	6277.1	67.883732	74.421993	894.843573		.386134
M05	210090P15_G	G	B.Moderate	4.867775	.977139	5515.6	11.31794	7.860036	681.91442		.518596
M06	201322P9_G	G	A.Conservative	2.627017	.994742	6445.3	8.373377	12.046339	670.555551		.414594
M06	201694P4_G	G	A.Conservative	-1.163607	.997551	5337.5	4.394399	14.563202	410.942273		.250207
M06	208825P7_G	NOCALL	I.Bad Spectrum	0	0	0	0	0	0		0
M06	209189P2_G	G	A.Conservative	1.785888	.997459	6277.1	3.836412	12.361003	435.188871		.250207
M06	210090P15_G	NOCALL	I.Bad Spectrum	0	0	0	0	0	0		0
M07	201322P9_G	G	A.Conservative	2.967564	.997993	6445.3	26.341197	19.804978	885.825083		.437557
M07	201694P4_G	G	A.Conservative	2.852433	.998995	5337.5	45.317369	34.243351	673.807345		.437557
M07	208825P7_G	G	B.Moderate	2.429003	.986548	7129.7	5.639671	7.912146	801.876147		.564824
M07	209189P2_G	G	A.Conservative	2.966716	.998538	6277.1	67.186367	50.525959	861.246548		.437557
M07	210090P15_G	NOCALL	D.Low Probability	2.619353	.991277	5515.6	12.030065	7.359716	745.509979		.564824
M08	201322P9_G	G	A.Conservative	3.584786	.994906	6445.3	16.757841	20.850291	822.052527		.312357
M08	201694P4_G	G	A.Conservative	3.020854	.995898	5337.5	36.484062	40.056469	625.755972		.312357
M08	208825P7_G	G	A.Conservative	3.379598	.821105	7129.7	6.835061	8.304772	564.976713		.568547
M08	209189P2_G	G	A.Conservative	3.586114	.997543	6277.1	43.896419	53.197201	802.562849		.312357
M08	210090P15_G	NOCALL	D.Low Probability	2.989937	.995882	5515.6	12.84403	6.548426	689.960057		.736197
M09	201322P9_G	G	A.Conservative	5.717353	.997467	6445.3	18.287667	21.798151	815.138159		.351695
M09	201694P4_G	G	A.Conservative	5.285827	.999198	5337.5	19.583446	24.930045	645.161738		.351695
M09	208825P7_G	NOCALL	I.Bad Spectrum	0	0	0	0	0	0		0
M09	209189P2_G	G	A.Conservative	5.719397	.994713	6277.1	24.31052	29.723774	792.073904		.351695
M09	210090P15_G	G	A.Conservative	5.286083	.997822	5515.6	7.439502	10.065026	672.011254		.351695
M10	201322P9_G	G	A.Conservative	4.541961	.996773	6445.3	22.591239	26.231269	911.992361		.338707
M10	201694P4_G	G	A.Conservative	4.000614	.998453	5337.5	25.09559	36.591289	736.192656		.338707
M10	208825P7_G	G	A.Conservative	4.723687	.902259	7129.7	3.725014	9.033668	835.375888		.338707
M10	209189P2_G	G	A.Conservative	4.541442	.997657	6277.1	40.972416	49.477738	886.391882		.338707
M10	210090P15_G	G	A.Conservative	4.001293	.992027	5515.6	7.612962	10.333247	761.117993		.338707
M11	201322P9_G	G	B.Moderate	3.191579	.922721	6445.3	8.203878	7.443701	759.814123		.564411
M11	201694P4_G	NOCALL	I.Bad Spectrum	0	0	0	0	0	0		0
M11	208825P7_G	NOCALL	I.Bad Spectrum	0	0	0	0	0	0		0
M11	209189P2_G	NOCALL	I.Bad Spectrum	0	0	0	0	0	0		0
M11	210090P15_G	NOCALL	I.Bad Spectrum	0	0	0	0	0	0		0
M12	201322P9_G	G	A.Conservative	3.671612	.877711	6445.3	9.616051	8.807907	779.530177		.553001
M12	201694P4_G	G	A.Conservative	4.415785	.997805	5337.5	9.186561	12.72155	570.714139		.345555
M12	208825P7_G	NOCALL	I.Bad Spectrum	0	0	0	0	0	0		0
M12	209189P2_G	G	A.Conservative	4.015299	.997707	6277.1	19.551302	26.479807	780.373459		.345555
M12	210090P15_G	NOCALL	I.Bad Spectrum	0	0	0	0	0	0		0
M13	201322P9_G	G	A.Conservative	3.854265	.995459	6445.3	22.452862	20.975314	876.681167		.440671
M13	201694P4_G	G	A.Conservative	3.544907	.996575	5337.5	32.396785	27.155605	657.728201		.440671
M13	208825P7_G	G	A.Conservative	3.580025	.90172	7129.7	10.319064	9.047313	634.454888		.939755
M13	209189P2_G	G	A.Conservative	3.854395	.995679	6277.1	41.133264	37.788133	851.625718		.440671
M13	210090P15_G	NOCALL	D.Low Probability	3.038901	.759047	5515.6	15.430662	4.60149	700.041781		1.018285
M14	201322P9_G	G	A.Conservative	4.491948	.996222	6445.3	22.37578	20.998909	897.41776		.474044
M14	201694P4_G	G	A.Conservative	4.129255	.999605	5337.5	35.0069	32.255432	675.606631		.474044
M14	208825P7_G	NOCALL	I.Bad Spectrum	0	0	0	0	0	0		0
M14	209189P2_G	G	A.Conservative	4.489132	.996591	6277.1	48.613173	44.364633	870.441921		.474044
M14	210090P15_G	NOCALL	I.Bad Spectrum	0	0	0	0	0	0		0
M15	201322P9_G	NOCALL	D.Low Probability	3.439599	.730416	6445.3	5.373799	4.427595	834.337739		.552967
M15	201694P4_G	G	A.Conservative	4.061691	.99688	5337.5	12.377817	16.336885	625.25599		.358216
M15	208825P7_G	NOCALL	I.Bad Spectrum	0	0	0	0	0	0		0
M15	209189P2_G	G	A.Conservative	4.096209	.998182	6277.1	29.074481	32.22567	775.201916		.358216
M15	210090P15_G	NOCALL	I.Bad Spectrum	0	0	0	0	0	0		0
M16	201322P9_G	G	A.Conservative	4.191598	.874498	6445.3	9.672997	8.796926	753.050045		.597139
M16	201694P4_G	G	A.Conservative	4.661238	.994128	5337.5	18.838304	23.159801	671.10942		.477878
M16	208825P7_G	NOCALL	I.Bad Spectrum	0	0	0	0	0	0		0
M16	209189P2_G	G	A.Conservative	4.948976	.998731	6277.1	24.573962	36.185344	783.24098		.477878
M16	210090P15_G	G	A.Conservative	4.655039	.997175	5515.6	19.210029	25.230432	702.295497		.477878
M17	201322P9_G	G	A.Conservative	3.460684	.924921	6445.3	5.253621	9.269754	755.565079		.261094
M17	201694P4_G	G	A.Conservative	2.595409	.998424	5337.5	18.474668	26.094878	639.402201		.261094
M17	208825P7_G	NOCALL	I.Bad Spectrum	0	0	0	0	0	0		0
M17	209189P2_G	G	A.Conservative	3.459797	.998592	6277.1	11.935417	23.991786	738.538582		.261094
M17	210090P15_G	NOCALL	I.Bad Spectrum	0	0	0	0	0	0		0
M18	201322P9_G	NOCALL	I.Bad Spectrum	0	0	0	0	0	0		0
M18	201694P4_G	G	B.Moderate	3.159095	.987143	5337.5	10.854424	7.917268	663.60571		.67037
M18	208825P7_G	G	A.Conservative	4.060072	.999269	7129.7	5.994907	19.114838	875.508756		.361671
M18	209189P2_G	G	A.Conservative	3.641768	.839654	6277.1	11.702423	8.421779	722.648147		.67037
M18	210090P15_G	NOCALL	I.Bad Spectrum	0	0	0	0	0	0		0
M19	201322P9_G	G	A.Conservative	4.349842	.994692	6445.3	37.10877	32.496908	885.550039		.421429
M19	201694P4_G	G	A.Conservative	4.268299	.997759	5337.5	49.551829	40.015605	732.805624		.421429
M19	208825P7_G	G	A.Conservative	4.563366	.999613	7129.7	12.902618	28.026075	738.268315		.421429
M19	209189P2_G	G	A.Conservative	4.347594	.996564	6277.1	67.045922	56.949241	858.420462		.421429
M19	210090P15_G	NOCALL	I.Bad Spectrum	0	0	0	0	0	0		0
M20	201322P9_G	G	A.Conservative	5.170682	.988795	6445.3	9.842408	10.316419	791.489431		.415639
M20	201694P4_G	NOCALL	I.Bad Spectrum	0	0	0	0	0	0		0
M20	208825P7_G	NOCALL	I.Bad Spectrum	0	0	0	0	0	0		0
M20	209189P2_G	G	A.Conservative	5.294107	.99285	6277.1	13.822326	14.695484	897.773249		.415639
M20	210090P15_G	NOCALL	I.Bad Spectrum	0	0	0	0	0	0		0
M21	201322P9_G	G	A.Conservative	5.445058	.993719	6445.3	17.095199	16.549271	812.801674		.450933
M21	201694P4_G	G	A.Conservative	4.529464	.997165	5337.5	28.443509	24.243783	634.449583		.450933
M21	208825P7_G	G	A.Conservative	5.825177	.937038	7129.7	4.1979	9.423102	638.033095		.450933
M21	209189P2_G	G	A.Conservative	5.446431	.996376	6277.1	38.293875	40.448437	789.852487		.450933
M21	210090P15_G	NOCALL	I.Bad Spectrum	0	0	0	0	0	0		0
M22	201322P9_G	G	A.Conservative	3.626171	.995755	6445.3	12.195434	14.196216	826.328013		.425954
M22	201694P4_G	G	A.Conservative	3.155326	.999236	5337.5	21.669464	26.558663	595.794064		.425954
M22	208825P7_G	NOCALL	I.Bad Spectrum	0	0	0	0	0	0		0
M22	209189P2_G	G	A.Conservative	3.627531	.997994	6277.1	27.130052	34.211163	803.29922		.425954
M22	210090P15_G	NOCALL	I.Bad Spectrum	0	0	0	0	0	0		0
M23	201322P9_G	G	A.Conservative	5.139607	.996307	6445.3	10.15906	12.956352	834.685477		.356602
M23	201694P4_G	G	A.Conservative	4.487889	.997424	5337.5	11.750622	16.886325	603.438174		.356602
M23	208825P7_G	G	A.Conservative	4.108276	.995581	7129.7	6.475264	9.95879	566.457726		.559075
M23	209189P2_G	G	A.Conservative	5.175092	.996189	6277.1	14.379404	18.923369	789.610222		.356602
M23	210090P15_G	NOCALL	I.Bad Spectrum	0	0	0	0	0	0		0
M24	201322P9_G	NOCALL	I.Bad Spectrum	0	0	0	0	0	0		0
M24	201694P4_G	NOCALL	I.Bad Spectrum	0	0	0	0	0	0		0
M24	208825P7_G	NOCALL	I.Bad Spectrum	0	0	0	0	0	0		0
M24	209189P2_G	NOCALL	I.Bad Spectrum	0	0	0	0	0	0		0
M24	210090P15_G	NOCALL	I.Bad Spectrum	0	0	0	0	0	0		0
N01	201322P9_G	G	A.Conservative	1.920782	.997915	6445.3	9.308455	12.537487	887.131873		.393168
N01	201694P4_G	G	A.Conservative	2.168176	.997703	5337.5	10.017803	10.865026	648.424623		.393168
N01	208825P7_G	NOCALL	I.Bad Spectrum	0	0	0	0	0	0		0
N01	209189P2_G	G	A.Conservative	1.922375	.998806	6277.1	27.413159	35.444213	853.201774		.393168
N01	210090P15_G	NOCALL	I.Bad Spectrum	0	0	0	0	0	0		0
N02	201322P9_G	G	A.Conservative	2.839659	.963957	6445.3	17.553833	9.666736	802.232938		.779061
N02	201694P4_G	NOCALL	I.Bad Spectrum	0	0	0	0	0	0		0
N02	208825P7_G	NOCALL	I.Bad Spectrum	0	0	0	0	0	0		0
N02	209189P2_G	NOCALL	D.Low Probability	2.997404	.996011	6277.1	12.793463	6.827786	877.216692		.779061
N02	210090P15_G	NOCALL	I.Bad Spectrum	0	0	0	0	0	0		0
N03	201322P9_G	G	A.Conservative	3.290828	.998505	6445.3	13.185375	18.483511	739.721066		.390777
N03	201694P4_G	G	A.Conservative	2.760802	.998969	5337.5	22.592723	25.256482	591.103177		.390777
N03	208825P7_G	NOCALL	I.Bad Spectrum	0	0	0	0	0	0		0
N03	209189P2_G	G	A.Conservative	3.292049	.998799	6277.1	29.425167	38.411265	719.290451		.390777
N03	210090P15_G	NOCALL	I.Bad Spectrum	0	0	0	0	0	0		0
N04	201322P9_G	G	A.Conservative	2.920543	.996376	6445.3	9.498328	15.584747	889.984201		.392673
N04	201694P4_G	G	A.Conservative	3.894641	.986072	5337.5	3.546298	13.028503	687.003889		.185916
N04	208825P7_G	NOCALL	I.Bad Spectrum	0	0	0	0	0	0		0
N04	209189P2_G	G	A.Conservative	4.81953	.997624	6277.1	2.668552	12.968035	702.260596		.185916
N04	210090P15_G	NOCALL	I.Bad Spectrum	0	0	0	0	0	0		0
N05	201322P9_G	G	A.Conservative	4.843215	.989571	6445.3	11.636994	11.274675	786.163883		.44488
N05	201694P4_G	G	A.Conservative	4.660773	.997524	5337.5	21.966697	24.807876	646.22098		.44488
N05	208825P7_G	NOCALL	I.Bad Spectrum	0	0	0	0	0	0		0
N05	209189P2_G	G	A.Conservative	4.843844	.995104	6277.1	29.14198	29.302585	764.973883		.44488
N05	210090P15_G	NOCALL	I.Bad Spectrum	0	0	0	0	0	0		0
N06	201322P9_G	NOCALL	I.Bad Spectrum	0	0	0	0	0	0		0
N06	201694P4_G	NOCALL	I.Bad Spectrum	0	0	0	0	0	0		0
N06	208825P7_G	NOCALL	I.Bad Spectrum	0	0	0	0	0	0		0
N06	209189P2_G	NOCALL	I.Bad Spectrum	0	0	0	0	0	0		0
N06	210090P15_G	NOCALL	I.Bad Spectrum	0	0	0	0	0	0		0
N07	201322P9_G	G	A.Conservative	2.913216	.997069	6445.3	25.491693	25.025631	872.598879		.397279
N07	201694P4_G	G	A.Conservative	2.729791	.997467	5337.5	35.763517	36.248463	704.136605		.397279
N07	208825P7_G	G	A.Conservative	3.132072	.845124	7129.7	3.960711	8.499845	634.888825		.397279
N07	209189P2_G	G	A.Conservative	2.91223	.998426	6277.1	54.519689	64.491836	852.300086		.397279
N07	210090P15_G	G	A.Conservative	2.726755	.992309	5515.6	14.292965	14.519544	733.423279		.397279
N08	201322P9_G	G	A.Conservative	3.917025	.996263	6445.3	12.810066	19.133814	872.75934		.308055
N08	201694P4_G	G	A.Conservative	3.510572	.997625	5337.5	15.115489	21.871911	677.945989		.308055
N08	208825P7_G	NOCALL	I.Bad Spectrum	0	0	0	0	0	0		0
N08	209189P2_G	G	A.Conservative	3.917635	.997543	6277.1	24.095492	34.882031	847.491276		.308055
N08	210090P15_G	G	A.Conservative	3.506621	.813376	5515.6	5.689231	8.203015	702.940301		.308055
N09	201322P9_G	G	A.Conservative	2.702099	.816084	6445.3	4.009828	8.244191	825.982753		.321469
N09	201694P4_G	G	A.Conservative	2.481397	.998578	5337.5	11.053314	25.00791	667.68693		.321469
N09	208825P7_G	NOCALL	I.Bad Spectrum	0	0	0	0	0	0		0
N09	209189P2_G	G	A.Conservative	2.7018	.997825	6277.1	11.526086	26.24399	806.421016		.321469
N09	210090P15_G	NOCALL	I.Bad Spectrum	0	0	0	0	0	0		0
N10	201322P9_G	G	B.Moderate	3.287924	.881416	6445.3	12.042322	7.093442	814.928906		.724994
N10	201694P4_G	G	A.Conservative	3.732646	.997111	5337.5	9.908128	13.774624	661.799032		.454195
N10	208825P7_G	NOCALL	I.Bad Spectrum	0	0	0	0	0	0		0
N10	209189P2_G	G	A.Conservative	2.693878	.811272	6277.1	4.202868	8.161152	619.806769		.339157
N10	210090P15_G	NOCALL	I.Bad Spectrum	0	0	0	0	0	0		0
N11	201322P9_G	NOCALL	D.Low Probability	3.025917	.995642	6445.3	14.448912	9.752223	779.227633		.786431
N11	201694P4_G	G	A.Conservative	3.265406	.99842	5337.5	13.167877	15.759741	626.679639		.394094
N11	208825P7_G	NOCALL	I.Bad Spectrum	0	0	0	0	0	0		0
N11	209189P2_G	G	A.Conservative	3.589203	.995415	6277.1	19.015795	25.465501	670.251634		.394094
N11	210090P15_G	NOCALL	I.Bad Spectrum	0	0	0	0	0	0		0
N12	201322P9_G	NOCALL	D.Low Probability	3.688306	.992179	6445.3	17.548775	7.413109	855.656292		.859081
N12	201694P4_G	G	A.Conservative	3.984204	.996048	5337.5	10.379196	16.312913	775.02591		.380699
N12	208825P7_G	NOCALL	I.Bad Spectrum	0	0	0	0	0	0		0
N12	209189P2_G	G	A.Conservative	4.205577	.996514	6277.1	32.851418	44.08314	862.118942		.380699
N12	210090P15_G	NOCALL	I.Bad Spectrum	0	0	0	0	0	0		0
N13	201322P9_G	G	A.Conservative	4.328978	.996828	6445.3	27.456279	21.533786	848.995736		.503174
N13	201694P4_G	G	A.Conservative	4.0456	.999264	5337.5	29.678577	31.292724	636.243554		.503174
N13	208825P7_G	G	A.Conservative	4.04472	.977267	7129.7	6.102721	9.785042	933.540793		.634293
N13	209189P2_G	G	A.Conservative	4.329172	.99898	6277.1	58.366655	45.360068	826.775152		.503174
N13	210090P15_G	G	A.Conservative	4.037289	.932429	5515.6	8.141666	9.374624	659.637406		.503174
N14	201322P9_G	NOCALL	I.Bad Spectrum	0	0	0	0	0	0		0
N14	201694P4_G	G	A.Conservative	2.972385	.997825	5337.5	4.956247	17.407026	815.904618		.22615
N14	208825P7_G	NOCALL	I.Bad Spectrum	0	0	0	0	0	0		0
N14	209189P2_G	G	A.Conservative	2.522285	.99721	6277.1	4.217025	20.766241	951.186824		.22615
N14	210090P15_G	NOCALL	I.Bad Spectrum	0	0	0	0	0	0		0
N15	201322P9_G	NOCALL	D.Low Probability	3.624986	.743895	6445.3	6.642426	4.511818	757.334806		.723235
N15	201694P4_G	G	A.Conservative	3.792091	.997761	5337.5	16.311193	14.065943	619.724489		.350443
N15	208825P7_G	NOCALL	I.Bad Spectrum	0	0	0	0	0	0		0
N15	209189P2_G	G	A.Conservative	4.457349	.998003	6277.1	39.660195	43.504749	705.203878		.350443
N15	210090P15_G	NOCALL	I.Bad Spectrum	0	0	0	0	0	0		0
N16	201322P9_G	NOCALL	D.Low Probability	3.738484	.996041	6445.3	14.31667	9.078428	798.725694		.756578
N16	201694P4_G	G	A.Conservative	3.925197	.992461	5337.5	9.991643	11.176839	608.067386		.408591
N16	208825P7_G	NOCALL	I.Bad Spectrum	0	0	0	0	0	0		0
N16	209189P2_G	G	A.Conservative	3.997819	.998161	6277.1	24.364206	26.260028	758.792247		.408591
N16	210090P15_G	NOCALL	I.Bad Spectrum	0	0	0	0	0	0		0
N17	201322P9_G	G	A.Conservative	3.851157	.9964	6445.3	9.384612	17.194696	730.080356		.401908
N17	201694P4_G	G	A.Conservative	3.024724	.87884	5337.5	6.44272	8.82904	546.950925		.521339
N17	208825P7_G	NOCALL	I.Bad Spectrum	0	0	0	0	0	0		0
N17	209189P2_G	G	A.Conservative	3.855043	.872328	6277.1	3.866051	8.759337	719.898461		.401908
N17	210090P15_G	NOCALL	I.Bad Spectrum	0	0	0	0	0	0		0
N18	201322P9_G	NOCALL	I.Bad Spectrum	0	0	0	0	0	0		0
N18	201694P4_G	NOCALL	I.Bad Spectrum	0	0	0	0	0	0		0
N18	208825P7_G	NOCALL	I.Bad Spectrum	0	0	0	0	0	0		0
N18	209189P2_G	NOCALL	I.Bad Spectrum	0	0	0	0	0	0		0
N18	210090P15_G	NOCALL	I.Bad Spectrum	0	0	0	0	0	0		0
N19	201322P9_G	G	A.Conservative	3.779031	.99855	6445.3	16.121675	15.160992	805.554588		.382909
N19	201694P4_G	G	A.Conservative	3.395953	.995478	5337.5	35.519771	38.969999	643.862041		.382909
N19	208825P7_G	NOCALL	I.Bad Spectrum	0	0	0	0	0	0		0
N19	209189P2_G	G	A.Conservative	3.780596	.998763	6277.1	49.047025	47.466906	783.50834		.382909
N19	210090P15_G	G	A.Conservative	3.424779	.995443	5515.6	16.495051	17.759476	669.148329		.382909
N20	201322P9_G	G	A.Conservative	1.986898	.997839	6445.3	5.606457	11.146359	561.527788		.467773
N20	201694P4_G	G	A.Conservative	1.175101	.812905	5337.5	4.045219	8.173007	415.228461		.375533
N20	208825P7_G	NOCALL	I.Bad Spectrum	0	0	0	0	0	0		0
N20	209189P2_G	G	A.Conservative	.328516	.990258	6277.1	4.677564	10.770871	490.619932		.375533
N20	210090P15_G	NOCALL	I.Bad Spectrum	0	0	0	0	0	0		0
N21	201322P9_G	G	A.Conservative	2.868702	.871407	6445.3	5.929701	8.81065	818.190607		.542275
N21	201694P4_G	G	A.Conservative	3.165918	.900028	5337.5	5.428067	9.034943	583.821259		.313977
N21	208825P7_G	NOCALL	I.Bad Spectrum	0	0	0	0	0	0		0
N21	209189P2_G	G	A.Conservative	3.913993	.996431	6277.1	5.048867	11.544155	629.654203		.313977
N21	210090P15_G	NOCALL	I.Bad Spectrum	0	0	0	0	0	0		0
N22	201322P9_G	G	A.Conservative	2.243648	.997992	6445.3	12.669975	16.095869	813.143844		.480169
N22	201694P4_G	G	A.Conservative	1.803844	.99152	5337.5	26.913472	29.90691	657.555354		.480169
N22	208825P7_G	NOCALL	I.Bad Spectrum	0	0	0	0	0	0		0
N22	209189P2_G	G	A.Conservative	2.23373	.997494	6277.1	22.065465	26.263535	785.636634		.480169
N22	210090P15_G	NOCALL	I.Bad Spectrum	0	0	0	0	0	0		0
N23	201322P9_G	NOCALL	I.Bad Spectrum	0	0	0	0	0	0		0
N23	201694P4_G	NOCALL	I.Bad Spectrum	0	0	0	0	0	0		0
N23	208825P7_G	NOCALL	I.Bad Spectrum	0	0	0	0	0	0		0
N23	209189P2_G	NOCALL	I.Bad Spectrum	0	0	0	0	0	0		0
N23	210090P15_G	NOCALL	I.Bad Spectrum	0	0	0	0	0	0		0
N24	201322P9_G	NOCALL	I.Bad Spectrum	0	0	0	0	0	0		0
N24	201694P4_G	NOCALL	I.Bad Spectrum	0	0	0	0	0	0		0
N24	208825P7_G	NOCALL	I.Bad Spectrum	0	0	0	0	0	0		0
N24	209189P2_G	NOCALL	I.Bad Spectrum	0	0	0	0	0	0		0
N24	210090P15_G	NOCALL	I.Bad Spectrum	0	0	0	0	0	0		0
O01	201322P9_G	G	A.Conservative	3.453363	.995633	6445.3	17.32798	18.675812	841.556736		.413684
O01	201694P4_G	G	A.Conservative	3.681558	.99889	5337.5	20.496685	21.170547	665.716081		.413684
O01	208825P7_G	G	A.Conservative	4.191203	.999648	7129.7	6.944283	10.254665	772.894202		.63546
O01	209189P2_G	G	A.Conservative	3.488456	.996628	6277.1	29.971214	31.505714	812.36757		.413684
O01	210090P15_G	NOCALL	I.Bad Spectrum	0	0	0	0	0	0		0
O02	201322P9_G	G	A.Conservative	3.404738	.997159	6445.3	20.083422	33.79869	893.037115		.364678
O02	201694P4_G	NOCALL	D.Low Probability	3.293169	.844467	5337.5	13.95347	5.156878	708.435137		.986524
O02	208825P7_G	G	A.Conservative	3.393384	.999154	7129.7	5.546489	10.16146	751.930462		.364678
O02	209189P2_G	NOCALL	D.Low Probability	3.042891	.992756	6277.1	20.081916	8.770715	862.212201		.986524
O02	210090P15_G	NOCALL	I.Bad Spectrum	0	0	0	0	0	0		0
O03	201322P9_G	G	A.Conservative	2.915118	.910654	6445.3	5.435547	9.139865	741.42121		.378662
O03	201694P4_G	G	A.Conservative	2.955829	.996906	5337.5	8.797249	14.075373	707.493553		.378662
O03	208825P7_G	NOCALL	I.Bad Spectrum	0	0	0	0	0	0		0
O03	209189P2_G	G	A.Conservative	2.926442	.997653	6277.1	10.988689	20.693218	719.38857		.378662
O03	210090P15_G	NOCALL	I.Bad Spectrum	0	0	0	0	0	0		0
O04	201322P9_G	G	A.Conservative	4.63924	.99359	6445.3	18.186102	21.743442	805.329672		.454714
O04	201694P4_G	G	A.Conservative	4.039954	.998892	5337.5	30.04503	32.329378	665.101187		.454714
O04	208825P7_G	NOCALL	I.Bad Spectrum	0	0	0	0	0	0		0
O04	209189P2_G	G	A.Conservative	4.643492	.995358	6277.1	31.53111	41.108151	783.087241		.454714
O04	210090P15_G	NOCALL	I.Bad Spectrum	0	0	0	0	0	0		0
O05	201322P9_G	G	A.Conservative	3.244689	.995271	6445.3	15.782638	21.971266	873.004856		.334586
O05	201694P4_G	G	A.Conservative	2.830217	.999333	5337.5	33.442059	37.047798	697.061748		.334586
O05	208825P7_G	G	A.Conservative	3.602277	.99913	7129.7	8.159703	12.412216	554.467513		.757729
O05	209189P2_G	G	A.Conservative	3.24454	.999065	6277.1	52.743882	71.067286	849.306743		.334586
O05	210090P15_G	NOCALL	D.Low Probability	3.142971	.99695	5515.6	28.020282	10.845632	749.753386		.899545
O06	201322P9_G	NOCALL	I.Bad Spectrum	0	0	0	0	0	0		0
O06	201694P4_G	G	A.Conservative	2.742181	.995521	5337.5	3.23222	11.959199	562.145755		.217643
O06	208825P7_G	NOCALL	I.Bad Spectrum	0	0	0	0	0	0		0
O06	209189P2_G	G	A.Conservative	2.375688	.863593	6277.1	2.224282	8.720649	656.428244		.217643
O06	210090P15_G	NOCALL	I.Bad Spectrum	0	0	0	0	0	0		0
O07	201322P9_G	G	A.Conservative	3.309309	.998552	6445.3	12.379916	25.19736	872.351368		.400035
O07	201694P4_G	G	A.Conservative	3.600545	.998747	5337.5	12.850003	16.348813	679.310572		.400035
O07	208825P7_G	G	A.Conservative	2.403189	.872161	7129.7	8.065556	8.743861	892.886624		.618458
O07	209189P2_G	G	A.Conservative	3.30855	.99784	6277.1	16.143899	32.660858	846.694681		.400035
O07	210090P15_G	NOCALL	I.Bad Spectrum	0	0	0	0	0	0		0
O08	201322P9_G	G	A.Conservative	4.535258	.999288	6445.3	26.127667	24.293388	831.366444		.456762
O08	201694P4_G	G	A.Conservative	4.242066	.999082	5337.5	39.838529	39.851884	652.497796		.456762
O08	208825P7_G	G	A.Conservative	4.195926	.9983	7129.7	7.296985	10.556324	600.335242		.605415
O08	209189P2_G	G	A.Conservative	4.535974	.998734	6277.1	56.007517	50.364565	808.610292		.456762
O08	210090P15_G	NOCALL	D.Low Probability	3.35369	.995826	5515.6	26.993097	9.033633	684.274966		1.04517
O09	201322P9_G	G	A.Conservative	1.857499	.874218	6445.3	2.985015	8.777415	848.834388		.267334
O09	201694P4_G	G	A.Conservative	2.357955	.995016	5337.5	7.401802	18.435722	672.986992		.267334
O09	208825P7_G	NOCALL	I.Bad Spectrum	0	0	0	0	0	0		0
O09	209189P2_G	G	A.Conservative	1.853704	.998266	6277.1	7.153512	20.577238	824.312112		.267334
O09	210090P15_G	NOCALL	I.Bad Spectrum	0	0	0	0	0	0		0
O10	201322P9_G	G	A.Conservative	3.093763	.998366	6445.3	19.325745	19.936379	710.433034		.560978
O10	201694P4_G	G	A.Conservative	3.122297	.99457	5337.5	16.801003	17.095296	590.47946		.560978
O10	208825P7_G	NOCALL	I.Bad Spectrum	0	0	0	0	0	0		0
O10	209189P2_G	G	A.Conservative	1.99243	.865157	6277.1	3.863635	8.676051	592.30038		.392812
O10	210090P15_G	NOCALL	I.Bad Spectrum	0	0	0	0	0	0		0
O11	201322P9_G	G	A.Conservative	2.818221	.99629	6445.3	10.176047	14.243221	774.323083		.356706
O11	201694P4_G	G	A.Conservative	3.22834	.994701	5337.5	10.74517	12.290142	692.347175		.356706
O11	208825P7_G	NOCALL	I.Bad Spectrum	0	0	0	0	0	0		0
O11	209189P2_G	G	A.Conservative	2.812845	.995986	6277.1	13.510394	20.791282	758.099249		.356706
O11	210090P15_G	G	B.Moderate	2.671019	.901759	5515.6	9.357806	7.258076	638.244306		.584972
O12	201322P9_G	G	A.Conservative	3.540205	.995691	6445.3	13.615379	22.293394	940.536275		.334672
O12	201694P4_G	G	A.Conservative	3.221176	.996318	5337.5	10.085573	15.757704	680.690586		.334672
O12	208825P7_G	G	A.Conservative	3.222037	.806368	7129.7	8.664573	8.093875	679.404969		.678897
O12	209189P2_G	G	A.Conservative	3.541919	.998191	6277.1	25.727403	42.191663	913.118229		.334672
O12	210090P15_G	NOCALL	D.Low Probability	2.408947	.972526	5515.6	12.070895	5.879347	713.891036		.823069
O13	201322P9_G	G	A.Conservative	3.023184	.995324	6445.3	16.840237	22.443173	855.206919		.352594
O13	201694P4_G	G	A.Conservative	2.408046	.991557	5337.5	24.753403	32.374688	615.068079		.352594
O13	208825P7_G	G	A.Conservative	2.97538	.878212	7129.7	5.648421	8.849633	664.607125		.514778
O13	209189P2_G	G	A.Conservative	3.024414	.999314	6277.1	45.173759	59.997078	830.397606		.352594
O13	210090P15_G	NOCALL	I.Bad Spectrum	0	0	0	0	0	0		0
O14	201322P9_G	G	A.Conservative	3.849742	.989923	6445.3	15.341845	18.187074	882.858153		.378841
O14	201694P4_G	G	A.Conservative	3.131198	.999427	5337.5	13.694116	19.349691	603.006742		.378841
O14	208825P7_G	G	A.Conservative	3.478824	.846001	7129.7	6.273364	8.480365	717.152061		.660592
O14	209189P2_G	G	A.Conservative	3.849935	.994588	6277.1	30.33772	35.008924	856.352433		.378841
O14	210090P15_G	NOCALL	I.Bad Spectrum	0	0	0	0	0	0		0
O15	201322P9_G	G	A.Conservative	4.498261	.997145	6445.3	9.592318	13.480162	760.716542		.375501
O15	201694P4_G	G	A.Conservative	3.615364	.996961	5337.5	18.608308	23.578968	588.307101		.375501
O15	208825P7_G	NOCALL	I.Bad Spectrum	0	0	0	0	0	0		0
O15	209189P2_G	G	A.Conservative	4.500838	.99713	6277.1	21.640921	33.737381	741.116117		.375501
O15	210090P15_G	G	A.Conservative	3.650797	.998502	5515.6	12.215952	15.77618	609.450787		.375501
O16	201322P9_G	G	A.Conservative	2.784478	.997394	6445.3	10.270698	14.981708	919.592329		.384786
O16	201694P4_G	G	A.Conservative	2.686955	.997146	5337.5	6.345353	14.00685	646.004457		.245902
O16	208825P7_G	NOCALL	I.Bad Spectrum	0	0	0	0	0	0		0
O16	209189P2_G	G	A.Conservative	3.020541	.997969	6277.1	6.589018	19.356991	863.525371		.245902
O16	210090P15_G	NOCALL	I.Bad Spectrum	0	0	0	0	0	0		0
O17	201322P9_G	G	A.Conservative	3.007367	.957453	6445.3	6.616363	9.644087	763.996921		.385435
O17	201694P4_G	G	A.Conservative	1.977019	.852509	5337.5	1.902513	8.556727	541.680298		.200362
O17	208825P7_G	NOCALL	I.Bad Spectrum	0	0	0	0	0	0		0
O17	209189P2_G	G	A.Conservative	3.082992	.998675	6277.1	15.397795	26.083499	739.820362		.337134
O17	210090P15_G	NOCALL	I.Bad Spectrum	0	0	0	0	0	0		0
O18	201322P9_G	NOCALL	I.Bad Spectrum	0	0	0	0	0	0		0
O18	201694P4_G	NOCALL	I.Bad Spectrum	0	0	0	0	0	0		0
O18	208825P7_G	NOCALL	I.Bad Spectrum	0	0	0	0	0	0		0
O18	209189P2_G	NOCALL	I.Bad Spectrum	0	0	0	0	0	0		0
O18	210090P15_G	NOCALL	I.Bad Spectrum	0	0	0	0	0	0		0
O19	201322P9_G	G	A.Conservative	4.198721	.998635	6445.3	35.720708	34.413023	893.032082		.439785
O19	201694P4_G	G	A.Conservative	4.385537	.997671	5337.5	40.321966	33.975252	750.695922		.439785
O19	208825P7_G	G	A.Conservative	4.295451	.998818	7129.7	7.023703	11.726142	827.54762		.439785
O19	209189P2_G	G	A.Conservative	4.201257	.998145	6277.1	48.243879	46.256794	867.290028		.439785
O19	210090P15_G	NOCALL	D.Low Probability	3.59672	.992287	5515.6	19.510401	6.610505	751.509091		1.001393
O20	201322P9_G	NOCALL	I.Bad Spectrum	0	0	0	0	0	0		0
O20	201694P4_G	NOCALL	I.Bad Spectrum	0	0	0	0	0	0		0
O20	208825P7_G	NOCALL	I.Bad Spectrum	0	0	0	0	0	0		0
O20	209189P2_G	NOCALL	I.Bad Spectrum	0	0	0	0	0	0		0
O20	210090P15_G	NOCALL	I.Bad Spectrum	0	0	0	0	0	0		0
O21	201322P9_G	G	A.Conservative	4.414263	.996398	6445.3	13.694719	15.913029	795.784068		.352123
O21	201694P4_G	G	A.Conservative	4.412336	.993906	5337.5	18.810408	18.587537	680.111613		.352123
O21	208825P7_G	NOCALL	I.Bad Spectrum	0	0	0	0	0	0		0
O21	209189P2_G	G	A.Conservative	4.415379	.997487	6277.1	19.863486	24.638771	775.08984		.352123
O21	210090P15_G	NOCALL	I.Bad Spectrum	0	0	0	0	0	0		0
O22	201322P9_G	G	C.Aggressive	2.392118	.910464	6445.3	5.496859	5.493821	753.76117		.514271
O22	201694P4_G	NOCALL	I.Bad Spectrum	0	0	0	0	0	0		0
O22	208825P7_G	NOCALL	I.Bad Spectrum	0	0	0	0	0	0		0
O22	209189P2_G	G	A.Conservative	2.162682	.994175	6277.1	8.879531	11.545775	626.303268		.458673
O22	210090P15_G	NOCALL	I.Bad Spectrum	0	0	0	0	0	0		0
O23	201322P9_G	G	A.Conservative	3.78252	.994853	6445.3	11.018592	21.986314	834.627511		.304929
O23	201694P4_G	G	A.Conservative	4.079351	.996756	5337.5	9.080894	17.618874	735.349828		.304929
O23	208825P7_G	G	A.Conservative	4.93184	.999294	7129.7	3.693228	14.750077	897.561844		.304929
O23	209189P2_G	G	A.Conservative	3.826835	.998199	6277.1	8.910133	17.777978	801.834347		.304929
O23	210090P15_G	NOCALL	I.Bad Spectrum	0	0	0	0	0	0		0
O24	201322P9_G	NOCALL	I.Bad Spectrum	0	0	0	0	0	0		0
O24	201694P4_G	NOCALL	I.Bad Spectrum	0	0	0	0	0	0		0
O24	208825P7_G	NOCALL	I.Bad Spectrum	0	0	0	0	0	0		0
O24	209189P2_G	NOCALL	I.Bad Spectrum	0	0	0	0	0	0		0
O24	210090P15_G	NOCALL	I.Bad Spectrum	0	0	0	0	0	0		0
P01	201322P9_G	G	A.Conservative	1.225541	.997411	6445.3	5.299481	12.110145	848.699351		.316608
P01	201694P4_G	G	A.Conservative	1.274039	.990299	5337.5	6.548969	10.553599	711.898873		.316608
P01	208825P7_G	NOCALL	I.Bad Spectrum	0	0	0	0	0	0		0
P01	209189P2_G	G	A.Conservative	1.244567	.99934	6277.1	10.225373	23.925832	813.757941		.316608
P01	210090P15_G	NOCALL	I.Bad Spectrum	0	0	0	0	0	0		0
P02	201322P9_G	G	A.Conservative	1.266965	.998962	6445.3	11.999931	21.26876	711.996139		.396811
P02	201694P4_G	NOCALL	I.Bad Spectrum	0	0	0	0	0	0		0
P02	208825P7_G	G	A.Conservative	1.859487	.997448	7129.7	4.324057	13.074677	672.76187		.396811
P02	209189P2_G	NOCALL	I.Bad Spectrum	0	0	0	0	0	0		0
P02	210090P15_G	NOCALL	I.Bad Spectrum	0	0	0	0	0	0		0
P03	201322P9_G	G	A.Conservative	2.168106	.996545	6445.3	5.431831	11.299251	830.816235		.282229
P03	201694P4_G	G	A.Conservative	1.714988	.998151	5337.5	11.050193	19.783051	716.452556		.282229
P03	208825P7_G	NOCALL	I.Bad Spectrum	0	0	0	0	0	0		0
P03	209189P2_G	G	A.Conservative	2.16948	.998768	6277.1	11.551437	25.465057	806.751172		.282229
P03	210090P15_G	NOCALL	I.Bad Spectrum	0	0	0	0	0	0		0
P04	201322P9_G	G	A.Conservative	4.614028	.946026	6445.3	4.897969	9.502987	749.553572		.328327
P04	201694P4_G	G	A.Conservative	4.346846	.998604	5337.5	9.193443	16.667911	668.575429		.328327
P04	208825P7_G	G	A.Conservative	3.48381	.934061	7129.7	8.246824	9.357607	719.404482		.543857
P04	209189P2_G	G	A.Conservative	4.597429	.994898	6277.1	7.941604	16.772162	730.167166		.328327
P04	210090P15_G	NOCALL	I.Bad Spectrum	0	0	0	0	0	0		0
P05	201322P9_G	G	B.Moderate	2.911485	.915825	6445.3	4.755738	7.387386	716.971937		.374573
P05	201694P4_G	G	A.Conservative	2.43469	.986758	5337.5	6.826017	10.024459	538.62763		.374573
P05	208825P7_G	NOCALL	I.Bad Spectrum	0	0	0	0	0	0		0
P05	209189P2_G	G	A.Conservative	3.603225	.997733	6277.1	3.7101	12.237361	748.873787		.2592
P05	210090P15_G	NOCALL	I.Bad Spectrum	0	0	0	0	0	0		0
P06	201322P9_G	NOCALL	I.Bad Spectrum	0	0	0	0	0	0		0
P06	201694P4_G	G	A.Conservative	1.128839	.99449	5337.5	5.243846	10.72437	530.875936		.351618
P06	208825P7_G	NOCALL	I.Bad Spectrum	0	0	0	0	0	0		0
P06	209189P2_G	G	A.Conservative	.981056	.944105	6277.1	4.068466	9.46672	545.317688		.351618
P06	210090P15_G	NOCALL	I.Bad Spectrum	0	0	0	0	0	0		0
P07	201322P9_G	G	A.Conservative	.964184	.998806	6445.3	7.188555	14.214737	715.603474		.321332
P07	201694P4_G	G	A.Conservative	2.28351	.887633	5337.5	2.913523	8.9749	535.141087		.184466
P07	208825P7_G	G	A.Conservative	1.301285	.99563	7129.7	4.323311	10.712355	816.980909		.454099
P07	209189P2_G	G	A.Conservative	2.480331	.921801	6277.1	2.021299	9.29454	614.159221		.184466
P07	210090P15_G	G	A.Conservative	.892854	.812617	5515.6	7.002378	8.199836	613.929472		.454099
P08	201322P9_G	NOCALL	I.Bad Spectrum	0	0	0	0	0	0		0
P08	201694P4_G	G	A.Conservative	-.388874	.815185	5337.5	4.110207	8.211086	506.333639		.298849
P08	208825P7_G	NOCALL	I.Bad Spectrum	0	0	0	0	0	0		0
P08	209189P2_G	G	A.Conservative	-.139442	.997113	6277.1	4.051628	12.045452	620.972517		.224396
P08	210090P15_G	NOCALL	I.Bad Spectrum	0	0	0	0	0	0		0
P09	201322P9_G	G	A.Conservative	3.440657	.996851	6445.3	18.116447	18.028843	802.257676		.404997
P09	201694P4_G	G	A.Conservative	3.556492	.998725	5337.5	36.050029	33.92079	595.719342		.404997
P09	208825P7_G	NOCALL	I.Bad Spectrum	0	0	0	0	0	0		0
P09	209189P2_G	G	A.Conservative	3.440388	.998988	6277.1	42.085864	42.789496	782.458386		.404997
P09	210090P15_G	NOCALL	I.Bad Spectrum	0	0	0	0	0	0		0
P10	201322P9_G	G	A.Conservative	3.341623	.997637	6445.3	13.563689	17.777532	840.214882		.302696
P10	201694P4_G	G	A.Conservative	2.612456	.99646	5337.5	40.385921	55.675032	691.153054		.302696
P10	208825P7_G	G	B.Moderate	4.486273	.908083	7129.7	4.408667	7.283811	686.341654		.428231
P10	209189P2_G	G	A.Conservative	3.342498	.998949	6277.1	33.247115	46.715635	816.162716		.302696
P10	210090P15_G	G	A.Conservative	2.614283	.992037	5515.6	11.178954	14.735555	717.659859		.302696
P11	201322P9_G	G	A.Conservative	3.47949	.996429	6445.3	20.325543	19.751096	857.325331		.403411
P11	201694P4_G	G	A.Conservative	3.622666	.998747	5337.5	41.378658	43.375673	607.556138		.403411
P11	208825P7_G	NOCALL	I.Bad Spectrum	0	0	0	0	0	0		0
P11	209189P2_G	G	A.Conservative	3.481308	.998259	6277.1	44.425033	42.441769	831.64505		.403411
P11	210090P15_G	G	A.Conservative	3.624106	.992041	5515.6	10.122718	10.744146	630.010473		.403411
P12	201322P9_G	G	A.Conservative	3.895766	.996603	6445.3	32.049316	27.39094	892.076288		.46139
P12	201694P4_G	G	A.Conservative	3.756128	.9979	5337.5	68.211272	56.958337	727.204616		.46139
P12	208825P7_G	G	A.Conservative	3.219837	.925639	7129.7	5.615368	9.280973	608.58068		.60733
P12	209189P2_G	G	A.Conservative	3.896335	.998183	6277.1	69.278937	57.460557	866.579637		.46139
P12	210090P15_G	NOCALL	D.Low Probability	3.166	.993546	5515.6	22.534474	7.794223	693.971885		.940259
P13	201322P9_G	NOCALL	I.Bad Spectrum	0	0	0	0	0	0		0
P13	201694P4_G	NOCALL	I.Bad Spectrum	0	0	0	0	0	0		0
P13	208825P7_G	NOCALL	I.Bad Spectrum	0	0	0	0	0	0		0
P13	209189P2_G	NOCALL	I.Bad Spectrum	0	0	0	0	0	0		0
P13	210090P15_G	NOCALL	I.Bad Spectrum	0	0	0	0	0	0		0
P14	201322P9_G	NOCALL	I.Bad Spectrum	0	0	0	0	0	0		0
P14	201694P4_G	NOCALL	I.Bad Spectrum	0	0	0	0	0	0		0
P14	208825P7_G	NOCALL	I.Bad Spectrum	0	0	0	0	0	0		0
P14	209189P2_G	NOCALL	I.Bad Spectrum	0	0	0	0	0	0		0
P14	210090P15_G	NOCALL	I.Bad Spectrum	0	0	0	0	0	0		0
P15	201322P9_G	G	A.Conservative	3.717752	.992853	6445.3	4.506694	11.048966	757.297591		.292982
P15	201694P4_G	G	A.Conservative	4.48145	.997832	5337.5	7.740508	17.820463	535.505189		.292982
P15	208825P7_G	G	A.Conservative	3.616961	.998485	7129.7	5.869142	14.196807	705.851351		.635078
P15	209189P2_G	G	A.Conservative	3.723219	.9935	6277.1	7.925196	17.165666	735.863262		.292982
P15	210090P15_G	G	A.Conservative	2.212427	.9991	5515.6	16.421188	12.762179	715.333174		.421577
P16	201322P9_G	G	A.Conservative	.871296	.896532	6445.3	3.453895	9.014773	632.508431		.313679
P16	201694P4_G	G	A.Conservative	.247536	.992524	5337.5	6.284352	12.889851	631.191956		.313679
P16	208825P7_G	NOCALL	I.Bad Spectrum	0	0	0	0	0	0		0
P16	209189P2_G	G	A.Conservative	.872071	.998437	6277.1	6.495508	16.175505	602.998933		.313679
P16	210090P15_G	NOCALL	I.Bad Spectrum	0	0	0	0	0	0		0
P17	201322P9_G	G	C.Aggressive	3.407494	.985027	6445.3	5.162571	6.468882	559.987541		.554411
P17	201694P4_G	NOCALL	I.Bad Spectrum	0	0	0	0	0	0		0
P17	208825P7_G	NOCALL	I.Bad Spectrum	0	0	0	0	0	0		0
P17	209189P2_G	G	A.Conservative	3.858686	.989352	6277.1	5.620687	10.714406	619.590858		.363988
P17	210090P15_G	NOCALL	I.Bad Spectrum	0	0	0	0	0	0		0
P18	201322P9_G	NOCALL	I.Bad Spectrum	0	0	0	0	0	0		0
P18	201694P4_G	NOCALL	I.Bad Spectrum	0	0	0	0	0	0		0
P18	208825P7_G	NOCALL	I.Bad Spectrum	0	0	0	0	0	0		0
P18	209189P2_G	NOCALL	I.Bad Spectrum	0	0	0	0	0	0		0
P18	210090P15_G	NOCALL	I.Bad Spectrum	0	0	0	0	0	0		0
P19	201322P9_G	G	A.Conservative	2.588651	.818864	6445.3	3.357039	8.255855	614.698025		.308817
P19	201694P4_G	G	A.Conservative	3.27069	.959893	5337.5	4.634573	9.67986	470.353092		.308817
P19	208825P7_G	NOCALL	I.Bad Spectrum	0	0	0	0	0	0		0
P19	209189P2_G	G	A.Conservative	2.582683	.998164	6277.1	5.017843	12.410324	596.451283		.308817
P19	210090P15_G	G	B.Moderate	2.868708	.991902	5515.6	5.550183	7.971793	575.096589		.390099
P20	201322P9_G	NOCALL	I.Bad Spectrum	0	0	0	0	0	0		0
P20	201694P4_G	NOCALL	I.Bad Spectrum	0	0	0	0	0	0		0
P20	208825P7_G	NOCALL	I.Bad Spectrum	0	0	0	0	0	0		0
P20	209189P2_G	NOCALL	I.Bad Spectrum	0	0	0	0	0	0		0
P20	210090P15_G	NOCALL	I.Bad Spectrum	0	0	0	0	0	0		0
P21	201322P9_G	G	C.Aggressive	3.365617	.994785	6445.3	13.486974	6.404352	851.372282		.860914
P21	201694P4_G	NOCALL	D.Low Probability	3.68779	.600327	5337.5	9.35956	3.703873	716.151714		.860914
P21	208825P7_G	NOCALL	I.Bad Spectrum	0	0	0	0	0	0		0
P21	209189P2_G	NOCALL	D.Low Probability	3.635945	.99097	6277.1	13.217391	6.108082	842.293994		.860914
P21	210090P15_G	NOCALL	I.Bad Spectrum	0	0	0	0	0	0		0
P22	201322P9_G	NOCALL	I.Bad Spectrum	0	0	0	0	0	0		0
P22	201694P4_G	NOCALL	I.Bad Spectrum	0	0	0	0	0	0		0
P22	208825P7_G	NOCALL	I.Bad Spectrum	0	0	0	0	0	0		0
P22	209189P2_G	NOCALL	I.Bad Spectrum	0	0	0	0	0	0		0
P22	210090P15_G	NOCALL	I.Bad Spectrum	0	0	0	0	0	0		0
P23	201322P9_G	NOCALL	I.Bad Spectrum	0	0	0	0	0	0		0
P23	201694P4_G	NOCALL	I.Bad Spectrum	0	0	0	0	0	0		0
P23	208825P7_G	NOCALL	I.Bad Spectrum	0	0	0	0	0	0		0
P23	209189P2_G	NOCALL	I.Bad Spectrum	0	0	0	0	0	0		0
P23	210090P15_G	NOCALL	I.Bad Spectrum	0	0	0	0	0	0		0
P24	201322P9_G	NOCALL	I.Bad Spectrum	0	0	0	0	0	0		0
P24	201694P4_G	NOCALL	I.Bad Spectrum	0	0	0	0	0	0		0
P24	208825P7_G	NOCALL	I.Bad Spectrum	0	0	0	0	0	0		0
P24	209189P2_G	NOCALL	I.Bad Spectrum	0	0	0	0	0	0		0
P24	210090P15_G	NOCALL	I.Bad Spectrum	0	0	0	0	0	0		0
