# Supplementary material for: Gene expression-based screening for inhibitors of PDGFR signaling
Source: Genome Biol. 2008 Mar 1;9(3):R47. doi: 10.1186/gb-2008-9-3-r47 (PMC2397499; doi:10.1186/gb-2008-9-3-r47)
Supplement: Additional data file 1 — Primary screen data. [file gb-2008-9-3-r47-S1.zip › Primary_Screen_Data/ScreenData/ScreenASDI3/PLATE28029.1_0728.DTL]

Sequenom db=biomass genotype results details	Plate=28029, ExpNo=1	TimeStamp=0728	filename=PLATE28029.1_0728.DTL
well_position	assay_id	genotype_id	Call_Status_LU.description	max_shift	Call.score	Picked_Peaks.mass	Picked_Peaks.height	Picked_Peaks.snr	Picked_Peaks.resolution	Picked_Peaks.integral	Spectra.noise_std_dev
A01	201322P9_G	G	A.Conservative	-3.684983	.997269	6445.3	21.142877	11.453845	657.608466		.626644
A01	201694P4_G	NOCALL	D.Low Probability	-2.337171	.996294	5337.5	33.230712	8.063158	528.395213		1.137791
A01	208825P7_G	NOCALL	I.Bad Spectrum	0	0	0	0	0	0		0
A01	209189P2_G	G	A.Conservative	-3.058286	.997196	6277.1	31.901267	19.938311	658.210662		.471245
A01	210090P15_G	NOCALL	I.Bad Spectrum	0	0	0	0	0	0		0
A02	201322P9_G	G	A.Conservative	-1.184169	.995758	6445.3	20.309263	11.343672	596.778298		.659499
A02	201694P4_G	NOCALL	D.Low Probability	-1.640932	.545252	5337.5	12.889135	3.353288	506.820588		1.049603
A02	208825P7_G	NOCALL	I.Bad Spectrum	0	0	0	0	0	0		0
A02	209189P2_G	G	A.Conservative	-.996534	.99753	6277.1	26.677798	14.450796	575.752527		.659499
A02	210090P15_G	NOCALL	D.Low Probability	-1.674468	.117633	5515.6	2.994006	.805607	475.868636		1.049603
A03	201322P9_G	G	A.Conservative	-2.954225	.994365	6445.3	31.984098	10.487502	621.535294		.820687
A03	201694P4_G	G	A.Conservative	-2.73171	.929058	5337.5	19.56799	9.351262	522.113362		.492342
A03	208825P7_G	NOCALL	I.Bad Spectrum	0	0	0	0	0	0		0
A03	209189P2_G	G	A.Conservative	-2.471604	.992124	6277.1	50.006404	29.134958	593.138618		.492342
A03	210090P15_G	NOCALL	D.Low Probability	-2.67751	.122081	5515.6	3.609263	.866807	511.702667		1.200655
A04	201322P9_G	NOCALL	D.Low Probability	-3.51191	.989424	6445.3	36.636374	8.105074	573.765388		1.307822
A04	201694P4_G	G	A.Conservative	-3.890819	.997551	5337.5	30.107281	14.803656	587.622241		.494505
A04	208825P7_G	NOCALL	I.Bad Spectrum	0	0	0	0	0	0		0
A04	209189P2_G	G	A.Conservative	-4.088725	.99636	6277.1	110.701927	64.534947	623.453176		.494505
A04	210090P15_G	NOCALL	D.Low Probability	-3.210352	.143624	5515.6	5.271709	.984287	527.162652		1.307822
A05	201322P9_G	G	B.Moderate	-1.487751	.823054	6445.3	31.337608	6.669123	470.258722		1.406414
A05	201694P4_G	G	A.Conservative	-.905603	.976509	5337.5	22.510252	9.787531	476.553602		.554037
A05	208825P7_G	NOCALL	I.Bad Spectrum	0	0	0	0	0	0		0
A05	209189P2_G	G	A.Conservative	-1.141637	.996833	6277.1	37.301549	20.081146	485.402648		.554037
A05	210090P15_G	NOCALL	D.Low Probability	-1.098292	.166577	5515.6	3.005429	1.107421	451.444311		.756297
A06	201322P9_G	G	A.Conservative	-4.831137	.918534	6445.3	23.515102	9.244862	566.847662		.822048
A06	201694P4_G	G	A.Conservative	-2.946374	.92926	5337.5	16.885072	9.319407	520.886271		.502079
A06	208825P7_G	NOCALL	I.Bad Spectrum	0	0	0	0	0	0		0
A06	209189P2_G	G	A.Conservative	-3.793751	.997354	6277.1	25.832338	17.302388	496.542761		.502079
A06	210090P15_G	NOCALL	I.Bad Spectrum	0	0	0	0	0	0		0
A07	201322P9_G	NOCALL	D.Low Probability	-3.182757	.642228	6445.3	9.359712	3.922594	589.726237		.950747
A07	201694P4_G	NOCALL	D.Low Probability	-2.648203	.31368	5337.5	6.179834	1.976724	559.819454		.950747
A07	208825P7_G	NOCALL	I.Bad Spectrum	0	0	0	0	0	0		0
A07	209189P2_G	NOCALL	D.Low Probability	-2.821529	.993014	6277.1	16.712557	6.738798	635.918245		.950747
A07	210090P15_G	NOCALL	I.Bad Spectrum	0	0	0	0	0	0		0
A08	201322P9_G	G	A.Conservative	-.217418	.886813	6445.3	16.360739	8.918476	463.420282		.566197
A08	201694P4_G	G	A.Conservative	-.613874	.99634	5337.5	25.241523	10.980723	446.616648		.566197
A08	208825P7_G	NOCALL	I.Bad Spectrum	0	0	0	0	0	0		0
A08	209189P2_G	G	A.Conservative	-.203853	.994438	6277.1	69.613523	36.685618	453.655718		.566197
A08	210090P15_G	G	C.Aggressive	-.206368	.929143	5515.6	32.050962	5.678235	390.844978		1.330362
A09	201322P9_G	G	A.Conservative	-1.515818	.997461	6445.3	30.979674	11.839043	550.562776		.797083
A09	201694P4_G	G	A.Conservative	-1.006476	.996572	5337.5	39.000566	17.496427	506.866107		.561409
A09	208825P7_G	NOCALL	I.Bad Spectrum	0	0	0	0	0	0		0
A09	209189P2_G	G	A.Conservative	-.528202	.995938	6277.1	56.498938	31.548739	498.977812		.561409
A09	210090P15_G	NOCALL	D.Low Probability	-.802104	.317386	5515.6	9.106506	2.056575	457.413551		1.150622
A10	201322P9_G	G	A.Conservative	-2.899335	.977999	6445.3	18.113798	9.807823	599.68484		.51746
A10	201694P4_G	G	A.Conservative	-2.721465	.995768	5337.5	64.387943	27.974602	562.197284		.51746
A10	208825P7_G	NOCALL	I.Bad Spectrum	0	0	0	0	0	0		0
A10	209189P2_G	G	A.Conservative	-2.867489	.999227	6277.1	76.741112	40.188736	609.813033		.51746
A10	210090P15_G	NOCALL	D.Low Probability	-2.665851	.11606	5515.6	2.833143	.847807	536.659987		.731574
A11	201322P9_G	G	A.Conservative	-3.775835	.884867	6445.3	28.071573	8.952775	536.318346		.997861
A11	201694P4_G	G	A.Conservative	-4.342596	.996638	5337.5	29.85915	18.150109	466.359235		.453725
A11	208825P7_G	NOCALL	I.Bad Spectrum	0	0	0	0	0	0		0
A11	209189P2_G	G	A.Conservative	-4.313352	.996117	6277.1	25.469799	18.766479	482.980628		.453725
A11	210090P15_G	NOCALL	D.Low Probability	-3.858125	.077421	5515.6	3.266266	.604131	478.406142		1.32011
A12	201322P9_G	G	A.Conservative	-3.76049	.990321	6445.3	24.875994	10.594115	491.608394		.754932
A12	201694P4_G	G	A.Conservative	-3.333945	.996123	5337.5	34.716336	15.35295	489.323466		.530254
A12	208825P7_G	NOCALL	I.Bad Spectrum	0	0	0	0	0	0		0
A12	209189P2_G	G	A.Conservative	-2.954048	.995096	6277.1	41.048936	21.510791	455.117713		.530254
A12	210090P15_G	NOCALL	D.Low Probability	-4.030571	0	5515.6	1.541502	.441993	491.732673		.922169
A13	201322P9_G	G	A.Conservative	-3.998291	.995501	6445.3	25.657546	11.8537	616.069948		.607303
A13	201694P4_G	G	A.Conservative	-2.829416	.958478	5337.5	17.847625	9.620345	579.039952		.455342
A13	208825P7_G	NOCALL	I.Bad Spectrum	0	0	0	0	0	0		0
A13	209189P2_G	G	A.Conservative	-3.137646	.998066	6277.1	29.361293	19.807038	562.178252		.455342
A13	210090P15_G	NOCALL	I.Bad Spectrum	0	0	0	0	0	0		0
A14	201322P9_G	G	A.Conservative	-.38063	.982204	6445.3	58.421875	9.863864	473.3569		1.417797
A14	201694P4_G	G	A.Conservative	-.811682	.994429	5337.5	45.954063	17.869944	451.31287		.56952
A14	208825P7_G	NOCALL	I.Bad Spectrum	0	0	0	0	0	0		0
A14	209189P2_G	G	A.Conservative	-.176341	.994852	6277.1	53.392551	24.611366	471.787458		.56952
A14	210090P15_G	NOCALL	D.Low Probability	-.481052	0	5515.6	1.799878	.254657	463.679927		1.417797
A15	201322P9_G	G	A.Conservative	-2.897982	.992836	6445.3	39.850319	14.623925	585.792259		.81708
A15	201694P4_G	G	A.Conservative	-2.659088	.999014	5337.5	49.96284	20.83516	546.488863		.490355
A15	208825P7_G	NOCALL	I.Bad Spectrum	0	0	0	0	0	0		0
A15	209189P2_G	G	A.Conservative	-2.934228	.999	6277.1	63.816835	32.312977	581.603666		.490355
A15	210090P15_G	NOCALL	D.Low Probability	-2.864496	.12224	5515.6	4.294426	.891685	480.437992		1.203481
A16	201322P9_G	G	A.Conservative	-2.232443	.810082	6445.3	18.135317	8.208374	457.882619		.682036
A16	201694P4_G	G	A.Conservative	-2.280521	.996944	5337.5	26.689075	14.104896	451.31604		.464569
A16	208825P7_G	NOCALL	I.Bad Spectrum	0	0	0	0	0	0		0
A16	209189P2_G	G	A.Conservative	-2.066201	.995909	6277.1	50.193112	32.134006	444.958352		.464569
A16	210090P15_G	NOCALL	D.Low Probability	-2.419554	.198734	5515.6	6.591375	1.321582	428.167998		1.041217
A17	201322P9_G	G	A.Conservative	-2.33488	.99246	6445.3	23.946942	10.302005	391.301286		.683109
A17	201694P4_G	G	A.Conservative	-3.923913	.997964	5337.5	32.155178	17.842421	441.630737		.443921
A17	208825P7_G	NOCALL	I.Bad Spectrum	0	0	0	0	0	0		0
A17	209189P2_G	G	A.Conservative	-4.042962	.99499	6277.1	30.203799	21.094057	410.67276		.443921
A17	210090P15_G	NOCALL	D.Low Probability	-3.057466	.177641	5515.6	6.263688	1.247519	426.729356		1.165609
A18	201322P9_G	G	A.Conservative	-4.286683	.996397	6445.3	17.776113	10.604644	544.67412		.509737
A18	201694P4_G	G	A.Conservative	-4.068231	.996483	5337.5	42.636319	20.282644	542.26584		.509737
A18	208825P7_G	NOCALL	I.Bad Spectrum	0	0	0	0	0	0		0
A18	209189P2_G	G	A.Conservative	-4.268222	.996129	6277.1	67.279347	38.795582	531.17118		.509737
A18	210090P15_G	NOCALL	I.Bad Spectrum	0	0	0	0	0	0		0
A19	201322P9_G	G	A.Conservative	-1.871253	.911715	6445.3	20.51745	9.160184	553.587395		.710179
A19	201694P4_G	G	A.Conservative	-1.551049	.99511	5337.5	19.844955	10.312826	469.436717		.471259
A19	208825P7_G	NOCALL	I.Bad Spectrum	0	0	0	0	0	0		0
A19	209189P2_G	G	A.Conservative	-1.263888	.996311	6277.1	34.163196	21.098598	477.581354		.471259
A19	210090P15_G	NOCALL	I.Bad Spectrum	0	0	0	0	0	0		0
A20	201322P9_G	G	A.Conservative	-1.983308	.994069	6445.3	17.547017	11.971885	576.413383		.494544
A20	201694P4_G	G	A.Conservative	-1.793589	.995941	5337.5	39.79383	21.489331	549.905884		.494544
A20	208825P7_G	G	C.Aggressive	-3.730406	.988244	7129.7	12.629825	5.946513	574.89472		1.304994
A20	209189P2_G	G	A.Conservative	-1.909676	.995933	6277.1	49.153671	32.39407	561.267024		.494544
A20	210090P15_G	NOCALL	D.Low Probability	-2.876282	.145159	5515.6	5.518273	1.025037	538.781966		1.304994
A21	201322P9_G	G	A.Conservative	-2.495506	.995881	6445.3	33.402712	12.779256	589.921591		.785157
A21	201694P4_G	G	A.Conservative	-3.373883	.997866	5337.5	33.9013	18.128149	476.149168		.471706
A21	208825P7_G	NOCALL	I.Bad Spectrum	0	0	0	0	0	0		0
A21	209189P2_G	G	A.Conservative	-2.95919	.997432	6277.1	44.12889	28.514738	522.575476		.471706
A21	210090P15_G	NOCALL	D.Low Probability	-2.977571	0	5515.6	2.646508	.493224	522.486838		1.338374
A22	201322P9_G	G	A.Conservative	-2.107414	.838565	6445.3	23.526915	8.443887	448.507494		.742783
A22	201694P4_G	G	A.Conservative	-2.120607	.997266	5337.5	53.506792	14.998862	465.482815		.906949
A22	208825P7_G	NOCALL	I.Bad Spectrum	0	0	0	0	0	0		0
A22	209189P2_G	G	A.Conservative	-2.726812	.995864	6277.1	20.556052	12.132852	434.176966		.486227
A22	210090P15_G	NOCALL	D.Low Probability	-2.488201	.08943	5515.6	3.38471	.663571	468.097785		1.20132
A23	201322P9_G	NOCALL	I.Bad Spectrum	0	0	0	0	0	0		0
A23	201694P4_G	NOCALL	I.Bad Spectrum	0	0	0	0	0	0		0
A23	208825P7_G	NOCALL	I.Bad Spectrum	0	0	0	0	0	0		0
A23	209189P2_G	NOCALL	I.Bad Spectrum	0	0	0	0	0	0		0
A23	210090P15_G	NOCALL	I.Bad Spectrum	0	0	0	0	0	0		0
A24	201322P9_G	G	C.Aggressive	-7.248001	.874768	6445.3	16.796815	5.268315	534.383687		.933282
A24	201694P4_G	NOCALL	D.Low Probability	-6.288334	.276751	5337.5	7.068931	1.747699	460.109393		.933282
A24	208825P7_G	NOCALL	I.Bad Spectrum	0	0	0	0	0	0		0
A24	209189P2_G	NOCALL	D.Low Probability	-6.854706	.514096	6277.1	10.424598	3.155228	521.745948		.933282
A24	210090P15_G	NOCALL	I.Bad Spectrum	0	0	0	0	0	0		0
B01	201322P9_G	G	A.Conservative	-1.245688	.99368	6445.3	28.672435	10.645659	570.485285		1.116655
B01	201694P4_G	NOCALL	D.Low Probability	-1.269207	.560567	5337.5	11.278068	3.417871	489.057952		1.116655
B01	208825P7_G	NOCALL	I.Bad Spectrum	0	0	0	0	0	0		0
B01	209189P2_G	NOCALL	D.Low Probability	-1.105592	.995195	6277.1	39.711725	14.310326	578.516546		1.116655
B01	210090P15_G	G	A.Conservative	-1.034705	.89527	5515.6	28.71737	9.000957	450.356316		1.116655
B02	201322P9_G	G	A.Conservative	-.511025	.862945	6445.3	18.640139	8.672672	658.639238		.742794
B02	201694P4_G	NOCALL	D.Low Probability	-.898902	.345873	5337.5	10.06072	2.175186	558.059427		1.134005
B02	208825P7_G	NOCALL	I.Bad Spectrum	0	0	0	0	0	0		0
B02	209189P2_G	NOCALL	D.Low Probability	-.62498	.610934	6277.1	13.854069	3.748315	656.523781		1.134005
B02	210090P15_G	NOCALL	I.Bad Spectrum	0	0	0	0	0	0		0
B03	201322P9_G	G	A.Conservative	.217104	.919233	6445.3	14.332211	9.268809	527.110185		.537174
B03	201694P4_G	G	A.Conservative	.070322	.994801	5337.5	27.720074	14.079321	516.261504		.537174
B03	208825P7_G	NOCALL	I.Bad Spectrum	0	0	0	0	0	0		0
B03	209189P2_G	G	A.Conservative	.201816	.993372	6277.1	54.905388	34.267212	517.696984		.537174
B03	210090P15_G	NOCALL	D.Low Probability	-1.379655	.348337	5515.6	9.823567	2.193954	545.519439		1.173612
B04	201322P9_G	G	A.Conservative	-.528433	.909849	6445.3	19.464171	9.132756	594.550268		.625331
B04	201694P4_G	NOCALL	D.Low Probability	-.719098	.993161	5337.5	61.20195	14.075237	537.191186		1.061534
B04	208825P7_G	NOCALL	I.Bad Spectrum	0	0	0	0	0	0		0
B04	209189P2_G	G	A.Conservative	.616745	.994726	6277.1	38.332775	19.215487	496.354393		.458392
B04	210090P15_G	NOCALL	D.Low Probability	-.630407	.424855	5515.6	10.92175	2.627115	518.547721		1.061534
B05	201322P9_G	G	A.Conservative	.9413	.838515	6445.3	27.715393	8.456584	489.76161		1.202009
B05	201694P4_G	G	A.Conservative	.358856	.994282	5337.5	35.334927	12.787595	438.715924		.732101
B05	208825P7_G	NOCALL	I.Bad Spectrum	0	0	0	0	0	0		0
B05	209189P2_G	G	A.Conservative	1.191024	.99687	6277.1	33.336605	15.073884	424.229713		.732101
B05	210090P15_G	NOCALL	D.Low Probability	.422316	.308547	5515.6	9.782735	2.003937	459.928945		1.421886
B06	201322P9_G	G	C.Aggressive	-2.580141	.814103	6445.3	14.898507	4.928837	547.953514		1.010721
B06	201694P4_G	G	A.Conservative	-2.504068	.869824	5337.5	33.35743	8.782963	477.359927		1.010721
B06	208825P7_G	NOCALL	I.Bad Spectrum	0	0	0	0	0	0		0
B06	209189P2_G	G	A.Conservative	-2.548343	.986018	6277.1	19.401749	9.903521	536.519032		.660669
B06	210090P15_G	NOCALL	I.Bad Spectrum	0	0	0	0	0	0		0
B07	201322P9_G	G	A.Conservative	.165078	.994941	6445.3	16.567553	10.479904	540.93657		.481795
B07	201694P4_G	G	A.Conservative	-.677175	.995982	5337.5	49.014289	25.071269	521.989183		.481795
B07	208825P7_G	NOCALL	I.Bad Spectrum	0	0	0	0	0	0		0
B07	209189P2_G	G	A.Conservative	.164119	.993166	6277.1	76.558922	46.898635	524.902628		.481795
B07	210090P15_G	NOCALL	D.Low Probability	-.996786	.770621	5515.6	22.291938	4.737563	513.060158		1.187103
B08	201322P9_G	NOCALL	D.Low Probability	.174195	.992921	6445.3	35.374057	7.799279	510.209427		1.250759
B08	201694P4_G	G	A.Conservative	-.163539	.991816	5337.5	33.758498	10.984428	479.051779		.718354
B08	208825P7_G	NOCALL	I.Bad Spectrum	0	0	0	0	0	0		0
B08	209189P2_G	G	A.Conservative	.987858	.992381	6277.1	40.860334	19.185375	511.149915		.521816
B08	210090P15_G	NOCALL	D.Low Probability	-.436091	.136886	5515.6	5.283834	.942184	479.2279		1.250759
B09	201322P9_G	G	A.Conservative	-1.821826	.809524	6445.3	32.261253	8.160985	607.914534		1.223328
B09	201694P4_G	G	A.Conservative	-1.550602	.983896	5337.5	32.05727	9.906229	595.12028		.854609
B09	208825P7_G	NOCALL	I.Bad Spectrum	0	0	0	0	0	0		0
B09	209189P2_G	G	A.Conservative	-.82707	.945588	6277.1	12.413768	9.480325	535.317326		.448078
B09	210090P15_G	NOCALL	I.Bad Spectrum	0	0	0	0	0	0		0
B10	201322P9_G	NOCALL	D.Low Probability	-2.084363	.9957	6445.3	30.221525	8.111492	538.537124		1.131874
B10	201694P4_G	G	A.Conservative	-3.038491	.994938	5337.5	29.901123	10.248615	536.617838		.765988
B10	208825P7_G	NOCALL	I.Bad Spectrum	0	0	0	0	0	0		0
B10	209189P2_G	G	A.Conservative	-2.705496	.998201	6277.1	29.480715	16.982778	609.720277		.486142
B10	210090P15_G	NOCALL	D.Low Probability	-2.203318	.448541	5515.6	12.536222	2.790661	519.786932		1.131874
B11	201322P9_G	G	A.Conservative	-1.771496	.854059	6445.3	21.319989	8.570258	568.264588		.710216
B11	201694P4_G	G	A.Conservative	-1.445449	.99669	5337.5	29.277092	15.650136	553.286471		.476
B11	208825P7_G	NOCALL	I.Bad Spectrum	0	0	0	0	0	0		0
B11	209189P2_G	G	A.Conservative	-.884632	.997484	6277.1	41.197493	27.11077	591.692596		.476
B11	210090P15_G	NOCALL	I.Bad Spectrum	0	0	0	0	0	0		0
B12	201322P9_G	G	A.Conservative	-2.146929	.822177	6445.3	13.180548	8.309597	552.395328		.490424
B12	201694P4_G	G	A.Conservative	-2.191115	.997246	5337.5	40.729301	20.766121	511.98592		.490424
B12	208825P7_G	NOCALL	I.Bad Spectrum	0	0	0	0	0	0		0
B12	209189P2_G	G	A.Conservative	-2.132283	.997954	6277.1	51.507492	31.448162	534.32062		.490424
B12	210090P15_G	NOCALL	I.Bad Spectrum	0	0	0	0	0	0		0
B13	201322P9_G	NOCALL	D.Low Probability	.190007	.99543	6445.3	47.113417	11.178261	543.244606		1.380292
B13	201694P4_G	G	A.Conservative	1.353108	.995905	5337.5	26.522808	11.076829	488.226822		.572509
B13	208825P7_G	NOCALL	I.Bad Spectrum	0	0	0	0	0	0		0
B13	209189P2_G	G	A.Conservative	1.829204	.995801	6277.1	53.650186	27.484064	493.511883		.572509
B13	210090P15_G	NOCALL	D.Low Probability	-.322477	.070036	5515.6	2.73768	.542521	494.219635		1.380292
B14	201322P9_G	G	A.Conservative	-.843746	.862374	6445.3	19.61131	8.681624	586.618631		.712723
B14	201694P4_G	G	A.Conservative	-.73036	.991574	5337.5	24.845366	10.977197	534.112292		.533503
B14	208825P7_G	NOCALL	I.Bad Spectrum	0	0	0	0	0	0		0
B14	209189P2_G	G	A.Conservative	-.112293	.996254	6277.1	38.267668	20.632389	579.913361		.533503
B14	210090P15_G	NOCALL	D.Low Probability	-.95946	.119774	5515.6	4.286995	.853056	506.579155		1.251454
B15	201322P9_G	G	A.Conservative	-.538354	.848622	6445.3	23.491852	8.512461	558.982216		.866541
B15	201694P4_G	G	A.Conservative	-.57326	.991701	5337.5	39.268799	16.724941	477.771617		.544223
B15	208825P7_G	NOCALL	I.Bad Spectrum	0	0	0	0	0	0		0
B15	209189P2_G	G	A.Conservative	.054529	.996619	6277.1	59.136367	30.96977	531.530157		.544223
B15	210090P15_G	NOCALL	I.Bad Spectrum	0	0	0	0	0	0		0
B16	201322P9_G	NOCALL	D.Low Probability	.140278	.990353	6445.3	34.066748	7.744442	450.569292		1.266478
B16	201694P4_G	G	A.Conservative	.254926	.846148	5337.5	17.961141	8.503878	527.513898		.498055
B16	208825P7_G	NOCALL	I.Bad Spectrum	0	0	0	0	0	0		0
B16	209189P2_G	G	A.Conservative	.883044	.99352	6277.1	22.660221	13.049702	482.94638		.498055
B16	210090P15_G	NOCALL	D.Low Probability	-.065513	.367367	5515.6	12.5351	2.35753	438.195101		1.266478
B17	201322P9_G	G	B.Moderate	-2.18113	.832867	6445.3	22.382793	6.756017	547.359372		1.113276
B17	201694P4_G	NOCALL	D.Low Probability	-2.069927	.879975	5337.5	22.544221	5.306934	502.218098		1.113276
B17	208825P7_G	NOCALL	I.Bad Spectrum	0	0	0	0	0	0		0
B17	209189P2_G	G	A.Conservative	-1.667266	.993547	6277.1	25.070946	10.089434	550.193059		.846799
B17	210090P15_G	NOCALL	I.Bad Spectrum	0	0	0	0	0	0		0
B18	201322P9_G	G	B.Moderate	-1.990457	.84117	6445.3	33.0232	6.811334	406.372161		1.377383
B18	201694P4_G	G	A.Conservative	-2.659717	.992803	5337.5	24.735385	12.854442	411.696969		.538452
B18	208825P7_G	NOCALL	I.Bad Spectrum	0	0	0	0	0	0		0
B18	209189P2_G	G	A.Conservative	-1.441758	.993299	6277.1	33.737394	21.687772	357.874862		.538452
B18	210090P15_G	NOCALL	D.Low Probability	-2.485016	.176967	5515.6	7.010652	1.191418	427.090003		1.377383
B19	201322P9_G	G	A.Conservative	-.372582	.987009	6445.3	12.980017	9.897663	659.203137		.488088
B19	201694P4_G	G	A.Conservative	-.478074	.993278	5337.5	28.061767	16.93607	577.477312		.488088
B19	208825P7_G	NOCALL	I.Bad Spectrum	0	0	0	0	0	0		0
B19	209189P2_G	G	A.Conservative	-.343766	.99578	6277.1	43.524149	32.070403	642.067555		.488088
B19	210090P15_G	NOCALL	I.Bad Spectrum	0	0	0	0	0	0		0
B20	201322P9_G	G	A.Conservative	-.536571	.985391	6445.3	26.052459	9.928097	542.874154		.701078
B20	201694P4_G	G	A.Conservative	-.316211	.997791	5337.5	29.996714	14.647509	481.309897		.477346
B20	208825P7_G	NOCALL	I.Bad Spectrum	0	0	0	0	0	0		0
B20	209189P2_G	G	A.Conservative	.402963	.993573	6277.1	53.7494	31.268244	500.126737		.477346
B20	210090P15_G	NOCALL	D.Low Probability	-1.046462	0	5515.6	.584995	.14429	523.374415		.928591
B21	201322P9_G	G	A.Conservative	-2.839345	.991873	6445.3	23.781139	11.594491	592.699005		.672897
B21	201694P4_G	G	A.Conservative	-2.622094	.998816	5337.5	39.823167	23.044603	541.583862		.439009
B21	208825P7_G	NOCALL	I.Bad Spectrum	0	0	0	0	0	0		0
B21	209189P2_G	G	A.Conservative	-2.265313	.994544	6277.1	48.193973	33.942124	574.340277		.439009
B21	210090P15_G	NOCALL	I.Bad Spectrum	0	0	0	0	0	0		0
B22	201322P9_G	G	A.Conservative	-.348113	.810424	6445.3	7.19982	8.158652	552.250333		.386012
B22	201694P4_G	G	A.Conservative	-1.072141	.837995	5337.5	9.506587	8.42064	503.041138		.386012
B22	208825P7_G	NOCALL	I.Bad Spectrum	0	0	0	0	0	0		0
B22	209189P2_G	G	A.Conservative	-.371489	.992799	6277.1	17.264437	18.889079	583.549085		.386012
B22	210090P15_G	NOCALL	D.Low Probability	-1.367949	.322235	5515.6	5.871055	2.051524	449.409112		.812788
B23	201322P9_G	G	A.Conservative	-1.950562	.805395	6445.3	13.027578	8.131524	542.804343		.498142
B23	201694P4_G	NOCALL	D.Low Probability	-1.846556	.993627	5337.5	47.129046	9.657136	526.224192		1.14484
B23	208825P7_G	NOCALL	I.Bad Spectrum	0	0	0	0	0	0		0
B23	209189P2_G	G	A.Conservative	-1.252791	.909708	6277.1	33.630878	9.122253	603.878187		1.076323
B23	210090P15_G	NOCALL	I.Bad Spectrum	0	0	0	0	0	0		0
B24	201322P9_G	NOCALL	D.Low Probability	-3.759068	.33234	6445.3	7.079834	2.118417	538.866322		1.029065
B24	201694P4_G	NOCALL	D.Low Probability	-3.638434	.338729	5337.5	10.706187	2.111272	486.172439		1.200479
B24	208825P7_G	NOCALL	I.Bad Spectrum	0	0	0	0	0	0		0
B24	209189P2_G	NOCALL	D.Low Probability	-3.690027	.462951	6277.1	11.896947	2.865762	532.16014		1.200479
B24	210090P15_G	NOCALL	I.Bad Spectrum	0	0	0	0	0	0		0
C01	201322P9_G	G	A.Conservative	2.53763	.810856	6445.3	12.755012	8.18634	523.363513		.533337
C01	201694P4_G	NOCALL	D.Low Probability	.785228	.994051	5337.5	73.180909	14.457277	507.657888		1.239227
C01	208825P7_G	NOCALL	I.Bad Spectrum	0	0	0	0	0	0		0
C01	209189P2_G	G	A.Conservative	2.546115	.99474	6277.1	47.953635	29.664115	538.738712		.533337
C01	210090P15_G	NOCALL	I.Bad Spectrum	0	0	0	0	0	0		0
C02	201322P9_G	G	A.Conservative	2.301766	.88409	6445.3	13.392032	8.918714	550.339394		.504358
C02	201694P4_G	NOCALL	D.Low Probability	.896572	.803344	5337.5	24.747697	4.879705	511.863582		1.1987
C02	208825P7_G	NOCALL	I.Bad Spectrum	0	0	0	0	0	0		0
C02	209189P2_G	NOCALL	D.Low Probability	1.592219	.997499	6277.1	29.016357	6.82743	580.595591		1.1987
C02	210090P15_G	NOCALL	D.Low Probability	.972743	.246313	5515.6	7.727134	1.575473	483.475896		1.1987
C03	201322P9_G	G	A.Conservative	2.3615	.909196	6445.3	31.119218	9.143836	563.102981		.972227
C03	201694P4_G	G	A.Conservative	1.591382	.956656	5337.5	42.082997	9.650858	517.846075		.972227
C03	208825P7_G	NOCALL	I.Bad Spectrum	0	0	0	0	0	0		0
C03	209189P2_G	G	A.Conservative	3.441492	.995872	6277.1	34.388578	18.646761	469.241828		.512214
C03	210090P15_G	NOCALL	I.Bad Spectrum	0	0	0	0	0	0		0
C04	201322P9_G	G	A.Conservative	2.957524	.997022	6445.3	25.555947	11.206014	579.605043		.572256
C04	201694P4_G	G	A.Conservative	3.043038	.9957	5337.5	70.477006	24.680926	420.364704		.572256
C04	208825P7_G	NOCALL	D.Low Probability	3.435065	.334233	7129.7	9.577304	2.076275	538.999054		1.48724
C04	209189P2_G	G	A.Conservative	3.004825	.994949	6277.1	87.265169	36.97657	561.11105		.572256
C04	210090P15_G	NOCALL	D.Low Probability	1.45677	.161708	5515.6	7.502172	1.15491	439.005225		1.48724
C05	201322P9_G	NOCALL	D.Low Probability	.909636	.995108	6445.3	27.51662	6.785824	545.006592		1.342539
C05	201694P4_G	G	A.Conservative	1.551425	.856467	5337.5	29.773534	8.64011	471.491196		.802813
C05	208825P7_G	NOCALL	I.Bad Spectrum	0	0	0	0	0	0		0
C05	209189P2_G	G	A.Conservative	1.772613	.995079	6277.1	31.315961	22.873404	561.585002		.513546
C05	210090P15_G	NOCALL	I.Bad Spectrum	0	0	0	0	0	0		0
C06	201322P9_G	G	A.Conservative	-.482996	.898682	6445.3	35.332272	9.020219	549.610931		1.155613
C06	201694P4_G	G	A.Conservative	-.836391	.989766	5337.5	59.136193	12.047128	532.622513		1.155613
C06	208825P7_G	NOCALL	I.Bad Spectrum	0	0	0	0	0	0		0
C06	209189P2_G	G	A.Conservative	-.783805	.999163	6277.1	22.842069	14.420676	542.519177		.509683
C06	210090P15_G	NOCALL	I.Bad Spectrum	0	0	0	0	0	0		0
C07	201322P9_G	NOCALL	D.Low Probability	.889078	.46758	6445.3	6.000792	2.928499	603.750846		.710024
C07	201694P4_G	NOCALL	D.Low Probability	-.100195	.077091	5337.5	1.487574	.560274	551.086034		.710024
C07	208825P7_G	NOCALL	I.Bad Spectrum	0	0	0	0	0	0		0
C07	209189P2_G	NOCALL	D.Low Probability	.64637	.240711	6277.1	3.267829	1.535574	590.274912		.710024
C07	210090P15_G	NOCALL	I.Bad Spectrum	0	0	0	0	0	0		0
C08	201322P9_G	NOCALL	D.Low Probability	1.384794	.992959	6445.3	42.481669	9.29542	527.649181		1.406054
C08	201694P4_G	G	A.Conservative	1.63681	.992285	5337.5	53.755733	22.857511	513.07155		.5291
C08	208825P7_G	NOCALL	I.Bad Spectrum	0	0	0	0	0	0		0
C08	209189P2_G	G	A.Conservative	2.320819	.998114	6277.1	76.306558	39.484269	553.514742		.5291
C08	210090P15_G	NOCALL	D.Low Probability	1.252348	.326427	5515.6	10.754064	2.056357	504.228597		1.203303
C09	201322P9_G	G	A.Conservative	1.867255	.997223	6445.3	32.279798	10.589792	516.060125		1.041951
C09	201694P4_G	G	A.Conservative	1.583125	.881326	5337.5	19.981266	8.905955	478.453284		.539528
C09	208825P7_G	NOCALL	I.Bad Spectrum	0	0	0	0	0	0		0
C09	209189P2_G	G	A.Conservative	2.099029	.994486	6277.1	32.66957	17.271941	473.599475		.539528
C09	210090P15_G	NOCALL	D.Low Probability	1.190196	.69718	5515.6	17.867664	4.303565	449.188235		1.198339
C10	201322P9_G	NOCALL	D.Low Probability	.827697	.996657	6445.3	39.974351	9.980239	599.169469		1.224112
C10	201694P4_G	NOCALL	D.Low Probability	.258914	.992947	5337.5	51.42466	10.315621	538.547476		1.224112
C10	208825P7_G	NOCALL	I.Bad Spectrum	0	0	0	0	0	0		0
C10	209189P2_G	G	A.Conservative	1.761191	.99462	6277.1	57.587269	32.581361	584.054305		.498892
C10	210090P15_G	NOCALL	I.Bad Spectrum	0	0	0	0	0	0		0
C11	201322P9_G	G	A.Conservative	-.431034	.996867	6445.3	27.662756	10.54824	602.012759		.90468
C11	201694P4_G	G	A.Conservative	.138591	.997147	5337.5	36.704276	18.737909	476.705131		.497642
C11	208825P7_G	NOCALL	I.Bad Spectrum	0	0	0	0	0	0		0
C11	209189P2_G	G	A.Conservative	1.111574	.99359	6277.1	38.099493	23.366174	505.346574		.497642
C11	210090P15_G	NOCALL	D.Low Probability	-.694659	.552114	5515.6	13.919544	3.406668	549.3564		1.266664
C12	201322P9_G	G	A.Conservative	-.340463	.984752	6445.3	23.710833	9.915413	522.112881		.735807
C12	201694P4_G	G	A.Conservative	-.172352	.996121	5337.5	42.45756	21.658642	455.319461		.489352
C12	208825P7_G	NOCALL	I.Bad Spectrum	0	0	0	0	0	0		0
C12	209189P2_G	G	A.Conservative	.706967	.994464	6277.1	39.734718	24.662632	443.452417		.489352
C12	210090P15_G	NOCALL	D.Low Probability	-.900672	.879541	5515.6	26.000526	5.36623	509.509009		1.320224
C13	201322P9_G	G	A.Conservative	1.876975	.808814	6445.3	21.411992	8.137597	608.213656		.953593
C13	201694P4_G	G	A.Conservative	1.453089	.998268	5337.5	24.747851	12.628973	595.435681		.558543
C13	208825P7_G	NOCALL	I.Bad Spectrum	0	0	0	0	0	0		0
C13	209189P2_G	G	A.Conservative	2.186365	.994988	6277.1	24.838943	15.499689	580.112271		.558543
C13	210090P15_G	NOCALL	D.Low Probability	1.086171	.127767	5515.6	5.308773	.871261	570.938487		1.37936
C14	201322P9_G	G	A.Conservative	1.534556	.8596	6445.3	23.228922	8.627965	549.169049		.763551
C14	201694P4_G	G	A.Conservative	.76954	.997933	5337.5	34.128912	13.873417	478.756039		.481249
C14	208825P7_G	NOCALL	I.Bad Spectrum	0	0	0	0	0	0		0
C14	209189P2_G	G	A.Conservative	1.577492	.995375	6277.1	35.61094	17.666239	488.15755		.481249
C14	210090P15_G	NOCALL	I.Bad Spectrum	0	0	0	0	0	0		0
C15	201322P9_G	NOCALL	D.Low Probability	.85514	.595766	6445.3	19.572248	3.628971	600.000117		1.410579
C15	201694P4_G	G	A.Conservative	.226866	.996844	5337.5	33.163172	13.861425	490.131404		.547035
C15	208825P7_G	NOCALL	I.Bad Spectrum	0	0	0	0	0	0		0
C15	209189P2_G	G	A.Conservative	1.006701	.997071	6277.1	29.153097	15.092562	539.302773		.547035
C15	210090P15_G	NOCALL	D.Low Probability	.433113	.142632	5515.6	6.374143	.966079	528.99972		1.410579
C16	201322P9_G	G	A.Conservative	.716338	.996038	6445.3	13.833054	10.968636	536.346125		.405478
C16	201694P4_G	G	A.Conservative	.229475	.997952	5337.5	32.380579	20.224223	463.029981		.405478
C16	208825P7_G	NOCALL	D.Low Probability	2.643922	.451228	7129.7	8.157048	2.769089	523.503607		1.157017
C16	209189P2_G	G	A.Conservative	.727688	.997046	6277.1	39.425627	30.173721	519.354482		.405478
C16	210090P15_G	G	A.Conservative	-.073151	.993921	5515.6	32.217466	10.494912	538.676378		.720636
C17	201322P9_G	G	A.Conservative	-.260609	.997177	6445.3	23.025315	15.515797	626.949707		.52594
C17	201694P4_G	G	A.Conservative	-.742429	.99798	5337.5	39.329707	19.973992	537.856515		.52594
C17	208825P7_G	NOCALL	I.Bad Spectrum	0	0	0	0	0	0		0
C17	209189P2_G	G	A.Conservative	-.273058	.998254	6277.1	59.818945	38.698957	608.279392		.52594
C17	210090P15_G	NOCALL	D.Low Probability	-.31955	.399824	5515.6	10.653926	2.508315	539.499145		1.048815
C18	201322P9_G	G	A.Conservative	-.021378	.996864	6445.3	18.592297	11.561441	548.466717		.508479
C18	201694P4_G	G	A.Conservative	-1.161544	.994378	5337.5	39.157377	19.408958	478.185484		.508479
C18	208825P7_G	NOCALL	I.Bad Spectrum	0	0	0	0	0	0		0
C18	209189P2_G	G	A.Conservative	-.025917	.996213	6277.1	69.096961	41.534966	531.944328		.508479
C18	210090P15_G	NOCALL	D.Low Probability	-1.499824	.206481	5515.6	5.589482	1.40203	495.047286		1.023422
C19	201322P9_G	NOCALL	D.Low Probability	.599638	.996617	6445.3	35.693722	9.906712	616.171389		1.291448
C19	201694P4_G	G	A.Conservative	-.354716	.995863	5337.5	39.986662	17.610483	532.336376		.690212
C19	208825P7_G	NOCALL	I.Bad Spectrum	0	0	0	0	0	0		0
C19	209189P2_G	G	A.Conservative	1.822167	.996183	6277.1	22.383977	19.150163	563.499484		.480409
C19	210090P15_G	NOCALL	I.Bad Spectrum	0	0	0	0	0	0		0
C20	201322P9_G	NOCALL	D.Low Probability	2.107058	.805254	6445.3	26.969132	4.878437	520.419421		1.459033
C20	201694P4_G	G	A.Conservative	1.819081	.994313	5337.5	21.331622	10.331861	462.216328		.526083
C20	208825P7_G	NOCALL	I.Bad Spectrum	0	0	0	0	0	0		0
C20	209189P2_G	G	A.Conservative	3.201664	.992954	6277.1	23.510414	13.651139	401.762532		.526083
C20	210090P15_G	NOCALL	D.Low Probability	1.465373	.594295	5515.6	24.340459	3.66552	496.460955		1.459033
C21	201322P9_G	G	A.Conservative	1.589649	.99674	6445.3	14.216918	9.992804	500.159347		.516907
C21	201694P4_G	G	A.Conservative	.622764	.997482	5337.5	26.44308	14.339182	507.259783		.516907
C21	208825P7_G	NOCALL	I.Bad Spectrum	0	0	0	0	0	0		0
C21	209189P2_G	G	A.Conservative	1.637489	.996857	6277.1	28.200121	19.088569	488.589859		.516907
C21	210090P15_G	NOCALL	D.Low Probability	.636538	.185533	5515.6	4.257156	1.279974	492.144927		.958252
C22	201322P9_G	G	A.Conservative	1.105223	.867015	6445.3	24.455158	8.716899	553.816039		.933639
C22	201694P4_G	G	A.Conservative	1.199552	.997122	5337.5	35.72748	19.82323	518.226776		.477661
C22	208825P7_G	NOCALL	I.Bad Spectrum	0	0	0	0	0	0		0
C22	209189P2_G	G	A.Conservative	1.690371	.995855	6277.1	36.922494	24.692533	539.441746		.477661
C22	210090P15_G	NOCALL	D.Low Probability	.700762	.635008	5515.6	18.285694	3.928956	492.690073		1.24342
C23	201322P9_G	G	A.Conservative	-1.65303	.840143	6445.3	27.06204	8.430604	560.590514		1.073183
C23	201694P4_G	NOCALL	D.Low Probability	-2.310282	.602284	5337.5	16.789358	3.683028	574.772259		1.213045
C23	208825P7_G	NOCALL	I.Bad Spectrum	0	0	0	0	0	0		0
C23	209189P2_G	G	C.Aggressive	-1.76716	.968784	6277.1	21.41781	5.835944	633.646863		1.213045
C23	210090P15_G	NOCALL	I.Bad Spectrum	0	0	0	0	0	0		0
C24	201322P9_G	NOCALL	D.Low Probability	-2.122577	.750285	6445.3	19.52931	4.578503	522.149214		1.224123
C24	201694P4_G	NOCALL	D.Low Probability	-2.296871	.873696	5337.5	28.676853	5.280208	465.554273		1.224123
C24	208825P7_G	NOCALL	I.Bad Spectrum	0	0	0	0	0	0		0
C24	209189P2_G	NOCALL	D.Low Probability	-2.12601	.74956	6277.1	20.098679	4.544573	517.120237		1.224123
C24	210090P15_G	NOCALL	D.Low Probability	-2.158285	.26076	5515.6	8.743801	1.674696	419.358045		1.224123
D01	201322P9_G	G	A.Conservative	1.998875	.861581	6445.3	19.319509	8.654232	512.855069		.852977
D01	201694P4_G	G	A.Conservative	1.223199	.996347	5337.5	35.155247	12.133542	487.225974		.852977
D01	208825P7_G	NOCALL	I.Bad Spectrum	0	0	0	0	0	0		0
D01	209189P2_G	G	A.Conservative	1.386397	.997663	6277.1	14.813311	11.768994	540.482398		.495446
D01	210090P15_G	NOCALL	I.Bad Spectrum	0	0	0	0	0	0		0
D02	201322P9_G	G	C.Aggressive	1.867756	.991281	6445.3	27.131858	6.374619	599.759251		1.185555
D02	201694P4_G	NOCALL	D.Low Probability	1.335904	.217093	5337.5	7.484994	1.391756	536.383364		1.185555
D02	208825P7_G	NOCALL	I.Bad Spectrum	0	0	0	0	0	0		0
D02	209189P2_G	NOCALL	D.Low Probability	1.894056	.290251	6277.1	8.045637	1.824919	598.973023		1.185555
D02	210090P15_G	NOCALL	I.Bad Spectrum	0	0	0	0	0	0		0
D03	201322P9_G	G	A.Conservative	2.815039	.824553	6445.3	19.883176	8.334419	530.718912		.774969
D03	201694P4_G	G	A.Conservative	2.257323	.993266	5337.5	45.571443	11.959319	523.455584		.940694
D03	208825P7_G	NOCALL	I.Bad Spectrum	0	0	0	0	0	0		0
D03	209189P2_G	G	A.Conservative	3.166246	.993135	6277.1	32.909182	19.674565	524.872034		.53215
D03	210090P15_G	NOCALL	I.Bad Spectrum	0	0	0	0	0	0		0
D04	201322P9_G	G	A.Conservative	2.98912	.953969	6445.3	37.70408	9.616012	524.456469		1.175821
D04	201694P4_G	G	A.Conservative	3.410458	.993495	5337.5	24.834388	11.722562	464.743326		.548175
D04	208825P7_G	NOCALL	I.Bad Spectrum	0	0	0	0	0	0		0
D04	209189P2_G	G	A.Conservative	4.149101	.991709	6277.1	37.185903	20.997286	446.295572		.548175
D04	210090P15_G	NOCALL	D.Low Probability	2.3997	.131141	5515.6	5.166631	.902921	485.405025		1.368501
D05	201322P9_G	G	A.Conservative	2.205456	.991083	6445.3	32.47482	14.826004	534.272233		1.218062
D05	201694P4_G	NOCALL	D.Low Probability	1.613005	.285689	5337.5	9.008427	1.812323	511.956492		1.101244
D05	208825P7_G	NOCALL	I.Bad Spectrum	0	0	0	0	0	0		0
D05	209189P2_G	G	A.Conservative	2.019772	.996319	6277.1	34.652259	15.574403	563.826711		.707497
D05	210090P15_G	NOCALL	I.Bad Spectrum	0	0	0	0	0	0		0
D06	201322P9_G	G	A.Conservative	.276456	.998683	6445.3	20.051484	10.21717	561.354976		.738322
D06	201694P4_G	NOCALL	D.Low Probability	.079098	.993692	5337.5	60.630575	12.827729	549.513098		1.281786
D06	208825P7_G	NOCALL	I.Bad Spectrum	0	0	0	0	0	0		0
D06	209189P2_G	G	A.Conservative	.915498	.995203	6277.1	44.144245	29.725456	558.866547		.496205
D06	210090P15_G	NOCALL	I.Bad Spectrum	0	0	0	0	0	0		0
D07	201322P9_G	G	A.Conservative	2.105909	.931752	6445.3	27.589681	9.38365	589.013789		1.129472
D07	201694P4_G	NOCALL	D.Low Probability	1.629545	.953308	5337.5	27.13376	5.793017	546.787138		1.279575
D07	208825P7_G	NOCALL	I.Bad Spectrum	0	0	0	0	0	0		0
D07	209189P2_G	G	A.Conservative	1.996321	.990272	6277.1	22.652236	15.46395	517.632594		.538234
D07	210090P15_G	NOCALL	I.Bad Spectrum	0	0	0	0	0	0		0
D08	201322P9_G	G	B.Moderate	2.282982	.833243	6445.3	25.750226	6.790885	549.856565		1.102354
D08	201694P4_G	G	A.Conservative	2.562043	.995695	5337.5	33.11654	12.568403	518.011169		.559114
D08	208825P7_G	NOCALL	I.Bad Spectrum	0	0	0	0	0	0		0
D08	209189P2_G	G	A.Conservative	2.771347	.993149	6277.1	51.1271	24.056581	549.269664		.559114
D08	210090P15_G	NOCALL	I.Bad Spectrum	0	0	0	0	0	0		0
D09	201322P9_G	G	A.Conservative	2.867738	.950018	6445.3	20.697431	9.547159	500.703875		.725387
D09	201694P4_G	G	A.Conservative	2.466793	.993124	5337.5	37.346028	18.788782	466.374499		.506389
D09	208825P7_G	NOCALL	I.Bad Spectrum	0	0	0	0	0	0		0
D09	209189P2_G	G	A.Conservative	3.774041	.996176	6277.1	39.489984	24.560838	480.247356		.506389
D09	210090P15_G	NOCALL	I.Bad Spectrum	0	0	0	0	0	0		0
D10	201322P9_G	G	A.Conservative	.889456	.866262	6445.3	28.815808	8.70058	571.958527		1.12751
D10	201694P4_G	G	A.Conservative	.733773	.993936	5337.5	32.312196	10.087236	531.243867		.877748
D10	208825P7_G	NOCALL	I.Bad Spectrum	0	0	0	0	0	0		0
D10	209189P2_G	G	A.Conservative	.653054	.994582	6277.1	36.801632	15.824233	550.741051		.732558
D10	210090P15_G	NOCALL	I.Bad Spectrum	0	0	0	0	0	0		0
D11	201322P9_G	G	A.Conservative	1.79171	.935861	6445.3	15.093115	9.39329	548.977997		.519235
D11	201694P4_G	G	A.Conservative	.751945	.996323	5337.5	55.277989	26.803263	490.274383		.519235
D11	208825P7_G	NOCALL	I.Bad Spectrum	0	0	0	0	0	0		0
D11	209189P2_G	G	A.Conservative	1.787575	.995698	6277.1	66.482183	39.878733	534.029928		.519235
D11	210090P15_G	NOCALL	I.Bad Spectrum	0	0	0	0	0	0		0
D12	201322P9_G	G	A.Conservative	-1.54819	.832317	6445.3	21.779135	8.406636	526.538887		.779192
D12	201694P4_G	G	A.Conservative	-.823656	.995735	5337.5	43.222316	25.686763	499.520932		.497354
D12	208825P7_G	NOCALL	I.Bad Spectrum	0	0	0	0	0	0		0
D12	209189P2_G	G	A.Conservative	-.507422	.996482	6277.1	46.316743	32.751831	539.362052		.497354
D12	210090P15_G	NOCALL	I.Bad Spectrum	0	0	0	0	0	0		0
D13	201322P9_G	G	A.Conservative	2.28241	.990598	6445.3	23.980192	15.628364	631.524131		.503368
D13	201694P4_G	G	A.Conservative	2.006201	.996164	5337.5	51.425406	26.968773	551.652106		.503368
D13	208825P7_G	NOCALL	I.Bad Spectrum	0	0	0	0	0	0		0
D13	209189P2_G	G	A.Conservative	2.282478	.995725	6277.1	78.383612	49.447445	612.875741		.503368
D13	210090P15_G	NOCALL	D.Low Probability	2.010325	.130762	5515.6	2.705054	.947987	525.533049		.76541
D14	201322P9_G	G	A.Conservative	2.833467	.993416	6445.3	21.060547	11.025384	553.855675		.527662
D14	201694P4_G	G	A.Conservative	1.905072	.996142	5337.5	85.764781	36.761675	516.775836		.527662
D14	208825P7_G	NOCALL	I.Bad Spectrum	0	0	0	0	0	0		0
D14	209189P2_G	G	A.Conservative	2.833142	.996697	6277.1	81.891469	41.577606	539.889519		.527662
D14	210090P15_G	NOCALL	D.Low Probability	1.260675	.124957	5515.6	4.481464	.919514	514.105773		1.218461
D15	201322P9_G	G	A.Conservative	2.484305	.991616	6445.3	29.184875	12.153115	558.237617		.78902
D15	201694P4_G	G	A.Conservative	2.200203	.994519	5337.5	44.085872	21.296212	502.741023		.533532
D15	208825P7_G	NOCALL	I.Bad Spectrum	0	0	0	0	0	0		0
D15	209189P2_G	G	A.Conservative	3.36401	.993638	6277.1	49.894245	29.309625	459.754619		.533532
D15	210090P15_G	NOCALL	I.Bad Spectrum	0	0	0	0	0	0		0
D16	201322P9_G	G	A.Conservative	2.729278	.800782	6445.3	11.53813	8.056466	535.672138		.53253
D16	201694P4_G	G	A.Conservative	1.656068	.996359	5337.5	38.135212	21.265782	523.410757		.53253
D16	208825P7_G	NOCALL	I.Bad Spectrum	0	0	0	0	0	0		0
D16	209189P2_G	G	A.Conservative	2.736319	.994664	6277.1	42.673475	28.82621	520.222298		.53253
D16	210090P15_G	NOCALL	I.Bad Spectrum	0	0	0	0	0	0		0
D17	201322P9_G	G	A.Conservative	-.383681	.807928	6445.3	12.907561	8.13044	541.722617		.485813
D17	201694P4_G	G	A.Conservative	-.736296	.996615	5337.5	44.019619	21.863561	524.788492		.485813
D17	208825P7_G	NOCALL	I.Bad Spectrum	0	0	0	0	0	0		0
D17	209189P2_G	G	A.Conservative	-.366677	.995325	6277.1	50.549243	30.732214	528.640962		.485813
D17	210090P15_G	NOCALL	I.Bad Spectrum	0	0	0	0	0	0		0
D18	201322P9_G	NOCALL	D.Low Probability	-2.367127	.996774	6445.3	22.848024	6.792116	544.727248		1.139961
D18	201694P4_G	G	A.Conservative	-2.870426	.991463	5337.5	16.576585	11.432322	504.780246		.408688
D18	208825P7_G	NOCALL	I.Bad Spectrum	0	0	0	0	0	0		0
D18	209189P2_G	G	A.Conservative	-3.218322	.997582	6277.1	21.169313	17.835241	564.063893		.408688
D18	210090P15_G	NOCALL	I.Bad Spectrum	0	0	0	0	0	0		0
D19	201322P9_G	NOCALL	D.Low Probability	1.408495	.772783	6445.3	16.861252	4.70068	547.084605		1.220304
D19	201694P4_G	G	A.Conservative	2.034662	.814911	5337.5	14.338464	8.196746	554.000715		.548337
D19	208825P7_G	NOCALL	I.Bad Spectrum	0	0	0	0	0	0		0
D19	209189P2_G	G	A.Conservative	1.928394	.993778	6277.1	21.602589	17.206658	563.41905		.548337
D19	210090P15_G	NOCALL	I.Bad Spectrum	0	0	0	0	0	0		0
D20	201322P9_G	NOCALL	D.Low Probability	3.78633	.990486	6445.3	28.860017	6.217226	463.23538		1.256608
D20	201694P4_G	G	A.Conservative	3.472891	.99484	5337.5	33.813326	14.164507	497.599794		.540462
D20	208825P7_G	NOCALL	I.Bad Spectrum	0	0	0	0	0	0		0
D20	209189P2_G	G	A.Conservative	4.670002	.994791	6277.1	45.82307	23.602302	482.284151		.540462
D20	210090P15_G	NOCALL	D.Low Probability	3.171658	.695002	5515.6	23.904291	4.263065	445.254062		1.256608
D21	201322P9_G	NOCALL	D.Low Probability	2.353744	.991904	6445.3	57.882375	11.330804	523.011396		1.321685
D21	201694P4_G	G	A.Conservative	2.22244	.992904	5337.5	65.622558	29.831233	498.286305		.480553
D21	208825P7_G	NOCALL	I.Bad Spectrum	0	0	0	0	0	0		0
D21	209189P2_G	G	A.Conservative	3.078333	.995906	6277.1	71.951508	40.259675	525.568115		.480553
D21	210090P15_G	NOCALL	D.Low Probability	1.572926	.088908	5515.6	4.378162	.713221	515.125181		1.321685
D22	201322P9_G	G	A.Conservative	.157625	.998366	6445.3	21.537779	10.651664	655.233296		.6411
D22	201694P4_G	G	A.Conservative	-.174001	.997348	5337.5	48.501516	19.440832	560.793701		.6411
D22	208825P7_G	NOCALL	I.Bad Spectrum	0	0	0	0	0	0		0
D22	209189P2_G	G	A.Conservative	1.617689	.930275	6277.1	9.116628	9.398822	486.302806		.42195
D22	210090P15_G	NOCALL	D.Low Probability	-.479717	.259213	5515.6	5.940399	1.668661	564.353141		.802211
D23	201322P9_G	G	A.Conservative	1.71383	.994972	6445.3	26.724485	13.351767	552.599212		.509892
D23	201694P4_G	NOCALL	D.Low Probability	.070569	.991945	5337.5	34.587138	8.087913	525.296385		1.099795
D23	208825P7_G	NOCALL	I.Bad Spectrum	0	0	0	0	0	0		0
D23	209189P2_G	G	A.Conservative	1.429566	.939819	6277.1	19.594237	9.448927	582.244545		.509892
D23	210090P15_G	NOCALL	D.Low Probability	.282963	.234637	5515.6	6.256676	1.516776	500.495053		1.099795
D24	201322P9_G	G	C.Aggressive	-2.703425	.960743	6445.3	15.576755	5.791892	581.823832		1.050017
D24	201694P4_G	NOCALL	D.Low Probability	-2.667891	.296386	5337.5	6.48411	1.866725	506.065734		1.050017
D24	208825P7_G	NOCALL	I.Bad Spectrum	0	0	0	0	0	0		0
D24	209189P2_G	NOCALL	D.Low Probability	-2.465708	.518232	6277.1	8.908048	3.192347	557.785787		1.050017
D24	210090P15_G	NOCALL	I.Bad Spectrum	0	0	0	0	0	0		0
E01	201322P9_G	G	A.Conservative	-.616064	.956982	6445.3	30.057303	9.588096	578.145182		.971869
E01	201694P4_G	NOCALL	D.Low Probability	-.194676	.590559	5337.5	18.594665	3.601863	481.262167		1.250237
E01	208825P7_G	NOCALL	I.Bad Spectrum	0	0	0	0	0	0		0
E01	209189P2_G	G	A.Conservative	.616689	.9943	6277.1	21.470485	12.359538	504.276044		.500444
E01	210090P15_G	NOCALL	I.Bad Spectrum	0	0	0	0	0	0		0
E02	201322P9_G	G	A.Conservative	-1.557223	.984088	6445.3	23.783386	9.884387	507.056305		.734118
E02	201694P4_G	NOCALL	D.Low Probability	-2.135436	.576625	5337.5	16.988524	3.544354	533.392969		1.133192
E02	208825P7_G	NOCALL	I.Bad Spectrum	0	0	0	0	0	0		0
E02	209189P2_G	NOCALL	D.Low Probability	-2.171672	.893842	6277.1	20.956263	5.412324	587.954611		1.133192
E02	210090P15_G	NOCALL	D.Low Probability	-2.189902	.117602	5515.6	3.701961	.804851	522.611397		1.133192
E03	201322P9_G	G	A.Conservative	-2.288643	.991385	6445.3	31.47756	10.871839	569.077446		.924089
E03	201694P4_G	G	A.Conservative	-2.207369	.996942	5337.5	30.154474	13.33301	506.984254		.518911
E03	208825P7_G	NOCALL	I.Bad Spectrum	0	0	0	0	0	0		0
E03	209189P2_G	G	A.Conservative	-2.060874	.994734	6277.1	56.048224	30.131435	563.285898		.518911
E03	210090P15_G	NOCALL	D.Low Probability	-1.709853	.298974	5515.6	9.55784	1.913765	456.907576		1.252132
E04	201322P9_G	G	A.Conservative	.209053	.862421	6445.3	14.591928	8.691469	462.127422		.504171
E04	201694P4_G	G	A.Conservative	-.130899	.995436	5337.5	54.742748	25.540845	441.693993		.504171
E04	208825P7_G	NOCALL	I.Bad Spectrum	0	0	0	0	0	0		0
E04	209189P2_G	G	A.Conservative	.147997	.992223	6277.1	61.470844	35.305367	441.571102		.504171
E04	210090P15_G	NOCALL	D.Low Probability	-1.389915	.229624	5515.6	8.061247	1.536122	473.865616		1.32026
E05	201322P9_G	G	A.Conservative	-.501488	.995345	6445.3	18.584129	10.126703	499.021854		.511385
E05	201694P4_G	G	A.Conservative	-1.573793	.997753	5337.5	41.385141	13.720988	475.09108		.758387
E05	208825P7_G	NOCALL	I.Bad Spectrum	0	0	0	0	0	0		0
E05	209189P2_G	G	A.Conservative	-.462364	.996511	6277.1	60.142585	31.700448	487.872634		.511385
E05	210090P15_G	NOCALL	D.Low Probability	-1.935763	.17131	5515.6	6.032648	1.150368	505.75311		1.264348
E06	201322P9_G	G	A.Conservative	-4.401906	.839685	6445.3	22.991232	8.455849	527.313927		.845577
E06	201694P4_G	G	A.Conservative	-2.73368	.99704	5337.5	27.646115	14.715118	501.396257		.478574
E06	208825P7_G	NOCALL	I.Bad Spectrum	0	0	0	0	0	0		0
E06	209189P2_G	G	A.Conservative	-2.865279	.996581	6277.1	33.370974	21.716359	478.076835		.478574
E06	210090P15_G	NOCALL	I.Bad Spectrum	0	0	0	0	0	0		0
E07	201322P9_G	G	A.Conservative	-3.430207	.897666	6445.3	21.699947	9.046579	523.008964		.656714
E07	201694P4_G	G	A.Conservative	-3.541508	.841427	5337.5	14.873056	8.479357	534.239144		.479043
E07	208825P7_G	NOCALL	I.Bad Spectrum	0	0	0	0	0	0		0
E07	209189P2_G	G	A.Conservative	-3.597038	.99522	6277.1	32.371143	21.758595	516.852536		.479043
E07	210090P15_G	NOCALL	D.Low Probability	-2.263851	.137177	5515.6	3.885491	.93006	464.56116		1.043841
E08	201322P9_G	NOCALL	D.Low Probability	-1.527471	.992787	6445.3	51.792601	12.460043	549.692044		1.274328
E08	201694P4_G	G	A.Conservative	-2.144259	.996518	5337.5	38.124757	19.459839	478.531386		.521821
E08	208825P7_G	NOCALL	I.Bad Spectrum	0	0	0	0	0	0		0
E08	209189P2_G	G	A.Conservative	-2.049722	.995813	6277.1	49.403897	30.70093	507.596924		.521821
E08	210090P15_G	NOCALL	D.Low Probability	-1.749866	.187199	5515.6	6.396357	1.265903	514.380864		1.274328
E09	201322P9_G	G	A.Conservative	.111256	.993771	6445.3	22.360413	11.677919	503.675991		.53917
E09	201694P4_G	G	A.Conservative	.335955	.997642	5337.5	43.231431	18.01489	435.226276		.53917
E09	208825P7_G	NOCALL	D.Low Probability	.735618	.386882	7129.7	7.787983	2.392325	365.344129		1.084436
E09	209189P2_G	G	A.Conservative	.125333	.995882	6277.1	68.968237	34.8114	487.751155		.53917
E09	210090P15_G	NOCALL	D.Low Probability	-1.2341	.175738	5515.6	5.37677	1.191772	478.966552		1.084436
E10	201322P9_G	G	A.Conservative	-3.249204	.856249	6445.3	17.521072	8.605312	554.722121		.74396
E10	201694P4_G	G	A.Conservative	-2.636115	.997321	5337.5	33.248248	16.237665	498.683647		.527326
E10	208825P7_G	NOCALL	I.Bad Spectrum	0	0	0	0	0	0		0
E10	209189P2_G	G	A.Conservative	-2.75773	.995218	6277.1	42.95699	25.110868	478.903305		.527326
E10	210090P15_G	G	A.Conservative	-1.61861	.950412	5515.6	36.957075	9.69252	454.761189		1.034427
E11	201322P9_G	G	B.Moderate	-2.214419	.959862	6445.3	38.727252	7.71196	517.671802		1.310423
E11	201694P4_G	G	A.Conservative	-1.677916	.997311	5337.5	23.703104	12.032653	463.311687		.4472
E11	208825P7_G	NOCALL	I.Bad Spectrum	0	0	0	0	0	0		0
E11	209189P2_G	G	A.Conservative	-1.921935	.997754	6277.1	31.235708	19.224858	456.220154		.4472
E11	210090P15_G	NOCALL	I.Bad Spectrum	0	0	0	0	0	0		0
E12	201322P9_G	NOCALL	D.Low Probability	-3.92535	.998157	6445.3	25.36855	8.033611	540.432181		1.216293
E12	201694P4_G	G	A.Conservative	-3.079925	.911868	5337.5	13.40373	9.152863	490.915013		.49201
E12	208825P7_G	NOCALL	I.Bad Spectrum	0	0	0	0	0	0		0
E12	209189P2_G	G	A.Conservative	-3.865494	.997232	6277.1	21.008477	16.541211	562.983074		.49201
E12	210090P15_G	NOCALL	I.Bad Spectrum	0	0	0	0	0	0		0
E13	201322P9_G	NOCALL	D.Low Probability	-1.940657	.559992	6445.3	9.706949	3.412961	571.783436		1.14569
E13	201694P4_G	G	A.Conservative	-.616274	.956602	5337.5	34.427515	9.604342	435.670153		1.14569
E13	208825P7_G	NOCALL	I.Bad Spectrum	0	0	0	0	0	0		0
E13	209189P2_G	G	A.Conservative	-.32017	.858311	6277.1	15.623732	8.628926	602.17121		.723363
E13	210090P15_G	NOCALL	I.Bad Spectrum	0	0	0	0	0	0		0
E14	201322P9_G	G	A.Conservative	-2.994074	.987636	6445.3	14.7854	9.985659	630.069208		.44997
E14	201694P4_G	G	A.Conservative	-2.543214	.996923	5337.5	48.37603	25.670352	585.142613		.44997
E14	208825P7_G	NOCALL	I.Bad Spectrum	0	0	0	0	0	0		0
E14	209189P2_G	G	A.Conservative	-2.993098	.995125	6277.1	65.257853	42.516826	614.282168		.44997
E14	210090P15_G	NOCALL	D.Low Probability	-2.206912	.162103	5515.6	4.780888	1.113341	536.871335		.946578
E15	201322P9_G	NOCALL	D.Low Probability	-.999188	.997659	6445.3	49.152935	11.962139	537.292774		1.294478
E15	201694P4_G	G	A.Conservative	-.672383	.996852	5337.5	31.569961	15.595103	424.618769		.53618
E15	208825P7_G	NOCALL	I.Bad Spectrum	0	0	0	0	0	0		0
E15	209189P2_G	G	A.Conservative	-.74424	.996364	6277.1	37.513815	23.238587	452.219221		.53618
E15	210090P15_G	NOCALL	D.Low Probability	-1.248901	.115664	5515.6	4.077427	.83615	500.855125		1.294478
E16	201322P9_G	G	A.Conservative	-1.937622	.993079	6445.3	25.716286	10.508691	507.437901		.697427
E16	201694P4_G	G	A.Conservative	-1.585329	.996647	5337.5	52.691277	21.174662	494.21478		.503553
E16	208825P7_G	NOCALL	I.Bad Spectrum	0	0	0	0	0	0		0
E16	209189P2_G	G	A.Conservative	-1.21177	.997257	6277.1	67.608241	32.872304	505.391345		.503553
E16	210090P15_G	NOCALL	D.Low Probability	-2.227113	.20355	5515.6	6.921449	1.374848	513.281497		1.192679
E17	201322P9_G	G	B.Moderate	-3.449992	.94857	6445.3	31.501052	7.618206	547.452902		1.256746
E17	201694P4_G	G	A.Conservative	-2.673417	.998335	5337.5	43.408535	14.162413	514.864194		.736
E17	208825P7_G	NOCALL	I.Bad Spectrum	0	0	0	0	0	0		0
E17	209189P2_G	G	A.Conservative	-1.693879	.99761	6277.1	17.674019	15.981986	541.741964		.515372
E17	210090P15_G	NOCALL	I.Bad Spectrum	0	0	0	0	0	0		0
E18	201322P9_G	G	A.Conservative	-3.747728	.904536	6445.3	25.344823	9.114965	480.252489		.865831
E18	201694P4_G	G	A.Conservative	-4.016103	.998053	5337.5	27.545249	17.328854	465.869106		.468314
E18	208825P7_G	NOCALL	I.Bad Spectrum	0	0	0	0	0	0		0
E18	209189P2_G	G	A.Conservative	-4.151682	.993826	6277.1	28.706547	22.074589	448.639332		.468314
E18	210090P15_G	NOCALL	D.Low Probability	-4.042898	0	5515.6	1.859786	.39956	460.288721		1.193731
E19	201322P9_G	G	A.Conservative	-1.284228	.833548	6445.3	17.359443	8.4203	483.114888		.72018
E19	201694P4_G	G	A.Conservative	-1.400643	.945642	5337.5	25.635232	9.551667	456.225131		.72018
E19	208825P7_G	NOCALL	I.Bad Spectrum	0	0	0	0	0	0		0
E19	209189P2_G	G	A.Conservative	-.752716	.99465	6277.1	17.514699	12.914777	532.788247		.478459
E19	210090P15_G	NOCALL	I.Bad Spectrum	0	0	0	0	0	0		0
E20	201322P9_G	G	A.Conservative	-.381682	.988937	6445.3	26.687315	10.092413	503.450746		.891215
E20	201694P4_G	G	A.Conservative	-1.431395	.997366	5337.5	28.716583	14.358585	477.125351		.500891
E20	208825P7_G	NOCALL	I.Bad Spectrum	0	0	0	0	0	0		0
E20	209189P2_G	G	A.Conservative	-.890714	.995033	6277.1	35.25486	22.085125	465.963748		.500891
E20	210090P15_G	NOCALL	D.Low Probability	-1.70166	.325337	5515.6	10.149242	2.114125	481.477113		1.285572
E21	201322P9_G	G	A.Conservative	-1.504592	.994801	6445.3	21.858357	10.554075	554.116852		.549856
E21	201694P4_G	G	A.Conservative	-1.354093	.998619	5337.5	47.541131	18.064642	510.831617		.549856
E21	208825P7_G	NOCALL	I.Bad Spectrum	0	0	0	0	0	0		0
E21	209189P2_G	G	A.Conservative	-1.529388	.993978	6277.1	74.465557	34.672107	538.045296		.549856
E21	210090P15_G	NOCALL	D.Low Probability	-1.104685	.153939	5515.6	3.582871	1.054997	471.902465		.857942
E22	201322P9_G	G	A.Conservative	-2.350778	.931373	6445.3	26.29535	9.328911	590.091104		.961711
E22	201694P4_G	G	A.Conservative	-2.852846	.820806	5337.5	25.331585	8.240443	500.744914		.80075
E22	208825P7_G	NOCALL	I.Bad Spectrum	0	0	0	0	0	0		0
E22	209189P2_G	G	A.Conservative	-3.602875	.995337	6277.1	25.049949	21.066318	612.146566		.464182
E22	210090P15_G	G	C.Aggressive	-2.820844	.90372	5515.6	20.506608	5.471434	511.452897		1.006887
E23	201322P9_G	G	A.Conservative	-2.536659	.997433	6445.3	16.674729	12.798809	534.693854		.490187
E23	201694P4_G	G	A.Conservative	-2.236747	.988232	5337.5	17.242541	9.902354	530.461843		.490187
E23	208825P7_G	NOCALL	I.Bad Spectrum	0	0	0	0	0	0		0
E23	209189P2_G	G	A.Conservative	-3.012992	.829835	6277.1	19.600515	8.344356	565.000801		.821688
E23	210090P15_G	NOCALL	D.Low Probability	-2.76821	.25806	5515.6	6.263862	1.701105	476.030659		1.01479
E24	201322P9_G	G	B.Moderate	-5.09652	.836276	6445.3	21.379195	6.767531	560.29711		1.058761
E24	201694P4_G	NOCALL	D.Low Probability	-4.843117	.352884	5337.5	8.635334	2.20539	503.065231		1.058761
E24	208825P7_G	NOCALL	I.Bad Spectrum	0	0	0	0	0	0		0
E24	209189P2_G	NOCALL	D.Low Probability	-4.896655	.537385	6277.1	10.754217	3.296539	557.34576		1.058761
E24	210090P15_G	NOCALL	D.Low Probability	-4.780122	.148474	5515.6	3.491753	1.001402	494.876438		.926907
F01	201322P9_G	G	A.Conservative	.902053	.887104	6445.3	16.673354	8.894615	521.562238		.475525
F01	201694P4_G	NOCALL	D.Low Probability	-.476066	.993526	5337.5	32.336802	6.896734	469.43541		1.102512
F01	208825P7_G	NOCALL	I.Bad Spectrum	0	0	0	0	0	0		0
F01	209189P2_G	G	A.Conservative	.826933	.996657	6277.1	50.633894	26.119518	536.657379		.475525
F01	210090P15_G	NOCALL	D.Low Probability	-.415129	.108015	5515.6	3.368422	.744152	448.215806		1.102512
F02	201322P9_G	G	A.Conservative	1.04865	.996019	6445.3	33.098958	13.535918	562.573689		.781182
F02	201694P4_G	NOCALL	D.Low Probability	.590518	.991994	5337.5	53.889528	8.259053	497.248388		1.230253
F02	208825P7_G	NOCALL	I.Bad Spectrum	0	0	0	0	0	0		0
F02	209189P2_G	NOCALL	D.Low Probability	1.038725	.924151	6277.1	30.331797	5.598499	576.373709		1.230253
F02	210090P15_G	NOCALL	D.Low Probability	.707318	.290769	5515.6	11.62266	1.844773	461.559073		1.230253
F03	201322P9_G	NOCALL	D.Low Probability	1.736457	.324579	6445.3	6.206188	2.033328	570.779842		1.187069
F03	201694P4_G	G	C.Aggressive	-.08404	.830328	5337.5	19.883305	5.041377	515.185696		1.187069
F03	208825P7_G	NOCALL	I.Bad Spectrum	0	0	0	0	0	0		0
F03	209189P2_G	G	C.Aggressive	1.781866	.883876	6277.1	16.95241	5.352721	574.091379		1.187069
F03	210090P15_G	NOCALL	I.Bad Spectrum	0	0	0	0	0	0		0
F04	201322P9_G	G	A.Conservative	-.687595	.949567	6445.3	13.80468	9.528562	577.768806		.506305
F04	201694P4_G	G	A.Conservative	-1.994998	.940889	5337.5	22.922412	9.428508	531.725903		.666161
F04	208825P7_G	G	C.Aggressive	-.413352	.917895	7129.7	7.250006	5.529147	555.381431		.866735
F04	209189P2_G	G	A.Conservative	-.632736	.996925	6277.1	43.615541	29.224605	561.078668		.506305
F04	210090P15_G	NOCALL	I.Bad Spectrum	0	0	0	0	0	0		0
F05	201322P9_G	G	A.Conservative	.456474	.984702	6445.3	22.501279	9.892539	497.14545		.794536
F05	201694P4_G	G	A.Conservative	.585226	.875766	5337.5	16.072401	8.819055	525.065278		.528425
F05	208825P7_G	NOCALL	I.Bad Spectrum	0	0	0	0	0	0		0
F05	209189P2_G	G	A.Conservative	.755047	.997598	6277.1	26.753383	18.454996	511.008852		.528425
F05	210090P15_G	NOCALL	I.Bad Spectrum	0	0	0	0	0	0		0
F06	201322P9_G	G	A.Conservative	-1.195324	.8559	6445.3	21.800627	8.624836	533.661473		.827852
F06	201694P4_G	G	A.Conservative	-1.057152	.968881	5337.5	20.412887	9.757475	519.53213		.5198
F06	208825P7_G	NOCALL	I.Bad Spectrum	0	0	0	0	0	0		0
F06	209189P2_G	G	A.Conservative	-.540677	.996221	6277.1	38.154043	21.929448	447.011391		.5198
F06	210090P15_G	NOCALL	I.Bad Spectrum	0	0	0	0	0	0		0
F07	201322P9_G	G	A.Conservative	-.269386	.995657	6445.3	32.872693	10.366975	558.266443		.854093
F07	201694P4_G	G	A.Conservative	.264635	.997531	5337.5	47.911151	23.35487	498.069179		.499367
F07	208825P7_G	NOCALL	I.Bad Spectrum	0	0	0	0	0	0		0
F07	209189P2_G	G	A.Conservative	.627337	.99558	6277.1	76.076372	44.241325	530.06392		.499367
F07	210090P15_G	NOCALL	D.Low Probability	-1.237852	.142388	5515.6	4.051973	.996517	533.582399		1.012643
F08	201322P9_G	G	A.Conservative	.042808	.995854	6445.3	20.819916	10.427476	576.394909		.706744
F08	201694P4_G	G	A.Conservative	-.489942	.995712	5337.5	21.202354	11.10821	529.073181		.498492
F08	208825P7_G	NOCALL	I.Bad Spectrum	0	0	0	0	0	0		0
F08	209189P2_G	G	A.Conservative	-.005699	.994762	6277.1	32.845729	20.910064	552.453014		.498492
F08	210090P15_G	NOCALL	I.Bad Spectrum	0	0	0	0	0	0		0
F09	201322P9_G	G	A.Conservative	-.719104	.994209	6445.3	24.566827	10.868201	538.32744		.728375
F09	201694P4_G	G	A.Conservative	-1.287649	.99754	5337.5	31.041772	16.61822	479.638118		.5125
F09	208825P7_G	NOCALL	I.Bad Spectrum	0	0	0	0	0	0		0
F09	209189P2_G	G	A.Conservative	.037862	.996049	6277.1	41.833281	27.262734	501.283505		.5125
F09	210090P15_G	NOCALL	D.Low Probability	-1.441581	.069663	5515.6	1.911451	.556691	516.659608		.853525
F10	201322P9_G	G	A.Conservative	.612093	.828015	6445.3	18.237893	8.331879	540.081073		.740081
F10	201694P4_G	NOCALL	D.Low Probability	-.118121	.993309	5337.5	48.892224	9.797471	494.495951		1.213395
F10	208825P7_G	NOCALL	I.Bad Spectrum	0	0	0	0	0	0		0
F10	209189P2_G	G	A.Conservative	.617531	.996487	6277.1	35.678663	10.204312	555.100815		1.084603
F10	210090P15_G	NOCALL	D.Low Probability	-.028411	.210422	5515.6	6.546433	1.369216	477.079998		1.213395
F11	201322P9_G	G	B.Moderate	-.20867	.914369	6445.3	23.49322	7.373564	478.086282		1.182206
F11	201694P4_G	G	A.Conservative	-2.10936	.915013	5337.5	20.829553	9.179231	511.765		.692458
F11	208825P7_G	NOCALL	I.Bad Spectrum	0	0	0	0	0	0		0
F11	209189P2_G	G	A.Conservative	-1.029043	.992886	6277.1	15.194084	11.79555	555.198823		.455235
F11	210090P15_G	NOCALL	I.Bad Spectrum	0	0	0	0	0	0		0
F12	201322P9_G	G	A.Conservative	-1.315546	.879465	6445.3	44.140173	8.88619	519.509788		1.347701
F12	201694P4_G	NOCALL	D.Low Probability	-1.494435	.995832	5337.5	41.704398	6.800663	492.684139		1.347701
F12	208825P7_G	NOCALL	I.Bad Spectrum	0	0	0	0	0	0		0
F12	209189P2_G	G	A.Conservative	-.811553	.995833	6277.1	31.286899	15.755295	488.55891		.48581
F12	210090P15_G	NOCALL	I.Bad Spectrum	0	0	0	0	0	0		0
F13	201322P9_G	G	A.Conservative	.586556	.863471	6445.3	23.874389	8.686731	585.371187		.823353
F13	201694P4_G	G	A.Conservative	1.581702	.997929	5337.5	24.598321	13.11695	473.062894		.46366
F13	208825P7_G	NOCALL	I.Bad Spectrum	0	0	0	0	0	0		0
F13	209189P2_G	G	A.Conservative	1.801433	.994498	6277.1	41.725296	27.435134	535.615754		.46366
F13	210090P15_G	NOCALL	I.Bad Spectrum	0	0	0	0	0	0		0
F14	201322P9_G	G	A.Conservative	.960437	.996815	6445.3	41.218743	10.701512	558.003701		1.276286
F14	201694P4_G	G	A.Conservative	1.082346	.996523	5337.5	33.178853	13.289614	483.24607		.561478
F14	208825P7_G	NOCALL	I.Bad Spectrum	0	0	0	0	0	0		0
F14	209189P2_G	G	A.Conservative	2.082752	.996207	6277.1	48.278822	24.103904	495.452167		.561478
F14	210090P15_G	G	C.Aggressive	.395965	.986548	5515.6	30.438162	6.261392	495.88268		1.276286
F15	201322P9_G	NOCALL	D.Low Probability	.590937	.99333	6445.3	57.094486	12.812306	526.128358		1.438611
F15	201694P4_G	G	A.Conservative	1.320586	.997146	5337.5	60.081556	26.74294	504.654592		.56659
F15	208825P7_G	NOCALL	I.Bad Spectrum	0	0	0	0	0	0		0
F15	209189P2_G	G	A.Conservative	1.713677	.996788	6277.1	70.535859	38.263667	506.232237		.56659
F15	210090P15_G	NOCALL	D.Low Probability	.077646	0	5515.6	2.262062	.424976	502.482562		1.438611
F16	201322P9_G	G	A.Conservative	.121388	.80472	6445.3	17.572543	8.099829	476.646784		.727171
F16	201694P4_G	G	A.Conservative	-.07438	.994678	5337.5	33.850963	16.689613	455.555096		.51269
F16	208825P7_G	NOCALL	I.Bad Spectrum	0	0	0	0	0	0		0
F16	209189P2_G	G	A.Conservative	1.041209	.994696	6277.1	34.756792	21.029897	460.846336		.51269
F16	210090P15_G	NOCALL	D.Low Probability	-.266225	.976175	5515.6	37.872173	6.97399	499.607856		1.329354
F17	201322P9_G	G	A.Conservative	.176336	.83511	6445.3	13.019706	8.484735	518.407097		.459504
F17	201694P4_G	G	A.Conservative	-.229119	.99765	5337.5	53.781594	28.649986	502.128843		.459504
F17	208825P7_G	NOCALL	I.Bad Spectrum	0	0	0	0	0	0		0
F17	209189P2_G	G	A.Conservative	.196269	.994316	6277.1	61.947513	39.14988	503.343823		.459504
F17	210090P15_G	NOCALL	D.Low Probability	-.461804	.940198	5515.6	33.580434	5.75834	504.820244		1.333157
F18	201322P9_G	G	C.Aggressive	-3.013397	.939078	6445.3	19.062282	5.691082	464.956903		1.188169
F18	201694P4_G	G	A.Conservative	-2.282177	.857489	5337.5	32.719721	8.622347	451.492371		1.009132
F18	208825P7_G	NOCALL	I.Bad Spectrum	0	0	0	0	0	0		0
F18	209189P2_G	G	A.Conservative	-2.458254	.993991	6277.1	23.013592	12.464382	439.186781		.503173
F18	210090P15_G	NOCALL	I.Bad Spectrum	0	0	0	0	0	0		0
F19	201322P9_G	G	A.Conservative	1.229553	.989777	6445.3	32.54851	11.072608	574.049575		.977504
F19	201694P4_G	G	A.Conservative	.886612	.993921	5337.5	40.302172	16.557813	492.779921		.51741
F19	208825P7_G	NOCALL	I.Bad Spectrum	0	0	0	0	0	0		0
F19	209189P2_G	G	A.Conservative	1.861304	.996178	6277.1	56.96552	29.288753	516.547928		.51741
F19	210090P15_G	NOCALL	D.Low Probability	.621663	.157341	5515.6	6.14016	1.09768	508.514388		1.318694
F20	201322P9_G	G	A.Conservative	.198252	.828377	6445.3	11.560036	8.352801	570.613699		.529456
F20	201694P4_G	NOCALL	D.Low Probability	.228536	.411314	5337.5	13.973944	2.553314	525.241504		1.206104
F20	208825P7_G	NOCALL	I.Bad Spectrum	0	0	0	0	0	0		0
F20	209189P2_G	NOCALL	D.Low Probability	.636433	.934923	6277.1	25.409248	5.646949	612.750424		1.206104
F20	210090P15_G	NOCALL	D.Low Probability	.136795	.160191	5515.6	4.164216	1.056641	516.782357		.956926
F21	201322P9_G	G	A.Conservative	-.23081	.938393	6445.3	24.230116	9.434427	531.05234		.72976
F21	201694P4_G	G	A.Conservative	-.195374	.995512	5337.5	77.850956	32.290944	486.601915		.51938
F21	208825P7_G	NOCALL	I.Bad Spectrum	0	0	0	0	0	0		0
F21	209189P2_G	G	A.Conservative	.286042	.995427	6277.1	75.549667	37.358622	511.227523		.51938
F21	210090P15_G	NOCALL	D.Low Probability	-.517148	.099403	5515.6	4.696512	.77429	522.273532		1.383585
F22	201322P9_G	G	A.Conservative	-.14249	.93846	6445.3	15.835358	9.44047	584.310823		.48979
F22	201694P4_G	G	A.Conservative	-.828673	.998285	5337.5	35.805692	16.502068	538.467856		.48979
F22	208825P7_G	NOCALL	I.Bad Spectrum	0	0	0	0	0	0		0
F22	209189P2_G	G	A.Conservative	-.148746	.996658	6277.1	79.973022	45.890143	578.418877		.48979
F22	210090P15_G	NOCALL	D.Low Probability	-.629615	.158165	5515.6	5.606971	1.051853	532.246575		1.167242
F23	201322P9_G	G	A.Conservative	-1.763461	.996427	6445.3	31.24117	12.885225	550.776501		.672647
F23	201694P4_G	NOCALL	D.Low Probability	-2.185802	.192917	5337.5	6.522976	1.255491	512.1587		1.119614
F23	208825P7_G	NOCALL	I.Bad Spectrum	0	0	0	0	0	0		0
F23	209189P2_G	G	A.Conservative	-2.396101	.940939	6277.1	26.751493	9.448788	591.885411		.802115
F23	210090P15_G	NOCALL	I.Bad Spectrum	0	0	0	0	0	0		0
F24	201322P9_G	G	C.Aggressive	-4.532445	.925899	6445.3	22.479049	5.616211	535.984305		1.192334
F24	201694P4_G	NOCALL	D.Low Probability	-4.205225	.703202	5337.5	21.317236	4.269642	490.542728		1.192334
F24	208825P7_G	NOCALL	I.Bad Spectrum	0	0	0	0	0	0		0
F24	209189P2_G	NOCALL	D.Low Probability	-4.228528	.474236	6277.1	12.164958	2.93977	546.050222		1.192334
F24	210090P15_G	NOCALL	I.Bad Spectrum	0	0	0	0	0	0		0
G01	201322P9_G	G	A.Conservative	.530924	.994816	6445.3	40.269216	12.84829	585.204711		.977816
G01	201694P4_G	NOCALL	D.Low Probability	-.004589	.980546	5337.5	34.887394	5.923665	535.591144		1.335569
G01	208825P7_G	NOCALL	I.Bad Spectrum	0	0	0	0	0	0		0
G01	209189P2_G	G	A.Conservative	2.171834	.99534	6277.1	32.643428	17.773003	479.155691		.549369
G01	210090P15_G	NOCALL	I.Bad Spectrum	0	0	0	0	0	0		0
G02	201322P9_G	G	A.Conservative	1.155453	.862469	6445.3	22.955667	8.700028	604.839466		.945413
G02	201694P4_G	NOCALL	D.Low Probability	.823446	.36737	5337.5	10.020645	2.306013	568.060731		1.238757
G02	208825P7_G	NOCALL	I.Bad Spectrum	0	0	0	0	0	0		0
G02	209189P2_G	NOCALL	D.Low Probability	1.351755	.414444	6277.1	8.991488	2.57906	627.355342		1.238757
G02	210090P15_G	NOCALL	I.Bad Spectrum	0	0	0	0	0	0		0
G03	201322P9_G	G	A.Conservative	1.534411	.88855	6445.3	25.219532	8.941676	532.403049		.946397
G03	201694P4_G	G	A.Conservative	.557548	.841577	5337.5	26.992646	8.502909	526.830132		.781758
G03	208825P7_G	NOCALL	I.Bad Spectrum	0	0	0	0	0	0		0
G03	209189P2_G	G	A.Conservative	2.17418	.997987	6277.1	30.178284	18.028214	524.8712		.483531
G03	210090P15_G	NOCALL	D.Low Probability	.711039	.108985	5515.6	4.105641	.786573	519.031677		1.211565
G04	201322P9_G	G	A.Conservative	.589604	.997273	6445.3	28.321412	14.189722	584.417331		.702292
G04	201694P4_G	G	A.Conservative	.023348	.991623	5337.5	33.201373	14.788421	510.114707		.501261
G04	208825P7_G	NOCALL	I.Bad Spectrum	0	0	0	0	0	0		0
G04	209189P2_G	G	A.Conservative	1.099073	.994599	6277.1	63.92671	34.268452	530.090912		.501261
G04	210090P15_G	NOCALL	I.Bad Spectrum	0	0	0	0	0	0		0
G05	201322P9_G	G	A.Conservative	2.015944	.994263	6445.3	33.549952	10.434011	501.512964		1.198908
G05	201694P4_G	G	A.Conservative	1.266789	.991821	5337.5	49.692605	18.387371	497.398547		.589444
G05	208825P7_G	NOCALL	I.Bad Spectrum	0	0	0	0	0	0		0
G05	209189P2_G	G	A.Conservative	2.357846	.993845	6277.1	74.959311	33.310242	490.046901		.589444
G05	210090P15_G	NOCALL	I.Bad Spectrum	0	0	0	0	0	0		0
G06	201322P9_G	G	A.Conservative	.630209	.998746	6445.3	23.666391	14.164459	595.914444		.555956
G06	201694P4_G	G	A.Conservative	.248819	.995523	5337.5	45.144412	21.539768	535.679403		.555956
G06	208825P7_G	NOCALL	I.Bad Spectrum	0	0	0	0	0	0		0
G06	209189P2_G	G	A.Conservative	.633062	.996235	6277.1	80.274213	46.451052	576.734293		.555956
G06	210090P15_G	NOCALL	I.Bad Spectrum	0	0	0	0	0	0		0
G07	201322P9_G	G	A.Conservative	1.765039	.900624	6445.3	38.612244	9.097987	563.118779		1.451072
G07	201694P4_G	G	A.Conservative	1.576736	.981111	5337.5	17.336164	9.84147	494.180555		.552545
G07	208825P7_G	NOCALL	I.Bad Spectrum	0	0	0	0	0	0		0
G07	209189P2_G	G	A.Conservative	2.40671	.99483	6277.1	19.410997	14.052381	490.025754		.552545
G07	210090P15_G	NOCALL	I.Bad Spectrum	0	0	0	0	0	0		0
G08	201322P9_G	G	A.Conservative	1.145333	.810728	6445.3	19.153176	8.161087	554.148367		.790298
G08	201694P4_G	G	A.Conservative	1.42311	.993311	5337.5	18.551378	10.393308	517.240074		.539338
G08	208825P7_G	NOCALL	I.Bad Spectrum	0	0	0	0	0	0		0
G08	209189P2_G	G	A.Conservative	2.136857	.997528	6277.1	39.567656	27.030352	572.32202		.539338
G08	210090P15_G	NOCALL	I.Bad Spectrum	0	0	0	0	0	0		0
G09	201322P9_G	NOCALL	D.Low Probability	1.456538	.78939	6445.3	15.647701	4.787213	583.957161		1.189427
G09	201694P4_G	G	A.Conservative	.655006	.835718	5337.5	35.592529	8.442421	503.346955		1.189427
G09	208825P7_G	NOCALL	I.Bad Spectrum	0	0	0	0	0	0		0
G09	209189P2_G	G	A.Conservative	2.213833	.998088	6277.1	15.95664	12.958593	600.086885		.464137
G09	210090P15_G	NOCALL	I.Bad Spectrum	0	0	0	0	0	0		0
G10	201322P9_G	NOCALL	D.Low Probability	1.195483	.990029	6445.3	24.697542	7.185127	482.451384		1.234564
G10	201694P4_G	G	A.Conservative	1.125984	.99368	5337.5	33.029733	13.038069	427.059567		.699768
G10	208825P7_G	NOCALL	I.Bad Spectrum	0	0	0	0	0	0		0
G10	209189P2_G	G	A.Conservative	1.951737	.995506	6277.1	11.848992	11.100474	528.104743		.494381
G10	210090P15_G	NOCALL	I.Bad Spectrum	0	0	0	0	0	0		0
G11	201322P9_G	NOCALL	D.Low Probability	1.430901	.994688	6445.3	41.32879	11.97396	505.683355		1.214548
G11	201694P4_G	G	A.Conservative	-.604487	.966221	5337.5	15.611741	9.684278	521.332109		.458519
G11	208825P7_G	NOCALL	I.Bad Spectrum	0	0	0	0	0	0		0
G11	209189P2_G	G	A.Conservative	-.284359	.994444	6277.1	26.843042	20.291841	585.853197		.458519
G11	210090P15_G	G	A.Conservative	.641861	.988796	5515.6	35.170395	10.149092	515.065626		1.065182
G12	201322P9_G	G	A.Conservative	.407262	.986542	6445.3	31.760508	9.941429	520.611433		.897286
G12	201694P4_G	G	A.Conservative	1.027436	.99695	5337.5	21.054112	10.293874	441.59293		.498644
G12	208825P7_G	NOCALL	I.Bad Spectrum	0	0	0	0	0	0		0
G12	209189P2_G	G	A.Conservative	1.156092	.996364	6277.1	28.089175	16.79394	475.620642		.498644
G12	210090P15_G	NOCALL	I.Bad Spectrum	0	0	0	0	0	0		0
G13	201322P9_G	G	A.Conservative	1.773181	.875847	6445.3	15.453083	8.803245	597.291807		.630345
G13	201694P4_G	G	A.Conservative	1.888749	.992922	5337.5	24.542606	14.36664	494.765336		.474262
G13	208825P7_G	NOCALL	I.Bad Spectrum	0	0	0	0	0	0		0
G13	209189P2_G	G	A.Conservative	2.557187	.995525	6277.1	33.974478	25.000634	574.486114		.474262
G13	210090P15_G	NOCALL	I.Bad Spectrum	0	0	0	0	0	0		0
G14	201322P9_G	G	A.Conservative	2.104535	.994564	6445.3	16.180058	12.343453	538.771907		.728936
G14	201694P4_G	G	A.Conservative	1.489314	.991136	5337.5	28.288997	13.578294	506.671945		.489388
G14	208825P7_G	NOCALL	I.Bad Spectrum	0	0	0	0	0	0		0
G14	209189P2_G	G	A.Conservative	2.176575	.998189	6277.1	47.672642	27.403407	523.950932		.489388
G14	210090P15_G	NOCALL	D.Low Probability	1.364746	0	5515.6	1.063569	.29358	494.814588		.902876
G15	201322P9_G	G	A.Conservative	1.531043	.995556	6445.3	30.793619	11.232742	568.223357		.809491
G15	201694P4_G	G	A.Conservative	1.218249	.997045	5337.5	37.196656	18.303684	511.131871		.551157
G15	208825P7_G	NOCALL	I.Bad Spectrum	0	0	0	0	0	0		0
G15	209189P2_G	G	A.Conservative	1.854315	.99549	6277.1	38.905553	23.31881	544.754387		.551157
G15	210090P15_G	NOCALL	D.Low Probability	.767287	.719012	5515.6	23.61625	4.447718	549.01328		1.277315
G16	201322P9_G	NOCALL	D.Low Probability	1.747736	.995314	6445.3	49.399264	11.25395	521.454569		1.325074
G16	201694P4_G	G	A.Conservative	-.176192	.997259	5337.5	59.830979	23.883959	569.897393		.559424
G16	208825P7_G	NOCALL	I.Bad Spectrum	0	0	0	0	0	0		0
G16	209189P2_G	G	A.Conservative	.524142	.994078	6277.1	96.658919	46.471645	616.111073		.559424
G16	210090P15_G	NOCALL	D.Low Probability	1.00269	.111113	5515.6	4.321322	.815653	484.964061		1.325074
G17	201322P9_G	NOCALL	D.Low Probability	.703737	.995213	6445.3	53.560391	10.278735	556.049077		1.433687
G17	201694P4_G	G	A.Conservative	.482969	.996533	5337.5	30.776642	15.217664	476.164329		.527657
G17	208825P7_G	NOCALL	I.Bad Spectrum	0	0	0	0	0	0		0
G17	209189P2_G	G	A.Conservative	1.381198	.991851	6277.1	49.225124	29.244857	525.112784		.527657
G17	210090P15_G	NOCALL	D.Low Probability	.105445	.175317	5515.6	7.538341	1.186712	492.070274		1.433687
G18	201322P9_G	G	A.Conservative	-2.236186	.91029	6445.3	31.845082	9.161471	544.213105		1.159274
G18	201694P4_G	G	A.Conservative	-1.268792	.995784	5337.5	25.368424	13.053513	498.968942		.473626
G18	208825P7_G	NOCALL	I.Bad Spectrum	0	0	0	0	0	0		0
G18	209189P2_G	G	A.Conservative	-1.06614	.996856	6277.1	45.562545	28.926555	559.364203		.473626
G18	210090P15_G	NOCALL	D.Low Probability	-2.49522	.188487	5515.6	5.277822	1.245704	521.160578		1.159274
G19	201322P9_G	NOCALL	D.Low Probability	.561077	.996245	6445.3	23.425718	6.215767	609.999575		1.227463
G19	201694P4_G	G	A.Conservative	.993574	.996053	5337.5	52.589521	12.924077	540.624292		1.073684
G19	208825P7_G	NOCALL	I.Bad Spectrum	0	0	0	0	0	0		0
G19	209189P2_G	G	A.Conservative	1.678155	.996493	6277.1	19.564742	13.987868	648.514978		.456887
G19	210090P15_G	NOCALL	I.Bad Spectrum	0	0	0	0	0	0		0
G20	201322P9_G	NOCALL	D.Low Probability	1.500917	.889094	6445.3	19.546092	5.366199	541.005968		1.199885
G20	201694P4_G	NOCALL	D.Low Probability	.984623	.995505	5337.5	41.122778	8.764044	537.863167		1.199885
G20	208825P7_G	NOCALL	I.Bad Spectrum	0	0	0	0	0	0		0
G20	209189P2_G	G	A.Conservative	1.652457	.947574	6277.1	14.356865	9.562835	532.864741		.481314
G20	210090P15_G	NOCALL	I.Bad Spectrum	0	0	0	0	0	0		0
G21	201322P9_G	G	A.Conservative	2.303136	.805099	6445.3	18.501686	8.133006	523.754613		.5166
G21	201694P4_G	G	A.Conservative	2.103872	.995627	5337.5	69.021157	23.463392	435.456964		.5166
G21	208825P7_G	NOCALL	I.Bad Spectrum	0	0	0	0	0	0		0
G21	209189P2_G	G	A.Conservative	2.317967	.994167	6277.1	89.289437	37.754993	521.25609		.5166
G21	210090P15_G	NOCALL	D.Low Probability	1.548447	.983287	5515.6	72.243548	8.621215	412.749194		1.509069
G22	201322P9_G	G	A.Conservative	1.877582	.947046	6445.3	30.062908	9.53017	494.672009		.833835
G22	201694P4_G	G	A.Conservative	.283313	.836321	5337.5	19.111667	8.439684	483.897243		.511233
G22	208825P7_G	NOCALL	I.Bad Spectrum	0	0	0	0	0	0		0
G22	209189P2_G	G	A.Conservative	1.235099	.996237	6277.1	34.738259	18.663903	500.7485		.511233
G22	210090P15_G	NOCALL	D.Low Probability	.579715	.225644	5515.6	8.863357	1.470825	502.696817		1.280025
G23	201322P9_G	G	A.Conservative	-.729615	.995097	6445.3	35.959905	14.454306	551.623841		.731009
G23	201694P4_G	NOCALL	D.Low Probability	-.792528	.877408	5337.5	25.887764	5.317007	477.211287		1.144135
G23	208825P7_G	NOCALL	I.Bad Spectrum	0	0	0	0	0	0		0
G23	209189P2_G	G	A.Conservative	-.803471	.995645	6277.1	30.853231	11.962724	558.028441		.731009
G23	210090P15_G	NOCALL	D.Low Probability	-.511283	.28629	5515.6	8.453388	1.810105	421.277223		1.144135
G24	201322P9_G	G	B.Moderate	-2.246636	.972414	6445.3	27.485999	7.869904	500.760906		1.155234
G24	201694P4_G	NOCALL	D.Low Probability	-2.280556	.433935	5337.5	11.804674	2.702915	490.535363		1.155234
G24	208825P7_G	NOCALL	I.Bad Spectrum	0	0	0	0	0	0		0
G24	209189P2_G	NOCALL	D.Low Probability	-2.243002	.925476	6277.1	20.179973	5.588439	539.664754		1.155234
G24	210090P15_G	NOCALL	D.Low Probability	-2.268442	.205975	5515.6	5.615886	1.333779	450.687049		1.155234
H01	201322P9_G	G	A.Conservative	2.30555	.837248	6445.3	16.696775	8.409456	522.405084		.527382
H01	201694P4_G	NOCALL	D.Low Probability	.970587	.994661	5337.5	37.890074	6.839002	524.438932		1.177782
H01	208825P7_G	NOCALL	D.Low Probability	3.881688	.396086	7129.7	9.363507	2.444702	452.36932		1.177782
H01	209189P2_G	G	A.Conservative	2.231916	.994741	6277.1	54.402963	26.549719	540.461144		.527382
H01	210090P15_G	NOCALL	D.Low Probability	1.120334	.085671	5515.6	3.292399	.616465	512.780667		1.177782
H02	201322P9_G	G	A.Conservative	2.099641	.827179	6445.3	19.043109	8.336437	557.535674		.689051
H02	201694P4_G	NOCALL	D.Low Probability	1.360138	.506439	5337.5	14.267577	3.10561	521.861315		1.032317
H02	208825P7_G	NOCALL	I.Bad Spectrum	0	0	0	0	0	0		0
H02	209189P2_G	NOCALL	D.Low Probability	2.243949	.710467	6277.1	16.559133	4.322397	546.917684		1.032317
H02	210090P15_G	NOCALL	D.Low Probability	1.300456	.109963	5515.6	3.41844	.770124	517.374509		1.032317
H03	201322P9_G	G	A.Conservative	2.412071	.933577	6445.3	18.859478	9.458529	565.425699		.524438
H03	201694P4_G	G	A.Conservative	1.494014	.992579	5337.5	55.263411	22.318988	558.752484		.524438
H03	208825P7_G	NOCALL	D.Low Probability	3.257482	.283063	7129.7	7.5802	1.776702	368.775208		1.218664
H03	209189P2_G	G	A.Conservative	2.407672	.995427	6277.1	81.627676	39.608637	555.63475		.524438
H03	210090P15_G	NOCALL	D.Low Probability	1.369072	.145227	5515.6	6.842371	.985188	513.90014		1.379194
H04	201322P9_G	G	A.Conservative	1.278662	.994581	6445.3	22.182495	10.604284	548.819892		.649208
H04	201694P4_G	NOCALL	D.Low Probability	.769781	.991658	5337.5	52.80486	11.478772	539.725725		1.198026
H04	208825P7_G	NOCALL	I.Bad Spectrum	0	0	0	0	0	0		0
H04	209189P2_G	G	A.Conservative	1.521242	.997609	6277.1	27.355053	16.307742	593.361919		.488054
H04	210090P15_G	NOCALL	I.Bad Spectrum	0	0	0	0	0	0		0
H05	201322P9_G	G	A.Conservative	1.879636	.997541	6445.3	24.595465	11.99717	585.021852		.53215
H05	201694P4_G	G	A.Conservative	1.064462	.993283	5337.5	39.615062	15.746594	536.059387		.53215
H05	208825P7_G	NOCALL	I.Bad Spectrum	0	0	0	0	0	0		0
H05	209189P2_G	G	A.Conservative	1.876798	.996371	6277.1	81.480188	38.515634	569.664052		.53215
H05	210090P15_G	NOCALL	I.Bad Spectrum	0	0	0	0	0	0		0
H06	201322P9_G	G	A.Conservative	-1.055765	.816685	6445.3	26.21475	8.191693	573.621845		1.093412
H06	201694P4_G	G	A.Conservative	-.943144	.99804	5337.5	39.147004	10.835574	560.841343		.956735
H06	208825P7_G	NOCALL	I.Bad Spectrum	0	0	0	0	0	0		0
H06	209189P2_G	G	A.Conservative	-.56134	.995004	6277.1	15.841015	16.144917	519.00291		.434212
H06	210090P15_G	NOCALL	I.Bad Spectrum	0	0	0	0	0	0		0
H07	201322P9_G	G	A.Conservative	2.857519	.997147	6445.3	51.417076	12.64604	554.153132		1.19128
H07	201694P4_G	NOCALL	D.Low Probability	1.639921	.992747	5337.5	66.028145	11.377105	503.749224		1.360813
H07	208825P7_G	NOCALL	I.Bad Spectrum	0	0	0	0	0	0		0
H07	209189P2_G	G	A.Conservative	3.978895	.995917	6277.1	63.238648	35.519576	518.141867		.530109
H07	210090P15_G	NOCALL	D.Low Probability	1.55922	.372529	5515.6	12.965286	2.318509	486.860158		1.360813
H08	201322P9_G	G	A.Conservative	2.328999	.992882	6445.3	21.154931	10.465528	544.254337		.644778
H08	201694P4_G	G	A.Conservative	2.41968	.989354	5337.5	20.418007	11.484645	472.982447		.466861
H08	208825P7_G	NOCALL	I.Bad Spectrum	0	0	0	0	0	0		0
H08	209189P2_G	G	A.Conservative	3.317092	.993785	6277.1	45.637694	32.090557	486.667937		.466861
H08	210090P15_G	NOCALL	I.Bad Spectrum	0	0	0	0	0	0		0
H09	201322P9_G	G	A.Conservative	3.362225	.802514	6445.3	22.161446	8.080829	469.10467		.897101
H09	201694P4_G	G	A.Conservative	3.095524	.994035	5337.5	42.241805	19.092375	453.319912		.593204
H09	208825P7_G	NOCALL	I.Bad Spectrum	0	0	0	0	0	0		0
H09	209189P2_G	G	A.Conservative	4.427495	.996052	6277.1	59.603629	33.420483	439.003111		.593204
H09	210090P15_G	NOCALL	D.Low Probability	2.000403	.117801	5515.6	4.793897	.879334	494.291385		1.412979
H10	201322P9_G	NOCALL	D.Low Probability	2.397314	.801586	6445.3	14.572384	4.862129	426.626168		1.044256
H10	201694P4_G	G	A.Conservative	4.244347	.985334	5337.5	22.747246	9.916059	456.704504		.593157
H10	208825P7_G	NOCALL	I.Bad Spectrum	0	0	0	0	0	0		0
H10	209189P2_G	G	A.Conservative	5.33186	.994925	6277.1	36.025781	19.056732	383.076562		.593157
H10	210090P15_G	NOCALL	I.Bad Spectrum	0	0	0	0	0	0		0
H11	201322P9_G	G	A.Conservative	2.432537	.831526	6445.3	21.019403	8.376722	504.207947		.947003
H11	201694P4_G	G	A.Conservative	2.776711	.937662	5337.5	13.203502	9.428765	425.853718		.345569
H11	208825P7_G	NOCALL	I.Bad Spectrum	0	0	0	0	0	0		0
H11	209189P2_G	G	A.Conservative	4.543892	.965226	6277.1	11.24613	9.741643	325.867578		.345569
H11	210090P15_G	NOCALL	D.Low Probability	1.987847	.202027	5515.6	4.135676	1.354012	495.857838		.947003
H12	201322P9_G	G	A.Conservative	-.604005	.866972	6445.3	16.119285	8.714011	552.562669		.676991
H12	201694P4_G	G	A.Conservative	-.42519	.952053	5337.5	17.312792	9.542734	539.172938		.462727
H12	208825P7_G	NOCALL	I.Bad Spectrum	0	0	0	0	0	0		0
H12	209189P2_G	G	A.Conservative	-.145561	.993223	6277.1	42.694652	29.302464	552.360865		.462727
H12	210090P15_G	NOCALL	I.Bad Spectrum	0	0	0	0	0	0		0
H13	201322P9_G	G	A.Conservative	2.62078	.99364	6445.3	34.222376	10.726369	564.663474		.830547
H13	201694P4_G	G	A.Conservative	1.879266	.995031	5337.5	56.567189	26.431918	511.575868		.492343
H13	208825P7_G	NOCALL	I.Bad Spectrum	0	0	0	0	0	0		0
H13	209189P2_G	G	A.Conservative	2.835992	.997023	6277.1	58.575357	33.542949	518.90917		.492343
H13	210090P15_G	NOCALL	D.Low Probability	1.39221	.185137	5515.6	7.799466	1.261262	553.757898		1.216783
H14	201322P9_G	G	A.Conservative	2.249465	.998396	6445.3	37.770236	11.520739	596.236072		1.127611
H14	201694P4_G	G	A.Conservative	1.090486	.992359	5337.5	37.689474	18.878567	524.953278		.531792
H14	208825P7_G	NOCALL	I.Bad Spectrum	0	0	0	0	0	0		0
H14	209189P2_G	G	A.Conservative	2.440336	.993042	6277.1	58.440849	35.20334	530.588851		.531792
H14	210090P15_G	NOCALL	I.Bad Spectrum	0	0	0	0	0	0		0
H15	201322P9_G	G	B.Moderate	1.136464	.830905	6445.3	25.759427	6.704188	583.114939		1.234517
H15	201694P4_G	G	A.Conservative	.887843	.875242	5337.5	14.009916	8.79328	458.507179		.446882
H15	208825P7_G	NOCALL	I.Bad Spectrum	0	0	0	0	0	0		0
H15	209189P2_G	G	A.Conservative	1.130818	.990814	6277.1	23.745881	17.818226	519.137938		.446882
H15	210090P15_G	NOCALL	I.Bad Spectrum	0	0	0	0	0	0		0
H16	201322P9_G	NOCALL	D.Low Probability	2.244222	.993177	6445.3	43.848661	10.886075	537.04702		1.283568
H16	201694P4_G	G	A.Conservative	1.914908	.991769	5337.5	25.53691	10.862959	460.787519		.530934
H16	208825P7_G	NOCALL	I.Bad Spectrum	0	0	0	0	0	0		0
H16	209189P2_G	G	A.Conservative	3.075205	.996196	6277.1	42.862509	22.209054	477.075333		.530934
H16	210090P15_G	NOCALL	D.Low Probability	1.431178	0	5515.6	2.287793	.474778	519.493064		1.283568
H17	201322P9_G	NOCALL	D.Low Probability	.330739	.994018	6445.3	34.544795	7.595531	571.143689		1.353345
H17	201694P4_G	G	A.Conservative	.159769	.994484	5337.5	40.836585	21.410934	512.027984		.521229
H17	208825P7_G	NOCALL	I.Bad Spectrum	0	0	0	0	0	0		0
H17	209189P2_G	G	A.Conservative	.794489	.993885	6277.1	58.864118	37.7373	562.863492		.521229
H17	210090P15_G	NOCALL	D.Low Probability	-.041022	.989566	5515.6	47.401686	8.72756	540.61401		1.353345
H18	201322P9_G	NOCALL	D.Low Probability	-1.091512	.997079	6445.3	29.710781	6.568629	505.123851		1.387488
H18	201694P4_G	G	A.Conservative	-1.828054	.993427	5337.5	29.705576	15.467822	532.489617		.505067
H18	208825P7_G	NOCALL	I.Bad Spectrum	0	0	0	0	0	0		0
H18	209189P2_G	G	A.Conservative	-1.142021	.996656	6277.1	37.701863	23.560613	501.617994		.505067
H18	210090P15_G	NOCALL	I.Bad Spectrum	0	0	0	0	0	0		0
H19	201322P9_G	G	A.Conservative	2.997571	.839653	6445.3	20.544064	8.423912	588.612629		.803235
H19	201694P4_G	G	A.Conservative	2.934075	.996886	5337.5	19.825603	10.567522	565.573543		.544323
H19	208825P7_G	NOCALL	I.Bad Spectrum	0	0	0	0	0	0		0
H19	209189P2_G	G	A.Conservative	2.872962	.998464	6277.1	36.767572	25.015413	603.31707		.544323
H19	210090P15_G	NOCALL	I.Bad Spectrum	0	0	0	0	0	0		0
H20	201322P9_G	G	A.Conservative	2.507353	.993316	6445.3	24.783222	15.979466	568.82363		.495813
H20	201694P4_G	G	A.Conservative	1.618345	.993259	5337.5	64.566358	33.967773	565.887185		.495813
H20	208825P7_G	NOCALL	I.Bad Spectrum	0	0	0	0	0	0		0
H20	209189P2_G	G	A.Conservative	2.513346	.995577	6277.1	89.002725	55.637572	553.068488		.495813
H20	210090P15_G	NOCALL	D.Low Probability	1.179115	.256027	5515.6	6.175642	1.661631	564.310806		.909177
H21	201322P9_G	G	A.Conservative	1.322259	.993605	6445.3	22.327793	14.735197	550.492653		.490789
H21	201694P4_G	G	A.Conservative	.337488	.995586	5337.5	54.516148	28.49637	553.759271		.490789
H21	208825P7_G	NOCALL	I.Bad Spectrum	0	0	0	0	0	0		0
H21	209189P2_G	G	A.Conservative	1.175708	.993056	6277.1	60.655044	38.665163	551.770137		.490789
H21	210090P15_G	NOCALL	D.Low Probability	.364929	.211668	5515.6	6.224704	1.424716	538.207385		1.286952
H22	201322P9_G	G	A.Conservative	1.177625	.994594	6445.3	22.685411	10.165765	504.498103		.679588
H22	201694P4_G	G	A.Conservative	.99029	.995586	5337.5	47.537396	22.957043	485.230043		.528425
H22	208825P7_G	NOCALL	I.Bad Spectrum	0	0	0	0	0	0		0
H22	209189P2_G	G	A.Conservative	2.411005	.994672	6277.1	53.954169	31.259102	475.669069		.528425
H22	210090P15_G	NOCALL	D.Low Probability	.245853	.074337	5515.6	2.866198	.631405	501.389444		1.041574
H23	201322P9_G	G	A.Conservative	.497356	.830646	6445.3	19.553486	8.375819	523.507769		.796922
H23	201694P4_G	NOCALL	D.Low Probability	.011246	.990188	5337.5	40.517295	8.271014	467.418345		1.281828
H23	208825P7_G	NOCALL	I.Bad Spectrum	0	0	0	0	0	0		0
H23	209189P2_G	NOCALL	D.Low Probability	.733993	.996029	6277.1	27.116949	6.936479	552.18283		1.281828
H23	210090P15_G	NOCALL	D.Low Probability	-.227943	.388997	5515.6	11.344906	2.420249	475.020624		1.281828
H24	201322P9_G	G	B.Moderate	-2.835056	.926614	6445.3	23.014553	7.457629	563.02401		1.197704
H24	201694P4_G	NOCALL	D.Low Probability	-2.732157	.926397	5337.5	22.013762	5.603343	525.07176		1.197704
H24	208825P7_G	NOCALL	I.Bad Spectrum	0	0	0	0	0	0		0
H24	209189P2_G	NOCALL	D.Low Probability	-2.66627	.897533	6277.1	17.2929	5.410354	566.060449		1.197704
H24	210090P15_G	NOCALL	I.Bad Spectrum	0	0	0	0	0	0		0
I01	201322P9_G	G	A.Conservative	-1.564437	.942409	6445.3	20.960979	9.445433	587.09071		.71965
I01	201694P4_G	NOCALL	D.Low Probability	-1.352274	.992527	5337.5	24.373757	6.082471	559.690267		1.033312
I01	208825P7_G	NOCALL	I.Bad Spectrum	0	0	0	0	0	0		0
I01	209189P2_G	G	A.Conservative	-2.098063	.996943	6277.1	19.118785	10.621075	578.885243		.590941
I01	210090P15_G	NOCALL	I.Bad Spectrum	0	0	0	0	0	0		0
I02	201322P9_G	G	A.Conservative	-.655495	.998033	6445.3	38.957774	10.401859	580.447248		1.077371
I02	201694P4_G	NOCALL	D.Low Probability	-1.000284	.395984	5337.5	13.372383	2.471403	519.358556		1.213047
I02	208825P7_G	NOCALL	I.Bad Spectrum	0	0	0	0	0	0		0
I02	209189P2_G	NOCALL	D.Low Probability	-.757489	.994181	6277.1	39.821039	8.932271	587.021241		1.213047
I02	210090P15_G	NOCALL	D.Low Probability	-1.22554	.111626	5515.6	4.029779	.772785	508.863458		1.213047
I03	201322P9_G	NOCALL	D.Low Probability	-1.842148	.992156	6445.3	42.248286	10.79529	482.239624		1.193219
I03	201694P4_G	G	A.Conservative	-2.736112	.998454	5337.5	27.187154	15.003448	540.955012		.451921
I03	208825P7_G	NOCALL	I.Bad Spectrum	0	0	0	0	0	0		0
I03	209189P2_G	G	A.Conservative	-2.179759	.994491	6277.1	46.281745	30.466072	549.071501		.451921
I03	210090P15_G	NOCALL	D.Low Probability	-1.671985	.134491	5515.6	4.086122	.95704	474.269534		1.040183
I04	201322P9_G	G	A.Conservative	-1.552657	.886849	6445.3	15.474565	8.92263	582.945342		.515991
I04	201694P4_G	G	A.Conservative	-1.73819	.996153	5337.5	48.064896	21.876888	527.871477		.515991
I04	208825P7_G	NOCALL	I.Bad Spectrum	0	0	0	0	0	0		0
I04	209189P2_G	G	A.Conservative	-1.537756	.993953	6277.1	67.339659	37.470489	567.767692		.515991
I04	210090P15_G	NOCALL	D.Low Probability	-2.361137	.93354	5515.6	28.04982	5.673672	549.998129		1.246867
I05	201322P9_G	NOCALL	D.Low Probability	-1.428851	.995205	6445.3	43.113575	10.249309	537.131597		1.327161
I05	201694P4_G	G	A.Conservative	-.847151	.998004	5337.5	18.758047	10.714513	494.57124		.507141
I05	208825P7_G	NOCALL	I.Bad Spectrum	0	0	0	0	0	0		0
I05	209189P2_G	G	A.Conservative	-1.096585	.996434	6277.1	36.424372	25.734653	558.267863		.507141
I05	210090P15_G	NOCALL	D.Low Probability	-1.607607	.747264	5515.6	23.787914	4.579368	472.963001		1.327161
I06	201322P9_G	G	A.Conservative	-2.638858	.962695	6445.3	29.202825	9.706122	575.183602		1.041785
I06	201694P4_G	G	A.Conservative	-2.126829	.998309	5337.5	30.902097	12.55831	499.096937		.5323
I06	208825P7_G	NOCALL	I.Bad Spectrum	0	0	0	0	0	0		0
I06	209189P2_G	G	A.Conservative	-1.851165	.9974	6277.1	51.227673	25.744544	537.029121		.5323
I06	210090P15_G	NOCALL	I.Bad Spectrum	0	0	0	0	0	0		0
I07	201322P9_G	G	A.Conservative	-1.46259	.861882	6445.3	19.21089	8.679941	552.034154		.71248
I07	201694P4_G	G	A.Conservative	-1.187253	.995822	5337.5	18.390217	11.474234	509.298389		.470907
I07	208825P7_G	NOCALL	I.Bad Spectrum	0	0	0	0	0	0		0
I07	209189P2_G	G	A.Conservative	-1.488143	.996764	6277.1	26.477501	20.603505	583.513698		.470907
I07	210090P15_G	NOCALL	I.Bad Spectrum	0	0	0	0	0	0		0
I08	201322P9_G	G	A.Conservative	.303066	.995906	6445.3	19.847849	11.409322	549.796516		.511983
I08	201694P4_G	G	A.Conservative	.080697	.99666	5337.5	72.474713	33.063097	491.873718		.511983
I08	208825P7_G	NOCALL	I.Bad Spectrum	0	0	0	0	0	0		0
I08	209189P2_G	G	A.Conservative	.310198	.992872	6277.1	79.903874	44.364679	530.547213		.511983
I08	210090P15_G	NOCALL	D.Low Probability	-1.250927	.989717	5515.6	55.003302	11.043482	522.005277		1.298321
I09	201322P9_G	G	A.Conservative	-.473927	.996401	6445.3	33.303573	17.841333	524.147383		.547823
I09	201694P4_G	G	A.Conservative	-.529154	.995782	5337.5	81.985587	35.511357	484.622462		.547823
I09	208825P7_G	NOCALL	D.Low Probability	-.930415	.438982	7129.7	11.442176	2.695519	397.780518		1.458402
I09	209189P2_G	G	A.Conservative	-.462177	.994496	6277.1	101.825966	52.821539	511.593735		.547823
I09	210090P15_G	NOCALL	D.Low Probability	-1.360203	.44266	5515.6	16.448515	2.830722	491.479149		1.458402
I10	201322P9_G	G	A.Conservative	-1.997742	.859627	6445.3	20.072357	8.645327	531.134161		.884772
I10	201694P4_G	G	A.Conservative	-2.56273	.81813	5337.5	22.41281	8.257612	470.699329		.776977
I10	208825P7_G	NOCALL	I.Bad Spectrum	0	0	0	0	0	0		0
I10	209189P2_G	G	A.Conservative	-3.208203	.854926	6277.1	5.776568	8.601972	377.660218		.442877
I10	210090P15_G	NOCALL	I.Bad Spectrum	0	0	0	0	0	0		0
I11	201322P9_G	G	A.Conservative	-1.449051	.90137	6445.3	15.10013	9.046233	536.048971		.488025
I11	201694P4_G	G	A.Conservative	-1.978265	.995749	5337.5	33.997247	16.551488	507.976825		.488025
I11	208825P7_G	NOCALL	I.Bad Spectrum	0	0	0	0	0	0		0
I11	209189P2_G	G	A.Conservative	-1.442819	.996534	6277.1	49.127518	28.518262	522.189354		.488025
I11	210090P15_G	NOCALL	D.Low Probability	-1.825515	.161598	5515.6	3.561741	1.138628	469.627525		.720623
I12	201322P9_G	G	C.Aggressive	-3.961125	.884046	6445.3	16.661379	5.343974	579.933084		1.252857
I12	201694P4_G	G	A.Conservative	-2.961723	.89264	5337.5	21.191938	8.97963	510.731789		.687479
I12	208825P7_G	NOCALL	I.Bad Spectrum	0	0	0	0	0	0		0
I12	209189P2_G	G	A.Conservative	-2.59668	.864192	6277.1	7.605568	8.706745	601.851756		.44337
I12	210090P15_G	NOCALL	I.Bad Spectrum	0	0	0	0	0	0		0
I13	201322P9_G	NOCALL	D.Low Probability	-1.516103	.997238	6445.3	20.497417	6.314077	629.539057		1.1756
I13	201694P4_G	G	A.Conservative	-.408377	.998914	5337.5	15.999782	11.156163	535.242091		.491616
I13	208825P7_G	NOCALL	I.Bad Spectrum	0	0	0	0	0	0		0
I13	209189P2_G	G	A.Conservative	-.762111	.993677	6277.1	24.687953	19.792839	653.91469		.491616
I13	210090P15_G	NOCALL	I.Bad Spectrum	0	0	0	0	0	0		0
I14	201322P9_G	G	C.Aggressive	-.200853	.802889	6445.3	20.740757	4.858175	534.355647		1.099676
I14	201694P4_G	NOCALL	D.Low Probability	-.558149	.540354	5337.5	17.704616	3.348706	487.901593		1.099676
I14	208825P7_G	NOCALL	I.Bad Spectrum	0	0	0	0	0	0		0
I14	209189P2_G	NOCALL	D.Low Probability	-.152534	.883778	6277.1	23.590348	5.348075	547.5348		1.099676
I14	210090P15_G	NOCALL	D.Low Probability	-.504368	.137869	5515.6	4.800762	.939754	470.183116		1.099676
I15	201322P9_G	G	B.Moderate	-1.501525	.964314	6445.3	29.605903	7.75131	588.91038		1.159834
I15	201694P4_G	NOCALL	D.Low Probability	-1.72922	.543974	5337.5	16.114763	3.35355	533.453519		1.159834
I15	208825P7_G	NOCALL	I.Bad Spectrum	0	0	0	0	0	0		0
I15	209189P2_G	NOCALL	D.Low Probability	-1.595138	.9951	6277.1	25.425421	6.430377	588.299744		1.159834
I15	210090P15_G	NOCALL	D.Low Probability	-1.774776	.215443	5515.6	6.54409	1.413719	513.107652		1.159834
I16	201322P9_G	G	A.Conservative	-1.10961	.991608	6445.3	24.270445	10.377455	534.342214		.740578
I16	201694P4_G	G	A.Conservative	-1.419975	.995345	5337.5	30.844796	15.423194	529.90073		.480988
I16	208825P7_G	NOCALL	I.Bad Spectrum	0	0	0	0	0	0		0
I16	209189P2_G	G	A.Conservative	-.927302	.995757	6277.1	52.353403	31.825969	516.575945		.480988
I16	210090P15_G	NOCALL	I.Bad Spectrum	0	0	0	0	0	0		0
I17	201322P9_G	G	A.Conservative	-1.48754	.995833	6445.3	16.449073	10.88756	567.758026		.504134
I17	201694P4_G	G	A.Conservative	-1.439308	.996498	5337.5	56.07963	29.897586	511.337054		.504134
I17	208825P7_G	NOCALL	I.Bad Spectrum	0	0	0	0	0	0		0
I17	209189P2_G	G	A.Conservative	-1.462457	.995364	6277.1	55.198542	35.372387	549.682276		.504134
I17	210090P15_G	NOCALL	I.Bad Spectrum	0	0	0	0	0	0		0
I18	201322P9_G	NOCALL	D.Low Probability	-3.995464	.992905	6445.3	23.044436	6.081446	550.875579		1.189343
I18	201694P4_G	G	A.Conservative	-3.394506	.993863	5337.5	25.817754	13.146257	540.755205		.481255
I18	208825P7_G	NOCALL	I.Bad Spectrum	0	0	0	0	0	0		0
I18	209189P2_G	G	A.Conservative	-3.562548	.99476	6277.1	35.332901	21.230343	484.685956		.481255
I18	210090P15_G	NOCALL	I.Bad Spectrum	0	0	0	0	0	0		0
I19	201322P9_G	NOCALL	D.Low Probability	-1.59642	.994505	6445.3	26.622428	7.887131	544.971974		1.218847
I19	201694P4_G	G	A.Conservative	-.768468	.995507	5337.5	20.622373	10.468504	482.355385		.502514
I19	208825P7_G	NOCALL	I.Bad Spectrum	0	0	0	0	0	0		0
I19	209189P2_G	G	A.Conservative	-.886022	.994196	6277.1	34.055748	21.435359	592.898046		.502514
I19	210090P15_G	NOCALL	I.Bad Spectrum	0	0	0	0	0	0		0
I20	201322P9_G	G	A.Conservative	.0973	.996422	6445.3	27.911317	10.307812	509.58308		.849339
I20	201694P4_G	G	A.Conservative	-.132126	.993361	5337.5	35.112989	15.093117	524.066858		.568586
I20	208825P7_G	NOCALL	I.Bad Spectrum	0	0	0	0	0	0		0
I20	209189P2_G	G	A.Conservative	.62935	.992537	6277.1	64.132011	33.400907	471.480725		.568586
I20	210090P15_G	NOCALL	D.Low Probability	-.373311	.176715	5515.6	6.983572	1.207789	498.71362		1.537636
I21	201322P9_G	G	A.Conservative	-.036396	.847175	6445.3	21.581153	8.533552	494.281243		.786633
I21	201694P4_G	G	A.Conservative	-.65628	.9961	5337.5	39.701997	18.580839	489.803423		.53418
I21	208825P7_G	NOCALL	I.Bad Spectrum	0	0	0	0	0	0		0
I21	209189P2_G	G	A.Conservative	-.056602	.993616	6277.1	56.91823	31.711795	459.811024		.53418
I21	210090P15_G	NOCALL	D.Low Probability	-.913413	.104611	5515.6	4.199641	.760994	501.380254		1.482114
I22	201322P9_G	G	A.Conservative	.094625	.940937	6445.3	29.82457	9.445364	494.915844		.982677
I22	201694P4_G	G	A.Conservative	.05524	.993937	5337.5	29.962322	10.698215	464.731544		.570335
I22	208825P7_G	NOCALL	I.Bad Spectrum	0	0	0	0	0	0		0
I22	209189P2_G	G	A.Conservative	.615419	.995353	6277.1	57.082583	24.96349	481.369092		.570335
I22	210090P15_G	NOCALL	D.Low Probability	-1.123387	.134311	5515.6	4.146513	.945009	460.127597		1.113015
I23	201322P9_G	G	A.Conservative	-3.848593	.996376	6445.3	23.042949	10.248373	608.929062		.677812
I23	201694P4_G	NOCALL	D.Low Probability	-2.782204	.506669	5337.5	12.644667	3.130399	502.195632		1.120768
I23	208825P7_G	NOCALL	I.Bad Spectrum	0	0	0	0	0	0		0
I23	209189P2_G	NOCALL	D.Low Probability	-2.524644	.904561	6277.1	17.952777	5.45567	564.711148		1.120768
I23	210090P15_G	NOCALL	I.Bad Spectrum	0	0	0	0	0	0		0
I24	201322P9_G	G	C.Aggressive	-3.766298	.994658	6445.3	22.511863	6.085585	540.679122		1.170008
I24	201694P4_G	NOCALL	D.Low Probability	-3.382704	.497484	5337.5	14.038884	3.052384	498.054319		1.170008
I24	208825P7_G	NOCALL	I.Bad Spectrum	0	0	0	0	0	0		0
I24	209189P2_G	NOCALL	D.Low Probability	-3.552666	.598148	6277.1	14.194311	3.713663	546.0879		1.170008
I24	210090P15_G	NOCALL	D.Low Probability	-3.336351	.17231	5515.6	5.035312	1.134428	490.717949		1.170008
J01	201322P9_G	G	A.Conservative	.092184	.996226	6445.3	41.182137	13.461271	660.100454		.867274
J01	201694P4_G	G	A.Conservative	-.46484	.996176	5337.5	38.748322	13.19681	551.332553		.682038
J01	208825P7_G	NOCALL	I.Bad Spectrum	0	0	0	0	0	0		0
J01	209189P2_G	G	A.Conservative	-.085869	.997512	6277.1	37.621469	22.760488	659.637296		.48824
J01	210090P15_G	NOCALL	D.Low Probability	-.556547	.167494	5515.6	5.670379	1.118987	541.675597		1.239634
J02	201322P9_G	G	A.Conservative	1.595395	.932134	6445.3	25.234953	9.372041	578.49755		.883122
J02	201694P4_G	NOCALL	D.Low Probability	.449907	.33642	5337.5	9.991728	2.122059	526.884478		1.111934
J02	208825P7_G	NOCALL	I.Bad Spectrum	0	0	0	0	0	0		0
J02	209189P2_G	NOCALL	D.Low Probability	1.095808	.573026	6277.1	12.962801	3.489714	590.039368		1.111934
J02	210090P15_G	NOCALL	I.Bad Spectrum	0	0	0	0	0	0		0
J03	201322P9_G	NOCALL	D.Low Probability	1.022627	.995343	6445.3	34.575146	7.083377	597.381008		1.429284
J03	201694P4_G	NOCALL	D.Low Probability	.564797	.992995	5337.5	65.550438	10.767865	519.952164		1.429284
J03	208825P7_G	NOCALL	I.Bad Spectrum	0	0	0	0	0	0		0
J03	209189P2_G	G	A.Conservative	1.206836	.996377	6277.1	53.223864	26.154305	636.999041		.569581
J03	210090P15_G	NOCALL	I.Bad Spectrum	0	0	0	0	0	0		0
J04	201322P9_G	G	A.Conservative	-1.133829	.873933	6445.3	20.294299	8.779825	554.750098		.815588
J04	201694P4_G	G	A.Conservative	-2.024728	.858207	5337.5	20.312915	8.640132	541.891279		.623129
J04	208825P7_G	NOCALL	I.Bad Spectrum	0	0	0	0	0	0		0
J04	209189P2_G	G	A.Conservative	-1.629388	.996637	6277.1	36.729817	26.887463	572.04504		.439269
J04	210090P15_G	NOCALL	I.Bad Spectrum	0	0	0	0	0	0		0
J05	201322P9_G	G	A.Conservative	.631994	.804094	6445.3	15.657604	8.100971	570.805326		.538567
J05	201694P4_G	G	A.Conservative	.114076	.991217	5337.5	36.836293	15.354765	522.07364		.538567
J05	208825P7_G	NOCALL	I.Bad Spectrum	0	0	0	0	0	0		0
J05	209189P2_G	G	A.Conservative	.646245	.995275	6277.1	55.887699	27.982236	559.007026		.538567
J05	210090P15_G	NOCALL	D.Low Probability	-1.03548	.138317	5515.6	4.243874	.94791	510.468912		.939071
J06	201322P9_G	G	A.Conservative	.066203	.820026	6445.3	21.247206	8.253144	570.295143		.741421
J06	201694P4_G	G	A.Conservative	.711419	.99594	5337.5	36.414141	16.290172	500.966018		.506778
J06	208825P7_G	NOCALL	I.Bad Spectrum	0	0	0	0	0	0		0
J06	209189P2_G	G	A.Conservative	.84182	.997762	6277.1	57.929233	31.431721	530.322742		.506778
J06	210090P15_G	NOCALL	D.Low Probability	-.669093	.62587	5515.6	17.318595	3.842004	523.388371		1.238969
J07	201322P9_G	G	A.Conservative	1.189921	.998254	6445.3	28.006534	10.63791	580.493157		.706429
J07	201694P4_G	G	A.Conservative	.651861	.998906	5337.5	19.753131	15.515856	577.50878		.481554
J07	208825P7_G	NOCALL	I.Bad Spectrum	0	0	0	0	0	0		0
J07	209189P2_G	G	A.Conservative	.339727	.996092	6277.1	33.049614	24.61499	645.983607		.481554
J07	210090P15_G	NOCALL	I.Bad Spectrum	0	0	0	0	0	0		0
J08	201322P9_G	G	C.Aggressive	1.862449	.991801	6445.3	29.624706	6.399867	492.383153		1.348003
J08	201694P4_G	G	A.Conservative	1.686112	.994619	5337.5	28.977441	11.157796	464.566542		.534113
J08	208825P7_G	NOCALL	I.Bad Spectrum	0	0	0	0	0	0		0
J08	209189P2_G	G	A.Conservative	2.722731	.995233	6277.1	34.863296	16.183252	456.05672		.534113
J08	210090P15_G	NOCALL	D.Low Probability	.968432	.092631	5515.6	3.924628	.699078	468.194389		1.348003
J09	201322P9_G	G	A.Conservative	3.576734	.863217	6445.3	17.489272	8.743475	461.730082		.597363
J09	201694P4_G	G	A.Conservative	3.28211	.997492	5337.5	85.73796	34.729758	408.805129		.597363
J09	208825P7_G	NOCALL	I.Bad Spectrum	0	0	0	0	0	0		0
J09	209189P2_G	G	A.Conservative	3.579187	.995533	6277.1	73.462174	35.567148	451.752358		.597363
J09	210090P15_G	NOCALL	D.Low Probability	1.663495	.846305	5515.6	27.062828	5.22253	458.171603		1.450006
J10	201322P9_G	G	A.Conservative	-.125648	.947304	6445.3	12.921807	9.511412	511.886633		.414987
J10	201694P4_G	G	A.Conservative	-.95648	.992854	5337.5	25.736798	15.411781	514.157796		.414987
J10	208825P7_G	NOCALL	I.Bad Spectrum	0	0	0	0	0	0		0
J10	209189P2_G	G	A.Conservative	-.131374	.992939	6277.1	35.281583	25.170403	498.571277		.414987
J10	210090P15_G	NOCALL	I.Bad Spectrum	0	0	0	0	0	0		0
J11	201322P9_G	G	A.Conservative	1.459437	.996905	6445.3	22.808935	14.556362	537.534732		.475356
J11	201694P4_G	G	A.Conservative	.708736	.994092	5337.5	69.951549	36.392182	471.813372		.475356
J11	208825P7_G	NOCALL	I.Bad Spectrum	0	0	0	0	0	0		0
J11	209189P2_G	G	A.Conservative	1.460187	.994561	6277.1	98.949801	61.208571	525.170077		.475356
J11	210090P15_G	NOCALL	D.Low Probability	-.674995	.576106	5515.6	18.694921	3.638015	496.807042		1.210443
J12	201322P9_G	G	A.Conservative	-.871171	.955	6445.3	18.419018	9.616897	511.390058		.526541
J12	201694P4_G	G	A.Conservative	-1.280294	.996894	5337.5	56.631953	23.83175	491.216993		.526541
J12	208825P7_G	NOCALL	I.Bad Spectrum	0	0	0	0	0	0		0
J12	209189P2_G	G	A.Conservative	-.848873	.9954	6277.1	76.805143	38.807259	498.083923		.526541
J12	210090P15_G	NOCALL	D.Low Probability	-1.298976	.218612	5515.6	8.754231	1.468781	495.665941		1.35599
J13	201322P9_G	G	C.Aggressive	.816594	.838397	6445.3	16.341274	5.078942	607.736766		1.126944
J13	201694P4_G	NOCALL	D.Low Probability	.649665	.872621	5337.5	21.976363	5.292878	553.505983		1.126944
J13	208825P7_G	NOCALL	I.Bad Spectrum	0	0	0	0	0	0		0
J13	209189P2_G	G	A.Conservative	.944943	.867719	6277.1	22.342621	8.774106	653.93234		.877693
J13	210090P15_G	NOCALL	I.Bad Spectrum	0	0	0	0	0	0		0
J14	201322P9_G	G	A.Conservative	1.234793	.993408	6445.3	44.649071	10.098093	525.290656		1.282956
J14	201694P4_G	G	A.Conservative	2.031824	.994222	5337.5	26.801981	12.359197	491.655984		.474124
J14	208825P7_G	NOCALL	I.Bad Spectrum	0	0	0	0	0	0		0
J14	209189P2_G	G	A.Conservative	2.973594	.995	6277.1	37.875623	20.873617	474.487302		.474124
J14	210090P15_G	NOCALL	D.Low Probability	.803082	0	5515.6	0	0	503.037677		1.282956
J15	201322P9_G	G	A.Conservative	.224395	.831325	6445.3	32.038491	8.368503	588.217166		1.205656
J15	201694P4_G	NOCALL	D.Low Probability	-.254303	.492672	5337.5	14.905362	3.06379	547.691714		1.205656
J15	208825P7_G	NOCALL	I.Bad Spectrum	0	0	0	0	0	0		0
J15	209189P2_G	NOCALL	D.Low Probability	.312119	.995148	6277.1	26.808457	6.757228	589.831455		1.205656
J15	210090P15_G	NOCALL	D.Low Probability	-.233056	.163319	5515.6	5.098612	1.090063	503.811906		1.205656
J16	201322P9_G	G	A.Conservative	1.68651	.898871	6445.3	14.296262	9.026045	525.022545		.558789
J16	201694P4_G	G	A.Conservative	.948881	.993484	5337.5	45.72297	22.66313	442.408781		.558789
J16	208825P7_G	NOCALL	I.Bad Spectrum	0	0	0	0	0	0		0
J16	209189P2_G	G	A.Conservative	1.667744	.993791	6277.1	55.978055	34.108342	508.943324		.558789
J16	210090P15_G	NOCALL	D.Low Probability	.440456	.720734	5515.6	28.347746	4.49065	479.732035		1.376085
J17	201322P9_G	G	A.Conservative	-1.231197	.833499	6445.3	31.047076	8.37468	561.12486		1.268925
J17	201694P4_G	G	A.Conservative	-1.342088	.84614	5337.5	36.974121	8.504343	511.462286		1.106237
J17	208825P7_G	NOCALL	I.Bad Spectrum	0	0	0	0	0	0		0
J17	209189P2_G	G	A.Conservative	-.953453	.996293	6277.1	12.509991	10.064102	481.724552		.445693
J17	210090P15_G	NOCALL	I.Bad Spectrum	0	0	0	0	0	0		0
J18	201322P9_G	G	A.Conservative	-2.369426	.995037	6445.3	29.69439	10.173974	523.807461		.868378
J18	201694P4_G	G	A.Conservative	-1.887322	.993005	5337.5	25.846517	13.772108	444.017196		.492855
J18	208825P7_G	NOCALL	I.Bad Spectrum	0	0	0	0	0	0		0
J18	209189P2_G	G	A.Conservative	-1.442266	.994043	6277.1	38.977815	24.870402	411.142483		.492855
J18	210090P15_G	NOCALL	D.Low Probability	-2.42127	.111379	5515.6	3.762315	.812481	458.714845		1.051153
J19	201322P9_G	NOCALL	D.Low Probability	.490789	.99333	6445.3	38.086653	10.819669	566.087433		1.210479
J19	201694P4_G	G	A.Conservative	.829783	.997187	5337.5	28.487705	16.342953	534.483037		.4758
J19	208825P7_G	NOCALL	I.Bad Spectrum	0	0	0	0	0	0		0
J19	209189P2_G	G	A.Conservative	.861211	.996288	6277.1	46.651204	33.587235	570.262758		.4758
J19	210090P15_G	G	A.Conservative	.34411	.844456	5515.6	37.258402	8.525731	520.921929		1.210479
J20	201322P9_G	NOCALL	D.Low Probability	1.8058	.938317	6445.3	27.129864	5.711193	528.593924		1.41374
J20	201694P4_G	G	A.Conservative	1.866522	.992127	5337.5	23.5536	10.163808	445.923835		.579109
J20	208825P7_G	NOCALL	I.Bad Spectrum	0	0	0	0	0	0		0
J20	209189P2_G	G	A.Conservative	2.625027	.995047	6277.1	26.522487	13.708592	450.169326		.579109
J20	210090P15_G	NOCALL	D.Low Probability	1.049919	0	5515.6	2.504601	.42882	538.289501		1.41374
J21	201322P9_G	G	A.Conservative	1.353147	.992024	6445.3	37.299217	11.693066	459.576593		.768328
J21	201694P4_G	G	A.Conservative	-.133268	.994923	5337.5	28.018276	12.906829	516.252907		.52728
J21	208825P7_G	NOCALL	I.Bad Spectrum	0	0	0	0	0	0		0
J21	209189P2_G	G	A.Conservative	.538262	.995798	6277.1	56.69879	30.815205	487.764176		.52728
J21	210090P15_G	NOCALL	D.Low Probability	-.335678	.193638	5515.6	6.992687	1.297758	471.718574		1.29726
J22	201322P9_G	G	A.Conservative	4.49187	.987753	6445.3	28.936592	14.822513	414.798318		.580188
J22	201694P4_G	G	A.Conservative	3.175139	.991539	5337.5	124.74747	49.404482	381.336066		.580188
J22	208825P7_G	NOCALL	D.Low Probability	3.170867	.272915	7129.7	7.236685	1.717194	545.071829		1.416687
J22	209189P2_G	G	A.Conservative	4.500123	.992996	6277.1	115.469705	56.935083	403.643777		.580188
J22	210090P15_G	NOCALL	D.Low Probability	1.37337	.529354	5515.6	20.168758	3.388202	414.629968		1.416687
J23	201322P9_G	G	A.Conservative	-.889178	.998682	6445.3	18.075661	11.571154	545.311665		.4375
J23	201694P4_G	NOCALL	D.Low Probability	-1.845688	.997652	5337.5	62.5683	15.363538	532.161201		1.113505
J23	208825P7_G	NOCALL	I.Bad Spectrum	0	0	0	0	0	0		0
J23	209189P2_G	G	A.Conservative	-1.428694	.997572	6277.1	24.924985	10.508475	614.099775		.657199
J23	210090P15_G	NOCALL	I.Bad Spectrum	0	0	0	0	0	0		0
J24	201322P9_G	G	A.Conservative	-4.572352	.862681	6445.3	17.738892	8.685921	617.297052		.704295
J24	201694P4_G	NOCALL	D.Low Probability	-4.039122	.484302	5337.5	13.925068	2.981297	525.250476		1.142326
J24	208825P7_G	NOCALL	I.Bad Spectrum	0	0	0	0	0	0		0
J24	209189P2_G	NOCALL	D.Low Probability	-3.888101	.591269	6277.1	13.986588	3.638443	602.603955		1.142326
J24	210090P15_G	NOCALL	D.Low Probability	-3.999671	0	5515.6	.580714	.129062	513.869732		1.142326
K01	201322P9_G	G	A.Conservative	1.191503	.992607	6445.3	29.634519	10.122887	560.288364		.896438
K01	201694P4_G	G	A.Conservative	.568268	.828626	5337.5	21.891985	8.380394	500.475305		.701093
K01	208825P7_G	NOCALL	I.Bad Spectrum	0	0	0	0	0	0		0
K01	209189P2_G	G	A.Conservative	3.219652	.9902	6277.1	21.623178	11.545047	437.240167		.477113
K01	210090P15_G	NOCALL	I.Bad Spectrum	0	0	0	0	0	0		0
K02	201322P9_G	G	A.Conservative	2.503718	.917562	6445.3	28.425862	9.222445	490.574989		.974301
K02	201694P4_G	NOCALL	D.Low Probability	1.299783	.996105	5337.5	51.155143	10.469801	525.046572		1.263413
K02	208825P7_G	NOCALL	I.Bad Spectrum	0	0	0	0	0	0		0
K02	209189P2_G	G	A.Conservative	2.07503	.996748	6277.1	41.499413	10.72723	585.497562		1.263413
K02	210090P15_G	NOCALL	I.Bad Spectrum	0	0	0	0	0	0		0
K03	201322P9_G	NOCALL	D.Low Probability	1.447959	.765389	6445.3	12.409409	4.631867	566.841258		.991378
K03	201694P4_G	G	A.Conservative	1.247726	.866415	5337.5	26.475787	8.69985	569.459628		.815903
K03	208825P7_G	NOCALL	I.Bad Spectrum	0	0	0	0	0	0		0
K03	209189P2_G	G	A.Conservative	2.11418	.99793	6277.1	38.537005	16.044176	589.953665		.815903
K03	210090P15_G	NOCALL	I.Bad Spectrum	0	0	0	0	0	0		0
K04	201322P9_G	NOCALL	D.Low Probability	.244855	.993152	6445.3	47.173457	11.758568	581.634831		1.276133
K04	201694P4_G	G	A.Conservative	.315168	.995738	5337.5	23.219226	11.585289	547.670438		.533596
K04	208825P7_G	NOCALL	I.Bad Spectrum	0	0	0	0	0	0		0
K04	209189P2_G	G	A.Conservative	.946336	.995386	6277.1	66.110592	40.269948	580.026769		.533596
K04	210090P15_G	NOCALL	I.Bad Spectrum	0	0	0	0	0	0		0
K05	201322P9_G	G	A.Conservative	1.012904	.926516	6445.3	22.508677	9.338226	534.634421		.984353
K05	201694P4_G	G	A.Conservative	-.173767	.850544	5337.5	13.991484	8.544547	459.487779		.511009
K05	208825P7_G	NOCALL	I.Bad Spectrum	0	0	0	0	0	0		0
K05	209189P2_G	G	A.Conservative	.736342	.996224	6277.1	17.752137	13.804859	499.164732		.511009
K05	210090P15_G	NOCALL	I.Bad Spectrum	0	0	0	0	0	0		0
K06	201322P9_G	G	A.Conservative	-.579849	.993499	6445.3	18.410048	10.29473	595.712357		.632894
K06	201694P4_G	G	A.Conservative	-.985234	.992392	5337.5	22.479749	15.02392	567.243265		.426954
K06	208825P7_G	NOCALL	I.Bad Spectrum	0	0	0	0	0	0		0
K06	209189P2_G	G	A.Conservative	-.704366	.994416	6277.1	39.02618	31.857614	577.714728		.426954
K06	210090P15_G	NOCALL	I.Bad Spectrum	0	0	0	0	0	0		0
K07	201322P9_G	G	A.Conservative	2.854492	.984365	6445.3	60.700049	9.880384	542.342234		1.42781
K07	201694P4_G	G	A.Conservative	2.433496	.996601	5337.5	24.686833	12.023724	510.721095		.530136
K07	208825P7_G	NOCALL	I.Bad Spectrum	0	0	0	0	0	0		0
K07	209189P2_G	G	A.Conservative	3.243774	.997688	6277.1	41.550575	25.925056	492.940076		.530136
K07	210090P15_G	NOCALL	I.Bad Spectrum	0	0	0	0	0	0		0
K08	201322P9_G	G	A.Conservative	1.51435	.963189	6445.3	18.58918	9.660967	594.676		.510551
K08	201694P4_G	G	A.Conservative	.615467	.949141	5337.5	23.022414	9.579365	545.128005		.510551
K08	208825P7_G	NOCALL	I.Bad Spectrum	0	0	0	0	0	0		0
K08	209189P2_G	G	A.Conservative	1.512416	.995689	6277.1	83.966232	42.180513	578.567349		.510551
K08	210090P15_G	NOCALL	I.Bad Spectrum	0	0	0	0	0	0		0
K09	201322P9_G	G	A.Conservative	2.88723	.926475	6445.3	34.147489	9.33304	491.48551		1.006452
K09	201694P4_G	G	A.Conservative	1.210288	.995834	5337.5	64.331024	26.23326	482.026443		.515171
K09	208825P7_G	NOCALL	I.Bad Spectrum	0	0	0	0	0	0		0
K09	209189P2_G	G	A.Conservative	2.334686	.995094	6277.1	60.432842	30.055139	468.976159		.515171
K09	210090P15_G	NOCALL	D.Low Probability	1.051649	.082409	5515.6	3.937388	.667783	495.194436		1.382975
K10	201322P9_G	NOCALL	D.Low Probability	1.542088	.993675	6445.3	39.416534	8.6231	518.351289		1.324335
K10	201694P4_G	G	A.Conservative	.488358	.99207	5337.5	21.787995	12.01637	523.575808		.44205
K10	208825P7_G	NOCALL	I.Bad Spectrum	0	0	0	0	0	0		0
K10	209189P2_G	G	A.Conservative	1.575573	.996711	6277.1	47.678228	31.672944	541.431396		.44205
K10	210090P15_G	NOCALL	D.Low Probability	1.171575	.085783	5515.6	2.839024	.62964	469.420636		1.160934
K11	201322P9_G	G	A.Conservative	1.810852	.995714	6445.3	27.881183	10.407024	500.094231		.743196
K11	201694P4_G	G	A.Conservative	1.380222	.993752	5337.5	43.74491	18.833433	453.455516		.53068
K11	208825P7_G	NOCALL	I.Bad Spectrum	0	0	0	0	0	0		0
K11	209189P2_G	G	A.Conservative	2.134844	.993377	6277.1	62.557298	32.518896	456.67472		.53068
K11	210090P15_G	NOCALL	D.Low Probability	.451605	.067318	5515.6	2.270758	.55447	439.13921		.903411
K12	201322P9_G	NOCALL	D.Low Probability	-.850627	.990441	6445.3	32.642098	8.597715	565.313169		1.263645
K12	201694P4_G	G	A.Conservative	-.396827	.995166	5337.5	29.642082	14.145138	506.898691		.509867
K12	208825P7_G	NOCALL	I.Bad Spectrum	0	0	0	0	0	0		0
K12	209189P2_G	G	A.Conservative	.00296	.996494	6277.1	40.350721	23.15844	537.139951		.509867
K12	210090P15_G	NOCALL	D.Low Probability	-1.137673	.50499	5515.6	14.791864	3.154454	502.714751		1.263645
K13	201322P9_G	NOCALL	D.Low Probability	1.616972	.928704	6445.3	21.400813	5.597534	601.380759		1.275041
K13	201694P4_G	G	A.Conservative	1.670288	.823895	5337.5	27.132914	8.279929	440.149422		.764542
K13	208825P7_G	NOCALL	I.Bad Spectrum	0	0	0	0	0	0		0
K13	209189P2_G	G	A.Conservative	2.722258	.994754	6277.1	22.635215	15.105853	555.303308		.507549
K13	210090P15_G	NOCALL	I.Bad Spectrum	0	0	0	0	0	0		0
K14	201322P9_G	G	A.Conservative	4.107269	.947681	6445.3	19.244321	9.562562	495.082706		.549249
K14	201694P4_G	G	A.Conservative	3.011977	.99444	5337.5	63.257055	25.541698	476.817406		.549249
K14	208825P7_G	NOCALL	I.Bad Spectrum	0	0	0	0	0	0		0
K14	209189P2_G	G	A.Conservative	4.119237	.996028	6277.1	71.754556	34.542826	485.53546		.549249
K14	210090P15_G	NOCALL	D.Low Probability	1.598097	.164447	5515.6	5.528333	1.181014	494.367731		1.137343
K15	201322P9_G	G	A.Conservative	2.596741	.953947	6445.3	29.721396	9.650794	525.967632		.99189
K15	201694P4_G	G	A.Conservative	1.823597	.99634	5337.5	45.422756	18.211734	527.233349		.548927
K15	208825P7_G	NOCALL	I.Bad Spectrum	0	0	0	0	0	0		0
K15	209189P2_G	G	A.Conservative	2.842604	.994164	6277.1	52.607875	25.850623	528.74148		.548927
K15	210090P15_G	NOCALL	D.Low Probability	1.130209	.14115	5515.6	4.407425	.980445	506.118912		1.16676
K16	201322P9_G	G	A.Conservative	2.025111	.993027	6445.3	25.536351	10.929062	513.394383		.735117
K16	201694P4_G	G	A.Conservative	1.697564	.994642	5337.5	70.296353	35.097272	485.110008		.526789
K16	208825P7_G	NOCALL	I.Bad Spectrum	0	0	0	0	0	0		0
K16	209189P2_G	G	A.Conservative	2.969194	.997232	6277.1	70.874139	42.510346	490.653466		.526789
K16	210090P15_G	NOCALL	D.Low Probability	.957287	.984541	5515.6	36.498254	6.281307	500.428123		1.284857
K17	201322P9_G	G	A.Conservative	1.78012	.990661	6445.3	25.379466	9.94691	502.916505		.747773
K17	201694P4_G	G	A.Conservative	.833957	.995072	5337.5	55.445323	24.50497	471.907298		.516341
K17	208825P7_G	NOCALL	I.Bad Spectrum	0	0	0	0	0	0		0
K17	209189P2_G	G	A.Conservative	1.882342	.99442	6277.1	62.229401	33.01918	477.661305		.516341
K17	210090P15_G	NOCALL	D.Low Probability	.436928	.07896	5515.6	3.800682	.636242	478.595128		1.426857
K18	201322P9_G	G	A.Conservative	-.915634	.918638	6445.3	21.252787	9.261236	553.358949		.691021
K18	201694P4_G	G	A.Conservative	.313268	.994335	5337.5	30.918068	15.551026	488.648883		.498181
K18	208825P7_G	NOCALL	I.Bad Spectrum	0	0	0	0	0	0		0
K18	209189P2_G	G	A.Conservative	.325102	.989273	6277.1	40.648499	24.358068	446.829567		.498181
K18	210090P15_G	NOCALL	D.Low Probability	-1.248689	.470304	5515.6	13.925077	2.976955	483.965101		1.292606
K19	201322P9_G	G	B.Moderate	1.147345	.943596	6445.3	26.735206	7.586396	605.781111		1.254042
K19	201694P4_G	G	A.Conservative	1.11419	.982258	5337.5	40.909662	9.847072	495.924667		1.054913
K19	208825P7_G	NOCALL	I.Bad Spectrum	0	0	0	0	0	0		0
K19	209189P2_G	G	A.Conservative	1.778966	.993572	6277.1	14.47702	12.473697	567.594011		.490859
K19	210090P15_G	NOCALL	I.Bad Spectrum	0	0	0	0	0	0		0
K20	201322P9_G	NOCALL	D.Low Probability	2.311177	.994403	6445.3	63.679065	13.150057	516.055844		1.45062
K20	201694P4_G	G	A.Conservative	2.036876	.994814	5337.5	42.684263	20.061711	510.412482		.502439
K20	208825P7_G	NOCALL	I.Bad Spectrum	0	0	0	0	0	0		0
K20	209189P2_G	G	A.Conservative	2.889414	.996427	6277.1	75.773566	43.425081	530.673009		.502439
K20	210090P15_G	NOCALL	D.Low Probability	1.586937	.169625	5515.6	6.908734	1.184927	464.947721		1.45062
K21	201322P9_G	G	A.Conservative	2.328668	.993468	6445.3	26.638014	13.398873	561.663357		.551103
K21	201694P4_G	G	A.Conservative	1.665869	.99648	5337.5	91.889556	36.958945	527.420319		.551103
K21	208825P7_G	NOCALL	I.Bad Spectrum	0	0	0	0	0	0		0
K21	209189P2_G	G	A.Conservative	2.340782	.996215	6277.1	96.359278	46.855008	547.651915		.551103
K21	210090P15_G	NOCALL	D.Low Probability	1.209343	.189567	5515.6	7.767257	1.295132	510.234707		1.56544
K22	201322P9_G	G	A.Conservative	1.315538	.849991	6445.3	15.971266	8.609649	602.459512		.498473
K22	201694P4_G	G	A.Conservative	.275677	.991711	5337.5	33.243125	14.159209	527.692158		.498473
K22	208825P7_G	NOCALL	I.Bad Spectrum	0	0	0	0	0	0		0
K22	209189P2_G	G	A.Conservative	1.263332	.998115	6277.1	70.054493	36.446607	593.924356		.498473
K22	210090P15_G	NOCALL	D.Low Probability	-.144812	.278801	5515.6	9.321614	1.772192	484.364011		1.17335
K23	201322P9_G	G	A.Conservative	.66014	.996814	6445.3	21.269964	14.650993	528.927382		.507555
K23	201694P4_G	NOCALL	D.Low Probability	-.532374	.997638	5337.5	46.664106	8.840469	505.314916		1.243203
K23	208825P7_G	NOCALL	I.Bad Spectrum	0	0	0	0	0	0		0
K23	209189P2_G	G	A.Conservative	-.643382	.875319	6277.1	19.475792	8.823121	588.304314		.716246
K23	210090P15_G	NOCALL	D.Low Probability	-.497432	.251641	5515.6	8.232556	1.61471	497.496078		1.243203
K24	201322P9_G	G	C.Aggressive	-2.473592	.84804	6445.3	19.453539	5.137204	550.118277		1.156933
K24	201694P4_G	NOCALL	D.Low Probability	-2.552439	.244607	5337.5	7.509465	1.570218	506.546833		1.156933
K24	208825P7_G	NOCALL	I.Bad Spectrum	0	0	0	0	0	0		0
K24	209189P2_G	NOCALL	D.Low Probability	-2.486976	.467301	6277.1	11.239263	2.86626	557.324155		1.156933
K24	210090P15_G	NOCALL	I.Bad Spectrum	0	0	0	0	0	0		0
L01	201322P9_G	G	B.Moderate	1.896785	.966416	6445.3	31.314558	7.756383	498.608555		1.221428
L01	201694P4_G	NOCALL	D.Low Probability	1.233482	.989056	5337.5	42.413425	8.225313	503.976128		1.221428
L01	208825P7_G	NOCALL	I.Bad Spectrum	0	0	0	0	0	0		0
L01	209189P2_G	G	A.Conservative	2.911633	.994525	6277.1	32.584808	15.472151	495.349153		.55619
L01	210090P15_G	NOCALL	I.Bad Spectrum	0	0	0	0	0	0		0
L02	201322P9_G	G	A.Conservative	3.556651	.869946	6445.3	16.161828	8.768746	523.757744		.512486
L02	201694P4_G	NOCALL	D.Low Probability	2.189207	.524954	5337.5	14.856822	3.252343	454.366921		1.212911
L02	208825P7_G	NOCALL	I.Bad Spectrum	0	0	0	0	0	0		0
L02	209189P2_G	NOCALL	D.Low Probability	2.754864	.998013	6277.1	39.258386	10.576342	534.735752		1.212911
L02	210090P15_G	NOCALL	I.Bad Spectrum	0	0	0	0	0	0		0
L03	201322P9_G	G	A.Conservative	1.572011	.995827	6445.3	28.58465	10.009717	584.388148		.944967
L03	201694P4_G	G	A.Conservative	1.85279	.978276	5337.5	19.636005	9.851423	448.143696		.488333
L03	208825P7_G	NOCALL	I.Bad Spectrum	0	0	0	0	0	0		0
L03	209189P2_G	G	A.Conservative	2.128608	.993963	6277.1	28.4757	17.4575	490.439822		.488333
L03	210090P15_G	NOCALL	I.Bad Spectrum	0	0	0	0	0	0		0
L04	201322P9_G	G	A.Conservative	1.243208	.997068	6445.3	30.049813	10.602992	585.417932		.726144
L04	201694P4_G	G	A.Conservative	1.625611	.993751	5337.5	31.354011	12.453811	515.495057		.50108
L04	208825P7_G	NOCALL	I.Bad Spectrum	0	0	0	0	0	0		0
L04	209189P2_G	G	A.Conservative	2.179609	.993571	6277.1	50.380551	24.11563	491.08494		.50108
L04	210090P15_G	NOCALL	I.Bad Spectrum	0	0	0	0	0	0		0
L05	201322P9_G	G	A.Conservative	1.570135	.99571	6445.3	19.248216	10.80979	534.040816		.523511
L05	201694P4_G	G	A.Conservative	.976991	.996148	5337.5	54.089142	24.351332	511.312153		.523511
L05	208825P7_G	NOCALL	D.Low Probability	2.879556	.41098	7129.7	9.443855	2.529704	495.294577		1.286517
L05	209189P2_G	G	A.Conservative	1.561688	.993718	6277.1	71.37552	38.76201	518.994277		.523511
L05	210090P15_G	NOCALL	D.Low Probability	.386077	.554241	5515.6	18.174855	3.436983	526.510465		1.286517
L06	201322P9_G	G	A.Conservative	-.677453	.994161	6445.3	18.286885	10.302994	570.276144		.55107
L06	201694P4_G	G	A.Conservative	-1.141193	.998134	5337.5	52.247224	23.755174	537.442613		.55107
L06	208825P7_G	NOCALL	I.Bad Spectrum	0	0	0	0	0	0		0
L06	209189P2_G	G	A.Conservative	-.660882	.994678	6277.1	59.62045	32.516345	561.284115		.55107
L06	210090P15_G	NOCALL	I.Bad Spectrum	0	0	0	0	0	0		0
L07	201322P9_G	G	A.Conservative	2.141611	.993213	6445.3	18.926104	14.161775	585.672182		.466107
L07	201694P4_G	G	A.Conservative	1.543754	.996435	5337.5	59.419198	34.828827	542.661078		.466107
L07	208825P7_G	NOCALL	I.Bad Spectrum	0	0	0	0	0	0		0
L07	209189P2_G	G	A.Conservative	2.145748	.996008	6277.1	78.208177	56.457444	567.775365		.466107
L07	210090P15_G	NOCALL	D.Low Probability	1.074162	.986787	5515.6	34.522413	7.599104	538.43458		1.220221
L08	201322P9_G	G	A.Conservative	1.902237	.99286	6445.3	21.459863	11.33615	532.500826		.510645
L08	201694P4_G	G	A.Conservative	.865099	.996684	5337.5	39.559712	16.337394	536.378165		.510645
L08	208825P7_G	NOCALL	D.Low Probability	3.362742	.383871	7129.7	8.761265	2.368145	535.657825		1.191729
L08	209189P2_G	G	A.Conservative	1.909401	.997017	6277.1	72.648422	36.98501	519.106963		.510645
L08	210090P15_G	NOCALL	D.Low Probability	.740215	.083407	5515.6	3.372432	.662357	551.256992		1.191729
L09	201322P9_G	G	A.Conservative	2.049892	.997519	6445.3	25.414969	14.491976	575.367333		.564173
L09	201694P4_G	G	A.Conservative	1.298577	.996325	5337.5	60.839488	28.090026	516.026496		.564173
L09	208825P7_G	G	B.Moderate	2.924225	.882939	7129.7	12.553733	7.105487	384.621703		1.085253
L09	209189P2_G	G	A.Conservative	2.050934	.995696	6277.1	71.486257	39.487984	562.041829		.564173
L09	210090P15_G	G	A.Conservative	1.058766	.961859	5515.6	32.162357	9.694418	530.845436		.924205
L10	201322P9_G	G	A.Conservative	3.067161	.928067	6445.3	46.638318	9.30958	438.792809		1.370044
L10	201694P4_G	G	A.Conservative	3.591615	.994755	5337.5	34.124807	13.876272	446.224082		.492625
L10	208825P7_G	NOCALL	I.Bad Spectrum	0	0	0	0	0	0		0
L10	209189P2_G	G	A.Conservative	4.890208	.992184	6277.1	46.966926	23.295519	411.534378		.492625
L10	210090P15_G	NOCALL	D.Low Probability	2.145895	.149265	5515.6	6.476272	1.042154	450.644061		1.370044
L11	201322P9_G	NOCALL	D.Low Probability	.493457	.995421	6445.3	31.387778	6.750394	532.629781		1.292544
L11	201694P4_G	G	A.Conservative	.851378	.820548	5337.5	19.225192	8.266707	467.840296		.521287
L11	208825P7_G	NOCALL	I.Bad Spectrum	0	0	0	0	0	0		0
L11	209189P2_G	G	A.Conservative	1.897428	.99435	6277.1	31.137789	16.487192	483.833244		.521287
L11	210090P15_G	NOCALL	I.Bad Spectrum	0	0	0	0	0	0		0
L12	201322P9_G	G	A.Conservative	-.831701	.801735	6445.3	32.157942	8.057401	544.366188		1.158123
L12	201694P4_G	G	A.Conservative	-.595072	.997249	5337.5	38.196802	14.067466	477.432512		.70479
L12	208825P7_G	NOCALL	I.Bad Spectrum	0	0	0	0	0	0		0
L12	209189P2_G	G	A.Conservative	.540782	.993225	6277.1	34.037363	17.790208	504.587675		.511146
L12	210090P15_G	NOCALL	I.Bad Spectrum	0	0	0	0	0	0		0
L13	201322P9_G	G	A.Conservative	3.795797	.908755	6445.3	20.103071	9.184724	499.391772		.551234
L13	201694P4_G	G	A.Conservative	2.41607	.991625	5337.5	55.061004	20.457234	487.301106		.551234
L13	208825P7_G	NOCALL	I.Bad Spectrum	0	0	0	0	0	0		0
L13	209189P2_G	G	A.Conservative	3.803311	.995165	6277.1	77.449852	34.279588	482.006566		.551234
L13	210090P15_G	NOCALL	D.Low Probability	1.132012	.184913	5515.6	5.789981	1.236354	525.200151		1.003852
L14	201322P9_G	G	A.Conservative	2.761546	.930009	6445.3	13.02439	9.346269	589.394195		.451688
L14	201694P4_G	G	A.Conservative	2.084541	.995835	5337.5	51.183385	28.677717	524.915417		.451688
L14	208825P7_G	NOCALL	I.Bad Spectrum	0	0	0	0	0	0		0
L14	209189P2_G	G	A.Conservative	2.758187	.996038	6277.1	57.194298	39.569266	574.47303		.451688
L14	210090P15_G	NOCALL	I.Bad Spectrum	0	0	0	0	0	0		0
L15	201322P9_G	G	A.Conservative	1.710257	.994931	6445.3	24.039324	10.088764	563.269003		.793842
L15	201694P4_G	G	A.Conservative	1.655649	.971539	5337.5	22.438123	9.761573	490.428086		.545644
L15	208825P7_G	NOCALL	I.Bad Spectrum	0	0	0	0	0	0		0
L15	209189P2_G	G	A.Conservative	2.763088	.996673	6277.1	49.659234	26.006749	510.398164		.545644
L15	210090P15_G	NOCALL	I.Bad Spectrum	0	0	0	0	0	0		0
L16	201322P9_G	G	A.Conservative	1.813089	.803382	6445.3	22.558472	8.069497	524.732055		.937224
L16	201694P4_G	G	A.Conservative	.102752	.996687	5337.5	33.985161	13.737995	493.644992		.723443
L16	208825P7_G	NOCALL	I.Bad Spectrum	0	0	0	0	0	0		0
L16	209189P2_G	G	A.Conservative	.422607	.99583	6277.1	38.880266	19.314244	562.03364		.723443
L16	210090P15_G	NOCALL	I.Bad Spectrum	0	0	0	0	0	0		0
L17	201322P9_G	G	A.Conservative	1.517329	.993681	6445.3	17.190582	10.854599	542.085086		.504819
L17	201694P4_G	G	A.Conservative	.761315	.994105	5337.5	45.341339	22.112899	489.06414		.504819
L17	208825P7_G	NOCALL	I.Bad Spectrum	0	0	0	0	0	0		0
L17	209189P2_G	G	A.Conservative	1.493754	.992782	6277.1	61.400763	37.31458	526.316204		.504819
L17	210090P15_G	NOCALL	D.Low Probability	.622857	.985182	5515.6	34.210115	6.640657	490.314582		1.332911
L18	201322P9_G	G	A.Conservative	-1.711849	.936549	6445.3	20.837026	9.414413	542.262095		.691243
L18	201694P4_G	G	A.Conservative	-1.351882	.996849	5337.5	24.694003	12.899249	508.260908		.458661
L18	208825P7_G	NOCALL	I.Bad Spectrum	0	0	0	0	0	0		0
L18	209189P2_G	G	A.Conservative	-1.050486	.995029	6277.1	42.189076	26.981566	547.159465		.458661
L18	210090P15_G	NOCALL	I.Bad Spectrum	0	0	0	0	0	0		0
L19	201322P9_G	G	A.Conservative	.584752	.859205	6445.3	20.170081	8.647064	549.490476		.842701
L19	201694P4_G	G	A.Conservative	1.559823	.870541	5337.5	11.650996	8.758585	460.558607		.47892
L19	208825P7_G	NOCALL	I.Bad Spectrum	0	0	0	0	0	0		0
L19	209189P2_G	G	A.Conservative	1.636519	.999038	6277.1	18.584737	14.094722	476.165072		.47892
L19	210090P15_G	NOCALL	I.Bad Spectrum	0	0	0	0	0	0		0
L20	201322P9_G	G	A.Conservative	1.714874	.995689	6445.3	25.097411	10.141826	554.348284		.730016
L20	201694P4_G	G	A.Conservative	.826959	.992778	5337.5	47.999072	22.242812	560.507479		.502228
L20	208825P7_G	NOCALL	I.Bad Spectrum	0	0	0	0	0	0		0
L20	209189P2_G	G	A.Conservative	1.849809	.994259	6277.1	67.46316	38.251691	543.441295		.502228
L20	210090P15_G	NOCALL	D.Low Probability	1.104146	.236668	5515.6	8.506872	1.574446	521.937904		1.385697
L21	201322P9_G	G	A.Conservative	2.410806	.991806	6445.3	30.460205	10.609369	555.080339		.775752
L21	201694P4_G	G	A.Conservative	1.875346	.99601	5337.5	39.754865	15.953309	528.838715		.521284
L21	208825P7_G	NOCALL	I.Bad Spectrum	0	0	0	0	0	0		0
L21	209189P2_G	G	A.Conservative	2.651404	.996214	6277.1	48.316827	23.618094	527.881206		.521284
L21	210090P15_G	NOCALL	D.Low Probability	1.544939	.145521	5515.6	5.68791	.982954	534.496483		1.347503
L22	201322P9_G	G	A.Conservative	1.5902	.996518	6445.3	21.708231	12.183181	616.01539		.540389
L22	201694P4_G	G	A.Conservative	.653627	.997955	5337.5	58.781305	25.829995	592.913826		.540389
L22	208825P7_G	NOCALL	I.Bad Spectrum	0	0	0	0	0	0		0
L22	209189P2_G	G	A.Conservative	1.567502	.995662	6277.1	68.108638	36.857857	600.413615		.540389
L22	210090P15_G	NOCALL	I.Bad Spectrum	0	0	0	0	0	0		0
L23	201322P9_G	G	A.Conservative	1.624087	.811154	6445.3	13.571485	8.158859	545.803123		.494004
L23	201694P4_G	NOCALL	D.Low Probability	.248616	.415468	5337.5	11.496515	2.580667	484.149413		1.090788
L23	208825P7_G	NOCALL	I.Bad Spectrum	0	0	0	0	0	0		0
L23	209189P2_G	NOCALL	D.Low Probability	1.039637	.796883	6277.1	17.479699	4.830553	538.516179		1.090788
L23	210090P15_G	NOCALL	D.Low Probability	.680457	.08495	5515.6	2.367934	.619137	474.344649		1.016309
L24	201322P9_G	G	C.Aggressive	-.552688	.805303	6445.3	18.831385	4.878538	503.192087		1.161719
L24	201694P4_G	NOCALL	D.Low Probability	-1.063302	.355175	5337.5	11.011286	2.219143	453.098329		1.161719
L24	208825P7_G	NOCALL	I.Bad Spectrum	0	0	0	0	0	0		0
L24	209189P2_G	NOCALL	D.Low Probability	-.554873	.495555	6277.1	12.256289	3.058285	515.570808		1.161719
L24	210090P15_G	NOCALL	I.Bad Spectrum	0	0	0	0	0	0		0
M01	201322P9_G	G	A.Conservative	.995181	.996767	6445.3	34.187963	10.534427	476.805659		1.095966
M01	201694P4_G	NOCALL	D.Low Probability	.887504	.996071	5337.5	47.406394	11.205976	459.142845		1.221878
M01	208825P7_G	NOCALL	I.Bad Spectrum	0	0	0	0	0	0		0
M01	209189P2_G	G	A.Conservative	3.475661	.993329	6277.1	14.799465	10.79002	414.803423		.498221
M01	210090P15_G	NOCALL	D.Low Probability	.834438	.125815	5515.6	3.600015	.884154	465.378206		1.221878
M02	201322P9_G	G	A.Conservative	1.166134	.80748	6445.3	20.410433	8.134895	425.510519		.722556
M02	201694P4_G	NOCALL	D.Low Probability	-.235225	.389064	5337.5	13.730989	2.421994	485.655089		1.093416
M02	208825P7_G	NOCALL	I.Bad Spectrum	0	0	0	0	0	0		0
M02	209189P2_G	NOCALL	D.Low Probability	.351827	.830696	6277.1	23.349495	5.030214	533.890695		1.093416
M02	210090P15_G	NOCALL	D.Low Probability	-.099185	.079471	5515.6	3.177376	.582139	447.964215		1.093416
M03	201322P9_G	G	A.Conservative	.483392	.819244	6445.3	21.102619	8.245361	518.04438		.809167
M03	201694P4_G	G	A.Conservative	.089998	.997004	5337.5	29.520001	12.565194	497.925436		.564317
M03	208825P7_G	NOCALL	I.Bad Spectrum	0	0	0	0	0	0		0
M03	209189P2_G	G	A.Conservative	.330763	.9938	6277.1	66.370482	34.169677	520.335609		.564317
M03	210090P15_G	NOCALL	I.Bad Spectrum	0	0	0	0	0	0		0
M04	201322P9_G	G	A.Conservative	-.530302	.813183	6445.3	24.435644	8.202513	517.914165		.924974
M04	201694P4_G	G	A.Conservative	.00749	.996814	5337.5	43.633055	22.286114	472.076998		.535691
M04	208825P7_G	NOCALL	I.Bad Spectrum	0	0	0	0	0	0		0
M04	209189P2_G	G	A.Conservative	.564235	.993316	6277.1	47.963383	29.370387	505.15818		.535691
M04	210090P15_G	NOCALL	I.Bad Spectrum	0	0	0	0	0	0		0
M05	201322P9_G	G	A.Conservative	-.650448	.995537	6445.3	20.132414	11.77514	536.72452		.501547
M05	201694P4_G	G	A.Conservative	-1.120789	.996993	5337.5	48.650523	23.004329	537.936369		.501547
M05	208825P7_G	NOCALL	I.Bad Spectrum	0	0	0	0	0	0		0
M05	209189P2_G	G	A.Conservative	-.637516	.991805	6277.1	71.827024	40.670814	523.921311		.501547
M05	210090P15_G	NOCALL	I.Bad Spectrum	0	0	0	0	0	0		0
M06	201322P9_G	G	A.Conservative	-1.942144	.996647	6445.3	21.106179	13.484825	603.112489		.519877
M06	201694P4_G	G	A.Conservative	-2.012505	.997416	5337.5	37.524565	19.354209	545.927188		.519877
M06	208825P7_G	NOCALL	I.Bad Spectrum	0	0	0	0	0	0		0
M06	209189P2_G	G	A.Conservative	-1.940279	.997277	6277.1	64.654629	40.003405	586.271142		.519877
M06	210090P15_G	NOCALL	I.Bad Spectrum	0	0	0	0	0	0		0
M07	201322P9_G	G	A.Conservative	-2.327336	.875686	6445.3	16.556182	8.819468	597.576503		.674655
M07	201694P4_G	G	A.Conservative	-.832278	.99695	5337.5	22.91514	13.082761	464.2407		.507442
M07	208825P7_G	NOCALL	I.Bad Spectrum	0	0	0	0	0	0		0
M07	209189P2_G	G	A.Conservative	-1.353547	.996817	6277.1	24.038169	17.240459	556.807035		.507442
M07	210090P15_G	NOCALL	D.Low Probability	-1.206559	.821378	5515.6	16.983382	4.995448	499.541416		1.076654
M08	201322P9_G	G	A.Conservative	.19519	.998693	6445.3	22.236181	12.613337	556.793527		.532058
M08	201694P4_G	G	A.Conservative	-.371088	.995958	5337.5	54.681988	25.084659	498.563036		.532058
M08	208825P7_G	NOCALL	I.Bad Spectrum	0	0	0	0	0	0		0
M08	209189P2_G	G	A.Conservative	.197972	.996222	6277.1	79.022471	43.40799	544.42807		.532058
M08	210090P15_G	NOCALL	I.Bad Spectrum	0	0	0	0	0	0		0
M09	201322P9_G	G	A.Conservative	-.264736	.996601	6445.3	31.372143	17.997049	602.014209		.51973
M09	201694P4_G	G	A.Conservative	-.962654	.996003	5337.5	82.455598	37.08908	552.58012		.51973
M09	208825P7_G	NOCALL	D.Low Probability	-.938398	.528229	7129.7	12.435658	3.227178	481.271289		1.304592
M09	209189P2_G	G	A.Conservative	-.262398	.996289	6277.1	95.281441	52.713026	585.684777		.51973
M09	210090P15_G	NOCALL	D.Low Probability	-1.267639	.793507	5515.6	26.232228	4.881877	575.061283		1.304592
M10	201322P9_G	G	A.Conservative	-.31013	.99414	6445.3	37.575653	11.500902	553.472332		.945262
M10	201694P4_G	G	A.Conservative	-.821212	.993849	5337.5	31.665852	15.141796	478.114199		.501535
M10	208825P7_G	NOCALL	I.Bad Spectrum	0	0	0	0	0	0		0
M10	209189P2_G	G	A.Conservative	-.168531	.997332	6277.1	57.250268	33.263862	507.376258		.501535
M10	210090P15_G	NOCALL	D.Low Probability	-.852815	.0817	5515.6	2.896522	.613827	514.849536		1.118461
M11	201322P9_G	G	A.Conservative	.164912	.997753	6445.3	19.14394	11.862889	502.156953		.505088
M11	201694P4_G	NOCALL	D.Low Probability	-1.139129	.319671	5337.5	9.680003	2.008253	504.646555		1.296033
M11	208825P7_G	G	B.Moderate	-.516008	.860953	7129.7	16.605541	6.910709	408.95881		1.296033
M11	209189P2_G	G	A.Conservative	-.375717	.997879	6277.1	35.415208	12.207588	549.611225		.950431
M11	210090P15_G	NOCALL	I.Bad Spectrum	0	0	0	0	0	0		0
M12	201322P9_G	G	A.Conservative	-2.212904	.824094	6445.3	10.094972	8.288037	548.64982		.447485
M12	201694P4_G	G	A.Conservative	-1.243111	.997711	5337.5	21.541464	13.869806	479.43744		.447485
M12	208825P7_G	NOCALL	I.Bad Spectrum	0	0	0	0	0	0		0
M12	209189P2_G	G	A.Conservative	-2.205689	.997183	6277.1	23.926704	18.857562	530.128062		.447485
M12	210090P15_G	NOCALL	I.Bad Spectrum	0	0	0	0	0	0		0
M13	201322P9_G	G	A.Conservative	.054553	.996344	6445.3	24.514854	10.288912	647.985895		.943483
M13	201694P4_G	G	A.Conservative	.594696	.997195	5337.5	23.59172	10.300558	450.377167		.714948
M13	208825P7_G	NOCALL	I.Bad Spectrum	0	0	0	0	0	0		0
M13	209189P2_G	G	A.Conservative	.521217	.891523	6277.1	6.386014	8.941524	696.990559		.51809
M13	210090P15_G	NOCALL	I.Bad Spectrum	0	0	0	0	0	0		0
M14	201322P9_G	G	A.Conservative	-.366292	.996064	6445.3	27.66169	11.585056	572.870353		.757233
M14	201694P4_G	G	A.Conservative	-.307778	.99598	5337.5	35.56475	16.737493	491.621206		.521202
M14	208825P7_G	NOCALL	I.Bad Spectrum	0	0	0	0	0	0		0
M14	209189P2_G	G	A.Conservative	.217805	.996698	6277.1	38.795086	22.070985	529.723074		.521202
M14	210090P15_G	NOCALL	I.Bad Spectrum	0	0	0	0	0	0		0
M15	201322P9_G	G	A.Conservative	.270279	.923434	6445.3	16.516994	9.278215	544.407754		.525666
M15	201694P4_G	G	A.Conservative	.122372	.993486	5337.5	44.519576	20.282997	520.278844		.525666
M15	208825P7_G	NOCALL	I.Bad Spectrum	0	0	0	0	0	0		0
M15	209189P2_G	G	A.Conservative	.276925	.993703	6277.1	81.24096	44.208225	531.206782		.525666
M15	210090P15_G	NOCALL	D.Low Probability	-.387926	.153162	5515.6	3.399078	1.064163	499.635833		.74698
M16	201322P9_G	G	A.Conservative	-.00502	.888284	6445.3	29.713057	8.920794	537.701579		.964862
M16	201694P4_G	G	A.Conservative	-.034735	.997712	5337.5	40.055556	16.499617	503.230793		.528214
M16	208825P7_G	NOCALL	I.Bad Spectrum	0	0	0	0	0	0		0
M16	209189P2_G	G	A.Conservative	.458836	.996185	6277.1	49.383884	24.854439	507.889795		.528214
M16	210090P15_G	G	B.Moderate	-.487357	.940662	5515.6	39.197147	7.612515	541.001277		1.366276
M17	201322P9_G	G	A.Conservative	-1.227852	.818311	6445.3	26.746946	8.224896	525.018766		1.135797
M17	201694P4_G	G	A.Conservative	-.898472	.994578	5337.5	32.334564	14.985452	486.517401		.51691
M17	208825P7_G	NOCALL	I.Bad Spectrum	0	0	0	0	0	0		0
M17	209189P2_G	G	A.Conservative	-.561603	.994832	6277.1	49.299904	28.876261	485.443228		.51691
M17	210090P15_G	NOCALL	I.Bad Spectrum	0	0	0	0	0	0		0
M18	201322P9_G	G	C.Aggressive	-4.051929	.992282	6445.3	21.782939	5.9928	607.188		1.28906
M18	201694P4_G	G	A.Conservative	-3.483008	.997957	5337.5	55.433163	23.193929	497.432904		.722803
M18	208825P7_G	NOCALL	I.Bad Spectrum	0	0	0	0	0	0		0
M18	209189P2_G	G	A.Conservative	-3.879628	.998201	6277.1	68.425829	34.755094	607.5386		.722803
M18	210090P15_G	NOCALL	I.Bad Spectrum	0	0	0	0	0	0		0
M19	201322P9_G	G	B.Moderate	-1.046416	.856279	6445.3	23.438317	6.901534	574.068645		1.178367
M19	201694P4_G	G	A.Conservative	.327703	.870769	5337.5	33.59455	8.768195	478.786064		1.027041
M19	208825P7_G	NOCALL	I.Bad Spectrum	0	0	0	0	0	0		0
M19	209189P2_G	G	A.Conservative	.509444	.99841	6277.1	20.545362	16.553568	454.0834		.487466
M19	210090P15_G	NOCALL	I.Bad Spectrum	0	0	0	0	0	0		0
M20	201322P9_G	G	A.Conservative	.003528	.994399	6445.3	40.082988	10.471509	551.036303		1.16794
M20	201694P4_G	NOCALL	D.Low Probability	-.481795	.99795	5337.5	57.133303	11.943121	509.445657		1.16794
M20	208825P7_G	NOCALL	I.Bad Spectrum	0	0	0	0	0	0		0
M20	209189P2_G	G	A.Conservative	.775837	.995497	6277.1	22.857508	13.547152	513.214957		.485917
M20	210090P15_G	NOCALL	D.Low Probability	-.436051	.086931	5515.6	2.948874	.639274	478.85572		1.16794
M21	201322P9_G	G	A.Conservative	-.206968	.873988	6445.3	15.830796	8.793096	522.003236		.528668
M21	201694P4_G	G	A.Conservative	-1.066971	.994923	5337.5	57.898401	26.067183	515.909406		.528668
M21	208825P7_G	NOCALL	I.Bad Spectrum	0	0	0	0	0	0		0
M21	209189P2_G	G	A.Conservative	-.19649	.995755	6277.1	62.682642	33.724898	510.377808		.528668
M21	210090P15_G	NOCALL	D.Low Probability	-1.325851	.878325	5515.6	23.209119	5.431888	535.676342		1.230193
M22	201322P9_G	G	A.Conservative	-.47118	.893916	6445.3	26.924818	9.03556	500.469763		.974997
M22	201694P4_G	G	A.Conservative	-.352005	.993796	5337.5	45.955429	26.128074	463.022675		.50324
M22	208825P7_G	NOCALL	I.Bad Spectrum	0	0	0	0	0	0		0
M22	209189P2_G	G	A.Conservative	.403857	.993311	6277.1	42.890885	28.88775	471.669855		.50324
M22	210090P15_G	NOCALL	D.Low Probability	-.820686	.188082	5515.6	6.429533	1.286594	474.809429		1.312043
M23	201322P9_G	G	A.Conservative	-2.269056	.998463	6445.3	13.331409	10.661618	636.725072		.455452
M23	201694P4_G	NOCALL	D.Low Probability	-2.493033	.994876	5337.5	25.104771	6.163558	555.544845		1.04752
M23	208825P7_G	NOCALL	I.Bad Spectrum	0	0	0	0	0	0		0
M23	209189P2_G	NOCALL	D.Low Probability	-2.511974	.892679	6277.1	17.6073	5.383904	620.380732		1.04752
M23	210090P15_G	NOCALL	I.Bad Spectrum	0	0	0	0	0	0		0
M24	201322P9_G	G	A.Conservative	-5.246352	.913094	6445.3	34.276548	9.175973	563.25992		1.099484
M24	201694P4_G	NOCALL	D.Low Probability	-4.633006	.32111	5337.5	9.67163	2.007758	516.06168		1.099484
M24	208825P7_G	NOCALL	I.Bad Spectrum	0	0	0	0	0	0		0
M24	209189P2_G	NOCALL	D.Low Probability	-5.05425	.85738	6277.1	20.232506	5.215451	587.437464		1.099484
M24	210090P15_G	NOCALL	I.Bad Spectrum	0	0	0	0	0	0		0
N01	201322P9_G	G	A.Conservative	.755823	.80576	6445.3	25.756612	8.110533	595.223799		1.094766
N01	201694P4_G	G	A.Conservative	.975709	.993804	5337.5	20.482238	10.27999	514.89461		.521935
N01	208825P7_G	NOCALL	I.Bad Spectrum	0	0	0	0	0	0		0
N01	209189P2_G	G	A.Conservative	1.107736	.992306	6277.1	33.407062	20.896277	549.71954		.521935
N01	210090P15_G	NOCALL	I.Bad Spectrum	0	0	0	0	0	0		0
N02	201322P9_G	G	A.Conservative	1.819583	.92354	6445.3	13.399555	9.269208	541.462942		.514001
N02	201694P4_G	NOCALL	D.Low Probability	.651245	.323045	5337.5	9.936187	2.049805	527.896333		1.271492
N02	208825P7_G	NOCALL	I.Bad Spectrum	0	0	0	0	0	0		0
N02	209189P2_G	G	B.Moderate	1.255479	.919865	6277.1	28.213204	7.377597	599.804867		1.271492
N02	210090P15_G	NOCALL	I.Bad Spectrum	0	0	0	0	0	0		0
N03	201322P9_G	G	A.Conservative	.905789	.994986	6445.3	28.50522	10.005412	567.445692		.920815
N03	201694P4_G	G	A.Conservative	.458742	.9937	5337.5	38.655533	14.394195	521.158614		.573315
N03	208825P7_G	NOCALL	I.Bad Spectrum	0	0	0	0	0	0		0
N03	209189P2_G	G	A.Conservative	1.218357	.996384	6277.1	46.979556	21.411037	529.168699		.573315
N03	210090P15_G	NOCALL	D.Low Probability	.773272	.090473	5515.6	3.112636	.681362	499.375857		1.15275
N04	201322P9_G	G	A.Conservative	-1.096321	.998145	6445.3	14.523657	10.089285	679.035388		.386406
N04	201694P4_G	G	A.Conservative	-1.471435	.996315	5337.5	32.593751	17.465347	614.589067		.386406
N04	208825P7_G	NOCALL	D.Low Probability	4.138839	.284453	7129.7	7.609777	1.836692	257.506341		1.138504
N04	209189P2_G	G	A.Conservative	-1.068528	.996471	6277.1	64.864766	43.348084	661.517047		.386406
N04	210090P15_G	NOCALL	D.Low Probability	-.03211	.846929	5515.6	30.453301	5.181835	402.399446		1.138504
N05	201322P9_G	NOCALL	D.Low Probability	.991693	.99424	6445.3	47.220482	11.33867	543.909111		1.323203
N05	201694P4_G	G	A.Conservative	-.451398	.995379	5337.5	23.080536	13.89953	482.954884		.471488
N05	208825P7_G	NOCALL	I.Bad Spectrum	0	0	0	0	0	0		0
N05	209189P2_G	G	A.Conservative	1.005925	.99753	6277.1	24.631685	18.64506	488.943228		.471488
N05	210090P15_G	NOCALL	D.Low Probability	.181504	.843029	5515.6	26.598212	5.202657	491.25201		1.323203
N06	201322P9_G	G	A.Conservative	.831479	.995042	6445.3	25.598839	10.19935	486.635047		.82675
N06	201694P4_G	G	A.Conservative	.708019	.927718	5337.5	21.367838	9.340101	465.521621		.575757
N06	208825P7_G	NOCALL	I.Bad Spectrum	0	0	0	0	0	0		0
N06	209189P2_G	G	A.Conservative	1.752271	.993969	6277.1	50.18366	27.444495	455.452523		.575757
N06	210090P15_G	NOCALL	I.Bad Spectrum	0	0	0	0	0	0		0
N07	201322P9_G	G	A.Conservative	1.451864	.856587	6445.3	14.262334	8.617746	596.710073		.485085
N07	201694P4_G	G	A.Conservative	1.05612	.99641	5337.5	37.279236	17.354175	525.222235		.485085
N07	208825P7_G	NOCALL	I.Bad Spectrum	0	0	0	0	0	0		0
N07	209189P2_G	G	A.Conservative	1.444503	.995703	6277.1	48.533838	28.207387	571.429401		.485085
N07	210090P15_G	NOCALL	I.Bad Spectrum	0	0	0	0	0	0		0
N08	201322P9_G	G	A.Conservative	.392489	.995758	6445.3	17.518763	10.880295	565.902575		.450097
N08	201694P4_G	G	A.Conservative	-.331383	.996445	5337.5	31.254953	15.669671	518.197553		.450097
N08	208825P7_G	NOCALL	I.Bad Spectrum	0	0	0	0	0	0		0
N08	209189P2_G	G	A.Conservative	.393098	.99406	6277.1	44.166305	26.546954	558.188665		.450097
N08	210090P15_G	NOCALL	I.Bad Spectrum	0	0	0	0	0	0		0
N09	201322P9_G	G	A.Conservative	1.991332	.963992	6445.3	42.092556	9.694348	525.52698		1.176059
N09	201694P4_G	G	A.Conservative	.212036	.992863	5337.5	43.198514	18.973135	513.397344		.525144
N09	208825P7_G	NOCALL	I.Bad Spectrum	0	0	0	0	0	0		0
N09	209189P2_G	G	A.Conservative	1.298078	.994646	6277.1	50.485717	27.277049	533.478308		.525144
N09	210090P15_G	NOCALL	D.Low Probability	.788452	0	5515.6	0	0	522.415237		1.337461
N10	201322P9_G	G	A.Conservative	-1.267073	.997312	6445.3	15.479059	10.033548	532.477652		.433144
N10	201694P4_G	G	A.Conservative	-1.455328	.997336	5337.5	35.689779	18.344981	520.210362		.433144
N10	208825P7_G	NOCALL	D.Low Probability	3.437202	.393124	7129.7	7.661295	2.431806	373.235832		1.06329
N10	209189P2_G	G	A.Conservative	-1.248102	.998038	6277.1	46.605298	29.172932	519.174179		.433144
N10	210090P15_G	NOCALL	D.Low Probability	-.254779	.437386	5515.6	12.326239	2.776141	494.978269		1.06329
N11	201322P9_G	G	A.Conservative	1.132087	.850393	6445.3	15.278726	8.565963	515.870568		.516542
N11	201694P4_G	G	A.Conservative	.027132	.997082	5337.5	47.939953	21.703197	457.678015		.516542
N11	208825P7_G	NOCALL	D.Low Probability	.161978	.445667	7129.7	9.159558	2.737107	510.118326		1.168853
N11	209189P2_G	G	A.Conservative	1.134032	.995513	6277.1	53.650699	29.119975	498.721492		.516542
N11	210090P15_G	NOCALL	D.Low Probability	-.497001	.124096	5515.6	5.565789	.919466	504.001502		1.388148
N12	201322P9_G	G	C.Aggressive	-2.105646	.922692	6445.3	20.026294	5.561736	545.580617		1.126464
N12	201694P4_G	NOCALL	D.Low Probability	-2.229331	.742275	5337.5	20.085053	4.516027	520.788395		1.126464
N12	208825P7_G	NOCALL	I.Bad Spectrum	0	0	0	0	0	0		0
N12	209189P2_G	G	A.Conservative	-1.793066	.871736	6277.1	23.484965	8.777515	579.556691		.783646
N12	210090P15_G	NOCALL	I.Bad Spectrum	0	0	0	0	0	0		0
N13	201322P9_G	G	A.Conservative	2.174388	.990678	6445.3	21.491047	9.935586	530.574226		.707199
N13	201694P4_G	G	A.Conservative	2.374945	.99797	5337.5	36.622725	18.39736	442.21818		.484085
N13	208825P7_G	NOCALL	I.Bad Spectrum	0	0	0	0	0	0		0
N13	209189P2_G	G	A.Conservative	3.04141	.997175	6277.1	40.752904	24.556901	514.053322		.484085
N13	210090P15_G	G	A.Conservative	1.32484	.840946	5515.6	21.974182	8.565257	475.475862		.707199
N14	201322P9_G	G	A.Conservative	.661252	.851979	6445.3	28.314188	8.558703	558.606333		.964751
N14	201694P4_G	G	A.Conservative	.701041	.995979	5337.5	36.622097	16.76314	494.737884		.505648
N14	208825P7_G	NOCALL	I.Bad Spectrum	0	0	0	0	0	0		0
N14	209189P2_G	G	A.Conservative	1.153577	.993283	6277.1	44.9375	25.139113	537.868722		.505648
N14	210090P15_G	NOCALL	D.Low Probability	-.210434	.108845	5515.6	4.495677	.791958	541.196706		1.354721
N15	201322P9_G	G	A.Conservative	1.067972	.844996	6445.3	21.119944	8.504837	574.17497		.766138
N15	201694P4_G	G	A.Conservative	-.439897	.996797	5337.5	41.633322	22.059251	540.913788		.486677
N15	208825P7_G	NOCALL	I.Bad Spectrum	0	0	0	0	0	0		0
N15	209189P2_G	G	A.Conservative	.275629	.997795	6277.1	48.355092	31.769688	623.094429		.486677
N15	210090P15_G	NOCALL	I.Bad Spectrum	0	0	0	0	0	0		0
N16	201322P9_G	G	A.Conservative	1.146942	.995011	6445.3	20.012967	13.20728	553.387577		.512568
N16	201694P4_G	G	A.Conservative	.238697	.996772	5337.5	43.491819	22.074468	514.615816		.512568
N16	208825P7_G	NOCALL	D.Low Probability	3.232099	.616125	7129.7	12.846464	3.747022	487.019029		1.111955
N16	209189P2_G	G	A.Conservative	1.160273	.99702	6277.1	54.244592	34.450593	534.556167		.512568
N16	210090P15_G	NOCALL	D.Low Probability	-.644755	.292316	5515.6	9.005872	1.884588	549.358933		1.111955
N17	201322P9_G	G	A.Conservative	.631733	.989997	6445.3	22.551901	10.745039	491.706607		.724871
N17	201694P4_G	G	A.Conservative	.259539	.994015	5337.5	27.612147	15.378154	457.843501		.503548
N17	208825P7_G	NOCALL	I.Bad Spectrum	0	0	0	0	0	0		0
N17	209189P2_G	G	A.Conservative	.99401	.997564	6277.1	34.571974	23.613637	486.527913		.503548
N17	210090P15_G	NOCALL	I.Bad Spectrum	0	0	0	0	0	0		0
N18	201322P9_G	G	A.Conservative	-2.092469	.82782	6445.3	16.475068	8.343122	549.561232		.712397
N18	201694P4_G	G	A.Conservative	-2.898528	.996047	5337.5	24.449232	15.794528	474.911951		.481337
N18	208825P7_G	NOCALL	I.Bad Spectrum	0	0	0	0	0	0		0
N18	209189P2_G	G	A.Conservative	-2.791889	.996184	6277.1	31.995182	25.487916	534.079958		.481337
N18	210090P15_G	NOCALL	I.Bad Spectrum	0	0	0	0	0	0		0
N19	201322P9_G	NOCALL	D.Low Probability	1.06731	.619464	6445.3	13.898439	3.777792	630.225479		1.106845
N19	201694P4_G	G	A.Conservative	.770831	.996389	5337.5	31.260502	10.237291	514.489371		.799167
N19	208825P7_G	NOCALL	I.Bad Spectrum	0	0	0	0	0	0		0
N19	209189P2_G	G	A.Conservative	1.375339	.994785	6277.1	16.285676	12.825656	527.573661		.460543
N19	210090P15_G	NOCALL	I.Bad Spectrum	0	0	0	0	0	0		0
N20	201322P9_G	G	A.Conservative	1.961726	.893416	6445.3	28.730888	9.028316	535.81829		.968231
N20	201694P4_G	G	A.Conservative	1.90523	.997484	5337.5	28.350447	13.055301	460.841203		.483365
N20	208825P7_G	NOCALL	I.Bad Spectrum	0	0	0	0	0	0		0
N20	209189P2_G	G	A.Conservative	2.856113	.995131	6277.1	28.83293	16.414581	441.955601		.483365
N20	210090P15_G	NOCALL	I.Bad Spectrum	0	0	0	0	0	0		0
N21	201322P9_G	G	A.Conservative	.469193	.995055	6445.3	33.483387	11.536784	546.52718		.885424
N21	201694P4_G	G	A.Conservative	-.338898	.996798	5337.5	30.683759	14.334917	488.837215		.488796
N21	208825P7_G	NOCALL	I.Bad Spectrum	0	0	0	0	0	0		0
N21	209189P2_G	G	A.Conservative	.798738	.994955	6277.1	53.081529	29.99858	505.868104		.488796
N21	210090P15_G	NOCALL	D.Low Probability	-.253045	.143609	5515.6	5.022479	1.005475	519.530883		1.277889
N22	201322P9_G	G	A.Conservative	-1.025567	.997493	6445.3	25.060656	11.399418	604.619032		.693617
N22	201694P4_G	G	A.Conservative	-1.942992	.936818	5337.5	15.591008	9.403594	504.685694		.475855
N22	208825P7_G	NOCALL	I.Bad Spectrum	0	0	0	0	0	0		0
N22	209189P2_G	G	A.Conservative	-1.41519	.996933	6277.1	20.900882	15.121335	523.241401		.475855
N22	210090P15_G	NOCALL	D.Low Probability	-1.153733	.797852	5515.6	24.901812	4.83786	566.394341		1.296767
N23	201322P9_G	G	A.Conservative	-.61877	.852172	6445.3	22.172118	8.561046	533.629842		.658456
N23	201694P4_G	NOCALL	D.Low Probability	-1.706418	.992139	5337.5	28.905814	6.168024	535.377682		1.109118
N23	208825P7_G	NOCALL	I.Bad Spectrum	0	0	0	0	0	0		0
N23	209189P2_G	NOCALL	D.Low Probability	-1.294362	.635968	6277.1	14.995579	3.88137	583.181308		1.109118
N23	210090P15_G	NOCALL	D.Low Probability	-1.780952	.156032	5515.6	4.657391	1.031156	521.195596		1.109118
N24	201322P9_G	NOCALL	D.Low Probability	-3.281636	.708653	6445.3	16.597389	4.322855	532.901775		1.298673
N24	201694P4_G	NOCALL	D.Low Probability	-3.017869	.196197	5337.5	6.070252	1.277805	491.209409		1.298673
N24	208825P7_G	NOCALL	I.Bad Spectrum	0	0	0	0	0	0		0
N24	209189P2_G	NOCALL	D.Low Probability	-3.005745	.319531	6277.1	7.967318	2.009998	557.677853		1.298673
N24	210090P15_G	NOCALL	D.Low Probability	-2.439524	.17949	5515.6	3.9328	1.175259	464.378461		.786377
O01	201322P9_G	G	A.Conservative	3.598015	.995343	6445.3	21.390367	13.007218	499.832302		.539314
O01	201694P4_G	G	A.Conservative	2.633915	.994485	5337.5	57.877108	27.206847	474.337949		.539314
O01	208825P7_G	G	A.Conservative	3.939516	.953969	7129.7	10.686819	9.548406	511.837431		.960433
O01	209189P2_G	G	A.Conservative	3.625237	.99468	6277.1	75.644766	44.291511	486.547521		.539314
O01	210090P15_G	NOCALL	D.Low Probability	1.603062	.097653	5515.6	3.833043	.707959	496.642177		1.170074
O02	201322P9_G	G	A.Conservative	2.911315	.838629	6445.3	15.744927	8.492632	414.411846		.52578
O02	201694P4_G	NOCALL	D.Low Probability	1.686746	.994049	5337.5	45.932463	7.163858	492.297386		1.271838
O02	208825P7_G	NOCALL	D.Low Probability	5.100345	.347432	7129.7	9.71587	2.155782	462.089226		1.271838
O02	209189P2_G	NOCALL	D.Low Probability	2.533018	.512163	6277.1	16.833511	3.141784	560.101435		1.271838
O02	210090P15_G	NOCALL	D.Low Probability	1.792042	.125775	5515.6	5.253933	.847589	458.884393		1.271838
O03	201322P9_G	G	A.Conservative	1.925684	.841264	6445.3	21.758074	8.524417	566.993077		.870317
O03	201694P4_G	NOCALL	D.Low Probability	1.034895	.995702	5337.5	52.364693	11.23132	495.718511		1.109258
O03	208825P7_G	NOCALL	I.Bad Spectrum	0	0	0	0	0	0		0
O03	209189P2_G	G	A.Conservative	1.257933	.990515	6277.1	15.490197	9.938858	610.128724		.484089
O03	210090P15_G	NOCALL	D.Low Probability	1.303418	.213033	5515.6	6.323185	1.398127	479.504288		1.109258
O04	201322P9_G	G	A.Conservative	1.516553	.992627	6445.3	39.041045	14.198263	499.359582		.798449
O04	201694P4_G	G	A.Conservative	.701293	.996473	5337.5	36.820095	17.596777	498.559948		.482294
O04	208825P7_G	NOCALL	D.Low Probability	2.930488	.506682	7129.7	12.944824	3.099617	462.515717		1.266117
O04	209189P2_G	G	A.Conservative	1.575935	.996924	6277.1	44.629999	25.657047	520.065445		.482294
O04	210090P15_G	NOCALL	D.Low Probability	.260396	.229139	5515.6	8.424358	1.498553	537.020779		1.266117
O05	201322P9_G	G	A.Conservative	.85952	.996486	6445.3	32.605214	10.377727	612.717482		1.013048
O05	201694P4_G	G	A.Conservative	.765823	.998687	5337.5	29.105804	15.42113	517.576385		.556184
O05	208825P7_G	NOCALL	I.Bad Spectrum	0	0	0	0	0	0		0
O05	209189P2_G	G	A.Conservative	1.255316	.997193	6277.1	34.446958	22.125793	565.296603		.556184
O05	210090P15_G	NOCALL	D.Low Probability	.802506	.867073	5515.6	27.827262	5.309589	494.575961		1.435686
O06	201322P9_G	G	A.Conservative	.557683	.993843	6445.3	19.220341	10.709995	555.85142		.495133
O06	201694P4_G	G	A.Conservative	-.09064	.995937	5337.5	52.667983	24.143983	501.668362		.495133
O06	208825P7_G	NOCALL	I.Bad Spectrum	0	0	0	0	0	0		0
O06	209189P2_G	G	A.Conservative	.567356	.995385	6277.1	67.768763	36.646893	541.618302		.495133
O06	210090P15_G	NOCALL	I.Bad Spectrum	0	0	0	0	0	0		0
O07	201322P9_G	G	A.Conservative	1.020874	.870647	6445.3	15.446368	8.7531	606.473243		.653941
O07	201694P4_G	G	A.Conservative	2.290271	.998341	5337.5	11.056145	10.20459	509.987359		.471512
O07	208825P7_G	NOCALL	I.Bad Spectrum	0	0	0	0	0	0		0
O07	209189P2_G	G	A.Conservative	2.079707	.997911	6277.1	19.546713	16.616919	663.840567		.471512
O07	210090P15_G	NOCALL	D.Low Probability	.226178	.276252	5515.6	4.353029	1.749912	513.199896		.787821
O08	201322P9_G	G	A.Conservative	1.259296	.981581	6445.3	23.82268	9.834664	628.942815		.678357
O08	201694P4_G	G	A.Conservative	1.022985	.997085	5337.5	39.154598	17.252771	533.049963		.49959
O08	208825P7_G	NOCALL	I.Bad Spectrum	0	0	0	0	0	0		0
O08	209189P2_G	G	A.Conservative	1.972151	.997195	6277.1	43.93694	23.245367	556.517555		.49959
O08	210090P15_G	NOCALL	D.Low Probability	.60917	.467574	5515.6	16.199416	2.918847	567.850294		1.225366
O09	201322P9_G	G	A.Conservative	2.771927	.993254	6445.3	30.982625	12.598702	540.632511		.635055
O09	201694P4_G	G	A.Conservative	1.915108	.996366	5337.5	71.447502	23.295759	477.334433		.635055
O09	208825P7_G	NOCALL	D.Low Probability	4.76568	.443519	7129.7	13.989092	2.723613	454.412522		1.475899
O09	209189P2_G	G	A.Conservative	2.778846	.997096	6277.1	93.164961	36.631882	525.949746		.635055
O09	210090P15_G	NOCALL	D.Low Probability	1.271305	.17719	5515.6	8.520824	1.210269	509.707468		1.475899
O10	201322P9_G	G	A.Conservative	1.196966	.995569	6445.3	31.186344	11.473568	579.772519		.789162
O10	201694P4_G	G	A.Conservative	1.052049	.992807	5337.5	48.917196	23.867554	519.071232		.509393
O10	208825P7_G	NOCALL	I.Bad Spectrum	0	0	0	0	0	0		0
O10	209189P2_G	G	A.Conservative	2.059179	.995758	6277.1	61.990862	37.633547	553.345758		.509393
O10	210090P15_G	NOCALL	D.Low Probability	.196916	.219771	5515.6	6.861998	1.449953	539.795041		1.173175
O11	201322P9_G	G	A.Conservative	5.131166	.842979	6445.3	15.777333	8.495567	389.87905		.537993
O11	201694P4_G	G	A.Conservative	3.315794	.991772	5337.5	41.044844	17.970519	394.058542		.537993
O11	208825P7_G	NOCALL	I.Bad Spectrum	0	0	0	0	0	0		0
O11	209189P2_G	G	A.Conservative	5.173699	.994255	6277.1	52.424852	27.35505	376.195575		.537993
O11	210090P15_G	NOCALL	I.Bad Spectrum	0	0	0	0	0	0		0
O12	201322P9_G	G	A.Conservative	-.11041	.822299	6445.3	15.651199	8.272381	524.523486		.515537
O12	201694P4_G	G	A.Conservative	-.815832	.993211	5337.5	48.934711	20.290905	485.64496		.515537
O12	208825P7_G	NOCALL	I.Bad Spectrum	0	0	0	0	0	0		0
O12	209189P2_G	G	A.Conservative	-.093777	.996707	6277.1	63.685708	32.456415	511.65808		.515537
O12	210090P15_G	NOCALL	I.Bad Spectrum	0	0	0	0	0	0		0
O13	201322P9_G	G	A.Conservative	1.91167	.850001	6445.3	16.551254	8.535362	618.847944		.716623
O13	201694P4_G	G	A.Conservative	2.571998	.99579	5337.5	17.068605	10.041205	474.247939		.487673
O13	208825P7_G	NOCALL	I.Bad Spectrum	0	0	0	0	0	0		0
O13	209189P2_G	G	A.Conservative	2.353125	.995465	6277.1	17.732588	16.475737	567.26821		.487673
O13	210090P15_G	NOCALL	I.Bad Spectrum	0	0	0	0	0	0		0
O14	201322P9_G	G	A.Conservative	1.473245	.880484	6445.3	22.759822	8.854206	568.549447		.809314
O14	201694P4_G	G	A.Conservative	1.272633	.996928	5337.5	40.613698	19.740278	514.191396		.530066
O14	208825P7_G	NOCALL	I.Bad Spectrum	0	0	0	0	0	0		0
O14	209189P2_G	G	A.Conservative	2.129479	.997558	6277.1	43.051521	26.091127	495.478848		.530066
O14	210090P15_G	NOCALL	I.Bad Spectrum	0	0	0	0	0	0		0
O15	201322P9_G	G	A.Conservative	2.117502	.995784	6445.3	20.131851	12.328758	541.150129		.517355
O15	201694P4_G	G	A.Conservative	1.571705	.994041	5337.5	61.891083	29.957024	481.648492		.517355
O15	208825P7_G	NOCALL	I.Bad Spectrum	0	0	0	0	0	0		0
O15	209189P2_G	G	A.Conservative	2.129219	.996273	6277.1	73.074247	43.209474	524.550451		.517355
O15	210090P15_G	NOCALL	D.Low Probability	.064367	.947249	5515.6	33.744265	5.771642	533.986074		1.290164
O16	201322P9_G	G	A.Conservative	1.634779	.992544	6445.3	54.303695	11.370036	519.215729		1.355875
O16	201694P4_G	G	A.Conservative	1.209915	.992967	5337.5	55.696778	27.960612	486.825592		.497276
O16	208825P7_G	NOCALL	I.Bad Spectrum	0	0	0	0	0	0		0
O16	209189P2_G	G	A.Conservative	1.855797	.994096	6277.1	59.392649	36.192694	533.800162		.497276
O16	210090P15_G	NOCALL	D.Low Probability	1.24131	.17895	5515.6	7.328959	1.269066	493.104574		1.355875
O17	201322P9_G	G	A.Conservative	1.142662	.906513	6445.3	15.100894	9.111646	639.88167		.558042
O17	201694P4_G	G	A.Conservative	.75935	.996532	5337.5	57.242026	27.274437	565.945793		.558042
O17	208825P7_G	NOCALL	I.Bad Spectrum	0	0	0	0	0	0		0
O17	209189P2_G	G	A.Conservative	1.145453	.995814	6277.1	60.772935	35.409422	613.669799		.558042
O17	210090P15_G	NOCALL	D.Low Probability	-.403305	.953263	5515.6	22.868415	5.805301	534.195277		1.206966
O18	201322P9_G	G	A.Conservative	-2.490496	.996617	6445.3	39.405135	16.893637	669.199894		.859319
O18	201694P4_G	G	A.Conservative	-2.02856	.994643	5337.5	16.647528	11.32783	516.232506		.455135
O18	208825P7_G	NOCALL	I.Bad Spectrum	0	0	0	0	0	0		0
O18	209189P2_G	G	A.Conservative	-1.915495	.993777	6277.1	16.600413	17.154156	545.391603		.455135
O18	210090P15_G	NOCALL	I.Bad Spectrum	0	0	0	0	0	0		0
O19	201322P9_G	G	A.Conservative	3.03267	.932263	6445.3	16.627351	9.417055	538.922002		.553584
O19	201694P4_G	G	A.Conservative	2.053017	.994345	5337.5	48.569453	21.753316	505.972901		.553584
O19	208825P7_G	NOCALL	I.Bad Spectrum	0	0	0	0	0	0		0
O19	209189P2_G	G	A.Conservative	3.053228	.997263	6277.1	72.655712	39.734644	524.288292		.553584
O19	210090P15_G	NOCALL	D.Low Probability	1.421776	.136561	5515.6	4.694101	.967704	512.03332		1.182692
O20	201322P9_G	G	B.Moderate	2.621423	.995725	6445.3	27.907675	8.0286	543.842319		1.351431
O20	201694P4_G	G	A.Conservative	2.585051	.995603	5337.5	25.585346	12.867496	450.550757		.504993
O20	208825P7_G	NOCALL	I.Bad Spectrum	0	0	0	0	0	0		0
O20	209189P2_G	G	A.Conservative	3.769979	.99627	6277.1	24.870787	15.864466	498.152082		.504993
O20	210090P15_G	NOCALL	I.Bad Spectrum	0	0	0	0	0	0		0
O21	201322P9_G	G	A.Conservative	1.5894	.961185	6445.3	14.219085	9.664663	558.654742		.473424
O21	201694P4_G	G	A.Conservative	.53486	.994995	5337.5	48.32117	26.436608	523.771468		.473424
O21	208825P7_G	NOCALL	I.Bad Spectrum	0	0	0	0	0	0		0
O21	209189P2_G	G	A.Conservative	1.57445	.994422	6277.1	61.804721	40.662881	545.370079		.473424
O21	210090P15_G	NOCALL	D.Low Probability	1.388828	.20015	5515.6	8.008994	1.355717	508.408323		1.403742
O22	201322P9_G	G	A.Conservative	3.020056	.914643	6445.3	16.273735	9.188041	467.77636		.518355
O22	201694P4_G	G	A.Conservative	2.047968	.993295	5337.5	33.200062	15.054951	454.336807		.518355
O22	208825P7_G	NOCALL	I.Bad Spectrum	0	0	0	0	0	0		0
O22	209189P2_G	G	A.Conservative	3.014342	.995965	6277.1	42.212138	23.056641	479.523564		.518355
O22	210090P15_G	NOCALL	D.Low Probability	1.537168	.155504	5515.6	4.743304	1.079196	472.004887		1.115307
O23	201322P9_G	G	A.Conservative	-.311826	.997259	6445.3	25.549036	10.314412	567.435317		.688111
O23	201694P4_G	NOCALL	D.Low Probability	-.584628	.995977	5337.5	39.68187	7.749562	502.704199		1.193482
O23	208825P7_G	NOCALL	I.Bad Spectrum	0	0	0	0	0	0		0
O23	209189P2_G	NOCALL	D.Low Probability	-.105587	.996276	6277.1	36.88405	8.74684	581.628568		1.193482
O23	210090P15_G	NOCALL	D.Low Probability	-.412333	.2631	5515.6	8.284732	1.679399	483.500633		1.193482
O24	201322P9_G	G	B.Moderate	-2.070529	.863323	6445.3	22.473142	6.978433	572.057753		1.157778
O24	201694P4_G	NOCALL	D.Low Probability	-2.176677	.330171	5337.5	8.363919	2.055934	550.628127		1.157778
O24	208825P7_G	NOCALL	I.Bad Spectrum	0	0	0	0	0	0		0
O24	209189P2_G	NOCALL	D.Low Probability	-1.940325	.781242	6277.1	15.785325	4.735914	585.429463		1.157778
O24	210090P15_G	NOCALL	I.Bad Spectrum	0	0	0	0	0	0		0
P01	201322P9_G	G	A.Conservative	2.16301	.992575	6445.3	19.371807	10.343282	519.067152		.541134
P01	201694P4_G	G	A.Conservative	1.561387	.996508	5337.5	38.198049	15.785118	465.973986		.541134
P01	208825P7_G	NOCALL	I.Bad Spectrum	0	0	0	0	0	0		0
P01	209189P2_G	G	A.Conservative	2.121645	.991585	6277.1	54.885127	28.209236	507.139862		.541134
P01	210090P15_G	NOCALL	D.Low Probability	1.582218	.12456	5515.6	3.315579	.908904	467.969954		.972465
P02	201322P9_G	G	C.Aggressive	2.040794	.95605	6445.3	21.174111	5.795339	537.2207		1.207542
P02	201694P4_G	NOCALL	D.Low Probability	1.613189	.307764	5337.5	8.968345	1.938911	465.354656		1.207542
P02	208825P7_G	NOCALL	I.Bad Spectrum	0	0	0	0	0	0		0
P02	209189P2_G	NOCALL	D.Low Probability	2.101261	.595493	6277.1	13.692948	3.618877	525.183013		1.207542
P02	210090P15_G	NOCALL	I.Bad Spectrum	0	0	0	0	0	0		0
P03	201322P9_G	G	A.Conservative	1.69764	.993968	6445.3	25.114473	10.196236	550.14415		.759264
P03	201694P4_G	NOCALL	D.Low Probability	.842003	.994578	5337.5	74.381088	13.055938	520.733511		1.304275
P03	208825P7_G	NOCALL	I.Bad Spectrum	0	0	0	0	0	0		0
P03	209189P2_G	G	A.Conservative	1.817799	.994485	6277.1	49.277571	24.080572	508.970678		.524873
P03	210090P15_G	NOCALL	D.Low Probability	.962346	.147158	5515.6	5.517951	1.001843	499.356237		1.304275
P04	201322P9_G	G	A.Conservative	1.899041	.854908	6445.3	21.067027	8.584192	532.283899		.796825
P04	201694P4_G	G	A.Conservative	1.564796	.99455	5337.5	35.893914	16.80821	499.045335		.572484
P04	208825P7_G	NOCALL	I.Bad Spectrum	0	0	0	0	0	0		0
P04	209189P2_G	G	A.Conservative	2.213288	.994614	6277.1	48.01597	27.289922	552.749101		.572484
P04	210090P15_G	NOCALL	D.Low Probability	1.528818	0	5515.6	1.788526	.422965	433.480491		1.035624
P05	201322P9_G	NOCALL	D.Low Probability	1.502262	.990534	6445.3	28.484206	7.347095	490.887254		1.297816
P05	201694P4_G	NOCALL	D.Low Probability	.628836	.992451	5337.5	40.073661	8.261595	497.229952		1.297816
P05	208825P7_G	NOCALL	I.Bad Spectrum	0	0	0	0	0	0		0
P05	209189P2_G	G	A.Conservative	1.936215	.996071	6277.1	26.135966	13.024791	504.235005		.461003
P05	210090P15_G	NOCALL	D.Low Probability	.849282	.324515	5515.6	9.559801	2.044472	477.211148		1.297816
P06	201322P9_G	G	A.Conservative	.223349	.934336	6445.3	13.513427	9.369319	611.211431		.465343
P06	201694P4_G	G	A.Conservative	.006489	.995269	5337.5	52.162613	28.162311	502.46397		.465343
P06	208825P7_G	NOCALL	I.Bad Spectrum	0	0	0	0	0	0		0
P06	209189P2_G	G	A.Conservative	.224864	.998179	6277.1	55.679274	37.203953	595.182403		.465343
P06	210090P15_G	NOCALL	I.Bad Spectrum	0	0	0	0	0	0		0
P07	201322P9_G	G	A.Conservative	2.895481	.997373	6445.3	36.954315	18.047439	543.420783		.531057
P07	201694P4_G	G	A.Conservative	2.449065	.995064	5337.5	84.778218	32.671254	448.133123		.531057
P07	208825P7_G	NOCALL	D.Low Probability	3.730402	.567308	7129.7	11.722531	3.456932	355.429928		1.28859
P07	209189P2_G	G	A.Conservative	2.893981	.996733	6277.1	107.778206	50.784509	529.2154		.531057
P07	210090P15_G	NOCALL	D.Low Probability	2.498609	.127143	5515.6	4.397947	.932996	494.293224		1.28859
P08	201322P9_G	G	A.Conservative	3.458044	.991662	6445.3	20.196053	11.434129	496.096562		.521023
P08	201694P4_G	G	A.Conservative	3.375898	.997165	5337.5	68.382399	31.019151	419.172269		.521023
P08	208825P7_G	NOCALL	I.Bad Spectrum	0	0	0	0	0	0		0
P08	209189P2_G	G	A.Conservative	3.45763	.993638	6277.1	72.584583	39.741912	482.612683		.521023
P08	210090P15_G	NOCALL	D.Low Probability	2.468889	.198685	5515.6	8.029399	1.411164	438.10981		1.419314
P09	201322P9_G	G	A.Conservative	2.959356	.993185	6445.3	20.261079	10.575363	575.619845		.530464
P09	201694P4_G	G	A.Conservative	2.501928	.998138	5337.5	68.308942	28.564085	484.38365		.530464
P09	208825P7_G	NOCALL	I.Bad Spectrum	0	0	0	0	0	0		0
P09	209189P2_G	G	A.Conservative	2.963244	.997715	6277.1	68.518518	34.581687	560.573018		.530464
P09	210090P15_G	NOCALL	I.Bad Spectrum	0	0	0	0	0	0		0
P10	201322P9_G	G	A.Conservative	1.590862	.830099	6445.3	33.138222	8.370924	555.546523		1.166381
P10	201694P4_G	NOCALL	D.Low Probability	.898975	.601971	5337.5	18.785857	3.69654	492.933041		1.166381
P10	208825P7_G	NOCALL	I.Bad Spectrum	0	0	0	0	0	0		0
P10	209189P2_G	NOCALL	D.Low Probability	1.553151	.997757	6277.1	31.516042	7.668944	557.045255		1.166381
P10	210090P15_G	NOCALL	D.Low Probability	1.136286	.239448	5515.6	7.451318	1.527464	471.28188		1.166381
P11	201322P9_G	G	A.Conservative	2.351252	.996041	6445.3	22.476375	11.089516	475.574696		.52071
P11	201694P4_G	G	A.Conservative	1.553755	.996178	5337.5	84.618871	33.06453	443.514331		.52071
P11	208825P7_G	G	A.Conservative	3.393068	.994704	7129.7	8.67933	10.283109	499.218196		1.027651
P11	209189P2_G	G	A.Conservative	2.338285	.994667	6277.1	75.8406	36.119552	463.468732		.52071
P11	210090P15_G	NOCALL	D.Low Probability	.956464	.219219	5515.6	8.161026	1.500898	503.454697		1.266512
P12	201322P9_G	G	A.Conservative	1.62984	.885853	6445.3	12.891986	8.926406	492.579603		.472298
P12	201694P4_G	G	A.Conservative	.649858	.996387	5337.5	31.92502	17.145971	462.754567		.472298
P12	208825P7_G	NOCALL	I.Bad Spectrum	0	0	0	0	0	0		0
P12	209189P2_G	G	A.Conservative	1.619648	.995051	6277.1	36.6112	24.419369	478.646479		.472298
P12	210090P15_G	NOCALL	I.Bad Spectrum	0	0	0	0	0	0		0
P13	201322P9_G	G	A.Conservative	2.642411	.995925	6445.3	34.547759	16.142154	573.247708		.71006
P13	201694P4_G	G	A.Conservative	2.493377	.800895	5337.5	13.020033	8.069264	449.670926		.470698
P13	208825P7_G	NOCALL	I.Bad Spectrum	0	0	0	0	0	0		0
P13	209189P2_G	G	A.Conservative	2.279811	.997017	6277.1	20.065961	15.796046	548.982455		.470698
P13	210090P15_G	NOCALL	I.Bad Spectrum	0	0	0	0	0	0		0
P14	201322P9_G	G	A.Conservative	3.013747	.983399	6445.3	21.904408	9.875346	567.859938		.788696
P14	201694P4_G	G	A.Conservative	2.825541	.992876	5337.5	29.932761	15.873558	539.985445		.51522
P14	208825P7_G	NOCALL	I.Bad Spectrum	0	0	0	0	0	0		0
P14	209189P2_G	G	A.Conservative	3.14668	.997559	6277.1	36.700347	24.881776	569.224434		.51522
P14	210090P15_G	NOCALL	I.Bad Spectrum	0	0	0	0	0	0		0
P15	201322P9_G	G	A.Conservative	2.240086	.99388	6445.3	20.345081	11.415627	578.273091		.520251
P15	201694P4_G	G	A.Conservative	1.430916	.996057	5337.5	62.426833	27.362029	534.402782		.520251
P15	208825P7_G	NOCALL	I.Bad Spectrum	0	0	0	0	0	0		0
P15	209189P2_G	G	A.Conservative	2.241699	.996899	6277.1	74.714355	40.406598	563.499216		.520251
P15	210090P15_G	NOCALL	D.Low Probability	1.229153	.9498	5515.6	32.938336	5.787247	521.139493		1.378893
P16	201322P9_G	G	A.Conservative	-.308808	.998229	6445.3	17.944253	10.50652	648.69739		.509115
P16	201694P4_G	G	A.Conservative	-.678181	.997214	5337.5	56.796017	26.250471	526.026583		.509115
P16	208825P7_G	NOCALL	D.Low Probability	1.383883	.337171	7129.7	7.787081	2.092177	479.762087		1.22453
P16	209189P2_G	G	A.Conservative	-.308043	.997256	6277.1	79.079354	44.692711	630.468601		.509115
P16	210090P15_G	NOCALL	D.Low Probability	.197433	.232693	5515.6	8.133873	1.580444	528.585195		1.22453
P17	201322P9_G	G	A.Conservative	.139473	.93023	6445.3	21.254322	9.327376	556.206521		.72224
P17	201694P4_G	G	A.Conservative	.41554	.995041	5337.5	49.448117	20.13412	496.737356		.532897
P17	208825P7_G	NOCALL	I.Bad Spectrum	0	0	0	0	0	0		0
P17	209189P2_G	G	A.Conservative	.743597	.994905	6277.1	65.457566	32.028011	545.044026		.532897
P17	210090P15_G	NOCALL	D.Low Probability	-.012746	0	5515.6	1.904447	.463417	540.37001		1.124773
P18	201322P9_G	G	A.Conservative	-1.889414	.992833	6445.3	24.906066	10.469522	514.84065		.727887
P18	201694P4_G	G	A.Conservative	-1.40477	.996771	5337.5	45.810073	24.464646	503.769079		.503535
P18	208825P7_G	NOCALL	I.Bad Spectrum	0	0	0	0	0	0		0
P18	209189P2_G	G	A.Conservative	-.93204	.991642	6277.1	42.089451	27.79717	485.61837		.503535
P18	210090P15_G	NOCALL	I.Bad Spectrum	0	0	0	0	0	0		0
P19	201322P9_G	G	A.Conservative	2.950905	.899569	6445.3	15.561731	9.057605	568.700358		.516806
P19	201694P4_G	G	A.Conservative	3.357019	.997706	5337.5	40.882773	18.976369	477.048081		.516806
P19	208825P7_G	NOCALL	I.Bad Spectrum	0	0	0	0	0	0		0
P19	209189P2_G	G	A.Conservative	2.948388	.997661	6277.1	49.068264	27.604135	554.310475		.516806
P19	210090P15_G	NOCALL	D.Low Probability	2.729691	.255107	5515.6	6.111685	1.698332	465.268395		.778927
P20	201322P9_G	G	A.Conservative	1.391782	.994222	6445.3	36.446534	12.425306	526.067693		.868736
P20	201694P4_G	G	A.Conservative	2.342638	.997579	5337.5	41.277542	19.259709	479.314221		.492587
P20	208825P7_G	NOCALL	I.Bad Spectrum	0	0	0	0	0	0		0
P20	209189P2_G	G	A.Conservative	2.919746	.993085	6277.1	41.719665	23.756585	497.616187		.492587
P20	210090P15_G	NOCALL	D.Low Probability	.797514	0	5515.6	1.611156	.291251	488.58717		1.22611
P21	201322P9_G	G	A.Conservative	2.09704	.941712	6445.3	37.448872	9.460018	567.080548		1.060333
P21	201694P4_G	G	A.Conservative	1.440813	.854835	5337.5	19.904892	8.659203	470.521026		.552282
P21	208825P7_G	NOCALL	I.Bad Spectrum	0	0	0	0	0	0		0
P21	209189P2_G	G	A.Conservative	2.008708	.996324	6277.1	38.31441	20.238792	460.760079		.552282
P21	210090P15_G	NOCALL	D.Low Probability	.870758	.144339	5515.6	5.817415	.984958	458.512581		1.367931
P22	201322P9_G	G	A.Conservative	2.26432	.994561	6445.3	15.127921	11.26069	559.400836		.465408
P22	201694P4_G	G	A.Conservative	1.387815	.993281	5337.5	31.802162	18.243654	513.839683		.465408
P22	208825P7_G	NOCALL	I.Bad Spectrum	0	0	0	0	0	0		0
P22	209189P2_G	G	A.Conservative	2.243687	.99336	6277.1	44.89824	32.174323	549.201457		.465408
P22	210090P15_G	NOCALL	I.Bad Spectrum	0	0	0	0	0	0		0
P23	201322P9_G	G	A.Conservative	.224595	.996753	6445.3	19.700449	12.900834	588.708757		.454652
P23	201694P4_G	G	A.Conservative	-.379346	.991506	5337.5	18.867136	9.965003	531.933288		.454652
P23	208825P7_G	NOCALL	I.Bad Spectrum	0	0	0	0	0	0		0
P23	209189P2_G	G	A.Conservative	.003633	.994175	6277.1	17.541357	11.11943	569.455553		.454652
P23	210090P15_G	NOCALL	D.Low Probability	-.788132	.284265	5515.6	8.73547	1.823541	482.949026		1.136358
P24	201322P9_G	G	B.Moderate	-2.091137	.9306	6445.3	30.623361	7.511069	537.111333		1.170405
P24	201694P4_G	NOCALL	D.Low Probability	-2.209978	.271264	5337.5	8.725773	1.738862	484.468936		1.170405
P24	208825P7_G	NOCALL	I.Bad Spectrum	0	0	0	0	0	0		0
P24	209189P2_G	NOCALL	D.Low Probability	-1.99409	.635621	6277.1	16.371529	3.890524	549.801687		1.170405
P24	210090P15_G	NOCALL	D.Low Probability	-2.342058	.24881	5515.6	7.693348	1.585098	455.934696		1.170405
