# Supplementary material for: Gene expression-based screening for inhibitors of PDGFR signaling
Source: Genome Biol. 2008 Mar 1;9(3):R47. doi: 10.1186/gb-2008-9-3-r47 (PMC2397499; doi:10.1186/gb-2008-9-3-r47)
Supplement: Additional data file 1 — Primary screen data. [file gb-2008-9-3-r47-S1.zip › Primary_Screen_Data/ScreenData/ScreenASDI3/PLATE28030.1_0729.DTL]

Sequenom db=biomass genotype results details	Plate=28030, ExpNo=1	TimeStamp=0729	filename=PLATE28030.1_0729.DTL
well_position	assay_id	genotype_id	Call_Status_LU.description	max_shift	Call.score	Picked_Peaks.mass	Picked_Peaks.height	Picked_Peaks.snr	Picked_Peaks.resolution	Picked_Peaks.integral	Spectra.noise_std_dev
A01	201322P9_G	G	A.Conservative	2.83531	.815816	6445.3	14.518614	8.210418	628.509311		.595566
A01	201694P4_G	NOCALL	D.Low Probability	2.578701	.993652	5337.5	29.427694	7.581119	508.316239		1.011406
A01	208825P7_G	NOCALL	I.Bad Spectrum	0	0	0	0	0	0		0
A01	209189P2_G	G	A.Conservative	2.972728	.995116	6277.1	36.408927	19.953794	625.780023		.595566
A01	210090P15_G	NOCALL	I.Bad Spectrum	0	0	0	0	0	0		0
A02	201322P9_G	G	A.Conservative	4.158211	.99466	6445.3	16.220428	15.296202	659.642518		.372264
A02	201694P4_G	NOCALL	D.Low Probability	2.304095	.747718	5337.5	14.438409	4.559146	547.850248		.897463
A02	208825P7_G	G	B.Moderate	4.835658	.997914	7129.7	8.764477	7.986756	593.317344		.897463
A02	209189P2_G	NOCALL	D.Low Probability	2.91092	.994175	6277.1	17.601977	6.766717	659.562299		.897463
A02	210090P15_G	NOCALL	I.Bad Spectrum	0	0	0	0	0	0		0
A03	201322P9_G	G	A.Conservative	4.27781	.996531	6445.3	12.738731	10.73511	620.711044		.416399
A03	201694P4_G	G	A.Conservative	2.87843	.997566	5337.5	29.126727	19.447252	533.156332		.416399
A03	208825P7_G	NOCALL	I.Bad Spectrum	0	0	0	0	0	0		0
A03	209189P2_G	G	A.Conservative	4.327358	.996226	6277.1	44.425353	36.172561	607.291084		.416399
A03	210090P15_G	NOCALL	I.Bad Spectrum	0	0	0	0	0	0		0
A04	201322P9_G	NOCALL	D.Low Probability	4.385488	.504821	6445.3	6.63563	3.102464	575.64675		.929166
A04	201694P4_G	NOCALL	D.Low Probability	4.057494	.587496	5337.5	9.729321	3.581347	490.670345		.929166
A04	208825P7_G	NOCALL	I.Bad Spectrum	0	0	0	0	0	0		0
A04	209189P2_G	G	A.Conservative	3.669763	.989186	6277.1	9.446159	9.93655	480.280134		.355437
A04	210090P15_G	NOCALL	I.Bad Spectrum	0	0	0	0	0	0		0
A05	201322P9_G	G	A.Conservative	4.222593	.995932	6445.3	19.426859	14.178308	582.517006		.593678
A05	201694P4_G	G	A.Conservative	3.547696	.997193	5337.5	19.170275	10.871426	449.193794		.593678
A05	208825P7_G	G	A.Conservative	4.299327	.80354	7129.7	9.619683	8.075475	541.54604		.833187
A05	209189P2_G	G	A.Conservative	2.98553	.997268	6277.1	14.711112	15.875221	530.975548		.390672
A05	210090P15_G	G	A.Conservative	3.64413	.957285	5515.6	16.200386	9.592112	448.867436		.593678
A06	201322P9_G	NOCALL	D.Low Probability	3.33105	.708708	6445.3	10.806892	4.318192	597.315992		.972593
A06	201694P4_G	NOCALL	D.Low Probability	3.432243	.610059	5337.5	11.822808	3.759583	477.645367		.972593
A06	208825P7_G	NOCALL	I.Bad Spectrum	0	0	0	0	0	0		0
A06	209189P2_G	G	A.Conservative	2.864795	.997251	6277.1	11.150399	12.904927	584.031847		.329794
A06	210090P15_G	NOCALL	I.Bad Spectrum	0	0	0	0	0	0		0
A07	201322P9_G	G	A.Conservative	3.334324	.994973	6445.3	20.214196	20.150013	648.587934		.389288
A07	201694P4_G	G	A.Conservative	2.596828	.994516	5337.5	28.749836	23.241962	493.3651		.389288
A07	208825P7_G	G	A.Conservative	4.587652	.802984	7129.7	4.396509	8.0664	608.83896		.389288
A07	209189P2_G	G	A.Conservative	3.344769	.996886	6277.1	76.883785	74.302596	630.653367		.389288
A07	210090P15_G	NOCALL	I.Bad Spectrum	0	0	0	0	0	0		0
A08	201322P9_G	G	A.Conservative	4.26438	.999061	6445.3	16.620556	15.73688	637.699916		.362459
A08	201694P4_G	G	A.Conservative	3.573907	.996149	5337.5	26.093364	20.071306	499.174089		.362459
A08	208825P7_G	G	A.Conservative	4.866714	.997844	7129.7	5.123765	11.909894	616.928133		.362459
A08	209189P2_G	G	A.Conservative	4.277384	.997542	6277.1	57.033783	52.345006	615.480885		.362459
A08	210090P15_G	NOCALL	D.Low Probability	3.355961	.88967	5515.6	18.643908	5.414503	513.965124		1.02572
A09	201322P9_G	G	A.Conservative	3.325562	.996654	6445.3	13.756831	16.130855	662.620948		.311895
A09	201694P4_G	G	A.Conservative	2.106039	.903692	5337.5	9.486803	9.113774	500.053762		.311895
A09	208825P7_G	G	A.Conservative	5.056445	.885899	7129.7	7.098524	8.87624	533.288173		.63993
A09	209189P2_G	G	A.Conservative	3.377463	.99652	6277.1	47.204993	53.724027	640.736381		.311895
A09	210090P15_G	NOCALL	I.Bad Spectrum	0	0	0	0	0	0		0
A10	201322P9_G	G	A.Conservative	5.212917	.915946	6445.3	18.379481	9.199142	620.541403		.884832
A10	201694P4_G	G	B.Moderate	5.274812	.973489	5337.5	20.147427	7.815183	481.151372		.884832
A10	208825P7_G	NOCALL	I.Bad Spectrum	0	0	0	0	0	0		0
A10	209189P2_G	G	A.Conservative	4.435614	.995875	6277.1	22.063887	21.360274	549.256425		.445392
A10	210090P15_G	NOCALL	I.Bad Spectrum	0	0	0	0	0	0		0
A11	201322P9_G	G	A.Conservative	3.501958	.970312	6445.3	28.618309	9.712322	588.565097		1.032012
A11	201694P4_G	G	A.Conservative	4.374294	.997418	5337.5	23.26524	10.243864	473.417432		.622235
A11	208825P7_G	NOCALL	I.Bad Spectrum	0	0	0	0	0	0		0
A11	209189P2_G	G	A.Conservative	3.646173	.996856	6277.1	23.604649	22.480671	621.022832		.408114
A11	210090P15_G	NOCALL	D.Low Probability	3.490764	.707439	5515.6	15.042656	4.306395	482.459903		1.032012
A12	201322P9_G	G	C.Aggressive	5.485084	.816764	6445.3	10.136019	4.948175	555.20809		.924785
A12	201694P4_G	G	B.Moderate	5.44069	.876766	5337.5	18.473532	7.043668	507.986841		.924785
A12	208825P7_G	NOCALL	I.Bad Spectrum	0	0	0	0	0	0		0
A12	209189P2_G	G	A.Conservative	5.972634	.877558	6277.1	16.246507	8.814319	561.976543		.829073
A12	210090P15_G	NOCALL	I.Bad Spectrum	0	0	0	0	0	0		0
A13	201322P9_G	G	A.Conservative	4.110108	.995265	6445.3	21.437133	16.139769	633.015175		.359176
A13	201694P4_G	G	A.Conservative	3.358115	.994246	5337.5	57.223655	34.895211	535.857189		.359176
A13	208825P7_G	G	C.Aggressive	3.480987	.962252	7129.7	4.1797	5.832211	610.911794		.474754
A13	209189P2_G	G	A.Conservative	4.088126	.997612	6277.1	101.555508	74.039518	615.178434		.359176
A13	210090P15_G	NOCALL	I.Bad Spectrum	0	0	0	0	0	0		0
A14	201322P9_G	G	A.Conservative	2.599387	.9932	6445.3	24.517756	14.102873	657.10071		.63911
A14	201694P4_G	G	A.Conservative	2.033074	.993278	5337.5	33.114514	14.792291	549.057606		.63911
A14	208825P7_G	NOCALL	I.Bad Spectrum	0	0	0	0	0	0		0
A14	209189P2_G	G	A.Conservative	2.341092	.994653	6277.1	17.36729	19.098168	594.439564		.34187
A14	210090P15_G	NOCALL	I.Bad Spectrum	0	0	0	0	0	0		0
A15	201322P9_G	G	A.Conservative	4.993782	.994059	6445.3	18.873816	11.092369	611.908481		.607859
A15	201694P4_G	G	A.Conservative	4.48395	.995599	5337.5	28.982856	13.323449	469.017828		.607859
A15	208825P7_G	NOCALL	I.Bad Spectrum	0	0	0	0	0	0		0
A15	209189P2_G	G	A.Conservative	3.627976	.861784	6277.1	7.622666	8.667711	491.142982		.391926
A15	210090P15_G	NOCALL	I.Bad Spectrum	0	0	0	0	0	0		0
A16	201322P9_G	G	B.Moderate	2.941512	.872383	6445.3	16.525917	7.015677	560.721419		.891903
A16	201694P4_G	G	B.Moderate	3.106028	.963457	5337.5	22.864814	7.754404	489.61527		.891903
A16	208825P7_G	NOCALL	I.Bad Spectrum	0	0	0	0	0	0		0
A16	209189P2_G	G	A.Conservative	3.446176	.971748	6277.1	13.150418	9.730838	519.137233		.547313
A16	210090P15_G	NOCALL	I.Bad Spectrum	0	0	0	0	0	0		0
A17	201322P9_G	NOCALL	D.Low Probability	4.915227	.992931	6445.3	46.374245	16.878902	615.495286		1.144444
A17	201694P4_G	G	A.Conservative	2.470102	.995763	5337.5	23.130163	18.818473	550.541783		.353674
A17	208825P7_G	NOCALL	I.Bad Spectrum	0	0	0	0	0	0		0
A17	209189P2_G	G	A.Conservative	3.482289	.997905	6277.1	38.245523	38.636841	606.649094		.353674
A17	210090P15_G	NOCALL	I.Bad Spectrum	0	0	0	0	0	0		0
A18	201322P9_G	G	A.Conservative	2.469632	.981105	6445.3	11.574362	9.868535	612.986692		.409181
A18	201694P4_G	G	A.Conservative	1.974359	.836254	5337.5	12.060157	8.503856	564.258241		.409181
A18	208825P7_G	G	A.Conservative	3.376869	.997777	7129.7	6.248957	12.000485	679.35121		.527687
A18	209189P2_G	G	A.Conservative	2.468743	.992675	6277.1	40.550952	33.594576	601.536897		.409181
A18	210090P15_G	NOCALL	I.Bad Spectrum	0	0	0	0	0	0		0
A19	201322P9_G	G	A.Conservative	2.316626	.99728	6445.3	18.240448	13.325348	691.34377		.541196
A19	201694P4_G	G	A.Conservative	1.531749	.989008	5337.5	30.096706	17.755774	526.666347		.541196
A19	208825P7_G	NOCALL	I.Bad Spectrum	0	0	0	0	0	0		0
A19	209189P2_G	G	A.Conservative	1.741973	.995531	6277.1	20.244915	20.432706	674.441164		.37325
A19	210090P15_G	NOCALL	I.Bad Spectrum	0	0	0	0	0	0		0
A20	201322P9_G	G	A.Conservative	4.478116	.994196	6445.3	14.155768	13.212369	619.143649		.408075
A20	201694P4_G	NOCALL	D.Low Probability	2.863741	.994094	5337.5	60.05169	15.237993	516.131516		1.029469
A20	208825P7_G	G	B.Moderate	4.543136	.944666	7129.7	12.564134	7.567382	501.819089		1.029469
A20	209189P2_G	G	A.Conservative	4.474601	.993902	6277.1	54.433396	49.201042	596.361551		.408075
A20	210090P15_G	NOCALL	D.Low Probability	2.879868	.595238	5515.6	13.957036	3.647285	528.154214		1.029469
A21	201322P9_G	G	A.Conservative	2.985443	.992974	6445.3	15.60226	10.125608	616.23305		.527386
A21	201694P4_G	NOCALL	D.Low Probability	2.463934	.995012	5337.5	35.637416	14.670612	527.326995		.833329
A21	208825P7_G	NOCALL	I.Bad Spectrum	0	0	0	0	0	0		0
A21	209189P2_G	G	A.Conservative	3.797853	.991461	6277.1	18.145866	18.104476	549.058988		.368855
A21	210090P15_G	NOCALL	I.Bad Spectrum	0	0	0	0	0	0		0
A22	201322P9_G	NOCALL	I.Bad Spectrum	0	0	0	0	0	0		0
A22	201694P4_G	NOCALL	D.Low Probability	4.389388	.385807	5337.5	6.023262	2.389159	531.173352		.818999
A22	208825P7_G	NOCALL	I.Bad Spectrum	0	0	0	0	0	0		0
A22	209189P2_G	G	C.Aggressive	4.321775	.864466	6277.1	9.854144	5.24353	520.252982		.818999
A22	210090P15_G	NOCALL	I.Bad Spectrum	0	0	0	0	0	0		0
A23	201322P9_G	G	A.Conservative	3.237929	.850937	6445.3	19.071652	8.582625	642.956017		.790478
A23	201694P4_G	NOCALL	D.Low Probability	2.719895	.343893	5337.5	5.899364	2.147677	528.760964		.790478
A23	208825P7_G	NOCALL	I.Bad Spectrum	0	0	0	0	0	0		0
A23	209189P2_G	G	A.Conservative	3.052765	.998181	6277.1	17.120406	11.177893	649.614861		.559716
A23	210090P15_G	NOCALL	I.Bad Spectrum	0	0	0	0	0	0		0
A24	201322P9_G	G	C.Aggressive	3.760327	.889518	6445.3	13.763572	5.389067	646.953817		.949579
A24	201694P4_G	NOCALL	D.Low Probability	3.006811	.487686	5337.5	9.786448	3.016601	533.680124		.949579
A24	208825P7_G	NOCALL	I.Bad Spectrum	0	0	0	0	0	0		0
A24	209189P2_G	NOCALL	D.Low Probability	3.854811	.730652	6277.1	11.756835	4.445047	657.470219		.949579
A24	210090P15_G	NOCALL	I.Bad Spectrum	0	0	0	0	0	0		0
B01	201322P9_G	G	A.Conservative	.675427	.996892	6445.3	17.466436	18.150846	639.845903		.328262
B01	201694P4_G	NOCALL	D.Low Probability	.436178	.989098	5337.5	24.257618	8.493726	541.853708		.838099
B01	208825P7_G	G	A.Conservative	.850015	.933717	7129.7	4.448182	9.359946	651.80172		.328262
B01	209189P2_G	G	A.Conservative	.685617	.988905	6277.1	9.964229	10.057069	657.899538		.328262
B01	210090P15_G	NOCALL	I.Bad Spectrum	0	0	0	0	0	0		0
B02	201322P9_G	G	A.Conservative	3.636022	.998695	6445.3	31.569682	34.240171	649.812207		.353807
B02	201694P4_G	NOCALL	D.Low Probability	2.462882	.797251	5337.5	14.851028	4.87612	548.608445		.872796
B02	208825P7_G	G	A.Conservative	5.399647	.81061	7129.7	11.040749	8.131914	631.626573		.769801
B02	209189P2_G	G	A.Conservative	3.579417	.859461	6277.1	8.204383	8.666392	673.102384		.353807
B02	210090P15_G	NOCALL	I.Bad Spectrum	0	0	0	0	0	0		0
B03	201322P9_G	G	A.Conservative	4.922842	.995601	6445.3	28.578192	21.838632	643.454367		.423237
B03	201694P4_G	G	A.Conservative	3.772454	.995223	5337.5	31.039878	19.106154	525.295228		.423237
B03	208825P7_G	G	A.Conservative	4.865804	.982456	7129.7	9.134687	9.828683	586.693806		.742555
B03	209189P2_G	G	A.Conservative	4.921102	.996973	6277.1	90.193527	66.721585	625.432423		.423237
B03	210090P15_G	NOCALL	D.Low Probability	2.980066	.133651	5515.6	3.724644	.939162	547.97726		1.047906
B04	201322P9_G	G	A.Conservative	4.541133	.995499	6445.3	34.250009	23.757313	614.365213		.463862
B04	201694P4_G	G	A.Conservative	3.524924	.994907	5337.5	75.119275	42.359593	545.878853		.463862
B04	208825P7_G	NOCALL	D.Low Probability	6.091486	.472662	7129.7	8.381594	2.891899	499.178524		1.082585
B04	209189P2_G	G	A.Conservative	4.540045	.995814	6277.1	132.386302	89.003749	600.709872		.463862
B04	210090P15_G	NOCALL	D.Low Probability	3.211619	.136243	5515.6	3.763597	.966539	559.267211		1.082585
B05	201322P9_G	G	A.Conservative	4.357294	.997162	6445.3	26.995454	24.937612	677.057879		.416123
B05	201694P4_G	G	A.Conservative	3.242246	.994961	5337.5	38.808336	29.667417	548.645726		.416123
B05	208825P7_G	G	A.Conservative	5.04277	.801134	7129.7	6.813303	8.03712	500.913244		.640662
B05	209189P2_G	G	A.Conservative	4.356183	.997258	6277.1	82.376269	73.969334	657.631814		.416123
B05	210090P15_G	NOCALL	D.Low Probability	2.993128	.586186	5515.6	13.197771	3.607301	579.576027		1.007976
B06	201322P9_G	G	A.Conservative	3.31638	.996142	6445.3	20.210017	18.139707	726.442341		.378426
B06	201694P4_G	NOCALL	D.Low Probability	2.575015	.990026	5337.5	37.079455	10.446247	543.98475		.96281
B06	208825P7_G	NOCALL	D.Low Probability	4.062769	.513732	7129.7	7.87007	3.143041	449.374025		.96281
B06	209189P2_G	G	A.Conservative	3.318502	.994391	6277.1	77.698574	67.670694	695.525041		.378426
B06	210090P15_G	NOCALL	I.Bad Spectrum	0	0	0	0	0	0		0
B07	201322P9_G	G	A.Conservative	3.577782	.992821	6445.3	28.244286	23.638421	577.003783		.397443
B07	201694P4_G	G	A.Conservative	2.62124	.993634	5337.5	45.209828	30.93646	505.937631		.397443
B07	208825P7_G	NOCALL	D.Low Probability	3.418011	.782182	7129.7	11.639618	4.728417	532.372004		.974584
B07	209189P2_G	G	A.Conservative	3.583989	.996886	6277.1	72.051422	58.496737	561.583511		.397443
B07	210090P15_G	NOCALL	D.Low Probability	2.141662	.989599	5515.6	23.133471	7.109591	521.961283		.974584
B08	201322P9_G	G	A.Conservative	4.047641	.993734	6445.3	30.644999	16.37961	651.51523		.650467
B08	201694P4_G	G	A.Conservative	2.98538	.994951	5337.5	31.386927	23.158348	567.122149		.420933
B08	208825P7_G	NOCALL	I.Bad Spectrum	0	0	0	0	0	0		0
B08	209189P2_G	G	A.Conservative	3.846975	.994547	6277.1	93.05475	79.76613	637.620018		.420933
B08	210090P15_G	NOCALL	I.Bad Spectrum	0	0	0	0	0	0		0
B09	201322P9_G	G	A.Conservative	3.467783	.995627	6445.3	20.151162	21.7184	681.33431		.402144
B09	201694P4_G	G	A.Conservative	2.481836	.99645	5337.5	29.76038	26.3478	586.86007		.402144
B09	208825P7_G	G	B.Moderate	4.888089	.983026	7129.7	6.84468	7.871102	582.154873		.809867
B09	209189P2_G	G	A.Conservative	3.477844	.993363	6277.1	91.324524	95.625851	661.535368		.402144
B09	210090P15_G	NOCALL	I.Bad Spectrum	0	0	0	0	0	0		0
B10	201322P9_G	G	A.Conservative	4.100822	.995981	6445.3	25.956968	20.367555	691.370814		.42289
B10	201694P4_G	G	A.Conservative	3.236505	.995943	5337.5	46.404627	29.270317	557.92756		.42289
B10	208825P7_G	G	B.Moderate	5.045908	.91878	7129.7	13.696118	7.404283	451.038226		1.134396
B10	209189P2_G	G	A.Conservative	4.102087	.997774	6277.1	112.51951	85.453405	670.93987		.42289
B10	210090P15_G	NOCALL	D.Low Probability	2.61205	.107822	5515.6	3.271664	.779741	568.50198		1.134396
B11	201322P9_G	G	A.Conservative	3.977856	.997237	6445.3	34.272904	28.841444	667.175227		.401113
B11	201694P4_G	G	A.Conservative	2.81142	.995259	5337.5	68.433851	47.883966	570.099075		.401113
B11	208825P7_G	G	A.Conservative	5.130845	.999682	7129.7	5.886717	10.771071	627.644237		.401113
B11	209189P2_G	G	A.Conservative	3.982512	.997828	6277.1	113.128704	92.562863	652.012976		.401113
B11	210090P15_G	NOCALL	D.Low Probability	3.210379	.170082	5515.6	2.680991	1.166991	572.658538		.851888
B12	201322P9_G	G	A.Conservative	4.164402	.996342	6445.3	29.083316	27.83234	630.720313		.395131
B12	201694P4_G	G	A.Conservative	3.033121	.990445	5337.5	35.818441	28.658853	567.498059		.395131
B12	208825P7_G	G	A.Conservative	6.06735	.816248	7129.7	11.993278	8.191166	523.655473		1.00835
B12	209189P2_G	G	A.Conservative	4.170315	.995285	6277.1	72.863198	67.868431	610.81302		.395131
B12	210090P15_G	NOCALL	D.Low Probability	2.511145	.982745	5515.6	22.520843	6.380081	580.47456		1.116607
B13	201322P9_G	G	A.Conservative	3.890131	.992588	6445.3	24.175945	16.004646	614.968942		.41522
B13	201694P4_G	G	A.Conservative	2.940391	.992975	5337.5	55.241125	30.333567	539.783902		.41522
B13	208825P7_G	G	A.Conservative	4.207516	.943084	7129.7	6.813722	9.460203	741.458918		.696143
B13	209189P2_G	G	A.Conservative	3.883443	.994712	6277.1	111.268576	71.563685	598.46451		.41522
B13	210090P15_G	NOCALL	D.Low Probability	2.163062	.10403	5515.6	2.634924	.751763	553.8946		.926397
B14	201322P9_G	G	A.Conservative	5.900131	.992682	6445.3	19.853069	12.840379	623.915916		.485748
B14	201694P4_G	G	A.Conservative	5.072261	.996713	5337.5	29.981939	15.836991	493.422858		.485748
B14	208825P7_G	G	A.Conservative	5.793928	.998245	7129.7	9.497473	11.180878	503.415025		.862221
B14	209189P2_G	G	A.Conservative	5.937627	.993093	6277.1	71.302623	44.722333	603.034296		.485748
B14	210090P15_G	G	A.Conservative	3.706675	.827217	5515.6	22.921752	8.363402	492.585393		.710927
B15	201322P9_G	G	A.Conservative	4.087938	.99346	6445.3	16.763832	13.371507	650.955568		.47075
B15	201694P4_G	G	A.Conservative	3.317792	.993717	5337.5	22.292782	14.823815	540.068197		.47075
B15	208825P7_G	NOCALL	I.Bad Spectrum	0	0	0	0	0	0		0
B15	209189P2_G	G	A.Conservative	4.101874	.995766	6277.1	84.115567	65.277092	634.434618		.47075
B15	210090P15_G	NOCALL	I.Bad Spectrum	0	0	0	0	0	0		0
B16	201322P9_G	G	A.Conservative	4.000249	.997795	6445.3	37.341938	20.615921	655.165889		.676159
B16	201694P4_G	G	A.Conservative	3.371496	.989894	5337.5	45.989783	24.165864	542.440586		.476987
B16	208825P7_G	NOCALL	D.Low Probability	3.459327	.476408	7129.7	8.334715	2.92671	487.766129		1.147891
B16	209189P2_G	G	A.Conservative	4.241619	.996397	6277.1	116.554519	71.87116	634.787304		.476987
B16	210090P15_G	NOCALL	D.Low Probability	2.945884	.219	5515.6	5.333492	1.41865	562.63018		1.147891
B17	201322P9_G	G	A.Conservative	4.479953	.997705	6445.3	35.610634	25.153318	674.043719		.462974
B17	201694P4_G	G	A.Conservative	3.678905	.998013	5337.5	76.221285	43.476375	534.163008		.462974
B17	208825P7_G	G	A.Conservative	5.214344	.945262	7129.7	7.99115	9.465929	527.640502		.839264
B17	209189P2_G	G	A.Conservative	4.483573	.99568	6277.1	109.550179	74.935842	656.629295		.462974
B17	210090P15_G	NOCALL	I.Bad Spectrum	0	0	0	0	0	0		0
B18	201322P9_G	G	A.Conservative	3.305034	.829404	6445.3	12.289851	8.417649	595.218087		.613435
B18	201694P4_G	G	A.Conservative	2.692915	.857778	5337.5	12.58253	8.704932	483.968508		.441111
B18	208825P7_G	NOCALL	I.Bad Spectrum	0	0	0	0	0	0		0
B18	209189P2_G	G	A.Conservative	3.219337	.989713	6277.1	41.061606	35.379356	571.713096		.441111
B18	210090P15_G	NOCALL	I.Bad Spectrum	0	0	0	0	0	0		0
B19	201322P9_G	G	A.Conservative	4.018389	.992767	6445.3	52.596609	36.432874	574.303342		.504164
B19	201694P4_G	G	A.Conservative	2.93479	.990738	5337.5	54.919397	31.614154	418.86909		.504164
B19	208825P7_G	G	A.Conservative	6.009437	.911335	7129.7	6.734496	9.132595	501.97228		.504164
B19	209189P2_G	G	A.Conservative	4.019185	.998288	6277.1	102.056403	68.735525	559.94467		.504164
B19	210090P15_G	NOCALL	I.Bad Spectrum	0	0	0	0	0	0		0
B20	201322P9_G	G	A.Conservative	4.532448	.987461	6445.3	18.667987	15.985952	623.918303		.41775
B20	201694P4_G	G	A.Conservative	3.640058	.990498	5337.5	23.197582	16.453884	538.079404		.41775
B20	208825P7_G	G	B.Moderate	5.83574	.917961	7129.7	10.872048	7.361882	480.3351		.97532
B20	209189P2_G	G	A.Conservative	4.546624	.994727	6277.1	71.461291	59.477711	608.948176		.41775
B20	210090P15_G	NOCALL	I.Bad Spectrum	0	0	0	0	0	0		0
B21	201322P9_G	G	A.Conservative	5.391598	.992713	6445.3	37.855206	27.167061	629.799137		.456473
B21	201694P4_G	G	A.Conservative	4.429856	.993591	5337.5	39.825857	23.515587	518.901056		.456473
B21	208825P7_G	G	A.Conservative	6.280509	.9481	7129.7	7.039543	9.498813	578.157844		.656858
B21	209189P2_G	G	A.Conservative	5.386981	.996447	6277.1	114.301577	79.637389	614.730041		.456473
B21	210090P15_G	NOCALL	D.Low Probability	3.657885	.130674	5515.6	3.754543	.89902	549.309941		1.324372
B22	201322P9_G	G	A.Conservative	4.01389	.99332	6445.3	16.572891	12.124647	676.589896		.494904
B22	201694P4_G	NOCALL	D.Low Probability	3.295256	.992166	5337.5	104.058918	20.225912	544.857338		1.192856
B22	208825P7_G	NOCALL	I.Bad Spectrum	0	0	0	0	0	0		0
B22	209189P2_G	G	A.Conservative	3.961434	.993379	6277.1	78.701476	55.929469	653.426809		.494904
B22	210090P15_G	NOCALL	D.Low Probability	3.182654	.17667	5515.6	5.807483	1.173927	542.912783		1.192856
B23	201322P9_G	G	A.Conservative	4.011641	.993614	6445.3	23.210461	10.560779	652.318421		.757582
B23	201694P4_G	NOCALL	D.Low Probability	3.007469	.649329	5337.5	13.79118	3.958064	547.1307		.967918
B23	208825P7_G	NOCALL	I.Bad Spectrum	0	0	0	0	0	0		0
B23	209189P2_G	NOCALL	D.Low Probability	3.703665	.992988	6277.1	24.380983	8.445146	651.623909		.967918
B23	210090P15_G	NOCALL	I.Bad Spectrum	0	0	0	0	0	0		0
B24	201322P9_G	NOCALL	D.Low Probability	4.042784	.66462	6445.3	4.646359	4.046425	591.845209		.416519
B24	201694P4_G	NOCALL	D.Low Probability	4.058059	.316068	5337.5	2.90108	1.992821	465.813835		.416519
B24	208825P7_G	NOCALL	I.Bad Spectrum	0	0	0	0	0	0		0
B24	209189P2_G	NOCALL	I.Bad Spectrum	0	0	0	0	0	0		0
B24	210090P15_G	NOCALL	I.Bad Spectrum	0	0	0	0	0	0		0
C01	201322P9_G	G	A.Conservative	1.538884	.855186	6445.3	7.801113	8.590574	581.266826		.391744
C01	201694P4_G	NOCALL	D.Low Probability	.787681	.512891	5337.5	9.730981	3.170826	499.29872		.926233
C01	208825P7_G	NOCALL	I.Bad Spectrum	0	0	0	0	0	0		0
C01	209189P2_G	G	B.Moderate	1.065021	.812213	6277.1	16.303929	6.587911	610.200568		.926233
C01	210090P15_G	NOCALL	I.Bad Spectrum	0	0	0	0	0	0		0
C02	201322P9_G	G	A.Conservative	3.521803	.998581	6445.3	25.961444	22.019662	616.651114		.378226
C02	201694P4_G	G	A.Conservative	2.889909	.997813	5337.5	35.485994	25.246635	545.803418		.378226
C02	208825P7_G	NOCALL	D.Low Probability	4.530388	.645191	7129.7	9.475366	3.909754	504.68492		.930008
C02	209189P2_G	G	A.Conservative	3.512237	.994922	6277.1	17.444176	14.400766	637.682513		.378226
C02	210090P15_G	NOCALL	D.Low Probability	2.20044	.127805	5515.6	2.974043	.90933	554.989977		.930008
C03	201322P9_G	G	A.Conservative	3.883927	.989814	6445.3	20.937879	18.632342	650.556518		.39334
C03	201694P4_G	G	A.Conservative	2.974031	.993268	5337.5	29.818291	21.726717	555.212306		.39334
C03	208825P7_G	NOCALL	I.Bad Spectrum	0	0	0	0	0	0		0
C03	209189P2_G	G	A.Conservative	3.85445	.994861	6277.1	77.548142	66.965942	627.407168		.39334
C03	210090P15_G	NOCALL	D.Low Probability	2.521762	.149446	5515.6	1.924725	1.004739	570.201901		.541719
C04	201322P9_G	G	A.Conservative	4.030601	.991517	6445.3	18.226005	15.802395	668.118069		.410125
C04	201694P4_G	G	A.Conservative	2.93397	.9943	5337.5	24.147777	17.356078	567.740598		.410125
C04	208825P7_G	NOCALL	I.Bad Spectrum	0	0	0	0	0	0		0
C04	209189P2_G	G	A.Conservative	4.036456	.994445	6277.1	81.315141	68.530771	653.232932		.410125
C04	210090P15_G	NOCALL	I.Bad Spectrum	0	0	0	0	0	0		0
C05	201322P9_G	G	A.Conservative	4.274904	.996853	6445.3	25.004649	16.907544	650.904939		.470745
C05	201694P4_G	G	A.Conservative	3.478312	.99498	5337.5	49.623761	27.501458	528.977339		.470745
C05	208825P7_G	NOCALL	I.Bad Spectrum	0	0	0	0	0	0		0
C05	209189P2_G	G	A.Conservative	4.278213	.996863	6277.1	74.054205	48.584895	632.947793		.470745
C05	210090P15_G	NOCALL	I.Bad Spectrum	0	0	0	0	0	0		0
C06	201322P9_G	G	A.Conservative	3.348307	.999173	6445.3	19.006044	15.283753	700.83863		.442229
C06	201694P4_G	G	A.Conservative	2.555002	.993845	5337.5	26.537727	17.252811	537.005165		.442229
C06	208825P7_G	NOCALL	I.Bad Spectrum	0	0	0	0	0	0		0
C06	209189P2_G	G	A.Conservative	3.345117	.996237	6277.1	74.212237	57.816691	681.710639		.442229
C06	210090P15_G	NOCALL	I.Bad Spectrum	0	0	0	0	0	0		0
C07	201322P9_G	G	A.Conservative	2.488673	.978781	6445.3	18.213939	9.844562	624.162848		.676777
C07	201694P4_G	NOCALL	D.Low Probability	1.833718	.682154	5337.5	12.973818	4.175226	524.680388		.904736
C07	208825P7_G	NOCALL	I.Bad Spectrum	0	0	0	0	0	0		0
C07	209189P2_G	G	A.Conservative	3.217314	.996309	6277.1	12.842196	10.200198	625.339844		.381256
C07	210090P15_G	NOCALL	D.Low Probability	1.734127	.16991	5515.6	3.337917	1.110998	532.144567		.904736
C08	201322P9_G	G	A.Conservative	4.035065	.988922	6445.3	16.351478	14.287257	618.611851		.43639
C08	201694P4_G	G	A.Conservative	2.609458	.9961	5337.5	37.351043	18.59491	542.919146		.610415
C08	208825P7_G	NOCALL	I.Bad Spectrum	0	0	0	0	0	0		0
C08	209189P2_G	G	A.Conservative	4.059075	.997697	6277.1	58.168915	49.377144	607.553711		.43639
C08	210090P15_G	NOCALL	I.Bad Spectrum	0	0	0	0	0	0		0
C09	201322P9_G	G	A.Conservative	4.106214	.832938	6445.3	14.076742	8.391928	661.278781		.534422
C09	201694P4_G	NOCALL	D.Low Probability	3.225762	.994455	5337.5	34.970399	10.475337	555.754231		.928635
C09	208825P7_G	NOCALL	I.Bad Spectrum	0	0	0	0	0	0		0
C09	209189P2_G	NOCALL	D.Low Probability	4.025039	.985016	6277.1	19.342669	6.988049	673.911049		.928635
C09	210090P15_G	NOCALL	D.Low Probability	3.035123	.087993	5515.6	2.043611	.634676	559.373966		.928635
C10	201322P9_G	G	A.Conservative	3.169742	.997966	6445.3	47.904142	22.228789	695.429851		.74904
C10	201694P4_G	G	A.Conservative	2.803118	.993831	5337.5	19.127671	13.754896	572.244779		.386874
C10	208825P7_G	G	A.Conservative	3.962564	.806604	7129.7	6.7233	8.104848	675.82297		.919155
C10	209189P2_G	G	A.Conservative	3.576392	.995768	6277.1	92.647071	78.699297	685.726751		.386874
C10	210090P15_G	G	A.Conservative	2.677299	.997175	5515.6	21.125793	15.679347	583.274855		.386874
C11	201322P9_G	G	A.Conservative	2.743344	.819268	6445.3	19.288869	8.237145	657.837199		.839795
C11	201694P4_G	NOCALL	D.Low Probability	2.428539	.658477	5337.5	13.73093	4.041781	550.425292		.973743
C11	208825P7_G	NOCALL	I.Bad Spectrum	0	0	0	0	0	0		0
C11	209189P2_G	NOCALL	D.Low Probability	3.094504	.900485	6277.1	15.478607	5.475858	661.922977		.973743
C11	210090P15_G	NOCALL	I.Bad Spectrum	0	0	0	0	0	0		0
C12	201322P9_G	G	A.Conservative	3.143328	.996668	6445.3	18.607112	10.608125	599.230448		.666357
C12	201694P4_G	G	A.Conservative	3.172219	.993864	5337.5	29.206472	13.261792	477.098481		.666357
C12	208825P7_G	NOCALL	I.Bad Spectrum	0	0	0	0	0	0		0
C12	209189P2_G	G	A.Conservative	3.145616	.998293	6277.1	55.231622	30.453078	583.283537		.666357
C12	210090P15_G	NOCALL	I.Bad Spectrum	0	0	0	0	0	0		0
C13	201322P9_G	G	A.Conservative	3.538201	.822564	6445.3	11.136082	8.313012	587.921013		.429647
C13	201694P4_G	NOCALL	D.Low Probability	2.26538	.75639	5337.5	18.601016	4.609048	489.586507		1.057846
C13	208825P7_G	G	A.Conservative	3.621282	.995986	7129.7	8.05439	10.008334	464.369362		.613888
C13	209189P2_G	G	A.Conservative	3.823245	.993211	6277.1	21.816542	15.739887	598.019959		.429647
C13	210090P15_G	NOCALL	D.Low Probability	2.319144	.127285	5515.6	3.372702	.86081	485.962068		1.057846
C14	201322P9_G	G	A.Conservative	4.029719	.998419	6445.3	29.89265	24.094037	661.109178		.438786
C14	201694P4_G	G	A.Conservative	2.935262	.996841	5337.5	56.159255	36.908684	545.466863		.438786
C14	208825P7_G	G	A.Conservative	5.232338	.875826	7129.7	7.584824	8.780481	595.545385		.794656
C14	209189P2_G	G	A.Conservative	4.02962	.997343	6277.1	107.579883	84.100181	642.02893		.438786
C14	210090P15_G	NOCALL	D.Low Probability	2.629022	0	5515.6	1.436297	.373315	587.895067		1.099349
C15	201322P9_G	G	A.Conservative	3.667334	.993446	6445.3	28.643982	20.238003	645.167474		.445769
C15	201694P4_G	G	A.Conservative	2.817856	.997469	5337.5	52.997591	30.828814	563.711657		.445769
C15	208825P7_G	NOCALL	D.Low Probability	5.002288	.749643	7129.7	12.836047	4.533735	468.939462		1.066201
C15	209189P2_G	G	A.Conservative	3.667744	.996475	6277.1	110.138859	75.545766	627.508232		.445769
C15	210090P15_G	NOCALL	D.Low Probability	2.685499	.152574	5515.6	3.896517	1.041309	556.443036		1.066201
C16	201322P9_G	G	A.Conservative	4.44969	.992321	6445.3	22.724296	16.196903	623.009364		.457845
C16	201694P4_G	G	A.Conservative	3.632147	.995318	5337.5	29.073872	16.261628	527.564593		.457845
C16	208825P7_G	G	C.Aggressive	3.778577	.9944	7129.7	8.494617	6.29319	670.698777		1.12841
C16	209189P2_G	G	A.Conservative	4.456474	.99391	6277.1	82.149183	56.48809	606.11063		.457845
C16	210090P15_G	NOCALL	D.Low Probability	2.918875	.572479	5515.6	12.383041	3.52526	556.203301		1.12841
C17	201322P9_G	G	A.Conservative	3.727582	.995529	6445.3	34.536665	21.548449	645.841846		.465848
C17	201694P4_G	G	A.Conservative	3.10582	.995504	5337.5	61.577803	31.775461	533.664392		.465848
C17	208825P7_G	G	A.Conservative	4.88212	.810551	7129.7	13.811947	8.128073	556.176958		1.088735
C17	209189P2_G	G	A.Conservative	3.726885	.996733	6277.1	87.323587	52.917555	628.611135		.465848
C17	210090P15_G	NOCALL	D.Low Probability	2.605239	.075741	5515.6	2.928009	.584887	584.836834		1.334929
C18	201322P9_G	G	A.Conservative	2.092447	.923009	6445.3	13.842354	9.2808	587.498725		.582565
C18	201694P4_G	G	A.Conservative	1.820194	.993048	5337.5	18.875415	9.969511	509.015224		.582565
C18	208825P7_G	NOCALL	I.Bad Spectrum	0	0	0	0	0	0		0
C18	209189P2_G	G	A.Conservative	1.586919	.99785	6277.1	16.264251	17.430897	578.540626		.385888
C18	210090P15_G	NOCALL	I.Bad Spectrum	0	0	0	0	0	0		0
C19	201322P9_G	NOCALL	D.Low Probability	2.941732	.993015	6445.3	66.548443	21.373369	628.908244		1.125634
C19	201694P4_G	G	A.Conservative	2.95217	.99306	5337.5	39.025782	24.69029	523.193277		.473922
C19	208825P7_G	NOCALL	D.Low Probability	4.270123	.454588	7129.7	7.729621	2.801793	389.647672		1.125634
C19	209189P2_G	G	A.Conservative	3.738887	.995273	6277.1	86.323415	64.87357	593.007022		.473922
C19	210090P15_G	NOCALL	D.Low Probability	2.168462	.116737	5515.6	3.183441	.865307	540.102282		1.125634
C20	201322P9_G	G	A.Conservative	4.291949	.995839	6445.3	36.77958	27.34135	695.835914		.512331
C20	201694P4_G	G	A.Conservative	3.648968	.995875	5337.5	69.544868	43.242188	569.275053		.512331
C20	208825P7_G	G	A.Conservative	5.106584	.871962	7129.7	7.743043	8.752897	624.787401		.743145
C20	209189P2_G	G	A.Conservative	4.292345	.997158	6277.1	133.123552	96.328657	676.354902		.512331
C20	210090P15_G	NOCALL	D.Low Probability	3.018635	0	5515.6	1.852202	.360939	568.67263		1.179533
C21	201322P9_G	G	A.Conservative	3.977646	.994924	6445.3	17.787398	10.62455	617.855075		.458836
C21	201694P4_G	G	A.Conservative	3.409483	.995993	5337.5	32.091615	15.724948	517.879918		.458836
C21	208825P7_G	NOCALL	I.Bad Spectrum	0	0	0	0	0	0		0
C21	209189P2_G	G	A.Conservative	3.990092	.994592	6277.1	86.725256	50.250559	601.687138		.458836
C21	210090P15_G	NOCALL	I.Bad Spectrum	0	0	0	0	0	0		0
C22	201322P9_G	G	A.Conservative	2.960791	.824266	6445.3	9.395092	8.302838	617.949065		.404792
C22	201694P4_G	NOCALL	D.Low Probability	2.283251	.994111	5337.5	31.39196	8.975766	550.409846		.980012
C22	208825P7_G	NOCALL	I.Bad Spectrum	0	0	0	0	0	0		0
C22	209189P2_G	G	A.Conservative	3.016404	.996795	6277.1	37.138613	31.643308	645.39139		.404792
C22	210090P15_G	NOCALL	I.Bad Spectrum	0	0	0	0	0	0		0
C23	201322P9_G	G	A.Conservative	2.679593	.951463	6445.3	15.701302	9.545723	679.97746		.575804
C23	201694P4_G	G	A.Conservative	2.329709	.994174	5337.5	23.113748	11.486751	531.272607		.575804
C23	208825P7_G	G	B.Moderate	3.744642	.994501	7129.7	7.8986	8.042202	589.819987		.816931
C23	209189P2_G	G	A.Conservative	2.369845	.991978	6277.1	23.115861	22.665674	681.807		.380263
C23	210090P15_G	NOCALL	I.Bad Spectrum	0	0	0	0	0	0		0
C24	201322P9_G	G	B.Moderate	2.449001	.931998	6445.3	12.473878	7.493606	601.748703		.675687
C24	201694P4_G	NOCALL	D.Low Probability	2.160604	.40044	5337.5	5.285296	2.527362	475.270859		.675687
C24	208825P7_G	NOCALL	I.Bad Spectrum	0	0	0	0	0	0		0
C24	209189P2_G	NOCALL	D.Low Probability	2.686105	.701902	6277.1	7.357054	4.276167	579.22873		.675687
C24	210090P15_G	NOCALL	I.Bad Spectrum	0	0	0	0	0	0		0
D01	201322P9_G	G	A.Conservative	.723849	.996826	6445.3	40.620273	28.342578	633.826853		.411525
D01	201694P4_G	G	A.Conservative	.25336	.995328	5337.5	19.67478	11.142998	534.543044		.411525
D01	208825P7_G	G	A.Conservative	1.246277	.990844	7129.7	5.66539	9.933758	577.392511		.411525
D01	209189P2_G	G	A.Conservative	.670449	.99666	6277.1	53.953929	36.469983	649.913756		.411525
D01	210090P15_G	NOCALL	D.Low Probability	-.295994	.134353	5515.6	2.32901	.911769	533.677553		.72752
D02	201322P9_G	G	A.Conservative	1.523939	.997258	6445.3	23.759828	18.454111	644.082539		.402317
D02	201694P4_G	NOCALL	D.Low Probability	.533623	.989943	5337.5	19.403469	6.413131	566.932218		.880286
D02	208825P7_G	NOCALL	D.Low Probability	1.714995	.717111	7129.7	9.050665	4.346749	575.842984		.880286
D02	209189P2_G	NOCALL	D.Low Probability	1.133019	.993981	6277.1	23.043255	9.241391	690.22664		.880286
D02	210090P15_G	NOCALL	D.Low Probability	.351784	.294671	5515.6	5.428989	1.863014	577.455721		.880286
D03	201322P9_G	G	A.Conservative	3.664113	.994203	6445.3	43.31421	27.833311	629.678574		.449576
D03	201694P4_G	G	A.Conservative	3.224254	.996508	5337.5	69.570025	36.894278	502.455008		.449576
D03	208825P7_G	G	A.Conservative	5.293703	.999553	7129.7	5.732505	10.320268	541.608776		.449576
D03	209189P2_G	G	A.Conservative	3.667675	.997343	6277.1	100.223663	62.531043	620.331992		.449576
D03	210090P15_G	G	A.Conservative	3.245836	.993988	5515.6	23.27063	12.724511	520.980732		.449576
D04	201322P9_G	G	A.Conservative	1.039862	.970492	6445.3	11.979445	9.725926	679.413871		.49897
D04	201694P4_G	G	A.Conservative	.718568	.997624	5337.5	28.287466	18.388249	550.69298		.49897
D04	208825P7_G	NOCALL	I.Bad Spectrum	0	0	0	0	0	0		0
D04	209189P2_G	G	A.Conservative	1.041722	.996701	6277.1	49.632906	39.009522	660.448437		.49897
D04	210090P15_G	NOCALL	I.Bad Spectrum	0	0	0	0	0	0		0
D05	201322P9_G	G	A.Conservative	3.143052	.868006	6445.3	10.674151	8.722012	647.89472		.416915
D05	201694P4_G	NOCALL	D.Low Probability	2.066152	.833378	5337.5	16.796448	5.097423	560.228559		.941413
D05	208825P7_G	NOCALL	I.Bad Spectrum	0	0	0	0	0	0		0
D05	209189P2_G	NOCALL	D.Low Probability	2.584186	.99	6277.1	23.638891	8.517719	648.30104		.941413
D05	210090P15_G	NOCALL	D.Low Probability	1.947457	.072773	5515.6	1.736508	.544628	560.714411		.941413
D06	201322P9_G	G	A.Conservative	2.218356	.996966	6445.3	17.912517	16.588426	660.826297		.385365
D06	201694P4_G	G	A.Conservative	1.724218	.99518	5337.5	37.749928	27.787597	552.340771		.385365
D06	208825P7_G	G	A.Conservative	2.969966	.847166	7129.7	4.850899	8.500207	627.353075		.576461
D06	209189P2_G	G	A.Conservative	2.220038	.995465	6277.1	56.911945	50.948367	639.817537		.385365
D06	210090P15_G	NOCALL	I.Bad Spectrum	0	0	0	0	0	0		0
D07	201322P9_G	G	A.Conservative	1.501285	.995723	6445.3	32.49499	25.250751	639.670536		.430857
D07	201694P4_G	G	A.Conservative	1.112738	.9968	5337.5	66.913501	42.989559	577.64297		.430857
D07	208825P7_G	G	B.Moderate	2.363122	.940486	7129.7	7.161287	7.555597	652.230627		.669849
D07	209189P2_G	G	A.Conservative	1.50087	.993762	6277.1	104.134439	78.614283	622.811663		.430857
D07	210090P15_G	G	A.Conservative	1.102371	.995402	5515.6	31.112727	20.610911	597.683998		.430857
D08	201322P9_G	G	A.Conservative	2.691542	.994341	6445.3	29.333446	21.36695	652.978178		.485007
D08	201694P4_G	G	A.Conservative	1.765308	.997313	5337.5	83.234208	49.812369	561.712582		.485007
D08	208825P7_G	G	A.Conservative	4.1877	.998384	7129.7	6.494055	10.701046	491.754162		.669068
D08	209189P2_G	G	A.Conservative	2.693063	.995427	6277.1	124.097706	87.762679	635.100285		.485007
D08	210090P15_G	NOCALL	D.Low Probability	1.280788	.102202	5515.6	3.851539	.72749	584.264988		1.300056
D09	201322P9_G	G	A.Conservative	2.601147	.99633	6445.3	33.980942	23.843777	657.13379		.462475
D09	201694P4_G	G	A.Conservative	1.94589	.996144	5337.5	82.077023	47.721877	544.494987		.462475
D09	208825P7_G	G	A.Conservative	3.785984	.871476	7129.7	4.699299	8.776889	558.194033		.462475
D09	209189P2_G	G	A.Conservative	2.601039	.995888	6277.1	121.655927	82.950219	637.863341		.462475
D09	210090P15_G	NOCALL	D.Low Probability	1.926972	.099599	5515.6	2.734045	.747176	579.537965		1.001908
D10	201322P9_G	G	A.Conservative	3.370537	.994561	6445.3	30.729751	22.296124	623.124225		.434509
D10	201694P4_G	G	A.Conservative	2.73282	.996975	5337.5	49.235856	29.184441	526.492105		.434509
D10	208825P7_G	G	A.Conservative	4.438539	.956694	7129.7	7.581633	9.575842	597.783966		.659915
D10	209189P2_G	G	A.Conservative	3.37148	.994744	6277.1	90.499208	63.680636	606.136885		.434509
D10	210090P15_G	NOCALL	D.Low Probability	2.080128	.159485	5515.6	3.668847	1.127794	536.665945		.956888
D11	201322P9_G	G	A.Conservative	4.009009	.996559	6445.3	39.763108	23.897158	658.637651		.474613
D11	201694P4_G	G	A.Conservative	3.286046	.995609	5337.5	77.67317	37.917526	522.72445		.474613
D11	208825P7_G	G	A.Conservative	4.609822	.901123	7129.7	7.230903	9.028466	596.850072		.647158
D11	209189P2_G	G	A.Conservative	4.009992	.997534	6277.1	114.928109	66.917833	640.908096		.474613
D11	210090P15_G	NOCALL	D.Low Probability	2.835219	.208136	5515.6	4.753817	1.406684	530.936749		1.024436
D12	201322P9_G	G	A.Conservative	1.234569	.809401	6445.3	19.650002	8.139013	618.448417		.951541
D12	201694P4_G	G	A.Conservative	.931331	.82288	5337.5	7.833103	8.255016	550.065817		.346583
D12	208825P7_G	NOCALL	I.Bad Spectrum	0	0	0	0	0	0		0
D12	209189P2_G	G	A.Conservative	1.329225	.996565	6277.1	11.385589	14.026501	566.760624		.346583
D12	210090P15_G	NOCALL	I.Bad Spectrum	0	0	0	0	0	0		0
D13	201322P9_G	G	A.Conservative	2.386429	.998874	6445.3	34.671824	26.030658	649.124237		.446819
D13	201694P4_G	G	A.Conservative	1.420986	.995379	5337.5	69.824778	42.05151	537.210133		.446819
D13	208825P7_G	G	A.Conservative	4.016843	.988558	7129.7	8.563428	9.899423	574.656784		.833218
D13	209189P2_G	G	A.Conservative	2.387004	.997126	6277.1	102.26281	74.291076	632.356104		.446819
D13	210090P15_G	NOCALL	D.Low Probability	1.160289	.076491	5515.6	2.65301	.605399	593.192724		1.15366
D14	201322P9_G	G	A.Conservative	2.640184	.994443	6445.3	35.589554	26.681078	659.872422		.47676
D14	201694P4_G	G	A.Conservative	1.934391	.995735	5337.5	70.621672	44.048794	549.718071		.47676
D14	208825P7_G	G	A.Conservative	4.112122	.832979	7129.7	12.033403	8.363243	567.278428		.963792
D14	209189P2_G	G	A.Conservative	2.636941	.994826	6277.1	114.432838	83.430019	646.077606		.47676
D14	210090P15_G	NOCALL	D.Low Probability	1.778699	.203666	5515.6	5.525556	1.378631	549.479591		1.305991
D15	201322P9_G	G	A.Conservative	1.761754	.992136	6445.3	25.761188	20.792333	672.492378		.44004
D15	201694P4_G	G	A.Conservative	1.27546	.996776	5337.5	79.701393	51.716269	582.083949		.44004
D15	208825P7_G	G	C.Aggressive	3.529645	.846286	7129.7	14.469988	5.104264	487.477474		1.17969
D15	209189P2_G	G	A.Conservative	1.755264	.997557	6277.1	114.134886	89.181235	653.034604		.44004
D15	210090P15_G	NOCALL	D.Low Probability	1.271193	.500087	5515.6	12.468262	3.111545	580.429778		1.17969
D16	201322P9_G	G	B.Moderate	3.260132	.87186	6445.3	8.203252	7.000778	634.288591		.521361
D16	201694P4_G	G	A.Conservative	3.664294	.800671	5337.5	7.86952	8.058951	503.188463		.445012
D16	208825P7_G	NOCALL	I.Bad Spectrum	0	0	0	0	0	0		0
D16	209189P2_G	G	A.Conservative	3.860094	.99559	6277.1	9.061053	11.169708	550.769855		.367072
D16	210090P15_G	NOCALL	I.Bad Spectrum	0	0	0	0	0	0		0
D17	201322P9_G	G	A.Conservative	3.263449	.994429	6445.3	27.679596	25.246612	633.114507		.414689
D17	201694P4_G	G	A.Conservative	2.473685	.994274	5337.5	53.001878	40.439975	544.357338		.414689
D17	208825P7_G	NOCALL	D.Low Probability	4.269869	.4501	7129.7	6.335788	2.760096	508.44424		.823384
D17	209189P2_G	G	A.Conservative	3.256433	.992392	6277.1	85.074947	75.531862	616.395139		.414689
D17	210090P15_G	NOCALL	D.Low Probability	2.490507	.198371	5515.6	4.039909	1.336548	558.183134		.823384
D18	201322P9_G	NOCALL	D.Low Probability	.88132	.783406	6445.3	11.253635	4.746278	558.902361		.970913
D18	201694P4_G	G	A.Conservative	.948602	.945533	5337.5	16.844621	9.530455	481.551468		.561288
D18	208825P7_G	NOCALL	I.Bad Spectrum	0	0	0	0	0	0		0
D18	209189P2_G	G	A.Conservative	.569824	.996334	6277.1	36.04966	25.173743	575.025755		.561288
D18	210090P15_G	NOCALL	I.Bad Spectrum	0	0	0	0	0	0		0
D19	201322P9_G	G	A.Conservative	1.957444	.998661	6445.3	32.808882	16.022739	654.125664		.666502
D19	201694P4_G	G	A.Conservative	1.960935	.994552	5337.5	33.233962	19.310123	542.597688		.442
D19	208825P7_G	NOCALL	I.Bad Spectrum	0	0	0	0	0	0		0
D19	209189P2_G	G	A.Conservative	2.470444	.993505	6277.1	81.507506	55.899011	616.076871		.442
D19	210090P15_G	NOCALL	D.Low Probability	1.111648	.168774	5515.6	4.583393	1.124007	553.699197		1.181441
D20	201322P9_G	G	A.Conservative	2.401633	.99582	6445.3	18.643761	11.931593	655.719157		.453978
D20	201694P4_G	G	A.Conservative	1.195062	.997645	5337.5	41.404497	15.240144	576.887771		.717467
D20	208825P7_G	NOCALL	I.Bad Spectrum	0	0	0	0	0	0		0
D20	209189P2_G	G	A.Conservative	2.398066	.993522	6277.1	64.701936	40.169876	633.446411		.453978
D20	210090P15_G	NOCALL	I.Bad Spectrum	0	0	0	0	0	0		0
D21	201322P9_G	G	A.Conservative	3.346151	.993664	6445.3	16.452024	13.760623	667.490313		.415283
D21	201694P4_G	NOCALL	D.Low Probability	2.404787	.820227	5337.5	20.518454	5.00302	543.285112		1.052019
D21	208825P7_G	NOCALL	D.Low Probability	5.337791	.409684	7129.7	7.445252	2.520402	425.243461		1.052019
D21	209189P2_G	G	A.Conservative	3.356833	.997384	6277.1	19.506136	15.849054	656.795932		.415283
D21	210090P15_G	NOCALL	D.Low Probability	2.297501	.203417	5515.6	5.20538	1.311305	558.978375		1.052019
D22	201322P9_G	G	A.Conservative	2.58597	.951345	6445.3	18.128909	9.541276	616.251699		.625192
D22	201694P4_G	NOCALL	D.Low Probability	2.490018	.992938	5337.5	49.202997	10.872022	527.719786		1.086533
D22	208825P7_G	NOCALL	I.Bad Spectrum	0	0	0	0	0	0		0
D22	209189P2_G	G	A.Conservative	3.093592	.99286	6277.1	35.765372	26.797886	606.133939		.443976
D22	210090P15_G	NOCALL	D.Low Probability	2.564754	.16034	5515.6	3.741416	1.056399	537.771823		.953016
D23	201322P9_G	G	A.Conservative	2.732346	.896001	6445.3	11.282963	9.002535	647.879732		.399463
D23	201694P4_G	G	A.Conservative	2.20516	.98929	5337.5	17.280702	11.203041	539.095637		.399463
D23	208825P7_G	NOCALL	I.Bad Spectrum	0	0	0	0	0	0		0
D23	209189P2_G	G	A.Conservative	2.789455	.997802	6277.1	45.761191	35.385554	631.722521		.399463
D23	210090P15_G	NOCALL	I.Bad Spectrum	0	0	0	0	0	0		0
D24	201322P9_G	NOCALL	D.Low Probability	1.576776	.622696	6445.3	4.610893	3.817856	586.011358		.534247
D24	201694P4_G	NOCALL	D.Low Probability	2.297034	.230613	5337.5	2.530011	1.471234	449.632661		.534247
D24	208825P7_G	NOCALL	I.Bad Spectrum	0	0	0	0	0	0		0
D24	209189P2_G	NOCALL	D.Low Probability	1.688795	.254024	6277.1	2.281368	1.610834	562.489407		.534247
D24	210090P15_G	NOCALL	I.Bad Spectrum	0	0	0	0	0	0		0
E01	201322P9_G	G	A.Conservative	1.661634	.998689	6445.3	24.074584	31.793051	665.147884		.284695
E01	201694P4_G	G	A.Conservative	1.278728	.995969	5337.5	18.829007	20.699357	590.5106		.284695
E01	208825P7_G	G	A.Conservative	2.267039	.997562	7129.7	4.061781	16.410201	710.687404		.284695
E01	209189P2_G	G	A.Conservative	1.686186	.995389	6277.1	26.6826	34.276562	665.246969		.284695
E01	210090P15_G	G	A.Conservative	1.309366	.995514	5515.6	14.692129	16.638801	618.863027		.284695
E02	201322P9_G	G	A.Conservative	2.161129	.998191	6445.3	25.977925	25.00354	692.244377		.388553
E02	201694P4_G	G	A.Conservative	1.680037	.979098	5337.5	13.137438	9.90613	647.305633		.388553
E02	208825P7_G	NOCALL	I.Bad Spectrum	0	0	0	0	0	0		0
E02	209189P2_G	G	B.Moderate	2.027932	.930533	6277.1	17.285424	7.476528	698.078312		.914412
E02	210090P15_G	NOCALL	I.Bad Spectrum	0	0	0	0	0	0		0
E03	201322P9_G	G	A.Conservative	3.384795	.93063	6445.3	10.67362	9.378052	602.250718		.423836
E03	201694P4_G	G	A.Conservative	3.174619	.999493	5337.5	32.732995	22.590651	488.816127		.423836
E03	208825P7_G	NOCALL	I.Bad Spectrum	0	0	0	0	0	0		0
E03	209189P2_G	G	A.Conservative	3.371004	.996202	6277.1	33.61544	28.510798	587.551604		.423836
E03	210090P15_G	NOCALL	D.Low Probability	2.782793	.993589	5515.6	24.971075	7.88221	524.651071		1.025413
E04	201322P9_G	G	A.Conservative	4.174307	.996312	6445.3	9.626296	9.981014	689.191204		.425987
E04	201694P4_G	G	A.Conservative	3.400444	.996049	5337.5	22.759378	17.923619	484.392369		.425987
E04	208825P7_G	NOCALL	I.Bad Spectrum	0	0	0	0	0	0		0
E04	209189P2_G	G	A.Conservative	4.189737	.996554	6277.1	37.186713	37.096769	672.491488		.425987
E04	210090P15_G	NOCALL	I.Bad Spectrum	0	0	0	0	0	0		0
E05	201322P9_G	G	A.Conservative	3.168127	.965642	6445.3	15.907482	9.712918	630.070969		.596643
E05	201694P4_G	G	A.Conservative	4.477046	.992655	5337.5	9.652479	9.978105	569.86822		.400233
E05	208825P7_G	NOCALL	I.Bad Spectrum	0	0	0	0	0	0		0
E05	209189P2_G	G	A.Conservative	4.678737	.99446	6277.1	12.941808	18.471824	593.364396		.400233
E05	210090P15_G	NOCALL	D.Low Probability	2.089396	.435996	5515.6	7.144285	2.726415	541.421747		.757264
E06	201322P9_G	G	A.Conservative	4.134562	.994686	6445.3	31.038121	27.821362	645.664796		.399408
E06	201694P4_G	G	A.Conservative	3.06156	.994956	5337.5	47.634031	34.175521	568.767702		.399408
E06	208825P7_G	G	A.Conservative	4.818777	.866682	7129.7	8.549177	8.700895	630.949844		.771595
E06	209189P2_G	G	A.Conservative	4.139796	.997184	6277.1	67.702807	58.71757	634.221644		.399408
E06	210090P15_G	NOCALL	D.Low Probability	2.951584	.143079	5515.6	3.106044	.970018	581.293247		.908813
E07	201322P9_G	G	A.Conservative	2.591817	.995351	6445.3	16.445389	17.064139	583.403826		.403783
E07	201694P4_G	G	A.Conservative	2.717441	.98778	5337.5	11.97845	9.949808	446.697181		.403783
E07	208825P7_G	NOCALL	I.Bad Spectrum	0	0	0	0	0	0		0
E07	209189P2_G	G	A.Conservative	2.589228	.996873	6277.1	34.505129	34.663648	566.74671		.403783
E07	210090P15_G	NOCALL	I.Bad Spectrum	0	0	0	0	0	0		0
E08	201322P9_G	G	A.Conservative	3.418489	.997845	6445.3	19.373131	11.832722	669.957397		.628537
E08	201694P4_G	G	A.Conservative	3.043973	.998802	5337.5	63.44912	32.374779	526.703278		.628537
E08	208825P7_G	NOCALL	I.Bad Spectrum	0	0	0	0	0	0		0
E08	209189P2_G	G	A.Conservative	3.417737	.998255	6277.1	65.280526	38.804931	651.383129		.628537
E08	210090P15_G	NOCALL	D.Low Probability	3.283904	.8792	5515.6	14.970062	5.313989	540.710763		1.012319
E09	201322P9_G	G	A.Conservative	4.864295	.99573	6445.3	38.998745	30.507534	646.400025		.407026
E09	201694P4_G	G	A.Conservative	3.684887	.990569	5337.5	31.635907	20.003974	517.799666		.407026
E09	208825P7_G	G	A.Conservative	5.36012	.916062	7129.7	10.932696	9.1915	591.213639		.825956
E09	209189P2_G	G	A.Conservative	4.863819	.996768	6277.1	79.549217	60.26796	628.606446		.407026
E09	210090P15_G	NOCALL	I.Bad Spectrum	0	0	0	0	0	0		0
E10	201322P9_G	G	A.Conservative	4.804192	.997565	6445.3	22.391418	18.985327	620.168662		.418181
E10	201694P4_G	G	A.Conservative	3.764422	.998713	5337.5	36.104096	25.061909	532.317765		.418181
E10	208825P7_G	G	C.Aggressive	5.755897	.937568	7129.7	8.986309	5.641411	521.128834		1.005155
E10	209189P2_G	G	A.Conservative	4.803408	.997638	6277.1	62.38197	51.327777	603.251184		.418181
E10	210090P15_G	NOCALL	D.Low Probability	3.336478	.593892	5515.6	13.747546	3.646851	528.38719		1.005155
E11	201322P9_G	G	B.Moderate	3.548182	.822026	6445.3	12.706682	6.617999	569.094786		.726538
E11	201694P4_G	G	A.Conservative	4.095102	.997954	5337.5	16.245996	12.541807	453.111587		.384268
E11	208825P7_G	NOCALL	I.Bad Spectrum	0	0	0	0	0	0		0
E11	209189P2_G	G	A.Conservative	4.098862	.998782	6277.1	24.867711	22.032055	540.899047		.384268
E11	210090P15_G	NOCALL	I.Bad Spectrum	0	0	0	0	0	0		0
E12	201322P9_G	G	A.Conservative	4.377591	.996953	6445.3	27.965847	25.616693	674.284404		.426276
E12	201694P4_G	G	A.Conservative	3.454987	.994786	5337.5	46.231408	34.724112	553.741578		.426276
E12	208825P7_G	G	B.Moderate	5.04812	.909118	7129.7	11.34462	7.307402	526.660978		.912606
E12	209189P2_G	G	A.Conservative	4.37785	.997423	6277.1	88.474151	78.685612	656.467062		.426276
E12	210090P15_G	NOCALL	D.Low Probability	3.133738	.115145	5515.6	2.243994	.805782	543.865115		.912606
E13	201322P9_G	G	A.Conservative	1.624595	.818116	6445.3	7.186799	8.217557	652.512949		.366224
E13	201694P4_G	G	A.Conservative	1.563868	.99718	5337.5	16.775289	14.738083	583.112981		.366224
E13	208825P7_G	NOCALL	I.Bad Spectrum	0	0	0	0	0	0		0
E13	209189P2_G	G	A.Conservative	1.630341	.994349	6277.1	23.40999	25.77633	634.666493		.366224
E13	210090P15_G	NOCALL	I.Bad Spectrum	0	0	0	0	0	0		0
E14	201322P9_G	G	A.Conservative	2.165607	.91453	6445.3	13.428041	9.210225	647.124198		.520423
E14	201694P4_G	G	A.Conservative	1.66917	.997814	5337.5	24.360392	13.482446	556.058795		.520423
E14	208825P7_G	NOCALL	I.Bad Spectrum	0	0	0	0	0	0		0
E14	209189P2_G	G	A.Conservative	2.77317	.998246	6277.1	11.345157	11.996303	511.580771		.378399
E14	210090P15_G	NOCALL	I.Bad Spectrum	0	0	0	0	0	0		0
E15	201322P9_G	G	A.Conservative	2.000246	.9972	6445.3	16.12268	10.942811	647.416987		.57494
E15	201694P4_G	G	A.Conservative	3.070886	.99735	5337.5	11.663999	13.4512	521.911753		.402145
E15	208825P7_G	NOCALL	I.Bad Spectrum	0	0	0	0	0	0		0
E15	209189P2_G	G	A.Conservative	3.444432	.996429	6277.1	17.414073	21.203369	565.566279		.402145
E15	210090P15_G	NOCALL	I.Bad Spectrum	0	0	0	0	0	0		0
E16	201322P9_G	G	A.Conservative	5.245126	.997021	6445.3	24.127081	21.12338	620.702151		.39986
E16	201694P4_G	G	A.Conservative	4.246736	.995523	5337.5	46.863996	33.466727	541.073154		.39986
E16	208825P7_G	G	B.Moderate	5.666145	.822163	7129.7	13.729038	6.626041	459.213521		1.200071
E16	209189P2_G	G	A.Conservative	5.254303	.997865	6277.1	84.005005	71.33305	603.599572		.39986
E16	210090P15_G	NOCALL	D.Low Probability	3.938518	.215677	5515.6	6.603998	1.449474	533.266444		1.200071
E17	201322P9_G	G	A.Conservative	4.552974	.99398	6445.3	16.083708	16.583331	629.548259		.398155
E17	201694P4_G	G	A.Conservative	3.555037	.993999	5337.5	31.066865	25.581087	560.020047		.398155
E17	208825P7_G	NOCALL	I.Bad Spectrum	0	0	0	0	0	0		0
E17	209189P2_G	G	A.Conservative	4.542572	.99494	6277.1	58.757879	58.632672	613.076902		.398155
E17	210090P15_G	NOCALL	I.Bad Spectrum	0	0	0	0	0	0		0
E18	201322P9_G	G	A.Conservative	3.453332	.991168	6445.3	15.513381	10.009744	637.062574		.609361
E18	201694P4_G	G	A.Conservative	2.388811	.993433	5337.5	22.691725	16.720364	550.537357		.409972
E18	208825P7_G	NOCALL	I.Bad Spectrum	0	0	0	0	0	0		0
E18	209189P2_G	G	A.Conservative	3.384797	.99268	6277.1	66.15825	59.215169	623.348685		.409972
E18	210090P15_G	NOCALL	I.Bad Spectrum	0	0	0	0	0	0		0
E19	201322P9_G	NOCALL	D.Low Probability	3.406094	.993643	6445.3	36.87468	12.128054	606.185159		.997704
E19	201694P4_G	G	A.Conservative	2.507325	.987876	5337.5	24.66781	10.678736	550.326478		.590861
E19	208825P7_G	NOCALL	I.Bad Spectrum	0	0	0	0	0	0		0
E19	209189P2_G	G	A.Conservative	3.522474	.997373	6277.1	10.448943	13.0242	596.254268		.386363
E19	210090P15_G	NOCALL	I.Bad Spectrum	0	0	0	0	0	0		0
E20	201322P9_G	G	C.Aggressive	2.945166	.930623	6445.3	16.179111	5.604758	652.932211		.936163
E20	201694P4_G	NOCALL	D.Low Probability	2.484743	.991071	5337.5	23.489765	6.372885	557.24264		.936163
E20	208825P7_G	NOCALL	I.Bad Spectrum	0	0	0	0	0	0		0
E20	209189P2_G	G	A.Conservative	3.113011	.996843	6277.1	20.759543	13.033169	587.296438		.568583
E20	210090P15_G	NOCALL	I.Bad Spectrum	0	0	0	0	0	0		0
E21	201322P9_G	G	A.Conservative	3.095245	.911131	6445.3	18.685766	9.167531	639.365351		.770563
E21	201694P4_G	NOCALL	D.Low Probability	2.727739	.989826	5337.5	36.762987	9.309201	520.781845		1.072357
E21	208825P7_G	NOCALL	I.Bad Spectrum	0	0	0	0	0	0		0
E21	209189P2_G	G	A.Conservative	3.810016	.994461	6277.1	12.953183	15.165317	602.544066		.442532
E21	210090P15_G	NOCALL	I.Bad Spectrum	0	0	0	0	0	0		0
E22	201322P9_G	G	A.Conservative	3.262047	.997431	6445.3	35.358429	14.029503	668.166399		.872288
E22	201694P4_G	G	A.Conservative	2.538438	.995156	5337.5	22.371824	16.060043	548.270475		.378183
E22	208825P7_G	NOCALL	I.Bad Spectrum	0	0	0	0	0	0		0
E22	209189P2_G	G	A.Conservative	3.25936	.992952	6277.1	55.6701	46.958877	599.570666		.378183
E22	210090P15_G	NOCALL	I.Bad Spectrum	0	0	0	0	0	0		0
E23	201322P9_G	G	A.Conservative	3.916599	.993398	6445.3	18.518075	16.723341	660.499773		.38802
E23	201694P4_G	NOCALL	D.Low Probability	2.940186	.990878	5337.5	58.972187	13.315892	529.801576		1.125827
E23	208825P7_G	NOCALL	I.Bad Spectrum	0	0	0	0	0	0		0
E23	209189P2_G	G	A.Conservative	3.925856	.995808	6277.1	72.396085	63.475761	640.688293		.38802
E23	210090P15_G	NOCALL	I.Bad Spectrum	0	0	0	0	0	0		0
E24	201322P9_G	G	C.Aggressive	1.866188	.828982	6445.3	5.037687	4.995737	701.603146		.36876
E24	201694P4_G	NOCALL	D.Low Probability	1.688808	.510256	5337.5	3.963311	3.150417	583.098467		.36876
E24	208825P7_G	NOCALL	I.Bad Spectrum	0	0	0	0	0	0		0
E24	209189P2_G	NOCALL	D.Low Probability	2.093932	.996408	6277.1	6.900477	6.622798	727.527831		.36876
E24	210090P15_G	NOCALL	I.Bad Spectrum	0	0	0	0	0	0		0
F01	201322P9_G	G	A.Conservative	1.324977	.998081	6445.3	19.258296	16.470783	627.149204		.427567
F01	201694P4_G	G	A.Conservative	1.282254	.99351	5337.5	15.64979	11.1273	511.718023		.427567
F01	208825P7_G	G	A.Conservative	1.860485	.825619	7129.7	4.733709	8.29671	720.764058		.427567
F01	209189P2_G	G	A.Conservative	1.213867	.998119	6277.1	15.889816	13.063772	628.113698		.427567
F01	210090P15_G	NOCALL	I.Bad Spectrum	0	0	0	0	0	0		0
F02	201322P9_G	G	A.Conservative	2.790078	.997331	6445.3	30.634229	34.457768	724.105544		.350427
F02	201694P4_G	NOCALL	D.Low Probability	1.993761	.818071	5337.5	15.298377	4.98453	567.717695		.941477
F02	208825P7_G	G	A.Conservative	3.760564	.997994	7129.7	4.966615	10.575138	656.153271		.350427
F02	209189P2_G	NOCALL	D.Low Probability	2.679905	.996551	6277.1	27.280668	10.429425	648.761728		.941477
F02	210090P15_G	NOCALL	I.Bad Spectrum	0	0	0	0	0	0		0
F03	201322P9_G	G	A.Conservative	3.828934	.996478	6445.3	32.18343	20.203803	637.022129		.467738
F03	201694P4_G	G	A.Conservative	2.887807	.998695	5337.5	69.3372	34.941908	533.750514		.467738
F03	208825P7_G	G	A.Conservative	4.063623	.85013	7129.7	6.895435	8.534087	454.831637		.642856
F03	209189P2_G	G	A.Conservative	3.832442	.997114	6277.1	91.858589	55.78392	621.138593		.467738
F03	210090P15_G	NOCALL	D.Low Probability	2.958016	.988492	5515.6	35.229867	9.750858	554.925115		1.086056
F04	201322P9_G	G	A.Conservative	5.249515	.995352	6445.3	49.814575	30.772877	629.312244		.496062
F04	201694P4_G	G	A.Conservative	4.380715	.997741	5337.5	88.088382	44.870856	517.876693		.496062
F04	208825P7_G	G	A.Conservative	6.58178	.995098	7129.7	7.229996	10.32795	421.980488		.496062
F04	209189P2_G	G	A.Conservative	5.253032	.99845	6277.1	120.854321	72.490335	610.409453		.496062
F04	210090P15_G	NOCALL	D.Low Probability	3.632102	.98309	5515.6	27.339676	6.994964	577.498765		1.265968
F05	201322P9_G	G	A.Conservative	4.059876	.996065	6445.3	28.069243	27.245352	645.944177		.417941
F05	201694P4_G	G	A.Conservative	3.423274	.998367	5337.5	40.972739	31.626397	545.975045		.417941
F05	208825P7_G	G	A.Conservative	6.093862	.969936	7129.7	5.162344	9.715288	548.171804		.624635
F05	209189P2_G	G	A.Conservative	4.065531	.998155	6277.1	70.373715	66.069554	624.326997		.417941
F05	210090P15_G	NOCALL	D.Low Probability	3.186157	.211151	5515.6	5.110873	1.40968	573.556564		.966252
F06	201322P9_G	G	A.Conservative	4.496819	.993503	6445.3	27.181629	18.244423	619.035943		.439712
F06	201694P4_G	G	A.Conservative	3.529993	.996122	5337.5	42.368392	23.397597	513.239907		.439712
F06	208825P7_G	G	B.Moderate	5.573185	.819583	7129.7	11.193694	6.588297	628.52933		1.021482
F06	209189P2_G	G	A.Conservative	4.497051	.994493	6277.1	81.354358	52.999875	601.641347		.439712
F06	210090P15_G	NOCALL	D.Low Probability	3.156098	.996339	5515.6	27.222989	8.494569	569.496517		1.021482
F07	201322P9_G	G	A.Conservative	3.36163	.995457	6445.3	20.337461	17.957325	573.247562		.376952
F07	201694P4_G	G	A.Conservative	2.984862	.997423	5337.5	35.23644	25.402852	481.963849		.376952
F07	208825P7_G	NOCALL	I.Bad Spectrum	0	0	0	0	0	0		0
F07	209189P2_G	G	A.Conservative	3.361576	.99941	6277.1	50.512271	43.256648	557.262418		.376952
F07	210090P15_G	NOCALL	I.Bad Spectrum	0	0	0	0	0	0		0
F08	201322P9_G	G	A.Conservative	4.008173	.996762	6445.3	36.130871	29.540334	680.334634		.426636
F08	201694P4_G	G	A.Conservative	3.194928	.998723	5337.5	91.552899	61.667577	549.944732		.426636
F08	208825P7_G	G	A.Conservative	5.37661	.996603	7129.7	4.708937	10.208155	505.541238		.426636
F08	209189P2_G	G	A.Conservative	4.009838	.997652	6277.1	118.326434	93.954586	661.545702		.426636
F08	210090P15_G	NOCALL	I.Bad Spectrum	0	0	0	0	0	0		0
F09	201322P9_G	G	A.Conservative	4.655209	.995458	6445.3	46.093432	35.384377	652.242772		.4466
F09	201694P4_G	G	A.Conservative	3.732064	.996341	5337.5	73.978465	47.040157	562.436958		.4466
F09	208825P7_G	G	A.Conservative	5.564737	.998959	7129.7	5.697635	12.004281	592.099872		.4466
F09	209189P2_G	G	A.Conservative	4.657562	.996257	6277.1	105.125808	78.426802	634.482002		.4466
F09	210090P15_G	NOCALL	I.Bad Spectrum	0	0	0	0	0	0		0
F10	201322P9_G	G	A.Conservative	4.130561	.99792	6445.3	33.780505	27.507631	641.525509		.408043
F10	201694P4_G	G	A.Conservative	2.895056	.99636	5337.5	36.773389	23.721642	555.522113		.408043
F10	208825P7_G	G	A.Conservative	5.245568	.999288	7129.7	8.760439	11.696621	544.414367		.652416
F10	209189P2_G	G	A.Conservative	4.07848	.997042	6277.1	68.180379	53.632098	632.943468		.408043
F10	210090P15_G	NOCALL	D.Low Probability	2.922458	.202287	5515.6	4.599686	1.337982	566.622754		.955284
F11	201322P9_G	G	A.Conservative	5.43561	.997823	6445.3	43.835186	29.682329	641.056734		.465156
F11	201694P4_G	G	A.Conservative	4.373224	.997135	5337.5	87.703454	48.238878	550.657804		.465156
F11	208825P7_G	G	A.Conservative	5.895126	.807831	7129.7	4.321419	8.108224	520.75595		.465156
F11	209189P2_G	G	A.Conservative	5.439645	.997735	6277.1	126.564015	83.050211	624.269491		.465156
F11	210090P15_G	NOCALL	D.Low Probability	3.371359	.983691	5515.6	28.996419	7.040513	562.142247		1.151559
F12	201322P9_G	G	A.Conservative	4.412806	.998616	6445.3	18.948103	16.654151	600.932216		.42874
F12	201694P4_G	G	A.Conservative	3.743489	.99604	5337.5	29.370316	20.954002	516.077748		.42874
F12	208825P7_G	NOCALL	I.Bad Spectrum	0	0	0	0	0	0		0
F12	209189P2_G	G	A.Conservative	4.413131	.9944	6277.1	55.652733	47.422733	584.297447		.42874
F12	210090P15_G	NOCALL	I.Bad Spectrum	0	0	0	0	0	0		0
F13	201322P9_G	G	A.Conservative	4.205453	.996428	6445.3	24.816421	18.006351	635.229174		.416766
F13	201694P4_G	G	A.Conservative	3.523589	.99782	5337.5	55.348122	32.394659	515.065399		.416766
F13	208825P7_G	G	A.Conservative	4.152676	.824693	7129.7	14.462559	8.270999	674.915843		1.09248
F13	209189P2_G	G	A.Conservative	4.204776	.997931	6277.1	85.060574	59.747383	615.258086		.416766
F13	210090P15_G	NOCALL	D.Low Probability	2.572783	.158183	5515.6	4.461397	1.091286	545.191836		1.09248
F14	201322P9_G	G	A.Conservative	4.27254	.994523	6445.3	25.948189	15.943321	644.124322		.488587
F14	201694P4_G	G	A.Conservative	3.369766	.997883	5337.5	56.319586	27.751157	547.458456		.488587
F14	208825P7_G	NOCALL	D.Low Probability	5.701858	.552591	7129.7	10.311998	3.364493	543.521904		1.191029
F14	209189P2_G	G	A.Conservative	4.277252	.997665	6277.1	121.631237	72.28906	626.776661		.488587
F14	210090P15_G	NOCALL	D.Low Probability	2.962623	.155496	5515.6	4.212619	1.046079	583.381347		1.191029
F15	201322P9_G	G	A.Conservative	3.822129	.99623	6445.3	28.135294	23.521682	686.37397		.396068
F15	201694P4_G	G	A.Conservative	2.719176	.99481	5337.5	23.236694	15.783281	579.907306		.396068
F15	208825P7_G	G	A.Conservative	5.079101	.9994	7129.7	8.02802	15.082007	579.251022		.396068
F15	209189P2_G	G	A.Conservative	3.820567	.997769	6277.1	97.471066	78.982682	667.554449		.396068
F15	210090P15_G	NOCALL	D.Low Probability	2.538484	.095973	5515.6	1.595623	.703024	571.038305		.565263
F16	201322P9_G	G	A.Conservative	4.192723	.996786	6445.3	27.046218	20.226645	705.289498		.469933
F16	201694P4_G	G	A.Conservative	3.295054	.997135	5337.5	74.147124	44.644536	534.566997		.469933
F16	208825P7_G	G	A.Conservative	5.275635	.998775	7129.7	8.798364	10.56359	469.952103		.894786
F16	209189P2_G	G	A.Conservative	4.193527	.997606	6277.1	101.239323	73.308003	686.402025		.469933
F16	210090P15_G	NOCALL	D.Low Probability	2.883294	.192547	5515.6	5.202963	1.29488	576.039152		1.079877
F17	201322P9_G	G	A.Conservative	4.857012	.99601	6445.3	36.173596	24.126033	706.064676		.486727
F17	201694P4_G	G	A.Conservative	4.171402	.996816	5337.5	90.246881	49.08642	561.305185		.486727
F17	208825P7_G	G	A.Conservative	6.174624	.993096	7129.7	18.152782	9.942857	514.990162		1.294403
F17	209189P2_G	G	A.Conservative	4.856385	.997631	6277.1	127.055793	82.169556	687.159708		.486727
F17	210090P15_G	NOCALL	D.Low Probability	3.874557	.251996	5515.6	8.294987	1.642098	534.301723		1.294403
F18	201322P9_G	G	A.Conservative	4.560025	.918734	6445.3	13.716842	9.209881	594.779866		.444855
F18	201694P4_G	NOCALL	D.Low Probability	2.939298	.994026	5337.5	64.362349	14.243747	520.527515		1.179511
F18	208825P7_G	NOCALL	I.Bad Spectrum	0	0	0	0	0	0		0
F18	209189P2_G	G	A.Conservative	4.572139	.993677	6277.1	70.658591	46.102083	580.326677		.444855
F18	210090P15_G	NOCALL	I.Bad Spectrum	0	0	0	0	0	0		0
F19	201322P9_G	NOCALL	D.Low Probability	3.262554	.994111	6445.3	52.364544	17.068273	627.2802		.98602
F19	201694P4_G	G	A.Conservative	3.681829	.996697	5337.5	10.83003	10.953624	528.427298		.319507
F19	208825P7_G	NOCALL	I.Bad Spectrum	0	0	0	0	0	0		0
F19	209189P2_G	G	A.Conservative	3.919036	.99456	6277.1	21.914105	26.497858	578.489929		.319507
F19	210090P15_G	NOCALL	I.Bad Spectrum	0	0	0	0	0	0		0
F20	201322P9_G	G	A.Conservative	4.406299	.998035	6445.3	31.344494	24.322562	663.792262		.452173
F20	201694P4_G	NOCALL	D.Low Probability	3.104455	.991917	5337.5	22.071423	6.00738	560.272747		1.036197
F20	208825P7_G	G	C.Aggressive	5.499368	.893023	7129.7	12.940743	5.380434	558.009082		1.036197
F20	209189P2_G	G	A.Conservative	4.593552	.807061	6277.1	10.799711	8.14092	668.576759		.452173
F20	210090P15_G	NOCALL	D.Low Probability	2.916979	.252746	5515.6	5.67656	1.602477	550.450231		1.036197
F21	201322P9_G	G	A.Conservative	4.679696	.992631	6445.3	70.349849	22.365442	624.472319		.972706
F21	201694P4_G	G	A.Conservative	4.213477	.996422	5337.5	66.583052	33.652645	544.016159		.474987
F21	208825P7_G	NOCALL	D.Low Probability	6.508272	.388846	7129.7	9.428368	2.410451	342.418795		1.319782
F21	209189P2_G	G	A.Conservative	5.110477	.997534	6277.1	124.031563	74.370415	639.808519		.474987
F21	210090P15_G	NOCALL	D.Low Probability	3.626773	.135053	5515.6	4.919012	.943573	537.13496		1.319782
F22	201322P9_G	G	A.Conservative	4.349423	.998489	6445.3	20.79885	14.961994	650.009516		.445699
F22	201694P4_G	NOCALL	D.Low Probability	3.044917	.989147	5337.5	51.062357	9.892429	537.094982		1.186102
F22	208825P7_G	NOCALL	I.Bad Spectrum	0	0	0	0	0	0		0
F22	209189P2_G	G	A.Conservative	4.385409	.998975	6277.1	81.084783	56.371571	651.891154		.445699
F22	210090P15_G	NOCALL	D.Low Probability	2.902386	.145093	5515.6	4.901745	.981053	528.49562		1.186102
F23	201322P9_G	G	A.Conservative	3.122785	.992845	6445.3	13.655598	10.857009	681.232235		.431975
F23	201694P4_G	NOCALL	D.Low Probability	2.510149	.781483	5337.5	17.435821	4.769097	583.56955		1.048728
F23	208825P7_G	NOCALL	I.Bad Spectrum	0	0	0	0	0	0		0
F23	209189P2_G	NOCALL	D.Low Probability	3.232021	.998752	6277.1	34.432702	11.514279	668.90713		1.048728
F23	210090P15_G	NOCALL	D.Low Probability	2.44072	.20901	5515.6	4.726666	1.344428	581.172462		1.048728
F24	201322P9_G	NOCALL	D.Low Probability	2.366436	.672	6445.3	5.961689	4.108315	640.132692		.525118
F24	201694P4_G	NOCALL	D.Low Probability	2.223995	.428175	5337.5	4.822905	2.647306	522.299552		.525118
F24	208825P7_G	NOCALL	I.Bad Spectrum	0	0	0	0	0	0		0
F24	209189P2_G	NOCALL	D.Low Probability	2.633463	.667274	6277.1	6.094323	4.060955	613.063239		.525118
F24	210090P15_G	NOCALL	I.Bad Spectrum	0	0	0	0	0	0		0
G01	201322P9_G	G	A.Conservative	2.222698	.998832	6445.3	46.628074	33.155096	593.255634		.455191
G01	201694P4_G	G	A.Conservative	1.480439	.997555	5337.5	48.947173	27.466458	514.427637		.455191
G01	208825P7_G	G	A.Conservative	3.147663	.996725	7129.7	15.462508	21.046993	569.978742		.455191
G01	209189P2_G	G	A.Conservative	2.190779	.998853	6277.1	50.668633	34.782936	582.657679		.455191
G01	210090P15_G	NOCALL	I.Bad Spectrum	0	0	0	0	0	0		0
G02	201322P9_G	G	A.Conservative	4.014868	.998023	6445.3	51.4019	46.899975	603.510491		.396236
G02	201694P4_G	NOCALL	D.Low Probability	2.54879	.991867	5337.5	42.794945	10.062769	548.955108		1.08301
G02	208825P7_G	G	A.Conservative	4.448129	.999301	7129.7	9.707937	15.180527	632.989625		.396236
G02	209189P2_G	G	A.Conservative	3.840658	.998232	6277.1	18.847505	16.686808	613.795402		.396236
G02	210090P15_G	NOCALL	D.Low Probability	2.313402	.118509	5515.6	3.320436	.809668	558.235479		1.08301
G03	201322P9_G	G	A.Conservative	3.429701	.994393	6445.3	35.697309	29.078721	645.104614		.413332
G03	201694P4_G	G	A.Conservative	2.614273	.996832	5337.5	70.774611	47.39581	530.252582		.413332
G03	208825P7_G	G	A.Conservative	5.172657	.838437	7129.7	4.812348	8.411602	576.143687		.413332
G03	209189P2_G	G	A.Conservative	3.426936	.996538	6277.1	91.589455	72.43	626.239198		.413332
G03	210090P15_G	NOCALL	D.Low Probability	2.433537	.164428	5515.6	4.251765	1.179858	571.40694		1.142452
G04	201322P9_G	G	A.Conservative	3.587237	.996839	6445.3	34.088195	27.758288	664.444219		.43573
G04	201694P4_G	G	A.Conservative	2.837571	.997406	5337.5	80.898916	53.270703	566.194703		.43573
G04	208825P7_G	G	A.Conservative	4.863081	.999694	7129.7	5.754351	11.987608	568.444053		.43573
G04	209189P2_G	G	A.Conservative	3.589631	.996458	6277.1	111.048532	87.607274	646.805657		.43573
G04	210090P15_G	G	A.Conservative	2.841275	.997363	5515.6	40.840914	27.846284	587.446695		.43573
G05	201322P9_G	G	A.Conservative	3.294302	.997998	6445.3	27.972588	25.393843	720.355303		.41331
G05	201694P4_G	G	A.Conservative	2.619979	.997651	5337.5	57.867105	41.982455	575.759512		.41331
G05	208825P7_G	G	A.Conservative	4.506007	.999096	7129.7	7.939504	12.740253	597.678295		.786154
G05	209189P2_G	G	A.Conservative	3.293769	.998539	6277.1	72.519848	63.69689	701.761953		.41331
G05	210090P15_G	NOCALL	I.Bad Spectrum	0	0	0	0	0	0		0
G06	201322P9_G	G	A.Conservative	4.049165	.997654	6445.3	42.434409	32.17904	747.73729		.448801
G06	201694P4_G	G	A.Conservative	3.350345	.99779	5337.5	82.891388	52.321457	567.73683		.448801
G06	208825P7_G	G	A.Conservative	5.133113	.998726	7129.7	6.78051	19.473459	778.698404		.448801
G06	209189P2_G	G	A.Conservative	4.04944	.998265	6277.1	124.078749	91.500115	727.811374		.448801
G06	210090P15_G	NOCALL	D.Low Probability	2.686429	.99053	5515.6	32.374651	8.784107	582.790009		1.177752
G07	201322P9_G	G	A.Conservative	3.282053	.998227	6445.3	24.906102	21.616224	631.873215		.386902
G07	201694P4_G	G	A.Conservative	2.851731	.997293	5337.5	52.918693	38.023607	474.653057		.386902
G07	208825P7_G	G	A.Conservative	3.163884	.998549	7129.7	7.221114	13.419948	524.873564		.609109
G07	209189P2_G	G	A.Conservative	3.284453	.998083	6277.1	62.414402	52.636679	616.273067		.386902
G07	210090P15_G	NOCALL	D.Low Probability	2.405819	.763731	5515.6	18.564516	4.699081	520.589481		1.102664
G08	201322P9_G	G	A.Conservative	4.524784	.995453	6445.3	45.241081	30.150094	645.034221		.469055
G08	201694P4_G	G	A.Conservative	3.914222	.997373	5337.5	94.419316	51.201328	558.446656		.469055
G08	208825P7_G	G	A.Conservative	5.741131	.999369	7129.7	10.137808	16.573875	562.741159		.469055
G08	209189P2_G	G	A.Conservative	4.526027	.997103	6277.1	105.632887	68.23287	627.860595		.469055
G08	210090P15_G	NOCALL	D.Low Probability	3.06065	.979761	5515.6	27.191551	5.944016	569.629595		1.198317
G09	201322P9_G	G	A.Conservative	4.078884	.996712	6445.3	31.829782	24.989806	666.347406		.483597
G09	201694P4_G	G	A.Conservative	3.514552	.997169	5337.5	81.870631	53.49839	571.104053		.483597
G09	208825P7_G	G	A.Conservative	4.063919	.824091	7129.7	9.262212	8.277858	577.772165		.848024
G09	209189P2_G	G	A.Conservative	4.079578	.998007	6277.1	102.570063	78.333596	650.660998		.483597
G09	210090P15_G	NOCALL	D.Low Probability	2.725175	0	5515.6	1.498267	.393392	557.692919		1.027963
G10	201322P9_G	G	A.Conservative	4.95765	.998454	6445.3	38.266869	27.928414	628.79051		.469151
G10	201694P4_G	G	A.Conservative	4.305186	.998698	5337.5	77.428815	45.479958	537.068075		.469151
G10	208825P7_G	G	A.Conservative	5.441917	.998882	7129.7	4.460045	13.874226	576.511691		.469151
G10	209189P2_G	G	A.Conservative	4.962538	.997057	6277.1	91.203432	64.440796	617.199232		.469151
G10	210090P15_G	NOCALL	D.Low Probability	3.242393	.339376	5515.6	9.954567	2.186862	551.240686		1.248436
G11	201322P9_G	G	A.Conservative	2.925177	.998474	6445.3	26.350382	20.934562	713.589906		.423238
G11	201694P4_G	G	A.Conservative	2.212666	.997805	5337.5	75.519462	49.472123	560.690854		.423238
G11	208825P7_G	NOCALL	I.Bad Spectrum	0	0	0	0	0	0		0
G11	209189P2_G	G	A.Conservative	2.926069	.996805	6277.1	111.987414	86.407675	694.351918		.423238
G11	210090P15_G	G	A.Conservative	2.172308	.998594	5515.6	31.17551	21.068069	575.780411		.423238
G12	201322P9_G	G	A.Conservative	3.227997	.99846	6445.3	31.60112	18.183615	640.013582		.597001
G12	201694P4_G	G	A.Conservative	3.149912	.997349	5337.5	73.830027	33.716372	481.872137		.597001
G12	208825P7_G	G	A.Conservative	3.316605	.849478	7129.7	9.931124	8.525082	630.328322		.876404
G12	209189P2_G	G	A.Conservative	4.483614	.817434	6277.1	5.340539	8.241639	500.334753		.388571
G12	210090P15_G	NOCALL	D.Low Probability	2.862252	.435768	5515.6	7.812705	2.730074	529.709934		.876404
G13	201322P9_G	G	A.Conservative	3.207894	.997673	6445.3	29.636553	18.67848	639.807568		.43714
G13	201694P4_G	G	A.Conservative	2.478787	.996361	5337.5	71.570722	36.73771	522.814183		.43714
G13	208825P7_G	G	A.Conservative	3.824279	.999158	7129.7	12.418502	11.085697	496.969753		.956961
G13	209189P2_G	G	A.Conservative	3.210594	.998072	6277.1	92.059861	56.228765	622.272719		.43714
G13	210090P15_G	NOCALL	D.Low Probability	1.918074	0	5515.6	0	0	570.436859		1.115558
G14	201322P9_G	G	A.Conservative	3.036228	.996223	6445.3	30.049005	23.495996	707.781763		.412428
G14	201694P4_G	G	A.Conservative	2.238183	.995669	5337.5	51.832168	32.674321	570.233298		.412428
G14	208825P7_G	G	B.Moderate	3.493183	.954079	7129.7	10.259816	7.693743	633.799556		.959912
G14	209189P2_G	G	A.Conservative	3.038468	.998408	6277.1	77.104269	58.370102	689.34278		.412428
G14	210090P15_G	NOCALL	D.Low Probability	2.053338	.994986	5515.6	40.44537	11.233959	607.759178		.959912
G15	201322P9_G	G	A.Conservative	4.577482	.996414	6445.3	52.270621	37.942346	625.67097		.459663
G15	201694P4_G	G	A.Conservative	3.725746	.997718	5337.5	98.094258	59.135929	538.968751		.459663
G15	208825P7_G	G	A.Conservative	5.541167	.999032	7129.7	11.084484	20.368574	607.73475		.459663
G15	209189P2_G	G	A.Conservative	4.584636	.995575	6277.1	126.184093	89.038537	607.882929		.459663
G15	210090P15_G	NOCALL	D.Low Probability	2.835352	.167291	5515.6	4.334064	1.180231	573.450053		1.149011
G16	201322P9_G	G	A.Conservative	3.886847	.996566	6445.3	29.56929	24.313372	666.496616		.429543
G16	201694P4_G	G	A.Conservative	3.267707	.99818	5337.5	66.62735	46.067172	536.808342		.429543
G16	208825P7_G	G	A.Conservative	4.717015	.999719	7129.7	10.198521	11.580549	534.122836		.820787
G16	209189P2_G	G	A.Conservative	3.886862	.997688	6277.1	93.777427	75.094593	649.065909		.429543
G16	210090P15_G	NOCALL	D.Low Probability	2.642332	.988448	5515.6	28.605442	7.640423	579.760827		1.09066
G17	201322P9_G	G	A.Conservative	2.28522	.99745	6445.3	21.156646	19.503483	706.876561		.406293
G17	201694P4_G	G	A.Conservative	1.19446	.996549	5337.5	35.564589	27.19854	594.046001		.406293
G17	208825P7_G	G	A.Conservative	4.119302	.836265	7129.7	8.781779	8.384247	552.691582		.856915
G17	209189P2_G	G	A.Conservative	2.282055	.996435	6277.1	62.991764	56.460082	688.768297		.406293
G17	210090P15_G	NOCALL	I.Bad Spectrum	0	0	0	0	0	0		0
G18	201322P9_G	G	A.Conservative	2.351981	.997583	6445.3	11.543262	10.271131	631.584367		.394228
G18	201694P4_G	G	A.Conservative	1.977874	.996518	5337.5	28.035902	19.581215	521.29264		.394228
G18	208825P7_G	NOCALL	I.Bad Spectrum	0	0	0	0	0	0		0
G18	209189P2_G	G	A.Conservative	2.351293	.995338	6277.1	44.664111	38.350949	613.04877		.394228
G18	210090P15_G	NOCALL	D.Low Probability	1.964972	.99188	5515.6	22.683149	6.494455	540.267604		1.074022
G19	201322P9_G	G	A.Conservative	3.017176	.996308	6445.3	21.108167	17.694077	639.78711		.44267
G19	201694P4_G	G	A.Conservative	2.268023	.997312	5337.5	43.015458	30.023313	551.244246		.44267
G19	208825P7_G	NOCALL	D.Low Probability	4.884298	.63096	7129.7	11.627206	3.829244	494.624158		1.174622
G19	209189P2_G	G	A.Conservative	3.021581	.995793	6277.1	93.855839	76.529775	622.285545		.44267
G19	210090P15_G	NOCALL	D.Low Probability	2.273388	0	5515.6	0	0	556.071629		.991806
G20	201322P9_G	G	A.Conservative	3.653334	.994015	6445.3	28.529898	21.773327	658.264601		.440138
G20	201694P4_G	G	A.Conservative	2.905869	.995638	5337.5	64.649339	40.855656	557.281794		.440138
G20	208825P7_G	G	A.Conservative	4.525423	.874483	7129.7	9.782494	8.773289	584.777003		.934819
G20	209189P2_G	G	A.Conservative	3.654681	.994625	6277.1	104.714094	77.655502	642.022026		.440138
G20	210090P15_G	NOCALL	D.Low Probability	2.474109	.09282	5515.6	2.874783	.731273	565.077993		1.084711
G21	201322P9_G	G	A.Conservative	4.353834	.993404	6445.3	27.937408	21.118017	679.758245		.441484
G21	201694P4_G	G	A.Conservative	3.270002	.996946	5337.5	58.604339	36.447155	556.400685		.441484
G21	208825P7_G	NOCALL	D.Low Probability	5.620703	.55106	7129.7	10.809678	3.373048	511.497791		1.125051
G21	209189P2_G	G	A.Conservative	4.357712	.995908	6277.1	117.272871	86.066286	664.77184		.441484
G21	210090P15_G	NOCALL	D.Low Probability	2.821342	.128035	5515.6	3.985983	.905071	567.830832		1.125051
G22	201322P9_G	G	A.Conservative	3.837746	.994676	6445.3	21.566211	15.653627	657.525595		.500559
G22	201694P4_G	G	A.Conservative	2.957468	.993948	5337.5	25.408882	15.301191	527.416267		.500559
G22	208825P7_G	G	C.Aggressive	5.452243	.998528	7129.7	8.329869	6.193057	526.301274		.855738
G22	209189P2_G	G	A.Conservative	3.832988	.996558	6277.1	108.290692	76.416875	639.094076		.500559
G22	210090P15_G	NOCALL	D.Low Probability	3.142948	.063758	5515.6	1.598017	.511966	545.95936		.855738
G23	201322P9_G	G	A.Conservative	2.94131	.976935	6445.3	24.127606	9.814069	668.196903		.829732
G23	201694P4_G	NOCALL	D.Low Probability	2.558781	.703781	5337.5	14.138239	4.293339	553.59626		.928947
G23	208825P7_G	NOCALL	I.Bad Spectrum	0	0	0	0	0	0		0
G23	209189P2_G	NOCALL	D.Low Probability	3.17749	.991739	6277.1	20.929254	7.660541	676.469817		.928947
G23	210090P15_G	NOCALL	I.Bad Spectrum	0	0	0	0	0	0		0
G24	201322P9_G	G	A.Conservative	3.911751	.993686	6445.3	20.577413	10.322043	596.688005		.710791
G24	201694P4_G	NOCALL	D.Low Probability	3.647136	.493337	5337.5	8.649538	3.017405	467.737041		.799745
G24	208825P7_G	NOCALL	I.Bad Spectrum	0	0	0	0	0	0		0
G24	209189P2_G	NOCALL	D.Low Probability	3.996683	.997435	6277.1	18.748133	7.754312	594.89269		.799745
G24	210090P15_G	NOCALL	I.Bad Spectrum	0	0	0	0	0	0		0
H01	201322P9_G	G	A.Conservative	-.30737	.997258	6445.3	36.860033	30.400339	755.794061		.386416
H01	201694P4_G	G	A.Conservative	-.555798	.997374	5337.5	49.509963	33.231681	577.839394		.386416
H01	208825P7_G	G	A.Conservative	-.2771	.997822	7129.7	7.748762	15.668007	629.779611		.386416
H01	209189P2_G	G	A.Conservative	-.297265	.99711	6277.1	67.581959	54.030133	726.635854		.386416
H01	210090P15_G	NOCALL	D.Low Probability	-.8571	.679902	5515.6	13.146623	4.150827	548.50555		.980972
H02	201322P9_G	G	A.Conservative	2.011298	.999672	6445.3	51.243548	40.337211	629.402052		.386014
H02	201694P4_G	NOCALL	D.Low Probability	1.042177	.804894	5337.5	18.543051	4.923727	577.83409		1.036006
H02	208825P7_G	G	A.Conservative	2.961959	.99875	7129.7	10.228858	16.646581	661.614959		.386014
H02	209189P2_G	NOCALL	D.Low Probability	1.58851	.996967	6277.1	34.267839	10.756294	665.929544		1.036006
H02	210090P15_G	NOCALL	D.Low Probability	.831348	.274849	5515.6	6.320223	1.732294	587.641342		1.036006
H03	201322P9_G	G	A.Conservative	2.435834	.997364	6445.3	52.244039	37.004414	687.981391		.469005
H03	201694P4_G	G	A.Conservative	1.729965	.998398	5337.5	104.927799	60.955264	558.11863		.469005
H03	208825P7_G	G	A.Conservative	3.202388	.997096	7129.7	9.541855	20.116961	634.24485		.469005
H03	209189P2_G	G	A.Conservative	2.436564	.998508	6277.1	122.67539	84.324839	668.569512		.469005
H03	210090P15_G	NOCALL	D.Low Probability	1.574639	.406196	5515.6	11.988303	2.604966	573.205863		1.239181
H04	201322P9_G	G	A.Conservative	2.609164	.997146	6445.3	28.884623	24.489273	662.562599		.377979
H04	201694P4_G	G	A.Conservative	1.868999	.998452	5337.5	63.860932	44.193587	548.801858		.377979
H04	208825P7_G	G	A.Conservative	4.10533	.998441	7129.7	5.682924	10.802844	644.904174		.377979
H04	209189P2_G	G	A.Conservative	2.610615	.997122	6277.1	83.191896	68.397388	643.895086		.377979
H04	210090P15_G	NOCALL	D.Low Probability	1.63448	.965916	5515.6	21.073836	5.886192	571.402154		1.093771
H05	201322P9_G	G	A.Conservative	1.323806	.997726	6445.3	32.099297	31.402244	740.493538		.413883
H05	201694P4_G	G	A.Conservative	.735015	.994415	5337.5	60.664802	47.797954	568.713027		.413883
H05	208825P7_G	G	A.Conservative	2.544933	.891931	7129.7	4.098843	8.95523	547.338618		.413883
H05	209189P2_G	G	A.Conservative	1.327119	.997527	6277.1	77.098429	73.070965	722.171761		.413883
H05	210090P15_G	NOCALL	D.Low Probability	.864223	.993049	5515.6	46.433909	12.865843	594.22207		1.054929
H06	201322P9_G	G	A.Conservative	2.377869	.996045	6445.3	8.539057	10.615029	768.549566		.382945
H06	201694P4_G	G	A.Conservative	2.09607	.997355	5337.5	13.562825	13.785055	541.506511		.382945
H06	208825P7_G	G	A.Conservative	2.177646	.884243	7129.7	8.535638	8.874195	536.013759		.63869
H06	209189P2_G	G	A.Conservative	2.380954	.996617	6277.1	19.206298	23.425368	744.257612		.382945
H06	210090P15_G	G	A.Conservative	2.450858	.888733	5515.6	22.060128	8.965221	462.997059		.63869
H07	201322P9_G	G	A.Conservative	1.260741	.99733	6445.3	30.79877	21.521964	672.350327		.437947
H07	201694P4_G	G	A.Conservative	.899275	.998216	5337.5	65.713329	37.814167	554.464232		.437947
H07	208825P7_G	G	B.Moderate	1.564149	.824663	7129.7	4.341499	6.628676	549.082436		.437947
H07	209189P2_G	G	A.Conservative	1.26121	.997515	6277.1	89.832537	60.939694	654.517525		.437947
H07	210090P15_G	G	A.Conservative	.900958	.998381	5515.6	52.82231	31.357436	575.364075		.437947
H08	201322P9_G	G	A.Conservative	2.305798	.998034	6445.3	37.639746	26.416345	688.813698		.437675
H08	201694P4_G	G	A.Conservative	1.73948	.996675	5337.5	93.505305	53.295777	566.281319		.437675
H08	208825P7_G	G	A.Conservative	2.167079	.997493	7129.7	10.967823	12.112483	541.637135		.618175
H08	209189P2_G	G	A.Conservative	2.306884	.997083	6277.1	111.419953	75.771756	670.724683		.437675
H08	210090P15_G	NOCALL	D.Low Probability	1.211923	.120596	5515.6	3.359896	.891808	602.34393		1.057066
H09	201322P9_G	G	A.Conservative	1.887879	.996291	6445.3	25.560417	19.476702	684.099139		.394494
H09	201694P4_G	G	A.Conservative	1.225787	.998806	5337.5	68.308176	42.808531	550.681529		.394494
H09	208825P7_G	G	A.Conservative	2.429217	.972235	7129.7	11.373772	9.755372	548.919528		.859395
H09	209189P2_G	G	A.Conservative	1.891715	.998446	6277.1	73.212677	54.146406	667.420279		.394494
H09	210090P15_G	NOCALL	D.Low Probability	1.112341	.995342	5515.6	33.162697	7.810298	596.1317		1.069117
H10	201322P9_G	G	A.Conservative	2.769539	.998595	6445.3	33.388034	24.258129	677.257343		.433803
H10	201694P4_G	G	A.Conservative	2.151744	.998284	5337.5	85.222077	50.783685	543.412915		.433803
H10	208825P7_G	G	A.Conservative	1.97655	.86429	7129.7	8.85892	8.684912	575.449568		.816744
H10	209189P2_G	G	A.Conservative	2.776051	.996801	6277.1	95.540983	67.356247	660.643333		.433803
H10	210090P15_G	NOCALL	D.Low Probability	1.707462	.993893	5515.6	42.500674	10.626892	552.588241		1.16322
H11	201322P9_G	G	A.Conservative	3.199538	.998811	6445.3	50.810771	40.468069	690.943211		.445732
H11	201694P4_G	G	A.Conservative	2.611198	.996557	5337.5	95.886195	62.716337	583.661983		.445732
H11	208825P7_G	G	A.Conservative	4.632499	.997864	7129.7	7.309233	13.591919	649.163556		.445732
H11	209189P2_G	G	A.Conservative	3.200815	.996868	6277.1	124.697376	96.416671	670.164228		.445732
H11	210090P15_G	NOCALL	D.Low Probability	1.886272	.997368	5515.6	54.200196	13.962905	586.8984		1.179687
H12	201322P9_G	G	A.Conservative	1.414912	.997872	6445.3	15.80156	10.006751	611.71583		.613985
H12	201694P4_G	G	A.Conservative	1.979101	.997005	5337.5	28.205168	14.248368	468.63065		.613985
H12	208825P7_G	NOCALL	I.Bad Spectrum	0	0	0	0	0	0		0
H12	209189P2_G	G	A.Conservative	1.442314	.994775	6277.1	29.385348	20.064847	598.720019		.613985
H12	210090P15_G	NOCALL	D.Low Probability	1.720631	.841207	5515.6	17.833801	5.095983	517.836215		1.068518
H13	201322P9_G	G	A.Conservative	1.999669	.998408	6445.3	38.20701	22.865387	620.60671		.452912
H13	201694P4_G	G	A.Conservative	1.489232	.998048	5337.5	95.340018	46.445489	547.488404		.452912
H13	208825P7_G	G	A.Conservative	3.39954	.982073	7129.7	4.06183	9.860739	547.586642		.452912
H13	209189P2_G	G	A.Conservative	1.997524	.997936	6277.1	102.200322	59.267455	602.761677		.452912
H13	210090P15_G	NOCALL	D.Low Probability	.811668	.985442	5515.6	44.680687	7.497583	566.76145		1.222661
H14	201322P9_G	G	A.Conservative	1.147964	.998608	6445.3	31.113175	26.733283	666.452472		.434312
H14	201694P4_G	G	A.Conservative	.897554	.996816	5337.5	79.283638	55.07087	554.156651		.434312
H14	208825P7_G	NOCALL	D.Low Probability	2.948835	.726702	7129.7	12.140049	4.400411	448.899204		1.131912
H14	209189P2_G	G	A.Conservative	1.146708	.998064	6277.1	84.63099	70.458745	648.996304		.434312
H14	210090P15_G	NOCALL	D.Low Probability	.499223	.989306	5515.6	43.700789	11.39536	562.209554		1.131912
H15	201322P9_G	G	A.Conservative	3.4323	.99578	6445.3	25.847565	20.785538	653.800077		.44188
H15	201694P4_G	G	A.Conservative	2.851562	.99873	5337.5	60.022467	38.747314	551.30641		.44188
H15	208825P7_G	G	A.Conservative	2.661668	.917431	7129.7	8.564267	9.198511	652.668365		.637297
H15	209189P2_G	G	A.Conservative	3.431024	.998006	6277.1	68.890841	53.61995	635.451151		.44188
H15	210090P15_G	NOCALL	I.Bad Spectrum	0	0	0	0	0	0		0
H16	201322P9_G	G	A.Conservative	1.877383	.997903	6445.3	13.750283	12.329639	671.638379		.385595
H16	201694P4_G	G	A.Conservative	1.448252	.998595	5337.5	43.510616	31.273582	579.766164		.385595
H16	208825P7_G	G	A.Conservative	3.676281	.925867	7129.7	6.580859	9.303765	667.276456		.678762
H16	209189P2_G	G	A.Conservative	1.878035	.997006	6277.1	43.629259	37.85532	652.905561		.385595
H16	210090P15_G	NOCALL	I.Bad Spectrum	0	0	0	0	0	0		0
H17	201322P9_G	G	A.Conservative	3.882581	.997654	6445.3	37.821468	27.647389	634.119065		.471071
H17	201694P4_G	G	A.Conservative	3.366431	.998041	5337.5	52.865859	31.732265	492.837301		.471071
H17	208825P7_G	G	A.Conservative	5.636095	.800944	7129.7	4.90787	8.040133	506.978419		.471071
H17	209189P2_G	G	A.Conservative	3.88522	.996634	6277.1	99.808411	70.823005	617.907489		.471071
H17	210090P15_G	G	A.Conservative	3.366187	.991564	5515.6	17.340743	10.74628	514.885833		.471071
H18	201322P9_G	G	A.Conservative	2.344803	.993067	6445.3	13.234905	11.813005	567.878859		.387642
H18	201694P4_G	G	A.Conservative	1.619769	.995569	5337.5	23.516797	16.664517	484.077965		.387642
H18	208825P7_G	G	A.Conservative	3.565903	.826345	7129.7	5.03559	8.291061	620.020502		.536564
H18	209189P2_G	G	A.Conservative	2.346545	.994562	6277.1	39.045171	33.679878	551.876159		.387642
H18	210090P15_G	NOCALL	I.Bad Spectrum	0	0	0	0	0	0		0
H19	201322P9_G	G	A.Conservative	2.449122	.856759	6445.3	15.206456	8.616273	620.708947		.488446
H19	201694P4_G	NOCALL	D.Low Probability	1.559545	.989814	5337.5	35.359733	9.864635	509.32932		1.03028
H19	208825P7_G	G	B.Moderate	3.03528	.860716	7129.7	18.424046	6.922331	577.231307		1.03028
H19	209189P2_G	G	A.Conservative	2.509076	.994857	6277.1	54.26319	29.825599	617.522092		.488446
H19	210090P15_G	NOCALL	D.Low Probability	1.467869	.175883	5515.6	3.987132	1.145588	521.40508		1.03028
H20	201322P9_G	G	A.Conservative	1.144526	.997701	6445.3	23.28615	18.79158	683.828224		.409861
H20	201694P4_G	G	A.Conservative	.588098	.998824	5337.5	53.081852	35.044921	553.628788		.409861
H20	208825P7_G	NOCALL	D.Low Probability	3.193013	.521958	7129.7	9.595138	3.195449	413.832055		.987577
H20	209189P2_G	G	A.Conservative	1.15232	.997314	6277.1	83.619466	65.46415	677.064449		.409861
H20	210090P15_G	NOCALL	I.Bad Spectrum	0	0	0	0	0	0		0
H21	201322P9_G	G	A.Conservative	2.669933	.992766	6445.3	38.286866	29.15997	689.537551		.430619
H21	201694P4_G	NOCALL	D.Low Probability	1.552999	.992778	5337.5	108.816062	42.781101	568.544092		1.182478
H21	208825P7_G	NOCALL	D.Low Probability	3.19587	.519949	7129.7	9.193815	3.173096	640.419604		.984631
H21	209189P2_G	G	A.Conservative	2.671988	.995561	6277.1	96.366421	71.09918	666.661684		.430619
H21	210090P15_G	NOCALL	D.Low Probability	1.688884	.153641	5515.6	3.953401	1.03505	574.184687		.984631
H22	201322P9_G	G	A.Conservative	2.365794	.99254	6445.3	12.131087	10.836328	675.717541		.385388
H22	201694P4_G	NOCALL	D.Low Probability	1.392171	.989629	5337.5	22.205193	6.317617	576.173199		.915485
H22	208825P7_G	NOCALL	I.Bad Spectrum	0	0	0	0	0	0		0
H22	209189P2_G	NOCALL	D.Low Probability	1.832919	.997661	6277.1	29.791933	10.125843	689.048027		.915485
H22	210090P15_G	NOCALL	D.Low Probability	1.181811	.181605	5515.6	4.012332	1.180965	577.758227		.915485
H23	201322P9_G	G	A.Conservative	1.414162	.970504	6445.3	24.530781	9.751937	680.841266		.801181
H23	201694P4_G	NOCALL	D.Low Probability	1.401016	.468814	5337.5	9.349485	2.888863	532.484609		.928022
H23	208825P7_G	NOCALL	I.Bad Spectrum	0	0	0	0	0	0		0
H23	209189P2_G	NOCALL	D.Low Probability	1.742227	.947735	6277.1	15.518556	5.763645	662.939666		.928022
H23	210090P15_G	NOCALL	I.Bad Spectrum	0	0	0	0	0	0		0
H24	201322P9_G	NOCALL	I.Bad Spectrum	0	0	0	0	0	0		0
H24	201694P4_G	NOCALL	I.Bad Spectrum	0	0	0	0	0	0		0
H24	208825P7_G	NOCALL	I.Bad Spectrum	0	0	0	0	0	0		0
H24	209189P2_G	NOCALL	I.Bad Spectrum	0	0	0	0	0	0		0
H24	210090P15_G	NOCALL	I.Bad Spectrum	0	0	0	0	0	0		0
I01	201322P9_G	G	A.Conservative	2.509417	.999211	6445.3	21.477096	24.63598	665.959232		.369871
I01	201694P4_G	G	A.Conservative	2.123376	.997544	5337.5	31.765885	28.890176	564.024252		.369871
I01	208825P7_G	G	A.Conservative	2.360602	.873112	7129.7	6.004801	8.758822	629.810684		.369871
I01	209189P2_G	G	A.Conservative	2.537019	.997282	6277.1	28.0267	31.089339	641.242627		.369871
I01	210090P15_G	NOCALL	D.Low Probability	2.478023	.112187	5515.6	1.550971	.802006	524.110596		.573575
I02	201322P9_G	G	A.Conservative	2.778041	.997822	6445.3	25.148476	26.128038	658.670194		.417997
I02	201694P4_G	G	A.Conservative	2.294918	.982644	5337.5	11.776585	9.846667	573.424077		.417997
I02	208825P7_G	G	A.Conservative	3.541671	.996509	7129.7	8.329705	13.424355	629.537208		.417997
I02	209189P2_G	G	A.Conservative	2.700262	.994926	6277.1	15.002295	14.98198	682.568108		.417997
I02	210090P15_G	G	C.Aggressive	2.307194	.935988	5515.6	21.251692	5.661401	521.182936		1.024995
I03	201322P9_G	G	A.Conservative	4.238189	.995878	6445.3	28.910855	20.704224	685.309463		.425791
I03	201694P4_G	G	A.Conservative	3.652391	.99861	5337.5	67.491365	39.367193	565.996809		.425791
I03	208825P7_G	G	A.Conservative	5.14908	.996273	7129.7	4.519929	11.201917	622.662851		.425791
I03	209189P2_G	G	A.Conservative	4.239443	.998552	6277.1	76.114074	52.837446	666.575189		.425791
I03	210090P15_G	NOCALL	D.Low Probability	2.593484	.58536	5515.6	13.613402	3.643155	555.088601		1.082026
I04	201322P9_G	G	A.Conservative	5.168144	.996993	6445.3	36.783327	29.030255	651.463695		.445992
I04	201694P4_G	G	A.Conservative	4.432825	.994793	5337.5	91.55892	59.814405	564.957018		.445992
I04	208825P7_G	G	A.Conservative	6.961717	.998647	7129.7	5.333902	10.100655	633.126614		.445992
I04	209189P2_G	G	A.Conservative	5.168332	.998329	6277.1	110.95528	85.100585	636.880677		.445992
I04	210090P15_G	G	A.Conservative	4.438582	.991904	5515.6	25.973003	17.494035	587.496954		.445992
I05	201322P9_G	G	A.Conservative	5.00223	.998185	6445.3	47.007586	37.076643	673.076616		.441905
I05	201694P4_G	G	A.Conservative	4.121304	.997234	5337.5	98.867696	63.964322	538.984054		.441905
I05	208825P7_G	G	A.Conservative	6.005235	.99689	7129.7	6.207819	10.532755	568.537307		.441905
I05	209189P2_G	G	A.Conservative	5.002777	.998293	6277.1	127.097548	97.300405	655.388755		.441905
I05	210090P15_G	NOCALL	D.Low Probability	3.703907	.992395	5515.6	51.91804	11.562902	559.991994		1.230554
I06	201322P9_G	G	A.Conservative	3.982064	.997937	6445.3	32.545867	20.14982	627.481603		.491415
I06	201694P4_G	G	A.Conservative	2.861576	.997293	5337.5	74.950958	36.99496	542.253789		.491415
I06	208825P7_G	G	A.Conservative	5.599356	.840169	7129.7	8.785113	8.429103	537.859283		.691974
I06	209189P2_G	G	A.Conservative	3.982864	.998194	6277.1	94.847761	56.758572	608.295352		.491415
I06	210090P15_G	NOCALL	D.Low Probability	3.064797	0	5515.6	1.117529	.292827	548.852627		1.009015
I07	201322P9_G	NOCALL	I.Bad Spectrum	0	0	0	0	0	0		0
I07	201694P4_G	NOCALL	I.Bad Spectrum	0	0	0	0	0	0		0
I07	208825P7_G	NOCALL	I.Bad Spectrum	0	0	0	0	0	0		0
I07	209189P2_G	NOCALL	I.Bad Spectrum	0	0	0	0	0	0		0
I07	210090P15_G	NOCALL	I.Bad Spectrum	0	0	0	0	0	0		0
I08	201322P9_G	G	A.Conservative	3.889676	.881956	6445.3	10.718763	8.869793	693.917319		.429747
I08	201694P4_G	G	A.Conservative	3.75925	.997929	5337.5	15.971237	13.995191	496.993318		.429747
I08	208825P7_G	G	A.Conservative	3.755914	.916299	7129.7	6.88255	9.21055	593.411103		.660334
I08	209189P2_G	G	A.Conservative	3.890036	.998419	6277.1	38.595451	30.901574	672.448686		.429747
I08	210090P15_G	NOCALL	D.Low Probability	2.28072	.989659	5515.6	30.421295	8.311022	539.917321		1.04823
I09	201322P9_G	G	A.Conservative	4.377821	.993582	6445.3	33.235204	32.012071	645.809274		.383267
I09	201694P4_G	G	A.Conservative	3.680298	.997459	5337.5	64.028838	50.997674	581.776026		.383267
I09	208825P7_G	G	A.Conservative	5.018343	.810168	7129.7	4.501176	8.124668	569.695646		.383267
I09	209189P2_G	G	A.Conservative	4.381529	.994423	6277.1	78.176544	73.177593	629.425719		.383267
I09	210090P15_G	NOCALL	D.Low Probability	3.373121	.995998	5515.6	39.571581	9.675983	595.138102		1.264778
I10	201322P9_G	G	A.Conservative	4.440925	.996055	6445.3	42.99586	37.139535	662.24035		.422651
I10	201694P4_G	G	A.Conservative	3.47816	.998093	5337.5	90.666835	64.615348	531.032874		.422651
I10	208825P7_G	G	A.Conservative	5.128789	.999063	7129.7	5.41952	10.083628	598.32538		.422651
I10	209189P2_G	G	A.Conservative	4.444032	.997552	6277.1	97.693596	81.981745	644.093907		.422651
I10	210090P15_G	NOCALL	I.Bad Spectrum	0	0	0	0	0	0		0
I11	201322P9_G	G	A.Conservative	4.909756	.99536	6445.3	26.581205	20.471981	653.554883		.458209
I11	201694P4_G	G	A.Conservative	4.050869	.999404	5337.5	71.964067	45.384709	572.146838		.458209
I11	208825P7_G	G	A.Conservative	4.860507	.986707	7129.7	9.810233	9.897536	586.667611		.864079
I11	209189P2_G	G	A.Conservative	4.911813	.998305	6277.1	83.492194	62.401263	638.006709		.458209
I11	210090P15_G	NOCALL	D.Low Probability	3.232864	.991575	5515.6	31.76644	7.151698	572.303997		1.243957
I12	201322P9_G	G	A.Conservative	4.005551	.997158	6445.3	26.360189	22.016847	640.191487		.439637
I12	201694P4_G	G	A.Conservative	3.435456	.997266	5337.5	42.051246	27.926925	517.150845		.439637
I12	208825P7_G	G	A.Conservative	3.429342	.87624	7129.7	4.211124	8.816484	564.61902		.439637
I12	209189P2_G	G	A.Conservative	4.007023	.997578	6277.1	62.817907	50.726301	622.822083		.439637
I12	210090P15_G	NOCALL	I.Bad Spectrum	0	0	0	0	0	0		0
I13	201322P9_G	G	A.Conservative	2.02001	.820477	6445.3	21.24781	8.249163	654.882029		.995401
I13	201694P4_G	NOCALL	D.Low Probability	1.697896	.534998	5337.5	10.984572	3.281241	535.260841		.995401
I13	208825P7_G	NOCALL	I.Bad Spectrum	0	0	0	0	0	0		0
I13	209189P2_G	NOCALL	D.Low Probability	2.091043	.997446	6277.1	37.506591	14.021934	636.766645		.995401
I13	210090P15_G	NOCALL	I.Bad Spectrum	0	0	0	0	0	0		0
I14	201322P9_G	G	A.Conservative	3.996196	.996521	6445.3	27.757171	23.868571	717.866461		.410651
I14	201694P4_G	G	A.Conservative	3.088079	.995608	5337.5	61.796669	42.067684	584.333039		.410651
I14	208825P7_G	G	A.Conservative	5.431045	.974146	7129.7	4.560115	9.747682	629.756378		.410651
I14	209189P2_G	G	A.Conservative	3.999727	.997387	6277.1	116.647841	96.907996	699.279717		.410651
I14	210090P15_G	NOCALL	I.Bad Spectrum	0	0	0	0	0	0		0
I15	201322P9_G	G	A.Conservative	3.501091	.997559	6445.3	39.498226	30.428757	607.318183		.455925
I15	201694P4_G	G	A.Conservative	2.3843	.991708	5337.5	20.80057	13.122889	539.931749		.455925
I15	208825P7_G	G	A.Conservative	5.209831	.999176	7129.7	7.888211	14.124239	484.740036		.455925
I15	209189P2_G	G	A.Conservative	3.464481	.998686	6277.1	45.958902	34.358832	622.503153		.455925
I15	210090P15_G	NOCALL	I.Bad Spectrum	0	0	0	0	0	0		0
I16	201322P9_G	G	A.Conservative	5.168164	.997965	6445.3	37.564926	27.804411	634.087762		.464166
I16	201694P4_G	G	A.Conservative	4.186743	.996788	5337.5	82.589855	50.227662	543.992385		.464166
I16	208825P7_G	G	B.Moderate	5.608173	.969037	7129.7	14.170962	7.761642	529.237143		1.140122
I16	209189P2_G	G	A.Conservative	5.173833	.998091	6277.1	106.454797	76.492936	629.679342		.464166
I16	210090P15_G	NOCALL	D.Low Probability	3.616718	.09634	5515.6	3.441933	.772033	579.308457		1.140122
I17	201322P9_G	G	A.Conservative	4.266444	.996751	6445.3	54.184018	41.914806	712.035041		.42026
I17	201694P4_G	G	A.Conservative	3.153687	.991579	5337.5	47.380877	29.916738	574.776686		.42026
I17	208825P7_G	G	A.Conservative	5.370681	.812738	7129.7	6.18558	8.151455	564.601845		.42026
I17	209189P2_G	G	A.Conservative	4.266385	.995363	6277.1	105.522487	79.161959	693.457741		.42026
I17	210090P15_G	NOCALL	D.Low Probability	2.996766	.989351	5515.6	30.548441	7.74761	587.145298		1.063589
I18	201322P9_G	G	A.Conservative	3.922653	.994714	6445.3	28.018656	21.333352	654.035902		.437482
I18	201694P4_G	G	A.Conservative	2.775084	.995198	5337.5	62.327145	39.363769	550.475701		.437482
I18	208825P7_G	G	A.Conservative	4.766318	.998597	7129.7	11.298413	11.038062	546.156603		1.133177
I18	209189P2_G	G	A.Conservative	3.921882	.997377	6277.1	116.271799	86.045577	636.512247		.437482
I18	210090P15_G	NOCALL	D.Low Probability	2.816448	.477187	5515.6	13.663477	2.973289	561.427182		1.133177
I19	201322P9_G	G	A.Conservative	3.568719	.9948	6445.3	26.607926	21.109594	627.210867		.43831
I19	201694P4_G	G	A.Conservative	2.647834	.992566	5337.5	47.376349	30.587677	559.67677		.43831
I19	208825P7_G	G	C.Aggressive	4.831312	.999281	7129.7	10.925145	6.384518	510.214404		1.291594
I19	209189P2_G	G	A.Conservative	3.571019	.993986	6277.1	98.610664	75.854114	609.334041		.43831
I19	210090P15_G	NOCALL	D.Low Probability	2.259516	.183456	5515.6	5.708839	1.241856	574.334945		1.291594
I20	201322P9_G	G	A.Conservative	4.166118	.997723	6445.3	19.917165	19.206399	681.488529		.439337
I20	201694P4_G	G	A.Conservative	3.062911	.996173	5337.5	49.584053	39.166903	551.455488		.439337
I20	208825P7_G	NOCALL	I.Bad Spectrum	0	0	0	0	0	0		0
I20	209189P2_G	G	A.Conservative	4.162089	.99683	6277.1	96.832065	90.67745	664.547572		.439337
I20	210090P15_G	NOCALL	I.Bad Spectrum	0	0	0	0	0	0		0
I21	201322P9_G	NOCALL	D.Low Probability	3.121584	.994536	6445.3	58.022149	20.533576	683.416134		1.018745
I21	201694P4_G	G	A.Conservative	2.878421	.99224	5337.5	29.095676	20.713362	567.513481		.431731
I21	208825P7_G	NOCALL	I.Bad Spectrum	0	0	0	0	0	0		0
I21	209189P2_G	G	A.Conservative	3.921452	.995336	6277.1	70.015279	58.580964	678.388049		.431731
I21	210090P15_G	NOCALL	D.Low Probability	1.953246	.330286	5515.6	6.860348	2.06806	596.218868		1.018745
I22	201322P9_G	G	A.Conservative	4.020502	.991196	6445.3	17.941533	16.842225	624.948199		.389317
I22	201694P4_G	G	A.Conservative	3.071429	.993281	5337.5	28.617057	22.409849	540.317655		.389317
I22	208825P7_G	NOCALL	D.Low Probability	4.244475	.434309	7129.7	7.199482	2.68564	538.194357		1.040136
I22	209189P2_G	G	A.Conservative	4.004329	.996682	6277.1	77.381634	70.673905	607.395794		.389317
I22	210090P15_G	NOCALL	D.Low Probability	2.50216	.128362	5515.6	2.53836	.8716	589.008943		.873184
I23	201322P9_G	G	A.Conservative	3.744949	.996143	6445.3	15.273799	14.310842	668.954369		.397003
I23	201694P4_G	G	A.Conservative	2.758065	.994555	5337.5	16.492983	12.839768	558.554685		.397003
I23	208825P7_G	NOCALL	I.Bad Spectrum	0	0	0	0	0	0		0
I23	209189P2_G	G	A.Conservative	3.739871	.995713	6277.1	61.292009	55.847492	650.121565		.397003
I23	210090P15_G	NOCALL	I.Bad Spectrum	0	0	0	0	0	0		0
I24	201322P9_G	NOCALL	I.Bad Spectrum	0	0	0	0	0	0		0
I24	201694P4_G	NOCALL	I.Bad Spectrum	0	0	0	0	0	0		0
I24	208825P7_G	NOCALL	I.Bad Spectrum	0	0	0	0	0	0		0
I24	209189P2_G	NOCALL	I.Bad Spectrum	0	0	0	0	0	0		0
I24	210090P15_G	NOCALL	I.Bad Spectrum	0	0	0	0	0	0		0
J01	201322P9_G	G	A.Conservative	2.915361	.999113	6445.3	44.300706	32.850757	646.90451		.439759
J01	201694P4_G	G	A.Conservative	2.207925	.996606	5337.5	76.214078	45.059998	511.956612		.439759
J01	208825P7_G	G	A.Conservative	3.739417	.998169	7129.7	16.075868	19.330071	616.251872		.439759
J01	209189P2_G	G	A.Conservative	2.912219	.998696	6277.1	82.455753	59.112291	625.416882		.439759
J01	210090P15_G	NOCALL	I.Bad Spectrum	0	0	0	0	0	0		0
J02	201322P9_G	G	A.Conservative	4.37482	.998334	6445.3	17.177232	12.495955	580.562254		.473435
J02	201694P4_G	NOCALL	D.Low Probability	3.044562	.746834	5337.5	19.515606	4.523035	548.029229		1.19388
J02	208825P7_G	G	A.Conservative	4.200381	.898648	7129.7	15.878256	9.002787	678.943642		.68266
J02	209189P2_G	G	C.Aggressive	3.660535	.871844	6277.1	18.756601	5.296208	683.844264		1.19388
J02	210090P15_G	NOCALL	D.Low Probability	2.932103	.137489	5515.6	3.834709	.923457	574.175078		1.19388
J03	201322P9_G	G	A.Conservative	3.815779	.995951	6445.3	44.345133	31.812009	691.41048		.46018
J03	201694P4_G	G	A.Conservative	2.903235	.994928	5337.5	118.380492	68.595495	554.048666		.46018
J03	208825P7_G	G	A.Conservative	4.561572	.998832	7129.7	7.619751	14.165444	538.426286		.46018
J03	209189P2_G	G	A.Conservative	3.81528	.998375	6277.1	139.336144	96.804666	673.979889		.46018
J03	210090P15_G	NOCALL	D.Low Probability	2.965464	.993212	5515.6	85.465274	20.182554	582.034489		1.103839
J04	201322P9_G	G	A.Conservative	3.47593	.995049	6445.3	43.181227	30.425728	689.234274		.449862
J04	201694P4_G	G	A.Conservative	2.522254	.99647	5337.5	121.398149	69.897947	570.094446		.449862
J04	208825P7_G	G	A.Conservative	4.930818	.999664	7129.7	5.947218	19.880701	521.586298		.449862
J04	209189P2_G	G	A.Conservative	3.477786	.997312	6277.1	119.653155	81.767897	670.502496		.449862
J04	210090P15_G	NOCALL	D.Low Probability	2.215907	.992393	5515.6	26.082503	6.496901	612.44951		1.237046
J05	201322P9_G	G	A.Conservative	3.927035	.999217	6445.3	29.107734	23.869379	668.215925		.42298
J05	201694P4_G	G	A.Conservative	3.323191	.998178	5337.5	57.374532	37.271416	542.863144		.42298
J05	208825P7_G	G	A.Conservative	4.591812	.997596	7129.7	5.36975	10.720391	629.137375		.42298
J05	209189P2_G	G	A.Conservative	3.926524	.998362	6277.1	81.074622	64.233209	650.434031		.42298
J05	210090P15_G	NOCALL	D.Low Probability	3.219989	.531271	5515.6	13.79172	3.331849	560.651826		1.176234
J06	201322P9_G	G	A.Conservative	3.239213	.997787	6445.3	23.965261	20.524774	703.989081		.420829
J06	201694P4_G	G	A.Conservative	2.183579	.99367	5337.5	29.189733	19.933053	562.802605		.420829
J06	208825P7_G	G	A.Conservative	4.158683	.95203	7129.7	4.873681	9.567669	589.537512		.420829
J06	209189P2_G	G	A.Conservative	3.237246	.998164	6277.1	59.125901	48.971695	687.00607		.420829
J06	210090P15_G	NOCALL	I.Bad Spectrum	0	0	0	0	0	0		0
J07	201322P9_G	G	A.Conservative	2.939383	.817463	6445.3	16.829329	8.230556	606.511846		.733581
J07	201694P4_G	NOCALL	D.Low Probability	2.165228	.898681	5337.5	18.402719	5.449592	527.646532		1.02101
J07	208825P7_G	G	A.Conservative	4.046707	.996648	7129.7	16.261097	15.925606	587.250848		.431462
J07	209189P2_G	G	A.Conservative	3.404833	.995107	6277.1	28.681165	22.764103	586.538754		.431462
J07	210090P15_G	NOCALL	I.Bad Spectrum	0	0	0	0	0	0		0
J08	201322P9_G	G	A.Conservative	2.584163	.850955	6445.3	15.323114	8.56424	558.305946		.693693
J08	201694P4_G	G	A.Conservative	2.618326	.998959	5337.5	23.117242	10.528455	490.52186		.693693
J08	208825P7_G	NOCALL	I.Bad Spectrum	0	0	0	0	0	0		0
J08	209189P2_G	G	A.Conservative	3.71439	.958683	6277.1	11.843844	9.617285	614.406536		.451981
J08	210090P15_G	NOCALL	D.Low Probability	2.754388	.634724	5515.6	13.092811	3.869677	520.198634		1.116536
J09	201322P9_G	G	A.Conservative	4.526746	.995566	6445.3	47.068185	51.192208	685.654882		.456211
J09	201694P4_G	G	A.Conservative	3.920101	.994779	5337.5	114.505028	105.209758	580.604932		.456211
J09	208825P7_G	G	A.Conservative	6.083162	.998417	7129.7	6.437395	10.476356	562.69118		.456211
J09	209189P2_G	G	A.Conservative	4.528223	.995774	6277.1	127.604494	135.397083	666.802945		.456211
J09	210090P15_G	NOCALL	D.Low Probability	3.08756	.996463	5515.6	81.188564	19.717105	573.257176		1.16986
J10	201322P9_G	G	A.Conservative	4.586562	.995798	6445.3	18.165625	13.533674	678.64068		.438267
J10	201694P4_G	G	A.Conservative	3.677095	.996428	5337.5	41.463131	24.354154	578.992264		.438267
J10	208825P7_G	G	A.Conservative	5.229448	.824518	7129.7	18.196408	8.275827	659.344512		1.226059
J10	209189P2_G	G	A.Conservative	4.590835	.995715	6277.1	49.775438	35.798102	667.035026		.438267
J10	210090P15_G	NOCALL	D.Low Probability	3.14272	0	5515.6	1.638981	.400533	576.06818		1.226059
J11	201322P9_G	G	A.Conservative	4.69027	.994109	6445.3	42.894634	32.234072	633.92094		.461549
J11	201694P4_G	G	A.Conservative	3.783042	.995023	5337.5	73.2692	45.355269	529.892428		.461549
J11	208825P7_G	G	A.Conservative	5.241476	.998063	7129.7	11.76677	17.942716	670.038465		.461549
J11	209189P2_G	G	A.Conservative	4.695825	.996604	6277.1	121.938879	88.987664	616.334705		.461549
J11	210090P15_G	NOCALL	D.Low Probability	3.139857	.092658	5515.6	2.488436	.694076	555.327114		1.016707
J12	201322P9_G	G	A.Conservative	2.748078	.962712	6445.3	10.768557	9.647278	672.157309		.406635
J12	201694P4_G	G	A.Conservative	2.268383	.996805	5337.5	27.430981	24.667612	513.924009		.406635
J12	208825P7_G	G	B.Moderate	4.263141	.981728	7129.7	9.354063	7.874546	560.392351		1.002899
J12	209189P2_G	G	A.Conservative	2.770593	.998763	6277.1	29.359894	31.604788	666.152062		.406635
J12	210090P15_G	G	B.Moderate	2.656451	.995296	5515.6	26.629775	8.025474	524.385554		1.002899
J13	201322P9_G	G	A.Conservative	3.625464	.995378	6445.3	25.381591	19.987602	628.593585		.439521
J13	201694P4_G	G	A.Conservative	2.74493	.995413	5337.5	49.946387	31.856312	553.051897		.439521
J13	208825P7_G	G	A.Conservative	4.949007	.868325	7129.7	6.143862	8.709384	498.393758		.691623
J13	209189P2_G	G	A.Conservative	3.627195	.997193	6277.1	62.141865	47.416829	611.845856		.439521
J13	210090P15_G	NOCALL	D.Low Probability	2.802402	.87531	5515.6	23.698327	5.340802	550.856397		1.229349
J14	201322P9_G	G	A.Conservative	3.3055	.869704	6445.3	20.495124	8.747686	659.39802		.829659
J14	201694P4_G	NOCALL	D.Low Probability	2.973611	.962555	5337.5	24.943658	5.835798	572.950923		1.153499
J14	208825P7_G	NOCALL	I.Bad Spectrum	0	0	0	0	0	0		0
J14	209189P2_G	G	A.Conservative	3.766701	.995953	6277.1	24.557002	17.492756	684.6914		.43644
J14	210090P15_G	NOCALL	D.Low Probability	2.768305	.136496	5515.6	3.753461	.910867	581.280529		1.153499
J15	201322P9_G	G	A.Conservative	4.106527	.998145	6445.3	46.546312	37.117595	702.117825		.432289
J15	201694P4_G	G	A.Conservative	3.291781	.995109	5337.5	58.516636	38.57371	560.219027		.432289
J15	208825P7_G	G	A.Conservative	4.217094	.996842	7129.7	13.650977	13.68712	558.997016		.647872
J15	209189P2_G	G	A.Conservative	4.107237	.998351	6277.1	104.455577	80.929635	683.492714		.432289
J15	210090P15_G	NOCALL	D.Low Probability	2.423433	.706713	5515.6	22.289308	4.324915	578.231258		1.267077
J16	201322P9_G	G	A.Conservative	3.597398	.997207	6445.3	28.433186	17.364034	669.08955		.486369
J16	201694P4_G	G	A.Conservative	3.075725	.994417	5337.5	120.796685	60.202535	562.033688		.486369
J16	208825P7_G	G	A.Conservative	5.308551	.88833	7129.7	10.105959	8.918513	706.2744		1.005975
J16	209189P2_G	G	A.Conservative	3.601273	.996478	6277.1	145.533252	86.167438	650.604214		.486369
J16	210090P15_G	NOCALL	D.Low Probability	2.346077	.977055	5515.6	24.255865	5.953478	581.465487		1.185908
J17	201322P9_G	G	A.Conservative	3.538855	.996904	6445.3	32.896233	23.370047	673.247027		.460973
J17	201694P4_G	G	A.Conservative	2.636056	.996471	5337.5	79.463943	46.196918	558.233409		.460973
J17	208825P7_G	NOCALL	D.Low Probability	5.998254	.575362	7129.7	5.814994	3.507059	368.112183		.657536
J17	209189P2_G	G	A.Conservative	3.541807	.995071	6277.1	114.01834	78.581753	655.273198		.460973
J17	210090P15_G	NOCALL	D.Low Probability	2.343452	.174001	5515.6	2.666045	1.220937	577.005628		.657536
J18	201322P9_G	G	A.Conservative	3.90944	.997368	6445.3	56.024677	32.286454	641.906089		.607754
J18	201694P4_G	G	A.Conservative	1.812809	.993325	5337.5	13.336681	10.939826	496.745789		.400872
J18	208825P7_G	G	A.Conservative	5.466046	.999352	7129.7	7.664601	10.889112	543.904048		.607754
J18	209189P2_G	G	A.Conservative	2.702181	.996577	6277.1	30.448701	27.41444	622.811643		.400872
J18	210090P15_G	NOCALL	I.Bad Spectrum	0	0	0	0	0	0		0
J19	201322P9_G	G	A.Conservative	3.750811	.996255	6445.3	20.908984	16.263026	635.438866		.387628
J19	201694P4_G	G	A.Conservative	2.660792	.995492	5337.5	43.804284	28.411366	533.301455		.387628
J19	208825P7_G	NOCALL	D.Low Probability	5.419235	.471181	7129.7	7.400931	2.902297	402.09915		.947627
J19	209189P2_G	G	A.Conservative	3.756068	.995723	6277.1	84.886003	64.20487	617.507167		.387628
J19	210090P15_G	NOCALL	I.Bad Spectrum	0	0	0	0	0	0		0
J20	201322P9_G	G	A.Conservative	3.468465	.992971	6445.3	25.190391	18.138259	688.840486		.449761
J20	201694P4_G	G	A.Conservative	2.623178	.99577	5337.5	58.330013	33.55337	584.872989		.449761
J20	208825P7_G	G	B.Moderate	5.099657	.899318	7129.7	10.302661	7.250192	592.645111		1.163632
J20	209189P2_G	G	A.Conservative	3.46618	.994133	6277.1	110.351408	76.83617	673.418734		.449761
J20	210090P15_G	NOCALL	D.Low Probability	2.423885	.417313	5515.6	11.962655	2.63313	579.751512		1.163632
J21	201322P9_G	G	A.Conservative	3.139881	.995992	6445.3	17.189009	11.283776	654.827206		.567488
J21	201694P4_G	NOCALL	D.Low Probability	2.759222	.630033	5337.5	12.550481	3.861613	541.554718		.896367
J21	208825P7_G	NOCALL	I.Bad Spectrum	0	0	0	0	0	0		0
J21	209189P2_G	NOCALL	D.Low Probability	3.290116	.9888	6277.1	17.539687	6.415983	682.901123		.896367
J21	210090P15_G	NOCALL	I.Bad Spectrum	0	0	0	0	0	0		0
J22	201322P9_G	G	A.Conservative	4.220031	.995908	6445.3	19.886005	15.574971	658.909115		.446641
J22	201694P4_G	G	A.Conservative	3.407925	.991293	5337.5	37.142412	23.781929	535.265131		.446641
J22	208825P7_G	NOCALL	I.Bad Spectrum	0	0	0	0	0	0		0
J22	209189P2_G	G	A.Conservative	4.200827	.996267	6277.1	98.722552	75.015816	639.189985		.446641
J22	210090P15_G	NOCALL	I.Bad Spectrum	0	0	0	0	0	0		0
J23	201322P9_G	G	A.Conservative	4.844655	.964851	6445.3	11.318537	9.677876	609.687878		.415943
J23	201694P4_G	G	A.Conservative	3.947001	.99126	5337.5	18.063261	12.610439	489.52343		.415943
J23	208825P7_G	NOCALL	I.Bad Spectrum	0	0	0	0	0	0		0
J23	209189P2_G	G	A.Conservative	4.85002	.998133	6277.1	42.039992	34.870431	594.71826		.415943
J23	210090P15_G	NOCALL	I.Bad Spectrum	0	0	0	0	0	0		0
J24	201322P9_G	NOCALL	D.Low Probability	3.269942	.712904	6445.3	9.50171	4.340794	613.555284		.802962
J24	201694P4_G	NOCALL	I.Bad Spectrum	0	0	0	0	0	0		0
J24	208825P7_G	NOCALL	I.Bad Spectrum	0	0	0	0	0	0		0
J24	209189P2_G	NOCALL	D.Low Probability	3.373447	.566614	6277.1	7.866239	3.468551	596.148852		.802962
J24	210090P15_G	NOCALL	I.Bad Spectrum	0	0	0	0	0	0		0
K01	201322P9_G	G	A.Conservative	1.775497	.997511	6445.3	34.804946	34.48459	654.24582		.36404
K01	201694P4_G	G	A.Conservative	1.328757	.995837	5337.5	32.843569	26.847476	521.700414		.36404
K01	208825P7_G	G	A.Conservative	2.14106	.997457	7129.7	8.481704	14.835539	620.720892		.36404
K01	209189P2_G	G	A.Conservative	1.733102	.992149	6277.1	38.718137	37.266934	630.365238		.36404
K01	210090P15_G	NOCALL	I.Bad Spectrum	0	0	0	0	0	0		0
K02	201322P9_G	G	A.Conservative	2.30505	.998781	6445.3	43.921575	35.881932	605.781462		.40229
K02	201694P4_G	G	A.Conservative	1.620178	.992829	5337.5	19.768468	13.22743	563.162686		.40229
K02	208825P7_G	G	A.Conservative	3.512353	.996091	7129.7	11.705052	17.657233	638.039167		.40229
K02	209189P2_G	G	A.Conservative	2.034868	.994914	6277.1	14.300618	11.335512	656.844934		.40229
K02	210090P15_G	NOCALL	I.Bad Spectrum	0	0	0	0	0	0		0
K03	201322P9_G	G	A.Conservative	2.93447	.996908	6445.3	36.393525	26.124324	679.306955		.469345
K03	201694P4_G	G	A.Conservative	2.23433	.993888	5337.5	96.509592	57.308975	578.340719		.469345
K03	208825P7_G	G	B.Moderate	3.118296	.813213	7129.7	7.083915	6.530179	535.237319		.63092
K03	209189P2_G	G	A.Conservative	2.935634	.997702	6277.1	114.514515	79.869086	661.839705		.469345
K03	210090P15_G	G	A.Conservative	2.240554	.992345	5515.6	28.746536	17.59938	609.638665		.469345
K04	201322P9_G	G	A.Conservative	2.43919	.998201	6445.3	26.53726	23.40006	647.861349		.379659
K04	201694P4_G	G	A.Conservative	1.554941	.998075	5337.5	55.455111	40.300835	535.57068		.379659
K04	208825P7_G	G	A.Conservative	3.157673	.899053	7129.7	6.786157	9.031526	537.706141		.528139
K04	209189P2_G	G	A.Conservative	2.437901	.99814	6277.1	62.171105	53.238075	635.034968		.379659
K04	210090P15_G	NOCALL	D.Low Probability	1.42233	.215663	5515.6	4.894123	1.52751	583.219411		.990391
K05	201322P9_G	G	A.Conservative	3.195288	.994711	6445.3	43.938047	35.779451	707.754236		.443677
K05	201694P4_G	G	A.Conservative	2.33785	.998928	5337.5	76.88458	51.490288	590.585579		.443677
K05	208825P7_G	G	A.Conservative	3.954147	.999049	7129.7	8.694193	16.511464	674.38104		.443677
K05	209189P2_G	G	A.Conservative	3.196153	.998778	6277.1	114.424627	90.48083	688.804713		.443677
K05	210090P15_G	G	A.Conservative	2.334651	.994747	5515.6	18.737562	12.954013	613.255421		.443677
K06	201322P9_G	G	A.Conservative	3.541206	.998034	6445.3	14.824532	12.262786	620.134167		.466493
K06	201694P4_G	G	A.Conservative	3.650199	.840563	5337.5	10.228581	8.456795	484.550145		.466493
K06	208825P7_G	G	A.Conservative	3.03964	.997182	7129.7	10.814463	19.870164	669.355882		.466493
K06	209189P2_G	G	A.Conservative	3.533529	.998354	6277.1	36.211603	28.957793	599.766089		.466493
K06	210090P15_G	NOCALL	I.Bad Spectrum	0	0	0	0	0	0		0
K07	201322P9_G	G	A.Conservative	2.319606	.904644	6445.3	30.105857	9.085555	662.981609		.877392
K07	201694P4_G	NOCALL	D.Low Probability	1.571099	.990286	5337.5	55.818915	14.186123	574.773983		1.014398
K07	208825P7_G	G	A.Conservative	3.886906	.99841	7129.7	18.153052	22.454957	641.916057		.415408
K07	209189P2_G	G	A.Conservative	3.172741	.998891	6277.1	38.876487	23.791795	634.967861		.415408
K07	210090P15_G	NOCALL	I.Bad Spectrum	0	0	0	0	0	0		0
K08	201322P9_G	G	A.Conservative	2.951636	.998455	6445.3	47.064903	27.849599	676.290787		.473033
K08	201694P4_G	G	A.Conservative	2.268108	.998108	5337.5	94.233476	45.530019	555.77413		.473033
K08	208825P7_G	G	A.Conservative	3.490516	.995882	7129.7	11.744592	17.043105	628.488104		.473033
K08	209189P2_G	G	A.Conservative	2.956451	.998375	6277.1	125.173891	71.80845	662.781681		.473033
K08	210090P15_G	NOCALL	D.Low Probability	1.980282	.110568	5515.6	3.134861	.819907	573.26721		1.018734
K09	201322P9_G	G	A.Conservative	3.225657	.998872	6445.3	20.320228	19.878422	668.686575		.35693
K09	201694P4_G	G	A.Conservative	2.52569	.995306	5337.5	63.03431	50.362002	559.329317		.35693
K09	208825P7_G	G	A.Conservative	4.10114	.999243	7129.7	11.926904	13.882727	546.103457		.988306
K09	209189P2_G	G	A.Conservative	3.223089	.997326	6277.1	67.905849	64.440497	654.725326		.35693
K09	210090P15_G	G	A.Conservative	2.55296	.997741	5515.6	33.837658	27.940328	576.188491		.35693
K10	201322P9_G	G	A.Conservative	2.926168	.997729	6445.3	34.169002	30.92934	696.405101		.395242
K10	201694P4_G	G	A.Conservative	2.153025	.998574	5337.5	76.452	55.802205	568.254483		.395242
K10	208825P7_G	G	A.Conservative	3.975792	.999044	7129.7	7.754725	12.922398	704.084158		.62801
K10	209189P2_G	G	A.Conservative	2.925929	.998214	6277.1	96.874373	84.927077	677.863499		.395242
K10	210090P15_G	NOCALL	D.Low Probability	2.184052	.263979	5515.6	6.587292	1.720723	581.358332		1.147637
K11	201322P9_G	G	A.Conservative	3.583659	.998573	6445.3	52.340797	37.411782	677.149769		.477801
K11	201694P4_G	G	A.Conservative	2.850816	.998631	5337.5	94.663792	55.459661	554.940468		.477801
K11	208825P7_G	G	A.Conservative	4.593805	.999878	7129.7	21.896655	34.623082	705.727848		.477801
K11	209189P2_G	G	A.Conservative	3.5853	.996231	6277.1	128.486273	89.123412	660.102305		.477801
K11	210090P15_G	NOCALL	D.Low Probability	2.712375	.994826	5515.6	50.385928	9.947939	595.304892		1.281738
K12	201322P9_G	G	A.Conservative	3.453693	.99621	6445.3	41.181812	35.047732	661.035513		.424509
K12	201694P4_G	G	A.Conservative	2.88918	.99631	5337.5	60.265512	42.494493	525.086086		.424509
K12	208825P7_G	G	A.Conservative	4.489542	.953102	7129.7	6.149282	9.543335	673.08394		.424509
K12	209189P2_G	G	A.Conservative	3.455079	.996502	6277.1	97.538	80.684606	644.459063		.424509
K12	210090P15_G	NOCALL	D.Low Probability	2.134157	.314002	5515.6	6.36967	2.026845	556.881892		.866291
K13	201322P9_G	G	A.Conservative	1.596124	.996678	6445.3	23.402786	18.716791	662.799374		.407601
K13	201694P4_G	G	A.Conservative	.838915	.998915	5337.5	52.649016	33.439634	551.656853		.407601
K13	208825P7_G	G	A.Conservative	1.879301	.998122	7129.7	3.226843	10.672386	596.183412		.407601
K13	209189P2_G	G	A.Conservative	1.597229	.996	6277.1	70.748319	54.673354	645.686307		.407601
K13	210090P15_G	NOCALL	D.Low Probability	1.283487	.993836	5515.6	29.788367	7.574793	582.270519		1.110496
K14	201322P9_G	G	A.Conservative	2.804434	.99575	6445.3	38.165343	30.708261	654.271212		.444335
K14	201694P4_G	G	A.Conservative	2.167206	.998222	5337.5	76.598047	50.33497	572.02276		.444335
K14	208825P7_G	G	A.Conservative	3.698064	.998058	7129.7	5.644203	12.891219	611.706523		.444335
K14	209189P2_G	G	A.Conservative	2.803803	.998605	6277.1	95.880373	74.841883	636.933614		.444335
K14	210090P15_G	NOCALL	D.Low Probability	2.066096	.25689	5515.6	5.54919	1.672545	597.228647		1.077463
K15	201322P9_G	G	A.Conservative	3.404591	.997927	6445.3	32.281631	24.739172	701.364054		.440774
K15	201694P4_G	G	A.Conservative	2.704588	.997957	5337.5	64.216537	39.999223	578.902058		.440774
K15	208825P7_G	G	A.Conservative	3.541715	.999371	7129.7	8.272905	13.862465	538.871047		.647459
K15	209189P2_G	G	A.Conservative	3.41333	.995451	6277.1	94.450827	70.163667	687.422077		.440774
K15	210090P15_G	NOCALL	D.Low Probability	2.548635	.061099	5515.6	2.330325	.528976	577.118986		1.196411
K16	201322P9_G	G	A.Conservative	3.405231	.998867	6445.3	31.384998	24.134043	642.153479		.473131
K16	201694P4_G	G	A.Conservative	2.645028	.996343	5337.5	60.577577	37.53331	500.193005		.473131
K16	208825P7_G	G	A.Conservative	4.081976	.997741	7129.7	7.269852	13.513833	607.422069		.473131
K16	209189P2_G	G	A.Conservative	3.405738	.997169	6277.1	82.685105	61.576663	625.358026		.473131
K16	210090P15_G	G	A.Conservative	2.62416	.872991	5515.6	13.675761	8.779908	526.34646		.473131
K17	201322P9_G	G	A.Conservative	4.114985	.99837	6445.3	9.969723	10.60637	686.514573		.38964
K17	201694P4_G	G	A.Conservative	3.721726	.996273	5337.5	30.861059	25.583065	573.588024		.38964
K17	208825P7_G	NOCALL	I.Bad Spectrum	0	0	0	0	0	0		0
K17	209189P2_G	G	A.Conservative	4.123755	.997582	6277.1	29.098614	29.867348	669.840817		.38964
K17	210090P15_G	NOCALL	I.Bad Spectrum	0	0	0	0	0	0		0
K18	201322P9_G	G	A.Conservative	2.386679	.808871	6445.3	11.685371	8.135565	646.952732		.574721
K18	201694P4_G	G	A.Conservative	3.151113	.969201	5337.5	10.981067	9.744935	487.817773		.4006
K18	208825P7_G	NOCALL	I.Bad Spectrum	0	0	0	0	0	0		0
K18	209189P2_G	G	A.Conservative	3.213173	.998384	6277.1	14.896975	17.726471	592.823849		.4006
K18	210090P15_G	G	B.Moderate	2.181987	.911117	5515.6	24.25209	7.322987	523.772076		1.03395
K19	201322P9_G	G	A.Conservative	3.029945	.994522	6445.3	36.731477	25.537181	675.913477		.471792
K19	201694P4_G	G	A.Conservative	2.20514	.996885	5337.5	67.705945	38.991259	568.721473		.471792
K19	208825P7_G	NOCALL	D.Low Probability	3.887717	.517366	7129.7	10.504099	3.178462	487.896338		1.068177
K19	209189P2_G	G	A.Conservative	3.030396	.997389	6277.1	109.106411	73.710553	661.45049		.471792
K19	210090P15_G	NOCALL	D.Low Probability	2.005904	.996402	5515.6	47.920284	10.950663	566.76938		1.068177
K20	201322P9_G	G	A.Conservative	2.105611	.998766	6445.3	36.777647	27.606259	728.341587		.436299
K20	201694P4_G	G	A.Conservative	1.473343	.996997	5337.5	63.508947	39.372676	613.372213		.436299
K20	208825P7_G	G	B.Moderate	3.340804	.996695	7129.7	12.292232	8.001462	532.99434		1.101794
K20	209189P2_G	G	A.Conservative	2.106669	.997137	6277.1	118.562724	86.445858	707.57794		.436299
K20	210090P15_G	NOCALL	D.Low Probability	1.630986	.118156	5515.6	3.235982	.819068	618.55932		1.101794
K21	201322P9_G	G	A.Conservative	3.318346	.993868	6445.3	10.737351	9.974241	656.278939		.378496
K21	201694P4_G	G	A.Conservative	2.408565	.995297	5337.5	21.357725	15.893182	575.340952		.378496
K21	208825P7_G	G	A.Conservative	3.772734	.87191	7129.7	9.920947	8.769199	614.555604		.71719
K21	209189P2_G	G	A.Conservative	3.30103	.991518	6277.1	52.303838	47.012676	640.477762		.378496
K21	210090P15_G	NOCALL	D.Low Probability	2.239568	.099853	5515.6	2.230025	.722809	577.998915		.979614
K22	201322P9_G	G	A.Conservative	3.598098	.997259	6445.3	26.222611	18.420883	607.078344		.433675
K22	201694P4_G	G	A.Conservative	2.856119	.9955	5337.5	55.245703	31.138215	532.479896		.433675
K22	208825P7_G	G	C.Aggressive	4.192116	.951389	7129.7	10.240273	5.732417	589.331076		1.046293
K22	209189P2_G	G	A.Conservative	3.604953	.993639	6277.1	107.086852	72.771454	589.570677		.433675
K22	210090P15_G	NOCALL	D.Low Probability	2.427689	.108592	5515.6	2.846638	.824179	574.411307		1.046293
K23	201322P9_G	G	A.Conservative	3.096561	.994788	6445.3	15.359894	12.536689	617.762644		.394289
K23	201694P4_G	G	A.Conservative	2.386871	.98908	5337.5	16.650396	11.031604	543.843948		.394289
K23	208825P7_G	NOCALL	D.Low Probability	2.622682	.505015	7129.7	6.994625	3.088128	408.7729		.911606
K23	209189P2_G	G	A.Conservative	3.122478	.997042	6277.1	55.658293	44.021778	598.037494		.394289
K23	210090P15_G	NOCALL	I.Bad Spectrum	0	0	0	0	0	0		0
K24	201322P9_G	NOCALL	I.Bad Spectrum	0	0	0	0	0	0		0
K24	201694P4_G	NOCALL	I.Bad Spectrum	0	0	0	0	0	0		0
K24	208825P7_G	NOCALL	I.Bad Spectrum	0	0	0	0	0	0		0
K24	209189P2_G	NOCALL	D.Low Probability	2.939586	.416726	6277.1	4.751471	2.606489	551.394701		.715538
K24	210090P15_G	NOCALL	I.Bad Spectrum	0	0	0	0	0	0		0
L01	201322P9_G	G	A.Conservative	.845583	.998252	6445.3	32.367403	24.043248	612.45691		.475674
L01	201694P4_G	G	A.Conservative	1.278229	.998803	5337.5	45.683569	26.642436	456.883887		.475674
L01	208825P7_G	G	A.Conservative	.978238	.999431	7129.7	9.22125	12.416242	693.842379		.475674
L01	209189P2_G	G	A.Conservative	.896568	.997185	6277.1	50.815559	36.427908	597.277839		.475674
L01	210090P15_G	NOCALL	I.Bad Spectrum	0	0	0	0	0	0		0
L02	201322P9_G	G	A.Conservative	.058026	.998403	6445.3	11.300275	11.94918	546.454873		.371716
L02	201694P4_G	NOCALL	D.Low Probability	-.158206	.988617	5337.5	30.732439	9.771198	512.858123		.867309
L02	208825P7_G	G	A.Conservative	.331243	.881875	7129.7	3.283596	8.860734	644.515433		.371716
L02	209189P2_G	G	A.Conservative	.247051	.852283	6277.1	18.4591	8.56763	642.703955		.80536
L02	210090P15_G	NOCALL	I.Bad Spectrum	0	0	0	0	0	0		0
L03	201322P9_G	G	A.Conservative	.40229	.997175	6445.3	13.677511	12.554999	649.373147		.385836
L03	201694P4_G	G	A.Conservative	-.179097	.998782	5337.5	27.454268	21.295392	557.0855		.385836
L03	208825P7_G	G	A.Conservative	1.05504	.839667	7129.7	12.094343	8.454636	467.307015		.860729
L03	209189P2_G	G	A.Conservative	.404877	.997406	6277.1	31.079065	27.60012	631.350106		.385836
L03	210090P15_G	NOCALL	D.Low Probability	.664565	.992428	5515.6	30.016589	11.246442	559.420089		.860729
L04	201322P9_G	G	A.Conservative	1.838837	.996978	6445.3	42.345847	30.389318	686.204226		.413154
L04	201694P4_G	G	A.Conservative	1.275524	.996014	5337.5	57.032794	32.302299	561.07478		.413154
L04	208825P7_G	G	A.Conservative	2.666007	.998948	7129.7	6.517376	18.423175	472.186042		.413154
L04	209189P2_G	G	A.Conservative	1.837677	.997593	6277.1	101.013139	69.968193	667.687501		.413154
L04	210090P15_G	NOCALL	D.Low Probability	1.202983	.991609	5515.6	37.785074	9.214732	574.832262		1.104982
L05	201322P9_G	G	A.Conservative	2.145813	.999169	6445.3	34.905012	35.494928	638.80267		.461156
L05	201694P4_G	G	A.Conservative	1.565556	.997337	5337.5	72.225133	61.499885	523.714575		.461156
L05	208825P7_G	G	A.Conservative	3.158503	.920854	7129.7	6.285776	9.225593	590.856041		.461156
L05	209189P2_G	G	A.Conservative	2.146739	.998156	6277.1	73.919895	73.234445	620.581966		.461156
L05	210090P15_G	NOCALL	D.Low Probability	1.348726	.992103	5515.6	37.148959	9.904081	571.35349		1.104711
L06	201322P9_G	G	A.Conservative	1.917836	.996049	6445.3	17.730971	15.335856	656.820199		.431665
L06	201694P4_G	G	A.Conservative	2.034479	.996797	5337.5	24.246125	16.837955	494.380738		.431665
L06	208825P7_G	NOCALL	D.Low Probability	1.644787	.673209	7129.7	7.726202	4.081338	479.93162		.972018
L06	209189P2_G	G	A.Conservative	1.91734	.99808	6277.1	37.478546	31.381195	639.056504		.431665
L06	210090P15_G	NOCALL	D.Low Probability	1.554719	.634076	5515.6	11.191515	3.879624	502.474957		.972018
L07	201322P9_G	G	A.Conservative	.086625	.999177	6445.3	48.509056	43.442854	682.566124		.418699
L07	201694P4_G	G	A.Conservative	-.293535	.998152	5337.5	87.535754	61.43039	548.280486		.418699
L07	208825P7_G	G	A.Conservative	.066975	.995544	7129.7	8.350505	11.891381	563.367177		.418699
L07	209189P2_G	G	A.Conservative	.086158	.998073	6277.1	116.194805	100.42545	666.635934		.418699
L07	210090P15_G	G	A.Conservative	-.298731	.99622	5515.6	20.59248	15.052904	570.352383		.418699
L08	201322P9_G	G	A.Conservative	1.656912	.99927	6445.3	22.059305	16.352048	583.772937		.454111
L08	201694P4_G	G	A.Conservative	1.454354	.996047	5337.5	34.999633	20.886576	466.626788		.454111
L08	208825P7_G	G	A.Conservative	1.325777	.998775	7129.7	9.023953	10.627929	690.236979		.644274
L08	209189P2_G	G	A.Conservative	1.661486	.998001	6277.1	42.634282	30.595737	566.490831		.454111
L08	210090P15_G	NOCALL	D.Low Probability	.587709	.42631	5515.6	8.99799	2.700296	521.180267		.953873
L09	201322P9_G	G	A.Conservative	2.273071	.99701	6445.3	58.514006	32.19565	667.09977		.499428
L09	201694P4_G	G	A.Conservative	1.675964	.991306	5337.5	152.30375	68.652676	566.163268		.499428
L09	208825P7_G	G	A.Conservative	2.853013	.978011	7129.7	7.587051	9.803521	607.097337		.499428
L09	209189P2_G	G	A.Conservative	2.271957	.998478	6277.1	153.08236	81.692524	650.920927		.499428
L09	210090P15_G	NOCALL	D.Low Probability	1.685397	.995985	5515.6	54.968074	10.316429	565.129978		1.317819
L10	201322P9_G	G	A.Conservative	2.440549	.997753	6445.3	44.104489	28.452269	652.03631		.469615
L10	201694P4_G	G	A.Conservative	1.845009	.997522	5337.5	87.20547	45.962238	565.96085		.469615
L10	208825P7_G	G	A.Conservative	4.221622	.998528	7129.7	5.711321	10.653797	477.54614		.469615
L10	209189P2_G	G	A.Conservative	2.440604	.996102	6277.1	104.851346	65.592013	634.96356		.469615
L10	210090P15_G	NOCALL	I.Bad Spectrum	0	0	0	0	0	0		0
L11	201322P9_G	G	A.Conservative	2.027508	.997711	6445.3	33.408103	25.466388	646.077287		.467869
L11	201694P4_G	G	A.Conservative	1.505126	.998133	5337.5	67.066645	42.254742	543.399685		.467869
L11	208825P7_G	G	A.Conservative	3.918627	.819673	7129.7	6.54921	8.218248	515.14002		.467869
L11	209189P2_G	G	A.Conservative	2.036183	.997331	6277.1	72.834964	53.947412	632.133269		.467869
L11	210090P15_G	NOCALL	I.Bad Spectrum	0	0	0	0	0	0		0
L12	201322P9_G	G	A.Conservative	.423465	.806634	6445.3	21.49225	8.122272	558.289721		1.065583
L12	201694P4_G	G	A.Conservative	.523788	.847917	5337.5	17.088431	8.546057	463.835421		.587524
L12	208825P7_G	NOCALL	I.Bad Spectrum	0	0	0	0	0	0		0
L12	209189P2_G	G	A.Conservative	1.164473	.99696	6277.1	9.936538	15.897645	602.116887		.41401
L12	210090P15_G	NOCALL	I.Bad Spectrum	0	0	0	0	0	0		0
L13	201322P9_G	G	A.Conservative	-.081182	.848493	6445.3	20.413444	8.531967	625.293346		.721276
L13	201694P4_G	NOCALL	D.Low Probability	-.623029	.690332	5337.5	16.79101	4.247	544.600525		1.022823
L13	208825P7_G	G	A.Conservative	2.907624	.998647	7129.7	9.038087	13.12297	508.308131		.423584
L13	209189P2_G	NOCALL	D.Low Probability	-.245336	.996607	6277.1	41.686843	12.729977	648.205327		1.022823
L13	210090P15_G	NOCALL	D.Low Probability	-.881747	.082288	5515.6	2.270715	.595485	550.384981		1.022823
L14	201322P9_G	G	A.Conservative	2.781411	.997925	6445.3	42.100357	28.31396	589.907634		.498031
L14	201694P4_G	NOCALL	D.Low Probability	1.417373	.991695	5337.5	88.128898	21.206838	508.092107		1.165138
L14	208825P7_G	G	A.Conservative	3.242549	.9968	7129.7	14.506708	18.29736	613.592438		.498031
L14	209189P2_G	G	A.Conservative	2.792814	.995828	6277.1	91.048585	59.463626	572.817597		.498031
L14	210090P15_G	NOCALL	D.Low Probability	1.426442	0	5515.6	1.099881	.272924	522.325931		1.165138
L15	201322P9_G	G	A.Conservative	1.587853	.908057	6445.3	21.185662	9.120093	698.85845		.733805
L15	201694P4_G	NOCALL	D.Low Probability	1.391825	.70914	5337.5	17.03882	4.338859	545.293689		.997169
L15	208825P7_G	NOCALL	I.Bad Spectrum	0	0	0	0	0	0		0
L15	209189P2_G	NOCALL	D.Low Probability	1.780412	.996687	6277.1	52.618665	16.243471	666.993186		.997169
L15	210090P15_G	NOCALL	D.Low Probability	1.381353	.116433	5515.6	2.99583	.79161	557.106614		.997169
L16	201322P9_G	G	A.Conservative	2.30391	.911764	6445.3	21.625475	9.146202	655.741011		.744846
L16	201694P4_G	NOCALL	D.Low Probability	1.496749	.595153	5337.5	16.235595	3.660125	533.707559		.987088
L16	208825P7_G	NOCALL	I.Bad Spectrum	0	0	0	0	0	0		0
L16	209189P2_G	NOCALL	D.Low Probability	2.083397	.997193	6277.1	30.436761	8.166245	621.379908		.987088
L16	210090P15_G	NOCALL	D.Low Probability	1.358222	.102009	5515.6	3.03928	.70805	536.976599		.987088
L17	201322P9_G	G	A.Conservative	.949081	.998029	6445.3	20.370968	17.556679	691.219452		.461973
L17	201694P4_G	G	A.Conservative	.812614	.996752	5337.5	40.501725	28.721434	570.059318		.461973
L17	208825P7_G	NOCALL	D.Low Probability	1.853629	.603195	7129.7	7.986132	3.664252	448.2682		.911752
L17	209189P2_G	G	A.Conservative	.950672	.995597	6277.1	46.570102	38.98967	672.159316		.461973
L17	210090P15_G	NOCALL	D.Low Probability	-.01995	.337674	5515.6	6.221154	2.142416	564.689207		.911752
L18	201322P9_G	G	A.Conservative	.676386	.994787	6445.3	12.79311	12.513659	617.771135		.384462
L18	201694P4_G	G	A.Conservative	-.765863	.992293	5337.5	17.307021	13.59459	520.921812		.384462
L18	208825P7_G	NOCALL	I.Bad Spectrum	0	0	0	0	0	0		0
L18	209189P2_G	G	A.Conservative	.674641	.994651	6277.1	40.111876	37.986974	601.218994		.384462
L18	210090P15_G	NOCALL	I.Bad Spectrum	0	0	0	0	0	0		0
L19	201322P9_G	G	A.Conservative	.28098	.896651	6445.3	19.734533	9.013872	664.524679		.720092
L19	201694P4_G	NOCALL	D.Low Probability	-.132623	.591675	5337.5	11.770675	3.63602	547.764019		.967306
L19	208825P7_G	NOCALL	I.Bad Spectrum	0	0	0	0	0	0		0
L19	209189P2_G	NOCALL	D.Low Probability	.355423	.99599	6277.1	25.296691	9.200313	660.905679		.967306
L19	210090P15_G	NOCALL	D.Low Probability	-.367047	.245376	5515.6	4.937702	1.573622	543.931931		.967306
L20	201322P9_G	G	A.Conservative	1.024617	.997567	6445.3	17.033863	12.167786	690.373383		.463667
L20	201694P4_G	G	A.Conservative	.744624	.997828	5337.5	49.405112	28.587953	611.693182		.463667
L20	208825P7_G	NOCALL	I.Bad Spectrum	0	0	0	0	0	0		0
L20	209189P2_G	G	A.Conservative	1.024867	.997007	6277.1	81.894003	56.677235	671.903034		.463667
L20	210090P15_G	NOCALL	I.Bad Spectrum	0	0	0	0	0	0		0
L21	201322P9_G	G	A.Conservative	2.633131	.823234	6445.3	11.974861	8.312844	660.381174		.451622
L21	201694P4_G	NOCALL	D.Low Probability	2.043985	.983814	5337.5	27.910468	7.371257	530.954912		1.012609
L21	208825P7_G	NOCALL	I.Bad Spectrum	0	0	0	0	0	0		0
L21	209189P2_G	G	A.Conservative	2.570264	.99736	6277.1	30.057953	20.215881	663.040593		.451622
L21	210090P15_G	NOCALL	D.Low Probability	1.758623	.17851	5515.6	4.223545	1.160833	559.65836		1.012609
L22	201322P9_G	G	A.Conservative	1.7822	.99572	6445.3	12.483491	11.182878	594.012454		.406543
L22	201694P4_G	NOCALL	D.Low Probability	1.670018	.481612	5337.5	10.416159	2.993759	508.24842		1.007455
L22	208825P7_G	NOCALL	D.Low Probability	3.811814	.484008	7129.7	7.170564	2.958122	485.201504		1.007455
L22	209189P2_G	G	A.Conservative	1.935264	.994947	6277.1	38.74048	33.732925	613.372078		.406543
L22	210090P15_G	NOCALL	I.Bad Spectrum	0	0	0	0	0	0		0
L23	201322P9_G	G	A.Conservative	1.118327	.939341	6445.3	21.285022	9.452873	626.093712		.882605
L23	201694P4_G	G	A.Conservative	1.219514	.942135	5337.5	17.938391	9.446799	446.281107		.646997
L23	208825P7_G	NOCALL	I.Bad Spectrum	0	0	0	0	0	0		0
L23	209189P2_G	G	A.Conservative	1.185332	.990941	6277.1	25.077129	23.049895	615.494119		.394283
L23	210090P15_G	NOCALL	D.Low Probability	.732243	.695737	5515.6	13.833324	4.264755	464.982788		1.014925
L24	201322P9_G	NOCALL	I.Bad Spectrum	0	0	0	0	0	0		0
L24	201694P4_G	NOCALL	I.Bad Spectrum	0	0	0	0	0	0		0
L24	208825P7_G	NOCALL	I.Bad Spectrum	0	0	0	0	0	0		0
L24	209189P2_G	NOCALL	I.Bad Spectrum	0	0	0	0	0	0		0
L24	210090P15_G	NOCALL	I.Bad Spectrum	0	0	0	0	0	0		0
M01	201322P9_G	G	A.Conservative	1.937947	.999132	6445.3	51.842508	39.968844	701.370992		.414618
M01	201694P4_G	G	A.Conservative	1.526272	.996999	5337.5	70.162021	43.438485	610.122865		.414618
M01	208825P7_G	G	A.Conservative	2.751845	.999747	7129.7	9.044308	15.849424	646.078704		.414618
M01	209189P2_G	G	A.Conservative	1.948898	.999206	6277.1	47.507622	35.441266	682.215781		.414618
M01	210090P15_G	G	A.Conservative	1.524117	.996537	5515.6	22.240203	14.27005	634.061818		.414618
M02	201322P9_G	G	A.Conservative	2.23323	.999201	6445.3	37.579191	34.036288	668.976729		.397995
M02	201694P4_G	G	A.Conservative	1.102239	.993928	5337.5	18.77129	13.580637	595.920721		.397995
M02	208825P7_G	G	A.Conservative	3.004806	.99626	7129.7	16.831573	23.891787	700.174199		.397995
M02	209189P2_G	G	A.Conservative	2.099229	.848705	6277.1	9.748805	8.541229	659.914378		.397995
M02	210090P15_G	G	A.Conservative	2.300248	.823433	5515.6	21.840325	8.345029	518.508389		.817808
M03	201322P9_G	G	A.Conservative	4.122502	.998573	6445.3	54.150717	39.562487	665.247393		.441356
M03	201694P4_G	G	A.Conservative	3.225338	.996153	5337.5	134.517481	79.547058	612.420804		.441356
M03	208825P7_G	G	A.Conservative	5.150747	.99912	7129.7	10.5185	12.912152	670.38991		.441356
M03	209189P2_G	G	A.Conservative	4.124424	.998462	6277.1	142.014594	100.505507	646.906389		.441356
M03	210090P15_G	G	A.Conservative	3.224734	.994958	5515.6	33.958215	20.782439	632.288929		.441356
M04	201322P9_G	G	A.Conservative	4.484646	.995285	6445.3	37.294238	28.958247	681.673822		.455556
M04	201694P4_G	G	A.Conservative	3.840994	.997167	5337.5	83.18002	53.400423	561.698971		.455556
M04	208825P7_G	G	A.Conservative	4.184276	.974692	7129.7	13.774949	9.816385	577.994574		.828875
M04	209189P2_G	G	A.Conservative	4.484437	.997264	6277.1	107.123126	80.82158	663.211976		.455556
M04	210090P15_G	NOCALL	I.Bad Spectrum	0	0	0	0	0	0		0
M05	201322P9_G	G	A.Conservative	4.480259	.995668	6445.3	49.591836	34.112581	629.16078		.464642
M05	201694P4_G	G	A.Conservative	3.538515	.998699	5337.5	116.49873	66.783676	540.58327		.464642
M05	208825P7_G	G	A.Conservative	5.172475	.999586	7129.7	7.546884	15.845508	546.47017		.464642
M05	209189P2_G	G	A.Conservative	4.478537	.99632	6277.1	141.987896	94.979574	613.842349		.464642
M05	210090P15_G	NOCALL	D.Low Probability	3.376225	.868268	5515.6	25.27522	5.349591	565.654335		1.26107
M06	201322P9_G	G	A.Conservative	3.251667	.998071	6445.3	15.187742	10.853802	587.211459		.594641
M06	201694P4_G	G	A.Conservative	3.044085	.997753	5337.5	21.246835	11.999571	468.946026		.594641
M06	208825P7_G	G	A.Conservative	4.644021	.959795	7129.7	11.701164	9.61238	589.498804		.97783
M06	209189P2_G	G	A.Conservative	2.718452	.995589	6277.1	7.9911	11.806938	532.300948		.392363
M06	210090P15_G	NOCALL	D.Low Probability	3.005946	.356058	5515.6	7.359093	2.263778	582.564067		.97783
M07	201322P9_G	G	A.Conservative	2.451224	.995899	6445.3	18.157964	14.029948	655.947559		.543113
M07	201694P4_G	G	A.Conservative	1.633167	.993496	5337.5	8.754387	12.238286	474.147848		.337503
M07	208825P7_G	NOCALL	I.Bad Spectrum	0	0	0	0	0	0		0
M07	209189P2_G	G	A.Conservative	1.960976	.99717	6277.1	10.123911	15.270491	545.208499		.337503
M07	210090P15_G	G	A.Conservative	2.470834	.993389	5515.6	16.825072	10.599378	505.026689		.543113
M08	201322P9_G	G	A.Conservative	4.448532	.99467	6445.3	38.713391	27.410277	675.043764		.489133
M08	201694P4_G	G	A.Conservative	3.650463	.9939	5337.5	104.487766	60.740646	577.970298		.489133
M08	208825P7_G	G	A.Conservative	5.981585	.846842	7129.7	4.994045	8.492648	479.755057		.489133
M08	209189P2_G	G	A.Conservative	4.448991	.998645	6277.1	116.562073	80.112737	656.809715		.489133
M08	210090P15_G	NOCALL	D.Low Probability	3.048865	.992537	5515.6	62.428658	12.565387	563.029508		1.285176
M09	201322P9_G	G	A.Conservative	3.989459	.998213	6445.3	60.597193	44.788907	703.272181		.458569
M09	201694P4_G	G	A.Conservative	2.839784	.997925	5337.5	91.358159	55.822151	570.282858		.458569
M09	208825P7_G	G	A.Conservative	5.2455	.999241	7129.7	20.05881	37.909577	713.759897		.458569
M09	209189P2_G	G	A.Conservative	3.989406	.99821	6277.1	141.833433	101.850075	684.403411		.458569
M09	210090P15_G	NOCALL	D.Low Probability	3.559079	.248088	5515.6	4.202214	1.609848	575.641564		.756
M10	201322P9_G	G	A.Conservative	4.600957	.998372	6445.3	51.341415	45.89961	694.366485		.408223
M10	201694P4_G	G	A.Conservative	3.597347	.996448	5337.5	92.787647	68.9749	567.927785		.408223
M10	208825P7_G	G	A.Conservative	5.765942	.998507	7129.7	9.907662	14.044666	653.162088		.408223
M10	209189P2_G	G	A.Conservative	4.602515	.997807	6277.1	125.861497	109.427084	676.341933		.408223
M10	210090P15_G	NOCALL	D.Low Probability	3.265943	.130853	5515.6	4.863302	.927168	586.82186		1.21613
M11	201322P9_G	G	A.Conservative	4.149984	.998678	6445.3	15.025642	15.042921	605.531194		.390124
M11	201694P4_G	G	A.Conservative	3.294586	.99736	5337.5	33.2004	12.67245	513.973732		.864403
M11	208825P7_G	G	A.Conservative	5.182102	.948099	7129.7	5.942675	9.494737	630.028501		.390124
M11	209189P2_G	G	A.Conservative	4.067429	.997502	6277.1	10.492082	10.536646	625.853607		.390124
M11	210090P15_G	G	C.Aggressive	2.864324	.845572	5515.6	14.95149	5.126926	542.476806		.952386
M12	201322P9_G	G	A.Conservative	4.035457	.996533	6445.3	18.045256	16.828181	688.246656		.360595
M12	201694P4_G	G	A.Conservative	3.302028	.998546	5337.5	37.069475	28.372926	540.769575		.360595
M12	208825P7_G	G	A.Conservative	2.846915	.996957	7129.7	3.484113	11.741744	799.938267		.360595
M12	209189P2_G	G	A.Conservative	4.03528	.998373	6277.1	53.873999	48.762922	669.807307		.360595
M12	210090P15_G	NOCALL	I.Bad Spectrum	0	0	0	0	0	0		0
M13	201322P9_G	G	A.Conservative	4.653329	.99412	6445.3	35.715688	22.043907	627.180913		.47894
M13	201694P4_G	G	A.Conservative	3.972274	.998918	5337.5	83.812074	41.844433	529.049257		.47894
M13	208825P7_G	G	A.Conservative	5.833022	.958111	7129.7	5.450458	9.600062	632.245465		.47894
M13	209189P2_G	G	A.Conservative	4.656918	.997001	6277.1	103.383223	61.789102	609.165625		.47894
M13	210090P15_G	NOCALL	D.Low Probability	3.06117	.126716	5515.6	3.811035	.906279	551.564594		1.061406
M14	201322P9_G	G	A.Conservative	4.178798	.996078	6445.3	48.794312	25.325156	631.317732		.469431
M14	201694P4_G	G	A.Conservative	3.11283	.991856	5337.5	131.661476	55.735512	536.719499		.469431
M14	208825P7_G	G	A.Conservative	5.90306	.998507	7129.7	6.688215	10.986267	554.071234		.469431
M14	209189P2_G	G	A.Conservative	4.180527	.99846	6277.1	153.915525	77.414244	614.138602		.469431
M14	210090P15_G	NOCALL	D.Low Probability	2.839752	.133505	5515.6	5.063981	.954794	571.472305		1.316473
M15	201322P9_G	G	A.Conservative	4.336084	.996331	6445.3	36.6496	23.218359	612.065341		.522872
M15	201694P4_G	G	A.Conservative	3.474086	.994804	5337.5	73.469859	37.500653	535.714831		.522872
M15	208825P7_G	G	A.Conservative	5.990912	.88756	7129.7	12.036126	8.898365	543.147713		.889192
M15	209189P2_G	G	A.Conservative	4.336831	.995238	6277.1	112.898474	69.246135	596.256683		.522872
M15	210090P15_G	NOCALL	D.Low Probability	3.184256	.475535	5515.6	14.560296	2.972832	573.993872		1.346304
M16	201322P9_G	G	A.Conservative	4.967922	.996025	6445.3	41.162158	27.482594	668.772514		.503858
M16	201694P4_G	G	A.Conservative	4.232261	.998883	5337.5	98.814638	54.30878	563.012581		.503858
M16	208825P7_G	G	A.Conservative	6.733985	.997657	7129.7	5.024693	10.190549	529.620096		.503858
M16	209189P2_G	G	A.Conservative	4.967826	.997729	6277.1	130.02658	84.294449	650.49441		.503858
M16	210090P15_G	G	A.Conservative	3.527121	.993737	5515.6	32.36213	10.2773	569.6193		.742241
M17	201322P9_G	G	A.Conservative	4.28546	.997122	6445.3	38.335046	26.836339	700.450822		.493414
M17	201694P4_G	G	A.Conservative	3.309556	.998796	5337.5	96.40084	54.445151	545.501195		.493414
M17	208825P7_G	G	A.Conservative	5.777052	.887782	7129.7	11.519267	8.904701	512.081514		.976634
M17	209189P2_G	G	A.Conservative	4.28671	.997973	6277.1	143.925413	97.576067	680.718196		.493414
M17	210090P15_G	NOCALL	D.Low Probability	3.383645	.988526	5515.6	39.157034	8.530581	551.068898		1.202629
M18	201322P9_G	G	A.Conservative	5.090367	.819497	6445.3	12.087073	8.272513	682.369982		.45299
M18	201694P4_G	NOCALL	D.Low Probability	3.469702	.869944	5337.5	19.722704	5.291038	549.329744		1.050821
M18	208825P7_G	NOCALL	I.Bad Spectrum	0	0	0	0	0	0		0
M18	209189P2_G	NOCALL	D.Low Probability	4.141094	.991599	6277.1	36.94581	11.721509	645.946587		1.050821
M18	210090P15_G	NOCALL	D.Low Probability	3.333301	.285825	5515.6	6.542714	1.812292	551.233763		1.050821
M19	201322P9_G	G	A.Conservative	4.611201	.996172	6445.3	35.134504	18.892205	605.436087		.478332
M19	201694P4_G	G	A.Conservative	3.774115	.995376	5337.5	101.286187	44.870577	526.585145		.478332
M19	208825P7_G	G	A.Conservative	4.201695	.980125	7129.7	9.377169	9.819866	686.253862		.834507
M19	209189P2_G	G	A.Conservative	4.613153	.995623	6277.1	142.726945	74.480922	589.260482		.478332
M19	210090P15_G	NOCALL	D.Low Probability	3.237163	.150749	5515.6	5.58081	1.048834	533.094631		1.216493
M20	201322P9_G	G	A.Conservative	5.113924	.9963	6445.3	18.438818	12.692906	620.115007		.492656
M20	201694P4_G	G	A.Conservative	4.208348	.993875	5337.5	40.117483	22.693207	537.678138		.492656
M20	208825P7_G	NOCALL	I.Bad Spectrum	0	0	0	0	0	0		0
M20	209189P2_G	G	A.Conservative	5.166109	.999155	6277.1	70.272097	46.959844	624.980487		.492656
M20	210090P15_G	NOCALL	D.Low Probability	3.206154	0	5515.6	2.157781	.50237	542.770146		1.109981
M21	201322P9_G	G	A.Conservative	4.235339	.988647	6445.3	21.544508	9.912861	626.036685		.684438
M21	201694P4_G	NOCALL	D.Low Probability	3.440621	.855707	5337.5	21.934085	5.195792	536.967338		1.041456
M21	208825P7_G	NOCALL	I.Bad Spectrum	0	0	0	0	0	0		0
M21	209189P2_G	NOCALL	D.Low Probability	4.232064	.995717	6277.1	36.421627	10.423314	648.257605		1.041456
M21	210090P15_G	NOCALL	D.Low Probability	3.337929	.142546	5515.6	3.868883	.950236	528.291346		1.041456
M22	201322P9_G	G	A.Conservative	4.834167	.991993	6445.3	11.987719	10.176594	631.593079		.452463
M22	201694P4_G	NOCALL	D.Low Probability	3.206673	.991738	5337.5	74.864124	20.157438	541.262647		.990135
M22	208825P7_G	NOCALL	I.Bad Spectrum	0	0	0	0	0	0		0
M22	209189P2_G	G	A.Conservative	4.88289	.99818	6277.1	43.122642	35.363513	624.771806		.452463
M22	210090P15_G	NOCALL	D.Low Probability	3.285745	.12162	5515.6	2.638599	.849359	546.305185		.898907
M23	201322P9_G	G	A.Conservative	3.725756	.992986	6445.3	23.613928	19.366949	670.935263		.408332
M23	201694P4_G	G	A.Conservative	2.626746	.992213	5337.5	20.84984	13.892749	574.034905		.408332
M23	208825P7_G	NOCALL	D.Low Probability	4.489478	.525939	7129.7	8.464691	3.220378	528.961402		1.052073
M23	209189P2_G	G	A.Conservative	3.725685	.995543	6277.1	84.418233	67.109008	653.533222		.408332
M23	210090P15_G	G	A.Conservative	2.920451	.81397	5515.6	21.326528	8.223019	558.375944		.787306
M24	201322P9_G	NOCALL	D.Low Probability	3.641101	.794645	6445.3	10.868464	4.821971	594.291284		.855117
M24	201694P4_G	NOCALL	D.Low Probability	3.618529	.417629	5337.5	7.099914	2.578869	481.46249		.855117
M24	208825P7_G	NOCALL	I.Bad Spectrum	0	0	0	0	0	0		0
M24	209189P2_G	NOCALL	D.Low Probability	3.362228	.728941	6277.1	10.306928	4.438412	588.926293		.855117
M24	210090P15_G	NOCALL	I.Bad Spectrum	0	0	0	0	0	0		0
N01	201322P9_G	G	A.Conservative	1.423705	.939002	6445.3	9.388803	9.422149	560.586718		.441813
N01	201694P4_G	G	A.Conservative	1.111272	.853974	5337.5	9.845445	8.567899	443.020117		.441813
N01	208825P7_G	G	A.Conservative	2.486093	.956756	7129.7	4.820838	9.584286	652.150642		.441813
N01	209189P2_G	G	A.Conservative	1.42629	.984733	6277.1	10.177924	9.869869	539.521175		.441813
N01	210090P15_G	NOCALL	I.Bad Spectrum	0	0	0	0	0	0		0
N02	201322P9_G	G	A.Conservative	4.397038	.998739	6445.3	57.244204	52.27383	688.235938		.380414
N02	201694P4_G	NOCALL	D.Low Probability	2.872773	.992854	5337.5	89.142401	26.63431	543.837067		.990877
N02	208825P7_G	G	A.Conservative	5.10154	.998941	7129.7	20.282077	35.254583	668.326023		.380414
N02	209189P2_G	G	A.Conservative	4.445248	.998635	6277.1	27.576128	24.464251	657.153781		.380414
N02	210090P15_G	NOCALL	I.Bad Spectrum	0	0	0	0	0	0		0
N03	201322P9_G	G	A.Conservative	3.676263	.995644	6445.3	39.514005	26.333076	657.149722		.422397
N03	201694P4_G	G	A.Conservative	2.878274	.992444	5337.5	99.575982	53.626058	531.707382		.422397
N03	208825P7_G	G	A.Conservative	5.300574	.9991	7129.7	7.812025	13.186267	580.68738		.422397
N03	209189P2_G	G	A.Conservative	3.677735	.997173	6277.1	110.597129	71.353985	639.287227		.422397
N03	210090P15_G	NOCALL	D.Low Probability	3.070871	.991726	5515.6	84.863462	20.849589	575.421806		1.09459
N04	201322P9_G	G	A.Conservative	3.419124	.939236	6445.3	12.426069	9.426858	636.905125		.479654
N04	201694P4_G	G	A.Conservative	2.831973	.999478	5337.5	32.541259	19.542509	514.07177		.479654
N04	208825P7_G	G	C.Aggressive	4.186911	.997796	7129.7	15.638629	6.073018	556.331323		1.319705
N04	209189P2_G	G	A.Conservative	3.425601	.995408	6277.1	32.429344	23.77048	618.591122		.479654
N04	210090P15_G	NOCALL	D.Low Probability	2.704471	0	5515.6	0	0	567.764494		1.319705
N05	201322P9_G	G	A.Conservative	4.907094	.997198	6445.3	37.045107	28.326406	683.331609		.485866
N05	201694P4_G	G	A.Conservative	4.029112	.996582	5337.5	94.031776	57.429044	597.184839		.485866
N05	208825P7_G	G	A.Conservative	5.49192	.999174	7129.7	5.963156	10.721827	501.85275		.676188
N05	209189P2_G	G	A.Conservative	4.907753	.99871	6277.1	102.278291	75.659033	665.165387		.485866
N05	210090P15_G	G	A.Conservative	4.027388	.997418	5515.6	43.652848	27.67154	617.79203		.485866
N06	201322P9_G	G	A.Conservative	3.25801	.999304	6445.3	20.397939	20.670631	690.712811		.383897
N06	201694P4_G	G	A.Conservative	2.405622	.996078	5337.5	25.425203	23.498903	532.473258		.383897
N06	208825P7_G	G	A.Conservative	4.598157	.999245	7129.7	10.975882	12.292246	595.803369		.849184
N06	209189P2_G	G	A.Conservative	3.257442	.998052	6277.1	51.002247	50.195257	671.428467		.383897
N06	210090P15_G	G	A.Conservative	2.46588	.994916	5515.6	35.616717	12.275993	564.286289		.849184
N07	201322P9_G	G	A.Conservative	3.313624	.998699	6445.3	42.338818	34.778466	639.600963		.420562
N07	201694P4_G	G	A.Conservative	2.716622	.994123	5337.5	88.001391	59.021578	508.487263		.420562
N07	208825P7_G	G	A.Conservative	4.622054	.999621	7129.7	6.809777	15.984566	580.679433		.420562
N07	209189P2_G	G	A.Conservative	3.314209	.998121	6277.1	109.802304	87.488576	621.850363		.420562
N07	210090P15_G	NOCALL	D.Low Probability	2.089303	.99324	5515.6	63.032257	16.1131	546.6359		1.142077
N08	201322P9_G	G	A.Conservative	4.572769	.996229	6445.3	44.910436	35.537466	619.56348		.463054
N08	201694P4_G	G	A.Conservative	3.643443	.99831	5337.5	92.209631	59.729396	550.980141		.463054
N08	208825P7_G	G	A.Conservative	5.750278	.998404	7129.7	8.802879	16.533583	655.159546		.463054
N08	209189P2_G	G	A.Conservative	4.574762	.996977	6277.1	116.749152	89.657848	603.088473		.463054
N08	210090P15_G	NOCALL	D.Low Probability	3.071443	.227043	5515.6	6.944857	1.479058	571.264896		1.271356
N09	201322P9_G	G	A.Conservative	3.029918	.995595	6445.3	38.783113	31.08448	728.189303		.406482
N09	201694P4_G	G	A.Conservative	2.004628	.992767	5337.5	94.192176	61.969812	584.572649		.406482
N09	208825P7_G	G	A.Conservative	4.066835	.998897	7129.7	5.161953	14.156973	646.950139		.406482
N09	209189P2_G	G	A.Conservative	3.031289	.997676	6277.1	118.914584	92.500229	709.14211		.406482
N09	210090P15_G	NOCALL	D.Low Probability	2.251216	.992963	5515.6	61.540399	13.53853	612.154387		1.179864
N10	201322P9_G	G	A.Conservative	3.888427	.998537	6445.3	41.436235	30.795288	699.038991		.459241
N10	201694P4_G	G	A.Conservative	2.463427	.995179	5337.5	52.462608	32.31166	551.019967		.459241
N10	208825P7_G	G	A.Conservative	4.539251	.999674	7129.7	16.182517	18.773812	709.807764		.459241
N10	209189P2_G	G	A.Conservative	3.883304	.997703	6277.1	114.397374	82.631387	681.155342		.459241
N10	210090P15_G	NOCALL	D.Low Probability	2.159964	.209243	5515.6	4.832915	1.393967	596.218658		.928209
N11	201322P9_G	G	A.Conservative	3.993494	.998784	6445.3	36.369243	34.885353	705.248785		.419426
N11	201694P4_G	G	A.Conservative	2.876523	.999059	5337.5	71.945616	58.134753	599.215758		.419426
N11	208825P7_G	G	A.Conservative	5.51302	.998407	7129.7	5.426118	10.465697	587.040795		.419426
N11	209189P2_G	G	A.Conservative	3.993506	.998189	6277.1	93.094662	87.017062	686.233078		.419426
N11	210090P15_G	NOCALL	D.Low Probability	2.948602	.994982	5515.6	67.629879	16.586876	595.165083		1.119397
N12	201322P9_G	G	A.Conservative	5.734791	.997465	6445.3	55.60182	44.411512	615.603389		.423098
N12	201694P4_G	G	A.Conservative	5.188149	.991083	5337.5	28.618058	18.605797	417.438745		.423098
N12	208825P7_G	G	A.Conservative	5.885175	.998275	7129.7	11.424522	16.861268	637.275208		.423098
N12	209189P2_G	G	A.Conservative	5.737213	.9953	6277.1	83.337263	64.547218	599.294827		.423098
N12	210090P15_G	NOCALL	I.Bad Spectrum	0	0	0	0	0	0		0
N13	201322P9_G	G	A.Conservative	3.820644	.998058	6445.3	24.134762	19.501901	584.826585		.398059
N13	201694P4_G	G	A.Conservative	3.071968	.998063	5337.5	65.153338	43.078137	515.888325		.398059
N13	208825P7_G	G	A.Conservative	5.433679	.805456	7129.7	6.010434	8.097188	712.652724		.619385
N13	209189P2_G	G	A.Conservative	3.820589	.997023	6277.1	62.521774	49.008557	569.246667		.398059
N13	210090P15_G	NOCALL	I.Bad Spectrum	0	0	0	0	0	0		0
N14	201322P9_G	G	A.Conservative	2.648543	.991825	6445.3	17.88048	10.088351	691.57374		.601754
N14	201694P4_G	NOCALL	D.Low Probability	2.554058	.985307	5337.5	21.485111	6.148941	580.20131		1.009889
N14	208825P7_G	G	A.Conservative	5.957152	.806026	7129.7	5.148389	8.102776	602.076959		.442659
N14	209189P2_G	G	A.Conservative	3.486473	.997834	6277.1	16.07775	12.806938	691.07973		.442659
N14	210090P15_G	NOCALL	D.Low Probability	2.354132	.217598	5515.6	4.706188	1.38872	585.164657		1.009889
N15	201322P9_G	G	A.Conservative	3.992098	.998423	6445.3	47.326304	38.083939	675.274726		.455729
N15	201694P4_G	G	A.Conservative	3.212874	.997309	5337.5	81.253502	54.696411	532.418825		.455729
N15	208825P7_G	G	A.Conservative	5.986871	.998798	7129.7	7.442482	14.183848	558.587989		.455729
N15	209189P2_G	G	A.Conservative	3.993518	.997616	6277.1	123.667253	96.85909	658.082112		.455729
N15	210090P15_G	NOCALL	D.Low Probability	2.407596	.99063	5515.6	47.599469	11.692592	564.568618		1.156757
N16	201322P9_G	G	A.Conservative	2.779762	.995	6445.3	32.539301	25.405415	690.861058		.441264
N16	201694P4_G	G	A.Conservative	1.808691	.995971	5337.5	69.494818	43.595893	610.063472		.441264
N16	208825P7_G	G	A.Conservative	3.216514	.925366	7129.7	4.128663	9.282431	732.254568		.441264
N16	209189P2_G	G	A.Conservative	2.781784	.997822	6277.1	98.191812	74.207045	672.330695		.441264
N16	210090P15_G	NOCALL	I.Bad Spectrum	0	0	0	0	0	0		0
N17	201322P9_G	G	A.Conservative	4.22416	.996327	6445.3	33.354545	23.504556	733.228055		.476859
N17	201694P4_G	G	A.Conservative	3.324842	.99749	5337.5	63.698381	36.952204	555.705174		.476859
N17	208825P7_G	G	A.Conservative	5.156497	.882205	7129.7	13.490192	8.864344	593.918542		1.111804
N17	209189P2_G	G	A.Conservative	4.227252	.997714	6277.1	118.052869	80.776196	712.201711		.476859
N17	210090P15_G	NOCALL	I.Bad Spectrum	0	0	0	0	0	0		0
N18	201322P9_G	G	A.Conservative	3.153088	.997286	6445.3	27.932467	18.793036	684.246282		.614023
N18	201694P4_G	G	A.Conservative	3.19847	.998665	5337.5	9.337871	11.210838	522.893159		.395071
N18	208825P7_G	NOCALL	I.Bad Spectrum	0	0	0	0	0	0		0
N18	209189P2_G	G	A.Conservative	2.736561	.998447	6277.1	9.301166	17.664139	654.3733		.395071
N18	210090P15_G	NOCALL	I.Bad Spectrum	0	0	0	0	0	0		0
N19	201322P9_G	G	A.Conservative	4.217701	.995029	6445.3	23.786894	18.171762	588.124128		.444789
N19	201694P4_G	G	A.Conservative	3.892458	.998111	5337.5	62.130985	38.047266	511.870641		.444789
N19	208825P7_G	G	A.Conservative	5.866972	.867836	7129.7	10.124331	8.704827	524.566862		1.094133
N19	209189P2_G	G	A.Conservative	4.221319	.99726	6277.1	68.036677	50.289569	576.388173		.444789
N19	210090P15_G	G	A.Conservative	3.908047	.911864	5515.6	14.49238	9.202568	530.934996		.444789
N20	201322P9_G	G	A.Conservative	3.35172	.855048	6445.3	11.225773	8.637009	620.375843		.472548
N20	201694P4_G	NOCALL	D.Low Probability	3.029042	.457351	5337.5	5.557899	2.827463	519.780176		.607836
N20	208825P7_G	NOCALL	I.Bad Spectrum	0	0	0	0	0	0		0
N20	209189P2_G	NOCALL	D.Low Probability	3.563968	.566596	6277.1	5.688784	3.491037	627.515412		.607836
N20	210090P15_G	NOCALL	I.Bad Spectrum	0	0	0	0	0	0		0
N21	201322P9_G	G	A.Conservative	3.537845	.940563	6445.3	10.045364	9.48339	665.965758		.393997
N21	201694P4_G	NOCALL	D.Low Probability	2.488275	.985168	5337.5	33.105597	9.918114	581.882319		.943517
N21	208825P7_G	NOCALL	I.Bad Spectrum	0	0	0	0	0	0		0
N21	209189P2_G	G	A.Conservative	3.419566	.995024	6277.1	14.804593	13.533248	671.232795		.393997
N21	210090P15_G	NOCALL	D.Low Probability	2.315854	.151104	5515.6	3.225137	.997192	587.224164		.943517
N22	201322P9_G	G	A.Conservative	3.486804	.997258	6445.3	21.57669	18.288915	667.07619		.402981
N22	201694P4_G	NOCALL	D.Low Probability	2.358392	.991135	5337.5	36.737636	9.334759	530.090213		1.031976
N22	208825P7_G	NOCALL	D.Low Probability	5.155153	.481171	7129.7	7.864211	2.946077	395.537115		1.031976
N22	209189P2_G	G	A.Conservative	3.500198	.995854	6277.1	78.48285	64.578103	653.045432		.402981
N22	210090P15_G	NOCALL	D.Low Probability	2.341977	.225515	5515.6	3.25369	1.452074	531.449937		.618701
N23	201322P9_G	G	A.Conservative	3.349701	.995503	6445.3	14.320851	11.652667	654.855851		.452975
N23	201694P4_G	G	A.Conservative	2.318144	.993092	5337.5	16.707573	10.836478	576.286394		.452975
N23	208825P7_G	NOCALL	I.Bad Spectrum	0	0	0	0	0	0		0
N23	209189P2_G	G	A.Conservative	3.361657	.993304	6277.1	68.249704	53.709059	633.605046		.452975
N23	210090P15_G	NOCALL	I.Bad Spectrum	0	0	0	0	0	0		0
N24	201322P9_G	NOCALL	I.Bad Spectrum	0	0	0	0	0	0		0
N24	201694P4_G	NOCALL	D.Low Probability	2.845143	.326832	5337.5	4.494602	2.05235	465.232984		.72434
N24	208825P7_G	NOCALL	I.Bad Spectrum	0	0	0	0	0	0		0
N24	209189P2_G	NOCALL	D.Low Probability	2.786127	.738051	6277.1	7.94361	4.480346	605.631815		.72434
N24	210090P15_G	NOCALL	I.Bad Spectrum	0	0	0	0	0	0		0
O01	201322P9_G	G	A.Conservative	1.43818	.998557	6445.3	63.26856	61.775922	677.065355		.43716
O01	201694P4_G	G	A.Conservative	.989915	.998109	5337.5	90.162839	72.205239	562.701024		.43716
O01	208825P7_G	G	A.Conservative	2.159732	.997417	7129.7	26.731141	29.307125	640.450021		.43716
O01	209189P2_G	G	A.Conservative	1.437119	.996316	6277.1	99.936449	94.774728	660.859719		.43716
O01	210090P15_G	NOCALL	D.Low Probability	1.337794	.070559	5515.6	1.219667	.587282	588.54249		.605404
O02	201322P9_G	G	A.Conservative	3.274144	.999016	6445.3	76.105074	56.9687	663.123536		.408977
O02	201694P4_G	NOCALL	D.Low Probability	1.679871	.991269	5337.5	65.221554	17.098142	542.208459		.98441
O02	208825P7_G	G	A.Conservative	3.67585	.996953	7129.7	28.024263	23.62094	626.007281		.408977
O02	209189P2_G	G	A.Conservative	3.260887	.99919	6277.1	28.149591	20.475432	653.022273		.408977
O02	210090P15_G	NOCALL	D.Low Probability	1.619639	.330001	5515.6	7.695362	2.084433	551.694216		.98441
O03	201322P9_G	G	A.Conservative	3.299196	.99631	6445.3	9.330594	10.548964	663.100171		.390001
O03	201694P4_G	G	A.Conservative	2.544353	.994765	5337.5	20.666365	22.326682	553.083294		.390001
O03	208825P7_G	G	A.Conservative	3.610514	.999025	7129.7	8.473462	13.865114	546.884376		.560616
O03	209189P2_G	G	A.Conservative	3.302063	.999023	6277.1	21.688402	23.644381	643.723046		.390001
O03	210090P15_G	NOCALL	D.Low Probability	1.349938	.993365	5515.6	31.104918	8.649922	598.761168		1.066834
O04	201322P9_G	G	A.Conservative	2.024252	.996109	6445.3	25.018551	24.257054	695.828882		.369102
O04	201694P4_G	G	A.Conservative	1.224319	.999042	5337.5	48.509484	38.6798	596.996621		.369102
O04	208825P7_G	G	A.Conservative	3.345269	.995399	7129.7	15.106912	18.782013	554.46443		.732687
O04	209189P2_G	G	A.Conservative	2.021709	.996961	6277.1	54.748751	51.544301	676.891776		.369102
O04	210090P15_G	NOCALL	I.Bad Spectrum	0	0	0	0	0	0		0
O05	201322P9_G	G	A.Conservative	2.57358	.996332	6445.3	34.82384	28.891338	658.602976		.429787
O05	201694P4_G	G	A.Conservative	1.796498	.995203	5337.5	81.485464	55.301119	581.184694		.429787
O05	208825P7_G	G	A.Conservative	4.042845	.999421	7129.7	6.061377	10.806444	632.261256		.429787
O05	209189P2_G	G	A.Conservative	2.572187	.99635	6277.1	87.498275	70.438247	642.018117		.429787
O05	210090P15_G	G	A.Conservative	1.798476	.995104	5515.6	20.376335	14.288587	611.301071		.429787
O06	201322P9_G	G	A.Conservative	1.731275	.998011	6445.3	19.31218	17.521557	609.418339		.403051
O06	201694P4_G	G	A.Conservative	1.147379	.995	5337.5	33.275897	24.152366	492.844412		.403051
O06	208825P7_G	G	A.Conservative	2.548168	.996979	7129.7	10.272361	11.416296	599.327718		.627551
O06	209189P2_G	G	A.Conservative	1.731105	.997639	6277.1	44.830936	39.355169	593.078643		.403051
O06	210090P15_G	NOCALL	D.Low Probability	1.464374	.893677	5515.6	21.644936	5.44304	574.976396		1.126256
O07	201322P9_G	G	A.Conservative	3.527705	.997968	6445.3	49.68521	37.383025	638.108825		.474719
O07	201694P4_G	G	A.Conservative	2.895023	.997104	5337.5	95.533896	59.353687	530.394866		.474719
O07	208825P7_G	G	A.Conservative	4.234541	.997993	7129.7	8.353351	14.278403	579.693773		.474719
O07	209189P2_G	G	A.Conservative	3.524862	.996756	6277.1	100.907794	73.760597	621.851128		.474719
O07	210090P15_G	NOCALL	D.Low Probability	2.011323	.423143	5515.6	11.88686	2.697281	541.402827		1.243333
O08	201322P9_G	G	A.Conservative	2.79573	.998094	6445.3	45.16289	31.240445	634.761167		.459319
O08	201694P4_G	G	A.Conservative	2.108425	.998771	5337.5	104.768366	58.695189	544.131016		.459319
O08	208825P7_G	G	A.Conservative	4.173985	.999231	7129.7	8.334739	20.50606	583.952105		.459319
O08	209189P2_G	G	A.Conservative	2.795231	.997517	6277.1	98.423031	65.952103	617.305664		.459319
O08	210090P15_G	NOCALL	D.Low Probability	1.717038	.992	5515.6	47.668094	12.134718	561.53677		1.182118
O09	201322P9_G	G	A.Conservative	3.340276	.997663	6445.3	30.339628	20.590288	692.529391		.475238
O09	201694P4_G	G	A.Conservative	2.604322	.998096	5337.5	88.068155	48.892556	566.964093		.475238
O09	208825P7_G	G	B.Moderate	3.966609	.963095	7129.7	12.654969	7.731874	518.985327		1.176964
O09	209189P2_G	G	A.Conservative	3.340942	.996668	6277.1	107.249029	70.605795	673.087104		.475238
O09	210090P15_G	NOCALL	D.Low Probability	2.351066	.991136	5515.6	40.944362	10.156197	572.452116		1.176964
O10	201322P9_G	G	A.Conservative	3.367131	.997836	6445.3	48.073182	29.631755	650.128858		.46493
O10	201694P4_G	G	A.Conservative	2.426146	.998453	5337.5	122.515854	61.37407	531.288022		.46493
O10	208825P7_G	G	A.Conservative	4.803867	.999353	7129.7	6.266538	11.24133	553.817386		.46493
O10	209189P2_G	G	A.Conservative	3.367229	.998359	6277.1	136.363661	81.440378	632.506434		.46493
O10	210090P15_G	NOCALL	D.Low Probability	2.308943	.112731	5515.6	4.739417	.864617	560.392082		1.307394
O11	201322P9_G	G	A.Conservative	2.577284	.995157	6445.3	12.88362	12.464933	668.948712		.356115
O11	201694P4_G	G	A.Conservative	2.029199	.99453	5337.5	29.221705	25.379515	524.001515		.356115
O11	208825P7_G	G	A.Conservative	2.511516	.99817	7129.7	7.584042	10.05989	723.478117		.607073
O11	209189P2_G	G	A.Conservative	2.579028	.996302	6277.1	38.164612	35.752018	652.033368		.356115
O11	210090P15_G	NOCALL	D.Low Probability	2.335442	.989202	5515.6	25.116602	7.068666	550.633511		.949761
O12	201322P9_G	G	A.Conservative	2.007976	.996901	6445.3	17.05515	10.347007	667.899754		.60853
O12	201694P4_G	NOCALL	D.Low Probability	1.932082	.996492	5337.5	26.308856	8.992639	526.014512		.953632
O12	208825P7_G	G	A.Conservative	1.998803	.999022	7129.7	4.302518	10.23319	685.835942		.38505
O12	209189P2_G	G	A.Conservative	2.072332	.99	6277.1	18.399965	19.565556	623.630359		.38505
O12	210090P15_G	NOCALL	I.Bad Spectrum	0	0	0	0	0	0		0
O13	201322P9_G	G	A.Conservative	2.736049	.994602	6445.3	36.101453	26.881971	656.107415		.452056
O13	201694P4_G	G	A.Conservative	2.233182	.997943	5337.5	91.133176	56.365093	537.530308		.452056
O13	208825P7_G	G	A.Conservative	3.121393	.992202	7129.7	8.45397	9.935935	674.15909		.65615
O13	209189P2_G	G	A.Conservative	2.736499	.997853	6277.1	96.950292	70.180969	639.446883		.452056
O13	210090P15_G	NOCALL	D.Low Probability	1.43502	.991531	5515.6	58.113381	14.132873	574.681669		1.209706
O14	201322P9_G	G	A.Conservative	3.060406	.998179	6445.3	47.830062	34.92578	637.508195		.439652
O14	201694P4_G	G	A.Conservative	2.2369	.994935	5337.5	59.462875	35.467389	541.899382		.439652
O14	208825P7_G	G	A.Conservative	4.269581	.999472	7129.7	7.712835	14.45024	568.743268		.439652
O14	209189P2_G	G	A.Conservative	3.061345	.999046	6277.1	86.724356	61.417303	618.480603		.439652
O14	210090P15_G	NOCALL	I.Bad Spectrum	0	0	0	0	0	0		0
O15	201322P9_G	G	A.Conservative	3.979348	.996693	6445.3	48.759516	33.092065	640.761445		.482696
O15	201694P4_G	G	A.Conservative	3.280403	.997887	5337.5	113.75087	63.619525	528.922335		.482696
O15	208825P7_G	G	A.Conservative	5.218928	.998437	7129.7	20.452643	10.551705	636.526121		1.116431
O15	209189P2_G	G	A.Conservative	3.980402	.997512	6277.1	141.689076	93.377627	623.852228		.482696
O15	210090P15_G	NOCALL	D.Low Probability	2.930121	.995955	5515.6	88.164228	17.409536	548.738702		1.308517
O16	201322P9_G	G	A.Conservative	3.723472	.994207	6445.3	31.21839	19.3648	629.809754		.470813
O16	201694P4_G	G	A.Conservative	2.956035	.997616	5337.5	84.923956	43.085727	524.306633		.470813
O16	208825P7_G	NOCALL	D.Low Probability	4.008063	.526787	7129.7	10.811223	3.218913	546.478266		1.198495
O16	209189P2_G	G	A.Conservative	3.729143	.995662	6277.1	107.196351	64.485495	615.143502		.470813
O16	210090P15_G	NOCALL	D.Low Probability	2.323234	.966867	5515.6	26.389235	5.883653	545.567781		1.198495
O17	201322P9_G	G	A.Conservative	3.218508	.996779	6445.3	28.199413	20.688599	714.004445		.426543
O17	201694P4_G	G	A.Conservative	2.690773	.994876	5337.5	60.299246	36.244211	528.269197		.426543
O17	208825P7_G	G	A.Conservative	4.500905	.817683	7129.7	5.237641	8.208154	604.290938		.731122
O17	209189P2_G	G	A.Conservative	3.223916	.99724	6277.1	80.053735	56.980106	693.60942		.426543
O17	210090P15_G	NOCALL	D.Low Probability	1.912508	.59967	5515.6	14.240674	3.708449	564.304701		1.009777
O18	201322P9_G	G	A.Conservative	2.077121	.99752	6445.3	27.647014	17.207682	618.297587		.611182
O18	201694P4_G	G	A.Conservative	1.756964	.988681	5337.5	26.206992	12.917588	480.262136		.611182
O18	208825P7_G	NOCALL	I.Bad Spectrum	0	0	0	0	0	0		0
O18	209189P2_G	G	A.Conservative	1.921299	.99742	6277.1	17.529131	18.244786	636.976863		.40384
O18	210090P15_G	NOCALL	I.Bad Spectrum	0	0	0	0	0	0		0
O19	201322P9_G	G	A.Conservative	2.261208	.870287	6445.3	12.409467	8.733713	640.151096		.430795
O19	201694P4_G	NOCALL	D.Low Probability	1.264381	.718027	5337.5	18.094155	4.40343	579.029455		1.007847
O19	208825P7_G	NOCALL	D.Low Probability	4.082278	.34203	7129.7	6.261587	2.135409	386.959616		1.007847
O19	209189P2_G	NOCALL	D.Low Probability	1.733647	.996079	6277.1	40.495408	11.757595	681.657398		1.007847
O19	210090P15_G	NOCALL	D.Low Probability	1.191587	.195592	5515.6	5.053971	1.271894	575.38932		1.007847
O20	201322P9_G	G	A.Conservative	2.16752	.993388	6445.3	14.511254	9.972283	681.194901		.534123
O20	201694P4_G	NOCALL	D.Low Probability	1.40649	.396491	5337.5	8.551413	2.471906	547.354734		.909939
O20	208825P7_G	G	A.Conservative	4.057293	.807914	7129.7	4.535909	8.194244	415.456939		.534123
O20	209189P2_G	G	A.Conservative	2.450038	.997679	6277.1	15.440092	13.634612	678.285581		.401045
O20	210090P15_G	NOCALL	I.Bad Spectrum	0	0	0	0	0	0		0
O21	201322P9_G	G	A.Conservative	3.95534	.920334	6445.3	12.613962	9.278951	619.621993		.401055
O21	201694P4_G	NOCALL	D.Low Probability	2.586763	.991453	5337.5	25.980768	7.541464	526.95633		1.04107
O21	208825P7_G	NOCALL	I.Bad Spectrum	0	0	0	0	0	0		0
O21	209189P2_G	NOCALL	D.Low Probability	3.207274	.992927	6277.1	44.092581	15.069444	635.917797		1.04107
O21	210090P15_G	NOCALL	D.Low Probability	2.48312	.268265	5515.6	5.656822	1.694108	535.991991		1.04107
O22	201322P9_G	G	A.Conservative	3.627487	.992184	6445.3	25.264267	17.183269	627.805194		.423115
O22	201694P4_G	G	A.Conservative	2.736556	.994765	5337.5	43.812317	24.747414	553.093885		.423115
O22	208825P7_G	NOCALL	I.Bad Spectrum	0	0	0	0	0	0		0
O22	209189P2_G	G	A.Conservative	3.577575	.991917	6277.1	82.464845	54.505275	614.788248		.423115
O22	210090P15_G	NOCALL	D.Low Probability	2.350291	.142792	5515.6	4.146023	.978781	551.314525		1.106897
O23	201322P9_G	G	A.Conservative	3.619202	.992032	6445.3	12.249492	10.241428	626.677732		.417044
O23	201694P4_G	NOCALL	D.Low Probability	2.698076	.992649	5337.5	76.284012	18.061303	506.551761		1.116247
O23	208825P7_G	NOCALL	I.Bad Spectrum	0	0	0	0	0	0		0
O23	209189P2_G	G	A.Conservative	3.694629	.998556	6277.1	40.977853	33.264748	601.480165		.417044
O23	210090P15_G	NOCALL	I.Bad Spectrum	0	0	0	0	0	0		0
O24	201322P9_G	NOCALL	D.Low Probability	1.987614	.504129	6445.3	6.34395	3.092365	593.412035		.665917
O24	201694P4_G	NOCALL	D.Low Probability	2.101144	.549259	5337.5	8.671316	3.371106	501.462021		.665917
O24	208825P7_G	NOCALL	I.Bad Spectrum	0	0	0	0	0	0		0
O24	209189P2_G	NOCALL	D.Low Probability	2.411489	.22178	6277.1	2.994778	1.411298	592.650661		.665917
O24	210090P15_G	NOCALL	I.Bad Spectrum	0	0	0	0	0	0		0
P01	201322P9_G	G	A.Conservative	.245567	.997643	6445.3	15.8144	16.766223	619.960833		.386608
P01	201694P4_G	G	A.Conservative	.215129	.999008	5337.5	18.936266	15.219405	496.219531		.386608
P01	208825P7_G	G	A.Conservative	-.505277	.998496	7129.7	9.372669	12.513828	678.855337		.386608
P01	209189P2_G	G	A.Conservative	.223616	.995914	6277.1	19.959033	20.344125	614.100908		.386608
P01	210090P15_G	NOCALL	I.Bad Spectrum	0	0	0	0	0	0		0
P02	201322P9_G	G	A.Conservative	1.15005	.997949	6445.3	7.9884	14.190587	681.518285		.385319
P02	201694P4_G	NOCALL	D.Low Probability	-.259989	.993888	5337.5	20.933022	7.683904	493.46673		.924308
P02	208825P7_G	G	A.Conservative	-.385581	.997669	7129.7	9.133939	13.560947	574.941353		.570961
P02	209189P2_G	G	A.Conservative	-.105706	.832632	6277.1	12.01052	8.405566	576.150355		.570961
P02	210090P15_G	NOCALL	I.Bad Spectrum	0	0	0	0	0	0		0
P03	201322P9_G	G	A.Conservative	.687501	.996529	6445.3	19.720981	16.614022	605.896743		.437353
P03	201694P4_G	G	A.Conservative	.402543	.998088	5337.5	29.723115	20.111854	531.312884		.437353
P03	208825P7_G	G	A.Conservative	1.338244	.997907	7129.7	10.502487	13.613953	502.755915		.63828
P03	209189P2_G	G	A.Conservative	.6852	.996658	6277.1	37.125047	30.278415	590.314299		.437353
P03	210090P15_G	NOCALL	D.Low Probability	.218374	.658317	5515.6	15.441995	4.089041	529.779793		1.093164
P04	201322P9_G	G	A.Conservative	2.245913	.992857	6445.3	28.174326	23.2987	613.361844		.530006
P04	201694P4_G	G	A.Conservative	1.160764	.995734	5337.5	13.13343	13.595224	496.978615		.355866
P04	208825P7_G	G	A.Conservative	1.861426	.965668	7129.7	7.369169	9.668515	568.88566		.530006
P04	209189P2_G	G	A.Conservative	.947134	.995907	6277.1	11.409891	16.583862	586.261559		.355866
P04	210090P15_G	G	B.Moderate	2.397339	.983302	5515.6	11.98292	7.940686	450.663474		.530006
P05	201322P9_G	G	A.Conservative	-1.320354	.997591	6445.3	25.886258	17.958386	645.19639		.547409
P05	201694P4_G	G	A.Conservative	-1.647817	.997599	5337.5	42.244531	23.655449	503.660625		.547409
P05	208825P7_G	G	A.Conservative	1.49161	.998508	7129.7	16.400198	15.07996	539.313736		.918377
P05	209189P2_G	G	A.Conservative	.430363	.92379	6277.1	8.126719	9.293257	480.890647		.397534
P05	210090P15_G	NOCALL	D.Low Probability	.38908	.990549	5515.6	22.027331	7.631032	506.474669		.918377
P06	201322P9_G	G	A.Conservative	.765297	.997854	6445.3	38.547543	20.796043	623.184733		.651303
P06	201694P4_G	G	A.Conservative	2.868849	.995732	5337.5	13.247625	12.132856	477.472744		.408696
P06	208825P7_G	G	A.Conservative	1.219564	.977733	7129.7	8.604403	9.7927	549.192466		.651303
P06	209189P2_G	G	A.Conservative	1.633139	.995683	6277.1	12.059965	14.700935	572.149541		.408696
P06	210090P15_G	G	B.Moderate	.5481	.955893	5515.6	21.082008	7.733928	515.708156		.791279
P07	201322P9_G	G	A.Conservative	-.616636	.933167	6445.3	15.876973	9.351199	577.824884		.633443
P07	201694P4_G	G	A.Conservative	-.06123	.946419	5337.5	7.939631	9.514192	428.142833		.404905
P07	208825P7_G	G	A.Conservative	-1.150802	.982753	7129.7	5.662047	9.84959	635.494293		.633443
P07	209189P2_G	G	A.Conservative	-.611795	.998466	6277.1	39.781949	22.644231	561.256505		.633443
P07	210090P15_G	G	B.Moderate	-.190137	.896219	5515.6	22.339975	7.294389	489.349963		.940325
P08	201322P9_G	G	A.Conservative	-.046398	.998687	6445.3	35.102275	30.638238	637.388606		.429849
P08	201694P4_G	G	A.Conservative	-.410724	.995319	5337.5	56.998249	39.568833	504.174193		.429849
P08	208825P7_G	G	A.Conservative	.424348	.999026	7129.7	7.011122	14.377254	608.12522		.429849
P08	209189P2_G	G	A.Conservative	-.043405	.99828	6277.1	86.790285	73.248165	620.719357		.429849
P08	210090P15_G	G	A.Conservative	-.397498	.989316	5515.6	44.381075	14.238763	528.561429		.985443
P09	201322P9_G	G	A.Conservative	1.732027	.994246	6445.3	12.735456	12.477406	659.060168		.449901
P09	201694P4_G	G	A.Conservative	1.862451	.997407	5337.5	28.285628	27.481897	569.384802		.449901
P09	208825P7_G	G	A.Conservative	.871877	.975463	7129.7	14.055547	9.772599	481.649924		1.002568
P09	209189P2_G	G	A.Conservative	1.737752	.998855	6277.1	29.237765	31.214615	642.581392		.449901
P09	210090P15_G	NOCALL	I.Bad Spectrum	0	0	0	0	0	0		0
P10	201322P9_G	G	A.Conservative	1.885663	.998397	6445.3	21.93302	16.057303	620.237575		.610921
P10	201694P4_G	G	A.Conservative	2.478837	.999177	5337.5	25.996597	14.506739	438.718005		.610921
P10	208825P7_G	G	A.Conservative	2.297376	.902148	7129.7	6.247926	9.037978	587.003789		.610921
P10	209189P2_G	G	A.Conservative	1.906652	.998478	6277.1	34.246892	24.134549	607.474325		.610921
P10	210090P15_G	NOCALL	I.Bad Spectrum	0	0	0	0	0	0		0
P11	201322P9_G	G	A.Conservative	1.204498	.96215	6445.3	9.280652	9.650424	616.875797		.383495
P11	201694P4_G	G	A.Conservative	1.812457	.995833	5337.5	13.750253	11.60784	452.76507		.383495
P11	208825P7_G	G	A.Conservative	1.990324	.997236	7129.7	15.73975	16.268489	732.305242		.580132
P11	209189P2_G	G	A.Conservative	1.220179	.99367	6277.1	14.999524	16.505266	603.719451		.383495
P11	210090P15_G	NOCALL	I.Bad Spectrum	0	0	0	0	0	0		0
P12	201322P9_G	G	A.Conservative	1.249574	.995181	6445.3	42.499746	22.233876	637.576738		.697095
P12	201694P4_G	G	A.Conservative	1.011569	.994689	5337.5	63.783646	26.724182	486.739813		.697095
P12	208825P7_G	G	A.Conservative	.795805	.993589	7129.7	10.996543	9.948137	558.317791		.697095
P12	209189P2_G	G	A.Conservative	1.249287	.996953	6277.1	108.674844	55.015854	620.991841		.697095
P12	210090P15_G	NOCALL	I.Bad Spectrum	0	0	0	0	0	0		0
P13	201322P9_G	NOCALL	D.Low Probability	-.312177	.655337	6445.3	9.108635	4.008609	616.26608		.862007
P13	201694P4_G	NOCALL	D.Low Probability	.320782	.327917	5337.5	5.743888	2.065386	446.381726		.862007
P13	208825P7_G	NOCALL	I.Bad Spectrum	0	0	0	0	0	0		0
P13	209189P2_G	NOCALL	D.Low Probability	-.070977	.446604	6277.1	6.490627	2.771765	586.616443		.862007
P13	210090P15_G	NOCALL	I.Bad Spectrum	0	0	0	0	0	0		0
P14	201322P9_G	G	A.Conservative	.796656	.997951	6445.3	21.522551	18.789419	647.457659		.407647
P14	201694P4_G	G	A.Conservative	.293047	.992199	5337.5	19.701006	13.952176	538.667719		.407647
P14	208825P7_G	G	A.Conservative	1.974466	.858164	7129.7	5.439457	8.62151	492.072042		.407647
P14	209189P2_G	G	A.Conservative	.792994	.997481	6277.1	47.272326	40.00023	627.954695		.407647
P14	210090P15_G	NOCALL	I.Bad Spectrum	0	0	0	0	0	0		0
P15	201322P9_G	G	A.Conservative	.444388	.996995	6445.3	22.415323	17.884142	713.489103		.558492
P15	201694P4_G	G	A.Conservative	2.312845	.997983	5337.5	20.111336	15.766456	482.109855		.407689
P15	208825P7_G	NOCALL	I.Bad Spectrum	0	0	0	0	0	0		0
P15	209189P2_G	G	A.Conservative	1.776706	.999275	6277.1	22.045464	25.728154	624.344329		.407689
P15	210090P15_G	NOCALL	D.Low Probability	.76636	.760064	5515.6	15.656161	4.636102	522.660978		1.087296
P16	201322P9_G	G	A.Conservative	1.676062	.868483	6445.3	13.400846	8.729932	587.290658		.58236
P16	201694P4_G	G	A.Conservative	2.236111	.999187	5337.5	28.973593	14.705437	442.462189		.58236
P16	208825P7_G	NOCALL	I.Bad Spectrum	0	0	0	0	0	0		0
P16	209189P2_G	G	A.Conservative	1.711418	.995402	6277.1	10.209829	13.646743	539.613049		.36631
P16	210090P15_G	NOCALL	I.Bad Spectrum	0	0	0	0	0	0		0
P17	201322P9_G	G	A.Conservative	1.408197	.99774	6445.3	21.578748	13.246367	618.192057		.60235
P17	201694P4_G	G	A.Conservative	1.396403	.992551	5337.5	32.929232	16.770135	505.07028		.60235
P17	208825P7_G	NOCALL	I.Bad Spectrum	0	0	0	0	0	0		0
P17	209189P2_G	G	A.Conservative	1.413194	.995663	6277.1	55.451013	33.094019	601.072351		.60235
P17	210090P15_G	NOCALL	D.Low Probability	.475816	.391276	5515.6	6.771251	2.438735	482.041068		.884618
P18	201322P9_G	G	A.Conservative	.432226	.934452	6445.3	13.820345	9.380239	569.371877		.553218
P18	201694P4_G	G	A.Conservative	.709102	.949044	5337.5	17.730703	9.538449	418.611729		.553218
P18	208825P7_G	NOCALL	I.Bad Spectrum	0	0	0	0	0	0		0
P18	209189P2_G	G	A.Conservative	.456187	.995382	6277.1	33.406539	21.91383	572.174082		.553218
P18	210090P15_G	NOCALL	I.Bad Spectrum	0	0	0	0	0	0		0
P19	201322P9_G	G	A.Conservative	-1.087956	.922565	6445.3	19.432604	9.266766	565.958556		.763239
P19	201694P4_G	NOCALL	D.Low Probability	-.815503	.991754	5337.5	31.044842	9.739498	468.526725		.83959
P19	208825P7_G	NOCALL	I.Bad Spectrum	0	0	0	0	0	0		0
P19	209189P2_G	G	A.Conservative	.746883	.809365	6277.1	6.966508	8.140649	550.843955		.345257
P19	210090P15_G	NOCALL	I.Bad Spectrum	0	0	0	0	0	0		0
P20	201322P9_G	G	A.Conservative	-.34243	.994808	6445.3	16.963238	11.383614	638.871074		.614607
P20	201694P4_G	NOCALL	D.Low Probability	-.281976	.59344	5337.5	10.922357	3.641539	531.900781		.947756
P20	208825P7_G	NOCALL	I.Bad Spectrum	0	0	0	0	0	0		0
P20	209189P2_G	G	A.Conservative	-.327584	.995954	6277.1	39.081382	25.372485	630.366038		.614607
P20	210090P15_G	NOCALL	I.Bad Spectrum	0	0	0	0	0	0		0
P21	201322P9_G	G	B.Moderate	1.665065	.910872	6445.3	14.410865	7.323561	591.240351		.804027
P21	201694P4_G	G	B.Moderate	2.473104	.964785	5337.5	19.009969	7.746161	452.330822		.804027
P21	208825P7_G	NOCALL	I.Bad Spectrum	0	0	0	0	0	0		0
P21	209189P2_G	G	A.Conservative	1.504075	.997507	6277.1	15.060474	13.812058	520.210114		.394523
P21	210090P15_G	NOCALL	I.Bad Spectrum	0	0	0	0	0	0		0
P22	201322P9_G	G	C.Aggressive	.205082	.919769	6445.3	10.661856	5.55266	521.79362		.784807
P22	201694P4_G	NOCALL	D.Low Probability	-.047182	.600231	5337.5	8.916527	3.656776	421.109121		.784807
P22	208825P7_G	NOCALL	I.Bad Spectrum	0	0	0	0	0	0		0
P22	209189P2_G	G	A.Conservative	.784466	.999492	6277.1	12.854141	13.791292	553.402107		.419088
P22	210090P15_G	NOCALL	I.Bad Spectrum	0	0	0	0	0	0		0
P23	201322P9_G	NOCALL	D.Low Probability	1.291035	.581386	6445.3	8.402148	3.551289	585.917718		.847797
P23	201694P4_G	NOCALL	D.Low Probability	1.97611	.571332	5337.5	10.314243	3.497882	458.063455		.847797
P23	208825P7_G	NOCALL	I.Bad Spectrum	0	0	0	0	0	0		0
P23	209189P2_G	G	A.Conservative	1.076898	.999434	6277.1	11.086407	10.258899	625.724358		.419889
P23	210090P15_G	NOCALL	I.Bad Spectrum	0	0	0	0	0	0		0
P24	201322P9_G	NOCALL	D.Low Probability	.542558	.681556	6445.3	6.233023	4.149134	592.378461		.728525
P24	201694P4_G	NOCALL	D.Low Probability	.989593	.540481	5337.5	6.474185	3.354041	456.533909		.728525
P24	208825P7_G	NOCALL	I.Bad Spectrum	0	0	0	0	0	0		0
P24	209189P2_G	NOCALL	D.Low Probability	.65491	.996132	6277.1	9.473393	6.090256	573.015148		.728525
P24	210090P15_G	NOCALL	I.Bad Spectrum	0	0	0	0	0	0		0
