# Supplementary material for: Gene expression-based screening for inhibitors of PDGFR signaling
Source: Genome Biol. 2008 Mar 1;9(3):R47. doi: 10.1186/gb-2008-9-3-r47 (PMC2397499; doi:10.1186/gb-2008-9-3-r47)
Supplement: Additional data file 1 — Primary screen data. [file gb-2008-9-3-r47-S1.zip › Primary_Screen_Data/ScreenData/ScreenASDI3/PLATE28055.1_0819.DTL]

Sequenom db=biomass genotype results details	Plate=28055, ExpNo=1	TimeStamp=0819	filename=PLATE28055.1_0819.DTL
well_position	assay_id	genotype_id	Call_Status_LU.description	max_shift	Call.score	Picked_Peaks.mass	Picked_Peaks.height	Picked_Peaks.snr	Picked_Peaks.resolution	Picked_Peaks.integral	Spectra.noise_std_dev
A01	201322P9_G	NOCALL	I.Bad Spectrum	0	0	0	0	0	0		0
A01	201694P4_G	NOCALL	I.Bad Spectrum	0	0	0	0	0	0		0
A01	208825P7_G	NOCALL	I.Bad Spectrum	0	0	0	0	0	0		0
A01	209189P2_G	NOCALL	I.Bad Spectrum	0	0	0	0	0	0		0
A01	210090P15_G	NOCALL	I.Bad Spectrum	0	0	0	0	0	0		0
A02	201322P9_G	NOCALL	I.Bad Spectrum	0	0	0	0	0	0		0
A02	201694P4_G	NOCALL	I.Bad Spectrum	0	0	0	0	0	0		0
A02	208825P7_G	NOCALL	I.Bad Spectrum	0	0	0	0	0	0		0
A02	209189P2_G	NOCALL	I.Bad Spectrum	0	0	0	0	0	0		0
A02	210090P15_G	NOCALL	I.Bad Spectrum	0	0	0	0	0	0		0
A03	201322P9_G	G	A.Conservative	.029118	.990407	6445.3	8.760547	12.043463	547.745413		.299697
A03	201694P4_G	G	A.Conservative	-.389474	.995013	5337.5	15.020303	17.684807	520.459462		.299697
A03	208825P7_G	G	A.Conservative	.565117	.996545	7129.7	10.602749	21.437463	566.227955		.299697
A03	209189P2_G	G	A.Conservative	.038373	.992807	6277.1	30.586757	41.064223	533.87746		.299697
A03	210090P15_G	NOCALL	D.Low Probability	.035892	.995536	5515.6	18.278519	8.935508	571.102111		.801195
A04	201322P9_G	NOCALL	D.Low Probability	-1.271344	.996297	6445.3	19.654441	15.668223	638.378351		.627784
A04	201694P4_G	G	A.Conservative	.270879	.996126	5337.5	21.598616	25.796036	600.490526		.294427
A04	208825P7_G	G	A.Conservative	.784716	.997608	7129.7	7.202459	14.610398	562.932944		.294427
A04	209189P2_G	G	A.Conservative	.504886	.99839	6277.1	40.320385	55.121477	648.581342		.294427
A04	210090P15_G	G	A.Conservative	-1.400075	.850201	5515.6	12.149515	8.570147	569.978181		.564837
A05	201322P9_G	G	A.Conservative	-.825007	.993035	6445.3	7.748638	11.676312	656.095469		.327618
A05	201694P4_G	G	A.Conservative	-1.070045	.996252	5337.5	17.386179	22.566366	613.787678		.327618
A05	208825P7_G	G	A.Conservative	-.393266	.998169	7129.7	9.127476	21.402218	640.005201		.327618
A05	209189P2_G	G	A.Conservative	-.813251	.996065	6277.1	33.051529	48.699609	636.529557		.327618
A05	210090P15_G	NOCALL	I.Bad Spectrum	0	0	0	0	0	0		0
A06	201322P9_G	G	A.Conservative	-3.184897	.915725	6445.3	5.430127	9.203243	679.80567		.247622
A06	201694P4_G	G	A.Conservative	-3.24483	.99573	5337.5	20.378668	29.5551	655.485789		.247622
A06	208825P7_G	G	A.Conservative	-3.10337	.997097	7129.7	6.580199	17.107852	603.618996		.247622
A06	209189P2_G	G	A.Conservative	-3.172217	.993239	6277.1	24.57549	40.674119	663.103814		.247622
A06	210090P15_G	NOCALL	D.Low Probability	-2.051362	.99558	5515.6	13.950785	8.506215	611.518637		.687673
A07	201322P9_G	G	A.Conservative	.783166	.995107	6445.3	17.64425	20.320065	561.844119		.432025
A07	201694P4_G	G	A.Conservative	.517836	.99353	5337.5	59.516589	58.239284	585.233352		.432025
A07	208825P7_G	G	A.Conservative	1.007852	.995856	7129.7	18.723103	23.737583	515.956208		.432025
A07	209189P2_G	G	A.Conservative	.787782	.996641	6277.1	71.063703	79.896288	547.357767		.432025
A07	210090P15_G	NOCALL	D.Low Probability	-.612168	.233174	5515.6	4.109324	1.549329	562.114142		.946995
A08	201322P9_G	G	A.Conservative	.078895	.99279	6445.3	27.806935	31.983987	602.486475		.373104
A08	201694P4_G	G	A.Conservative	-.34237	.993714	5337.5	92.510645	88.81465	581.969591		.373104
A08	208825P7_G	G	A.Conservative	.464906	.997103	7129.7	25.292529	32.428604	585.692664		.373104
A08	209189P2_G	G	A.Conservative	.082667	.997444	6277.1	83.699307	93.698047	586.639742		.373104
A08	210090P15_G	NOCALL	D.Low Probability	-.881173	.995027	5515.6	15.508726	7.228194	628.283766		.773948
A09	201322P9_G	G	A.Conservative	.981036	.995482	6445.3	25.666612	25.765598	612.129348		.421922
A09	201694P4_G	G	A.Conservative	.721764	.996692	5337.5	75.789415	64.445901	609.483675		.421922
A09	208825P7_G	G	A.Conservative	1.293787	.995986	7129.7	25.94346	28.851615	570.212397		.421922
A09	209189P2_G	G	A.Conservative	.986514	.997078	6277.1	76.535605	74.928363	598.602101		.421922
A09	210090P15_G	NOCALL	D.Low Probability	-.059127	.996161	5515.6	34.210379	13.609485	612.477908		.904557
A10	201322P9_G	G	A.Conservative	-.203505	.993911	6445.3	6.964242	10.486198	642.213395		.33334
A10	201694P4_G	G	A.Conservative	-.494873	.996981	5337.5	13.061066	16.558916	569.432054		.33334
A10	208825P7_G	G	A.Conservative	-.447623	.998703	7129.7	7.988701	19.242103	643.766571		.33334
A10	209189P2_G	G	A.Conservative	-.201751	.996994	6277.1	21.915834	32.179181	617.698246		.33334
A10	210090P15_G	NOCALL	I.Bad Spectrum	0	0	0	0	0	0		0
A11	201322P9_G	G	A.Conservative	-.020693	.997089	6445.3	16.194338	17.104663	641.128218		.377521
A11	201694P4_G	G	A.Conservative	-.438635	.997574	5337.5	48.834962	43.696004	606.385006		.377521
A11	208825P7_G	G	A.Conservative	-.076074	.998766	7129.7	16.877104	22.846217	659.398966		.377521
A11	209189P2_G	G	A.Conservative	-.021192	.997462	6277.1	53.881066	55.490872	626.300602		.377521
A11	210090P15_G	NOCALL	D.Low Probability	-1.674281	.996795	5515.6	21.19518	12.176006	615.723741		.725018
A12	201322P9_G	G	A.Conservative	-.07555	.99704	6445.3	22.922832	26.01207	661.702552		.353136
A12	201694P4_G	G	A.Conservative	-.211338	.996729	5337.5	62.666744	57.894711	644.620954		.353136
A12	208825P7_G	G	A.Conservative	-.026503	.998186	7129.7	21.484959	27.549115	622.610649		.353136
A12	209189P2_G	G	A.Conservative	-.070433	.99805	6277.1	65.77057	72.39497	644.015597		.353136
A12	210090P15_G	NOCALL	I.Bad Spectrum	0	0	0	0	0	0		0
A13	201322P9_G	G	A.Conservative	.382336	.995182	6445.3	20.503576	22.559875	622.202591		.38109
A13	201694P4_G	G	A.Conservative	.015019	.997343	5337.5	62.068365	58.569372	605.761156		.38109
A13	208825P7_G	G	A.Conservative	1.195265	.997264	7129.7	24.48664	29.678843	611.645785		.38109
A13	209189P2_G	G	A.Conservative	.388169	.996188	6277.1	65.08308	69.951045	605.089355		.38109
A13	210090P15_G	NOCALL	I.Bad Spectrum	0	0	0	0	0	0		0
A14	201322P9_G	G	A.Conservative	.569555	.997074	6445.3	8.077521	11.991225	568.709901		.316121
A14	201694P4_G	G	A.Conservative	-.037367	.998745	5337.5	27.22347	35.010509	545.559879		.316121
A14	208825P7_G	G	A.Conservative	1.990432	.999156	7129.7	7.807221	20.854707	546.588023		.316121
A14	209189P2_G	G	A.Conservative	.578029	.998019	6277.1	30.719694	44.623038	558.889855		.316121
A14	210090P15_G	G	A.Conservative	.010486	.991853	5515.6	8.194012	10.784058	555.429275		.316121
A15	201322P9_G	G	A.Conservative	-.639829	.86004	6445.3	5.888185	8.748089	701.700038		.322192
A15	201694P4_G	G	A.Conservative	-.907598	.996151	5337.5	14.625429	18.437597	661.951668		.322192
A15	208825P7_G	G	A.Conservative	-.108903	.998813	7129.7	9.452346	15.488267	716.906814		.322192
A15	209189P2_G	G	A.Conservative	-.646238	.997227	6277.1	23.929738	34.696535	680.61581		.322192
A15	210090P15_G	NOCALL	I.Bad Spectrum	0	0	0	0	0	0		0
A16	201322P9_G	G	A.Conservative	-2.267054	.996438	6445.3	20.091432	27.454739	778.567379		.284913
A16	201694P4_G	G	A.Conservative	-2.255197	.997441	5337.5	35.283949	40.904865	722.518005		.284913
A16	208825P7_G	G	A.Conservative	-2.663349	.997665	7129.7	19.945987	30.229959	702.126188		.284913
A16	209189P2_G	G	A.Conservative	-2.255789	.998076	6277.1	53.020309	70.654135	757.703585		.284913
A16	210090P15_G	NOCALL	D.Low Probability	-2.235883	.993873	5515.6	17.219782	9.326909	679.207497		.703639
A17	201322P9_G	G	A.Conservative	-1.331272	.993755	6445.3	5.472156	10.166851	749.963393		.273422
A17	201694P4_G	G	A.Conservative	-1.237837	.994007	5337.5	11.708416	18.511012	640.645786		.273422
A17	208825P7_G	G	A.Conservative	-1.414212	.999578	7129.7	6.977982	20.959744	672.323089		.273422
A17	209189P2_G	G	A.Conservative	-1.329274	.996369	6277.1	21.260543	38.573034	727.013188		.273422
A17	210090P15_G	NOCALL	I.Bad Spectrum	0	0	0	0	0	0		0
A18	201322P9_G	G	A.Conservative	.039609	.991989	6445.3	17.346822	20.487244	569.604631		.349614
A18	201694P4_G	G	A.Conservative	-.477437	.99747	5337.5	44.147264	43.965195	574.595976		.349614
A18	208825P7_G	G	A.Conservative	.241417	.996043	7129.7	19.52124	25.612694	547.575391		.349614
A18	209189P2_G	G	A.Conservative	.052132	.997309	6277.1	56.337097	64.844324	552.820178		.349614
A18	210090P15_G	NOCALL	D.Low Probability	-1.603671	.987502	5515.6	13.977115	6.790352	561.900687		.74141
A19	201322P9_G	G	A.Conservative	.022426	.998052	6445.3	19.118715	26.806458	742.57072		.358239
A19	201694P4_G	G	A.Conservative	.21071	.998702	5337.5	45.489051	54.642078	667.281743		.358239
A19	208825P7_G	G	A.Conservative	-.04349	.998834	7129.7	22.015782	33.847765	710.009451		.358239
A19	209189P2_G	G	A.Conservative	.024155	.997967	6277.1	58.614444	80.319337	722.647873		.358239
A19	210090P15_G	NOCALL	I.Bad Spectrum	0	0	0	0	0	0		0
A20	201322P9_G	G	A.Conservative	.148073	.998639	6445.3	30.847446	31.420763	703.482257		.397597
A20	201694P4_G	G	A.Conservative	.328429	.999346	5337.5	71.572479	62.012245	648.53437		.397597
A20	208825P7_G	G	A.Conservative	.218617	.998175	7129.7	28.317069	31.919153	619.192797		.397597
A20	209189P2_G	G	A.Conservative	.153538	.997967	6277.1	85.751162	85.206187	683.73675		.397597
A20	210090P15_G	NOCALL	D.Low Probability	-.438789	.996657	5515.6	41.522452	17.190476	594.638534		.845684
A21	201322P9_G	G	A.Conservative	-1.598545	.996677	6445.3	7.649115	13.400751	717.348159		.290303
A21	201694P4_G	G	A.Conservative	-2.623565	.996411	5337.5	18.703524	28.145748	620.60771		.290303
A21	208825P7_G	G	A.Conservative	-.755206	.999149	7129.7	7.088568	17.980221	686.047472		.290303
A21	209189P2_G	G	A.Conservative	-1.59973	.997745	6277.1	25.194772	43.156587	696.223589		.290303
A21	210090P15_G	NOCALL	D.Low Probability	-2.088796	.864337	5515.6	10.145212	5.277932	611.919114		.783559
A22	201322P9_G	G	A.Conservative	-.91774	.993099	6445.3	10.952663	14.320214	673.092722		.319764
A22	201694P4_G	G	A.Conservative	-1.806633	.997313	5337.5	23.965129	26.678783	662.274353		.319764
A22	208825P7_G	G	A.Conservative	-.274332	.999323	7129.7	12.033303	28.419435	618.347137		.319764
A22	209189P2_G	G	A.Conservative	-.909723	.995254	6277.1	39.537073	50.440056	656.007953		.319764
A22	210090P15_G	G	B.Moderate	-1.637323	.805574	5515.6	5.691418	6.501524	670.991808		.319764
A23	201322P9_G	NOCALL	I.Bad Spectrum	0	0	0	0	0	0		0
A23	201694P4_G	NOCALL	I.Bad Spectrum	0	0	0	0	0	0		0
A23	208825P7_G	NOCALL	I.Bad Spectrum	0	0	0	0	0	0		0
A23	209189P2_G	NOCALL	I.Bad Spectrum	0	0	0	0	0	0		0
A23	210090P15_G	NOCALL	I.Bad Spectrum	0	0	0	0	0	0		0
A24	201322P9_G	NOCALL	I.Bad Spectrum	0	0	0	0	0	0		0
A24	201694P4_G	NOCALL	I.Bad Spectrum	0	0	0	0	0	0		0
A24	208825P7_G	NOCALL	I.Bad Spectrum	0	0	0	0	0	0		0
A24	209189P2_G	NOCALL	I.Bad Spectrum	0	0	0	0	0	0		0
A24	210090P15_G	NOCALL	I.Bad Spectrum	0	0	0	0	0	0		0
B01	201322P9_G	NOCALL	I.Bad Spectrum	0	0	0	0	0	0		0
B01	201694P4_G	NOCALL	I.Bad Spectrum	0	0	0	0	0	0		0
B01	208825P7_G	NOCALL	I.Bad Spectrum	0	0	0	0	0	0		0
B01	209189P2_G	NOCALL	I.Bad Spectrum	0	0	0	0	0	0		0
B01	210090P15_G	NOCALL	I.Bad Spectrum	0	0	0	0	0	0		0
B02	201322P9_G	NOCALL	I.Bad Spectrum	0	0	0	0	0	0		0
B02	201694P4_G	NOCALL	I.Bad Spectrum	0	0	0	0	0	0		0
B02	208825P7_G	NOCALL	I.Bad Spectrum	0	0	0	0	0	0		0
B02	209189P2_G	NOCALL	I.Bad Spectrum	0	0	0	0	0	0		0
B02	210090P15_G	NOCALL	I.Bad Spectrum	0	0	0	0	0	0		0
B03	201322P9_G	G	A.Conservative	.42365	.992124	6445.3	8.969619	12.132342	599.543371		.298027
B03	201694P4_G	G	A.Conservative	-.073732	.997246	5337.5	26.793793	30.644891	558.494313		.298027
B03	208825P7_G	G	A.Conservative	.660559	.995966	7129.7	8.634429	15.104583	591.599383		.298027
B03	209189P2_G	G	A.Conservative	.419944	.994649	6277.1	35.740925	47.128696	579.666251		.298027
B03	210090P15_G	NOCALL	D.Low Probability	-.173054	.945522	5515.6	10.949321	5.782663	595.543631		.772383
B04	201322P9_G	G	A.Conservative	-.132199	.994683	6445.3	13.578397	18.427269	713.795973		.327025
B04	201694P4_G	G	A.Conservative	-.499674	.997623	5337.5	34.48832	39.875734	572.959994		.327025
B04	208825P7_G	G	A.Conservative	-.137085	.998612	7129.7	15.633195	23.410312	767.718221		.327025
B04	209189P2_G	G	A.Conservative	-.135548	.997729	6277.1	56.241374	74.504082	700.952509		.327025
B04	210090P15_G	NOCALL	D.Low Probability	-1.162146	.995405	5515.6	15.727986	7.585633	638.311569		.765146
B05	201322P9_G	G	A.Conservative	1.055638	.996745	6445.3	18.282373	24.358855	588.596537		.321667
B05	201694P4_G	G	A.Conservative	.475149	.996105	5337.5	53.618631	60.49845	574.239633		.321667
B05	208825P7_G	G	A.Conservative	1.529711	.9981	7129.7	19.027137	28.079009	595.89662		.321667
B05	209189P2_G	G	A.Conservative	1.057378	.998531	6277.1	60.072684	78.057597	573.232048		.321667
B05	210090P15_G	NOCALL	D.Low Probability	.941583	.256565	5515.6	3.107056	1.686185	596.5079		.62729
B06	201322P9_G	G	A.Conservative	.609599	.993445	6445.3	24.145252	24.705915	565.099794		.393597
B06	201694P4_G	G	A.Conservative	.114028	.997737	5337.5	66.221648	57.616681	579.230907		.393597
B06	208825P7_G	G	A.Conservative	1.06529	.997549	7129.7	20.091273	22.76068	517.328585		.393597
B06	209189P2_G	G	A.Conservative	.612941	.996624	6277.1	71.720767	71.595372	549.8142		.393597
B06	210090P15_G	NOCALL	D.Low Probability	-.500753	.638376	5515.6	8.438704	3.921134	625.717663		.857779
B07	201322P9_G	G	A.Conservative	-.675618	.99735	6445.3	19.041592	26.109738	654.406971		.326857
B07	201694P4_G	G	A.Conservative	-.68573	.998653	5337.5	42.146701	49.163235	651.343721		.326857
B07	208825P7_G	G	A.Conservative	-.976538	.997532	7129.7	19.388944	29.34155	724.951274		.326857
B07	209189P2_G	G	A.Conservative	-.676116	.996356	6277.1	47.115995	63.054709	636.135073		.326857
B07	210090P15_G	NOCALL	I.Bad Spectrum	0	0	0	0	0	0		0
B08	201322P9_G	G	A.Conservative	1.594434	.991925	6445.3	26.651032	29.399606	569.30323		.362813
B08	201694P4_G	G	A.Conservative	.75036	.996666	5337.5	76.577771	72.113606	578.102362		.362813
B08	208825P7_G	G	A.Conservative	2.743605	.997093	7129.7	30.145022	36.753493	495.534625		.362813
B08	209189P2_G	G	A.Conservative	1.593524	.997242	6277.1	92.189049	99.265364	554.309587		.362813
B08	210090P15_G	NOCALL	D.Low Probability	.574772	.372355	5515.6	5.801025	2.356817	576.511709		.916557
B09	201322P9_G	G	A.Conservative	.677555	.992941	6445.3	14.305129	20.562132	681.653506		.301499
B09	201694P4_G	G	A.Conservative	.341026	.994355	5337.5	40.749153	50.286228	592.132132		.301499
B09	208825P7_G	G	A.Conservative	1.017087	.998299	7129.7	11.948704	25.109374	589.6082		.301499
B09	209189P2_G	G	A.Conservative	.678076	.996897	6277.1	50.997699	71.622845	662.587147		.301499
B09	210090P15_G	NOCALL	D.Low Probability	-.223859	.342449	5515.6	4.765183	2.14096	643.00361		.825361
B10	201322P9_G	G	A.Conservative	1.059504	.991718	6445.3	18.240527	23.266779	639.649489		.339125
B10	201694P4_G	G	A.Conservative	.821933	.997592	5337.5	58.398079	62.96209	595.113282		.339125
B10	208825P7_G	G	A.Conservative	.603142	.9969	7129.7	21.551612	30.462246	635.974815		.339125
B10	209189P2_G	G	A.Conservative	1.063395	.997708	6277.1	56.65104	70.457375	622.176221		.339125
B10	210090P15_G	G	A.Conservative	-.052892	.994366	5515.6	20.061306	15.219155	559.383173		.493737
B11	201322P9_G	G	A.Conservative	1.652991	.996166	6445.3	28.1138	32.342155	615.676218		.368344
B11	201694P4_G	G	A.Conservative	1.227006	.997999	5337.5	73.800738	71.616512	609.449892		.368344
B11	208825P7_G	G	A.Conservative	1.855256	.9971	7129.7	23.71389	30.278567	537.365217		.368344
B11	209189P2_G	G	A.Conservative	1.656542	.996693	6277.1	78.065808	87.536887	599.372708		.368344
B11	210090P15_G	NOCALL	D.Low Probability	.807179	.99549	5515.6	32.879477	18.226582	599.749121		.857983
B12	201322P9_G	G	A.Conservative	-.065589	.990574	6445.3	23.396744	25.663283	549.674334		.354965
B12	201694P4_G	G	A.Conservative	-.423111	.995684	5337.5	67.359171	62.739846	567.61684		.354965
B12	208825P7_G	G	A.Conservative	.943347	.998405	7129.7	20.893762	25.416014	545.910901		.354965
B12	209189P2_G	G	A.Conservative	-.066233	.992345	6277.1	66.451827	71.089481	534.688747		.354965
B12	210090P15_G	NOCALL	D.Low Probability	-.709877	.989529	5515.6	26.565555	12.407167	589.966913		.744786
B13	201322P9_G	G	A.Conservative	.94357	.992169	6445.3	28.883734	26.654767	535.970376		.433466
B13	201694P4_G	G	A.Conservative	.568245	.997258	5337.5	86.655515	66.500007	534.778395		.433466
B13	208825P7_G	G	A.Conservative	1.34948	.997073	7129.7	23.365787	24.131003	484.594516		.433466
B13	209189P2_G	G	A.Conservative	.950854	.997503	6277.1	85.812445	77.026917	521.072063		.433466
B13	210090P15_G	NOCALL	D.Low Probability	.029792	.112428	5515.6	1.785983	.803309	560.870601		.727666
B14	201322P9_G	G	A.Conservative	.434915	.992252	6445.3	12.855934	14.275895	596.381026		.353713
B14	201694P4_G	G	A.Conservative	-.362066	.994611	5337.5	40.98041	37.574385	560.415086		.353713
B14	208825P7_G	G	A.Conservative	1.099142	.996391	7129.7	13.920654	18.630707	629.374003		.353713
B14	209189P2_G	G	A.Conservative	.443492	.997664	6277.1	42.606563	45.975115	579.674115		.353713
B14	210090P15_G	G	A.Conservative	-.244013	.994605	5515.6	11.605734	10.978286	586.554642		.353713
B15	201322P9_G	G	A.Conservative	2.583504	.993752	6445.3	23.873314	21.633439	592.374039		.44421
B15	201694P4_G	G	A.Conservative	2.046329	.997484	5337.5	81.181557	62.704319	616.860199		.44421
B15	208825P7_G	G	A.Conservative	2.689449	.996876	7129.7	25.417912	25.468316	536.032441		.44421
B15	209189P2_G	G	A.Conservative	2.58549	.99618	6277.1	76.041959	67.247412	575.872446		.44421
B15	210090P15_G	NOCALL	I.Bad Spectrum	0	0	0	0	0	0		0
B16	201322P9_G	G	A.Conservative	.127757	.989967	6445.3	14.45517	20.195343	616.504517		.288214
B16	201694P4_G	G	A.Conservative	-.329763	.996511	5337.5	44.726763	53.134295	635.134005		.288214
B16	208825P7_G	G	A.Conservative	.860571	.99833	7129.7	12.361558	22.130725	645.73526		.288214
B16	209189P2_G	G	A.Conservative	.131532	.995317	6277.1	46.883107	63.892482	601.624004		.288214
B16	210090P15_G	G	A.Conservative	-.816544	.996642	5515.6	46.18659	23.985091	639.067665		.740282
B17	201322P9_G	G	A.Conservative	1.41569	.997478	6445.3	25.269877	24.462595	557.610901		.389765
B17	201694P4_G	G	A.Conservative	1.57156	.997783	5337.5	58.350712	47.818713	607.126067		.389765
B17	208825P7_G	G	A.Conservative	1.343072	.996806	7129.7	24.790463	26.664565	507.062193		.389765
B17	209189P2_G	G	A.Conservative	1.418313	.997218	6277.1	62.496636	58.976506	543.984543		.389765
B17	210090P15_G	NOCALL	I.Bad Spectrum	0	0	0	0	0	0		0
B18	201322P9_G	G	A.Conservative	-.530925	.994785	6445.3	20.003803	23.745508	690.833049		.342974
B18	201694P4_G	G	A.Conservative	-.892824	.99723	5337.5	49.930354	50.572695	613.813883		.342974
B18	208825P7_G	G	A.Conservative	-.144931	.996825	7129.7	22.689852	29.762799	651.496649		.342974
B18	209189P2_G	G	A.Conservative	-.529068	.998038	6277.1	64.755038	75.028877	672.000766		.342974
B18	210090P15_G	NOCALL	D.Low Probability	-1.151623	.335623	5515.6	4.643919	2.124087	586.514516		.833914
B19	201322P9_G	G	A.Conservative	-.219513	.995306	6445.3	18.244346	26.310218	587.144556		.291825
B19	201694P4_G	G	A.Conservative	-.46477	.996351	5337.5	37.140383	45.807703	586.367252		.291825
B19	208825P7_G	G	A.Conservative	-.339817	.993684	7129.7	18.096023	28.783692	501.990739		.291825
B19	209189P2_G	G	A.Conservative	-.214387	.996242	6277.1	42.376709	59.673338	571.828926		.291825
B19	210090P15_G	NOCALL	D.Low Probability	-.694374	.992394	5515.6	33.195246	16.148535	623.762004		.774732
B20	201322P9_G	G	A.Conservative	1.608766	.995625	6445.3	27.957223	38.475399	612.930538		.370898
B20	201694P4_G	G	A.Conservative	1.42153	.997484	5337.5	53.302158	62.015571	615.905836		.370898
B20	208825P7_G	G	A.Conservative	1.516646	.99739	7129.7	29.743934	45.113792	605.878426		.370898
B20	209189P2_G	G	A.Conservative	1.607451	.997318	6277.1	76.587189	102.843202	596.644296		.370898
B20	210090P15_G	NOCALL	D.Low Probability	.909877	.430728	5515.6	5.290185	2.672797	612.727558		.774504
B21	201322P9_G	G	A.Conservative	1.623313	.996203	6445.3	20.317688	25.393145	661.010889		.370459
B21	201694P4_G	G	A.Conservative	1.050359	.995391	5337.5	38.944657	41.582085	621.848425		.370459
B21	208825P7_G	G	A.Conservative	1.859667	.997982	7129.7	23.271711	32.012681	624.182854		.370459
B21	209189P2_G	G	A.Conservative	1.622898	.99759	6277.1	65.982456	80.540089	643.858501		.370459
B21	210090P15_G	NOCALL	I.Bad Spectrum	0	0	0	0	0	0		0
B22	201322P9_G	G	A.Conservative	.962929	.99658	6445.3	23.666287	28.476853	647.418022		.332969
B22	201694P4_G	G	A.Conservative	.409629	.997595	5337.5	57.495898	58.203593	623.717611		.332969
B22	208825P7_G	G	A.Conservative	1.558927	.997212	7129.7	21.914043	29.347868	583.985367		.332969
B22	209189P2_G	G	A.Conservative	.961481	.998104	6277.1	77.544104	90.897195	630.471277		.332969
B22	210090P15_G	NOCALL	D.Low Probability	-.318263	.994761	5515.6	26.372025	12.19187	612.706751		.779852
B23	201322P9_G	NOCALL	I.Bad Spectrum	0	0	0	0	0	0		0
B23	201694P4_G	NOCALL	I.Bad Spectrum	0	0	0	0	0	0		0
B23	208825P7_G	NOCALL	I.Bad Spectrum	0	0	0	0	0	0		0
B23	209189P2_G	NOCALL	I.Bad Spectrum	0	0	0	0	0	0		0
B23	210090P15_G	NOCALL	I.Bad Spectrum	0	0	0	0	0	0		0
B24	201322P9_G	NOCALL	I.Bad Spectrum	0	0	0	0	0	0		0
B24	201694P4_G	NOCALL	I.Bad Spectrum	0	0	0	0	0	0		0
B24	208825P7_G	NOCALL	I.Bad Spectrum	0	0	0	0	0	0		0
B24	209189P2_G	NOCALL	I.Bad Spectrum	0	0	0	0	0	0		0
B24	210090P15_G	NOCALL	I.Bad Spectrum	0	0	0	0	0	0		0
C01	201322P9_G	G	A.Conservative	2.163984	.996429	6445.3	26.040254	26.273134	543.251702		.412398
C01	201694P4_G	G	A.Conservative	1.31531	.996592	5337.5	67.763963	58.420901	584.31214		.412398
C01	208825P7_G	G	A.Conservative	2.052042	.997491	7129.7	26.613969	29.630401	579.361434		.412398
C01	209189P2_G	G	A.Conservative	2.172702	.997955	6277.1	70.887775	69.819778	527.522823		.412398
C01	210090P15_G	NOCALL	D.Low Probability	.666166	.199799	5515.6	3.60123	1.336399	595.181266		.861578
C02	201322P9_G	G	A.Conservative	1.277459	.993942	6445.3	24.000254	27.054686	575.556973		.344216
C02	201694P4_G	NOCALL	D.Low Probability	.309395	.992097	5337.5	43.670969	17.039944	584.763619		.89785
C02	208825P7_G	G	A.Conservative	1.98551	.996691	7129.7	21.539106	27.081778	553.743667		.344216
C02	209189P2_G	G	A.Conservative	1.096612	.996818	6277.1	23.17394	25.432526	619.563329		.344216
C02	210090P15_G	NOCALL	D.Low Probability	.528429	.286282	5515.6	4.52276	1.809334	517.664438		.89785
C03	201322P9_G	G	A.Conservative	3.141107	.99435	6445.3	26.051301	23.148081	620.133257		.425771
C03	201694P4_G	G	A.Conservative	2.288801	.994125	5337.5	79.096221	59.486131	597.862941		.425771
C03	208825P7_G	G	A.Conservative	4.033854	.998261	7129.7	27.85418	27.509922	596.517057		.425771
C03	209189P2_G	G	A.Conservative	3.144146	.997751	6277.1	102.43369	88.724528	602.917695		.425771
C03	210090P15_G	NOCALL	D.Low Probability	2.000679	.980944	5515.6	18.830711	6.874817	608.450627		.929572
C04	201322P9_G	G	A.Conservative	3.073305	.994124	6445.3	20.891408	21.257355	619.479856		.380524
C04	201694P4_G	G	A.Conservative	2.279728	.997251	5337.5	86.955926	75.433125	612.8536		.380524
C04	208825P7_G	G	A.Conservative	3.522752	.997004	7129.7	23.331919	26.277185	540.059264		.380524
C04	209189P2_G	G	A.Conservative	3.074826	.996802	6277.1	82.966134	82.377534	602.936726		.380524
C04	210090P15_G	NOCALL	D.Low Probability	1.600663	.489091	5515.6	7.271946	3.030485	594.9367		.938086
C05	201322P9_G	G	A.Conservative	2.294479	.995847	6445.3	16.210327	18.405799	619.777072		.365822
C05	201694P4_G	G	A.Conservative	1.552477	.99581	5337.5	64.784152	61.881804	628.243595		.365822
C05	208825P7_G	G	A.Conservative	2.931497	.996983	7129.7	15.325255	19.348058	503.998459		.365822
C05	209189P2_G	G	A.Conservative	2.299844	.994933	6277.1	81.395921	90.031215	604.85265		.365822
C05	210090P15_G	NOCALL	D.Low Probability	.756231	.3132	5515.6	4.771599	2.002719	613.097408		.908663
C06	201322P9_G	G	A.Conservative	2.024323	.996621	6445.3	25.612273	26.863869	568.382297		.359194
C06	201694P4_G	G	A.Conservative	1.121213	.996598	5337.5	75.057918	66.843728	558.0748		.359194
C06	208825P7_G	G	A.Conservative	3.123325	.998398	7129.7	27.40762	31.904087	547.911148		.359194
C06	209189P2_G	G	A.Conservative	2.028598	.996537	6277.1	82.787623	84.681592	550.643121		.359194
C06	210090P15_G	NOCALL	D.Low Probability	.38307	.995109	5515.6	19.564234	9.579453	576.614158		.793759
C07	201322P9_G	G	A.Conservative	2.018882	.989886	6445.3	27.436326	27.448872	502.749914		.404046
C07	201694P4_G	G	A.Conservative	1.688106	.99716	5337.5	68.310019	57.340099	565.810176		.404046
C07	208825P7_G	G	A.Conservative	2.81177	.997591	7129.7	26.479411	29.515839	469.663978		.404046
C07	209189P2_G	G	A.Conservative	2.028437	.997306	6277.1	74.180671	72.274581	488.736948		.404046
C07	210090P15_G	NOCALL	D.Low Probability	1.799374	.085965	5515.6	1.104072	.672106	574.795625		.585725
C08	201322P9_G	G	A.Conservative	.62393	.998569	6445.3	14.756091	19.903153	610.669114		.347475
C08	201694P4_G	G	A.Conservative	.188427	.998096	5337.5	36.694964	42.398843	592.990483		.347475
C08	208825P7_G	G	A.Conservative	.655864	.996674	7129.7	16.189182	23.991849	625.892549		.347475
C08	209189P2_G	G	A.Conservative	.61802	.997389	6277.1	38.163726	50.294095	594.632187		.347475
C08	210090P15_G	G	A.Conservative	.25813	.873795	5515.6	7.432725	8.806686	620.343129		.347475
C09	201322P9_G	G	A.Conservative	2.246779	.994477	6445.3	17.416174	20.394909	617.331445		.367401
C09	201694P4_G	G	A.Conservative	1.49491	.995655	5337.5	56.811129	56.37508	631.301772		.367401
C09	208825P7_G	G	A.Conservative	2.748018	.996838	7129.7	19.551773	25.343681	549.98778		.367401
C09	209189P2_G	G	A.Conservative	2.255259	.99677	6277.1	66.942651	76.448646	602.075959		.367401
C09	210090P15_G	NOCALL	D.Low Probability	1.258092	.190682	5515.6	2.732952	1.271984	609.612522		.729991
C10	201322P9_G	G	A.Conservative	2.316979	.991437	6445.3	26.250607	31.896705	595.950194		.372607
C10	201694P4_G	G	A.Conservative	1.304747	.997177	5337.5	53.432651	55.832169	626.444648		.372607
C10	208825P7_G	G	A.Conservative	3.148965	.998807	7129.7	31.187546	41.607361	603.481411		.372607
C10	209189P2_G	G	A.Conservative	2.315427	.996994	6277.1	71.245641	84.604386	582.129915		.372607
C10	210090P15_G	NOCALL	D.Low Probability	1.475473	.285133	5515.6	2.489767	1.791323	650.00219		.517423
C11	201322P9_G	G	A.Conservative	.684938	.995186	6445.3	14.095346	16.908107	567.636016		.341671
C11	201694P4_G	G	A.Conservative	.041415	.998076	5337.5	66.4872	68.018023	567.056774		.341671
C11	208825P7_G	G	A.Conservative	1.705287	.997185	7129.7	14.822958	19.650069	509.285808		.341671
C11	209189P2_G	G	A.Conservative	.691595	.996941	6277.1	56.758836	66.453546	553.87323		.341671
C11	210090P15_G	NOCALL	D.Low Probability	-.881712	.233112	5515.6	3.095339	1.584746	552.529014		.692707
C12	201322P9_G	G	A.Conservative	1.905502	.993295	6445.3	19.560972	20.798593	559.196872		.396372
C12	201694P4_G	G	A.Conservative	1.733047	.995663	5337.5	79.196704	70.464591	579.023822		.396372
C12	208825P7_G	G	A.Conservative	2.293205	.996142	7129.7	22.65741	26.843696	520.949543		.396372
C12	209189P2_G	G	A.Conservative	1.90684	.996224	6277.1	91.832079	95.070285	544.454864		.396372
C12	210090P15_G	NOCALL	D.Low Probability	.809498	.99254	5515.6	21.120828	9.594051	604.734553		.902444
C13	201322P9_G	G	A.Conservative	2.576992	.996036	6445.3	12.987644	14.006587	530.842851		.393498
C13	201694P4_G	G	A.Conservative	1.916831	.997416	5337.5	47.110725	42.836826	573.714118		.393498
C13	208825P7_G	G	A.Conservative	2.308754	.996118	7129.7	14.816738	17.735651	519.409227		.393498
C13	209189P2_G	G	A.Conservative	2.579868	.997406	6277.1	45.700511	48.037277	516.789553		.393498
C13	210090P15_G	NOCALL	I.Bad Spectrum	0	0	0	0	0	0		0
C14	201322P9_G	G	A.Conservative	2.780954	.994133	6445.3	28.858863	28.291157	629.759095		.425195
C14	201694P4_G	G	A.Conservative	2.270243	.997221	5337.5	103.131772	86.318296	617.976963		.425195
C14	208825P7_G	G	A.Conservative	3.510475	.997921	7129.7	28.849831	31.228738	551.803281		.425195
C14	209189P2_G	G	A.Conservative	2.784621	.997478	6277.1	93.332779	89.319814	612.545105		.425195
C14	210090P15_G	NOCALL	D.Low Probability	.990257	.211768	5515.6	3.253954	1.414014	576.832373		.903126
C15	201322P9_G	G	A.Conservative	2.165825	.994392	6445.3	17.64463	21.905497	693.439738		.372007
C15	201694P4_G	G	A.Conservative	1.795524	.996825	5337.5	43.202278	45.10478	643.443295		.372007
C15	208825P7_G	G	A.Conservative	2.498761	.998919	7129.7	20.785536	28.602822	657.676125		.372007
C15	209189P2_G	G	A.Conservative	2.165122	.994081	6277.1	56.760486	68.67011	672.634267		.372007
C15	210090P15_G	NOCALL	D.Low Probability	.981862	.995864	5515.6	36.955334	20.243328	609.509495		.72748
C16	201322P9_G	G	A.Conservative	4.499445	.993113	6445.3	22.100222	19.302734	444.892191		.427432
C16	201694P4_G	G	A.Conservative	3.148946	.993088	5337.5	84.811982	62.636309	469.983007		.427432
C16	208825P7_G	G	A.Conservative	5.645988	.989545	7129.7	26.363928	25.606774	416.313194		.427432
C16	209189P2_G	G	A.Conservative	4.503424	.996268	6277.1	82.354189	70.107672	432.06123		.427432
C16	210090P15_G	NOCALL	D.Low Probability	1.569851	.51647	5515.6	7.798357	3.174309	561.566439		1.011335
C17	201322P9_G	G	A.Conservative	-.154436	.994961	6445.3	11.968641	16.430893	666.975957		.298973
C17	201694P4_G	G	A.Conservative	-1.004724	.988659	5337.5	44.049809	51.538217	601.773419		.298973
C17	208825P7_G	G	A.Conservative	-.303248	.998487	7129.7	16.008437	24.294005	640.517706		.298973
C17	209189P2_G	G	A.Conservative	-.152411	.9973	6277.1	42.788518	57.328631	647.947965		.298973
C17	210090P15_G	NOCALL	D.Low Probability	-1.279334	.990594	5515.6	13.233815	7.387676	648.187599		.687752
C18	201322P9_G	G	A.Conservative	.029547	.990829	6445.3	13.043835	18.243673	655.905928		.309064
C18	201694P4_G	G	A.Conservative	-.755261	.997434	5337.5	41.561597	49.286899	599.232105		.309064
C18	208825P7_G	G	A.Conservative	1.036846	.999056	7129.7	13.401312	20.74576	589.560485		.309064
C18	209189P2_G	G	A.Conservative	.028705	.998027	6277.1	41.993312	57.291715	639.315561		.309064
C18	210090P15_G	NOCALL	D.Low Probability	-.963871	.202896	5515.6	1.507494	1.315454	630.349902		.423455
C19	201322P9_G	G	A.Conservative	2.667713	.992807	6445.3	12.102256	12.677329	551.650059		.380499
C19	201694P4_G	G	A.Conservative	2.048006	.996522	5337.5	43.457313	38.676977	571.878462		.380499
C19	208825P7_G	G	A.Conservative	3.277078	.995407	7129.7	12.945287	15.023235	481.050208		.380499
C19	209189P2_G	G	A.Conservative	2.673328	.996331	6277.1	56.970488	58.21316	538.793662		.380499
C19	210090P15_G	NOCALL	D.Low Probability	.851935	.993504	5515.6	24.739209	11.007888	615.236669		.866674
C20	201322P9_G	G	A.Conservative	4.003178	.994156	6445.3	27.171236	26.203411	479.930678		.433872
C20	201694P4_G	G	A.Conservative	3.130341	.997003	5337.5	63.194099	52.15233	507.25266		.433872
C20	208825P7_G	G	A.Conservative	5.136473	.998009	7129.7	23.699359	25.208484	420.092516		.433872
C20	209189P2_G	G	A.Conservative	4.00244	.99641	6277.1	70.134621	66.049571	466.581595		.433872
C20	210090P15_G	NOCALL	D.Low Probability	1.467524	.179866	5515.6	2.899521	1.20266	547.023984		.921974
C21	201322P9_G	G	A.Conservative	3.662401	.996707	6445.3	26.098492	21.484704	520.347208		.394709
C21	201694P4_G	G	A.Conservative	2.849821	.996395	5337.5	63.728254	43.701089	573.901647		.394709
C21	208825P7_G	G	A.Conservative	4.422594	.996599	7129.7	24.678162	22.825532	458.104207		.394709
C21	209189P2_G	G	A.Conservative	3.665998	.997856	6277.1	71.485284	57.219983	507.60511		.394709
C21	210090P15_G	NOCALL	D.Low Probability	1.760914	.995742	5515.6	26.462514	11.221778	589.851435		.852307
C22	201322P9_G	G	A.Conservative	1.828391	.995379	6445.3	19.726093	24.529307	585.363486		.347916
C22	201694P4_G	G	A.Conservative	.966646	.996502	5337.5	56.288937	60.286845	568.065997		.347916
C22	208825P7_G	G	A.Conservative	2.74338	.997426	7129.7	22.376009	30.564672	542.655691		.347916
C22	209189P2_G	G	A.Conservative	1.830023	.996725	6277.1	81.807736	99.436744	569.945616		.347916
C22	210090P15_G	NOCALL	D.Low Probability	.808171	.429672	5515.6	6.976643	2.705908	609.614066		.913159
C23	201322P9_G	G	A.Conservative	-.458042	.995551	6445.3	21.5364	27.911087	625.773487		.30214
C23	201694P4_G	G	A.Conservative	-.963549	.996126	5337.5	26.520585	29.10979	622.634521		.30214
C23	208825P7_G	G	A.Conservative	-.195523	.998659	7129.7	19.676027	28.30503	672.988687		.30214
C23	209189P2_G	G	A.Conservative	-.437038	.996439	6277.1	29.368471	37.109876	620.622826		.30214
C23	210090P15_G	NOCALL	I.Bad Spectrum	0	0	0	0	0	0		0
C24	201322P9_G	G	A.Conservative	-1.083775	.983263	6445.3	5.86306	9.896368	679.352005		.287951
C24	201694P4_G	NOCALL	D.Low Probability	-1.700087	.234297	5337.5	2.479336	1.52125	634.036172		.699669
C24	208825P7_G	NOCALL	I.Bad Spectrum	0	0	0	0	0	0		0
C24	209189P2_G	G	A.Conservative	-.889379	.997586	6277.1	12.20774	20.150193	721.639985		.287951
C24	210090P15_G	G	C.Aggressive	-1.728476	.998724	5515.6	9.93205	6.249457	608.895721		.699669
D01	201322P9_G	G	A.Conservative	2.2427	.993016	6445.3	33.41375	29.824928	551.71052		.428951
D01	201694P4_G	G	A.Conservative	1.650102	.99623	5337.5	100.261545	75.927519	573.575071		.428951
D01	208825P7_G	G	A.Conservative	2.842288	.996723	7129.7	33.056757	32.736536	487.457532		.428951
D01	209189P2_G	G	A.Conservative	2.243771	.996759	6277.1	104.246147	90.724571	537.84515		.428951
D01	210090P15_G	NOCALL	D.Low Probability	.464875	.315645	5515.6	5.783793	2.010624	563.318467		1.004689
D02	201322P9_G	G	A.Conservative	3.826828	.994132	6445.3	22.121785	21.322002	466.666173		.42713
D02	201694P4_G	NOCALL	D.Low Probability	.721411	.991628	5337.5	17.730122	6.959513	525.252638		.931586
D02	208825P7_G	G	A.Conservative	4.94594	.998496	7129.7	22.526642	23.990908	433.542859		.42713
D02	209189P2_G	G	A.Conservative	3.777528	.994045	6277.1	17.690815	16.643096	473.455298		.42713
D02	210090P15_G	NOCALL	D.Low Probability	.983024	.412018	5515.6	6.340173	2.550609	496.261058		.931586
D03	201322P9_G	G	A.Conservative	1.078234	.989747	6445.3	13.018293	13.535445	610.298288		.389453
D03	201694P4_G	G	A.Conservative	.380693	.996897	5337.5	56.345297	49.537407	618.149359		.389453
D03	208825P7_G	G	A.Conservative	2.035844	.997914	7129.7	13.828557	16.296146	539.483698		.389453
D03	209189P2_G	G	A.Conservative	1.085978	.998685	6277.1	54.706762	55.450673	593.602979		.389453
D03	210090P15_G	NOCALL	D.Low Probability	.307516	.988948	5515.6	26.281751	10.85834	606.898103		.941718
D04	201322P9_G	G	A.Conservative	.170339	.994113	6445.3	13.345094	21.073098	684.569074		.303926
D04	201694P4_G	G	A.Conservative	-.331347	.998372	5337.5	39.995556	54.462875	661.367456		.303926
D04	208825P7_G	G	A.Conservative	.697231	.997727	7129.7	13.945922	24.105852	611.906071		.303926
D04	209189P2_G	G	A.Conservative	.169568	.998262	6277.1	41.236858	63.674297	667.93453		.303926
D04	210090P15_G	NOCALL	D.Low Probability	-1.080324	.995522	5515.6	15.480269	7.971936	607.043846		.760027
D05	201322P9_G	G	A.Conservative	-.218365	.996287	6445.3	7.61387	10.408128	602.928768		.297021
D05	201694P4_G	G	A.Conservative	-1.260697	.996687	5337.5	22.271281	25.76272	552.729494		.297021
D05	208825P7_G	G	A.Conservative	.28987	.998707	7129.7	7.275537	15.28576	601.017876		.297021
D05	209189P2_G	G	A.Conservative	-.213316	.995097	6277.1	25.455833	33.927896	585.915069		.297021
D05	210090P15_G	NOCALL	I.Bad Spectrum	0	0	0	0	0	0		0
D06	201322P9_G	G	A.Conservative	.333987	.988951	6445.3	17.102645	18.147802	559.652104		.368984
D06	201694P4_G	G	A.Conservative	-.100485	.994028	5337.5	64.025227	57.728373	545.210244		.368984
D06	208825P7_G	G	A.Conservative	1.116286	.996948	7129.7	17.78632	20.916468	531.688702		.368984
D06	209189P2_G	G	A.Conservative	.342475	.996595	6277.1	66.874611	69.217634	545.312859		.368984
D06	210090P15_G	NOCALL	D.Low Probability	-.216872	.979018	5515.6	18.561502	7.735026	563.232551		.873424
D07	201322P9_G	G	A.Conservative	1.531905	.991118	6445.3	20.794024	23.037552	540.183386		.380409
D07	201694P4_G	G	A.Conservative	.962442	.997705	5337.5	74.486726	70.596655	576.161353		.380409
D07	208825P7_G	G	A.Conservative	2.112246	.994724	7129.7	20.928074	25.568444	484.392265		.380409
D07	209189P2_G	G	A.Conservative	1.535285	.997631	6277.1	70.554974	76.331907	526.350999		.380409
D07	210090P15_G	NOCALL	D.Low Probability	.673783	.992167	5515.6	34.242491	13.979226	562.003408		.9172
D08	201322P9_G	G	A.Conservative	1.630884	.995563	6445.3	24.582097	26.056174	620.715909		.366911
D08	201694P4_G	G	A.Conservative	.609425	.997133	5337.5	66.62001	60.013982	572.768636		.366911
D08	208825P7_G	G	A.Conservative	2.290945	.997626	7129.7	25.159002	29.556892	570.255248		.366911
D08	209189P2_G	G	A.Conservative	1.632786	.997706	6277.1	83.883837	86.729453	604.107786		.366911
D08	210090P15_G	NOCALL	D.Low Probability	.64942	.392544	5515.6	5.454281	2.468917	606.484235		.777829
D09	201322P9_G	G	A.Conservative	.528814	.990144	6445.3	16.695187	18.169219	605.818885		.353159
D09	201694P4_G	G	A.Conservative	-.21289	.996372	5337.5	48.408357	44.123706	564.012388		.353159
D09	208825P7_G	G	A.Conservative	1.455638	.996475	7129.7	16.762345	20.366328	543.703071		.353159
D09	209189P2_G	G	A.Conservative	.53891	.996798	6277.1	53.43059	56.606827	591.701882		.353159
D09	210090P15_G	G	A.Conservative	-.074531	.989903	5515.6	10.864099	10.189147	584.963605		.353159
D10	201322P9_G	G	A.Conservative	2.265217	.993955	6445.3	16.701421	21.081389	754.454544		.331798
D10	201694P4_G	G	A.Conservative	1.326536	.997307	5337.5	60.432638	65.38465	737.70542		.331798
D10	208825P7_G	G	A.Conservative	3.387922	.998246	7129.7	17.552957	24.413923	594.226078		.331798
D10	209189P2_G	G	A.Conservative	2.266308	.997048	6277.1	61.522054	75.840269	731.266204		.331798
D10	210090P15_G	NOCALL	D.Low Probability	-.863366	.221716	5515.6	2.934072	1.50926	577.796451		.725982
D11	201322P9_G	G	A.Conservative	-1.287068	.99373	6445.3	8.04996	12.409551	643.781899		.25403
D11	201694P4_G	G	A.Conservative	-1.937801	.996939	5337.5	33.186102	43.511872	610.0202		.25403
D11	208825P7_G	G	A.Conservative	-.027581	.998369	7129.7	8.492428	17.545737	592.224629		.25403
D11	209189P2_G	G	A.Conservative	-1.286643	.997621	6277.1	34.294176	51.574337	627.322078		.25403
D11	210090P15_G	NOCALL	D.Low Probability	-1.298237	.262139	5515.6	3.000238	1.691105	650.448203		.59721
D12	201322P9_G	G	A.Conservative	-.756865	.989616	6445.3	10.85976	16.097921	647.661386		.272277
D12	201694P4_G	G	A.Conservative	-1.629002	.996727	5337.5	44.317245	55.813652	614.331549		.272277
D12	208825P7_G	G	A.Conservative	-.042432	.998406	7129.7	14.384396	23.6139	672.779849		.272277
D12	209189P2_G	G	A.Conservative	-.753647	.996416	6277.1	52.19916	75.471233	627.139912		.272277
D12	210090P15_G	NOCALL	D.Low Probability	-1.752697	.993361	5515.6	14.148688	8.059777	595.174366		.735815
D13	201322P9_G	G	A.Conservative	1.858242	.993555	6445.3	18.872111	18.135661	602.188939		.393835
D13	201694P4_G	G	A.Conservative	1.221454	.997048	5337.5	53.231497	43.282772	595.019534		.393835
D13	208825P7_G	G	A.Conservative	2.814981	.998154	7129.7	19.935446	21.291677	578.372175		.393835
D13	209189P2_G	G	A.Conservative	1.863123	.998137	6277.1	61.835263	57.923473	585.640071		.393835
D13	210090P15_G	NOCALL	D.Low Probability	1.394348	.992272	5515.6	37.623605	18.144869	587.008787		.914083
D14	201322P9_G	G	A.Conservative	1.90677	.997916	6445.3	18.622649	22.451346	630.718549		.350981
D14	201694P4_G	G	A.Conservative	.802991	.997223	5337.5	49.685127	50.684916	542.192532		.350981
D14	208825P7_G	G	A.Conservative	2.562933	.998108	7129.7	18.901812	25.256707	564.987309		.350981
D14	209189P2_G	G	A.Conservative	1.908454	.996959	6277.1	57.83874	67.99485	619.732785		.350981
D14	210090P15_G	NOCALL	D.Low Probability	.223583	.284076	5515.6	2.56986	1.79822	632.145382		.560092
D15	201322P9_G	G	A.Conservative	1.337185	.995536	6445.3	10.258224	17.479458	643.175155		.315961
D15	201694P4_G	G	A.Conservative	.28945	.996443	5337.5	43.503986	63.699199	636.470078		.315961
D15	208825P7_G	G	A.Conservative	2.486877	.996133	7129.7	10.636844	19.797157	539.282954		.315961
D15	209189P2_G	G	A.Conservative	1.342518	.995516	6277.1	45.642735	76.054119	624.918728		.315961
D15	210090P15_G	NOCALL	D.Low Probability	.038625	.897809	5515.6	9.480223	5.427394	633.845211		.704356
D16	201322P9_G	G	A.Conservative	-1.012106	.993007	6445.3	14.461459	22.014168	726.977259		.328951
D16	201694P4_G	G	A.Conservative	-2.115817	.997421	5337.5	47.052462	61.046358	667.38685		.328951
D16	208825P7_G	G	A.Conservative	-.160953	.998627	7129.7	16.699122	27.942961	650.964884		.328951
D16	209189P2_G	G	A.Conservative	-1.026434	.997775	6277.1	42.636829	63.390362	707.63001		.328951
D16	210090P15_G	NOCALL	D.Low Probability	-1.37697	.389203	5515.6	3.840645	2.434061	640.748713		.643407
D17	201322P9_G	G	A.Conservative	.555492	.996614	6445.3	9.230883	13.009131	712.816095		.328362
D17	201694P4_G	G	A.Conservative	-.043775	.995964	5337.5	32.056316	37.951443	620.038529		.328362
D17	208825P7_G	G	A.Conservative	.340066	.999225	7129.7	12.748669	22.348843	705.468209		.328362
D17	209189P2_G	G	A.Conservative	.554346	.997672	6277.1	36.849683	50.609542	692.271844		.328362
D17	210090P15_G	G	A.Conservative	-.030121	.997563	5515.6	10.660421	12.988087	660.555029		.328362
D18	201322P9_G	G	A.Conservative	-1.005166	.994181	6445.3	7.835633	10.239211	615.557107		.315079
D18	201694P4_G	G	A.Conservative	-1.790793	.996963	5337.5	29.058456	32.434161	620.539631		.315079
D18	208825P7_G	G	A.Conservative	-.431273	.998804	7129.7	9.422782	14.550578	577.139212		.315079
D18	209189P2_G	G	A.Conservative	-1.001543	.995412	6277.1	30.596298	39.032196	598.066777		.315079
D18	210090P15_G	NOCALL	D.Low Probability	-2.127026	.924644	5515.6	9.827618	5.602462	636.318529		.783424
D19	201322P9_G	G	A.Conservative	2.051131	.992019	6445.3	16.607402	17.025354	544.06318		.408077
D19	201694P4_G	G	A.Conservative	1.46565	.996644	5337.5	57.922442	50.754402	582.143499		.408077
D19	208825P7_G	G	A.Conservative	2.774367	.997377	7129.7	19.948737	22.566931	486.636379		.408077
D19	209189P2_G	G	A.Conservative	2.057663	.997273	6277.1	65.864399	65.926241	528.870446		.408077
D19	210090P15_G	NOCALL	D.Low Probability	.732384	.992589	5515.6	28.451165	12.523252	602.782339		.894832
D20	201322P9_G	G	A.Conservative	1.291752	.992661	6445.3	10.28245	13.127931	540.250581		.320794
D20	201694P4_G	G	A.Conservative	.187702	.997552	5337.5	23.636419	25.719797	536.867743		.320794
D20	208825P7_G	G	A.Conservative	2.204953	.996961	7129.7	13.636458	19.245423	576.21844		.320794
D20	209189P2_G	G	A.Conservative	1.284844	.992509	6277.1	35.287564	43.963436	527.428153		.320794
D20	210090P15_G	NOCALL	D.Low Probability	-.354842	.994179	5515.6	16.377249	9.203312	590.850395		.759627
D21	201322P9_G	G	A.Conservative	.709967	.993993	6445.3	10.376135	18.288933	679.173968		.273183
D21	201694P4_G	G	A.Conservative	-.142734	.992698	5337.5	23.882034	36.399585	658.413209		.273183
D21	208825P7_G	G	A.Conservative	1.437371	.998168	7129.7	9.314495	23.823061	701.9094		.273183
D21	209189P2_G	G	A.Conservative	.726104	.998687	6277.1	32.966022	56.847457	660.125026		.273183
D21	210090P15_G	NOCALL	D.Low Probability	-.828763	.532725	5515.6	5.081747	3.264532	677.66989		.638934
D22	201322P9_G	G	A.Conservative	.605336	.995185	6445.3	5.0129	11.479746	650.863267		.219905
D22	201694P4_G	G	A.Conservative	-.473561	.998815	5337.5	11.246026	21.974171	592.933525		.219905
D22	208825P7_G	G	A.Conservative	1.8786	.996822	7129.7	5.552025	16.296426	677.985804		.219905
D22	209189P2_G	G	A.Conservative	.602746	.996791	6277.1	13.340159	29.841761	633.951841		.219905
D22	210090P15_G	NOCALL	D.Low Probability	-.974436	.996768	5515.6	4.689359	6.649174	654.676644		.426878
D23	201322P9_G	G	A.Conservative	-.162599	.993668	6445.3	9.719604	19.841465	624.259327		.29149
D23	201694P4_G	G	A.Conservative	-.645276	.991695	5337.5	6.972559	12.388885	618.620365		.29149
D23	208825P7_G	G	A.Conservative	.193957	.996545	7129.7	8.855693	19.563001	661.757622		.29149
D23	209189P2_G	G	A.Conservative	-.011766	.996209	6277.1	9.130369	18.267799	651.960566		.29149
D23	210090P15_G	NOCALL	I.Bad Spectrum	0	0	0	0	0	0		0
D24	201322P9_G	G	A.Conservative	-.433693	.995153	6445.3	14.833565	10.341136	569.052071		.53781
D24	201694P4_G	NOCALL	D.Low Probability	-1.605006	.426175	5337.5	5.795421	2.649346	591.406514		.805216
D24	208825P7_G	NOCALL	I.Bad Spectrum	0	0	0	0	0	0		0
D24	209189P2_G	G	A.Conservative	.15149	.993311	6277.1	9.35021	11.499947	565.599616		.346459
D24	210090P15_G	G	C.Aggressive	-1.600152	.81875	5515.6	10.596272	4.965563	579.371438		.805216
E01	201322P9_G	G	A.Conservative	-.333692	.99738	6445.3	19.546727	22.179652	651.980008		.381168
E01	201694P4_G	G	A.Conservative	-.488745	.997841	5337.5	50.944717	49.222324	606.076221		.381168
E01	208825P7_G	G	A.Conservative	.059583	.998491	7129.7	20.902389	26.19637	603.048344		.381168
E01	209189P2_G	G	A.Conservative	-.342457	.997317	6277.1	59.289118	65.659418	636.932933		.381168
E01	210090P15_G	NOCALL	D.Low Probability	-1.070122	.24238	5515.6	3.445851	1.551873	601.574363		.7531
E02	201322P9_G	G	A.Conservative	2.143825	.998818	6445.3	13.73182	15.670882	493.328882		.353416
E02	201694P4_G	NOCALL	D.Low Probability	-1.437266	.991491	5337.5	21.975705	9.735797	586.466599		.750878
E02	208825P7_G	G	A.Conservative	2.404926	.99754	7129.7	12.994646	21.227145	536.2851		.353416
E02	209189P2_G	G	A.Conservative	1.348386	.994579	6277.1	12.85649	14.311525	553.378795		.353416
E02	210090P15_G	NOCALL	D.Low Probability	-1.270648	.333715	5515.6	4.565173	2.081165	536.822798		.750878
E03	201322P9_G	G	A.Conservative	.380317	.995417	6445.3	10.507403	17.25494	615.28052		.303561
E03	201694P4_G	G	A.Conservative	.120531	.996685	5337.5	24.405494	34.607716	600.174196		.303561
E03	208825P7_G	G	A.Conservative	.154322	.997109	7129.7	13.932861	25.001388	615.189679		.303561
E03	209189P2_G	G	A.Conservative	.377397	.996675	6277.1	30.421755	48.873432	599.590194		.303561
E03	210090P15_G	NOCALL	I.Bad Spectrum	0	0	0	0	0	0		0
E04	201322P9_G	G	A.Conservative	-3.100435	.995942	6445.3	16.791257	18.650095	718.312271		.418131
E04	201694P4_G	G	A.Conservative	-2.520849	.998218	5337.5	10.721899	18.412497	661.417837		.236864
E04	208825P7_G	G	A.Conservative	-2.931536	.964206	7129.7	4.095831	9.664857	671.256585		.236864
E04	209189P2_G	G	A.Conservative	-2.788472	.997247	6277.1	16.714816	31.054791	708.485294		.236864
E04	210090P15_G	NOCALL	I.Bad Spectrum	0	0	0	0	0	0		0
E05	201322P9_G	G	A.Conservative	-1.930951	.996175	6445.3	11.016098	19.777481	709.442529		.286969
E05	201694P4_G	G	A.Conservative	-2.205147	.996993	5337.5	28.500788	44.578651	659.495624		.286969
E05	208825P7_G	G	A.Conservative	-1.610518	.998685	7129.7	12.10083	23.619788	679.402741		.286969
E05	209189P2_G	G	A.Conservative	-1.927348	.997478	6277.1	39.847933	70.068504	692.447329		.286969
E05	210090P15_G	NOCALL	D.Low Probability	-2.421809	.760863	5515.6	9.166435	4.675376	629.360935		.75497
E06	201322P9_G	G	A.Conservative	-.401361	.995647	6445.3	14.340258	17.260305	663.779503		.344629
E06	201694P4_G	G	A.Conservative	-.145875	.997597	5337.5	50.122528	50.658017	626.544296		.344629
E06	208825P7_G	G	A.Conservative	-.22513	.998091	7129.7	15.658785	20.976307	655.423391		.344629
E06	209189P2_G	G	A.Conservative	-.40103	.998178	6277.1	63.718176	74.702577	651.257236		.344629
E06	210090P15_G	NOCALL	D.Low Probability	-.477046	.268114	5515.6	2.258016	1.70475	665.313501		.457611
E07	201322P9_G	G	A.Conservative	-.155794	.995089	6445.3	14.80447	17.921868	656.173264		.362158
E07	201694P4_G	G	A.Conservative	-.698824	.998632	5337.5	48.914156	49.57377	631.170843		.362158
E07	208825P7_G	G	A.Conservative	-.349187	.997706	7129.7	18.830097	25.362708	652.966263		.362158
E07	209189P2_G	G	A.Conservative	-.157834	.995608	6277.1	67.839405	79.979732	638.985949		.362158
E07	210090P15_G	G	A.Conservative	-1.297088	.995829	5515.6	21.175337	13.90104	606.540221		.581126
E08	201322P9_G	G	A.Conservative	.82168	.993826	6445.3	22.207755	23.821344	541.766051		.392203
E08	201694P4_G	G	A.Conservative	.802571	.995796	5337.5	66.026885	59.80394	524.101644		.392203
E08	208825P7_G	G	A.Conservative	.82659	.995539	7129.7	25.579223	30.446459	475.323804		.392203
E08	209189P2_G	G	A.Conservative	.827783	.996447	6277.1	77.15572	80.677121	526.464215		.392203
E08	210090P15_G	G	A.Conservative	-.139397	.992119	5515.6	24.475186	16.432932	514.438226		.550029
E09	201322P9_G	G	A.Conservative	-1.124813	.997918	6445.3	16.560357	15.953004	682.38064		.424586
E09	201694P4_G	G	A.Conservative	-1.151503	.994153	5337.5	27.552333	34.563561	556.32643		.300897
E09	208825P7_G	G	A.Conservative	.961737	.997648	7129.7	5.473909	13.700519	468.225766		.300897
E09	209189P2_G	G	A.Conservative	-.550015	.995768	6277.1	30.828519	44.502138	586.504094		.300897
E09	210090P15_G	NOCALL	I.Bad Spectrum	0	0	0	0	0	0		0
E10	201322P9_G	G	A.Conservative	-.169219	.998228	6445.3	10.74371	18.989132	708.916536		.286117
E10	201694P4_G	G	A.Conservative	-.448088	.997797	5337.5	21.790268	33.261039	650.366984		.286117
E10	208825P7_G	G	A.Conservative	-.652915	.998712	7129.7	11.76551	26.747945	669.389846		.286117
E10	209189P2_G	G	A.Conservative	-.172081	.997317	6277.1	31.93143	55.216043	689.015731		.286117
E10	210090P15_G	NOCALL	D.Low Probability	-1.742026	.99348	5515.6	11.046255	8.155852	632.649851		.630195
E11	201322P9_G	G	A.Conservative	.42245	.993814	6445.3	22.788271	25.735951	636.591826		.382279
E11	201694P4_G	G	A.Conservative	.248358	.997132	5337.5	73.034616	69.87358	600.097658		.382279
E11	208825P7_G	G	A.Conservative	.45715	.996644	7129.7	26.422515	33.03167	595.464393		.382279
E11	209189P2_G	G	A.Conservative	.42635	.996509	6277.1	79.904497	88.014242	618.681049		.382279
E11	210090P15_G	NOCALL	D.Low Probability	-.60837	.28912	5515.6	3.53773	1.828809	573.847729		.673846
E12	201322P9_G	G	A.Conservative	-.128192	.994149	6445.3	18.897873	22.112031	588.320408		.344862
E12	201694P4_G	G	A.Conservative	-.640219	.996349	5337.5	61.170303	60.31788	588.133964		.344862
E12	208825P7_G	G	A.Conservative	.352813	.997787	7129.7	18.919319	24.61233	568.223918		.344862
E12	209189P2_G	G	A.Conservative	-.129138	.996353	6277.1	59.940639	68.342931	571.39678		.344862
E12	210090P15_G	NOCALL	D.Low Probability	-1.010744	.160613	5515.6	1.769688	1.102947	555.929107		.676183
E13	201322P9_G	G	A.Conservative	.37763	.990688	6445.3	19.009927	21.917956	582.380785		.358403
E13	201694P4_G	G	A.Conservative	-.171149	.995783	5337.5	63.163119	61.748592	584.159213		.358403
E13	208825P7_G	G	A.Conservative	1.276815	.995647	7129.7	18.640903	23.812551	541.253446		.358403
E13	209189P2_G	G	A.Conservative	.381164	.994894	6277.1	78.531526	88.308918	566.455143		.358403
E13	210090P15_G	NOCALL	D.Low Probability	-.167006	.248083	5515.6	2.759585	1.639367	581.455071		.642274
E14	201322P9_G	G	A.Conservative	-1.126315	.994659	6445.3	11.007494	17.875789	682.517404		.28751
E14	201694P4_G	G	A.Conservative	-1.862437	.999011	5337.5	35.199488	48.404622	602.199281		.28751
E14	208825P7_G	G	A.Conservative	-.627593	.999218	7129.7	11.189324	23.058899	633.986965		.28751
E14	209189P2_G	G	A.Conservative	-1.127768	.997671	6277.1	35.346652	55.999279	666.566291		.28751
E14	210090P15_G	NOCALL	I.Bad Spectrum	0	0	0	0	0	0		0
E15	201322P9_G	G	A.Conservative	-.973386	.997212	6445.3	14.116344	19.934837	718.674725		.305154
E15	201694P4_G	G	A.Conservative	-.732603	.998276	5337.5	26.662366	32.042499	618.360402		.305154
E15	208825P7_G	G	A.Conservative	-1.096667	.99942	7129.7	17.751087	27.691066	732.914829		.305154
E15	209189P2_G	G	A.Conservative	-.968476	.99822	6277.1	43.989918	60.616477	700.017766		.305154
E15	210090P15_G	NOCALL	D.Low Probability	-1.356836	.453036	5515.6	5.053314	2.818584	644.961265		.720715
E16	201322P9_G	G	A.Conservative	-1.560641	.994316	6445.3	10.87491	18.110661	672.538184		.268688
E16	201694P4_G	G	A.Conservative	-1.259751	.997289	5337.5	26.307667	37.796818	612.70037		.268688
E16	208825P7_G	G	A.Conservative	-1.451403	.998592	7129.7	12.647037	27.972599	673.748441		.268688
E16	209189P2_G	G	A.Conservative	-1.555083	.998262	6277.1	42.469717	69.15612	654.7946		.268688
E16	210090P15_G	NOCALL	I.Bad Spectrum	0	0	0	0	0	0		0
E17	201322P9_G	G	A.Conservative	-2.515594	.999017	6445.3	18.646015	18.192225	621.058582		.461362
E17	201694P4_G	G	A.Conservative	-2.033626	.997726	5337.5	29.651263	37.777364	675.971069		.304283
E17	208825P7_G	G	A.Conservative	-1.555611	.998214	7129.7	13.205529	21.35875	689.452082		.304283
E17	209189P2_G	G	A.Conservative	-1.597792	.997261	6277.1	50.936981	73.507194	648.049302		.304283
E17	210090P15_G	NOCALL	I.Bad Spectrum	0	0	0	0	0	0		0
E18	201322P9_G	G	A.Conservative	-1.060344	.995554	6445.3	15.983322	21.039438	595.994323		.304467
E18	201694P4_G	G	A.Conservative	-1.657464	.991273	5337.5	51.174908	56.378742	562.009666		.304467
E18	208825P7_G	G	A.Conservative	-.554219	.998844	7129.7	15.036098	24.286554	616.119165		.304467
E18	209189P2_G	G	A.Conservative	-1.061469	.998028	6277.1	53.082448	68.025026	579.122255		.304467
E18	210090P15_G	NOCALL	D.Low Probability	-2.143148	.992193	5515.6	10.507318	6.906117	637.664099		.658241
E19	201322P9_G	G	A.Conservative	-.077658	.99009	6445.3	14.559204	15.174549	622.249752		.356372
E19	201694P4_G	G	A.Conservative	-.063451	.994522	5337.5	45.957654	40.411719	601.809663		.356372
E19	208825P7_G	G	A.Conservative	.105729	.99802	7129.7	17.092555	19.836879	568.377529		.356372
E19	209189P2_G	G	A.Conservative	-.068236	.997698	6277.1	62.941028	63.91722	604.140684		.356372
E19	210090P15_G	NOCALL	D.Low Probability	-.988434	.510756	5515.6	7.570861	3.159377	628.845357		.859089
E20	201322P9_G	G	A.Conservative	.615785	.996231	6445.3	18.859374	19.324806	554.371988		.420289
E20	201694P4_G	G	A.Conservative	.018675	.996139	5337.5	60.323853	53.030313	581.841924		.420289
E20	208825P7_G	G	A.Conservative	.482778	.996805	7129.7	23.264954	26.234587	584.258928		.420289
E20	209189P2_G	G	A.Conservative	.617589	.996865	6277.1	66.776432	66.847676	539.173042		.420289
E20	210090P15_G	NOCALL	D.Low Probability	-.357005	.294713	5515.6	4.223128	1.861092	582.351392		.907264
E21	201322P9_G	G	A.Conservative	.658768	.99721	6445.3	15.867811	19.484638	621.126434		.363271
E21	201694P4_G	G	A.Conservative	.354955	.998017	5337.5	43.012509	45.021688	619.642516		.363271
E21	208825P7_G	G	A.Conservative	.699226	.996887	7129.7	18.471044	25.016239	541.384982		.363271
E21	209189P2_G	G	A.Conservative	.659923	.998444	6277.1	53.61653	64.273336	604.22154		.363271
E21	210090P15_G	NOCALL	D.Low Probability	-1.018276	.995839	5515.6	17.223319	9.681731	657.175584		.741639
E22	201322P9_G	G	A.Conservative	-.907416	.991236	6445.3	11.093493	11.632533	576.702243		.340106
E22	201694P4_G	G	A.Conservative	-1.634229	.997939	5337.5	33.112836	28.935349	596.728857		.340106
E22	208825P7_G	G	A.Conservative	-.087807	.998846	7129.7	9.631961	23.601723	533.550096		.340106
E22	209189P2_G	G	A.Conservative	-.900221	.996498	6277.1	50.399846	51.394797	564.115047		.340106
E22	210090P15_G	G	A.Conservative	-1.391425	.995496	5515.6	11.633911	10.468887	611.043366		.340106
E23	201322P9_G	G	A.Conservative	-2.99556	.995235	6445.3	12.708188	14.53001	680.449884		.412093
E23	201694P4_G	NOCALL	D.Low Probability	-2.088956	.99246	5337.5	15.926469	8.960928	586.18189		.756548
E23	208825P7_G	G	A.Conservative	-.91144	.997897	7129.7	5.707952	17.466528	551.908039		.258669
E23	209189P2_G	G	A.Conservative	-1.870464	.99573	6277.1	7.989759	12.487842	610.691054		.258669
E23	210090P15_G	NOCALL	I.Bad Spectrum	0	0	0	0	0	0		0
E24	201322P9_G	G	A.Conservative	-2.339661	.98698	6445.3	7.274744	11.634219	673.073593		.272589
E24	201694P4_G	NOCALL	D.Low Probability	-2.512485	.430338	5337.5	4.367794	2.685447	616.037766		.662753
E24	208825P7_G	NOCALL	I.Bad Spectrum	0	0	0	0	0	0		0
E24	209189P2_G	G	A.Conservative	-1.937058	.99956	6277.1	9.993777	15.614323	666.427466		.272589
E24	210090P15_G	NOCALL	D.Low Probability	-2.544453	.746457	5515.6	7.172554	4.521868	609.463703		.662753
F01	201322P9_G	G	A.Conservative	.273959	.996168	6445.3	30.908657	32.841004	569.846258		.36625
F01	201694P4_G	G	A.Conservative	-.277883	.998222	5337.5	68.18268	61.540856	586.922502		.36625
F01	208825P7_G	G	A.Conservative	.231125	.995932	7129.7	31.483382	37.077284	600.002849		.36625
F01	209189P2_G	G	A.Conservative	.278041	.996803	6277.1	78.422556	81.26096	555.227711		.36625
F01	210090P15_G	NOCALL	D.Low Probability	-1.084555	.992036	5515.6	26.374393	12.237234	614.534336		.81183
F02	201322P9_G	G	A.Conservative	1.434593	.997783	6445.3	32.273073	37.450081	624.489688		.392857
F02	201694P4_G	NOCALL	D.Low Probability	-.101963	.987779	5337.5	22.398117	10.107854	610.993615		.858989
F02	208825P7_G	G	A.Conservative	1.249499	.994842	7129.7	32.831949	41.909201	603.713314		.392857
F02	209189P2_G	G	A.Conservative	1.318697	.996806	6277.1	25.740424	29.173653	643.934625		.392857
F02	210090P15_G	NOCALL	D.Low Probability	-.009192	.302341	5515.6	4.135209	1.91918	561.324609		.858989
F03	201322P9_G	G	A.Conservative	.305199	.994932	6445.3	14.608704	18.055244	620.024744		.363372
F03	201694P4_G	G	A.Conservative	-.438928	.997251	5337.5	30.474927	32.11013	600.377642		.363372
F03	208825P7_G	G	A.Conservative	1.285067	.997702	7129.7	16.103127	21.945669	598.597881		.363372
F03	209189P2_G	G	A.Conservative	.310007	.998602	6277.1	44.995919	54.284498	603.113082		.363372
F03	210090P15_G	NOCALL	D.Low Probability	-1.18268	.570035	5515.6	7.85757	3.487855	619.320399		.802583
F04	201322P9_G	G	A.Conservative	-.441379	.993684	6445.3	13.816512	21.608049	745.916736		.287026
F04	201694P4_G	G	A.Conservative	-1.300222	.997269	5337.5	39.610864	53.328722	710.672219		.287026
F04	208825P7_G	G	A.Conservative	.537831	.998167	7129.7	13.961388	23.967925	683.068901		.287026
F04	209189P2_G	G	A.Conservative	-.437069	.99582	6277.1	49.012926	74.9304	730.16496		.287026
F04	210090P15_G	NOCALL	I.Bad Spectrum	0	0	0	0	0	0		0
F05	201322P9_G	G	A.Conservative	2.408378	.995149	6445.3	25.377299	27.113001	537.061196		.368386
F05	201694P4_G	G	A.Conservative	1.627706	.993027	5337.5	69.258735	62.029048	547.17647		.368386
F05	208825P7_G	G	A.Conservative	3.431385	.998272	7129.7	24.263499	28.912611	518.438734		.368386
F05	209189P2_G	G	A.Conservative	2.408191	.996276	6277.1	78.528915	81.691645	526.814956		.368386
F05	210090P15_G	NOCALL	D.Low Probability	1.424774	.225927	5515.6	2.301496	1.495052	555.126814		.704206
F06	201322P9_G	G	A.Conservative	.183979	.991137	6445.3	18.288506	19.930585	569.359975		.352232
F06	201694P4_G	G	A.Conservative	-.596541	.994772	5337.5	55.334192	51.075901	593.587994		.352232
F06	208825P7_G	G	A.Conservative	1.095561	.99832	7129.7	16.076359	19.454162	528.332444		.352232
F06	209189P2_G	G	A.Conservative	.179644	.996404	6277.1	82.16873	87.291651	551.482575		.352232
F06	210090P15_G	NOCALL	D.Low Probability	-.677273	.224328	5515.6	3.263995	1.529589	584.421565		.791212
F07	201322P9_G	G	A.Conservative	1.04879	.997773	6445.3	27.652902	27.556288	667.763927		.411428
F07	201694P4_G	G	A.Conservative	.859792	.99843	5337.5	64.656482	54.576945	652.592661		.411428
F07	208825P7_G	G	A.Conservative	.752066	.997124	7129.7	35.393454	39.105673	634.145216		.411428
F07	209189P2_G	G	A.Conservative	1.050346	.998108	6277.1	81.457435	79.154576	650.414289		.411428
F07	210090P15_G	NOCALL	D.Low Probability	.718216	.991324	5515.6	14.804337	6.43681	571.708075		.872236
F08	201322P9_G	G	A.Conservative	1.910041	.995143	6445.3	25.139038	28.763384	573.786813		.369814
F08	201694P4_G	G	A.Conservative	1.61782	.997049	5337.5	53.017038	52.10354	593.229183		.369814
F08	208825P7_G	G	A.Conservative	2.428106	.996469	7129.7	26.969599	33.96189	514.848917		.369814
F08	209189P2_G	G	A.Conservative	1.914119	.993446	6277.1	65.490764	73.212203	557.348069		.369814
F08	210090P15_G	NOCALL	D.Low Probability	.940955	.900394	5515.6	12.095035	5.512748	597.614272		.869065
F09	201322P9_G	G	A.Conservative	2.113443	.995168	6445.3	12.2065	13.632368	604.766183		.383832
F09	201694P4_G	G	A.Conservative	1.898319	.997934	5337.5	56.56028	53.582326	624.343443		.383832
F09	208825P7_G	G	A.Conservative	2.310925	.997732	7129.7	12.236358	18.063844	563.479174		.383832
F09	209189P2_G	G	A.Conservative	2.11933	.997379	6277.1	51.452502	56.052636	589.241482		.383832
F09	210090P15_G	NOCALL	D.Low Probability	.898218	.989638	5515.6	17.104071	7.206967	600.213125		.863591
F10	201322P9_G	G	A.Conservative	1.8908	.993236	6445.3	24.254344	26.087905	603.938267		.399265
F10	201694P4_G	G	A.Conservative	1.53576	.993729	5337.5	47.703081	43.514971	614.280879		.399265
F10	208825P7_G	G	A.Conservative	2.741424	.996899	7129.7	28.533334	33.967847	504.389742		.399265
F10	209189P2_G	G	A.Conservative	1.897852	.995073	6277.1	66.189152	69.444377	584.912616		.399265
F10	210090P15_G	NOCALL	D.Low Probability	.832607	.383895	5515.6	6.419258	2.410047	586.180326		.98567
F11	201322P9_G	G	A.Conservative	.962731	.993557	6445.3	14.789267	29.967263	664.703142		.312226
F11	201694P4_G	G	A.Conservative	.305523	.994686	5337.5	43.472128	75.677011	552.86165		.312226
F11	208825P7_G	G	A.Conservative	1.647362	.996385	7129.7	17.482602	38.420474	591.867793		.312226
F11	209189P2_G	G	A.Conservative	.962137	.996964	6277.1	59.142152	117.315863	646.903684		.312226
F11	210090P15_G	NOCALL	D.Low Probability	.485702	.175915	5515.6	1.612856	1.215025	612.146007		.49301
F12	201322P9_G	G	A.Conservative	.578828	.994502	6445.3	28.030629	32.265449	634.673382		.383148
F12	201694P4_G	G	A.Conservative	-.158481	.994392	5337.5	43.581781	42.709651	619.337802		.383148
F12	208825P7_G	G	A.Conservative	.935324	.996903	7129.7	26.506966	33.682568	562.281873		.383148
F12	209189P2_G	G	A.Conservative	.578285	.99775	6277.1	77.741496	87.342765	617.843537		.383148
F12	210090P15_G	NOCALL	D.Low Probability	-.345869	.195888	5515.6	2.164863	1.275152	608.70488		.702765
F13	201322P9_G	G	A.Conservative	1.024616	.993385	6445.3	19.730888	26.857854	662.804458		.357249
F13	201694P4_G	G	A.Conservative	.668376	.996421	5337.5	56.748301	66.436895	599.14027		.357249
F13	208825P7_G	G	A.Conservative	1.392958	.997105	7129.7	22.650493	33.784029	619.385349		.357249
F13	209189P2_G	G	A.Conservative	1.024878	.997468	6277.1	64.496941	85.833978	645.39199		.357249
F13	210090P15_G	NOCALL	D.Low Probability	.482805	.389393	5515.6	3.910681	2.440544	614.48434		.622919
F14	201322P9_G	G	A.Conservative	.930299	.997474	6445.3	14.80829	16.754969	637.109794		.368133
F14	201694P4_G	G	A.Conservative	.73714	.998337	5337.5	38.60687	37.2185	620.952977		.368133
F14	208825P7_G	G	A.Conservative	.540318	.994949	7129.7	15.06656	18.838416	664.687527		.368133
F14	209189P2_G	G	A.Conservative	.931802	.998933	6277.1	44.048992	48.640607	621.120439		.368133
F14	210090P15_G	NOCALL	I.Bad Spectrum	0	0	0	0	0	0		0
F15	201322P9_G	G	A.Conservative	-.853314	.995705	6445.3	10.944462	16.690361	758.087104		.296626
F15	201694P4_G	G	A.Conservative	-1.105585	.994863	5337.5	32.866193	42.301499	625.626564		.296626
F15	208825P7_G	G	A.Conservative	-.216956	.998705	7129.7	12.364723	24.379123	662.130259		.296626
F15	209189P2_G	G	A.Conservative	-.851268	.998928	6277.1	47.614509	70.78798	739.548988		.296626
F15	210090P15_G	NOCALL	I.Bad Spectrum	0	0	0	0	0	0		0
F16	201322P9_G	G	A.Conservative	.386447	.993287	6445.3	13.127972	15.278401	536.402852		.344465
F16	201694P4_G	G	A.Conservative	-.808274	.995219	5337.5	49.413342	48.036563	511.607764		.344465
F16	208825P7_G	G	A.Conservative	1.549765	.99743	7129.7	15.807158	20.540628	554.190638		.344465
F16	209189P2_G	G	A.Conservative	.395069	.995422	6277.1	58.805397	66.610891	521.256749		.344465
F16	210090P15_G	NOCALL	D.Low Probability	-1.199204	.333127	5515.6	4.199297	2.130608	602.148244		.810645
F17	201322P9_G	G	A.Conservative	1.429463	.99312	6445.3	12.016243	17.421649	556.302049		.355243
F17	201694P4_G	G	A.Conservative	.649364	.992977	5337.5	39.532029	48.928919	558.223604		.355243
F17	208825P7_G	G	A.Conservative	2.062713	.997491	7129.7	13.9405	22.176489	538.570178		.355243
F17	209189P2_G	G	A.Conservative	1.430286	.997509	6277.1	54.388136	77.040309	541.215111		.355243
F17	210090P15_G	G	A.Conservative	.807008	.997881	5515.6	27.76434	35.275984	570.427093		.355243
F18	201322P9_G	G	A.Conservative	.64154	.997012	6445.3	19.058299	21.799197	607.715369		.37312
F18	201694P4_G	G	A.Conservative	.254377	.995538	5337.5	81.714782	79.971201	608.933163		.37312
F18	208825P7_G	G	A.Conservative	.532888	.997191	7129.7	21.655331	27.299714	561.830407		.37312
F18	209189P2_G	G	A.Conservative	.646548	.997193	6277.1	74.99517	83.771629	591.74396		.37312
F18	210090P15_G	NOCALL	D.Low Probability	-.931866	.143498	5515.6	1.955415	1.023226	614.713557		.740615
F19	201322P9_G	G	A.Conservative	1.341651	.994801	6445.3	23.012119	23.996476	584.085742		.390412
F19	201694P4_G	G	A.Conservative	.577469	.997016	5337.5	63.581937	55.51288	604.055279		.390412
F19	208825P7_G	G	A.Conservative	1.990355	.997541	7129.7	28.148583	32.727011	566.971859		.390412
F19	209189P2_G	G	A.Conservative	1.341732	.996815	6277.1	87.653829	88.978829	567.892318		.390412
F19	210090P15_G	NOCALL	D.Low Probability	.089879	.981434	5515.6	16.650875	6.853853	569.445224		.963219
F20	201322P9_G	G	A.Conservative	1.601172	.990222	6445.3	12.893282	14.728308	567.494103		.383574
F20	201694P4_G	G	A.Conservative	1.045568	.994247	5337.5	39.142501	37.920417	561.0396		.383574
F20	208825P7_G	G	A.Conservative	3.034419	.997313	7129.7	13.093878	16.547319	456.275		.383574
F20	209189P2_G	G	A.Conservative	1.609086	.997243	6277.1	61.807969	68.876631	553.183106		.383574
F20	210090P15_G	NOCALL	D.Low Probability	.59253	.299613	5515.6	4.959884	1.906271	569.90175		.871655
F21	201322P9_G	G	A.Conservative	.539612	.997201	6445.3	11.553038	14.670348	650.383743		.297667
F21	201694P4_G	G	A.Conservative	-.367665	.994683	5337.5	44.788802	47.310866	637.066184		.297667
F21	208825P7_G	G	A.Conservative	1.644449	.997815	7129.7	10.795713	20.618241	619.101865		.297667
F21	209189P2_G	G	A.Conservative	.536442	.996613	6277.1	59.622896	73.63353	631.750706		.297667
F21	210090P15_G	NOCALL	D.Low Probability	-.320911	.314973	5515.6	3.139031	1.979855	613.155901		.658357
F22	201322P9_G	G	A.Conservative	1.358153	.995723	6445.3	16.324779	28.88398	601.596959		.364093
F22	201694P4_G	G	A.Conservative	.571487	.994424	5337.5	55.200454	83.795059	624.838625		.364093
F22	208825P7_G	G	A.Conservative	2.31376	.99796	7129.7	19.342559	37.099459	579.29487		.364093
F22	209189P2_G	G	A.Conservative	1.35518	.997047	6277.1	68.641299	118.890024	587.400989		.364093
F22	210090P15_G	NOCALL	D.Low Probability	-.068415	.168052	5515.6	2.227106	1.130277	629.007606		.862136
F23	201322P9_G	G	A.Conservative	.55263	.99141	6445.3	12.047089	13.160082	541.875292		.373839
F23	201694P4_G	NOCALL	D.Low Probability	-.336428	.991113	5337.5	42.745421	18.417194	586.168094		.794764
F23	208825P7_G	G	A.Conservative	1.640272	.998537	7129.7	11.324178	13.780075	497.098903		.373839
F23	209189P2_G	G	A.Conservative	.335192	.997463	6277.1	19.152257	20.374943	578.482792		.373839
F23	210090P15_G	NOCALL	D.Low Probability	-.223444	.217982	5515.6	3.15307	1.396527	576.490552		.794764
F24	201322P9_G	G	A.Conservative	-.596711	.994462	6445.3	11.651789	14.984084	613.962015		.325762
F24	201694P4_G	NOCALL	D.Low Probability	-1.598651	.368772	5337.5	6.471427	2.312425	620.550917		.928924
F24	208825P7_G	NOCALL	I.Bad Spectrum	0	0	0	0	0	0		0
F24	209189P2_G	G	A.Conservative	-.535	.998385	6277.1	17.138112	21.490994	631.865973		.325762
F24	210090P15_G	G	C.Aggressive	-1.463613	.849573	5515.6	14.003425	5.138638	589.399323		.928924
G01	201322P9_G	G	A.Conservative	2.484608	.994246	6445.3	34.957112	27.869045	518.73287		.439004
G01	201694P4_G	G	A.Conservative	1.906021	.996194	5337.5	87.309476	58.052306	571.571053		.439004
G01	208825P7_G	G	A.Conservative	2.635035	.99727	7129.7	36.526474	32.641996	494.631229		.439004
G01	209189P2_G	G	A.Conservative	2.496046	.995198	6277.1	108.099032	83.826092	504.516884		.439004
G01	210090P15_G	NOCALL	D.Low Probability	1.326593	.992526	5515.6	38.875373	13.726785	555.784258		.965319
G02	201322P9_G	G	A.Conservative	2.008236	.995834	6445.3	20.031918	19.691295	600.186152		.389648
G02	201694P4_G	NOCALL	D.Low Probability	.2311	.992186	5337.5	29.977829	11.846594	622.274601		.926054
G02	208825P7_G	G	A.Conservative	2.374459	.998423	7129.7	25.295644	27.600906	648.952346		.389648
G02	209189P2_G	G	A.Conservative	1.934658	.998109	6277.1	17.86036	17.119089	644.391323		.389648
G02	210090P15_G	NOCALL	D.Low Probability	.351551	.284437	5515.6	4.418386	1.798885	615.851919		.926054
G03	201322P9_G	G	A.Conservative	2.792845	.993208	6445.3	15.361905	13.330035	493.493232		.389689
G03	201694P4_G	G	A.Conservative	1.476121	.99364	5337.5	48.180862	35.024693	574.664764		.389689
G03	208825P7_G	G	A.Conservative	3.514632	.997744	7129.7	16.406956	21.519497	487.223877		.389689
G03	209189P2_G	G	A.Conservative	2.803851	.998579	6277.1	59.630329	50.355582	482.222488		.389689
G03	210090P15_G	NOCALL	D.Low Probability	.850546	.71107	5515.6	10.286196	4.365358	606.110275		.839296
G04	201322P9_G	G	A.Conservative	2.427526	.990589	6445.3	20.47005	18.001682	549.690319		.406589
G04	201694P4_G	G	A.Conservative	2.059701	.996959	5337.5	69.781389	51.821185	567.37977		.406589
G04	208825P7_G	G	A.Conservative	3.710108	.995982	7129.7	21.44108	21.002417	469.644347		.406589
G04	209189P2_G	G	A.Conservative	2.430579	.997161	6277.1	71.842291	61.55987	535.71807		.406589
G04	210090P15_G	NOCALL	D.Low Probability	1.298373	.794637	5515.6	10.957901	4.890082	589.845269		.832488
G05	201322P9_G	G	A.Conservative	1.999324	.994144	6445.3	17.212512	19.340279	510.314184		.372341
G05	201694P4_G	G	A.Conservative	.98019	.992115	5337.5	81.375464	77.357298	528.57762		.372341
G05	208825P7_G	G	A.Conservative	2.488303	.993346	7129.7	18.597127	23.168432	477.210952		.372341
G05	209189P2_G	G	A.Conservative	1.997702	.995578	6277.1	81.83533	89.65839	495.333016		.372341
G05	210090P15_G	NOCALL	D.Low Probability	.647019	.189897	5515.6	2.609133	1.265457	586.4554		.839148
G06	201322P9_G	G	A.Conservative	.924546	.994998	6445.3	18.805048	23.086837	654.46151		.363046
G06	201694P4_G	G	A.Conservative	.531861	.997709	5337.5	52.595315	54.712121	626.800737		.363046
G06	208825P7_G	G	A.Conservative	1.351831	.997467	7129.7	22.564312	30.641193	637.070083		.363046
G06	209189P2_G	G	A.Conservative	.926195	.997719	6277.1	58.19545	69.692359	638.301505		.363046
G06	210090P15_G	NOCALL	D.Low Probability	-.421209	.712332	5515.6	7.585746	4.387349	591.972054		.706617
G07	201322P9_G	G	A.Conservative	1.280311	.992942	6445.3	12.273356	14.353986	590.587075		.330727
G07	201694P4_G	G	A.Conservative	.581426	.994426	5337.5	36.085555	35.760603	569.691467		.330727
G07	208825P7_G	G	A.Conservative	2.335802	.998104	7129.7	15.800506	20.513154	527.458388		.330727
G07	209189P2_G	G	A.Conservative	1.283435	.99574	6277.1	47.755359	54.447872	575.048109		.330727
G07	210090P15_G	NOCALL	D.Low Probability	.745094	.323697	5515.6	3.702689	2.047122	584.835996		.641726
G08	201322P9_G	G	A.Conservative	1.319762	.995973	6445.3	24.948336	30.105604	665.507962		.38839
G08	201694P4_G	G	A.Conservative	.932125	.993317	5337.5	64.358668	66.593474	654.999591		.38839
G08	208825P7_G	G	A.Conservative	1.628849	.997116	7129.7	26.828097	35.55445	640.857294		.38839
G08	209189P2_G	G	A.Conservative	1.320863	.996324	6277.1	77.170273	90.983995	647.394856		.38839
G08	210090P15_G	NOCALL	D.Low Probability	.979608	.273652	5515.6	4.405612	1.794674	603.625965		.928694
G09	201322P9_G	G	A.Conservative	2.741264	.997582	6445.3	13.633774	15.256678	573.853417		.372012
G09	201694P4_G	G	A.Conservative	1.643997	.996217	5337.5	41.909206	40.030104	624.872708		.372012
G09	208825P7_G	G	A.Conservative	3.337871	.99711	7129.7	16.762464	21.040102	554.417324		.372012
G09	209189P2_G	G	A.Conservative	2.74564	.994949	6277.1	52.29243	57.123768	559.412484		.372012
G09	210090P15_G	NOCALL	I.Bad Spectrum	0	0	0	0	0	0		0
G10	201322P9_G	G	A.Conservative	3.085345	.995339	6445.3	18.728529	18.022276	537.136639		.3846
G10	201694P4_G	G	A.Conservative	2.213374	.997273	5337.5	67.110317	54.197733	574.049149		.3846
G10	208825P7_G	G	A.Conservative	4.07595	.997697	7129.7	18.868026	20.381788	497.325502		.3846
G10	209189P2_G	G	A.Conservative	3.090167	.995322	6277.1	63.469424	59.466535	523.937156		.3846
G10	210090P15_G	NOCALL	D.Low Probability	1.313658	.165556	5515.6	2.851883	1.144538	580.928043		.892715
G11	201322P9_G	G	A.Conservative	1.834093	.997161	6445.3	11.711221	14.253067	661.921287		.347326
G11	201694P4_G	G	A.Conservative	1.588015	.995324	5337.5	53.004418	55.111741	637.295525		.347326
G11	208825P7_G	G	A.Conservative	2.295714	.997598	7129.7	13.856406	18.608243	560.964656		.347326
G11	209189P2_G	G	A.Conservative	1.832405	.996119	6277.1	54.78796	65.101492	645.153897		.347326
G11	210090P15_G	G	A.Conservative	1.629777	.993842	5515.6	11.715379	12.493081	662.419152		.347326
G12	201322P9_G	G	A.Conservative	.608097	.987748	6445.3	16.75894	18.624215	576.492829		.345511
G12	201694P4_G	G	A.Conservative	.200514	.997866	5337.5	67.52513	63.579901	580.365714		.345511
G12	208825P7_G	G	A.Conservative	1.805769	.996963	7129.7	17.039307	26.116808	538.072816		.345511
G12	209189P2_G	G	A.Conservative	.60913	.996182	6277.1	63.110046	68.380527	562.080435		.345511
G12	210090P15_G	G	A.Conservative	.201599	.995399	5515.6	19.758923	19.103266	602.036137		.345511
G13	201322P9_G	G	A.Conservative	2.639646	.991634	6445.3	19.254154	18.980775	504.313175		.40983
G13	201694P4_G	G	A.Conservative	2.343402	.993261	5337.5	50.846541	42.261797	555.44329		.40983
G13	208825P7_G	G	A.Conservative	3.483201	.996891	7129.7	25.139542	27.549041	450.720757		.40983
G13	209189P2_G	G	A.Conservative	2.651526	.99602	6277.1	68.85088	66.141658	489.765218		.40983
G13	210090P15_G	NOCALL	D.Low Probability	1.832409	.633561	5515.6	10.859723	3.908429	580.3196		1.030062
G14	201322P9_G	G	A.Conservative	1.67864	.993855	6445.3	19.715629	21.270623	616.067799		.356973
G14	201694P4_G	G	A.Conservative	.476951	.998062	5337.5	59.693204	54.112157	610.32436		.356973
G14	208825P7_G	G	A.Conservative	2.390005	.998351	7129.7	22.640975	27.228028	627.399369		.356973
G14	209189P2_G	G	A.Conservative	1.682028	.995923	6277.1	75.564825	79.398256	600.231913		.356973
G14	210090P15_G	NOCALL	D.Low Probability	.388759	.286334	5515.6	3.939459	1.812796	618.433289		.790007
G15	201322P9_G	G	A.Conservative	2.837816	.995415	6445.3	16.357572	21.39524	525.702603		.343863
G15	201694P4_G	G	A.Conservative	2.004845	.994661	5337.5	60.201136	67.037388	593.701271		.343863
G15	208825P7_G	G	A.Conservative	3.438519	.99771	7129.7	18.511317	26.7143	535.153536		.343863
G15	209189P2_G	G	A.Conservative	2.834398	.9959	6277.1	56.739424	72.440531	512.227381		.343863
G15	210090P15_G	NOCALL	I.Bad Spectrum	0	0	0	0	0	0		0
G16	201322P9_G	G	A.Conservative	2.817062	.989066	6445.3	13.915718	14.310084	502.286827		.433635
G16	201694P4_G	G	A.Conservative	2.388484	.996182	5337.5	50.519729	44.200644	559.015221		.433635
G16	208825P7_G	G	A.Conservative	3.517174	.994667	7129.7	16.580849	18.824158	407.596729		.433635
G16	209189P2_G	G	A.Conservative	2.819706	.995861	6277.1	58.936922	59.151254	488.900091		.433635
G16	210090P15_G	NOCALL	D.Low Probability	1.522508	.200588	5515.6	2.709469	1.311001	575.94719		.79966
G17	201322P9_G	G	A.Conservative	.385742	.991829	6445.3	11.284176	23.454289	624.954973		.28823
G17	201694P4_G	G	A.Conservative	-.697284	.997135	5337.5	35.574534	64.749771	565.602573		.28823
G17	208825P7_G	G	A.Conservative	1.323251	.997304	7129.7	15.048001	33.75115	658.978926		.28823
G17	209189P2_G	G	A.Conservative	.382147	.998282	6277.1	47.848065	97.552542	606.063303		.28823
G17	210090P15_G	NOCALL	I.Bad Spectrum	0	0	0	0	0	0		0
G18	201322P9_G	G	A.Conservative	.071223	.998587	6445.3	13.2304	20.369798	699.641244		.294032
G18	201694P4_G	G	A.Conservative	-.6352	.99624	5337.5	44.813063	58.575825	637.653745		.294032
G18	208825P7_G	G	A.Conservative	.400342	.998114	7129.7	16.52674	28.098403	625.462495		.294032
G18	209189P2_G	G	A.Conservative	.071442	.997652	6277.1	60.588967	91.012526	683.737627		.294032
G18	210090P15_G	NOCALL	D.Low Probability	-1.343386	.987116	5515.6	21.480081	11.876407	604.654599		.710524
G19	201322P9_G	G	A.Conservative	2.950562	.996104	6445.3	14.142646	11.956831	535.454366		.460627
G19	201694P4_G	G	A.Conservative	2.088058	.996809	5337.5	42.825751	30.52609	561.170802		.460627
G19	208825P7_G	G	A.Conservative	3.562892	.99775	7129.7	15.47246	14.553821	461.44523		.460627
G19	209189P2_G	G	A.Conservative	2.953643	.996147	6277.1	52.166385	42.974344	519.173648		.460627
G19	210090P15_G	NOCALL	D.Low Probability	1.372911	.505312	5515.6	7.830741	3.129358	594.67756		.970201
G20	201322P9_G	G	A.Conservative	.845273	.993176	6445.3	12.007765	17.50088	651.123626		.329582
G20	201694P4_G	G	A.Conservative	-.152635	.998525	5337.5	31.457154	38.769575	600.565607		.329582
G20	208825P7_G	G	A.Conservative	1.496763	.99827	7129.7	13.140804	21.152664	615.918681		.329582
G20	209189P2_G	G	A.Conservative	.849573	.997008	6277.1	38.328597	54.494359	634.747075		.329582
G20	210090P15_G	NOCALL	I.Bad Spectrum	0	0	0	0	0	0		0
G21	201322P9_G	G	A.Conservative	2.432108	.990931	6445.3	27.550462	25.359593	564.629029		.475198
G21	201694P4_G	G	A.Conservative	1.523317	.993976	5337.5	60.678443	47.272235	611.102071		.475198
G21	208825P7_G	G	A.Conservative	3.011912	.994791	7129.7	20.516458	20.90956	516.016285		.475198
G21	209189P2_G	G	A.Conservative	2.387732	.994877	6277.1	89.956424	80.754287	559.826001		.475198
G21	210090P15_G	NOCALL	D.Low Probability	1.244294	.344662	5515.6	4.791971	2.175844	576.134332		.929297
G22	201322P9_G	G	A.Conservative	2.586611	.994396	6445.3	14.180913	12.817914	526.535218		.398521
G22	201694P4_G	G	A.Conservative	1.226213	.993373	5337.5	36.316868	27.136376	549.299694		.398521
G22	208825P7_G	G	A.Conservative	3.709604	.997405	7129.7	10.304545	11.582764	428.455884		.398521
G22	209189P2_G	G	A.Conservative	2.599101	.996889	6277.1	68.164392	59.864958	510.358983		.398521
G22	210090P15_G	NOCALL	D.Low Probability	1.380747	.258087	5515.6	2.535775	1.644408	559.732129		.559545
G23	201322P9_G	G	A.Conservative	.664092	.992533	6445.3	17.020166	21.613977	634.532302		.350447
G23	201694P4_G	G	A.Conservative	.194952	.997226	5337.5	27.131166	29.320392	644.618605		.350447
G23	208825P7_G	G	A.Conservative	1.253505	.998268	7129.7	16.189647	22.694744	583.218256		.350447
G23	209189P2_G	G	A.Conservative	.610477	.996903	6277.1	38.477054	47.690436	628.979196		.350447
G23	210090P15_G	NOCALL	D.Low Probability	-.084641	.165789	5515.6	2.120718	1.112226	619.406656		.65862
G24	201322P9_G	G	A.Conservative	-.609901	.916752	6445.3	7.120915	9.214066	623.025045		.297934
G24	201694P4_G	NOCALL	D.Low Probability	-1.846384	.981642	5337.5	10.547489	6.376632	635.367971		.709449
G24	208825P7_G	NOCALL	I.Bad Spectrum	0	0	0	0	0	0		0
G24	209189P2_G	G	A.Conservative	-.744469	.996175	6277.1	8.73806	11.027318	662.581728		.297934
G24	210090P15_G	G	C.Aggressive	-1.816174	.835234	5515.6	8.192027	5.071451	625.096227		.709449
H01	201322P9_G	G	A.Conservative	2.013835	.995325	6445.3	27.750869	27.638032	552.544451		.433281
H01	201694P4_G	G	A.Conservative	1.649742	.997037	5337.5	56.6903	47.799771	571.525783		.433281
H01	208825P7_G	G	A.Conservative	2.466626	.996486	7129.7	27.92625	30.803738	506.005914		.433281
H01	209189P2_G	G	A.Conservative	2.017084	.996766	6277.1	69.91879	67.909834	537.213654		.433281
H01	210090P15_G	NOCALL	D.Low Probability	.806352	.263342	5515.6	4.503118	1.727035	584.901646		.951763
H02	201322P9_G	G	A.Conservative	2.126085	.998758	6445.3	29.160882	32.281102	562.628626		.404955
H02	201694P4_G	NOCALL	D.Low Probability	.488482	.989907	5337.5	43.340502	18.205755	597.541139		.842918
H02	208825P7_G	G	A.Conservative	2.893321	.996939	7129.7	27.349609	33.432067	519.401301		.404955
H02	209189P2_G	G	A.Conservative	2.100071	.99543	6277.1	22.882348	24.721266	588.232655		.404955
H02	210090P15_G	NOCALL	D.Low Probability	.594174	.355377	5515.6	5.141344	2.219227	577.464771		.842918
H03	201322P9_G	G	A.Conservative	.496205	.994138	6445.3	10.60308	16.826133	647.411972		.301859
H03	201694P4_G	G	A.Conservative	-.507993	.997328	5337.5	37.716014	51.388841	633.260109		.301859
H03	208825P7_G	G	A.Conservative	1.512274	.998083	7129.7	11.632186	20.25031	625.441784		.301859
H03	209189P2_G	G	A.Conservative	.490501	.997375	6277.1	39.748522	61.653026	630.069248		.301859
H03	210090P15_G	NOCALL	D.Low Probability	.420605	.839128	5515.6	10.895845	5.149634	602.376927		.854607
H04	201322P9_G	G	A.Conservative	.845687	.997856	6445.3	22.607798	25.607654	623.381808		.375815
H04	201694P4_G	G	A.Conservative	.675285	.996958	5337.5	37.193096	35.507762	607.234559		.375815
H04	208825P7_G	G	A.Conservative	.86805	.997834	7129.7	25.494892	32.061488	656.410636		.375815
H04	209189P2_G	G	A.Conservative	.853491	.997985	6277.1	47.362119	52.284855	606.88505		.375815
H04	210090P15_G	NOCALL	D.Low Probability	-.303198	.539397	5515.6	5.793058	3.337296	574.979288		.724464
H05	201322P9_G	G	A.Conservative	1.222096	.994365	6445.3	23.765028	32.177738	610.802256		.330154
H05	201694P4_G	G	A.Conservative	.513805	.994426	5337.5	67.363524	77.579192	621.169406		.330154
H05	208825P7_G	G	A.Conservative	1.432998	.995061	7129.7	23.990553	35.855765	597.159178		.330154
H05	209189P2_G	G	A.Conservative	1.222559	.994655	6277.1	72.007904	95.141125	594.90916		.330154
H05	210090P15_G	NOCALL	D.Low Probability	.032581	.788051	5515.6	8.56425	4.877941	581.927512		.735807
H06	201322P9_G	G	A.Conservative	2.307892	.992473	6445.3	21.153905	23.06376	502.641399		.379226
H06	201694P4_G	G	A.Conservative	1.226807	.995953	5337.5	70.628559	64.894692	557.917989		.379226
H06	208825P7_G	G	A.Conservative	3.415112	.99683	7129.7	21.747263	26.343942	494.683087		.379226
H06	209189P2_G	G	A.Conservative	2.306309	.99499	6277.1	67.334353	71.532948	485.7558		.379226
H06	210090P15_G	NOCALL	D.Low Probability	.21223	.98772	5515.6	25.405899	10.67954	570.853223		.833488
H07	201322P9_G	G	A.Conservative	.802528	.989749	6445.3	15.495318	18.09185	549.998069		.328717
H07	201694P4_G	G	A.Conservative	.138241	.998565	5337.5	51.996359	51.411028	540.701712		.328717
H07	208825P7_G	G	A.Conservative	1.840615	.997179	7129.7	19.718291	25.572759	548.038948		.328717
H07	209189P2_G	G	A.Conservative	.804555	.995109	6277.1	63.635802	72.436294	535.096019		.328717
H07	210090P15_G	G	A.Conservative	.236523	.994557	5515.6	22.598982	22.945704	558.109095		.328717
H08	201322P9_G	G	A.Conservative	1.58354	.99871	6445.3	15.521109	24.801738	617.220502		.329626
H08	201694P4_G	G	A.Conservative	1.096849	.99478	5337.5	38.395331	52.503644	575.201653		.329626
H08	208825P7_G	G	A.Conservative	1.865293	.998183	7129.7	25.128841	43.976007	620.483573		.329626
H08	209189P2_G	G	A.Conservative	1.589918	.995896	6277.1	62.150809	97.068783	602.117274		.329626
H08	210090P15_G	NOCALL	D.Low Probability	.648538	.993374	5515.6	16.968402	7.633197	571.826963		.864018
H09	201322P9_G	G	A.Conservative	1.041107	.993659	6445.3	12.603995	18.553508	641.716581		.318606
H09	201694P4_G	G	A.Conservative	-.056501	.996844	5337.5	37.209597	46.458194	596.00229		.318606
H09	208825P7_G	G	A.Conservative	1.690155	.995911	7129.7	14.280299	25.175423	622.097709		.318606
H09	209189P2_G	G	A.Conservative	1.041159	.995027	6277.1	41.684844	59.876042	623.462929		.318606
H09	210090P15_G	NOCALL	I.Bad Spectrum	0	0	0	0	0	0		0
H10	201322P9_G	G	A.Conservative	-1.431946	.992762	6445.3	7.457896	14.199408	663.648742		.23594
H10	201694P4_G	G	A.Conservative	-2.833243	.997489	5337.5	21.086944	33.743868	622.619031		.23594
H10	208825P7_G	G	A.Conservative	-.66424	.999263	7129.7	7.494117	20.07039	733.361097		.23594
H10	209189P2_G	G	A.Conservative	-1.424741	.998614	6277.1	20.474945	37.988758	646.681786		.23594
H10	210090P15_G	NOCALL	D.Low Probability	-1.726391	.468429	5515.6	4.110668	2.929598	596.65133		.513417
H11	201322P9_G	G	A.Conservative	.133357	.994749	6445.3	13.451216	19.305901	638.437371		.309878
H11	201694P4_G	G	A.Conservative	-.51544	.99781	5337.5	51.416373	62.431731	619.099158		.309878
H11	208825P7_G	G	A.Conservative	.858742	.998395	7129.7	12.025248	21.536408	693.602468		.309878
H11	209189P2_G	G	A.Conservative	.137511	.996765	6277.1	43.94049	61.496471	622.586373		.309878
H11	210090P15_G	NOCALL	I.Bad Spectrum	0	0	0	0	0	0		0
H12	201322P9_G	G	A.Conservative	.319401	.992701	6445.3	16.133215	19.119505	596.003478		.31928
H12	201694P4_G	G	A.Conservative	-.238323	.999259	5337.5	56.34819	56.519233	567.065494		.31928
H12	208825P7_G	G	A.Conservative	1.096967	.998552	7129.7	16.742381	22.481371	629.18808		.31928
H12	209189P2_G	G	A.Conservative	.324524	.998126	6277.1	48.520132	56.044502	579.358647		.31928
H12	210090P15_G	NOCALL	D.Low Probability	-1.319038	.347331	5515.6	3.385876	2.166186	586.026783		.544134
H13	201322P9_G	G	A.Conservative	2.088445	.990294	6445.3	23.801215	25.296756	513.00466		.414578
H13	201694P4_G	G	A.Conservative	1.140447	.994258	5337.5	87.247144	78.952161	573.713057		.414578
H13	208825P7_G	G	A.Conservative	3.552926	.99725	7129.7	25.522526	29.950062	444.553913		.414578
H13	209189P2_G	G	A.Conservative	2.084358	.99599	6277.1	89.062338	92.39134	498.210398		.414578
H13	210090P15_G	NOCALL	D.Low Probability	.764991	.875947	5515.6	13.548566	5.397989	568.79983		.899427
H14	201322P9_G	G	A.Conservative	2.794121	.9915	6445.3	18.450292	18.710541	500.309698		.412843
H14	201694P4_G	G	A.Conservative	1.989696	.996124	5337.5	80.545386	68.870821	554.595317		.412843
H14	208825P7_G	G	A.Conservative	3.802566	.997922	7129.7	21.892198	24.654152	502.296389		.412843
H14	209189P2_G	G	A.Conservative	2.795626	.996997	6277.1	80.956367	80.015003	487.878502		.412843
H14	210090P15_G	NOCALL	D.Low Probability	.900849	.259786	5515.6	4.365957	1.69616	605.760432		1.020855
H15	201322P9_G	G	A.Conservative	.918306	.997943	6445.3	16.757916	22.858952	636.01417		.306926
H15	201694P4_G	G	A.Conservative	-.475042	.998205	5337.5	49.936452	57.34807	603.231337		.306926
H15	208825P7_G	G	A.Conservative	1.829938	.99815	7129.7	18.304336	27.750802	596.065836		.306926
H15	209189P2_G	G	A.Conservative	.919226	.995907	6277.1	61.283279	81.457531	620.052525		.306926
H15	210090P15_G	NOCALL	I.Bad Spectrum	0	0	0	0	0	0		0
H16	201322P9_G	G	A.Conservative	-.157498	.992296	6445.3	19.610556	26.82373	550.291852		.332017
H16	201694P4_G	G	A.Conservative	-1.365425	.995709	5337.5	67.83997	80.237727	585.314663		.332017
H16	208825P7_G	G	A.Conservative	1.641134	.997672	7129.7	24.696851	36.997893	571.892095		.332017
H16	209189P2_G	G	A.Conservative	-.158016	.99783	6277.1	61.674375	82.515763	535.24793		.332017
H16	210090P15_G	NOCALL	D.Low Probability	-1.076807	.454086	5515.6	5.496805	2.890611	615.409653		.770438
H17	201322P9_G	G	A.Conservative	1.96982	.994816	6445.3	14.975128	13.249721	562.935518		.466444
H17	201694P4_G	G	A.Conservative	1.413223	.997242	5337.5	67.292901	50.705919	601.799111		.466444
H17	208825P7_G	G	A.Conservative	2.555214	.99681	7129.7	16.466451	16.526301	510.42653		.466444
H17	209189P2_G	G	A.Conservative	1.970161	.997447	6277.1	59.823609	51.652737	553.820645		.466444
H17	210090P15_G	NOCALL	D.Low Probability	-.334665	.98855	5515.6	18.53999	9.100911	569.950551		.816936
H18	201322P9_G	G	A.Conservative	-.309011	.994886	6445.3	7.82041	12.245451	655.518261		.296789
H18	201694P4_G	G	A.Conservative	-.695678	.995406	5337.5	22.807506	30.822291	636.303184		.296789
H18	208825P7_G	G	A.Conservative	-.135503	.99768	7129.7	10.935922	18.75686	641.906535		.296789
H18	209189P2_G	G	A.Conservative	-.30589	.996605	6277.1	26.906678	41.203433	635.623053		.296789
H18	210090P15_G	NOCALL	D.Low Probability	-1.610045	.987761	5515.6	15.480019	9.198177	611.444603		.703001
H19	201322P9_G	G	A.Conservative	1.915378	.992344	6445.3	21.546524	22.536741	617.30499		.397555
H19	201694P4_G	G	A.Conservative	1.352977	.996114	5337.5	68.84724	61.438736	583.453333		.397555
H19	208825P7_G	G	A.Conservative	2.46288	.996496	7129.7	26.097103	30.151582	536.608926		.397555
H19	209189P2_G	G	A.Conservative	1.922437	.996423	6277.1	82.638326	84.371373	601.24701		.397555
H19	210090P15_G	NOCALL	D.Low Probability	.706495	.228545	5515.6	3.403081	1.502127	586.772064		.917154
H20	201322P9_G	G	A.Conservative	.824049	.995666	6445.3	13.555936	16.879628	586.11001		.317991
H20	201694P4_G	G	A.Conservative	-.023088	.994597	5337.5	36.375393	38.498625	578.550839		.317991
H20	208825P7_G	G	A.Conservative	1.509535	.998181	7129.7	18.49398	25.511201	618.478775		.317991
H20	209189P2_G	G	A.Conservative	.827398	.997241	6277.1	51.808684	62.930571	569.865139		.317991
H20	210090P15_G	NOCALL	D.Low Probability	-.882182	.329754	5515.6	3.887402	2.088722	617.72178		.767892
H21	201322P9_G	G	A.Conservative	-.190302	.986863	6445.3	9.116301	11.405199	558.852588		.328254
H21	201694P4_G	G	A.Conservative	-1.42751	.996168	5337.5	21.863739	23.362277	546.467445		.328254
H21	208825P7_G	G	A.Conservative	.954105	.996953	7129.7	10.16207	11.906511	425.783621		.540054
H21	209189P2_G	G	A.Conservative	-.174693	.99505	6277.1	29.463461	35.985019	537.40006		.328254
H21	210090P15_G	NOCALL	D.Low Probability	-1.221325	.286475	5515.6	4.687703	1.804922	617.7627		.882023
H22	201322P9_G	G	A.Conservative	.959822	.995167	6445.3	15.220353	18.723139	672.817047		.353583
H22	201694P4_G	G	A.Conservative	.11301	.9951	5337.5	35.165525	37.125426	639.944433		.353583
H22	208825P7_G	G	A.Conservative	1.176958	.999078	7129.7	13.335527	23.200931	669.332715		.353583
H22	209189P2_G	G	A.Conservative	.958826	.997272	6277.1	52.015738	62.516974	656.7625		.353583
H22	210090P15_G	NOCALL	D.Low Probability	-.656278	.991212	5515.6	18.150044	9.500165	631.595022		.777496
H23	201322P9_G	G	A.Conservative	.726762	.997625	6445.3	13.031714	18.661003	592.324385		.302597
H23	201694P4_G	G	A.Conservative	-.224437	.998766	5337.5	21.485891	26.059255	562.327205		.302597
H23	208825P7_G	G	A.Conservative	1.193541	.996613	7129.7	14.127534	22.39706	566.200747		.302597
H23	209189P2_G	G	A.Conservative	.761908	.99798	6277.1	25.477364	35.582446	586.110367		.302597
H23	210090P15_G	NOCALL	I.Bad Spectrum	0	0	0	0	0	0		0
H24	201322P9_G	G	A.Conservative	.200697	.840808	6445.3	5.25588	8.484122	619.98459		.261266
H24	201694P4_G	NOCALL	D.Low Probability	-1.620604	.548784	5337.5	5.61076	3.378217	618.384574		.709854
H24	208825P7_G	NOCALL	I.Bad Spectrum	0	0	0	0	0	0		0
H24	209189P2_G	G	A.Conservative	.098196	.997535	6277.1	10.5523	16.594977	658.570835		.261266
H24	210090P15_G	G	B.Moderate	-1.497447	.824926	5515.6	10.79053	6.656062	615.781167		.709854
I01	201322P9_G	G	A.Conservative	-.151245	.996112	6445.3	18.501822	18.810453	660.097994		.409432
I01	201694P4_G	G	A.Conservative	.10942	.99726	5337.5	54.887847	47.274761	624.613327		.409432
I01	208825P7_G	G	A.Conservative	-.156056	.998612	7129.7	21.490671	24.214495	593.363401		.409432
I01	209189P2_G	G	A.Conservative	-.145355	.997006	6277.1	65.080573	64.525256	646.012939		.409432
I01	210090P15_G	NOCALL	I.Bad Spectrum	0	0	0	0	0	0		0
I02	201322P9_G	G	A.Conservative	.222997	.996141	6445.3	25.016924	27.127421	561.316431		.337363
I02	201694P4_G	NOCALL	D.Low Probability	-1.085418	.98783	5337.5	25.105316	13.450151	666.807601		.790614
I02	208825P7_G	G	A.Conservative	.369611	.997837	7129.7	22.378981	27.017735	572.672513		.337363
I02	209189P2_G	G	A.Conservative	.111938	.996298	6277.1	19.139934	20.219448	615.533691		.337363
I02	210090P15_G	NOCALL	D.Low Probability	-.974621	.404371	5515.6	4.573236	2.510649	644.672521		.790614
I03	201322P9_G	G	A.Conservative	.157	.988114	6445.3	11.496466	13.862094	547.296885		.336728
I03	201694P4_G	G	A.Conservative	-.630841	.995016	5337.5	43.363255	43.732451	562.384792		.336728
I03	208825P7_G	G	A.Conservative	1.445015	.996026	7129.7	10.648685	15.039552	470.764569		.336728
I03	209189P2_G	G	A.Conservative	.16034	.993179	6277.1	50.052422	58.743512	532.297074		.336728
I03	210090P15_G	NOCALL	D.Low Probability	-1.147227	.366612	5515.6	3.728992	2.282807	594.219039		.603361
I04	201322P9_G	G	A.Conservative	-1.845093	.835652	6445.3	8.072845	8.388993	622.320965		.48078
I04	201694P4_G	G	A.Conservative	-1.875073	.998237	5337.5	20.561189	19.396776	593.354911		.43498
I04	208825P7_G	G	A.Conservative	-1.4267	.999801	7129.7	8.917491	16.629729	557.260726		.43498
I04	209189P2_G	G	A.Conservative	-1.219504	.996827	6277.1	3.255947	11.08167	568.132657		.297703
I04	210090P15_G	NOCALL	I.Bad Spectrum	0	0	0	0	0	0		0
I05	201322P9_G	G	A.Conservative	-.117282	.997822	6445.3	14.658068	21.05041	715.14132		.344113
I05	201694P4_G	G	A.Conservative	.053499	.996715	5337.5	44.950018	56.165981	640.119755		.344113
I05	208825P7_G	G	A.Conservative	-.411543	.997889	7129.7	15.772319	24.673077	621.641971		.344113
I05	209189P2_G	G	A.Conservative	-.11544	.996611	6277.1	55.996508	78.745035	695.674419		.344113
I05	210090P15_G	NOCALL	I.Bad Spectrum	0	0	0	0	0	0		0
I06	201322P9_G	G	A.Conservative	-.070703	.989893	6445.3	14.276859	15.065734	520.979765		.372077
I06	201694P4_G	G	A.Conservative	-.569208	.995933	5337.5	58.032949	51.983908	537.029606		.372077
I06	208825P7_G	G	A.Conservative	.914525	.997666	7129.7	14.862218	17.660324	445.72149		.372077
I06	209189P2_G	G	A.Conservative	-.061334	.994996	6277.1	63.308376	65.156599	507.71946		.372077
I06	210090P15_G	NOCALL	D.Low Probability	-1.298186	.110214	5515.6	1.763738	.798486	583.587325		.828458
I07	201322P9_G	G	A.Conservative	.793012	.995995	6445.3	21.711679	21.801967	571.063089		.432578
I07	201694P4_G	G	A.Conservative	.815573	.998124	5337.5	68.194484	58.115543	579.303009		.432578
I07	208825P7_G	G	A.Conservative	1.295772	.997496	7129.7	23.576233	26.18578	491.540016		.432578
I07	209189P2_G	G	A.Conservative	.794821	.995666	6277.1	72.836584	71.352488	554.11658		.432578
I07	210090P15_G	NOCALL	D.Low Probability	.42964	.991993	5515.6	32.880656	14.643306	556.044471		.949895
I08	201322P9_G	G	A.Conservative	.110993	.991075	6445.3	12.082703	14.96507	545.011561		.357145
I08	201694P4_G	G	A.Conservative	-.561601	.998176	5337.5	54.788632	57.687055	559.045573		.357145
I08	208825P7_G	G	A.Conservative	1.123185	.998549	7129.7	14.107686	19.30068	506.510593		.357145
I08	209189P2_G	G	A.Conservative	.113976	.994233	6277.1	53.91413	65.154106	530.389128		.357145
I08	210090P15_G	NOCALL	D.Low Probability	-1.531655	.994302	5515.6	27.333667	11.656685	622.379192		.888037
I09	201322P9_G	G	A.Conservative	.064816	.997912	6445.3	13.789515	18.177832	697.765178		.342405
I09	201694P4_G	G	A.Conservative	-.247841	.993761	5337.5	53.654275	60.058466	626.69375		.342405
I09	208825P7_G	G	A.Conservative	.82305	.997853	7129.7	14.908382	25.428047	629.548206		.342405
I09	209189P2_G	G	A.Conservative	.060218	.997634	6277.1	51.049802	65.656581	683.917489		.342405
I09	210090P15_G	NOCALL	D.Low Probability	-.706756	.992804	5515.6	31.519374	13.271822	624.620935		.810294
I10	201322P9_G	G	A.Conservative	-1.850114	.99577	6445.3	17.089561	29.258367	679.935013		.297247
I10	201694P4_G	G	A.Conservative	-2.53218	.998489	5337.5	39.244095	56.745727	543.719457		.297247
I10	208825P7_G	G	A.Conservative	-1.375722	.999597	7129.7	17.315824	32.690269	712.800707		.297247
I10	209189P2_G	G	A.Conservative	-1.851151	.996315	6277.1	48.362513	80.769947	660.645215		.297247
I10	210090P15_G	NOCALL	I.Bad Spectrum	0	0	0	0	0	0		0
I11	201322P9_G	G	A.Conservative	.377435	.996579	6445.3	13.735203	16.754864	603.112377		.372306
I11	201694P4_G	G	A.Conservative	.397557	.998285	5337.5	44.752517	47.11037	578.574607		.372306
I11	208825P7_G	G	A.Conservative	.626196	.998113	7129.7	18.117759	24.222923	559.865663		.372306
I11	209189P2_G	G	A.Conservative	.382745	.995602	6277.1	54.988287	65.592798	587.486808		.372306
I11	210090P15_G	NOCALL	D.Low Probability	-.849809	.511282	5515.6	6.597774	3.180706	606.223304		.814364
I12	201322P9_G	G	A.Conservative	-1.214879	.993389	6445.3	15.686932	20.738349	659.873791		.307909
I12	201694P4_G	G	A.Conservative	-1.620073	.99895	5337.5	51.777265	58.270646	641.964592		.307909
I12	208825P7_G	G	A.Conservative	-.803007	.997948	7129.7	16.338698	23.895022	602.876039		.307909
I12	209189P2_G	G	A.Conservative	-1.212036	.997994	6277.1	56.984836	73.510109	642.485744		.307909
I12	210090P15_G	NOCALL	I.Bad Spectrum	0	0	0	0	0	0		0
I13	201322P9_G	G	A.Conservative	1.181718	.992935	6445.3	14.030405	14.211225	506.275661		.414471
I13	201694P4_G	G	A.Conservative	.956317	.997804	5337.5	65.210512	56.384947	590.244532		.414471
I13	208825P7_G	G	A.Conservative	.879677	.996493	7129.7	16.616454	18.577557	520.124119		.414471
I13	209189P2_G	G	A.Conservative	1.190948	.996792	6277.1	56.80195	56.158251	492.550855		.414471
I13	210090P15_G	NOCALL	D.Low Probability	-.438062	.254751	5515.6	3.879646	1.708579	538.32701		.948354
I14	201322P9_G	G	A.Conservative	-1.890524	.996109	6445.3	16.946474	16.23039	665.225716		.454775
I14	201694P4_G	G	A.Conservative	-2.031128	.996743	5337.5	16.822204	27.933248	576.195377		.220862
I14	208825P7_G	G	A.Conservative	-1.31059	.99848	7129.7	4.447369	14.607758	570.456349		.220862
I14	209189P2_G	G	A.Conservative	-2.26212	.999055	6277.1	17.436599	33.845052	687.489412		.220862
I14	210090P15_G	NOCALL	I.Bad Spectrum	0	0	0	0	0	0		0
I15	201322P9_G	G	A.Conservative	-3.371399	.998012	6445.3	14.36114	20.191625	651.971166		.355797
I15	201694P4_G	NOCALL	D.Low Probability	-2.130985	.985318	5337.5	10.415409	7.012591	671.957755		.658292
I15	208825P7_G	G	A.Conservative	-3.881701	.998334	7129.7	12.53591	20.034293	634.859106		.355797
I15	209189P2_G	G	A.Conservative	-3.147083	.996206	6277.1	11.130521	15.276485	699.250596		.355797
I15	210090P15_G	NOCALL	I.Bad Spectrum	0	0	0	0	0	0		0
I16	201322P9_G	G	A.Conservative	-1.185014	.99508	6445.3	11.726914	11.924597	654.84645		.426915
I16	201694P4_G	G	A.Conservative	-.180458	.997359	5337.5	8.549597	16.950934	584.217485		.28038
I16	208825P7_G	G	A.Conservative	-.851439	.999164	7129.7	15.749948	17.791996	605.744403		.426915
I16	209189P2_G	G	A.Conservative	-.60325	.993679	6277.1	6.590438	13.520688	539.437248		.28038
I16	210090P15_G	NOCALL	I.Bad Spectrum	0	0	0	0	0	0		0
I17	201322P9_G	G	A.Conservative	.99131	.993705	6445.3	22.141273	24.305591	558.562446		.352487
I17	201694P4_G	G	A.Conservative	.454181	.997184	5337.5	72.85073	67.998428	567.835641		.352487
I17	208825P7_G	G	A.Conservative	1.480711	.995806	7129.7	23.651825	28.775184	544.434837		.352487
I17	209189P2_G	G	A.Conservative	.9929	.995682	6277.1	76.045002	81.430039	542.117262		.352487
I17	210090P15_G	NOCALL	D.Low Probability	-.324695	.244691	5515.6	3.476352	1.590559	563.499307		.798596
I18	201322P9_G	G	A.Conservative	-.016291	.992669	6445.3	21.93241	24.88283	653.787062		.359208
I18	201694P4_G	G	A.Conservative	-.463232	.996704	5337.5	76.789497	74.599643	612.017312		.359208
I18	208825P7_G	G	A.Conservative	.425284	.997954	7129.7	28.659633	35.870324	616.551459		.359208
I18	209189P2_G	G	A.Conservative	-.0155	.997059	6277.1	85.697146	94.943499	636.064181		.359208
I18	210090P15_G	NOCALL	D.Low Probability	-.922383	.997286	5515.6	33.513391	13.906311	617.873732		.839244
I19	201322P9_G	G	A.Conservative	-1.201475	.994919	6445.3	34.202544	22.891439	623.242802		.698794
I19	201694P4_G	G	A.Conservative	-1.256594	.997579	5337.5	47.968812	50.931868	595.967363		.335045
I19	208825P7_G	G	A.Conservative	-.120677	.996835	7129.7	12.350075	16.866672	536.206494		.335045
I19	209189P2_G	G	A.Conservative	-.500667	.995974	6277.1	69.199325	83.742253	600.64519		.335045
I19	210090P15_G	NOCALL	D.Low Probability	-.943808	.384746	5515.6	5.286059	2.403531	568.820632		.886438
I20	201322P9_G	G	A.Conservative	-.02924	.997762	6445.3	13.412888	15.609701	681.034812		.350652
I20	201694P4_G	G	A.Conservative	-.717861	.997836	5337.5	49.055632	48.560415	631.695922		.350652
I20	208825P7_G	G	A.Conservative	-.043007	.998257	7129.7	14.491613	19.816301	640.576065		.350652
I20	209189P2_G	G	A.Conservative	-.027723	.997032	6277.1	56.528604	64.18713	663.566004		.350652
I20	210090P15_G	NOCALL	D.Low Probability	-1.146738	.598694	5515.6	7.380381	3.671648	649.117895		.898951
I21	201322P9_G	G	A.Conservative	-.977225	.995863	6445.3	12.056111	18.349156	764.336157		.311197
I21	201694P4_G	G	A.Conservative	-.998564	.997689	5337.5	27.087535	34.865549	654.814667		.311197
I21	208825P7_G	G	A.Conservative	-.851574	.999339	7129.7	15.170121	26.388739	707.12674		.311197
I21	209189P2_G	G	A.Conservative	-.980017	.99867	6277.1	46.555799	69.107876	742.329928		.311197
I21	210090P15_G	NOCALL	I.Bad Spectrum	0	0	0	0	0	0		0
I22	201322P9_G	G	A.Conservative	.814938	.992034	6445.3	16.783193	18.313297	622.840164		.379426
I22	201694P4_G	G	A.Conservative	.290116	.996476	5337.5	43.764473	39.98557	635.769658		.379426
I22	208825P7_G	G	A.Conservative	1.239903	.997774	7129.7	13.94572	19.999223	605.431513		.379426
I22	209189P2_G	G	A.Conservative	.831048	.997835	6277.1	60.230688	63.993176	607.203626		.379426
I22	210090P15_G	NOCALL	D.Low Probability	-.608246	.314967	5515.6	3.507014	1.978806	576.271348		.653144
I23	201322P9_G	G	A.Conservative	.215291	.994889	6445.3	21.530774	25.162245	609.607965		.321053
I23	201694P4_G	G	A.Conservative	-.38291	.994074	5337.5	22.747393	22.315718	618.754806		.321053
I23	208825P7_G	G	A.Conservative	.374817	.99722	7129.7	22.016895	28.706679	636.117882		.321053
I23	209189P2_G	G	A.Conservative	.244159	.997154	6277.1	41.243038	46.924953	637.354387		.321053
I23	210090P15_G	G	B.Moderate	-1.418988	.849618	5515.6	9.462884	6.85691	576.283178		.437908
I24	201322P9_G	G	A.Conservative	-2.198062	.9781	6445.3	7.351907	9.8225	653.34783		.311847
I24	201694P4_G	NOCALL	D.Low Probability	-3.070282	.558973	5337.5	5.638342	3.446522	616.698604		.662179
I24	208825P7_G	NOCALL	I.Bad Spectrum	0	0	0	0	0	0		0
I24	209189P2_G	G	A.Conservative	-2.193292	.994723	6277.1	14.096024	18.381694	713.082511		.311847
I24	210090P15_G	G	C.Aggressive	-2.952737	.996632	5515.6	9.564678	6.005195	605.246845		.662179
J01	201322P9_G	G	A.Conservative	1.135099	.994617	6445.3	25.523993	34.092159	618.525803		.355613
J01	201694P4_G	G	A.Conservative	1.006446	.995085	5337.5	62.585574	71.685907	638.572183		.355613
J01	208825P7_G	G	A.Conservative	1.15927	.996394	7129.7	24.956105	36.592638	612.892855		.355613
J01	209189P2_G	G	A.Conservative	1.141434	.995565	6277.1	70.461836	91.959288	601.547219		.355613
J01	210090P15_G	NOCALL	D.Low Probability	-.087282	.992394	5515.6	19.449571	8.556911	583.877125		.906164
J02	201322P9_G	G	A.Conservative	1.030838	.993756	6445.3	19.888255	24.36411	537.131257		.35386
J02	201694P4_G	NOCALL	D.Low Probability	.346067	.992403	5337.5	21.749598	9.516167	556.925608		.840989
J02	208825P7_G	G	A.Conservative	1.070019	.994074	7129.7	18.716272	25.362108	593.860718		.35386
J02	209189P2_G	G	A.Conservative	1.047717	.99788	6277.1	19.683838	23.524379	555.724703		.35386
J02	210090P15_G	G	B.Moderate	.49996	.82043	5515.6	14.695032	6.600614	506.440445		.840989
J03	201322P9_G	G	A.Conservative	.952255	.994408	6445.3	24.885073	26.639548	620.630321		.394669
J03	201694P4_G	G	A.Conservative	.667237	.997526	5337.5	77.293331	70.762615	620.672324		.394669
J03	208825P7_G	G	A.Conservative	1.585499	.995904	7129.7	27.886091	32.924106	541.801107		.394669
J03	209189P2_G	G	A.Conservative	.953498	.994661	6277.1	81.826692	85.534602	603.216014		.394669
J03	210090P15_G	NOCALL	D.Low Probability	-.0061	.994235	5515.6	21.700801	10.652554	609.726362		.764047
J04	201322P9_G	G	A.Conservative	.977195	.993839	6445.3	23.782823	30.649768	613.893575		.351734
J04	201694P4_G	G	A.Conservative	-.03497	.996755	5337.5	73.753713	80.831174	617.902435		.351734
J04	208825P7_G	G	A.Conservative	1.574043	.99826	7129.7	21.657406	30.803237	612.446134		.351734
J04	209189P2_G	G	A.Conservative	.977891	.997766	6277.1	72.753734	91.509768	597.145102		.351734
J04	210090P15_G	NOCALL	D.Low Probability	-.829616	.988899	5515.6	18.220018	8.190513	614.471313		.796611
J05	201322P9_G	G	A.Conservative	2.222826	.992147	6445.3	23.483488	24.151734	527.752021		.370759
J05	201694P4_G	G	A.Conservative	1.066712	.997767	5337.5	72.611669	63.293694	543.647268		.370759
J05	208825P7_G	G	A.Conservative	3.384767	.997086	7129.7	24.086064	27.502216	495.500306		.370759
J05	209189P2_G	G	A.Conservative	2.227244	.995978	6277.1	74.577864	74.773863	513.108681		.370759
J05	210090P15_G	NOCALL	D.Low Probability	.645111	.986815	5515.6	14.028823	6.771367	577.383472		.791719
J06	201322P9_G	G	A.Conservative	.581511	.997079	6445.3	15.176751	19.119748	621.213737		.317957
J06	201694P4_G	G	A.Conservative	-.194423	.993526	5337.5	50.276947	53.912728	574.262756		.317957
J06	208825P7_G	G	A.Conservative	1.383589	.995815	7129.7	17.156181	23.920913	589.424091		.317957
J06	209189P2_G	G	A.Conservative	.587683	.996696	6277.1	63.592897	78.169014	604.329328		.317957
J06	210090P15_G	NOCALL	D.Low Probability	-.711339	.99191	5515.6	19.047341	9.018295	586.965072		.812104
J07	201322P9_G	G	A.Conservative	.708209	.993046	6445.3	8.580354	10.441462	568.134182		.367124
J07	201694P4_G	G	A.Conservative	.392016	.998745	5337.5	29.331477	29.834638	546.386892		.367124
J07	208825P7_G	G	A.Conservative	.892469	.99835	7129.7	14.303502	19.370682	586.284757		.367124
J07	209189P2_G	G	A.Conservative	.713491	.997395	6277.1	33.033387	39.142605	552.690044		.367124
J07	210090P15_G	G	A.Conservative	.479216	.998501	5515.6	13.703446	14.355614	558.781393		.367124
J08	201322P9_G	G	A.Conservative	3.119483	.994717	6445.3	25.887208	29.503934	515.220794		.412755
J08	201694P4_G	G	A.Conservative	2.223185	.994637	5337.5	72.196731	71.44557	544.092037		.412755
J08	208825P7_G	G	A.Conservative	4.263593	.99796	7129.7	30.814463	38.354089	528.989011		.412755
J08	209189P2_G	G	A.Conservative	3.12344	.99612	6277.1	72.245899	80.593252	507.998921		.412755
J08	210090P15_G	NOCALL	D.Low Probability	.871515	.988445	5515.6	40.786051	18.18681	562.569758		.819247
J09	201322P9_G	G	A.Conservative	1.688758	.99604	6445.3	14.955295	18.904481	624.787535		.369658
J09	201694P4_G	G	A.Conservative	1.182091	.997464	5337.5	52.288403	56.690998	602.125625		.369658
J09	208825P7_G	G	A.Conservative	2.314406	.998035	7129.7	21.442684	29.771105	535.338671		.369658
J09	209189P2_G	G	A.Conservative	1.686462	.998131	6277.1	59.346328	73.306906	607.965583		.369658
J09	210090P15_G	G	A.Conservative	1.224449	.997307	5515.6	13.262461	14.741619	624.2229		.369658
J10	201322P9_G	G	A.Conservative	1.522369	.994008	6445.3	21.185411	28.319572	635.790944		.347795
J10	201694P4_G	G	A.Conservative	1.164661	.994729	5337.5	37.160225	41.622706	615.313112		.347795
J10	208825P7_G	G	A.Conservative	1.829138	.996761	7129.7	25.508219	37.853735	573.230665		.347795
J10	209189P2_G	G	A.Conservative	1.525107	.997164	6277.1	48.819973	63.57798	619.60852		.347795
J10	210090P15_G	NOCALL	D.Low Probability	.555147	.991391	5515.6	14.041456	6.910657	634.894279		.797196
J11	201322P9_G	G	A.Conservative	.395532	.993182	6445.3	14.632082	18.464767	619.029786		.352552
J11	201694P4_G	G	A.Conservative	-.21676	.998606	5337.5	51.712992	55.457434	591.90279		.352552
J11	208825P7_G	G	A.Conservative	.996739	.995435	7129.7	17.211802	23.991938	584.279846		.352552
J11	209189P2_G	G	A.Conservative	.393974	.995907	6277.1	66.419724	81.792437	603.145941		.352552
J11	210090P15_G	NOCALL	D.Low Probability	-.652617	.325363	5515.6	4.227425	2.125306	620.374574		.744504
J12	201322P9_G	G	A.Conservative	-.538776	.995557	6445.3	20.426428	20.629742	644.308726		.364996
J12	201694P4_G	G	A.Conservative	-.390555	.996574	5337.5	77.330274	65.470286	605.788169		.364996
J12	208825P7_G	G	A.Conservative	-.672582	.997952	7129.7	21.853417	24.651814	609.130996		.364996
J12	209189P2_G	G	A.Conservative	-.537284	.997795	6277.1	76.865847	75.571593	627.146597		.364996
J12	210090P15_G	NOCALL	D.Low Probability	-.933322	.996717	5515.6	35.851486	18.593729	634.789798		.789216
J13	201322P9_G	G	A.Conservative	2.3838	.996635	6445.3	19.723133	21.602838	572.935623		.385391
J13	201694P4_G	G	A.Conservative	2.016484	.997858	5337.5	57.140594	52.60947	617.635691		.385391
J13	208825P7_G	G	A.Conservative	2.613483	.99527	7129.7	21.666174	26.380303	519.545233		.385391
J13	209189P2_G	G	A.Conservative	2.386165	.995668	6277.1	65.882129	70.303611	557.80328		.385391
J13	210090P15_G	NOCALL	D.Low Probability	.825721	.995197	5515.6	29.447945	12.67756	601.379508		.889887
J14	201322P9_G	G	A.Conservative	-.05322	.996855	6445.3	19.373109	29.832545	669.167725		.293394
J14	201694P4_G	G	A.Conservative	-1.403606	.993169	5337.5	51.740962	67.894807	631.911581		.293394
J14	208825P7_G	G	A.Conservative	.961278	.996984	7129.7	20.518096	34.846277	632.376946		.293394
J14	209189P2_G	G	A.Conservative	-.053235	.996499	6277.1	72.559029	109.07896	648.831068		.293394
J14	210090P15_G	NOCALL	D.Low Probability	-.623651	.979178	5515.6	10.988488	6.400105	610.808305		.807932
J15	201322P9_G	G	A.Conservative	2.929111	.993326	6445.3	17.734323	16.957007	518.514831		.414852
J15	201694P4_G	G	A.Conservative	2.269835	.993347	5337.5	68.625155	54.813281	521.6873		.414852
J15	208825P7_G	G	A.Conservative	3.520308	.996642	7129.7	20.988045	22.416477	456.315537		.414852
J15	209189P2_G	G	A.Conservative	2.931751	.996837	6277.1	88.338943	82.205992	505.096351		.414852
J15	210090P15_G	G	A.Conservative	2.470389	.995713	5515.6	32.561737	26.777217	521.637374		.414852
J16	201322P9_G	G	A.Conservative	1.878563	.991852	6445.3	8.802731	14.675577	645.821763		.311673
J16	201694P4_G	G	A.Conservative	1.268291	.998327	5337.5	26.191544	38.094907	614.334141		.311673
J16	208825P7_G	G	A.Conservative	1.51782	.995636	7129.7	10.427323	18.883823	570.930921		.311673
J16	209189P2_G	G	A.Conservative	1.875837	.997495	6277.1	27.163809	44.369935	625.095243		.311673
J16	210090P15_G	G	A.Conservative	1.303548	.99553	5515.6	15.40616	22.913676	638.655862		.311673
J17	201322P9_G	NOCALL	D.Low Probability	.569081	.993334	6445.3	48.035768	20.699729	586.92798		.868553
J17	201694P4_G	G	A.Conservative	.422308	.994742	5337.5	56.286984	62.421143	575.01024		.362106
J17	208825P7_G	G	A.Conservative	1.83585	.995157	7129.7	14.656935	20.901113	529.399505		.362106
J17	209189P2_G	G	A.Conservative	1.199429	.997442	6277.1	66.628181	84.387596	563.765858		.362106
J17	210090P15_G	NOCALL	D.Low Probability	-.063322	.191633	5515.6	3.523531	1.316654	582.654134		.868553
J18	201322P9_G	G	A.Conservative	-.738014	.994176	6445.3	13.026955	17.743642	633.641143		.311421
J18	201694P4_G	G	A.Conservative	-1.171579	.997095	5337.5	51.012492	59.589473	650.379345		.311421
J18	208825P7_G	G	A.Conservative	.121061	.997943	7129.7	11.683452	19.839937	592.164783		.311421
J18	209189P2_G	G	A.Conservative	-.733643	.996488	6277.1	54.459081	72.450758	617.718663		.311421
J18	210090P15_G	NOCALL	I.Bad Spectrum	0	0	0	0	0	0		0
J19	201322P9_G	G	A.Conservative	2.608918	.993976	6445.3	11.721254	12.167432	494.518089		.400081
J19	201694P4_G	G	A.Conservative	1.716458	.9934	5337.5	36.510532	32.415199	540.411222		.400081
J19	208825P7_G	G	A.Conservative	4.435129	.997293	7129.7	10.859621	12.798562	416.551183		.400081
J19	209189P2_G	G	A.Conservative	2.627753	.996402	6277.1	54.813732	55.559904	481.229366		.400081
J19	210090P15_G	NOCALL	I.Bad Spectrum	0	0	0	0	0	0		0
J20	201322P9_G	G	A.Conservative	2.263976	.995758	6445.3	25.035904	27.693427	584.514894		.378582
J20	201694P4_G	G	A.Conservative	1.436037	.99722	5337.5	96.321333	91.10305	602.634488		.378582
J20	208825P7_G	G	A.Conservative	3.333437	.996977	7129.7	24.165821	29.489267	500.359368		.378582
J20	209189P2_G	G	A.Conservative	2.268418	.996173	6277.1	93.131725	100.575402	570.009159		.378582
J20	210090P15_G	G	A.Conservative	1.458045	.995728	5515.6	22.138454	21.470747	622.457304		.378582
J21	201322P9_G	G	A.Conservative	-1.201281	.994596	6445.3	9.02272	14.796161	736.114915		.258041
J21	201694P4_G	G	A.Conservative	-1.709982	.995463	5337.5	30.571148	42.951396	672.202667		.258041
J21	208825P7_G	G	A.Conservative	-.976778	.999202	7129.7	10.585376	28.76579	666.89823		.258041
J21	209189P2_G	G	A.Conservative	-1.195957	.997778	6277.1	41.704215	66.798208	718.868892		.258041
J21	210090P15_G	NOCALL	I.Bad Spectrum	0	0	0	0	0	0		0
J22	201322P9_G	G	A.Conservative	.977907	.992566	6445.3	13.448858	16.444104	564.743128		.347807
J22	201694P4_G	G	A.Conservative	.284558	.996104	5337.5	32.36295	33.882313	629.873719		.347807
J22	208825P7_G	G	A.Conservative	1.751535	.996501	7129.7	16.040034	21.61326	537.799657		.347807
J22	209189P2_G	G	A.Conservative	.976589	.993727	6277.1	43.948547	52.482532	549.83338		.347807
J22	210090P15_G	NOCALL	D.Low Probability	-.066751	.126514	5515.6	1.626767	.869496	587.653397		.628355
J23	201322P9_G	G	A.Conservative	1.389868	.991317	6445.3	21.046498	20.369561	566.402125		.36849
J23	201694P4_G	G	A.Conservative	.542732	.99497	5337.5	26.119603	21.238134	624.881857		.36849
J23	208825P7_G	G	A.Conservative	2.37231	.998562	7129.7	22.369993	24.177126	522.645661		.36849
J23	209189P2_G	G	A.Conservative	1.331372	.997548	6277.1	40.152365	37.832333	572.165122		.36849
J23	210090P15_G	NOCALL	D.Low Probability	.240654	.275532	5515.6	4.247637	1.75606	592.523055		.86925
J24	201322P9_G	G	A.Conservative	-2.22545	.886171	6445.3	6.102049	8.924834	669.701127		.277826
J24	201694P4_G	NOCALL	D.Low Probability	-2.530817	.372383	5337.5	3.349451	2.353484	591.779037		.557235
J24	208825P7_G	NOCALL	I.Bad Spectrum	0	0	0	0	0	0		0
J24	209189P2_G	G	A.Conservative	-2.000479	.996603	6277.1	8.246606	11.74759	652.277681		.277826
J24	210090P15_G	NOCALL	D.Low Probability	-2.373862	.619138	5515.6	5.224878	3.776243	575.806425		.557235
K01	201322P9_G	G	A.Conservative	1.504238	.995962	6445.3	15.328982	14.323249	553.438481		.402549
K01	201694P4_G	G	A.Conservative	.428438	.993456	5337.5	36.734792	28.984003	545.056018		.402549
K01	208825P7_G	G	A.Conservative	2.255361	.99802	7129.7	15.761378	17.378876	514.692015		.402549
K01	209189P2_G	G	A.Conservative	1.519718	.996482	6277.1	53.430463	48.651582	537.527363		.402549
K01	210090P15_G	NOCALL	D.Low Probability	.37284	.347844	5515.6	5.038822	2.200368	544.799225		.924297
K02	201322P9_G	G	A.Conservative	1.701102	.994294	6445.3	21.309782	24.219597	589.798239		.387139
K02	201694P4_G	NOCALL	D.Low Probability	.403454	.992834	5337.5	24.289348	9.695865	587.108331		.902842
K02	208825P7_G	G	A.Conservative	2.454735	.995837	7129.7	18.43955	23.132853	507.84093		.387139
K02	209189P2_G	G	A.Conservative	1.34282	.995526	6277.1	12.882646	14.289495	665.6033		.387139
K02	210090P15_G	NOCALL	D.Low Probability	.719043	.469457	5515.6	7.03053	2.87629	578.286126		.902842
K03	201322P9_G	G	A.Conservative	2.508601	.993778	6445.3	20.484825	19.871249	586.46185		.418941
K03	201694P4_G	G	A.Conservative	1.614117	.996616	5337.5	60.743011	50.33117	601.897248		.418941
K03	208825P7_G	G	A.Conservative	3.405119	.997924	7129.7	24.355774	26.095934	516.322777		.418941
K03	209189P2_G	G	A.Conservative	2.510064	.996675	6277.1	81.683082	77.351672	570.420382		.418941
K03	210090P15_G	NOCALL	D.Low Probability	1.457317	.993244	5515.6	40.266313	16.030372	577.96268		.89938
K04	201322P9_G	G	A.Conservative	2.630148	.994597	6445.3	20.707761	21.581332	640.430944		.363359
K04	201694P4_G	G	A.Conservative	1.711433	.995945	5337.5	62.710935	53.427568	625.194227		.363359
K04	208825P7_G	G	A.Conservative	3.14735	.998781	7129.7	25.224865	29.697184	635.724184		.363359
K04	209189P2_G	G	A.Conservative	2.633147	.997246	6277.1	97.74174	98.843035	623.714664		.363359
K04	210090P15_G	NOCALL	D.Low Probability	1.518526	.141949	5515.6	2.2799	.977761	607.401139		.710133
K05	201322P9_G	G	A.Conservative	2.021257	.993994	6445.3	21.14823	17.472305	574.371126		.430662
K05	201694P4_G	G	A.Conservative	1.301013	.997199	5337.5	77.351979	54.103037	604.126873		.430662
K05	208825P7_G	G	A.Conservative	2.500905	.99756	7129.7	23.865714	21.937074	538.425625		.430662
K05	209189P2_G	G	A.Conservative	2.025219	.994295	6277.1	87.419089	70.396276	558.630094		.430662
K05	210090P15_G	NOCALL	D.Low Probability	.670427	.428706	5515.6	6.628138	2.664116	603.516947		.88674
K06	201322P9_G	G	A.Conservative	.727541	.998761	6445.3	18.009495	24.809224	626.635589		.311364
K06	201694P4_G	G	A.Conservative	-.103318	.995619	5337.5	54.412581	64.448265	621.387602		.311364
K06	208825P7_G	G	A.Conservative	1.116688	.997105	7129.7	19.70834	29.854076	579.66968		.311364
K06	209189P2_G	G	A.Conservative	.727618	.9984	6277.1	62.727621	84.443664	611.838434		.311364
K06	210090P15_G	NOCALL	D.Low Probability	-.522323	.161493	5515.6	2.334953	1.075693	633.574924		.843813
K07	201322P9_G	G	A.Conservative	2.057494	.993609	6445.3	20.957693	21.466041	578.362795		.377301
K07	201694P4_G	G	A.Conservative	1.683431	.997967	5337.5	66.930445	58.120642	568.44029		.377301
K07	208825P7_G	G	A.Conservative	2.492805	.996581	7129.7	26.447365	30.065437	536.769305		.377301
K07	209189P2_G	G	A.Conservative	2.063777	.996415	6277.1	75.496794	75.400775	564.90719		.377301
K07	210090P15_G	NOCALL	D.Low Probability	.438817	.990625	5515.6	15.113766	6.359669	567.454117		.874551
K08	201322P9_G	G	A.Conservative	1.6881	.996698	6445.3	20.859472	27.374188	624.84923		.323181
K08	201694P4_G	G	A.Conservative	.532437	.994689	5337.5	54.110118	60.125416	575.684016		.323181
K08	208825P7_G	G	A.Conservative	2.62861	.99923	7129.7	21.116788	30.702655	601.776462		.323181
K08	209189P2_G	G	A.Conservative	1.687311	.998313	6277.1	74.708609	95.610702	607.641442		.323181
K08	210090P15_G	G	A.Conservative	.618751	.992266	5515.6	11.283018	12.879006	591.134383		.323181
K09	201322P9_G	G	A.Conservative	1.203	.994607	6445.3	25.184951	20.740737	566.760645		.670514
K09	201694P4_G	G	A.Conservative	1.371015	.998551	5337.5	30.366597	31.39888	608.810158		.376639
K09	208825P7_G	G	A.Conservative	2.921123	.997244	7129.7	8.076236	17.600402	500.495493		.376639
K09	209189P2_G	G	A.Conservative	2.186077	.998386	6277.1	34.390354	38.438728	637.455753		.376639
K09	210090P15_G	G	A.Conservative	1.462736	.902048	5515.6	7.808632	9.076343	629.01461		.376639
K10	201322P9_G	G	A.Conservative	1.857802	.993817	6445.3	16.467272	24.741341	623.064927		.353182
K10	201694P4_G	G	A.Conservative	1.103464	.994594	5337.5	69.553599	88.829513	617.525407		.353182
K10	208825P7_G	G	A.Conservative	2.091492	.997903	7129.7	18.854108	31.103798	620.334692		.353182
K10	209189P2_G	G	A.Conservative	1.857247	.997997	6277.1	74.926475	109.940763	606.629422		.353182
K10	210090P15_G	NOCALL	D.Low Probability	.209494	.178583	5515.6	1.600829	1.192039	631.748921		.544232
K11	201322P9_G	G	A.Conservative	.587147	.992012	6445.3	10.088896	16.008344	602.430038		.282526
K11	201694P4_G	G	A.Conservative	-.686934	.992443	5337.5	33.63503	45.388954	567.642753		.282526
K11	208825P7_G	G	A.Conservative	1.691306	.997427	7129.7	12.163126	26.744519	620.642293		.282526
K11	209189P2_G	G	A.Conservative	.580853	.996991	6277.1	38.50425	59.628423	584.305814		.282526
K11	210090P15_G	NOCALL	D.Low Probability	-.6533	.990234	5515.6	14.421975	7.28212	585.212107		.752263
K12	201322P9_G	G	A.Conservative	.371075	.992866	6445.3	11.964345	16.106039	607.85789		.321815
K12	201694P4_G	G	A.Conservative	-.46493	.996801	5337.5	43.780077	50.628482	588.231319		.321815
K12	208825P7_G	G	A.Conservative	.513914	.997011	7129.7	14.773998	21.869909	613.880526		.321815
K12	209189P2_G	G	A.Conservative	.367624	.997155	6277.1	49.727321	65.411505	591.125037		.321815
K12	210090P15_G	NOCALL	D.Low Probability	-1.131474	.991095	5515.6	19.724587	9.191429	604.361017		.794764
K13	201322P9_G	G	A.Conservative	1.122166	.991577	6445.3	23.782808	25.859423	643.871164		.385344
K13	201694P4_G	G	A.Conservative	1.20895	.99596	5337.5	75.479162	69.383411	614.683278		.385344
K13	208825P7_G	G	A.Conservative	1.742348	.997806	7129.7	25.659576	30.938325	570.884489		.385344
K13	209189P2_G	G	A.Conservative	1.121784	.996815	6277.1	78.995945	83.730829	621.329231		.385344
K13	210090P15_G	NOCALL	D.Low Probability	1.321741	.99185	5515.6	34.425599	13.219939	572.969778		.953467
K14	201322P9_G	G	A.Conservative	2.055482	.992311	6445.3	12.677694	15.996296	568.15404		.334702
K14	201694P4_G	G	A.Conservative	1.275311	.996839	5337.5	38.233444	40.469702	551.113166		.334702
K14	208825P7_G	G	A.Conservative	2.366622	.99671	7129.7	15.863191	22.274177	537.935525		.334702
K14	209189P2_G	G	A.Conservative	2.062253	.994411	6277.1	45.235924	55.593476	553.409654		.334702
K14	210090P15_G	NOCALL	D.Low Probability	.981168	.993164	5515.6	35.416762	15.936142	585.5409		.82556
K15	201322P9_G	G	A.Conservative	2.726807	.994661	6445.3	13.86032	16.070274	558.191445		.425537
K15	201694P4_G	G	A.Conservative	1.842694	.996172	5337.5	52.216737	52.319106	539.593513		.425537
K15	208825P7_G	G	A.Conservative	2.860702	.996902	7129.7	16.01752	20.29286	535.221413		.425537
K15	209189P2_G	G	A.Conservative	2.731386	.997726	6277.1	50.518828	57.305833	542.025483		.425537
K15	210090P15_G	NOCALL	I.Bad Spectrum	0	0	0	0	0	0		0
K16	201322P9_G	G	A.Conservative	2.889643	.992679	6445.3	16.061369	20.252453	593.539088		.336578
K16	201694P4_G	G	A.Conservative	1.820696	.997804	5337.5	59.512614	63.440993	568.930739		.336578
K16	208825P7_G	G	A.Conservative	4.101189	.997111	7129.7	16.86483	23.581349	504.334781		.336578
K16	209189P2_G	G	A.Conservative	2.891668	.997067	6277.1	68.747015	84.519787	578.505528		.336578
K16	210090P15_G	G	A.Conservative	1.243073	.993595	5515.6	18.941075	14.319939	556.829296		.47554
K17	201322P9_G	G	A.Conservative	.993965	.992835	6445.3	8.899455	12.066412	631.461715		.325879
K17	201694P4_G	G	A.Conservative	.161722	.997679	5337.5	34.02845	39.223143	598.394138		.325879
K17	208825P7_G	G	A.Conservative	1.598707	.997844	7129.7	9.551639	15.47786	540.084353		.325879
K17	209189P2_G	G	A.Conservative	1.00154	.997454	6277.1	34.464447	45.601084	620.854413		.325879
K17	210090P15_G	NOCALL	I.Bad Spectrum	0	0	0	0	0	0		0
K18	201322P9_G	NOCALL	D.Low Probability	-.221583	.994553	6445.3	31.344077	20.500891	637.913916		.692086
K18	201694P4_G	G	A.Conservative	-.322129	.993853	5337.5	36.883997	40.134932	568.884363		.335308
K18	208825P7_G	G	A.Conservative	1.659418	.998002	7129.7	10.216976	16.897937	485.001195		.335308
K18	209189P2_G	G	A.Conservative	.442286	.995209	6277.1	54.871653	68.074492	564.333896		.335308
K18	210090P15_G	NOCALL	D.Low Probability	-.872679	.350489	5515.6	3.870101	2.209636	589.9336		.692086
K19	201322P9_G	G	A.Conservative	.904321	.997192	6445.3	11.299828	15.54719	682.451533		.321833
K19	201694P4_G	G	A.Conservative	.729194	.997924	5337.5	27.234703	31.711434	630.999604		.321833
K19	208825P7_G	G	A.Conservative	1.064951	.995625	7129.7	13.849187	21.092347	627.513999		.321833
K19	209189P2_G	G	A.Conservative	.902869	.998841	6277.1	40.28003	54.050009	661.943274		.321833
K19	210090P15_G	G	A.Conservative	.150408	.865956	5515.6	10.902244	8.730048	628.117018		.457313
K20	201322P9_G	G	A.Conservative	3.447323	.993641	6445.3	17.981678	20.595018	513.348439		.374613
K20	201694P4_G	G	A.Conservative	2.321584	.995951	5337.5	47.156498	45.684631	515.50081		.374613
K20	208825P7_G	G	A.Conservative	4.534749	.996991	7129.7	19.837375	25.176937	467.117812		.374613
K20	209189P2_G	G	A.Conservative	3.454027	.993266	6277.1	57.424059	64.133008	499.202014		.374613
K20	210090P15_G	NOCALL	D.Low Probability	1.157091	.53621	5515.6	7.408688	3.340277	557.976123		.850183
K21	201322P9_G	G	A.Conservative	2.9241	.992625	6445.3	14.569616	15.308657	564.896696		.416234
K21	201694P4_G	G	A.Conservative	2.148653	.995517	5337.5	41.088528	36.404099	583.359196		.416234
K21	208825P7_G	G	A.Conservative	3.093746	.995828	7129.7	20.050718	23.366482	514.523847		.416234
K21	209189P2_G	G	A.Conservative	2.931683	.995385	6277.1	51.237685	52.479124	550.757656		.416234
K21	210090P15_G	NOCALL	D.Low Probability	1.260819	.329448	5515.6	4.159231	2.085937	569.122966		.954987
K22	201322P9_G	G	A.Conservative	2.627159	.994952	6445.3	22.912761	23.69147	560.224146		.392704
K22	201694P4_G	G	A.Conservative	2.06761	.996269	5337.5	57.072978	50.258442	574.430395		.392704
K22	208825P7_G	G	A.Conservative	3.25822	.997754	7129.7	27.118253	31.015457	486.364264		.392704
K22	209189P2_G	G	A.Conservative	2.632065	.995601	6277.1	67.830369	68.440131	545.910155		.392704
K22	210090P15_G	NOCALL	D.Low Probability	1.134914	.352768	5515.6	4.963144	2.274142	539.891491		.86223
K23	201322P9_G	G	A.Conservative	.175558	.994212	6445.3	16.761578	22.608526	653.79743		.314486
K23	201694P4_G	G	A.Conservative	-.74848	.994677	5337.5	18.473374	21.096902	641.316712		.314486
K23	208825P7_G	G	A.Conservative	.759936	.997188	7129.7	19.223633	28.72641	635.911301		.314486
K23	209189P2_G	G	A.Conservative	.134369	.996443	6277.1	33.847495	44.516467	680.65078		.314486
K23	210090P15_G	NOCALL	I.Bad Spectrum	0	0	0	0	0	0		0
K24	201322P9_G	G	A.Conservative	-.595299	.83163	6445.3	6.670017	8.450859	525.918544		.284918
K24	201694P4_G	NOCALL	D.Low Probability	-1.923707	.664404	5337.5	6.852849	4.106537	594.748501		.674975
K24	208825P7_G	NOCALL	I.Bad Spectrum	0	0	0	0	0	0		0
K24	209189P2_G	G	A.Conservative	-.638349	.997154	6277.1	14.136228	17.443339	585.107761		.284918
K24	210090P15_G	NOCALL	D.Low Probability	-1.651902	.601082	5515.6	5.970845	3.66269	555.116812		.674975
L01	201322P9_G	G	A.Conservative	.555145	.992863	6445.3	24.37469	26.73872	557.116051		.377871
L01	201694P4_G	G	A.Conservative	-.077752	.996538	5337.5	69.248036	62.824469	528.684963		.377871
L01	208825P7_G	G	A.Conservative	1.038432	.993324	7129.7	23.897096	29.379427	518.08689		.377871
L01	209189P2_G	G	A.Conservative	.558343	.995936	6277.1	74.282234	79.215479	541.73203		.377871
L01	210090P15_G	NOCALL	D.Low Probability	-.298039	.358062	5515.6	5.854634	2.312727	559.121688		.910287
L02	201322P9_G	G	A.Conservative	1.58617	.997464	6445.3	33.172955	37.561735	619.601911		.353996
L02	201694P4_G	NOCALL	D.Low Probability	.100189	.992165	5337.5	48.45757	20.324382	591.188957		.851122
L02	208825P7_G	G	A.Conservative	1.656714	.997272	7129.7	28.747147	36.233182	589.320062		.353996
L02	209189P2_G	G	A.Conservative	1.581108	.997399	6277.1	31.163849	34.372796	609.715232		.353996
L02	210090P15_G	NOCALL	D.Low Probability	.462901	.381195	5515.6	5.52482	2.389759	563.694976		.851122
L03	201322P9_G	G	A.Conservative	1.999889	.994509	6445.3	26.220509	25.050394	588.30918		.444113
L03	201694P4_G	G	A.Conservative	1.420778	.998563	5337.5	87.456181	70.872133	606.446408		.444113
L03	208825P7_G	G	A.Conservative	2.379156	.996305	7129.7	28.557851	30.204608	552.451479		.444113
L03	209189P2_G	G	A.Conservative	2.004618	.995804	6277.1	89.278881	83.198252	573.634163		.444113
L03	210090P15_G	NOCALL	D.Low Probability	.273813	.911986	5515.6	12.769215	5.564641	598.000988		.869647
L04	201322P9_G	G	A.Conservative	.08587	.997473	6445.3	11.120578	16.307006	619.628885		.325523
L04	201694P4_G	G	A.Conservative	-.953857	.992604	5337.5	34.658472	43.142619	583.542832		.325523
L04	208825P7_G	G	A.Conservative	1.689889	.998203	7129.7	10.896583	21.226316	574.401708		.325523
L04	209189P2_G	G	A.Conservative	.089527	.995981	6277.1	35.90875	51.38373	600.393551		.325523
L04	210090P15_G	NOCALL	D.Low Probability	-.372745	.992105	5515.6	16.768214	8.845005	661.638798		.809084
L05	201322P9_G	G	A.Conservative	1.993813	.996573	6445.3	13.084853	15.934203	659.496693		.346258
L05	201694P4_G	G	A.Conservative	1.210539	.99732	5337.5	33.849481	34.359943	625.922746		.346258
L05	208825P7_G	G	A.Conservative	1.751093	.996338	7129.7	13.654918	18.556545	662.866623		.346258
L05	209189P2_G	G	A.Conservative	1.993774	.997132	6277.1	41.528363	49.215624	642.419101		.346258
L05	210090P15_G	G	B.Moderate	1.250529	.907286	5515.6	6.975741	7.294562	644.825209		.346258
L06	201322P9_G	G	A.Conservative	-.243881	.994365	6445.3	11.845953	16.109263	670.558159		.304174
L06	201694P4_G	G	A.Conservative	-.860547	.997797	5337.5	36.116274	40.890605	611.183671		.304174
L06	208825P7_G	G	A.Conservative	.179167	.99862	7129.7	12.8462	19.519869	628.377932		.304174
L06	209189P2_G	G	A.Conservative	-.237234	.998053	6277.1	41.542151	54.965873	651.89354		.304174
L06	210090P15_G	NOCALL	D.Low Probability	-1.318005	.168095	5515.6	1.935646	1.118842	608.856694		.697465
L07	201322P9_G	G	A.Conservative	1.608751	.995618	6445.3	26.416052	31.401153	638.889447		.380575
L07	201694P4_G	G	A.Conservative	1.371044	.998651	5337.5	54.079403	54.446066	654.008265		.380575
L07	208825P7_G	G	A.Conservative	1.889749	.997755	7129.7	28.240372	37.122833	598.211559		.380575
L07	209189P2_G	G	A.Conservative	1.610675	.997997	6277.1	74.261025	86.108063	622.771951		.380575
L07	210090P15_G	NOCALL	D.Low Probability	.902547	.992165	5515.6	19.274368	7.715634	640.297046		.820624
L08	201322P9_G	G	A.Conservative	1.609625	.99656	6445.3	20.279031	22.85924	535.652129		.388083
L08	201694P4_G	G	A.Conservative	1.131676	.997018	5337.5	63.648695	60.988491	544.874023		.388083
L08	208825P7_G	G	A.Conservative	2.25348	.997381	7129.7	20.921188	26.058744	470.825332		.388083
L08	209189P2_G	G	A.Conservative	1.609631	.996393	6277.1	63.182876	69.499563	522.204929		.388083
L08	210090P15_G	NOCALL	D.Low Probability	.207938	.76678	5515.6	10.172407	4.701695	574.56406		.838508
L09	201322P9_G	G	A.Conservative	1.216445	.994291	6445.3	20.301256	21.014501	578.558555		.355586
L09	201694P4_G	G	A.Conservative	.41061	.995814	5337.5	72.673535	63.55273	546.098355		.355586
L09	208825P7_G	G	A.Conservative	1.820693	.997841	7129.7	21.020543	24.216123	555.929918		.355586
L09	209189P2_G	G	A.Conservative	1.218354	.998446	6277.1	69.725353	70.323565	562.809402		.355586
L09	210090P15_G	NOCALL	D.Low Probability	-.455011	.99093	5515.6	31.424953	15.034924	601.418245		.853904
L10	201322P9_G	G	A.Conservative	1.482711	.996296	6445.3	12.471826	19.163685	577.152836		.278812
L10	201694P4_G	G	A.Conservative	.987905	.997371	5337.5	19.43062	25.443064	612.677887		.278812
L10	208825P7_G	G	A.Conservative	1.753005	.996452	7129.7	13.79186	23.398606	539.565842		.278812
L10	209189P2_G	G	A.Conservative	1.481096	.984777	6277.1	19.731568	29.593193	561.996619		.278812
L10	210090P15_G	G	A.Conservative	.990723	.994302	5515.6	7.64549	10.27246	637.495816		.278812
L11	201322P9_G	G	A.Conservative	.962477	.997554	6445.3	23.429506	35.909392	652.070949		.303309
L11	201694P4_G	G	A.Conservative	-.00891	.997952	5337.5	54.277002	71.635038	588.858948		.303309
L11	208825P7_G	G	A.Conservative	1.252889	.998356	7129.7	27.704	46.558524	594.560375		.303309
L11	209189P2_G	G	A.Conservative	.962683	.993359	6277.1	72.432881	108.537643	634.973718		.303309
L11	210090P15_G	NOCALL	D.Low Probability	-.153436	.995127	5515.6	22.642799	10.415864	596.202954		.829351
L12	201322P9_G	G	A.Conservative	1.718041	.993953	6445.3	22.4701	27.31391	563.041685		.353415
L12	201694P4_G	G	A.Conservative	1.368925	.99406	5337.5	67.640909	69.661732	572.836828		.353415
L12	208825P7_G	G	A.Conservative	2.003106	.997181	7129.7	24.066602	32.393557	526.661402		.353415
L12	209189P2_G	G	A.Conservative	1.72095	.997455	6277.1	72.020959	85.384952	547.898575		.353415
L12	210090P15_G	NOCALL	D.Low Probability	.635969	.9885	5515.6	23.74063	10.47632	592.920495		.872412
L13	201322P9_G	G	A.Conservative	2.03801	.991872	6445.3	23.526594	25.542646	559.391575		.409
L13	201694P4_G	G	A.Conservative	1.524487	.997115	5337.5	66.076583	61.09591	586.077861		.409
L13	208825P7_G	G	A.Conservative	2.834933	.996857	7129.7	24.346479	29.172012	510.638042		.409
L13	209189P2_G	G	A.Conservative	2.048999	.99417	6277.1	73.014523	77.375945	545.118139		.409
L13	210090P15_G	NOCALL	D.Low Probability	.951132	.986502	5515.6	17.7468	6.447145	556.799967		1.00393
L14	201322P9_G	G	A.Conservative	2.489705	.991311	6445.3	21.128904	22.399393	486.452539		.391174
L14	201694P4_G	G	A.Conservative	1.123752	.99374	5337.5	82.198751	74.591652	491.450605		.391174
L14	208825P7_G	G	A.Conservative	3.765163	.998616	7129.7	19.7927	23.140117	431.972404		.391174
L14	209189P2_G	G	A.Conservative	2.493074	.995169	6277.1	76.708347	79.415069	471.882567		.391174
L14	210090P15_G	NOCALL	D.Low Probability	.43056	.212837	5515.6	3.305372	1.447441	556.455838		.85366
L15	201322P9_G	G	A.Conservative	1.186844	.996719	6445.3	16.880558	22.368109	621.228013		.335252
L15	201694P4_G	G	A.Conservative	.493367	.997268	5337.5	28.868962	32.4135	595.771457		.335252
L15	208825P7_G	G	A.Conservative	1.981163	.99801	7129.7	19.736838	28.928566	592.928683		.335252
L15	209189P2_G	G	A.Conservative	1.190336	.999004	6277.1	43.777518	56.57664	604.284438		.335252
L15	210090P15_G	NOCALL	I.Bad Spectrum	0	0	0	0	0	0		0
L16	201322P9_G	G	A.Conservative	-1.556721	.999026	6445.3	7.450152	13.633238	656.306894		.259061
L16	201694P4_G	G	A.Conservative	-2.215435	.995482	5337.5	32.374728	50.655503	623.161497		.259061
L16	208825P7_G	G	A.Conservative	-1.607218	.998084	7129.7	6.757643	17.552423	702.062748		.259061
L16	209189P2_G	G	A.Conservative	-1.555305	.998647	6277.1	26.719226	47.762546	637.246359		.259061
L16	210090P15_G	NOCALL	I.Bad Spectrum	0	0	0	0	0	0		0
L17	201322P9_G	G	A.Conservative	.418058	.996335	6445.3	8.667878	13.922499	596.604658		.297642
L17	201694P4_G	G	A.Conservative	.168847	.996653	5337.5	18.782376	25.774998	543.745523		.297642
L17	208825P7_G	G	A.Conservative	.458412	.998481	7129.7	10.179769	21.845559	578.913853		.297642
L17	209189P2_G	G	A.Conservative	.427339	.99253	6277.1	20.323439	31.886034	578.286387		.297642
L17	210090P15_G	NOCALL	I.Bad Spectrum	0	0	0	0	0	0		0
L18	201322P9_G	G	A.Conservative	.385594	.811439	6445.3	6.664539	8.198651	553.410283		.36958
L18	201694P4_G	G	A.Conservative	-.079676	.991259	5337.5	25.172854	26.325878	530.724142		.36958
L18	208825P7_G	G	A.Conservative	.198186	.996609	7129.7	10.810152	16.330455	641.266382		.36958
L18	209189P2_G	G	A.Conservative	.383108	.995885	6277.1	33.137226	39.785211	539.061363		.36958
L18	210090P15_G	NOCALL	I.Bad Spectrum	0	0	0	0	0	0		0
L19	201322P9_G	G	A.Conservative	1.553774	.99336	6445.3	16.772352	17.915245	529.539044		.392383
L19	201694P4_G	G	A.Conservative	.961485	.996206	5337.5	59.327073	53.590299	553.956393		.392383
L19	208825P7_G	G	A.Conservative	2.027346	.997787	7129.7	22.404592	26.537748	534.781949		.392383
L19	209189P2_G	G	A.Conservative	1.56021	.997854	6277.1	70.041286	72.944523	515.98843		.392383
L19	210090P15_G	NOCALL	D.Low Probability	.402632	.99475	5515.6	26.91481	12.720732	567.245036		.880915
L20	201322P9_G	G	A.Conservative	2.177199	.994168	6445.3	18.699928	21.81058	525.040907		.384438
L20	201694P4_G	G	A.Conservative	1.772183	.997123	5337.5	59.758032	59.421565	561.200502		.384438
L20	208825P7_G	G	A.Conservative	2.824461	.998074	7129.7	23.267522	29.920996	498.783806		.384438
L20	209189P2_G	G	A.Conservative	2.18434	.99508	6277.1	68.862196	78.400286	510.990268		.384438
L20	210090P15_G	NOCALL	D.Low Probability	1.162521	.991702	5515.6	29.329536	14.049913	600.422941		.814319
L21	201322P9_G	G	A.Conservative	1.632496	.993789	6445.3	27.76601	31.930669	579.92595		.365921
L21	201694P4_G	G	A.Conservative	1.117294	.995572	5337.5	58.970518	57.395313	627.954594		.365921
L21	208825P7_G	G	A.Conservative	1.476532	.994525	7129.7	35.736508	45.543578	569.629286		.365921
L21	209189P2_G	G	A.Conservative	1.633844	.995352	6277.1	88.450107	99.186763	565.204199		.365921
L21	210090P15_G	NOCALL	D.Low Probability	.215719	.980872	5515.6	13.580334	6.876078	575.859286		.870791
L22	201322P9_G	G	A.Conservative	.445817	.987951	6445.3	7.100545	12.261271	700.913258		.269194
L22	201694P4_G	G	A.Conservative	-.116846	.995931	5337.5	19.779676	29.110393	606.188017		.269194
L22	208825P7_G	G	A.Conservative	1.362824	.998972	7129.7	7.694653	16.71354	638.460691		.269194
L22	209189P2_G	G	A.Conservative	.453313	.997308	6277.1	21.980237	37.058691	681.719338		.269194
L22	210090P15_G	NOCALL	D.Low Probability	-.921555	.894537	5515.6	10.50854	5.40167	628.608644		.778951
L23	201322P9_G	G	A.Conservative	1.077468	.994068	6445.3	14.492813	18.013249	620.753349		.316636
L23	201694P4_G	G	A.Conservative	.288562	.995176	5337.5	16.091143	16.776371	623.33982		.316636
L23	208825P7_G	G	A.Conservative	1.466098	.997171	7129.7	13.978261	19.371126	573.571118		.316636
L23	209189P2_G	G	A.Conservative	1.188876	.998385	6277.1	22.791009	27.583988	624.230359		.316636
L23	210090P15_G	G	B.Moderate	-1.069869	.826653	5515.6	9.346724	6.686888	555.508506		.557923
L24	201322P9_G	G	A.Conservative	-1.355234	.892354	6445.3	10.814996	9.039743	572.003637		.573017
L24	201694P4_G	NOCALL	D.Low Probability	-1.868628	.314941	5337.5	4.569647	2.009175	614.723501		.848023
L24	208825P7_G	NOCALL	I.Bad Spectrum	0	0	0	0	0	0		0
L24	209189P2_G	G	A.Conservative	-.653037	.92309	6277.1	6.230689	9.292968	611.676439		.297574
L24	210090P15_G	G	C.Aggressive	-1.422974	.873195	5515.6	11.660099	5.262809	589.467191		.848023
M01	201322P9_G	G	A.Conservative	.283716	.995467	6445.3	16.456328	18.76704	582.741704		.381354
M01	201694P4_G	G	A.Conservative	.226256	.99822	5337.5	38.620781	37.658216	622.444369		.381354
M01	208825P7_G	G	A.Conservative	.486303	.997073	7129.7	21.420427	26.919024	542.931299		.381354
M01	209189P2_G	G	A.Conservative	.281398	.997759	6277.1	44.544195	49.600382	566.850817		.381354
M01	210090P15_G	NOCALL	D.Low Probability	-.989868	.983874	5515.6	16.77726	7.417706	595.617126		.847981
M02	201322P9_G	G	A.Conservative	-.223453	.991053	6445.3	27.124412	32.86398	549.70909		.368704
M02	201694P4_G	NOCALL	D.Low Probability	-.78708	.989302	5337.5	28.138521	15.785232	618.837999		.743406
M02	208825P7_G	G	A.Conservative	.277755	.99841	7129.7	22.044762	29.544514	507.647085		.368704
M02	209189P2_G	G	A.Conservative	-.48206	.997007	6277.1	23.647795	27.947726	606.56174		.368704
M02	210090P15_G	NOCALL	D.Low Probability	-.762294	.367277	5515.6	3.992104	2.294577	623.425786		.743406
M03	201322P9_G	G	A.Conservative	-.610941	.996052	6445.3	32.451566	25.845898	657.513508		.536459
M03	201694P4_G	G	A.Conservative	-1.257641	.995186	5337.5	36.416881	42.126324	610.805973		.326376
M03	208825P7_G	G	A.Conservative	-.622398	.998817	7129.7	12.560363	22.852273	589.959934		.326376
M03	209189P2_G	G	A.Conservative	-.797945	.997887	6277.1	54.805266	72.812493	685.332756		.326376
M03	210090P15_G	NOCALL	D.Low Probability	-1.42611	.993241	5515.6	22.718094	13.683426	663.540005		.773088
M04	201322P9_G	G	A.Conservative	-1.469895	.95539	6445.3	6.304102	9.602726	717.985906		.342071
M04	201694P4_G	G	A.Conservative	-1.594366	.996792	5337.5	11.497851	14.877966	657.134153		.342071
M04	208825P7_G	G	A.Conservative	-1.904625	.999218	7129.7	8.061064	23.910601	770.357198		.342071
M04	209189P2_G	G	A.Conservative	-1.4773	.997959	6277.1	21.772321	33.578466	695.833265		.342071
M04	210090P15_G	NOCALL	I.Bad Spectrum	0	0	0	0	0	0		0
M05	201322P9_G	G	A.Conservative	-.172808	.99364	6445.3	15.194635	18.985091	661.545978		.325392
M05	201694P4_G	G	A.Conservative	-.723013	.998692	5337.5	52.690805	55.461185	579.520175		.325392
M05	208825P7_G	G	A.Conservative	.637345	.997259	7129.7	17.040034	23.674649	620.536362		.325392
M05	209189P2_G	G	A.Conservative	-.171787	.998052	6277.1	65.268499	79.464316	643.834405		.325392
M05	210090P15_G	NOCALL	D.Low Probability	-1.061549	.995021	5515.6	31.469985	15.646325	584.113919		.806153
M06	201322P9_G	G	A.Conservative	.18187	.991991	6445.3	20.28226	23.614185	571.745635		.350764
M06	201694P4_G	G	A.Conservative	-.298441	.995047	5337.5	70.832332	70.358462	573.396295		.350764
M06	208825P7_G	G	A.Conservative	.892072	.997247	7129.7	21.194301	27.267541	539.262412		.350764
M06	209189P2_G	G	A.Conservative	.188819	.996509	6277.1	78.317426	88.988392	555.586984		.350764
M06	210090P15_G	NOCALL	D.Low Probability	-.412108	.99319	5515.6	41.377301	17.169241	576.442405		.842662
M07	201322P9_G	G	A.Conservative	1.605273	.993761	6445.3	23.273675	22.127305	543.429187		.384765
M07	201694P4_G	G	A.Conservative	.889259	.998248	5337.5	61.196448	48.760005	584.216298		.384765
M07	208825P7_G	G	A.Conservative	1.848576	.996776	7129.7	24.669528	26.208287	503.255039		.384765
M07	209189P2_G	G	A.Conservative	1.608375	.99754	6277.1	69.196806	64.040676	529.197507		.384765
M07	210090P15_G	NOCALL	D.Low Probability	.544713	.9947	5515.6	39.652645	14.173874	582.407158		.940296
M08	201322P9_G	G	A.Conservative	1.087863	.994548	6445.3	20.172118	27.71307	574.579503		.304159
M08	201694P4_G	G	A.Conservative	.582447	.998373	5337.5	45.306311	53.21532	570.209309		.304159
M08	208825P7_G	G	A.Conservative	1.588256	.997105	7129.7	23.715126	35.948185	545.4862		.304159
M08	209189P2_G	G	A.Conservative	1.090272	.996613	6277.1	60.724458	81.456125	559.301928		.304159
M08	210090P15_G	NOCALL	D.Low Probability	.543375	.987383	5515.6	16.360998	9.013525	588.951379		.787851
M09	201322P9_G	G	A.Conservative	.307858	.997183	6445.3	14.745211	18.509342	706.201837		.356704
M09	201694P4_G	G	A.Conservative	.308467	.99899	5337.5	36.48362	38.894841	668.508224		.356704
M09	208825P7_G	G	A.Conservative	-.305733	.997684	7129.7	17.621393	24.431866	713.662464		.356704
M09	209189P2_G	G	A.Conservative	.308418	.998226	6277.1	48.594936	59.51403	685.896317		.356704
M09	210090P15_G	NOCALL	D.Low Probability	-1.0534	.996375	5515.6	21.76407	13.402411	639.021491		.695805
M10	201322P9_G	G	A.Conservative	-1.466744	.998751	6445.3	9.571229	10.610195	589.022097		.3921
M10	201694P4_G	G	A.Conservative	-2.094698	.992389	5337.5	31.153312	28.994508	571.226267		.3921
M10	208825P7_G	G	A.Conservative	-.969572	.998941	7129.7	9.810326	13.447322	585.59873		.3921
M10	209189P2_G	G	A.Conservative	-1.103226	.997867	6277.1	5.181015	11.730558	546.609991		.234457
M10	210090P15_G	NOCALL	D.Low Probability	-1.014118	.651989	5515.6	5.554663	4.001847	591.367751		.51007
M11	201322P9_G	G	A.Conservative	.279271	.996931	6445.3	19.96987	25.931824	606.832001		.342893
M11	201694P4_G	G	A.Conservative	-.732924	.893659	5337.5	8.279671	9.069935	611.222082		.342893
M11	208825P7_G	G	A.Conservative	.631473	.998097	7129.7	18.446836	26.541883	619.310604		.342893
M11	209189P2_G	G	A.Conservative	.173648	.993959	6277.1	13.875956	17.564054	641.480795		.342893
M11	210090P15_G	G	B.Moderate	-1.309918	.985708	5515.6	9.543124	7.959327	658.722426		.538115
M12	201322P9_G	G	A.Conservative	-1.249971	.994275	6445.3	17.615352	25.34836	703.494148		.317172
M12	201694P4_G	G	A.Conservative	-1.667945	.998441	5337.5	63.710617	78.265334	631.288365		.317172
M12	208825P7_G	G	A.Conservative	-.535903	.99864	7129.7	18.872004	29.912024	696.933019		.317172
M12	209189P2_G	G	A.Conservative	-1.247891	.997562	6277.1	60.340103	84.789621	686.853247		.317172
M12	210090P15_G	NOCALL	D.Low Probability	-1.93748	.244414	5515.6	2.756842	1.608537	640.36243		.681878
M13	201322P9_G	G	A.Conservative	.297095	.993893	6445.3	13.319043	18.171463	567.887435		.331782
M13	201694P4_G	G	A.Conservative	-.482966	.99394	5337.5	50.254665	58.339677	604.520019		.331782
M13	208825P7_G	G	A.Conservative	1.259037	.998378	7129.7	15.144805	22.798937	533.379509		.331782
M13	209189P2_G	G	A.Conservative	.289091	.995722	6277.1	60.256438	80.229402	551.608732		.331782
M13	210090P15_G	NOCALL	D.Low Probability	-.68331	.994156	5515.6	14.281494	7.920739	645.386639		.793965
M14	201322P9_G	G	A.Conservative	1.424738	.99708	6445.3	11.360173	25.788305	750.378804		.31534
M14	201694P4_G	G	A.Conservative	1.2222	.997287	5337.5	35.02815	70.754631	712.611162		.31534
M14	208825P7_G	G	A.Conservative	1.085107	.99513	7129.7	10.191084	24.59328	614.824101		.31534
M14	209189P2_G	G	A.Conservative	1.430907	.998103	6277.1	34.40472	76.846697	734.486601		.31534
M14	210090P15_G	NOCALL	D.Low Probability	-.601969	.993719	5515.6	26.689598	15.434005	604.930249		.704082
M15	201322P9_G	G	A.Conservative	-1.273248	.939256	6445.3	5.768049	9.436902	670.811759		.263621
M15	201694P4_G	G	A.Conservative	-2.224491	.996298	5337.5	17.752713	24.841306	620.268644		.263621
M15	208825P7_G	G	A.Conservative	-.135451	.997923	7129.7	5.567314	19.61302	543.015289		.263621
M15	209189P2_G	G	A.Conservative	-1.270632	.997885	6277.1	22.062267	35.249347	652.487239		.263621
M15	210090P15_G	NOCALL	I.Bad Spectrum	0	0	0	0	0	0		0
M16	201322P9_G	G	A.Conservative	-2.148502	.848761	6445.3	5.2023	8.546838	717.248723		.289528
M16	201694P4_G	G	A.Conservative	-2.672904	.995909	5337.5	13.852809	24.914715	632.603618		.289528
M16	208825P7_G	G	A.Conservative	-2.642356	.996294	7129.7	5.141538	11.644035	605.808702		.289528
M16	209189P2_G	G	A.Conservative	-2.149364	.998838	6277.1	24.644115	39.529883	697.560384		.289528
M16	210090P15_G	G	A.Conservative	-2.768054	.994575	5515.6	5.555369	12.14082	680.409636		.289528
M17	201322P9_G	G	A.Conservative	.428022	.995117	6445.3	27.476137	21.879697	563.249203		.570045
M17	201694P4_G	G	A.Conservative	.885114	.993372	5337.5	48.786211	43.824313	605.09855		.37926
M17	208825P7_G	G	A.Conservative	1.982302	.996487	7129.7	17.219502	20.142111	526.042001		.37926
M17	209189P2_G	G	A.Conservative	1.563912	.996728	6277.1	72.938375	75.170406	555.336354		.37926
M17	210090P15_G	NOCALL	D.Low Probability	.221365	.174333	5515.6	2.909382	1.215687	560.72832		.839724
M18	201322P9_G	G	A.Conservative	-1.025279	.99625	6445.3	15.912283	18.396778	586.028928		.329322
M18	201694P4_G	G	A.Conservative	-1.47861	.997726	5337.5	49.514973	48.469749	592.23407		.329322
M18	208825P7_G	G	A.Conservative	-.057602	.998419	7129.7	15.808791	20.308259	548.146802		.329322
M18	209189P2_G	G	A.Conservative	-1.027629	.99631	6277.1	48.771159	54.968922	570.89561		.329322
M18	210090P15_G	NOCALL	D.Low Probability	-2.095267	.694507	5515.6	8.871696	4.267893	618.597153		.733907
M19	201322P9_G	G	A.Conservative	1.53059	.993875	6445.3	19.337368	18.852016	520.063921		.411834
M19	201694P4_G	G	A.Conservative	1.230333	.99724	5337.5	63.656973	52.262258	531.917845		.411834
M19	208825P7_G	G	A.Conservative	2.026861	.997097	7129.7	20.931177	22.698265	478.025289		.411834
M19	209189P2_G	G	A.Conservative	1.536023	.998026	6277.1	68.880799	65.428443	505.777744		.411834
M19	210090P15_G	NOCALL	D.Low Probability	-.319884	.212555	5515.6	3.309319	1.41502	582.617726		.822158
M20	201322P9_G	G	A.Conservative	1.553682	.996119	6445.3	25.010458	33.104006	705.270467		.349279
M20	201694P4_G	NOCALL	D.Low Probability	-.372983	.989327	5337.5	19.589596	8.852562	636.007284		.835939
M20	208825P7_G	G	A.Conservative	1.603399	.99491	7129.7	25.88177	37.726497	663.13902		.349279
M20	209189P2_G	G	A.Conservative	1.268944	.991074	6277.1	13.191997	17.047575	708.647983		.349279
M20	210090P15_G	G	A.Conservative	-.017026	.80431	5515.6	17.483658	8.094583	588.679514		.835939
M21	201322P9_G	G	A.Conservative	-.326473	.995985	6445.3	19.312585	22.952493	650.63751		.358492
M21	201694P4_G	G	A.Conservative	-.635575	.995704	5337.5	55.159989	54.909549	646.058874		.358492
M21	208825P7_G	G	A.Conservative	-1.59915	.994714	7129.7	21.141229	27.963906	618.835487		.358492
M21	209189P2_G	G	A.Conservative	-.326007	.997209	6277.1	53.147302	61.511796	630.28388		.358492
M21	210090P15_G	G	A.Conservative	-.90482	.997793	5515.6	23.653456	15.718901	661.701829		.565191
M22	201322P9_G	G	A.Conservative	1.72852	.993652	6445.3	27.329626	27.858456	525.837974		.369797
M22	201694P4_G	G	A.Conservative	.968179	.996775	5337.5	96.449563	81.43224	546.264497		.369797
M22	208825P7_G	G	A.Conservative	2.977532	.997587	7129.7	25.939544	29.696038	482.276527		.369797
M22	209189P2_G	G	A.Conservative	1.724423	.997101	6277.1	80.51446	79.774282	510.341762		.369797
M22	210090P15_G	NOCALL	D.Low Probability	.355134	.289791	5515.6	4.351729	1.887313	583.213846		.865554
M23	201322P9_G	G	A.Conservative	1.086699	.997391	6445.3	28.701451	28.568069	572.615297		.414973
M23	201694P4_G	G	A.Conservative	.294277	.996177	5337.5	35.438762	30.099241	589.261131		.414973
M23	208825P7_G	G	A.Conservative	1.329321	.997834	7129.7	25.773581	28.337958	572.778359		.414973
M23	209189P2_G	G	A.Conservative	1.103502	.998829	6277.1	47.428333	46.08097	570.273897		.414973
M23	210090P15_G	NOCALL	D.Low Probability	-.107891	.242063	5515.6	3.399529	1.546318	587.590665		.751967
M24	201322P9_G	G	A.Conservative	-3.425237	.993856	6445.3	12.589012	11.16873	760.653635		.566347
M24	201694P4_G	NOCALL	I.Bad Spectrum	0	0	0	0	0	0		0
M24	208825P7_G	NOCALL	I.Bad Spectrum	0	0	0	0	0	0		0
M24	209189P2_G	G	A.Conservative	-2.632892	.928231	6277.1	5.557761	9.347811	805.639889		.265077
M24	210090P15_G	NOCALL	I.Bad Spectrum	0	0	0	0	0	0		0
N01	201322P9_G	G	A.Conservative	-.396545	.995046	6445.3	23.472211	28.310132	657.341226		.353858
N01	201694P4_G	G	A.Conservative	-.847874	.992217	5337.5	59.319946	60.53618	614.035548		.353858
N01	208825P7_G	G	A.Conservative	.225422	.997647	7129.7	22.99604	30.73393	655.279505		.353858
N01	209189P2_G	G	A.Conservative	-.395284	.997421	6277.1	73.480493	86.422414	640.253621		.353858
N01	210090P15_G	NOCALL	D.Low Probability	-.847276	.996041	5515.6	36.490609	17.12492	628.86116		.83067
N02	201322P9_G	G	A.Conservative	1.818961	.997709	6445.3	33.573198	40.896273	582.815973		.394853
N02	201694P4_G	G	A.Conservative	1.074012	.98993	5337.5	21.993537	22.444029	620.312269		.394853
N02	208825P7_G	G	A.Conservative	1.90172	.995875	7129.7	29.93191	40.43284	523.08353		.394853
N02	209189P2_G	G	A.Conservative	1.669944	.99764	6277.1	32.209809	38.22903	595.931585		.394853
N02	210090P15_G	NOCALL	I.Bad Spectrum	0	0	0	0	0	0		0
N03	201322P9_G	G	A.Conservative	2.290021	.996546	6445.3	25.688315	27.369304	637.426851		.436552
N03	201694P4_G	G	A.Conservative	1.66838	.997357	5337.5	64.256276	58.563727	591.623951		.436552
N03	208825P7_G	G	A.Conservative	2.852506	.998306	7129.7	29.937326	35.076116	580.803799		.436552
N03	209189P2_G	G	A.Conservative	2.292255	.996793	6277.1	79.635665	82.869813	620.352369		.436552
N03	210090P15_G	NOCALL	D.Low Probability	.511491	.829826	5515.6	10.035024	5.033818	585.623688		.791242
N04	201322P9_G	G	A.Conservative	2.34726	.997315	6445.3	25.106675	25.802912	563.279923		.38074
N04	201694P4_G	G	A.Conservative	1.476543	.9975	5337.5	73.014572	61.966854	593.175419		.38074
N04	208825P7_G	G	A.Conservative	3.159337	.997311	7129.7	29.750003	34.346516	534.681995		.38074
N04	209189P2_G	G	A.Conservative	2.350097	.997384	6277.1	81.13292	81.01172	549.306319		.38074
N04	210090P15_G	NOCALL	D.Low Probability	.785633	.99355	5515.6	32.68282	15.674991	583.156678		.856527
N05	201322P9_G	G	A.Conservative	1.941447	.992425	6445.3	15.930875	18.54221	555.834328		.37643
N05	201694P4_G	G	A.Conservative	1.454196	.996697	5337.5	65.526982	64.790918	552.970092		.37643
N05	208825P7_G	G	A.Conservative	2.40672	.996144	7129.7	19.570433	25.177392	521.084722		.37643
N05	209189P2_G	G	A.Conservative	1.942161	.996772	6277.1	70.923244	80.544735	541.285996		.37643
N05	210090P15_G	G	A.Conservative	1.469234	.995428	5515.6	21.907935	22.242062	573.661081		.37643
N06	201322P9_G	G	A.Conservative	.735198	.993732	6445.3	21.012474	25.972295	580.563414		.347599
N06	201694P4_G	G	A.Conservative	-.037818	.998336	5337.5	59.076589	62.124606	604.585582		.347599
N06	208825P7_G	G	A.Conservative	.995782	.998461	7129.7	24.561075	33.548149	579.251867		.347599
N06	209189P2_G	G	A.Conservative	.737906	.995911	6277.1	62.608462	75.519122	564.435584		.347599
N06	210090P15_G	NOCALL	D.Low Probability	-.708525	.994037	5515.6	18.314134	9.185746	599.128805		.780549
N07	201322P9_G	G	A.Conservative	1.030791	.996925	6445.3	13.60637	16.369641	553.261398		.330269
N07	201694P4_G	G	A.Conservative	.871164	.994942	5337.5	46.498628	47.045782	571.786102		.330269
N07	208825P7_G	G	A.Conservative	1.234746	.994564	7129.7	14.223945	19.053705	503.987841		.330269
N07	209189P2_G	G	A.Conservative	1.040765	.99701	6277.1	44.94376	52.671115	533.389979		.330269
N07	210090P15_G	G	A.Conservative	.932504	.997147	5515.6	12.99237	13.517597	591.4693		.330269
N08	201322P9_G	G	A.Conservative	2.240885	.995253	6445.3	18.495687	20.108812	625.264675		.363627
N08	201694P4_G	G	A.Conservative	1.82718	.997386	5337.5	48.522792	44.873805	658.621643		.363627
N08	208825P7_G	G	A.Conservative	2.296273	.996561	7129.7	22.353494	26.910515	563.161295		.363627
N08	209189P2_G	G	A.Conservative	2.245097	.99596	6277.1	54.192307	57.471837	607.30669		.363627
N08	210090P15_G	G	A.Conservative	1.810469	.993101	5515.6	11.032459	10.469829	684.41404		.363627
N09	201322P9_G	G	A.Conservative	1.623836	.995032	6445.3	20.469397	25.534235	621.43137		.339098
N09	201694P4_G	G	A.Conservative	.868032	.996181	5337.5	59.057366	63.289441	603.354541		.339098
N09	208825P7_G	G	A.Conservative	2.382795	.997592	7129.7	22.349733	30.679968	618.120673		.339098
N09	209189P2_G	G	A.Conservative	1.622256	.996314	6277.1	70.510261	85.940889	605.633337		.339098
N09	210090P15_G	G	A.Conservative	.843267	.992251	5515.6	23.432593	17.092311	621.106476		.512043
N10	201322P9_G	G	A.Conservative	.547143	.995534	6445.3	14.831245	25.785772	698.002919		.264391
N10	201694P4_G	G	A.Conservative	-.270633	.997806	5337.5	66.063309	98.122466	634.835714		.264391
N10	208825P7_G	G	A.Conservative	1.04187	.998345	7129.7	17.116996	32.762343	720.080887		.264391
N10	209189P2_G	G	A.Conservative	.55107	.997454	6277.1	56.506784	95.947115	679.348913		.264391
N10	210090P15_G	G	A.Conservative	-.272646	.996859	5515.6	14.609622	22.261237	657.776675		.264391
N11	201322P9_G	G	A.Conservative	1.658379	.994641	6445.3	17.88377	21.905812	561.217419		.333183
N11	201694P4_G	G	A.Conservative	.90294	.997754	5337.5	76.02414	78.425844	552.090551		.333183
N11	208825P7_G	G	A.Conservative	2.957775	.997877	7129.7	18.400211	25.063431	458.431274		.333183
N11	209189P2_G	G	A.Conservative	1.65706	.997026	6277.1	65.570954	78.261115	546.457541		.333183
N11	210090P15_G	NOCALL	D.Low Probability	.292866	.989745	5515.6	38.800364	18.508703	590.934146		.787044
N12	201322P9_G	G	A.Conservative	.248527	.995731	6445.3	18.765417	21.460274	622.040895		.337533
N12	201694P4_G	G	A.Conservative	-.172511	.997219	5337.5	65.499196	63.477352	614.761881		.337533
N12	208825P7_G	G	A.Conservative	1.131482	.997222	7129.7	20.552143	26.090507	562.662175		.337533
N12	209189P2_G	G	A.Conservative	.248937	.996634	6277.1	63.535495	70.834822	605.813216		.337533
N12	210090P15_G	NOCALL	D.Low Probability	-.524701	.995675	5515.6	38.046884	19.013937	625.091304		.757264
N13	201322P9_G	G	A.Conservative	1.839847	.995502	6445.3	25.786256	27.440423	618.132353		.399277
N13	201694P4_G	G	A.Conservative	1.610942	.997753	5337.5	58.282727	52.449425	597.195788		.399277
N13	208825P7_G	G	A.Conservative	1.706051	.996652	7129.7	34.677815	40.902896	567.89941		.399277
N13	209189P2_G	G	A.Conservative	1.840479	.998107	6277.1	78.376716	81.322427	602.151399		.399277
N13	210090P15_G	G	A.Conservative	1.680191	.992671	5515.6	12.944113	11.969177	627.978023		.399277
N14	201322P9_G	G	A.Conservative	1.115318	.996462	6445.3	10.785137	13.126289	583.593059		.315698
N14	201694P4_G	G	A.Conservative	.340723	.991577	5337.5	39.908426	41.275175	561.429859		.315698
N14	208825P7_G	G	A.Conservative	2.41512	.997309	7129.7	12.242388	19.68166	506.645207		.315698
N14	209189P2_G	G	A.Conservative	1.119191	.996863	6277.1	44.623391	52.96593	566.455464		.315698
N14	210090P15_G	NOCALL	D.Low Probability	.320331	.994752	5515.6	22.108097	12.846644	612.054765		.755487
N15	201322P9_G	G	A.Conservative	2.690956	.997878	6445.3	29.348029	30.450651	628.685131		.389164
N15	201694P4_G	G	A.Conservative	2.418693	.998209	5337.5	39.992942	35.27627	658.588835		.389164
N15	208825P7_G	G	A.Conservative	2.410672	.996851	7129.7	39.762731	45.675744	573.693259		.389164
N15	209189P2_G	G	A.Conservative	2.693447	.997703	6277.1	60.092328	60.825977	611.883265		.389164
N15	210090P15_G	NOCALL	D.Low Probability	1.381586	.352611	5515.6	4.028581	2.233871	619.221486		.684616
N16	201322P9_G	G	A.Conservative	.914456	.994316	6445.3	13.589883	24.041939	664.130536		.308881
N16	201694P4_G	G	A.Conservative	-.013204	.996131	5337.5	38.528645	58.65243	583.198509		.308881
N16	208825P7_G	G	A.Conservative	1.466728	.997588	7129.7	12.638815	24.395911	614.508316		.308881
N16	209189P2_G	G	A.Conservative	.915488	.998731	6277.1	44.075794	76.279692	643.100363		.308881
N16	210090P15_G	NOCALL	D.Low Probability	-.709508	.992638	5515.6	29.228186	15.044978	616.89241		.780021
N17	201322P9_G	G	A.Conservative	1.259014	.991141	6445.3	17.007074	18.056252	565.59889		.33656
N17	201694P4_G	G	A.Conservative	.604096	.995044	5337.5	67.440106	60.30026	568.323368		.33656
N17	208825P7_G	G	A.Conservative	2.994281	.999178	7129.7	18.641785	22.640222	501.460286		.33656
N17	209189P2_G	G	A.Conservative	1.262907	.996909	6277.1	64.750244	66.947579	550.294475		.33656
N17	210090P15_G	NOCALL	D.Low Probability	-.057886	.993568	5515.6	32.078844	14.892237	601.499794		.791675
N18	201322P9_G	G	A.Conservative	1.463523	.996099	6445.3	23.159219	24.944739	538.373633		.375379
N18	201694P4_G	G	A.Conservative	.795974	.997998	5337.5	72.227461	66.351614	554.643879		.375379
N18	208825P7_G	G	A.Conservative	2.258175	.998715	7129.7	31.00819	36.920931	545.352158		.375379
N18	209189P2_G	G	A.Conservative	1.465343	.996914	6277.1	80.150241	84.257977	523.923105		.375379
N18	210090P15_G	NOCALL	D.Low Probability	-.253626	.991199	5515.6	26.424507	13.110917	590.829555		.764091
N19	201322P9_G	G	A.Conservative	1.300127	.991327	6445.3	15.177283	21.105076	614.139611		.367909
N19	201694P4_G	G	A.Conservative	.814458	.994951	5337.5	46.604225	56.443489	643.478549		.367909
N19	208825P7_G	G	A.Conservative	1.705832	.998344	7129.7	19.443798	29.407111	599.41645		.367909
N19	209189P2_G	G	A.Conservative	1.293217	.9958	6277.1	51.055538	69.531151	597.94819		.367909
N19	210090P15_G	G	A.Conservative	.858147	.995899	5515.6	10.037915	12.433156	662.12648		.367909
N20	201322P9_G	G	A.Conservative	1.631538	.994966	6445.3	16.998549	20.3202	600.02754		.332255
N20	201694P4_G	G	A.Conservative	.319299	.997582	5337.5	56.025526	56.563016	574.524048		.332255
N20	208825P7_G	G	A.Conservative	2.457077	.998676	7129.7	18.785864	24.950642	564.364098		.332255
N20	209189P2_G	G	A.Conservative	1.633387	.995611	6277.1	60.629397	70.642638	583.96898		.332255
N20	210090P15_G	NOCALL	D.Low Probability	.076604	.990089	5515.6	25.674731	12.070702	613.902794		.806492
N21	201322P9_G	G	A.Conservative	1.352126	.989665	6445.3	13.355404	18.240117	543.531489		.333584
N21	201694P4_G	G	A.Conservative	.39724	.998181	5337.5	39.245681	45.686616	564.508894		.333584
N21	208825P7_G	G	A.Conservative	2.32099	.997122	7129.7	14.67041	22.086242	547.436258		.333584
N21	209189P2_G	G	A.Conservative	1.356857	.996134	6277.1	44.468235	59.293443	529.392397		.333584
N21	210090P15_G	NOCALL	D.Low Probability	.736835	.272184	5515.6	2.804328	1.740947	625.91709		.65059
N22	201322P9_G	G	A.Conservative	1.581476	.992513	6445.3	19.083844	21.613136	566.654707		.385663
N22	201694P4_G	G	A.Conservative	.706702	.996315	5337.5	53.973795	52.674357	558.516849		.385663
N22	208825P7_G	G	A.Conservative	2.162643	.99675	7129.7	16.888859	22.643731	514.941124		.385663
N22	209189P2_G	G	A.Conservative	1.588703	.997561	6277.1	46.497981	51.479584	551.282655		.385663
N22	210090P15_G	NOCALL	I.Bad Spectrum	0	0	0	0	0	0		0
N23	201322P9_G	G	A.Conservative	1.131356	.997228	6445.3	18.801712	24.433706	587.313354		.344792
N23	201694P4_G	G	A.Conservative	.387458	.994942	5337.5	24.565654	27.186738	618.777288		.344792
N23	208825P7_G	G	A.Conservative	1.24881	.995327	7129.7	20.823055	29.851326	585.167704		.344792
N23	209189P2_G	G	A.Conservative	1.055797	.997394	6277.1	29.533759	37.458952	603.059096		.344792
N23	210090P15_G	NOCALL	D.Low Probability	.083263	.477456	5515.6	6.221491	2.97024	603.299257		.849787
N24	201322P9_G	G	A.Conservative	-.595923	.896992	6445.3	6.759839	9.045269	615.962924		.31521
N24	201694P4_G	NOCALL	D.Low Probability	-1.572496	.447021	5337.5	4.759257	2.780416	608.030136		.688958
N24	208825P7_G	NOCALL	I.Bad Spectrum	0	0	0	0	0	0		0
N24	209189P2_G	G	A.Conservative	-.656145	.997009	6277.1	10.775077	14.064888	654.340453		.31521
N24	210090P15_G	NOCALL	D.Low Probability	-1.514487	.590232	5515.6	6.021636	3.608433	597.388548		.688958
O01	201322P9_G	G	A.Conservative	.853075	.993156	6445.3	22.880442	25.117314	547.350838		.380133
O01	201694P4_G	G	A.Conservative	.241969	.996393	5337.5	73.381307	68.198344	523.689836		.380133
O01	208825P7_G	G	A.Conservative	1.694416	.998708	7129.7	23.327318	28.385464	528.643556		.380133
O01	209189P2_G	G	A.Conservative	.856058	.997046	6277.1	72.89512	78.032218	534.691589		.380133
O01	210090P15_G	NOCALL	D.Low Probability	-.294299	.991816	5515.6	31.54966	14.785154	561.797936		.836798
O02	201322P9_G	G	A.Conservative	1.877039	.994695	6445.3	20.088229	23.745406	651.499351		.395759
O02	201694P4_G	G	A.Conservative	1.057543	.993635	5337.5	11.642326	11.673833	675.437675		.395759
O02	208825P7_G	G	A.Conservative	2.116251	.998201	7129.7	20.134677	26.272136	570.766641		.395759
O02	209189P2_G	G	A.Conservative	1.837428	.996767	6277.1	24.954836	28.783986	657.521356		.395759
O02	210090P15_G	NOCALL	D.Low Probability	.338293	.368589	5515.6	5.197813	2.290891	609.700995		.89791
O03	201322P9_G	G	A.Conservative	3.707591	.990921	6445.3	18.561511	17.027052	479.91633		.392446
O03	201694P4_G	G	A.Conservative	2.46296	.99329	5337.5	70.898558	54.41356	506.454413		.392446
O03	208825P7_G	G	A.Conservative	4.834331	.997894	7129.7	17.679912	18.144149	432.841778		.392446
O03	209189P2_G	G	A.Conservative	3.712704	.995832	6277.1	67.622785	60.36808	467.493715		.392446
O03	210090P15_G	NOCALL	D.Low Probability	1.713481	.986959	5515.6	32.987142	12.899328	543.474973		.88947
O04	201322P9_G	G	A.Conservative	1.69529	.996061	6445.3	13.543828	19.20884	556.940179		.361447
O04	201694P4_G	G	A.Conservative	1.170571	.996856	5337.5	46.982462	56.438509	591.851184		.361447
O04	208825P7_G	G	A.Conservative	2.229695	.997483	7129.7	16.175223	25.261065	609.47824		.361447
O04	209189P2_G	G	A.Conservative	1.698754	.997982	6277.1	49.897105	69.069375	541.505673		.361447
O04	210090P15_G	NOCALL	D.Low Probability	.890982	.990108	5515.6	35.094278	14.834898	600.66129		.875961
O05	201322P9_G	G	A.Conservative	1.226713	.994688	6445.3	11.738472	18.892828	655.837929		.273522
O05	201694P4_G	G	A.Conservative	.435585	.990336	5337.5	29.125689	40.250039	587.227383		.273522
O05	208825P7_G	G	A.Conservative	2.115868	.99748	7129.7	12.475398	22.079067	615.772915		.273522
O05	209189P2_G	G	A.Conservative	1.231381	.996568	6277.1	38.549969	60.617928	640.710638		.273522
O05	210090P15_G	G	A.Conservative	.57095	.997745	5515.6	8.858189	12.544965	605.236015		.273522
O06	201322P9_G	G	A.Conservative	1.850232	.994103	6445.3	24.423345	29.487113	587.380746		.338935
O06	201694P4_G	G	A.Conservative	.772314	.997101	5337.5	71.509485	73.534443	590.525485		.338935
O06	208825P7_G	G	A.Conservative	3.316464	.998498	7129.7	23.56744	31.470951	532.101685		.338935
O06	209189P2_G	G	A.Conservative	1.85122	.996905	6277.1	82.462603	97.156435	571.386176		.338935
O06	210090P15_G	NOCALL	D.Low Probability	.485557	.986841	5515.6	23.781944	10.57797	597.659136		.906646
O07	201322P9_G	G	A.Conservative	1.282059	.992617	6445.3	18.074823	22.032888	557.156884		.322707
O07	201694P4_G	G	A.Conservative	.849367	.997313	5337.5	55.380923	57.347285	576.37298		.322707
O07	208825P7_G	G	A.Conservative	1.296293	.996004	7129.7	20.183856	27.263775	575.269678		.322707
O07	209189P2_G	G	A.Conservative	1.287528	.997319	6277.1	57.468776	68.319922	542.85867		.322707
O07	210090P15_G	NOCALL	D.Low Probability	.532527	.504499	5515.6	7.105285	3.157687	608.041097		.88639
O08	201322P9_G	G	A.Conservative	2.326237	.99231	6445.3	11.978504	14.160001	603.91934		.381754
O08	201694P4_G	G	A.Conservative	1.963198	.996297	5337.5	42.142381	42.417124	631.157191		.381754
O08	208825P7_G	G	A.Conservative	2.568033	.994843	7129.7	13.287698	17.325557	471.51758		.381754
O08	209189P2_G	G	A.Conservative	2.323738	.995217	6277.1	38.98438	44.977697	586.225077		.381754
O08	210090P15_G	NOCALL	D.Low Probability	.701679	.992297	5515.6	21.885107	8.929237	615.861201		.902372
O09	201322P9_G	G	A.Conservative	1.57833	.991804	6445.3	11.066109	17.621135	589.728987		.299792
O09	201694P4_G	G	A.Conservative	.427877	.996348	5337.5	33.780864	45.140581	555.239712		.299792
O09	208825P7_G	G	A.Conservative	2.671432	.995797	7129.7	12.460154	21.991846	573.136966		.299792
O09	209189P2_G	G	A.Conservative	1.582413	.997947	6277.1	37.57685	58.311371	573.868717		.299792
O09	210090P15_G	G	A.Conservative	.463582	.892253	5515.6	6.550228	9.010621	572.216212		.299792
O10	201322P9_G	G	A.Conservative	2.094146	.992573	6445.3	11.093663	15.718516	560.002385		.315544
O10	201694P4_G	G	A.Conservative	.899561	.997189	5337.5	56.970569	69.678288	574.224065		.315544
O10	208825P7_G	G	A.Conservative	2.929372	.996642	7129.7	12.615681	19.601592	519.15451		.315544
O10	209189P2_G	G	A.Conservative	2.095394	.996052	6277.1	40.217	55.721975	545.3162		.315544
O10	210090P15_G	NOCALL	D.Low Probability	.409347	.992591	5515.6	33.230295	20.068714	585.83397		.675561
O11	201322P9_G	G	A.Conservative	.802243	.998903	6445.3	21.991542	31.158335	662.10542		.319753
O11	201694P4_G	G	A.Conservative	.303593	.99655	5337.5	55.213534	66.789614	613.831716		.319753
O11	208825P7_G	G	A.Conservative	1.128771	.998876	7129.7	24.118162	37.645111	657.587593		.319753
O11	209189P2_G	G	A.Conservative	.804722	.997343	6277.1	63.396413	87.71118	645.038383		.319753
O11	210090P15_G	NOCALL	D.Low Probability	-.760163	.992839	5515.6	12.08091	7.494099	619.488897		.663945
O12	201322P9_G	G	A.Conservative	.196144	.987605	6445.3	16.654067	18.704522	580.217551		.349662
O12	201694P4_G	G	A.Conservative	-.303297	.997364	5337.5	56.16321	53.596738	573.293348		.349662
O12	208825P7_G	G	A.Conservative	.743587	.997865	7129.7	17.172713	21.373952	575.917449		.349662
O12	209189P2_G	G	A.Conservative	.198353	.996084	6277.1	51.399835	56.301305	562.317883		.349662
O12	210090P15_G	NOCALL	D.Low Probability	-1.057843	.991257	5515.6	27.900684	18.665087	610.220933		.748727
O13	201322P9_G	G	A.Conservative	1.237479	.995105	6445.3	16.44872	21.195132	660.217785		.380773
O13	201694P4_G	G	A.Conservative	1.075286	.998461	5337.5	54.863198	58.852526	655.910832		.380773
O13	208825P7_G	G	A.Conservative	1.006823	.997011	7129.7	19.469401	27.871077	585.87687		.380773
O13	209189P2_G	G	A.Conservative	1.238003	.997331	6277.1	58.029709	72.793484	642.232381		.380773
O13	210090P15_G	NOCALL	I.Bad Spectrum	0	0	0	0	0	0		0
O14	201322P9_G	G	A.Conservative	1.89768	.997276	6445.3	19.049251	26.488534	604.668068		.310959
O14	201694P4_G	G	A.Conservative	1.126173	.998043	5337.5	63.011272	74.339686	634.688968		.310959
O14	208825P7_G	G	A.Conservative	3.157836	.998491	7129.7	19.147252	29.45975	555.684987		.310959
O14	209189P2_G	G	A.Conservative	1.895771	.997202	6277.1	57.680106	78.243567	579.754839		.310959
O14	210090P15_G	NOCALL	D.Low Probability	.552376	.991391	5515.6	22.696734	10.43331	584.915255		.753804
O15	201322P9_G	G	A.Conservative	1.577044	.992291	6445.3	26.320861	27.515259	577.656964		.366497
O15	201694P4_G	G	A.Conservative	1.282612	.997851	5337.5	77.398869	68.820634	592.60346		.366497
O15	208825P7_G	G	A.Conservative	2.357031	.996603	7129.7	28.811418	33.379989	534.267434		.366497
O15	209189P2_G	G	A.Conservative	1.577431	.996802	6277.1	83.977014	85.636736	561.163751		.366497
O15	210090P15_G	G	A.Conservative	1.283545	.994304	5515.6	21.4972	19.616045	612.071259		.366497
O16	201322P9_G	G	A.Conservative	2.176466	.996165	6445.3	16.793462	20.760254	581.278913		.347664
O16	201694P4_G	G	A.Conservative	1.349797	.999005	5337.5	58.768901	62.499423	632.618427		.347664
O16	208825P7_G	G	A.Conservative	2.992875	.997846	7129.7	18.56475	25.228741	574.268546		.347664
O16	209189P2_G	G	A.Conservative	2.174956	.997672	6277.1	59.063794	71.348205	565.183105		.347664
O16	210090P15_G	NOCALL	I.Bad Spectrum	0	0	0	0	0	0		0
O17	201322P9_G	G	A.Conservative	-1.232487	.994764	6445.3	8.722741	16.511203	665.892758		.253469
O17	201694P4_G	G	A.Conservative	-2.250964	.996021	5337.5	32.843076	54.025931	609.161303		.253469
O17	208825P7_G	G	A.Conservative	.077759	.998277	7129.7	8.827028	18.324774	648.287392		.253469
O17	209189P2_G	G	A.Conservative	-1.231673	.997227	6277.1	34.424831	63.792247	645.720016		.253469
O17	210090P15_G	NOCALL	D.Low Probability	-1.565879	.989613	5515.6	22.266071	14.090129	606.13794		.728972
O18	201322P9_G	G	A.Conservative	-.687371	.99572	6445.3	11.401351	16.40678	697.500021		.307035
O18	201694P4_G	G	A.Conservative	-1.352206	.995689	5337.5	36.779754	45.488718	630.726741		.307035
O18	208825P7_G	G	A.Conservative	-.085674	.998832	7129.7	13.252539	23.492213	756.654965		.307035
O18	209189P2_G	G	A.Conservative	-.689362	.997635	6277.1	39.168931	55.083754	679.894318		.307035
O18	210090P15_G	G	A.Conservative	-1.283666	.995696	5515.6	8.211252	10.405626	647.773579		.307035
O19	201322P9_G	G	A.Conservative	1.273488	.991022	6445.3	14.892408	15.731502	531.771852		.390472
O19	201694P4_G	G	A.Conservative	.406904	.995496	5337.5	39.609894	35.193106	551.524478		.390472
O19	208825P7_G	G	A.Conservative	2.341082	.997611	7129.7	16.916299	19.874415	521.305024		.390472
O19	209189P2_G	G	A.Conservative	1.276884	.995724	6277.1	51.361755	52.850831	515.962686		.390472
O19	210090P15_G	NOCALL	D.Low Probability	.679344	.325951	5515.6	3.428093	2.09272	549.812577		.626097
O20	201322P9_G	G	A.Conservative	1.3363	.994814	6445.3	29.047538	34.42681	571.85291		.332352
O20	201694P4_G	G	A.Conservative	.715831	.997352	5337.5	62.486332	62.119411	573.906496		.332352
O20	208825P7_G	G	A.Conservative	1.909636	.996697	7129.7	30.555654	40.377818	590.607311		.332352
O20	209189P2_G	G	A.Conservative	1.342745	.997688	6277.1	67.757678	78.185876	555.531358		.332352
O20	210090P15_G	NOCALL	D.Low Probability	.546473	.985259	5515.6	23.298474	10.059621	601.495939		.849594
O21	201322P9_G	G	A.Conservative	1.569488	.994873	6445.3	28.451294	30.169645	648.481696		.383699
O21	201694P4_G	G	A.Conservative	.696055	.997712	5337.5	81.605553	73.158536	622.717696		.383699
O21	208825P7_G	G	A.Conservative	2.347279	.998198	7129.7	28.890711	34.003063	592.111348		.383699
O21	209189P2_G	G	A.Conservative	1.571067	.996882	6277.1	101.279883	104.698992	630.030098		.383699
O21	210090P15_G	NOCALL	D.Low Probability	.373911	.490749	5515.6	6.373539	3.090732	608.152447		.837757
O22	201322P9_G	G	A.Conservative	1.84203	.992496	6445.3	21.06141	21.166326	571.139255		.354173
O22	201694P4_G	G	A.Conservative	1.211805	.99737	5337.5	79.167078	67.028754	586.795575		.354173
O22	208825P7_G	G	A.Conservative	2.11057	.996565	7129.7	20.280977	22.730593	538.992045		.354173
O22	209189P2_G	G	A.Conservative	1.848898	.996442	6277.1	74.826136	73.24752	555.524058		.354173
O22	210090P15_G	NOCALL	D.Low Probability	.201947	.312002	5515.6	3.781534	2.008528	606.844061		.794338
O23	201322P9_G	NOCALL	I.Bad Spectrum	0	0	0	0	0	0		0
O23	201694P4_G	NOCALL	I.Bad Spectrum	0	0	0	0	0	0		0
O23	208825P7_G	NOCALL	I.Bad Spectrum	0	0	0	0	0	0		0
O23	209189P2_G	NOCALL	I.Bad Spectrum	0	0	0	0	0	0		0
O23	210090P15_G	NOCALL	I.Bad Spectrum	0	0	0	0	0	0		0
O24	201322P9_G	NOCALL	I.Bad Spectrum	0	0	0	0	0	0		0
O24	201694P4_G	NOCALL	I.Bad Spectrum	0	0	0	0	0	0		0
O24	208825P7_G	NOCALL	I.Bad Spectrum	0	0	0	0	0	0		0
O24	209189P2_G	NOCALL	I.Bad Spectrum	0	0	0	0	0	0		0
O24	210090P15_G	NOCALL	I.Bad Spectrum	0	0	0	0	0	0		0
P01	201322P9_G	G	A.Conservative	-.073096	.996416	6445.3	17.225915	19.970444	509.634412		.362447
P01	201694P4_G	G	A.Conservative	-1.180249	.995206	5337.5	42.95937	42.069712	493.982921		.362447
P01	208825P7_G	G	A.Conservative	1.125524	.997682	7129.7	17.139223	22.047722	513.318404		.362447
P01	209189P2_G	G	A.Conservative	-.073241	.997533	6277.1	48.025176	54.277887	496.619204		.362447
P01	210090P15_G	NOCALL	D.Low Probability	-1.1294	.83731	5515.6	10.628463	5.076537	537.654009		.747604
P02	201322P9_G	G	A.Conservative	1.491354	.995044	6445.3	23.559553	23.432159	546.069331		.392776
P02	201694P4_G	G	A.Conservative	.484186	.965284	5337.5	11.690544	9.737616	585.93319		.392776
P02	208825P7_G	G	A.Conservative	1.680872	.996301	7129.7	21.515196	23.877617	510.88427		.392776
P02	209189P2_G	G	A.Conservative	1.318781	.998693	6277.1	22.088753	21.384365	570.789703		.392776
P02	210090P15_G	G	C.Aggressive	.344402	.83359	5515.6	13.263633	5.089285	569.218246		.919694
P03	201322P9_G	G	A.Conservative	1.552356	.997851	6445.3	26.605706	26.672278	606.964011		.4052
P03	201694P4_G	G	A.Conservative	.950357	.992216	5337.5	62.219109	52.197386	597.047869		.4052
P03	208825P7_G	G	A.Conservative	1.555693	.995392	7129.7	28.155343	31.474751	557.262256		.4052
P03	209189P2_G	G	A.Conservative	1.554522	.996711	6277.1	64.224506	62.68279	590.780317		.4052
P03	210090P15_G	NOCALL	D.Low Probability	.274182	.583019	5515.6	6.485111	3.656515	599.003646		.698317
P04	201322P9_G	G	A.Conservative	.711401	.995855	6445.3	17.716955	20.716676	696.139796		.343734
P04	201694P4_G	G	A.Conservative	.507014	.999243	5337.5	52.595705	50.381392	697.025023		.343734
P04	208825P7_G	G	A.Conservative	.545967	.996869	7129.7	14.973593	20.739708	641.178739		.343734
P04	209189P2_G	G	A.Conservative	.7152	.997891	6277.1	52.024781	59.056318	676.626566		.343734
P04	210090P15_G	NOCALL	I.Bad Spectrum	0	0	0	0	0	0		0
P05	201322P9_G	G	A.Conservative	.106308	.994159	6445.3	14.898871	22.501401	630.383091		.303254
P05	201694P4_G	G	A.Conservative	-.89827	.997908	5337.5	42.287815	55.346185	629.873724		.303254
P05	208825P7_G	G	A.Conservative	.477266	.996856	7129.7	20.714459	34.209264	655.149887		.303254
P05	209189P2_G	G	A.Conservative	.10616	.996839	6277.1	50.727029	74.952459	615.03294		.303254
P05	210090P15_G	NOCALL	D.Low Probability	-.290983	.16065	5515.6	1.835245	1.081948	622.684189		.595536
P06	201322P9_G	G	A.Conservative	-.218858	.995878	6445.3	13.750544	18.553978	586.464893		.315303
P06	201694P4_G	G	A.Conservative	-.950504	.997693	5337.5	42.052154	47.533142	590.327164		.315303
P06	208825P7_G	G	A.Conservative	.075321	.99465	7129.7	11.722967	17.610534	601.088198		.315303
P06	209189P2_G	G	A.Conservative	-.217822	.996021	6277.1	37.180025	48.856204	568.886638		.315303
P06	210090P15_G	G	A.Conservative	-1.000432	.994448	5515.6	10.521149	12.240579	613.931003		.315303
P07	201322P9_G	G	A.Conservative	.436043	.996455	6445.3	23.984714	28.474625	621.857831		.342737
P07	201694P4_G	G	A.Conservative	-.129632	.996096	5337.5	63.481449	64.435988	606.103474		.342737
P07	208825P7_G	G	A.Conservative	.809869	.997732	7129.7	25.084914	32.877441	632.322316		.342737
P07	209189P2_G	G	A.Conservative	.435995	.996374	6277.1	67.789264	78.575353	605.48148		.342737
P07	210090P15_G	G	A.Conservative	-.111319	.994016	5515.6	12.857654	13.38142	632.714557		.342737
P08	201322P9_G	G	A.Conservative	.869956	.997373	6445.3	14.918903	19.605685	627.580535		.35249
P08	201694P4_G	G	A.Conservative	.134438	.997911	5337.5	69.225317	76.483529	607.931107		.35249
P08	208825P7_G	G	A.Conservative	1.104719	.99678	7129.7	18.661756	27.188152	597.884164		.35249
P08	209189P2_G	G	A.Conservative	.873627	.996704	6277.1	56.813878	72.767902	611.959334		.35249
P08	210090P15_G	G	A.Conservative	.145244	.995312	5515.6	17.280331	19.644848	635.364255		.35249
P09	201322P9_G	G	A.Conservative	.534744	.994294	6445.3	17.406966	22.97171	634.335675		.326845
P09	201694P4_G	G	A.Conservative	.126289	.995953	5337.5	44.582809	49.929474	589.441885		.326845
P09	208825P7_G	G	A.Conservative	.562424	.997082	7129.7	19.493247	28.453669	703.27365		.326845
P09	209189P2_G	G	A.Conservative	.54057	.996628	6277.1	49.469523	63.688347	617.760191		.326845
P09	210090P15_G	G	A.Conservative	.172954	.997177	5515.6	17.198664	19.779277	610.169953		.326845
P10	201322P9_G	G	A.Conservative	-1.138067	.996231	6445.3	10.299295	16.541802	726.847448		.301414
P10	201694P4_G	G	A.Conservative	-1.797883	.9967	5337.5	33.82147	46.292331	562.179346		.301414
P10	208825P7_G	G	A.Conservative	-.33294	.998927	7129.7	12.381314	21.88471	726.048186		.301414
P10	209189P2_G	G	A.Conservative	-1.139766	.997716	6277.1	32.114455	50.368038	704.765857		.301414
P10	210090P15_G	G	A.Conservative	-1.773976	.979001	5515.6	7.003229	9.84024	585.690578		.301414
P11	201322P9_G	G	A.Conservative	.550374	.99529	6445.3	19.228506	26.879619	646.976018		.283845
P11	201694P4_G	G	A.Conservative	.345451	.996752	5337.5	45.815813	54.399407	602.257956		.283845
P11	208825P7_G	G	A.Conservative	.820312	.998386	7129.7	22.85899	35.40999	639.672438		.283845
P11	209189P2_G	G	A.Conservative	.552171	.997861	6277.1	46.287705	63.114786	629.382349		.283845
P11	210090P15_G	G	A.Conservative	.378112	.997192	5515.6	21.582411	26.307436	630.220032		.283845
P12	201322P9_G	G	A.Conservative	-.640447	.997614	6445.3	13.282903	17.688832	584.44469		.308248
P12	201694P4_G	G	A.Conservative	-1.234048	.996546	5337.5	42.31163	47.266854	546.772954		.308248
P12	208825P7_G	G	A.Conservative	-.019676	.998486	7129.7	14.202845	24.994658	619.798918		.308248
P12	209189P2_G	G	A.Conservative	-.639062	.995588	6277.1	47.101535	61.08831	568.631493		.308248
P12	210090P15_G	NOCALL	D.Low Probability	-1.494105	.992656	5515.6	27.802242	13.856168	604.401217		.764477
P13	201322P9_G	G	A.Conservative	.376574	.992968	6445.3	27.991843	34.995495	626.460626		.333679
P13	201694P4_G	G	A.Conservative	.474879	.996111	5337.5	63.881446	68.431411	595.421646		.333679
P13	208825P7_G	G	A.Conservative	.666849	.997803	7129.7	24.725462	34.06722	566.892725		.333679
P13	209189P2_G	G	A.Conservative	.380586	.996734	6277.1	67.379497	82.273637	609.085626		.333679
P13	210090P15_G	G	A.Conservative	.541267	.995095	5515.6	16.354947	17.958237	619.822264		.333679
P14	201322P9_G	G	A.Conservative	.987442	.995192	6445.3	26.699012	35.915178	588.19793		.381118
P14	201694P4_G	G	A.Conservative	.391195	.997716	5337.5	67.174243	76.98295	599.808659		.381118
P14	208825P7_G	G	A.Conservative	1.765942	.995554	7129.7	24.629949	36.393254	550.36872		.381118
P14	209189P2_G	G	A.Conservative	.992003	.995635	6277.1	76.028816	99.890621	572.403273		.381118
P14	210090P15_G	G	A.Conservative	.482715	.996777	5515.6	22.698533	26.71362	613.132979		.381118
P15	201322P9_G	G	A.Conservative	1.871694	.993304	6445.3	24.62363	29.790874	570.457235		.383169
P15	201694P4_G	G	A.Conservative	1.106044	.998144	5337.5	71.113033	73.241276	579.478823		.383169
P15	208825P7_G	G	A.Conservative	3.069966	.998274	7129.7	28.852034	38.48686	533.247798		.383169
P15	209189P2_G	G	A.Conservative	1.877821	.997645	6277.1	72.299714	85.390667	554.751291		.383169
P15	210090P15_G	NOCALL	D.Low Probability	.473057	.993215	5515.6	46.886327	19.390595	568.606813		.938217
P16	201322P9_G	G	A.Conservative	1.82248	.995991	6445.3	14.55962	19.729314	636.113244		.329432
P16	201694P4_G	G	A.Conservative	1.474811	.998287	5337.5	48.491541	56.554624	612.354367		.329432
P16	208825P7_G	G	A.Conservative	1.347064	.997438	7129.7	15.805322	23.513766	643.046039		.329432
P16	209189P2_G	G	A.Conservative	1.827934	.997961	6277.1	51.107804	67.694212	619.459835		.329432
P16	210090P15_G	G	A.Conservative	1.51604	.994339	5515.6	10.762812	12.858975	638.244577		.329432
P17	201322P9_G	G	A.Conservative	.593448	.994318	6445.3	12.918337	16.430555	583.229203		.296904
P17	201694P4_G	G	A.Conservative	.01909	.996783	5337.5	43.200323	46.347083	569.738419		.296904
P17	208825P7_G	G	A.Conservative	1.455318	.996811	7129.7	12.282877	17.389398	567.933675		.296904
P17	209189P2_G	G	A.Conservative	.58947	.996134	6277.1	44.233686	54.817815	567.484712		.296904
P17	210090P15_G	G	A.Conservative	.068457	.988129	5515.6	9.045874	9.972435	586.086706		.296904
P18	201322P9_G	G	A.Conservative	-.301947	.928994	6445.3	7.076403	9.375013	563.008433		.321264
P18	201694P4_G	G	A.Conservative	-.778644	.993019	5337.5	20.154039	22.493137	539.278643		.321264
P18	208825P7_G	G	A.Conservative	.306783	.99836	7129.7	8.106302	14.68188	558.411845		.321264
P18	209189P2_G	G	A.Conservative	-.2929	.995447	6277.1	18.882479	24.379855	550.132771		.321264
P18	210090P15_G	NOCALL	D.Low Probability	-1.171586	.147967	5515.6	1.260396	1.028253	567.433315		.453346
P19	201322P9_G	G	A.Conservative	.138132	.990264	6445.3	7.200225	10.63987	537.868995		.284725
P19	201694P4_G	G	A.Conservative	-1.138276	.995764	5337.5	21.93118	27.655845	525.494497		.284725
P19	208825P7_G	G	A.Conservative	.479492	.998356	7129.7	8.167647	13.405177	503.139595		.284725
P19	209189P2_G	G	A.Conservative	.144213	.994505	6277.1	29.388106	42.387921	524.998461		.284725
P19	210090P15_G	NOCALL	D.Low Probability	-.551295	.185114	5515.6	1.822259	1.262733	567.103734		.571438
P20	201322P9_G	G	A.Conservative	1.842568	.99412	6445.3	14.300432	18.029926	548.701094		.341472
P20	201694P4_G	G	A.Conservative	.803598	.997498	5337.5	46.060464	49.291997	543.392778		.341472
P20	208825P7_G	G	A.Conservative	2.70528	.997173	7129.7	16.628567	23.19206	515.052923		.341472
P20	209189P2_G	G	A.Conservative	1.845044	.997336	6277.1	51.776117	63.684568	534.475361		.341472
P20	210090P15_G	G	A.Conservative	.40928	.992422	5515.6	24.574411	15.455668	577.673528		.579887
P21	201322P9_G	G	A.Conservative	1.445658	.988673	6445.3	18.816811	21.811943	576.42336		.36783
P21	201694P4_G	G	A.Conservative	.253886	.995367	5337.5	59.923475	58.890304	589.181602		.36783
P21	208825P7_G	G	A.Conservative	2.486159	.998032	7129.7	19.509705	25.035637	558.021991		.36783
P21	209189P2_G	G	A.Conservative	1.430952	.995376	6277.1	71.4526	80.789258	560.818418		.36783
P21	210090P15_G	NOCALL	D.Low Probability	-.117361	.995909	5515.6	23.56212	9.713661	610.119547		.89816
P22	201322P9_G	G	A.Conservative	.324726	.997045	6445.3	30.829662	39.749152	678.817726		.326419
P22	201694P4_G	G	A.Conservative	-.379605	.996055	5337.5	49.36601	53.744693	654.784395		.326419
P22	208825P7_G	G	A.Conservative	.717158	.997989	7129.7	33.36486	47.731155	656.375334		.326419
P22	209189P2_G	G	A.Conservative	.325005	.998571	6277.1	59.9298	75.311992	668.268312		.326419
P22	210090P15_G	NOCALL	D.Low Probability	-.38157	.227452	5515.6	3.31331	1.469644	619.853594		.860795
P23	201322P9_G	NOCALL	I.Bad Spectrum	0	0	0	0	0	0		0
P23	201694P4_G	NOCALL	I.Bad Spectrum	0	0	0	0	0	0		0
P23	208825P7_G	NOCALL	I.Bad Spectrum	0	0	0	0	0	0		0
P23	209189P2_G	NOCALL	I.Bad Spectrum	0	0	0	0	0	0		0
P23	210090P15_G	NOCALL	I.Bad Spectrum	0	0	0	0	0	0		0
P24	201322P9_G	NOCALL	I.Bad Spectrum	0	0	0	0	0	0		0
P24	201694P4_G	NOCALL	I.Bad Spectrum	0	0	0	0	0	0		0
P24	208825P7_G	NOCALL	I.Bad Spectrum	0	0	0	0	0	0		0
P24	209189P2_G	NOCALL	I.Bad Spectrum	0	0	0	0	0	0		0
P24	210090P15_G	NOCALL	I.Bad Spectrum	0	0	0	0	0	0		0
