# Supplementary material for: Gene expression-based screening for inhibitors of PDGFR signaling
Source: Genome Biol. 2008 Mar 1;9(3):R47. doi: 10.1186/gb-2008-9-3-r47 (PMC2397499; doi:10.1186/gb-2008-9-3-r47)
Supplement: Additional data file 1 — Primary screen data. [file gb-2008-9-3-r47-S1.zip › Primary_Screen_Data/ScreenData/ScreenASDI3/PLATE28056.1_0819.DTL]

Sequenom db=biomass genotype results details	Plate=28056, ExpNo=1	TimeStamp=0819	filename=PLATE28056.1_0819.DTL
well_position	assay_id	genotype_id	Call_Status_LU.description	max_shift	Call.score	Picked_Peaks.mass	Picked_Peaks.height	Picked_Peaks.snr	Picked_Peaks.resolution	Picked_Peaks.integral	Spectra.noise_std_dev
A01	201322P9_G	NOCALL	I.Bad Spectrum	0	0	0	0	0	0		0
A01	201694P4_G	NOCALL	I.Bad Spectrum	0	0	0	0	0	0		0
A01	208825P7_G	NOCALL	I.Bad Spectrum	0	0	0	0	0	0		0
A01	209189P2_G	NOCALL	I.Bad Spectrum	0	0	0	0	0	0		0
A01	210090P15_G	NOCALL	I.Bad Spectrum	0	0	0	0	0	0		0
A02	201322P9_G	NOCALL	I.Bad Spectrum	0	0	0	0	0	0		0
A02	201694P4_G	NOCALL	I.Bad Spectrum	0	0	0	0	0	0		0
A02	208825P7_G	NOCALL	I.Bad Spectrum	0	0	0	0	0	0		0
A02	209189P2_G	NOCALL	I.Bad Spectrum	0	0	0	0	0	0		0
A02	210090P15_G	NOCALL	I.Bad Spectrum	0	0	0	0	0	0		0
A03	201322P9_G	G	A.Conservative	2.834999	.992587	6445.3	9.189618	10.397661	470.162487		.396448
A03	201694P4_G	G	A.Conservative	2.120521	.997874	5337.5	20.961094	20.153095	529.831573		.396448
A03	208825P7_G	G	A.Conservative	3.885828	.995248	7129.7	8.235378	13.210871	469.893891		.396448
A03	209189P2_G	G	A.Conservative	2.754428	.990684	6277.1	34.066754	37.614522	459.374013		.396448
A03	210090P15_G	NOCALL	I.Bad Spectrum	0	0	0	0	0	0		0
A04	201322P9_G	G	A.Conservative	2.463165	.988514	6445.3	8.268882	10.608336	576.4476		.349398
A04	201694P4_G	NOCALL	D.Low Probability	1.843188	.993916	5337.5	39.45794	18.566334	621.953429		.848245
A04	208825P7_G	G	A.Conservative	3.121217	.996839	7129.7	5.600883	16.77693	531.429951		.349398
A04	209189P2_G	G	A.Conservative	2.466218	.994594	6277.1	41.44289	51.898435	565.180744		.349398
A04	210090P15_G	NOCALL	I.Bad Spectrum	0	0	0	0	0	0		0
A05	201322P9_G	G	A.Conservative	.305703	.994629	6445.3	10.590366	14.431797	658.899392		.358093
A05	201694P4_G	NOCALL	D.Low Probability	-.555602	.979452	5337.5	10.281701	5.927405	610.326548		.734397
A05	208825P7_G	G	A.Conservative	1.141652	.998694	7129.7	12.502369	27.653523	626.475209		.358093
A05	209189P2_G	G	A.Conservative	.338363	.998886	6277.1	24.59091	32.631126	656.340951		.358093
A05	210090P15_G	NOCALL	I.Bad Spectrum	0	0	0	0	0	0		0
A06	201322P9_G	G	A.Conservative	.354504	.993357	6445.3	11.920541	18.958444	684.170253		.291136
A06	201694P4_G	G	A.Conservative	.148067	.997373	5337.5	21.298202	28.970253	640.372607		.291136
A06	208825P7_G	G	A.Conservative	.966811	.998694	7129.7	13.088337	23.638594	674.204831		.291136
A06	209189P2_G	G	A.Conservative	.347449	.996333	6277.1	48.189776	74.863026	664.428865		.291136
A06	210090P15_G	NOCALL	I.Bad Spectrum	0	0	0	0	0	0		0
A07	201322P9_G	G	A.Conservative	.553398	.996812	6445.3	10.758325	13.378512	694.739124		.374889
A07	201694P4_G	NOCALL	D.Low Probability	-.240843	.992852	5337.5	34.938312	15.315033	596.676623		.846861
A07	208825P7_G	G	A.Conservative	.488058	.996988	7129.7	10.700476	15.330323	585.363197		.374889
A07	209189P2_G	G	A.Conservative	.602094	.998396	6277.1	27.83377	33.800524	698.22825		.374889
A07	210090P15_G	NOCALL	D.Low Probability	-.177662	.352644	5515.6	4.857333	2.189834	600.684509		.846861
A08	201322P9_G	G	A.Conservative	2.275057	.994925	6445.3	13.857657	14.860622	536.732163		.369377
A08	201694P4_G	G	A.Conservative	2.336989	.996375	5337.5	32.387762	29.470724	607.768051		.369377
A08	208825P7_G	G	A.Conservative	3.322511	.9963	7129.7	17.25973	20.522603	520.807606		.369377
A08	209189P2_G	G	A.Conservative	2.297411	.997188	6277.1	48.910193	51.152299	524.984054		.369377
A08	210090P15_G	NOCALL	D.Low Probability	1.647428	.376803	5515.6	5.352558	2.388465	587.75102		.871228
A09	201322P9_G	G	A.Conservative	1.105142	.993108	6445.3	17.110272	16.835214	602.652319		.376799
A09	201694P4_G	G	A.Conservative	1.151879	.995956	5337.5	28.15113	23.478737	603.024907		.376799
A09	208825P7_G	G	A.Conservative	2.609846	.998407	7129.7	19.231528	24.116095	535.684411		.376799
A09	209189P2_G	G	A.Conservative	1.130782	.996789	6277.1	59.726364	57.294751	594.981536		.376799
A09	210090P15_G	NOCALL	D.Low Probability	1.021265	.301413	5515.6	4.394622	1.919934	609.285832		.889978
A10	201322P9_G	G	A.Conservative	2.7281	.996625	6445.3	15.042003	20.019663	744.017473		.328896
A10	201694P4_G	G	A.Conservative	2.445675	.997906	5337.5	14.509044	16.331056	707.876758		.328896
A10	208825P7_G	G	A.Conservative	3.15375	.997373	7129.7	14.301925	21.08363	672.957001		.328896
A10	209189P2_G	G	A.Conservative	2.684275	.995062	6277.1	37.359967	48.487203	715.726335		.328896
A10	210090P15_G	NOCALL	I.Bad Spectrum	0	0	0	0	0	0		0
A11	201322P9_G	G	A.Conservative	2.213177	.991968	6445.3	8.928863	13.907074	656.605182		.301228
A11	201694P4_G	G	A.Conservative	1.800271	.998104	5337.5	8.501181	11.34202	582.61885		.301228
A11	208825P7_G	G	A.Conservative	3.566358	.997468	7129.7	10.658454	19.33417	595.770058		.301228
A11	209189P2_G	G	A.Conservative	2.222136	.996279	6277.1	24.432484	37.18099	636.384772		.301228
A11	210090P15_G	NOCALL	I.Bad Spectrum	0	0	0	0	0	0		0
A12	201322P9_G	G	A.Conservative	1.397606	.998894	6445.3	14.860489	18.260138	639.737073		.355691
A12	201694P4_G	G	A.Conservative	1.405569	.995609	5337.5	28.497209	29.648568	579.046701		.355691
A12	208825P7_G	G	A.Conservative	1.742787	.996864	7129.7	15.471264	21.043055	662.462486		.355691
A12	209189P2_G	G	A.Conservative	1.406322	.999075	6277.1	49.301404	59.08322	624.995765		.355691
A12	210090P15_G	NOCALL	I.Bad Spectrum	0	0	0	0	0	0		0
A13	201322P9_G	G	A.Conservative	1.354201	.993033	6445.3	13.710529	13.614192	607.201251		.392691
A13	201694P4_G	NOCALL	D.Low Probability	.977914	.996296	5337.5	49.908651	18.930272	601.212074		.964286
A13	208825P7_G	G	A.Conservative	1.91493	.994312	7129.7	13.96258	15.360346	558.001761		.392691
A13	209189P2_G	G	A.Conservative	1.492717	.996847	6277.1	32.028964	31.024271	589.112592		.392691
A13	210090P15_G	NOCALL	D.Low Probability	.992237	.465303	5515.6	7.347723	2.869595	593.832485		.964286
A14	201322P9_G	G	A.Conservative	2.340566	.993531	6445.3	16.038604	22.824148	647.271403		.328867
A14	201694P4_G	G	A.Conservative	2.083932	.99723	5337.5	25.577876	31.540818	620.898785		.328867
A14	208825P7_G	G	A.Conservative	2.966906	.997916	7129.7	15.633723	24.316437	605.128091		.328867
A14	209189P2_G	G	A.Conservative	2.331722	.996586	6277.1	49.498308	68.926361	630.395786		.328867
A14	210090P15_G	NOCALL	D.Low Probability	1.188388	.374072	5515.6	4.448873	2.354798	580.150256		.805555
A15	201322P9_G	G	A.Conservative	2.13091	.996361	6445.3	17.921425	21.702722	647.809169		.373949
A15	201694P4_G	G	A.Conservative	1.818809	.997956	5337.5	23.005009	24.11922	631.791734		.373949
A15	208825P7_G	G	A.Conservative	2.945702	.99745	7129.7	14.146976	18.748662	571.157162		.373949
A15	209189P2_G	G	A.Conservative	2.063082	.997548	6277.1	59.795445	70.830606	639.770536		.373949
A15	210090P15_G	NOCALL	D.Low Probability	1.042491	.480664	5515.6	6.655766	2.972845	628.937424		.863304
A16	201322P9_G	G	A.Conservative	2.998185	.99654	6445.3	19.07598	25.752075	616.12484		.336786
A16	201694P4_G	G	A.Conservative	2.515227	.993705	5337.5	33.158973	38.205447	636.015692		.336786
A16	208825P7_G	G	A.Conservative	3.366479	.996809	7129.7	20.123534	29.925228	564.009872		.336786
A16	209189P2_G	G	A.Conservative	3.005898	.998845	6277.1	50.754896	66.895616	596.252719		.336786
A16	210090P15_G	NOCALL	I.Bad Spectrum	0	0	0	0	0	0		0
A17	201322P9_G	G	A.Conservative	2.410755	.997983	6445.3	14.294529	16.810326	719.748855		.377059
A17	201694P4_G	G	A.Conservative	2.550608	.991897	5337.5	11.954635	11.956383	691.218312		.377059
A17	208825P7_G	G	A.Conservative	2.902369	.997047	7129.7	13.785802	17.90145	642.718408		.377059
A17	209189P2_G	G	A.Conservative	2.417917	.997942	6277.1	38.758382	44.481635	699.407938		.377059
A17	210090P15_G	NOCALL	I.Bad Spectrum	0	0	0	0	0	0		0
A18	201322P9_G	G	A.Conservative	-.963136	.998631	6445.3	11.04923	20.060847	751.821018		.2699
A18	201694P4_G	G	A.Conservative	-.702793	.998547	5337.5	18.314464	28.486044	706.872449		.2699
A18	208825P7_G	G	A.Conservative	-.605089	.99926	7129.7	10.699097	21.314328	727.021692		.2699
A18	209189P2_G	G	A.Conservative	-.95689	.99856	6277.1	36.098563	64.046401	734.883864		.2699
A18	210090P15_G	NOCALL	I.Bad Spectrum	0	0	0	0	0	0		0
A19	201322P9_G	G	A.Conservative	1.189644	.992808	6445.3	10.46278	11.663727	592.144611		.339857
A19	201694P4_G	G	A.Conservative	1.074863	.994013	5337.5	16.738508	15.767387	605.471292		.339857
A19	208825P7_G	G	A.Conservative	2.26172	.998128	7129.7	12.604658	19.392384	540.374927		.339857
A19	209189P2_G	G	A.Conservative	1.179787	.996519	6277.1	51.365712	55.807531	582.20713		.339857
A19	210090P15_G	NOCALL	D.Low Probability	.742592	.414307	5515.6	4.213515	2.572641	619.530911		.611696
A20	201322P9_G	G	A.Conservative	2.674354	.992837	6445.3	19.170388	20.676091	531.730891		.392347
A20	201694P4_G	G	A.Conservative	2.449442	.996802	5337.5	47.523977	43.133871	598.389106		.392347
A20	208825P7_G	G	A.Conservative	3.740717	.997397	7129.7	18.359718	22.004559	469.122383		.392347
A20	209189P2_G	G	A.Conservative	2.687503	.994319	6277.1	51.295385	53.907612	514.154438		.392347
A20	210090P15_G	NOCALL	D.Low Probability	1.620748	.404886	5515.6	5.161859	2.523549	638.171644		.852514
A21	201322P9_G	G	A.Conservative	.65436	.995952	6445.3	12.888974	17.356977	631.066405		.321061
A21	201694P4_G	G	A.Conservative	.515583	.996652	5337.5	18.477949	21.397292	634.262724		.321061
A21	208825P7_G	G	A.Conservative	1.693502	.998205	7129.7	12.25259	18.140105	591.628546		.321061
A21	209189P2_G	G	A.Conservative	.649769	.995858	6277.1	46.868922	61.680442	618.115039		.321061
A21	210090P15_G	NOCALL	D.Low Probability	.445269	.330869	5515.6	3.67676	2.065331	651.24925		.828884
A22	201322P9_G	G	A.Conservative	2.04613	.996723	6445.3	11.006911	16.372774	599.932359		.318419
A22	201694P4_G	G	A.Conservative	1.318133	.998404	5337.5	17.089047	21.806965	608.191031		.318419
A22	208825P7_G	G	A.Conservative	2.423696	.992484	7129.7	11.335436	18.508304	626.320246		.318419
A22	209189P2_G	G	A.Conservative	1.981261	.994068	6277.1	31.390763	45.625919	591.914382		.318419
A22	210090P15_G	NOCALL	I.Bad Spectrum	0	0	0	0	0	0		0
A23	201322P9_G	NOCALL	I.Bad Spectrum	0	0	0	0	0	0		0
A23	201694P4_G	NOCALL	I.Bad Spectrum	0	0	0	0	0	0		0
A23	208825P7_G	NOCALL	I.Bad Spectrum	0	0	0	0	0	0		0
A23	209189P2_G	NOCALL	I.Bad Spectrum	0	0	0	0	0	0		0
A23	210090P15_G	NOCALL	I.Bad Spectrum	0	0	0	0	0	0		0
A24	201322P9_G	NOCALL	I.Bad Spectrum	0	0	0	0	0	0		0
A24	201694P4_G	NOCALL	I.Bad Spectrum	0	0	0	0	0	0		0
A24	208825P7_G	NOCALL	I.Bad Spectrum	0	0	0	0	0	0		0
A24	209189P2_G	NOCALL	I.Bad Spectrum	0	0	0	0	0	0		0
A24	210090P15_G	NOCALL	I.Bad Spectrum	0	0	0	0	0	0		0
B01	201322P9_G	NOCALL	I.Bad Spectrum	0	0	0	0	0	0		0
B01	201694P4_G	NOCALL	I.Bad Spectrum	0	0	0	0	0	0		0
B01	208825P7_G	NOCALL	I.Bad Spectrum	0	0	0	0	0	0		0
B01	209189P2_G	NOCALL	I.Bad Spectrum	0	0	0	0	0	0		0
B01	210090P15_G	NOCALL	I.Bad Spectrum	0	0	0	0	0	0		0
B02	201322P9_G	NOCALL	I.Bad Spectrum	0	0	0	0	0	0		0
B02	201694P4_G	NOCALL	I.Bad Spectrum	0	0	0	0	0	0		0
B02	208825P7_G	NOCALL	I.Bad Spectrum	0	0	0	0	0	0		0
B02	209189P2_G	NOCALL	I.Bad Spectrum	0	0	0	0	0	0		0
B02	210090P15_G	NOCALL	I.Bad Spectrum	0	0	0	0	0	0		0
B03	201322P9_G	G	A.Conservative	2.724544	.990979	6445.3	9.495439	12.794616	535.368946		.318389
B03	201694P4_G	G	A.Conservative	2.079848	.995797	5337.5	17.901944	20.433761	543.863073		.318389
B03	208825P7_G	G	A.Conservative	4.235044	.995416	7129.7	12.085707	18.035983	535.145411		.318389
B03	209189P2_G	G	A.Conservative	2.734367	.994837	6277.1	43.791299	57.549362	518.530753		.318389
B03	210090P15_G	NOCALL	I.Bad Spectrum	0	0	0	0	0	0		0
B04	201322P9_G	G	A.Conservative	3.492577	.99377	6445.3	14.439829	14.482502	554.762465		.402757
B04	201694P4_G	G	A.Conservative	2.892901	.997753	5337.5	28.162617	24.054936	613.954829		.402757
B04	208825P7_G	G	A.Conservative	5.384652	.994978	7129.7	13.334613	14.797736	460.22669		.402757
B04	209189P2_G	G	A.Conservative	3.496613	.997334	6277.1	62.036577	60.714556	533.667199		.402757
B04	210090P15_G	NOCALL	D.Low Probability	2.339962	.348778	5515.6	5.957765	2.19779	593.024086		1.043938
B05	201322P9_G	G	A.Conservative	2.230407	.99103	6445.3	13.878014	15.821531	638.980389		.377344
B05	201694P4_G	G	A.Conservative	2.274287	.998859	5337.5	24.416987	23.79585	683.48536		.377344
B05	208825P7_G	G	A.Conservative	2.700456	.998089	7129.7	13.046883	16.905037	588.602109		.377344
B05	209189P2_G	G	A.Conservative	2.226997	.996231	6277.1	48.157915	53.610214	622.741202		.377344
B05	210090P15_G	NOCALL	I.Bad Spectrum	0	0	0	0	0	0		0
B06	201322P9_G	G	A.Conservative	1.880497	.995227	6445.3	25.013274	28.709615	649.272351		.36838
B06	201694P4_G	G	A.Conservative	1.850102	.998473	5337.5	69.341567	68.036202	637.834088		.36838
B06	208825P7_G	G	A.Conservative	2.723901	.997694	7129.7	21.572014	27.312735	564.793544		.36838
B06	209189P2_G	G	A.Conservative	1.881946	.997712	6277.1	91.702389	102.77155	630.408442		.36838
B06	210090P15_G	NOCALL	D.Low Probability	.703481	.370929	5515.6	4.701135	2.317875	602.44563		.780818
B07	201322P9_G	G	A.Conservative	.505825	.994811	6445.3	15.007992	17.817745	611.218482		.378608
B07	201694P4_G	G	A.Conservative	.646916	.997471	5337.5	48.226068	48.815889	613.146583		.378608
B07	208825P7_G	G	A.Conservative	1.632521	.996848	7129.7	17.308998	22.659163	577.591598		.378608
B07	209189P2_G	G	A.Conservative	.505065	.998044	6277.1	55.438478	64.256248	595.046319		.378608
B07	210090P15_G	NOCALL	D.Low Probability	.9519	.331726	5515.6	2.495959	2.096072	653.722735		.576646
B08	201322P9_G	G	A.Conservative	2.014045	.991118	6445.3	15.770057	17.768602	586.853399		.384889
B08	201694P4_G	G	A.Conservative	1.980592	.996176	5337.5	26.819545	25.219228	626.540341		.384889
B08	208825P7_G	G	A.Conservative	2.873835	.99492	7129.7	15.571342	19.552084	559.913889		.384889
B08	209189P2_G	G	A.Conservative	2.02177	.996849	6277.1	53.872534	59.078141	571.005689		.384889
B08	210090P15_G	NOCALL	D.Low Probability	1.645935	.255219	5515.6	3.427883	1.619737	628.526997		.760608
B09	201322P9_G	G	A.Conservative	2.320287	.991605	6445.3	14.593794	15.892634	553.499746		.353577
B09	201694P4_G	G	A.Conservative	2.143397	.997062	5337.5	38.585705	35.457331	571.402889		.353577
B09	208825P7_G	G	A.Conservative	2.817878	.99785	7129.7	16.569123	20.070176	562.393436		.353577
B09	209189P2_G	G	A.Conservative	2.339677	.996417	6277.1	46.41773	49.257423	538.147598		.353577
B09	210090P15_G	NOCALL	D.Low Probability	1.959355	.156197	5515.6	1.463407	1.043295	598.071633		.501993
B10	201322P9_G	G	A.Conservative	1.648945	.991651	6445.3	6.532389	10.589017	628.202051		.297426
B10	201694P4_G	G	A.Conservative	1.05249	.996496	5337.5	9.04877	12.446586	573.363735		.297426
B10	208825P7_G	G	A.Conservative	3.117884	.999124	7129.7	9.405834	21.450854	651.899937		.297426
B10	209189P2_G	G	A.Conservative	1.651437	.997602	6277.1	19.229584	30.421763	605.702046		.297426
B10	210090P15_G	NOCALL	I.Bad Spectrum	0	0	0	0	0	0		0
B11	201322P9_G	G	A.Conservative	2.794419	.991103	6445.3	14.841222	14.456835	555.214346		.406855
B11	201694P4_G	G	A.Conservative	2.892664	.997529	5337.5	34.615428	27.904793	590.651104		.406855
B11	208825P7_G	G	A.Conservative	3.21748	.995819	7129.7	13.834865	16.360667	432.2513		.406855
B11	209189P2_G	G	A.Conservative	2.80821	.996009	6277.1	49.700096	47.058829	540.492344		.406855
B11	210090P15_G	NOCALL	I.Bad Spectrum	0	0	0	0	0	0		0
B12	201322P9_G	NOCALL	D.Low Probability	.639261	.993224	6445.3	47.726272	28.698378	625.587515		.778264
B12	201694P4_G	G	A.Conservative	1.403993	.99724	5337.5	39.926598	37.972646	637.311629		.3832
B12	208825P7_G	G	A.Conservative	2.638879	.997886	7129.7	18.495825	23.22328	574.878855		.3832
B12	209189P2_G	G	A.Conservative	1.625176	.997941	6277.1	82.0215	90.355288	622.972665		.3832
B12	210090P15_G	NOCALL	D.Low Probability	.311988	.279204	5515.6	3.417097	1.805133	610.502344		.778264
B13	201322P9_G	G	A.Conservative	1.655967	.992161	6445.3	25.339763	21.374388	575.354471		.462381
B13	201694P4_G	G	A.Conservative	1.227897	.998965	5337.5	55.824892	39.50772	600.919478		.462381
B13	208825P7_G	G	A.Conservative	2.909494	.995823	7129.7	24.481057	23.028687	531.913101		.462381
B13	209189P2_G	G	A.Conservative	1.663105	.996625	6277.1	92.104933	75.651822	563.730238		.462381
B13	210090P15_G	NOCALL	D.Low Probability	1.391259	.331709	5515.6	6.263502	2.106889	568.058049		1.047763
B14	201322P9_G	G	A.Conservative	2.560798	.992969	6445.3	12.372494	11.642175	499.982866		.416887
B14	201694P4_G	G	A.Conservative	2.512127	.997311	5337.5	27.768253	21.840089	566.107711		.416887
B14	208825P7_G	G	A.Conservative	3.759602	.997323	7129.7	12.851143	16.679949	500.362613		.416887
B14	209189P2_G	G	A.Conservative	2.620218	.99799	6277.1	44.08083	40.370359	488.337094		.416887
B14	210090P15_G	NOCALL	I.Bad Spectrum	0	0	0	0	0	0		0
B15	201322P9_G	G	A.Conservative	1.80819	.996007	6445.3	16.256873	18.469346	670.936241		.387254
B15	201694P4_G	G	A.Conservative	1.692427	.995498	5337.5	35.259241	33.452109	619.506277		.387254
B15	208825P7_G	G	A.Conservative	2.57199	.99761	7129.7	17.315667	23.917694	638.862609		.387254
B15	209189P2_G	G	A.Conservative	1.816298	.998266	6277.1	48.803732	53.979667	653.357375		.387254
B15	210090P15_G	NOCALL	I.Bad Spectrum	0	0	0	0	0	0		0
B16	201322P9_G	G	A.Conservative	1.573171	.989288	6445.3	22.091946	23.320845	626.386499		.350349
B16	201694P4_G	G	A.Conservative	1.298054	.994862	5337.5	43.259813	38.292345	577.248182		.350349
B16	208825P7_G	G	A.Conservative	2.431127	.996229	7129.7	21.307352	25.122131	588.626926		.350349
B16	209189P2_G	G	A.Conservative	1.580683	.99895	6277.1	64.372418	66.153699	608.951096		.350349
B16	210090P15_G	NOCALL	D.Low Probability	1.139704	.191281	5515.6	2.026917	1.258082	625.050124		.558453
B17	201322P9_G	G	A.Conservative	2.987836	.993412	6445.3	22.602899	22.6777	586.919118		.426487
B17	201694P4_G	G	A.Conservative	2.705434	.99761	5337.5	57.032185	48.45877	612.23642		.426487
B17	208825P7_G	G	A.Conservative	4.217115	.997185	7129.7	24.140452	26.825883	507.117131		.426487
B17	209189P2_G	G	A.Conservative	2.995172	.996777	6277.1	90.367844	88.410346	571.916071		.426487
B17	210090P15_G	NOCALL	D.Low Probability	2.224619	.222206	5515.6	2.785163	1.465761	632.278325		.730789
B18	201322P9_G	G	A.Conservative	.325201	.921106	6445.3	6.376304	9.255689	693.201959		.318674
B18	201694P4_G	G	A.Conservative	.490793	.995514	5337.5	16.185791	19.805836	592.744521		.318674
B18	208825P7_G	G	A.Conservative	1.36165	.998596	7129.7	7.868426	17.055565	623.595224		.318674
B18	209189P2_G	G	A.Conservative	.322183	.997435	6277.1	32.623637	46.169134	675.353238		.318674
B18	210090P15_G	NOCALL	I.Bad Spectrum	0	0	0	0	0	0		0
B19	201322P9_G	G	A.Conservative	.720622	.991126	6445.3	26.198141	30.599181	642.311032		.375243
B19	201694P4_G	G	A.Conservative	.967792	.997183	5337.5	65.256009	65.171792	637.626168		.375243
B19	208825P7_G	G	A.Conservative	1.669743	.99829	7129.7	25.730972	33.117371	596.743258		.375243
B19	209189P2_G	G	A.Conservative	.721853	.998173	6277.1	97.377272	111.070247	627.988279		.375243
B19	210090P15_G	NOCALL	D.Low Probability	.817273	.346372	5515.6	6.245882	2.227525	607.521472		.968567
B20	201322P9_G	G	A.Conservative	1.959536	.990609	6445.3	18.624338	20.129275	550.369914		.391821
B20	201694P4_G	G	A.Conservative	1.930563	.995378	5337.5	61.515232	56.829837	571.607278		.391821
B20	208825P7_G	G	A.Conservative	3.491582	.99586	7129.7	23.185945	27.641947	493.813061		.391821
B20	209189P2_G	G	A.Conservative	1.958492	.997357	6277.1	83.435108	88.038415	535.012692		.391821
B20	210090P15_G	NOCALL	D.Low Probability	1.750368	.987332	5515.6	22.847903	9.523093	536.892614		.888174
B21	201322P9_G	G	A.Conservative	1.192262	.992134	6445.3	17.618849	20.782402	635.664886		.371549
B21	201694P4_G	G	A.Conservative	1.311427	.99489	5337.5	37.45641	37.943585	652.630062		.371549
B21	208825P7_G	G	A.Conservative	2.169561	.996393	7129.7	14.647916	23.972673	659.656829		.371549
B21	209189P2_G	G	A.Conservative	1.195536	.995986	6277.1	56.573564	65.205321	622.93368		.371549
B21	210090P15_G	NOCALL	D.Low Probability	1.050883	.473571	5515.6	4.567154	2.935485	647.121304		.645143
B22	201322P9_G	G	A.Conservative	1.594452	.98968	6445.3	8.391173	11.479999	613.304101		.340232
B22	201694P4_G	G	A.Conservative	.991963	.993671	5337.5	19.899698	23.112662	595.465246		.340232
B22	208825P7_G	G	A.Conservative	2.584238	.997292	7129.7	8.886673	14.849241	605.090047		.340232
B22	209189P2_G	G	A.Conservative	1.62188	.996879	6277.1	42.636203	56.923663	597.417091		.340232
B22	210090P15_G	NOCALL	I.Bad Spectrum	0	0	0	0	0	0		0
B23	201322P9_G	NOCALL	I.Bad Spectrum	0	0	0	0	0	0		0
B23	201694P4_G	NOCALL	I.Bad Spectrum	0	0	0	0	0	0		0
B23	208825P7_G	NOCALL	I.Bad Spectrum	0	0	0	0	0	0		0
B23	209189P2_G	NOCALL	I.Bad Spectrum	0	0	0	0	0	0		0
B23	210090P15_G	NOCALL	I.Bad Spectrum	0	0	0	0	0	0		0
B24	201322P9_G	NOCALL	I.Bad Spectrum	0	0	0	0	0	0		0
B24	201694P4_G	NOCALL	I.Bad Spectrum	0	0	0	0	0	0		0
B24	208825P7_G	NOCALL	I.Bad Spectrum	0	0	0	0	0	0		0
B24	209189P2_G	NOCALL	I.Bad Spectrum	0	0	0	0	0	0		0
B24	210090P15_G	NOCALL	I.Bad Spectrum	0	0	0	0	0	0		0
C01	201322P9_G	G	A.Conservative	.656186	.991189	6445.3	13.828155	15.009158	540.350089		.378394
C01	201694P4_G	G	A.Conservative	.556989	.994449	5337.5	18.36986	16.812869	613.076611		.378394
C01	208825P7_G	G	A.Conservative	1.211538	.99786	7129.7	12.956983	15.625715	528.474926		.378394
C01	209189P2_G	G	A.Conservative	.743784	.996952	6277.1	35.219299	37.254552	548.81801		.378394
C01	210090P15_G	NOCALL	D.Low Probability	.275911	.371829	5515.6	5.323534	2.319615	567.994198		.933594
C02	201322P9_G	G	A.Conservative	2.343493	.995059	6445.3	18.257347	17.157148	511.793071		.414746
C02	201694P4_G	NOCALL	D.Low Probability	1.241167	.992841	5337.5	23.335832	8.367664	613.646054		.993819
C02	208825P7_G	G	A.Conservative	2.61497	.997277	7129.7	16.460686	17.141943	531.017774		.414746
C02	209189P2_G	G	A.Conservative	2.143829	.997985	6277.1	27.084542	24.826837	559.399683		.414746
C02	210090P15_G	NOCALL	D.Low Probability	1.220132	.456366	5515.6	7.670865	2.820274	599.609827		.993819
C03	201322P9_G	G	A.Conservative	2.04898	.991911	6445.3	12.176091	14.377194	593.322328		.346671
C03	201694P4_G	G	A.Conservative	1.712511	.998931	5337.5	36.711921	36.047302	610.706413		.346671
C03	208825P7_G	G	A.Conservative	3.000696	.997392	7129.7	10.840908	19.845354	540.153293		.346671
C03	209189P2_G	G	A.Conservative	2.063143	.998111	6277.1	49.505237	56.853612	576.964934		.346671
C03	210090P15_G	NOCALL	D.Low Probability	1.517286	.261734	5515.6	2.710185	1.678141	651.400971		.659834
C04	201322P9_G	G	A.Conservative	2.710392	.992718	6445.3	22.710186	38.837346	641.361126		.319784
C04	201694P4_G	G	A.Conservative	2.178186	.99627	5337.5	38.137173	56.129511	636.522693		.319784
C04	208825P7_G	G	A.Conservative	4.478452	.998711	7129.7	18.743656	34.977214	639.590945		.319784
C04	209189P2_G	G	A.Conservative	2.705962	.997806	6277.1	58.312513	97.554645	625.270274		.319784
C04	210090P15_G	NOCALL	D.Low Probability	1.862329	.302379	5515.6	4.377177	1.935101	612.350757		.902106
C05	201322P9_G	G	A.Conservative	3.151364	.996549	6445.3	13.01424	19.981024	573.531132		.320099
C05	201694P4_G	G	A.Conservative	2.700661	.997286	5337.5	13.357202	17.719935	601.827415		.320099
C05	208825P7_G	G	A.Conservative	4.460746	.99538	7129.7	15.934851	26.74125	518.193901		.320099
C05	209189P2_G	G	A.Conservative	3.150122	.995155	6277.1	29.156718	43.794505	558.971812		.320099
C05	210090P15_G	NOCALL	I.Bad Spectrum	0	0	0	0	0	0		0
C06	201322P9_G	G	A.Conservative	2.057648	.99532	6445.3	19.521971	24.287487	562.59064		.348733
C06	201694P4_G	G	A.Conservative	1.453539	.998031	5337.5	53.452753	56.485393	582.546598		.348733
C06	208825P7_G	G	A.Conservative	2.834818	.997801	7129.7	17.153349	23.590954	558.084531		.348733
C06	209189P2_G	G	A.Conservative	2.057522	.995997	6277.1	59.943298	72.752144	548.649098		.348733
C06	210090P15_G	NOCALL	D.Low Probability	.848595	.304183	5515.6	4.154868	1.937227	612.958401		.756649
C07	201322P9_G	G	A.Conservative	1.418403	.995507	6445.3	20.609189	22.31189	616.376209		.373847
C07	201694P4_G	G	A.Conservative	1.294054	.998062	5337.5	38.18596	34.672358	624.336881		.373847
C07	208825P7_G	G	A.Conservative	2.24035	.997094	7129.7	22.236466	26.825778	591.763065		.373847
C07	209189P2_G	G	A.Conservative	1.423812	.997021	6277.1	58.863907	62.05837	600.451693		.373847
C07	210090P15_G	NOCALL	D.Low Probability	1.335657	.24763	5515.6	2.657845	1.572761	649.433814		.597635
C08	201322P9_G	G	A.Conservative	1.848888	.996393	6445.3	23.532129	21.960615	558.896385		.386877
C08	201694P4_G	G	A.Conservative	1.953033	.997939	5337.5	64.294818	50.239126	607.562078		.386877
C08	208825P7_G	G	A.Conservative	1.96302	.995036	7129.7	23.714402	24.74441	550.013371		.386877
C08	209189P2_G	G	A.Conservative	1.851816	.994996	6277.1	74.037509	67.245727	543.832388		.386877
C08	210090P15_G	NOCALL	D.Low Probability	1.526542	.205653	5515.6	3.184332	1.348985	588.473825		.835131
C09	201322P9_G	G	A.Conservative	-.225138	.993973	6445.3	12.693835	14.643266	616.132757		.40751
C09	201694P4_G	G	A.Conservative	-.382224	.996009	5337.5	34.162004	33.705328	560.412641		.40751
C09	208825P7_G	G	A.Conservative	1.333793	.998765	7129.7	15.242925	22.211313	545.027099		.40751
C09	209189P2_G	G	A.Conservative	-2.506245	.993097	6277.1	2.297151	10.591428	611.616872		.20013
C09	210090P15_G	NOCALL	I.Bad Spectrum	0	0	0	0	0	0		0
C10	201322P9_G	G	A.Conservative	.479132	.995806	6445.3	17.021496	18.989572	643.790035		.385143
C10	201694P4_G	G	A.Conservative	.118013	.996547	5337.5	41.299188	38.443446	627.647821		.385143
C10	208825P7_G	G	A.Conservative	.870719	.99781	7129.7	19.295054	23.99768	592.883857		.385143
C10	209189P2_G	G	A.Conservative	.483592	.995923	6277.1	64.528938	70.073776	626.568253		.385143
C10	210090P15_G	NOCALL	D.Low Probability	.099252	.340235	5515.6	5.347821	2.121287	606.038283		.906861
C11	201322P9_G	G	A.Conservative	3.297084	.994649	6445.3	10.211793	15.06871	689.272139		.314068
C11	201694P4_G	G	A.Conservative	2.636364	.995227	5337.5	21.600996	27.573436	652.958842		.314068
C11	208825P7_G	G	A.Conservative	3.768713	.997903	7129.7	16.096106	25.987582	644.547537		.314068
C11	209189P2_G	G	A.Conservative	3.291039	.996356	6277.1	30.030611	43.3504	669.060586		.314068
C11	210090P15_G	NOCALL	I.Bad Spectrum	0	0	0	0	0	0		0
C12	201322P9_G	G	A.Conservative	1.481219	.99398	6445.3	13.263861	17.266826	629.480124		.339309
C12	201694P4_G	G	A.Conservative	.960883	.997556	5337.5	33.721427	37.342809	621.462602		.339309
C12	208825P7_G	G	A.Conservative	1.965663	.99705	7129.7	14.897934	21.413495	605.351905		.339309
C12	209189P2_G	G	A.Conservative	1.479438	.997239	6277.1	59.606395	75.728596	613.259653		.339309
C12	210090P15_G	NOCALL	D.Low Probability	.252428	.312674	5515.6	2.251694	1.976343	571.338386		.444332
C13	201322P9_G	G	A.Conservative	-1.508209	.825649	6445.3	7.669538	8.291171	763.721813		.476853
C13	201694P4_G	G	A.Conservative	-1.251785	.998231	5337.5	12.031491	12.261039	681.024432		.405736
C13	208825P7_G	G	A.Conservative	-.805139	.947604	7129.7	5.301649	9.538529	521.86789		.405736
C13	209189P2_G	G	A.Conservative	-.002247	.997387	6277.1	3.414658	13.319171	548.415953		.251498
C13	210090P15_G	NOCALL	I.Bad Spectrum	0	0	0	0	0	0		0
C14	201322P9_G	G	A.Conservative	1.53803	.99517	6445.3	27.185007	29.094459	611.438225		.385643
C14	201694P4_G	G	A.Conservative	1.593718	.995499	5337.5	61.359664	56.071746	607.218875		.385643
C14	208825P7_G	G	A.Conservative	2.296618	.997051	7129.7	26.171925	30.933952	588.715433		.385643
C14	209189P2_G	G	A.Conservative	1.533695	.997084	6277.1	88.882615	92.860916	595.101323		.385643
C14	210090P15_G	NOCALL	D.Low Probability	1.362305	.420837	5515.6	5.857168	2.656008	583.291814		.818698
C15	201322P9_G	G	A.Conservative	1.934605	.992809	6445.3	18.158199	18.14348	566.578462		.37564
C15	201694P4_G	G	A.Conservative	1.770017	.995765	5337.5	43.167715	36.460145	594.145979		.37564
C15	208825P7_G	G	A.Conservative	3.029657	.997507	7129.7	17.989207	19.986726	511.380492		.37564
C15	209189P2_G	G	A.Conservative	1.939814	.997565	6277.1	76.22652	74.220669	552.01141		.37564
C15	210090P15_G	NOCALL	D.Low Probability	1.28387	.459765	5515.6	7.131232	2.878674	601.925312		.876084
C16	201322P9_G	G	A.Conservative	2.774291	.989262	6445.3	16.927546	18.046595	517.062798		.394324
C16	201694P4_G	G	A.Conservative	2.159798	.99787	5337.5	42.973773	38.756793	582.025982		.394324
C16	208825P7_G	G	A.Conservative	3.274043	.996712	7129.7	17.476409	20.657664	498.867074		.394324
C16	209189P2_G	G	A.Conservative	2.785276	.994994	6277.1	55.343442	57.529645	504.362926		.394324
C16	210090P15_G	NOCALL	D.Low Probability	1.542718	.99336	5515.6	18.753669	8.122036	621.314129		.892097
C17	201322P9_G	G	A.Conservative	1.3876	.996052	6445.3	11.259475	16.477334	723.186566		.334709
C17	201694P4_G	G	A.Conservative	1.134739	.996496	5337.5	33.292982	41.403097	693.168374		.334709
C17	208825P7_G	G	A.Conservative	2.172629	.997821	7129.7	10.472789	24.838426	713.646505		.334709
C17	209189P2_G	G	A.Conservative	1.393666	.99796	6277.1	46.957069	67.082879	706.127613		.334709
C17	210090P15_G	NOCALL	D.Low Probability	.56107	.480245	5515.6	5.887829	2.969022	634.373394		.823069
C18	201322P9_G	G	A.Conservative	.981142	.994451	6445.3	20.486786	24.287455	658.233437		.341964
C18	201694P4_G	G	A.Conservative	.735917	.997645	5337.5	58.330378	58.847549	649.400387		.341964
C18	208825P7_G	G	A.Conservative	2.508642	.998285	7129.7	22.477137	29.486501	636.027102		.341964
C18	209189P2_G	G	A.Conservative	.9823	.995735	6277.1	81.233017	93.951002	640.641193		.341964
C18	210090P15_G	NOCALL	D.Low Probability	-.134771	.432749	5515.6	4.471006	2.672286	632.882723		.675602
C19	201322P9_G	G	A.Conservative	1.247904	.994614	6445.3	12.601941	16.889451	615.490839		.313655
C19	201694P4_G	G	A.Conservative	1.278694	.999044	5337.5	32.963365	37.855981	646.873851		.313655
C19	208825P7_G	G	A.Conservative	1.623275	.998024	7129.7	12.132176	22.010771	579.212696		.313655
C19	209189P2_G	G	A.Conservative	1.253162	.997042	6277.1	41.24523	53.99051	599.763291		.313655
C19	210090P15_G	NOCALL	D.Low Probability	.604708	.986996	5515.6	15.755617	8.576106	577.396738		.772832
C20	201322P9_G	G	A.Conservative	1.91498	.991648	6445.3	19.019727	23.181896	602.725812		.386554
C20	201694P4_G	G	A.Conservative	1.565492	.994002	5337.5	54.115232	56.009131	585.576146		.386554
C20	208825P7_G	G	A.Conservative	2.892651	.997181	7129.7	19.863406	26.701813	564.625315		.386554
C20	209189P2_G	G	A.Conservative	1.910625	.995991	6277.1	81.989373	97.514171	588.066834		.386554
C20	210090P15_G	NOCALL	D.Low Probability	1.177766	.279447	5515.6	4.658643	1.816582	606.68278		.949398
C21	201322P9_G	G	A.Conservative	2.662556	.992047	6445.3	10.341925	12.793055	589.668701		.358454
C21	201694P4_G	G	A.Conservative	2.188277	.995841	5337.5	19.773064	21.0015	622.316898		.358454
C21	208825P7_G	G	A.Conservative	3.571565	.997049	7129.7	13.342479	18.146616	519.810487		.358454
C21	209189P2_G	G	A.Conservative	2.662131	.997588	6277.1	38.057927	46.001658	574.417735		.358454
C21	210090P15_G	NOCALL	I.Bad Spectrum	0	0	0	0	0	0		0
C22	201322P9_G	G	A.Conservative	2.951994	.997416	6445.3	13.0833	13.181956	573.777334		.392617
C22	201694P4_G	G	A.Conservative	3.040145	.997152	5337.5	21.586084	18.505809	600.719571		.392617
C22	208825P7_G	G	A.Conservative	3.604691	.997194	7129.7	15.141216	16.889253	546.828572		.392617
C22	209189P2_G	G	A.Conservative	2.963756	.997602	6277.1	43.373349	42.629153	558.656445		.392617
C22	210090P15_G	NOCALL	D.Low Probability	2.268831	.471255	5515.6	6.936408	2.928267	612.372588		.924611
C23	201322P9_G	G	A.Conservative	1.260721	.998046	6445.3	13.703519	16.678883	666.156273		.320584
C23	201694P4_G	NOCALL	D.Low Probability	.646739	.99124	5337.5	23.691836	13.282418	646.743006		.763137
C23	208825P7_G	G	A.Conservative	2.021464	.99596	7129.7	15.396826	20.906484	673.25735		.320584
C23	209189P2_G	G	A.Conservative	1.241389	.997749	6277.1	21.938354	25.997804	675.61843		.320584
C23	210090P15_G	NOCALL	D.Low Probability	.598787	.275919	5515.6	3.064207	1.759571	626.659074		.763137
C24	201322P9_G	G	A.Conservative	.501819	.994629	6445.3	7.321503	12.488826	663.669977		.278832
C24	201694P4_G	NOCALL	D.Low Probability	-.360619	.552861	5337.5	5.43906	3.451151	657.938171		.710652
C24	208825P7_G	NOCALL	I.Bad Spectrum	0	0	0	0	0	0		0
C24	209189P2_G	G	A.Conservative	.535151	.997899	6277.1	14.613114	24.360684	695.399332		.278832
C24	210090P15_G	G	A.Conservative	-.026466	.834825	5515.6	9.191871	8.386133	655.924287		.446478
D01	201322P9_G	G	A.Conservative	-.52888	.995196	6445.3	14.737831	16.257336	622.846293		.370206
D01	201694P4_G	G	A.Conservative	-.534705	.994402	5337.5	22.712688	21.311363	621.657892		.370206
D01	208825P7_G	G	A.Conservative	.737196	.998572	7129.7	14.145786	17.26859	566.934224		.370206
D01	209189P2_G	G	A.Conservative	-.52382	.997242	6277.1	49.34232	53.105184	607.653988		.370206
D01	210090P15_G	NOCALL	D.Low Probability	-.924413	.347287	5515.6	5.115841	2.166789	589.215508		.883681
D02	201322P9_G	G	A.Conservative	1.278603	.992834	6445.3	15.207389	17.372713	585.24389		.33945
D02	201694P4_G	NOCALL	D.Low Probability	.368316	.978856	5337.5	14.199905	5.913353	619.756353		.870052
D02	208825P7_G	G	A.Conservative	2.373302	.996644	7129.7	13.652288	17.363149	567.544159		.33945
D02	209189P2_G	G	A.Conservative	1.229608	.998096	6277.1	13.780056	15.336465	596.856641		.33945
D02	210090P15_G	NOCALL	D.Low Probability	.408617	.5066	5515.6	7.280789	3.117672	592.980471		.870052
D03	201322P9_G	G	A.Conservative	.836562	.993741	6445.3	9.116207	10.0164	598.461702		.37554
D03	201694P4_G	G	A.Conservative	.342172	.991993	5337.5	19.660124	18.213945	612.121387		.37554
D03	208825P7_G	G	A.Conservative	2.430691	.999074	7129.7	8.263214	11.988155	537.147507		.37554
D03	209189P2_G	G	A.Conservative	.853813	.994195	6277.1	40.588746	43.462351	580.734012		.37554
D03	210090P15_G	NOCALL	D.Low Probability	-.378694	.32689	5515.6	4.633193	2.041772	638.943311		.857684
D04	201322P9_G	G	A.Conservative	2.377825	.994943	6445.3	12.183972	13.148351	622.104199		.39953
D04	201694P4_G	G	A.Conservative	1.524911	.999359	5337.5	19.708122	17.991835	580.312203		.39953
D04	208825P7_G	G	A.Conservative	3.398102	.997164	7129.7	8.872523	17.685697	571.183203		.39953
D04	209189P2_G	G	A.Conservative	2.378245	.994458	6277.1	53.521094	56.321993	602.53293		.39953
D04	210090P15_G	NOCALL	D.Low Probability	.250074	.30536	5515.6	4.340251	1.935036	581.673849		.796604
D05	201322P9_G	G	A.Conservative	-1.811711	.995406	6445.3	10.985475	18.28538	807.611528		.301238
D05	201694P4_G	G	A.Conservative	-1.614021	.995698	5337.5	16.764311	24.293043	720.765562		.301238
D05	208825P7_G	G	A.Conservative	-1.136005	.998373	7129.7	15.402099	27.910182	726.247327		.301238
D05	209189P2_G	G	A.Conservative	-1.825883	.996471	6277.1	37.162256	60.579081	782.101456		.301238
D05	210090P15_G	NOCALL	I.Bad Spectrum	0	0	0	0	0	0		0
D06	201322P9_G	G	A.Conservative	.630609	.993936	6445.3	19.248383	22.851092	636.240293		.365019
D06	201694P4_G	G	A.Conservative	.20272	.998035	5337.5	46.893123	47.198749	632.651078		.365019
D06	208825P7_G	G	A.Conservative	1.711713	.997369	7129.7	15.044705	19.764364	574.761373		.365019
D06	209189P2_G	G	A.Conservative	.637706	.998106	6277.1	77.469746	89.711919	619.45429		.365019
D06	210090P15_G	NOCALL	D.Low Probability	-.182148	.301833	5515.6	4.795054	1.900532	624.421267		.902405
D07	201322P9_G	G	A.Conservative	.810526	.996307	6445.3	24.691378	25.798983	655.162278		.378544
D07	201694P4_G	G	A.Conservative	1.316846	.998193	5337.5	50.667117	45.039212	621.716837		.378544
D07	208825P7_G	G	A.Conservative	1.530728	.99628	7129.7	22.577313	26.125701	576.25741		.378544
D07	209189P2_G	G	A.Conservative	.808741	.997297	6277.1	58.533751	59.66593	637.798726		.378544
D07	210090P15_G	NOCALL	D.Low Probability	.882559	.333342	5515.6	5.036392	2.11866	579.362478		.805789
D08	201322P9_G	G	A.Conservative	.172278	.99872	6445.3	10.288955	16.695157	652.518253		.286666
D08	201694P4_G	G	A.Conservative	-.432829	.995879	5337.5	26.228183	36.404605	602.852593		.286666
D08	208825P7_G	G	A.Conservative	1.903324	.998022	7129.7	9.409298	19.968021	592.486096		.286666
D08	209189P2_G	G	A.Conservative	.180696	.998104	6277.1	38.558283	61.116534	635.878841		.286666
D08	210090P15_G	NOCALL	D.Low Probability	-.287551	.237899	5515.6	1.919701	1.551802	612.207874		.476591
D09	201322P9_G	G	A.Conservative	-.260154	.994628	6445.3	7.781455	11.26275	618.683405		.284885
D09	201694P4_G	G	A.Conservative	-.65404	.997539	5337.5	21.702099	26.498957	614.673049		.284885
D09	208825P7_G	G	A.Conservative	1.159159	.998078	7129.7	7.437674	16.342038	627.432604		.284885
D09	209189P2_G	G	A.Conservative	-.237748	.996109	6277.1	34.72044	48.978765	601.450432		.284885
D09	210090P15_G	NOCALL	I.Bad Spectrum	0	0	0	0	0	0		0
D10	201322P9_G	G	A.Conservative	.357688	.993697	6445.3	15.586584	23.571393	686.585808		.30376
D10	201694P4_G	G	A.Conservative	-.085798	.996529	5337.5	36.994742	48.436277	679.570123		.30376
D10	208825P7_G	G	A.Conservative	1.458851	.998981	7129.7	14.706066	24.332828	621.574089		.30376
D10	209189P2_G	G	A.Conservative	.36947	.997228	6277.1	49.38559	73.067518	669.242972		.30376
D10	210090P15_G	NOCALL	D.Low Probability	.177333	.252008	5515.6	2.626897	1.666451	599.111637		.586753
D11	201322P9_G	G	A.Conservative	-.311302	.991168	6445.3	8.866274	12.414991	644.206629		.318047
D11	201694P4_G	G	A.Conservative	-.515786	.996881	5337.5	31.136694	37.004289	598.686358		.318047
D11	208825P7_G	G	A.Conservative	.93203	.998885	7129.7	11.376461	18.342871	614.248005		.318047
D11	209189P2_G	G	A.Conservative	-.316477	.997412	6277.1	38.653855	52.807904	622.526397		.318047
D11	210090P15_G	NOCALL	D.Low Probability	.029893	.42839	5515.6	3.643439	2.675851	568.008589		.547105
D12	201322P9_G	G	A.Conservative	-.531721	.805158	6445.3	12.023595	8.102476	634.998974		.619402
D12	201694P4_G	G	A.Conservative	-.982371	.99374	5337.5	19.316427	10.65691	622.810416		.619402
D12	208825P7_G	G	A.Conservative	1.324993	.961024	7129.7	5.696347	9.629069	538.358172		.387878
D12	209189P2_G	G	A.Conservative	-.292052	.997972	6277.1	22.120391	21.856897	634.280807		.387878
D12	210090P15_G	NOCALL	I.Bad Spectrum	0	0	0	0	0	0		0
D13	201322P9_G	G	A.Conservative	.58286	.992558	6445.3	21.803428	19.821503	604.850639		.379053
D13	201694P4_G	G	A.Conservative	.530773	.998285	5337.5	49.568946	37.732994	598.920366		.379053
D13	208825P7_G	G	A.Conservative	1.502875	.997074	7129.7	25.577002	26.028354	598.033095		.379053
D13	209189P2_G	G	A.Conservative	.595097	.997736	6277.1	84.727821	74.957709	589.509823		.379053
D13	210090P15_G	NOCALL	D.Low Probability	.32972	.292188	5515.6	4.609621	1.86833	585.32502		.875457
D14	201322P9_G	G	A.Conservative	.500273	.991981	6445.3	15.204316	16.813929	633.117653		.361369
D14	201694P4_G	G	A.Conservative	.266437	.997394	5337.5	33.425765	31.400748	610.329142		.361369
D14	208825P7_G	G	A.Conservative	1.937398	.998761	7129.7	16.183583	29.020805	580.088267		.361369
D14	209189P2_G	G	A.Conservative	.530058	.997537	6277.1	61.104861	65.913567	621.169504		.361369
D14	210090P15_G	NOCALL	D.Low Probability	-.023653	.418051	5515.6	4.552617	2.610429	612.149988		.68968
D15	201322P9_G	G	A.Conservative	2.887044	.994005	6445.3	18.223759	19.067421	559.512466		.381697
D15	201694P4_G	G	A.Conservative	2.220567	.993183	5337.5	40.597375	36.256727	585.799889		.381697
D15	208825P7_G	G	A.Conservative	4.353418	.998158	7129.7	20.191196	23.356931	493.612337		.381697
D15	209189P2_G	G	A.Conservative	2.898152	.996464	6277.1	61.818876	63.131892	545.930315		.381697
D15	210090P15_G	NOCALL	D.Low Probability	1.657057	.278408	5515.6	3.887522	1.761066	533.31274		.840412
D16	201322P9_G	G	A.Conservative	1.194006	.992077	6445.3	21.828006	26.273645	607.460159		.33331
D16	201694P4_G	G	A.Conservative	.82284	.99511	5337.5	41.239398	42.448174	635.04988		.33331
D16	208825P7_G	G	A.Conservative	1.377187	.994985	7129.7	24.737001	32.873698	615.054118		.33331
D16	209189P2_G	G	A.Conservative	1.193952	.997347	6277.1	66.281237	77.891881	593.041688		.33331
D16	210090P15_G	NOCALL	D.Low Probability	.59737	.418783	5515.6	5.424448	2.590938	643.68741		.756276
D17	201322P9_G	G	A.Conservative	.264379	.993142	6445.3	8.355421	14.504058	640.882931		.303676
D17	201694P4_G	G	A.Conservative	-.131448	.996872	5337.5	13.415059	19.94156	628.358247		.303676
D17	208825P7_G	G	A.Conservative	1.541037	.998276	7129.7	7.626832	20.644082	624.581482		.303676
D17	209189P2_G	G	A.Conservative	.259469	.996085	6277.1	40.535183	68.780651	621.289462		.303676
D17	210090P15_G	G	A.Conservative	-.310184	.9193	5515.6	6.048898	9.22608	583.724809		.303676
D18	201322P9_G	G	A.Conservative	.455591	.996623	6445.3	19.283134	24.644954	672.116987		.329337
D18	201694P4_G	G	A.Conservative	.33077	.998352	5337.5	37.569402	40.658288	659.065831		.329337
D18	208825P7_G	G	A.Conservative	1.49148	.998243	7129.7	18.823796	26.660464	615.492591		.329337
D18	209189P2_G	G	A.Conservative	.458428	.997068	6277.1	75.524227	94.128071	655.552745		.329337
D18	210090P15_G	NOCALL	I.Bad Spectrum	0	0	0	0	0	0		0
D19	201322P9_G	G	A.Conservative	.768941	.991801	6445.3	20.113616	22.410989	586.642424		.371224
D19	201694P4_G	G	A.Conservative	.670483	.997348	5337.5	60.304204	57.454925	615.583584		.371224
D19	208825P7_G	G	A.Conservative	1.821055	.998352	7129.7	21.307635	26.199841	555.624545		.371224
D19	209189P2_G	G	A.Conservative	.77201	.996264	6277.1	85.977575	93.535941	571.677552		.371224
D19	210090P15_G	NOCALL	D.Low Probability	-.084679	.250897	5515.6	3.643275	1.602799	625.104483		.852475
D20	201322P9_G	G	A.Conservative	1.315259	.991111	6445.3	15.26668	20.294231	575.140337		.342328
D20	201694P4_G	G	A.Conservative	.817939	.997911	5337.5	44.819966	51.159683	616.327721		.342328
D20	208825P7_G	G	A.Conservative	2.410026	.997143	7129.7	20.128743	29.395905	627.469038		.342328
D20	209189P2_G	G	A.Conservative	1.324791	.995722	6277.1	77.858943	101.144253	562.110814		.342328
D20	210090P15_G	NOCALL	D.Low Probability	.508162	.190075	5515.6	3.592686	1.249277	588.99659		.925938
D21	201322P9_G	G	A.Conservative	1.107964	.991499	6445.3	10.023565	11.674141	592.492859		.343461
D21	201694P4_G	G	A.Conservative	.63804	.996531	5337.5	17.341063	17.047737	618.522963		.343461
D21	208825P7_G	G	A.Conservative	2.449627	.997953	7129.7	10.496677	16.726726	533.277739		.343461
D21	209189P2_G	G	A.Conservative	1.108492	.995645	6277.1	37.381701	42.43251	580.081602		.343461
D21	210090P15_G	NOCALL	D.Low Probability	-.093476	.441192	5515.6	4.180099	2.738657	643.231033		.673261
D22	201322P9_G	G	A.Conservative	1.924866	.995543	6445.3	11.564555	14.642886	613.811604		.362674
D22	201694P4_G	G	A.Conservative	.965	.993254	5337.5	42.67493	21.543709	633.364463		.798363
D22	208825P7_G	G	A.Conservative	2.562241	.995371	7129.7	11.998071	16.64688	581.518336		.362674
D22	209189P2_G	G	A.Conservative	1.960665	.999318	6277.1	35.609667	44.085234	632.66027		.362674
D22	210090P15_G	NOCALL	D.Low Probability	1.058531	.511287	5515.6	6.056084	3.144358	611.421119		.798363
D23	201322P9_G	G	A.Conservative	-.399777	.993714	6445.3	7.404755	11.326244	658.831785		.273918
D23	201694P4_G	G	A.Conservative	-1.036002	.993761	5337.5	10.694768	13.9941	688.131517		.273918
D23	208825P7_G	G	A.Conservative	.352434	.995836	7129.7	4.181222	13.376417	614.219861		.273918
D23	209189P2_G	G	A.Conservative	-.446793	.999161	6277.1	9.312298	13.909286	697.024542		.273918
D23	210090P15_G	NOCALL	D.Low Probability	-1.154058	.551275	5515.6	3.416632	3.391552	691.113192		.414216
D24	201322P9_G	G	A.Conservative	-.748767	.861711	6445.3	8.125317	8.754872	599.942111		.410183
D24	201694P4_G	NOCALL	D.Low Probability	-.948298	.686726	5337.5	5.876466	4.188497	631.988167		.637793
D24	208825P7_G	NOCALL	I.Bad Spectrum	0	0	0	0	0	0		0
D24	209189P2_G	G	A.Conservative	-.009506	.996747	6277.1	7.845567	11.270907	631.590932		.289622
D24	210090P15_G	NOCALL	D.Low Probability	-1.030556	.702704	5515.6	5.861559	4.274957	642.408703		.637793
E01	201322P9_G	G	A.Conservative	.070738	.993977	6445.3	12.184182	19.184954	732.710939		.318141
E01	201694P4_G	G	A.Conservative	.018998	.994179	5337.5	15.824626	21.334707	690.475539		.318141
E01	208825P7_G	G	A.Conservative	.656467	.999107	7129.7	12.724129	22.333439	700.705613		.318141
E01	209189P2_G	G	A.Conservative	.112942	.998803	6277.1	36.638261	56.377306	721.380687		.318141
E01	210090P15_G	NOCALL	I.Bad Spectrum	0	0	0	0	0	0		0
E02	201322P9_G	G	A.Conservative	.234836	.994573	6445.3	16.942054	21.438931	618.526006		.337289
E02	201694P4_G	NOCALL	D.Low Probability	-.329428	.989756	5337.5	29.993308	13.628733	661.506139		.822004
E02	208825P7_G	G	A.Conservative	1.401953	.998006	7129.7	13.960868	20.393441	594.655118		.337289
E02	209189P2_G	G	A.Conservative	.24886	.998174	6277.1	14.790974	18.258253	606.40223		.337289
E02	210090P15_G	NOCALL	D.Low Probability	-.429555	.40344	5515.6	5.361439	2.496179	654.476805		.822004
E03	201322P9_G	G	A.Conservative	1.560784	.995565	6445.3	23.740706	22.353096	633.341769		.466606
E03	201694P4_G	G	A.Conservative	1.380465	.996042	5337.5	52.296276	41.927861	618.36488		.466606
E03	208825P7_G	G	A.Conservative	2.805111	.996636	7129.7	20.417433	21.223949	560.884816		.466606
E03	209189P2_G	G	A.Conservative	1.566048	.998398	6277.1	82.814776	76.105626	616.925197		.466606
E03	210090P15_G	NOCALL	D.Low Probability	1.136159	.449517	5515.6	7.889324	2.826197	629.869332		1.06498
E04	201322P9_G	G	A.Conservative	1.929627	.994987	6445.3	15.568853	15.602961	686.260568		.402615
E04	201694P4_G	G	A.Conservative	1.874526	.99852	5337.5	20.923778	17.460072	654.395049		.402615
E04	208825P7_G	G	A.Conservative	2.501365	.997301	7129.7	15.11764	17.256542	591.794316		.402615
E04	209189P2_G	G	A.Conservative	1.929496	.99756	6277.1	49.787896	48.536249	667.518166		.402615
E04	210090P15_G	NOCALL	I.Bad Spectrum	0	0	0	0	0	0		0
E05	201322P9_G	G	A.Conservative	1.786942	.995247	6445.3	11.37752	17.342752	683.211197		.322366
E05	201694P4_G	G	A.Conservative	1.558069	.996855	5337.5	21.75274	28.34119	636.132939		.322366
E05	208825P7_G	G	A.Conservative	2.49428	.995777	7129.7	11.567574	20.452191	618.112413		.322366
E05	209189P2_G	G	A.Conservative	1.791303	.993847	6277.1	36.923943	54.98483	662.346794		.322366
E05	210090P15_G	NOCALL	I.Bad Spectrum	0	0	0	0	0	0		0
E06	201322P9_G	G	A.Conservative	1.079245	.993938	6445.3	13.043026	16.207638	629.788244		.329674
E06	201694P4_G	G	A.Conservative	.899757	.994574	5337.5	27.018856	28.588805	588.757769		.329674
E06	208825P7_G	G	A.Conservative	1.789391	.994165	7129.7	9.709462	17.172335	543.695438		.329674
E06	209189P2_G	G	A.Conservative	1.084133	.99633	6277.1	48.409715	58.701363	613.745694		.329674
E06	210090P15_G	G	A.Conservative	.933697	.948081	5515.6	8.776686	9.528961	605.115513		.329674
E07	201322P9_G	G	A.Conservative	.83677	.992033	6445.3	14.529075	16.28365	578.198958		.360847
E07	201694P4_G	G	A.Conservative	.670843	.998616	5337.5	30.224958	28.546622	622.617221		.360847
E07	208825P7_G	G	A.Conservative	.973091	.996248	7129.7	15.524807	20.110906	540.650411		.360847
E07	209189P2_G	G	A.Conservative	.85264	.997996	6277.1	58.033417	63.378391	563.622538		.360847
E07	210090P15_G	NOCALL	D.Low Probability	.131013	.184841	5515.6	2.159722	1.219608	594.886517		.737951
E08	201322P9_G	NOCALL	D.Low Probability	-.23332	.989315	6445.3	49.139418	23.948829	623.333116		.85254
E08	201694P4_G	G	A.Conservative	-.092621	.998158	5337.5	38.34177	42.871232	628.751035		.307332
E08	208825P7_G	G	A.Conservative	1.376005	.998515	7129.7	12.981851	18.89889	654.836418		.307332
E08	209189P2_G	G	A.Conservative	.302733	.997157	6277.1	64.392675	82.610694	604.679988		.307332
E08	210090P15_G	NOCALL	D.Low Probability	-.386566	.991647	5515.6	18.128549	7.730252	629.775068		.85254
E09	201322P9_G	G	A.Conservative	2.211891	.993322	6445.3	24.780791	31.426088	608.922848		.353846
E09	201694P4_G	G	A.Conservative	2.049416	.998562	5337.5	53.288163	58.399465	641.916358		.353846
E09	208825P7_G	G	A.Conservative	3.009327	.995329	7129.7	23.978181	33.31454	555.908347		.353846
E09	209189P2_G	G	A.Conservative	2.212632	.996527	6277.1	86.000155	106.665786	592.836662		.353846
E09	210090P15_G	NOCALL	D.Low Probability	1.474041	.325571	5515.6	4.206486	2.054329	629.281946		.848622
E10	201322P9_G	G	A.Conservative	1.044491	.995372	6445.3	14.10854	19.827494	666.457609		.31443
E10	201694P4_G	G	A.Conservative	1.196422	.998588	5337.5	30.710083	36.406566	631.429722		.31443
E10	208825P7_G	G	A.Conservative	2.244276	.997189	7129.7	12.307797	21.990503	651.143903		.31443
E10	209189P2_G	G	A.Conservative	1.052538	.997191	6277.1	41.075736	56.274379	646.323051		.31443
E10	210090P15_G	G	A.Conservative	1.132447	.843305	5515.6	6.989193	8.518809	656.711036		.31443
E11	201322P9_G	G	A.Conservative	1.561611	.99187	6445.3	17.539173	24.690149	619.528441		.333492
E11	201694P4_G	G	A.Conservative	1.331036	.996883	5337.5	43.764113	52.182574	610.296026		.333492
E11	208825P7_G	G	A.Conservative	2.52827	.995765	7129.7	16.715626	25.990572	565.300415		.333492
E11	209189P2_G	G	A.Conservative	1.567622	.993498	6277.1	57.826282	79.416983	604.042659		.333492
E11	210090P15_G	NOCALL	I.Bad Spectrum	0	0	0	0	0	0		0
E12	201322P9_G	G	A.Conservative	-.088027	.993838	6445.3	15.720679	16.177055	606.717551		.445935
E12	201694P4_G	G	A.Conservative	1.112812	.998364	5337.5	28.940521	34.261856	642.567897		.313743
E12	208825P7_G	G	A.Conservative	1.926683	.998667	7129.7	13.122256	20.318386	590.499267		.313743
E12	209189P2_G	G	A.Conservative	1.309641	.996365	6277.1	48.499862	66.164668	640.605265		.313743
E12	210090P15_G	NOCALL	I.Bad Spectrum	0	0	0	0	0	0		0
E13	201322P9_G	G	A.Conservative	.759281	.99058	6445.3	12.139002	14.184421	585.419827		.403221
E13	201694P4_G	G	A.Conservative	.751454	.994674	5337.5	16.359783	16.428287	615.964846		.403221
E13	208825P7_G	G	A.Conservative	1.202435	.996132	7129.7	10.815582	16.404832	512.792281		.403221
E13	209189P2_G	G	A.Conservative	.70123	.997204	6277.1	43.516355	49.702674	599.708684		.403221
E13	210090P15_G	NOCALL	D.Low Probability	.013415	.346228	5515.6	5.137965	2.17648	603.085281		.940277
E14	201322P9_G	G	A.Conservative	2.228741	.99497	6445.3	21.599465	26.23569	600.187719		.368486
E14	201694P4_G	G	A.Conservative	2.007153	.995279	5337.5	39.631728	40.976856	636.387191		.368486
E14	208825P7_G	G	A.Conservative	3.094485	.997712	7129.7	19.880798	26.648943	578.076856		.368486
E14	209189P2_G	G	A.Conservative	2.240085	.99815	6277.1	73.445229	87.075369	584.226482		.368486
E14	210090P15_G	NOCALL	D.Low Probability	1.209384	.220464	5515.6	3.202768	1.429863	616.006088		.932627
E15	201322P9_G	G	A.Conservative	2.329583	.995242	6445.3	20.752589	21.835614	578.887283		.390854
E15	201694P4_G	G	A.Conservative	1.958776	.998107	5337.5	36.117289	32.422665	601.695964		.390854
E15	208825P7_G	G	A.Conservative	3.236537	.997876	7129.7	17.173177	19.963562	578.238646		.390854
E15	209189P2_G	G	A.Conservative	2.319741	.998275	6277.1	58.899258	60.491678	565.753029		.390854
E15	210090P15_G	NOCALL	D.Low Probability	1.659258	.353281	5515.6	3.714835	2.208364	610.736362		.710374
E16	201322P9_G	G	A.Conservative	1.84037	.902103	6445.3	5.677039	9.089674	695.753821		.28694
E16	201694P4_G	G	A.Conservative	1.555447	.995602	5337.5	7.518669	10.211365	721.896978		.28694
E16	208825P7_G	G	A.Conservative	1.874267	.994866	7129.7	8.068652	14.267497	698.010719		.28694
E16	209189P2_G	G	A.Conservative	1.851018	.997373	6277.1	20.428602	31.914069	684.25472		.28694
E16	210090P15_G	NOCALL	I.Bad Spectrum	0	0	0	0	0	0		0
E17	201322P9_G	G	A.Conservative	1.999141	.992287	6445.3	14.342752	15.020726	598.829781		.404447
E17	201694P4_G	G	A.Conservative	1.971024	.998225	5337.5	36.240539	32.441346	608.577107		.404447
E17	208825P7_G	G	A.Conservative	2.555205	.996554	7129.7	16.243457	21.299204	572.148261		.404447
E17	209189P2_G	G	A.Conservative	1.996408	.997034	6277.1	66.964721	68.466918	583.943021		.404447
E17	210090P15_G	NOCALL	I.Bad Spectrum	0	0	0	0	0	0		0
E18	201322P9_G	G	A.Conservative	.630523	.991125	6445.3	8.737241	11.708239	626.395267		.307983
E18	201694P4_G	G	A.Conservative	.462897	.997542	5337.5	24.197498	27.613459	656.044266		.307983
E18	208825P7_G	G	A.Conservative	1.265581	.998911	7129.7	8.719097	17.376649	541.769483		.307983
E18	209189P2_G	G	A.Conservative	.627197	.998364	6277.1	30.414539	39.772343	607.436295		.307983
E18	210090P15_G	NOCALL	I.Bad Spectrum	0	0	0	0	0	0		0
E19	201322P9_G	G	A.Conservative	2.331189	.996485	6445.3	15.951563	20.0357	670.775441		.38722
E19	201694P4_G	G	A.Conservative	2.386525	.998159	5337.5	33.82371	36.555709	632.653868		.38722
E19	208825P7_G	G	A.Conservative	3.166905	.996767	7129.7	17.514965	24.100682	544.54122		.38722
E19	209189P2_G	G	A.Conservative	2.332628	.997308	6277.1	47.623062	58.484405	654.840215		.38722
E19	210090P15_G	NOCALL	D.Low Probability	2.050431	.295045	5515.6	2.742582	1.865853	611.283735		.540703
E20	201322P9_G	G	A.Conservative	1.95245	.991623	6445.3	18.342866	18.030835	567.749687		.407504
E20	201694P4_G	G	A.Conservative	1.834995	.996626	5337.5	49.851003	41.749479	616.931002		.407504
E20	208825P7_G	G	A.Conservative	3.039572	.99737	7129.7	17.273253	18.780721	518.273184		.407504
E20	209189P2_G	G	A.Conservative	1.948085	.996853	6277.1	66.6222	63.896938	552.702924		.407504
E20	210090P15_G	NOCALL	D.Low Probability	1.30592	.465076	5515.6	5.75758	2.927575	630.123261		.939336
E21	201322P9_G	G	A.Conservative	2.340466	.991878	6445.3	18.597948	26.984832	668.978704		.305168
E21	201694P4_G	G	A.Conservative	.783922	.998276	5337.5	33.018752	24.392431	545.92829		.519218
E21	208825P7_G	G	A.Conservative	3.112875	.996886	7129.7	19.244359	30.71047	631.710148		.305168
E21	209189P2_G	G	A.Conservative	2.331087	.997238	6277.1	27.169277	38.516846	647.058621		.305168
E21	210090P15_G	NOCALL	D.Low Probability	1.132077	.350202	5515.6	4.430151	2.207422	618.733841		.757132
E22	201322P9_G	G	A.Conservative	2.2818	.991246	6445.3	18.342696	19.010791	587.338385		.422691
E22	201694P4_G	G	A.Conservative	2.285359	.997145	5337.5	39.878923	34.843805	637.523696		.422691
E22	208825P7_G	G	A.Conservative	2.553512	.995055	7129.7	15.553717	17.878175	547.409328		.422691
E22	209189P2_G	G	A.Conservative	2.283669	.997553	6277.1	61.786893	62.419984	572.145196		.422691
E22	210090P15_G	NOCALL	D.Low Probability	1.610801	.729271	5515.6	9.794972	4.426785	613.992584		.8983
E23	201322P9_G	G	A.Conservative	.716757	.997579	6445.3	8.86222	11.725527	681.3737		.325434
E23	201694P4_G	NOCALL	D.Low Probability	.284368	.99283	5337.5	14.126205	7.051507	658.365755		.712297
E23	208825P7_G	G	A.Conservative	1.038528	.998172	7129.7	7.129489	22.453937	615.270097		.325434
E23	209189P2_G	G	A.Conservative	.680214	.996596	6277.1	11.352626	14.63785	729.594055		.325434
E23	210090P15_G	NOCALL	I.Bad Spectrum	0	0	0	0	0	0		0
E24	201322P9_G	G	B.Moderate	-.72281	.994382	6445.3	3.809288	7.994814	782.95972		.227942
E24	201694P4_G	NOCALL	I.Bad Spectrum	0	0	0	0	0	0		0
E24	208825P7_G	NOCALL	I.Bad Spectrum	0	0	0	0	0	0		0
E24	209189P2_G	G	A.Conservative	-.750136	.99508	6277.1	5.719637	11.744479	779.352767		.227942
E24	210090P15_G	NOCALL	I.Bad Spectrum	0	0	0	0	0	0		0
F01	201322P9_G	G	A.Conservative	-.477745	.995543	6445.3	20.774364	26.816982	690.349823		.338893
F01	201694P4_G	G	A.Conservative	-.573276	.99867	5337.5	42.748646	46.414263	632.765775		.338893
F01	208825P7_G	G	A.Conservative	.028856	.998863	7129.7	21.308014	30.543183	674.928668		.338893
F01	209189P2_G	G	A.Conservative	-.473999	.998061	6277.1	67.207663	84.539502	674.058324		.338893
F01	210090P15_G	NOCALL	D.Low Probability	-1.003878	.8623	5515.6	12.682052	5.23619	622.293604		.905408
F02	201322P9_G	G	A.Conservative	2.350811	.993254	6445.3	13.435131	18.158013	543.540458		.325086
F02	201694P4_G	NOCALL	D.Low Probability	.782551	.986774	5337.5	22.833654	9.283894	624.878021		.878861
F02	208825P7_G	G	A.Conservative	2.562104	.996957	7129.7	13.506732	20.208211	546.860685		.325086
F02	209189P2_G	G	A.Conservative	2.209906	.998015	6277.1	10.837775	14.284978	606.66327		.325086
F02	210090P15_G	NOCALL	I.Bad Spectrum	0	0	0	0	0	0		0
F03	201322P9_G	G	A.Conservative	2.042634	.994203	6445.3	13.118327	16.056815	594.089457		.381194
F03	201694P4_G	G	A.Conservative	2.057681	.997542	5337.5	33.854524	35.455724	619.862508		.381194
F03	208825P7_G	G	A.Conservative	2.986374	.997072	7129.7	12.408474	18.976369	533.809368		.381194
F03	209189P2_G	G	A.Conservative	2.053601	.997574	6277.1	49.227806	58.853341	577.552339		.381194
F03	210090P15_G	NOCALL	D.Low Probability	1.374294	.292619	5515.6	3.891441	1.843002	646.41521		.827439
F04	201322P9_G	G	A.Conservative	2.920793	.995741	6445.3	17.493566	18.627628	643.061739		.404029
F04	201694P4_G	G	A.Conservative	3.17755	.997081	5337.5	35.401407	32.281637	683.666812		.404029
F04	208825P7_G	G	A.Conservative	3.59384	.997442	7129.7	20.6627	24.236443	563.892898		.404029
F04	209189P2_G	G	A.Conservative	2.934413	.99797	6277.1	55.630766	57.848519	636.145692		.404029
F04	210090P15_G	NOCALL	I.Bad Spectrum	0	0	0	0	0	0		0
F05	201322P9_G	G	A.Conservative	2.849528	.99377	6445.3	15.870213	17.423183	574.401253		.388973
F05	201694P4_G	G	A.Conservative	2.423162	.997574	5337.5	21.471918	19.597496	605.249309		.388973
F05	208825P7_G	G	A.Conservative	3.687169	.996194	7129.7	13.514386	16.575102	484.676256		.388973
F05	209189P2_G	G	A.Conservative	2.87467	.998202	6277.1	41.144403	43.945424	555.319507		.388973
F05	210090P15_G	NOCALL	I.Bad Spectrum	0	0	0	0	0	0		0
F06	201322P9_G	G	A.Conservative	2.515959	.995834	6445.3	14.974672	18.280227	738.163548		.375893
F06	201694P4_G	G	A.Conservative	2.589616	.993815	5337.5	22.249954	23.430663	668.290537		.375893
F06	208825P7_G	G	A.Conservative	2.933801	.998094	7129.7	14.757839	19.743417	641.29426		.375893
F06	209189P2_G	G	A.Conservative	2.51909	.99761	6277.1	50.810109	60.65238	719.687809		.375893
F06	210090P15_G	NOCALL	I.Bad Spectrum	0	0	0	0	0	0		0
F07	201322P9_G	G	A.Conservative	.984353	.995069	6445.3	23.820455	31.661883	644.545732		.322722
F07	201694P4_G	G	A.Conservative	.662574	.996829	5337.5	64.606772	72.811056	664.774499		.322722
F07	208825P7_G	G	A.Conservative	1.454864	.998527	7129.7	24.018926	35.332042	652.734334		.322722
F07	209189P2_G	G	A.Conservative	.981777	.995344	6277.1	77.023988	99.848077	626.100414		.322722
F07	210090P15_G	NOCALL	D.Low Probability	.274879	.350689	5515.6	4.580465	2.255118	663.112658		.733145
F08	201322P9_G	G	A.Conservative	1.858415	.994578	6445.3	23.291001	23.581865	709.073047		.412499
F08	201694P4_G	G	A.Conservative	1.649647	.995266	5337.5	47.000841	40.606712	647.799111		.412499
F08	208825P7_G	G	A.Conservative	2.838782	.998292	7129.7	26.198787	29.295179	607.800661		.412499
F08	209189P2_G	G	A.Conservative	1.862095	.997152	6277.1	70.662293	69.83799	690.152589		.412499
F08	210090P15_G	NOCALL	D.Low Probability	1.29154	.13714	5515.6	2.207148	.947916	634.548127		.814541
F09	201322P9_G	G	A.Conservative	1.731328	.994588	6445.3	23.508918	28.784766	646.785085		.342238
F09	201694P4_G	G	A.Conservative	1.398203	.998439	5337.5	55.282059	56.279063	635.004667		.342238
F09	208825P7_G	G	A.Conservative	2.765665	.99811	7129.7	21.475009	29.389944	625.605831		.342238
F09	209189P2_G	G	A.Conservative	1.733795	.998694	6277.1	70.368907	83.819381	631.029874		.342238
F09	210090P15_G	NOCALL	D.Low Probability	.783961	.309814	5515.6	4.37948	1.960323	637.983955		.780862
F10	201322P9_G	G	A.Conservative	1.505299	.995724	6445.3	16.85104	25.105376	723.637778		.328283
F10	201694P4_G	G	A.Conservative	1.37181	.996581	5337.5	23.627978	30.428806	720.00919		.328283
F10	208825P7_G	G	A.Conservative	2.579577	.99869	7129.7	14.508994	31.931157	620.40474		.328283
F10	209189P2_G	G	A.Conservative	1.521231	.998267	6277.1	47.088568	68.634949	707.749201		.328283
F10	210090P15_G	NOCALL	I.Bad Spectrum	0	0	0	0	0	0		0
F11	201322P9_G	G	A.Conservative	1.835725	.997305	6445.3	9.814935	14.816615	707.326017		.313719
F11	201694P4_G	G	A.Conservative	2.045651	.9989	5337.5	27.717959	35.900045	729.835451		.313719
F11	208825P7_G	G	A.Conservative	1.937461	.997618	7129.7	9.961828	19.507377	687.884374		.313719
F11	209189P2_G	G	A.Conservative	1.840364	.998653	6277.1	29.129042	42.973532	687.223956		.313719
F11	210090P15_G	NOCALL	I.Bad Spectrum	0	0	0	0	0	0		0
F12	201322P9_G	G	A.Conservative	.874719	.991544	6445.3	22.35431	25.303378	620.97127		.361701
F12	201694P4_G	G	A.Conservative	.619874	.997282	5337.5	50.107915	48.336662	630.211789		.361701
F12	208825P7_G	G	A.Conservative	1.634782	.997023	7129.7	24.197293	30.275049	618.008025		.361701
F12	209189P2_G	G	A.Conservative	.880607	.99633	6277.1	79.455377	87.760356	603.970768		.361701
F12	210090P15_G	NOCALL	D.Low Probability	.191957	.995522	5515.6	13.520712	6.583551	626.163783		.800012
F13	201322P9_G	G	A.Conservative	1.028604	.996271	6445.3	16.562992	18.039751	593.626495		.361558
F13	201694P4_G	G	A.Conservative	1.270365	.998623	5337.5	43.640069	39.695235	639.628649		.361558
F13	208825P7_G	G	A.Conservative	1.550404	.996654	7129.7	16.969621	20.647793	523.350014		.361558
F13	209189P2_G	G	A.Conservative	1.044895	.997037	6277.1	49.716405	52.688102	578.052993		.361558
F13	210090P15_G	G	A.Conservative	1.292165	.994992	5515.6	13.547126	12.687178	637.315246		.361558
F14	201322P9_G	G	A.Conservative	1.970937	.989028	6445.3	15.253219	17.159557	586.367251		.337831
F14	201694P4_G	G	A.Conservative	1.656997	.996411	5337.5	35.558652	33.83869	621.736943		.337831
F14	208825P7_G	G	A.Conservative	3.036505	.997357	7129.7	16.141557	20.17898	541.059205		.337831
F14	209189P2_G	G	A.Conservative	1.974812	.998186	6277.1	53.813645	59.0018	572.998094		.337831
F14	210090P15_G	NOCALL	D.Low Probability	1.314461	.341729	5515.6	3.582486	2.143702	645.171015		.535958
F15	201322P9_G	G	A.Conservative	2.229557	.994479	6445.3	17.671285	21.097479	644.072593		.332747
F15	201694P4_G	G	A.Conservative	1.699132	.997305	5337.5	43.027421	43.720281	629.888803		.332747
F15	208825P7_G	G	A.Conservative	3.311652	.997745	7129.7	21.984388	29.056225	602.92252		.332747
F15	209189P2_G	G	A.Conservative	2.23382	.997255	6277.1	68.661321	79.979833	628.01435		.332747
F15	210090P15_G	NOCALL	D.Low Probability	1.306862	.39886	5515.6	4.997238	2.481339	630.809281		.810489
F16	201322P9_G	G	A.Conservative	2.265917	.99632	6445.3	21.180231	30.584432	644.968428		.341133
F16	201694P4_G	G	A.Conservative	2.049186	.998778	5337.5	28.93587	36.201495	638.779776		.341133
F16	208825P7_G	G	A.Conservative	3.00163	.997771	7129.7	21.124552	33.293888	635.900675		.341133
F16	209189P2_G	G	A.Conservative	2.268917	.99881	6277.1	49.588698	70.079577	629.7911		.341133
F16	210090P15_G	NOCALL	D.Low Probability	2.000121	.354331	5515.6	2.748972	2.218648	654.40412		.517902
F17	201322P9_G	G	A.Conservative	2.153214	.995259	6445.3	14.448334	15.120464	555.331558		.371094
F17	201694P4_G	G	A.Conservative	2.067552	.998694	5337.5	44.123673	39.274803	596.144385		.371094
F17	208825P7_G	G	A.Conservative	2.797462	.998169	7129.7	13.805513	16.515998	490.078145		.371094
F17	209189P2_G	G	A.Conservative	2.159902	.996031	6277.1	57.196152	58.392155	540.503451		.371094
F17	210090P15_G	NOCALL	D.Low Probability	1.068167	.992708	5515.6	26.922027	12.176365	594.498308		.787953
F18	201322P9_G	G	A.Conservative	.206607	.997097	6445.3	30.272389	29.158484	671.945578		.482915
F18	201694P4_G	G	A.Conservative	-.204437	.997787	5337.5	47.195409	58.951437	684.83234		.326343
F18	208825P7_G	G	A.Conservative	1.20881	.998751	7129.7	12.893061	26.337344	681.542618		.326343
F18	209189P2_G	G	A.Conservative	.107025	.997259	6277.1	54.411107	78.031196	681.254165		.326343
F18	210090P15_G	NOCALL	D.Low Probability	-.236606	.451764	5515.6	5.159692	2.856685	657.916739		.757986
F19	201322P9_G	G	A.Conservative	1.926646	.992796	6445.3	15.431955	21.470703	677.754775		.362519
F19	201694P4_G	G	A.Conservative	1.594132	.995679	5337.5	36.084258	43.593743	646.507649		.362519
F19	208825P7_G	G	A.Conservative	2.902496	.998127	7129.7	16.077702	26.207572	602.32338		.362519
F19	209189P2_G	G	A.Conservative	1.930566	.995111	6277.1	60.116737	81.878182	659.693634		.362519
F19	210090P15_G	NOCALL	D.Low Probability	.635196	.338935	5515.6	4.987825	2.176763	562.801746		.878093
F20	201322P9_G	G	A.Conservative	1.449284	.996186	6445.3	13.195532	17.815116	635.736922		.334367
F20	201694P4_G	G	A.Conservative	1.425396	.999096	5337.5	37.090554	42.619757	607.738385		.334367
F20	208825P7_G	G	A.Conservative	2.253995	.995261	7129.7	12.734724	18.971184	592.538204		.334367
F20	209189P2_G	G	A.Conservative	1.457201	.998426	6277.1	48.003266	63.257607	618.95428		.334367
F20	210090P15_G	NOCALL	D.Low Probability	1.014761	.946084	5515.6	11.055139	5.748132	624.558948		.855064
F21	201322P9_G	G	A.Conservative	2.780781	.994006	6445.3	14.508182	15.335159	613.045432		.404429
F21	201694P4_G	G	A.Conservative	2.656194	.998515	5337.5	36.864774	32.642033	640.897942		.404429
F21	208825P7_G	G	A.Conservative	3.998259	.995798	7129.7	15.294327	17.997023	474.059978		.404429
F21	209189P2_G	G	A.Conservative	2.782949	.996315	6277.1	49.632185	51.089253	596.992137		.404429
F21	210090P15_G	NOCALL	I.Bad Spectrum	0	0	0	0	0	0		0
F22	201322P9_G	G	A.Conservative	1.723183	.993462	6445.3	16.729053	15.1438	665.985363		.408177
F22	201694P4_G	G	A.Conservative	1.491255	.99831	5337.5	49.634467	37.929091	661.620692		.408177
F22	208825P7_G	G	A.Conservative	3.10774	.998937	7129.7	16.498949	20.097285	590.930831		.408177
F22	209189P2_G	G	A.Conservative	1.737181	.995441	6277.1	71.335316	62.921863	648.605178		.408177
F22	210090P15_G	NOCALL	D.Low Probability	.752033	.404078	5515.6	5.897318	2.55409	652.770538		.918434
F23	201322P9_G	G	A.Conservative	1.862989	.996167	6445.3	17.377867	18.253612	569.792863		.423032
F23	201694P4_G	NOCALL	D.Low Probability	.744193	.988496	5337.5	24.377908	10.78053	630.457561		.867286
F23	208825P7_G	G	A.Conservative	2.745601	.997482	7129.7	16.047141	19.415233	550.937941		.423032
F23	209189P2_G	G	A.Conservative	1.784172	.996628	6277.1	22.541504	23.109016	619.750202		.423032
F23	210090P15_G	NOCALL	D.Low Probability	.846994	.482293	5515.6	6.552243	2.974982	584.142616		.867286
F24	201322P9_G	G	A.Conservative	.922962	.998333	6445.3	9.481071	14.395568	740.764265		.293895
F24	201694P4_G	NOCALL	D.Low Probability	-.695065	.594323	5337.5	4.880775	3.687663	626.742027		.651606
F24	208825P7_G	NOCALL	I.Bad Spectrum	0	0	0	0	0	0		0
F24	209189P2_G	G	A.Conservative	.992973	.995059	6277.1	11.294664	16.761881	772.254901		.293895
F24	210090P15_G	G	A.Conservative	-.975278	.81047	5515.6	10.545865	8.147341	610.784902		.651606
G01	201322P9_G	G	A.Conservative	-.453327	.996473	6445.3	17.565211	20.71936	651.163913		.354819
G01	201694P4_G	G	A.Conservative	-.642449	.997181	5337.5	36.00529	36.235582	648.48405		.354819
G01	208825P7_G	G	A.Conservative	.359614	.999046	7129.7	20.249866	27.863607	634.92221		.354819
G01	209189P2_G	G	A.Conservative	-.433988	.998412	6277.1	60.205214	69.321379	634.512349		.354819
G01	210090P15_G	NOCALL	D.Low Probability	-1.098886	.806558	5515.6	6.793187	4.894768	591.55466		.827812
G02	201322P9_G	G	A.Conservative	1.15195	.991918	6445.3	21.515464	24.936047	656.348023		.345863
G02	201694P4_G	NOCALL	D.Low Probability	.535851	.990826	5337.5	16.455713	7.150619	618.017419		.826372
G02	208825P7_G	G	A.Conservative	1.944689	.997747	7129.7	19.555619	25.075012	626.729041		.345863
G02	209189P2_G	G	A.Conservative	1.021946	.998159	6277.1	30.198612	34.146465	678.005629		.345863
G02	210090P15_G	NOCALL	D.Low Probability	.597409	.43268	5515.6	6.016251	2.680837	604.128817		.826372
G03	201322P9_G	G	A.Conservative	1.380161	.995851	6445.3	18.375347	20.959137	671.730965		.425123
G03	201694P4_G	G	A.Conservative	1.041108	.997553	5337.5	47.857395	47.066934	663.009583		.425123
G03	208825P7_G	G	A.Conservative	2.088598	.997433	7129.7	19.072062	23.809934	678.718256		.425123
G03	209189P2_G	G	A.Conservative	1.384772	.997821	6277.1	80.286051	89.560959	653.682491		.425123
G03	210090P15_G	NOCALL	I.Bad Spectrum	0	0	0	0	0	0		0
G04	201322P9_G	G	A.Conservative	.391419	.991688	6445.3	9.853011	12.418599	759.309055		.342939
G04	201694P4_G	G	A.Conservative	.799788	.997757	5337.5	28.996841	30.729595	647.907712		.342939
G04	208825P7_G	G	A.Conservative	1.306615	.998814	7129.7	8.930803	19.179111	702.313127		.342939
G04	209189P2_G	G	A.Conservative	.392811	.997401	6277.1	35.533132	43.637237	739.09651		.342939
G04	210090P15_G	NOCALL	I.Bad Spectrum	0	0	0	0	0	0		0
G05	201322P9_G	G	A.Conservative	1.82342	.991228	6445.3	18.490831	24.116681	650.746493		.345562
G05	201694P4_G	G	A.Conservative	1.614606	.998346	5337.5	54.002439	60.107353	610.518396		.345562
G05	208825P7_G	G	A.Conservative	2.716065	.997139	7129.7	16.17323	24.487645	578.831256		.345562
G05	209189P2_G	G	A.Conservative	1.828828	.998956	6277.1	68.038341	86.645411	632.416504		.345562
G05	210090P15_G	NOCALL	D.Low Probability	1.278381	.289951	5515.6	2.881531	1.862649	636.874911		.611896
G06	201322P9_G	G	A.Conservative	.635971	.991855	6445.3	12.685653	19.242084	632.31208		.287866
G06	201694P4_G	G	A.Conservative	.247011	.99763	5337.5	42.922318	55.077372	625.247549		.287866
G06	208825P7_G	G	A.Conservative	1.835368	.99916	7129.7	13.347785	22.424084	580.898495		.287866
G06	209189P2_G	G	A.Conservative	.636741	.998308	6277.1	42.240526	62.481524	615.351352		.287866
G06	210090P15_G	NOCALL	D.Low Probability	-.316051	.735895	5515.6	9.30767	4.506499	651.217009		.753739
G07	201322P9_G	G	A.Conservative	1.146545	.993916	6445.3	21.376246	23.210622	588.175371		.369403
G07	201694P4_G	G	A.Conservative	.6143	.994585	5337.5	56.783432	52.529709	597.607973		.369403
G07	208825P7_G	G	A.Conservative	2.032703	.997322	7129.7	24.803129	29.792399	590.89741		.369403
G07	209189P2_G	G	A.Conservative	1.133993	.996406	6277.1	79.64657	84.392037	571.61632		.369403
G07	210090P15_G	NOCALL	D.Low Probability	.195419	.348237	5515.6	5.119295	2.203149	594.655479		.862253
G08	201322P9_G	G	A.Conservative	.719591	.9961	6445.3	21.96657	24.36536	619.423487		.377751
G08	201694P4_G	G	A.Conservative	.601417	.997632	5337.5	62.21407	59.160288	616.273033		.377751
G08	208825P7_G	G	A.Conservative	1.886751	.99818	7129.7	23.316403	28.496539	614.894505		.377751
G08	209189P2_G	G	A.Conservative	.719081	.997265	6277.1	74.547586	80.766897	602.153237		.377751
G08	210090P15_G	NOCALL	D.Low Probability	.344142	.479105	5515.6	5.828521	2.991294	594.640107		.797369
G09	201322P9_G	G	A.Conservative	2.459403	.99156	6445.3	16.619619	18.84338	600.895724		.357093
G09	201694P4_G	G	A.Conservative	1.935207	.997127	5337.5	35.404864	34.16955	607.223468		.357093
G09	208825P7_G	G	A.Conservative	3.315004	.997742	7129.7	17.801972	22.332774	602.689084		.357093
G09	209189P2_G	G	A.Conservative	2.462503	.995696	6277.1	53.407754	59.085466	584.82157		.357093
G09	210090P15_G	NOCALL	D.Low Probability	1.179181	.993396	5515.6	18.901975	8.081383	592.23839		.840014
G10	201322P9_G	G	A.Conservative	2.194611	.994166	6445.3	19.105837	21.580689	626.897687		.360631
G10	201694P4_G	G	A.Conservative	2.004153	.997534	5337.5	55.731462	52.632518	639.990376		.360631
G10	208825P7_G	G	A.Conservative	3.072638	.997136	7129.7	17.651837	22.240869	593.226674		.360631
G10	209189P2_G	G	A.Conservative	2.188039	.99724	6277.1	69.264339	76.159584	605.683258		.360631
G10	210090P15_G	NOCALL	D.Low Probability	2.150724	.098766	5515.6	1.145966	.708141	641.685819		.530548
G11	201322P9_G	G	A.Conservative	.997709	.992354	6445.3	8.744728	13.20185	608.168761		.304963
G11	201694P4_G	G	A.Conservative	.31731	.998383	5337.5	31.783272	40.492369	569.640365		.304963
G11	208825P7_G	G	A.Conservative	2.106906	.998742	7129.7	9.645618	17.938819	627.696412		.304963
G11	209189P2_G	G	A.Conservative	.99632	.99713	6277.1	37.488594	55.177278	591.474875		.304963
G11	210090P15_G	NOCALL	D.Low Probability	-.241875	.996617	5515.6	18.356984	10.803094	635.145623		.717892
G12	201322P9_G	G	A.Conservative	-.169239	.996557	6445.3	8.839857	15.229833	634.934387		.271418
G12	201694P4_G	G	A.Conservative	-.596587	.99695	5337.5	33.714596	49.706405	636.913059		.271418
G12	208825P7_G	G	A.Conservative	.560398	.998421	7129.7	11.047793	20.924079	618.357216		.271418
G12	209189P2_G	G	A.Conservative	-.167646	.993692	6277.1	37.535648	63.166262	617.31569		.271418
G12	210090P15_G	NOCALL	D.Low Probability	-1.509158	.989293	5515.6	13.188925	7.514716	659.871723		.656153
G13	201322P9_G	G	A.Conservative	.732224	.996564	6445.3	10.638648	12.185351	587.433295		.318168
G13	201694P4_G	G	A.Conservative	.573009	.995191	5337.5	37.516094	36.083183	558.755042		.318168
G13	208825P7_G	G	A.Conservative	1.674122	.99845	7129.7	15.196138	19.43319	601.299362		.318168
G13	209189P2_G	G	A.Conservative	.739378	.996923	6277.1	50.842446	56.700584	572.329385		.318168
G13	210090P15_G	NOCALL	D.Low Probability	.482534	.305696	5515.6	2.851353	1.919969	586.67991		.615209
G14	201322P9_G	G	A.Conservative	.448252	.992156	6445.3	22.15811	20.289028	666.895655		.494509
G14	201694P4_G	G	A.Conservative	1.763497	.996833	5337.5	12.645718	14.896949	700.68104		.314188
G14	208825P7_G	G	A.Conservative	1.770203	.997263	7129.7	7.319719	16.24678	659.95676		.314188
G14	209189P2_G	G	A.Conservative	1.751265	.999018	6277.1	19.221672	26.240098	651.252233		.314188
G14	210090P15_G	NOCALL	I.Bad Spectrum	0	0	0	0	0	0		0
G15	201322P9_G	G	A.Conservative	2.265389	.997008	6445.3	18.066482	20.872064	640.177653		.370728
G15	201694P4_G	G	A.Conservative	1.884685	.99523	5337.5	35.077533	34.325816	595.868308		.370728
G15	208825P7_G	G	A.Conservative	2.99693	.997338	7129.7	17.88661	22.880762	589.94626		.370728
G15	209189P2_G	G	A.Conservative	2.270197	.99876	6277.1	64.830757	73.047634	623.192723		.370728
G15	210090P15_G	NOCALL	D.Low Probability	1.353546	.315857	5515.6	4.189676	2.003798	603.454382		.84441
G16	201322P9_G	G	A.Conservative	3.770828	.994738	6445.3	22.127615	21.229395	537.874281		.450915
G16	201694P4_G	G	A.Conservative	3.402006	.997233	5337.5	83.574149	68.055404	592.682253		.450915
G16	208825P7_G	G	A.Conservative	4.656858	.996391	7129.7	21.603858	22.927453	444.126759		.450915
G16	209189P2_G	G	A.Conservative	3.773679	.996283	6277.1	80.174415	75.040445	522.840198		.450915
G16	210090P15_G	NOCALL	D.Low Probability	2.549865	.343415	5515.6	4.97377	2.157652	592.277848		.954647
G17	201322P9_G	G	A.Conservative	.942414	.991995	6445.3	13.911817	20.290285	640.14367		.290181
G17	201694P4_G	G	A.Conservative	.478038	.998336	5337.5	48.443344	60.424661	617.74689		.290181
G17	208825P7_G	G	A.Conservative	1.952989	.998983	7129.7	14.52564	23.860394	607.248524		.290181
G17	209189P2_G	G	A.Conservative	.957364	.996087	6277.1	52.532179	74.805933	624.576097		.290181
G17	210090P15_G	NOCALL	D.Low Probability	.216455	.367734	5515.6	4.772232	2.313354	635.34754		.813079
G18	201322P9_G	G	A.Conservative	1.319394	.995303	6445.3	16.935405	21.735914	648.243825		.345157
G18	201694P4_G	G	A.Conservative	1.06456	.99761	5337.5	47.846619	52.157412	582.938056		.345157
G18	208825P7_G	G	A.Conservative	2.465538	.997182	7129.7	18.488286	26.220657	594.520375		.345157
G18	209189P2_G	G	A.Conservative	1.323125	.998924	6277.1	66.549448	83.342599	631.182304		.345157
G18	210090P15_G	NOCALL	D.Low Probability	.124982	.33321	5515.6	4.108951	2.14355	625.273055		.763398
G19	201322P9_G	G	A.Conservative	1.010362	.995345	6445.3	18.434242	22.551432	644.494739		.353772
G19	201694P4_G	G	A.Conservative	.946785	.998398	5337.5	47.4792	49.803337	653.597436		.353772
G19	208825P7_G	G	A.Conservative	1.766602	.996932	7129.7	19.484413	26.23495	632.658063		.353772
G19	209189P2_G	G	A.Conservative	1.00711	.995932	6277.1	71.818984	85.817586	628.45635		.353772
G19	210090P15_G	NOCALL	D.Low Probability	.709266	.481227	5515.6	6.03361	2.964805	606.55317		.899038
G20	201322P9_G	G	A.Conservative	3.015948	.965923	6445.3	6.161838	9.707699	599.264666		.350068
G20	201694P4_G	G	A.Conservative	2.877101	.998353	5337.5	22.309336	29.697139	629.143259		.350068
G20	208825P7_G	G	A.Conservative	4.388375	.997768	7129.7	8.320474	14.406372	482.275899		.350068
G20	209189P2_G	G	A.Conservative	3.031437	.997424	6277.1	20.165796	31.005969	583.185753		.350068
G20	210090P15_G	NOCALL	D.Low Probability	1.517618	.719991	5515.6	7.460622	4.389619	629.705549		.788577
G21	201322P9_G	G	A.Conservative	1.485469	.994339	6445.3	18.781939	20.866522	628.510116		.350999
G21	201694P4_G	G	A.Conservative	1.302124	.998714	5337.5	36.049143	33.60831	625.7211		.350999
G21	208825P7_G	G	A.Conservative	2.744182	.997367	7129.7	14.700478	20.333582	540.295548		.350999
G21	209189P2_G	G	A.Conservative	1.505775	.998163	6277.1	54.750276	59.231345	612.022556		.350999
G21	210090P15_G	NOCALL	I.Bad Spectrum	0	0	0	0	0	0		0
G22	201322P9_G	G	A.Conservative	3.297526	.995702	6445.3	26.044124	25.159505	594.692668		.437992
G22	201694P4_G	G	A.Conservative	3.129916	.99824	5337.5	58.091255	47.49686	650.895811		.437992
G22	208825P7_G	G	A.Conservative	4.276828	.996213	7129.7	19.577526	20.960606	508.139916		.437992
G22	209189P2_G	G	A.Conservative	3.319046	.995355	6277.1	69.366647	65.34392	579.256321		.437992
G22	210090P15_G	NOCALL	D.Low Probability	2.964152	.191806	5515.6	2.372646	1.253442	660.027728		.661819
G23	201322P9_G	G	A.Conservative	1.536087	.997862	6445.3	20.005463	21.094903	623.407433		.355364
G23	201694P4_G	G	A.Conservative	.575225	.992885	5337.5	18.663016	16.629715	643.129524		.355364
G23	208825P7_G	G	A.Conservative	2.806295	.997522	7129.7	15.015401	17.611704	533.242234		.355364
G23	209189P2_G	G	A.Conservative	1.373015	.995803	6277.1	27.724905	28.491662	655.290234		.355364
G23	210090P15_G	NOCALL	D.Low Probability	.198263	.371645	5515.6	4.505969	2.354415	671.804928		.816028
G24	201322P9_G	G	B.Moderate	-.450736	.817197	6445.3	8.58543	6.579958	635.761936		.590991
G24	201694P4_G	NOCALL	D.Low Probability	-.244854	.389475	5337.5	3.768201	2.434996	615.356303		.590991
G24	208825P7_G	NOCALL	I.Bad Spectrum	0	0	0	0	0	0		0
G24	209189P2_G	G	A.Conservative	.465414	.998052	6277.1	6.208964	10.160638	659.292622		.282109
G24	210090P15_G	NOCALL	I.Bad Spectrum	0	0	0	0	0	0		0
H01	201322P9_G	G	A.Conservative	-.001849	.995633	6445.3	28.855579	33.186778	595.711125		.338007
H01	201694P4_G	G	A.Conservative	.156954	.998658	5337.5	61.309351	59.704484	597.508042		.338007
H01	208825P7_G	G	A.Conservative	.479764	.998518	7129.7	27.356644	34.927937	558.746824		.338007
H01	209189P2_G	G	A.Conservative	.002071	.997055	6277.1	64.095304	71.858058	578.800303		.338007
H01	210090P15_G	NOCALL	D.Low Probability	-.659306	.993069	5515.6	26.988024	13.123582	615.592546		.787729
H02	201322P9_G	G	A.Conservative	-.550184	.996555	6445.3	17.31535	22.647355	620.805611		.297267
H02	201694P4_G	NOCALL	D.Low Probability	-.904637	.992615	5337.5	27.845145	12.460481	617.8947		.785168
H02	208825P7_G	G	A.Conservative	.747461	.998854	7129.7	16.615696	26.272567	662.631655		.297267
H02	209189P2_G	G	A.Conservative	-.596039	.998195	6277.1	13.509849	17.227932	638.130757		.297267
H02	210090P15_G	NOCALL	D.Low Probability	-1.036598	.405441	5515.6	5.454596	2.504864	625.21361		.785168
H03	201322P9_G	G	A.Conservative	1.468143	.9913	6445.3	17.798764	24.175762	603.792109		.316866
H03	201694P4_G	G	A.Conservative	.939117	.997055	5337.5	39.985904	46.776005	562.956197		.316866
H03	208825P7_G	G	A.Conservative	2.314906	.997028	7129.7	19.081114	28.474324	583.604105		.316866
H03	209189P2_G	G	A.Conservative	1.472141	.997118	6277.1	46.26976	61.430695	587.936718		.316866
H03	210090P15_G	NOCALL	I.Bad Spectrum	0	0	0	0	0	0		0
H04	201322P9_G	G	A.Conservative	.113446	.993712	6445.3	12.084572	19.784372	634.368066		.273845
H04	201694P4_G	G	A.Conservative	-.493565	.997922	5337.5	19.529472	27.210665	652.605633		.273845
H04	208825P7_G	G	A.Conservative	.613839	.998233	7129.7	11.336409	20.479031	626.493488		.273845
H04	209189P2_G	G	A.Conservative	.114077	.993663	6277.1	22.057752	35.247331	618.533136		.273845
H04	210090P15_G	G	A.Conservative	-.610737	.996468	5515.6	17.04816	10.245525	657.957863		.687454
H05	201322P9_G	G	A.Conservative	-.404958	.822416	6445.3	16.379657	8.301434	662.318524		.952357
H05	201694P4_G	G	A.Conservative	.504187	.998955	5337.5	29.527058	30.157754	624.663846		.370973
H05	208825P7_G	NOCALL	I.Bad Spectrum	0	0	0	0	0	0		0
H05	209189P2_G	G	A.Conservative	.191242	.998768	6277.1	10.593166	12.495483	588.477824		.370973
H05	210090P15_G	NOCALL	D.Low Probability	-.283882	.669248	5515.6	9.032874	4.06502	594.132044		.952357
H06	201322P9_G	G	A.Conservative	1.486627	.994925	6445.3	16.599003	23.859372	667.323656		.30224
H06	201694P4_G	G	A.Conservative	.959904	.998423	5337.5	43.400978	53.173052	611.702972		.30224
H06	208825P7_G	G	A.Conservative	2.719052	.997664	7129.7	16.540891	26.243488	587.233327		.30224
H06	209189P2_G	G	A.Conservative	1.487866	.997493	6277.1	54.023437	75.800438	648.658016		.30224
H06	210090P15_G	NOCALL	D.Low Probability	.155668	.29638	5515.6	2.149403	1.891402	633.297381		.435028
H07	201322P9_G	G	A.Conservative	-.605802	.991429	6445.3	18.075508	21.77859	691.632474		.339433
H07	201694P4_G	G	A.Conservative	-.628936	.998955	5337.5	61.120173	62.915049	619.453352		.339433
H07	208825P7_G	G	A.Conservative	.297887	.999046	7129.7	19.883719	26.456064	688.472316		.339433
H07	209189P2_G	G	A.Conservative	-.603958	.997678	6277.1	70.074655	82.424795	672.098519		.339433
H07	210090P15_G	NOCALL	D.Low Probability	-.949512	.985776	5515.6	13.322397	6.798274	613.809417		.787397
H08	201322P9_G	G	A.Conservative	.980853	.993079	6445.3	19.396805	24.749433	607.055606		.339069
H08	201694P4_G	G	A.Conservative	.707281	.996261	5337.5	55.238059	59.53683	597.88985		.339069
H08	208825P7_G	G	A.Conservative	1.365452	.990458	7129.7	18.387171	26.003187	560.854619		.339069
H08	209189P2_G	G	A.Conservative	.980592	.995721	6277.1	59.58315	74.111263	590.696766		.339069
H08	210090P15_G	NOCALL	D.Low Probability	.441112	.321166	5515.6	3.489566	2.073063	624.064662		.585959
H09	201322P9_G	G	A.Conservative	.546744	.996502	6445.3	14.1689	19.851219	694.210211		.307417
H09	201694P4_G	G	A.Conservative	.149278	.997633	5337.5	47.666675	57.241801	638.047184		.307417
H09	208825P7_G	G	A.Conservative	1.499657	.998806	7129.7	13.169446	20.316783	624.782199		.307417
H09	209189P2_G	G	A.Conservative	.546461	.998875	6277.1	49.463872	67.695809	678.722972		.307417
H09	210090P15_G	NOCALL	D.Low Probability	-.590986	.991508	5515.6	15.580427	8.1629	662.147445		.74098
H10	201322P9_G	G	A.Conservative	1.416096	.997134	6445.3	19.483372	23.17928	647.913677		.334912
H10	201694P4_G	G	A.Conservative	.893353	.997586	5337.5	62.389126	63.330386	667.388044		.334912
H10	208825P7_G	G	A.Conservative	2.758766	.998638	7129.7	17.342705	22.811604	609.94885		.334912
H10	209189P2_G	G	A.Conservative	1.420621	.998178	6277.1	66.865258	77.641276	631.297472		.334912
H10	210090P15_G	NOCALL	D.Low Probability	.248476	.241703	5515.6	3.540992	1.596314	621.473152		.84192
H11	201322P9_G	G	A.Conservative	.457074	.996006	6445.3	16.78414	19.762025	711.41702		.336827
H11	201694P4_G	G	A.Conservative	.091952	.996938	5337.5	51.625773	51.106816	694.089109		.336827
H11	208825P7_G	G	A.Conservative	.986779	.998654	7129.7	17.484802	22.92407	777.66912		.336827
H11	209189P2_G	G	A.Conservative	.456951	.997918	6277.1	52.708744	60.452438	692.527447		.336827
H11	210090P15_G	NOCALL	D.Low Probability	-.207482	.240371	5515.6	2.517747	1.56622	717.994109		.640477
H12	201322P9_G	G	A.Conservative	-2.139635	.998198	6445.3	8.945758	15.395467	706.423721		.254501
H12	201694P4_G	G	A.Conservative	-2.382037	.996077	5337.5	24.418617	36.095759	593.478749		.254501
H12	208825P7_G	G	A.Conservative	-.878142	.996668	7129.7	8.278266	26.136955	625.710118		.254501
H12	209189P2_G	G	A.Conservative	-2.130456	.996379	6277.1	29.084018	48.903136	688.299856		.254501
H12	210090P15_G	NOCALL	I.Bad Spectrum	0	0	0	0	0	0		0
H13	201322P9_G	G	A.Conservative	.735143	.990986	6445.3	24.631788	27.980831	613.648384		.400723
H13	201694P4_G	G	A.Conservative	1.075668	.996967	5337.5	71.665275	70.383189	600.873531		.400723
H13	208825P7_G	G	A.Conservative	1.968232	.996838	7129.7	28.56154	35.532025	509.592511		.400723
H13	209189P2_G	G	A.Conservative	.74008	.997337	6277.1	93.741469	104.15653	596.133275		.400723
H13	210090P15_G	NOCALL	D.Low Probability	.633544	.289056	5515.6	4.519567	1.843047	612.477563		.955749
H14	201322P9_G	G	A.Conservative	1.830305	.990717	6445.3	24.525049	23.682441	570.134847		.44797
H14	201694P4_G	G	A.Conservative	1.621956	.997277	5337.5	64.711331	53.552919	585.172537		.44797
H14	208825P7_G	G	A.Conservative	2.750983	.996516	7129.7	22.42892	23.849107	479.904649		.44797
H14	209189P2_G	G	A.Conservative	1.835591	.99563	6277.1	73.826627	69.637337	548.374092		.44797
H14	210090P15_G	NOCALL	D.Low Probability	1.188692	.290703	5515.6	4.7646	1.873247	583.508013		.920029
H15	201322P9_G	G	A.Conservative	1.206963	.994199	6445.3	12.188809	17.380558	618.423025		.305642
H15	201694P4_G	G	A.Conservative	.485698	.998098	5337.5	34.385083	41.109373	635.773691		.305642
H15	208825P7_G	G	A.Conservative	1.715401	.996655	7129.7	10.944962	18.886967	597.112244		.305642
H15	209189P2_G	G	A.Conservative	1.204258	.996348	6277.1	40.772708	56.6308	601.520859		.305642
H15	210090P15_G	NOCALL	I.Bad Spectrum	0	0	0	0	0	0		0
H16	201322P9_G	G	A.Conservative	.490339	.99749	6445.3	13.201853	18.025577	627.000752		.330262
H16	201694P4_G	G	A.Conservative	-.004147	.997838	5337.5	45.578106	52.86597	609.101505		.330262
H16	208825P7_G	G	A.Conservative	1.671205	.99757	7129.7	14.298844	21.560439	636.966395		.330262
H16	209189P2_G	G	A.Conservative	.49018	.997172	6277.1	50.631819	67.46171	610.828936		.330262
H16	210090P15_G	NOCALL	D.Low Probability	-.456792	.267225	5515.6	2.869047	1.712982	647.850282		.66057
H17	201322P9_G	G	A.Conservative	-.279246	.992589	6445.3	10.338952	14.326135	664.412278		.324943
H17	201694P4_G	G	A.Conservative	-.297908	.998135	5337.5	40.811678	48.881063	642.012272		.324943
H17	208825P7_G	G	A.Conservative	.566231	.997512	7129.7	10.474807	16.843765	552.269588		.324943
H17	209189P2_G	G	A.Conservative	-.274478	.99441	6277.1	45.143083	61.179585	648.485471		.324943
H17	210090P15_G	NOCALL	D.Low Probability	-.623052	.994015	5515.6	17.176299	11.585998	654.337875		.736849
H18	201322P9_G	G	A.Conservative	.763592	.992386	6445.3	13.089185	17.916142	620.000368		.33258
H18	201694P4_G	G	A.Conservative	.566789	.997971	5337.5	25.482022	29.572435	614.125458		.33258
H18	208825P7_G	G	A.Conservative	2.262477	.997694	7129.7	15.258671	23.084053	589.408001		.33258
H18	209189P2_G	G	A.Conservative	.771578	.995974	6277.1	44.618945	59.583767	603.776448		.33258
H18	210090P15_G	NOCALL	I.Bad Spectrum	0	0	0	0	0	0		0
H19	201322P9_G	G	A.Conservative	.673379	.987811	6445.3	19.977118	22.311905	633.50494		.35109
H19	201694P4_G	G	A.Conservative	.581944	.997847	5337.5	60.59607	57.369556	616.069111		.35109
H19	208825P7_G	G	A.Conservative	1.565491	.997502	7129.7	18.971077	23.509884	605.944271		.35109
H19	209189P2_G	G	A.Conservative	.675121	.997593	6277.1	68.100794	74.166037	614.466866		.35109
H19	210090P15_G	NOCALL	D.Low Probability	.099939	.299149	5515.6	4.728726	1.942206	629.185034		.935615
H20	201322P9_G	G	A.Conservative	2.29284	.995313	6445.3	25.089688	28.592001	592.957799		.381544
H20	201694P4_G	G	A.Conservative	2.149819	.997731	5337.5	68.081834	66.755043	609.295023		.381544
H20	208825P7_G	G	A.Conservative	3.831512	.996088	7129.7	23.159962	29.004608	530.872527		.381544
H20	209189P2_G	G	A.Conservative	2.29456	.995475	6277.1	84.463184	94.072848	577.343011		.381544
H20	210090P15_G	NOCALL	D.Low Probability	.922361	.655081	5515.6	6.691617	4.102421	603.695824		.849062
H21	201322P9_G	G	A.Conservative	1.001582	.99388	6445.3	17.082427	23.187996	605.859079		.28748
H21	201694P4_G	G	A.Conservative	.539424	.997612	5337.5	31.257542	35.9278	646.982036		.28748
H21	208825P7_G	G	A.Conservative	1.677967	.997264	7129.7	12.546222	18.904173	609.571866		.28748
H21	209189P2_G	G	A.Conservative	.984514	.9947	6277.1	44.629849	59.055424	587.743971		.28748
H21	210090P15_G	NOCALL	D.Low Probability	-.194739	.30972	5515.6	3.558287	1.963141	650.192398		.698806
H22	201322P9_G	G	A.Conservative	1.426981	.993276	6445.3	14.400795	19.707442	674.409643		.310878
H22	201694P4_G	G	A.Conservative	.711154	.995262	5337.5	24.855084	28.687323	635.61508		.310878
H22	208825P7_G	G	A.Conservative	2.145866	.998179	7129.7	8.152357	14.960119	582.753168		.310878
H22	209189P2_G	G	A.Conservative	1.432928	.998711	6277.1	41.738879	55.675271	656.667575		.310878
H22	210090P15_G	NOCALL	D.Low Probability	1.268458	.488826	5515.6	5.633879	2.995067	649.544734		.714871
H23	201322P9_G	G	A.Conservative	.248257	.997988	6445.3	20.618727	29.919747	612.606213		.290205
H23	201694P4_G	G	A.Conservative	.125328	.99623	5337.5	12.57804	15.582366	633.134389		.290205
H23	208825P7_G	G	A.Conservative	.867494	.997943	7129.7	19.67729	31.513135	667.958393		.290205
H23	209189P2_G	G	A.Conservative	.291916	.996736	6277.1	22.952171	32.514926	663.79018		.290205
H23	210090P15_G	NOCALL	D.Low Probability	-.765599	.434509	5515.6	4.77957	2.70231	641.230406		.716869
H24	201322P9_G	G	A.Conservative	.819447	.990655	6445.3	8.357128	11.245044	619.529773		.326129
H24	201694P4_G	NOCALL	D.Low Probability	-1.255626	.525419	5337.5	5.849826	3.240024	617.991142		.742404
H24	208825P7_G	NOCALL	I.Bad Spectrum	0	0	0	0	0	0		0
H24	209189P2_G	G	A.Conservative	.895431	.996256	6277.1	7.740331	10.177664	621.365797		.326129
H24	210090P15_G	G	C.Aggressive	-1.304684	.864198	5515.6	9.203109	5.216004	611.08424		.742404
I01	201322P9_G	G	A.Conservative	-1.023315	.996523	6445.3	19.499791	29.002018	719.093873		.301973
I01	201694P4_G	G	A.Conservative	-1.032444	.996345	5337.5	45.781396	58.739558	684.554491		.301973
I01	208825P7_G	G	A.Conservative	.186505	.999452	7129.7	17.515751	28.567568	668.396871		.301973
I01	209189P2_G	G	A.Conservative	-1.017106	.997336	6277.1	64.043735	93.125347	699.29692		.301973
I01	210090P15_G	NOCALL	D.Low Probability	-1.579492	.308224	5515.6	3.87164	1.978637	668.661389		.696779
I02	201322P9_G	G	A.Conservative	.359747	.992977	6445.3	21.617696	22.885383	536.664823		.341707
I02	201694P4_G	NOCALL	D.Low Probability	-.750406	.992776	5337.5	28.335585	13.239472	619.796379		.838393
I02	208825P7_G	G	A.Conservative	.851103	.998078	7129.7	18.563939	21.865332	659.940604		.341707
I02	209189P2_G	G	A.Conservative	.086214	.99774	6277.1	14.566326	15.028619	605.77808		.341707
I02	210090P15_G	NOCALL	D.Low Probability	-.693144	.400199	5515.6	5.167686	2.478346	587.36977		.838393
I03	201322P9_G	G	A.Conservative	.682426	.99437	6445.3	22.096207	28.292546	680.404193		.3375
I03	201694P4_G	G	A.Conservative	.384859	.998458	5337.5	44.866706	49.287965	640.23844		.3375
I03	208825P7_G	G	A.Conservative	1.56698	.997112	7129.7	21.933839	30.909998	620.982276		.3375
I03	209189P2_G	G	A.Conservative	.686015	.997984	6277.1	68.569888	85.775357	661.034144		.3375
I03	210090P15_G	NOCALL	D.Low Probability	-.314907	.407197	5515.6	5.264629	2.536933	619.991228		.735634
I04	201322P9_G	G	A.Conservative	2.237276	.997043	6445.3	13.2169	15.763371	633.526341		.367425
I04	201694P4_G	G	A.Conservative	2.191914	.997427	5337.5	43.010486	44.068056	623.626592		.367425
I04	208825P7_G	G	A.Conservative	2.631046	.995754	7129.7	14.367525	18.838576	588.624096		.367425
I04	209189P2_G	G	A.Conservative	2.243329	.997495	6277.1	40.911377	47.679579	619.313738		.367425
I04	210090P15_G	NOCALL	D.Low Probability	1.338234	.990533	5515.6	18.230392	8.912189	617.992676		.851776
I05	201322P9_G	G	A.Conservative	1.258667	.999046	6445.3	11.691163	16.327916	622.032148		.316956
I05	201694P4_G	G	A.Conservative	.508587	.998219	5337.5	32.783696	39.30106	601.927886		.316956
I05	208825P7_G	G	A.Conservative	1.686824	.99404	7129.7	10.964324	16.8355	610.032378		.316956
I05	209189P2_G	G	A.Conservative	1.264471	.99606	6277.1	42.499987	57.996996	606.872267		.316956
I05	210090P15_G	NOCALL	D.Low Probability	.077897	.372915	5515.6	4.034164	2.341005	629.0614		.719471
I06	201322P9_G	G	A.Conservative	2.04162	.995343	6445.3	19.193924	25.463737	595.308764		.32952
I06	201694P4_G	G	A.Conservative	1.632419	.996373	5337.5	59.054038	66.527189	624.304576		.32952
I06	208825P7_G	G	A.Conservative	2.85713	.996539	7129.7	20.146092	29.542721	550.303699		.32952
I06	209189P2_G	G	A.Conservative	2.048325	.995802	6277.1	75.897359	98.226211	580.136523		.32952
I06	210090P15_G	NOCALL	D.Low Probability	1.263386	.191106	5515.6	1.216772	1.283455	682.94356		.462586
I07	201322P9_G	G	A.Conservative	.547839	.993586	6445.3	26.381594	31.262568	619.634926		.35132
I07	201694P4_G	G	A.Conservative	.46524	.998136	5337.5	65.08177	66.077317	641.296838		.35132
I07	208825P7_G	G	A.Conservative	1.288508	.998291	7129.7	28.096518	36.701913	585.015153		.35132
I07	209189P2_G	G	A.Conservative	.550933	.997465	6277.1	65.703025	76.042237	601.979767		.35132
I07	210090P15_G	NOCALL	D.Low Probability	-.458585	.990366	5515.6	13.35959	8.406002	644.553324		.808299
I08	201322P9_G	G	A.Conservative	.075202	.996565	6445.3	16.893723	21.337303	642.012625		.317656
I08	201694P4_G	G	A.Conservative	.320249	.998189	5337.5	55.801405	60.211697	614.766481		.317656
I08	208825P7_G	G	A.Conservative	.748952	.998423	7129.7	15.463905	21.575199	573.661794		.317656
I08	209189P2_G	G	A.Conservative	.076116	.995739	6277.1	58.088654	71.620494	620.392477		.317656
I08	210090P15_G	NOCALL	D.Low Probability	-.219408	.991809	5515.6	11.109699	6.21527	626.652988		.779126
I09	201322P9_G	G	A.Conservative	1.913181	.992221	6445.3	24.11991	34.254063	521.34416		.361249
I09	201694P4_G	G	A.Conservative	1.723028	.997351	5337.5	77.098093	93.337716	553.708367		.361249
I09	208825P7_G	G	A.Conservative	3.018869	.997728	7129.7	23.118067	36.045227	487.28288		.361249
I09	209189P2_G	G	A.Conservative	1.921561	.995162	6277.1	69.85684	96.892365	506.290959		.361249
I09	210090P15_G	NOCALL	D.Low Probability	1.148711	.698602	5515.6	9.174007	4.315697	622.148223		.819614
I10	201322P9_G	G	A.Conservative	1.505484	.994446	6445.3	13.693247	18.248399	583.151911		.293635
I10	201694P4_G	G	A.Conservative	.984148	.994475	5337.5	26.000973	29.155201	548.163897		.293635
I10	208825P7_G	G	A.Conservative	2.541952	.997737	7129.7	12.422438	18.433837	563.535531		.293635
I10	209189P2_G	G	A.Conservative	1.504772	.997992	6277.1	33.750787	43.815342	567.510294		.293635
I10	210090P15_G	NOCALL	D.Low Probability	1.21975	.189678	5515.6	2.097719	1.247644	616.862343		.564574
I11	201322P9_G	G	A.Conservative	1.951069	.995939	6445.3	20.791242	30.163634	675.72294		.319607
I11	201694P4_G	G	A.Conservative	1.829043	.999061	5337.5	33.485777	41.540636	668.855515		.319607
I11	208825P7_G	G	A.Conservative	2.866908	.996652	7129.7	21.135845	33.729498	648.035925		.319607
I11	209189P2_G	G	A.Conservative	1.951392	.998119	6277.1	55.619964	78.807367	660.671739		.319607
I11	210090P15_G	NOCALL	I.Bad Spectrum	0	0	0	0	0	0		0
I12	201322P9_G	G	A.Conservative	.770775	.995654	6445.3	12.311435	15.01133	634.816116		.350321
I12	201694P4_G	G	A.Conservative	.802994	.998618	5337.5	42.691198	44.111213	575.829514		.350321
I12	208825P7_G	G	A.Conservative	1.861268	.997468	7129.7	15.716572	21.220269	581.115366		.350321
I12	209189P2_G	G	A.Conservative	.771969	.998028	6277.1	56.462778	67.146131	618.627011		.350321
I12	210090P15_G	NOCALL	I.Bad Spectrum	0	0	0	0	0	0		0
I13	201322P9_G	G	A.Conservative	.376693	.986922	6445.3	16.093215	16.616612	578.170514		.38807
I13	201694P4_G	G	A.Conservative	.515156	.997051	5337.5	50.872998	44.758022	580.57972		.38807
I13	208825P7_G	G	A.Conservative	1.518888	.997096	7129.7	17.762031	20.288258	548.739719		.38807
I13	209189P2_G	G	A.Conservative	.389525	.9955	6277.1	55.205816	55.624003	561.759857		.38807
I13	210090P15_G	NOCALL	D.Low Probability	.024504	.249354	5515.6	4.066414	1.608007	582.226952		.923542
I14	201322P9_G	G	A.Conservative	1.32815	.996529	6445.3	16.626157	18.117285	636.085247		.350119
I14	201694P4_G	G	A.Conservative	1.21696	.997884	5337.5	45.58064	42.013345	645.523255		.350119
I14	208825P7_G	G	A.Conservative	2.378699	.99874	7129.7	20.784396	25.172068	554.893468		.350119
I14	209189P2_G	G	A.Conservative	1.33138	.998588	6277.1	60.216159	63.959421	619.240835		.350119
I14	210090P15_G	NOCALL	D.Low Probability	1.175523	.530536	5515.6	5.237662	3.286884	621.165667		.685355
I15	201322P9_G	G	A.Conservative	4.75813	.995212	6445.3	13.469974	15.642058	532.050271		.418535
I15	201694P4_G	NOCALL	D.Low Probability	2.023304	.725199	5337.5	9.190271	4.405314	545.845999		.805602
I15	208825P7_G	G	A.Conservative	5.500309	.997864	7129.7	13.264068	20.923804	627.047369		.418535
I15	209189P2_G	G	A.Conservative	4.652888	.994852	6277.1	10.504785	11.88014	556.740582		.418535
I15	210090P15_G	NOCALL	I.Bad Spectrum	0	0	0	0	0	0		0
I16	201322P9_G	G	A.Conservative	2.075399	.994611	6445.3	22.805283	31.760139	682.47728		.353038
I16	201694P4_G	G	A.Conservative	2.273869	.998746	5337.5	34.230671	41.223218	677.416289		.353038
I16	208825P7_G	G	A.Conservative	3.147697	.997936	7129.7	24.616478	37.460477	634.993092		.353038
I16	209189P2_G	G	A.Conservative	2.081053	.998725	6277.1	59.812617	81.500251	663.682824		.353038
I16	210090P15_G	NOCALL	I.Bad Spectrum	0	0	0	0	0	0		0
I17	201322P9_G	G	A.Conservative	1.931535	.997585	6445.3	16.809835	26.695854	693.594002		.310569
I17	201694P4_G	G	A.Conservative	1.766019	.997604	5337.5	45.505221	62.687838	691.663878		.310569
I17	208825P7_G	G	A.Conservative	2.934607	.998743	7129.7	15.814845	27.39672	648.589779		.310569
I17	209189P2_G	G	A.Conservative	1.931217	.998884	6277.1	53.231999	82.73811	675.820239		.310569
I17	210090P15_G	NOCALL	I.Bad Spectrum	0	0	0	0	0	0		0
I18	201322P9_G	G	A.Conservative	.299952	.995754	6445.3	19.991198	28.406534	680.825485		.302627
I18	201694P4_G	G	A.Conservative	.253827	.999213	5337.5	62.383718	76.238039	632.791142		.302627
I18	208825P7_G	G	A.Conservative	1.091966	.998566	7129.7	19.805943	30.942504	659.211503		.302627
I18	209189P2_G	G	A.Conservative	.304928	.998293	6277.1	73.029837	101.411873	662.585129		.302627
I18	210090P15_G	NOCALL	D.Low Probability	-.36516	.264622	5515.6	2.135951	1.682358	624.700959		.43683
I19	201322P9_G	G	A.Conservative	.751649	.993563	6445.3	18.152132	27.193409	603.075189		.348217
I19	201694P4_G	G	A.Conservative	.864682	.996918	5337.5	52.79184	67.531226	586.519778		.348217
I19	208825P7_G	G	A.Conservative	2.149653	.998633	7129.7	19.318247	31.742032	548.097603		.348217
I19	209189P2_G	G	A.Conservative	.753912	.997913	6277.1	67.175162	98.32651	587.420421		.348217
I19	210090P15_G	NOCALL	D.Low Probability	.319895	.352879	5515.6	5.448392	2.213124	637.794932		.968258
I20	201322P9_G	G	A.Conservative	1.259708	.988409	6445.3	29.059387	32.14251	574.667505		.439147
I20	201694P4_G	G	A.Conservative	1.372816	.998379	5337.5	89.652351	83.861121	585.361722		.439147
I20	208825P7_G	G	A.Conservative	2.168121	.997232	7129.7	26.049935	31.812364	555.357214		.439147
I20	209189P2_G	G	A.Conservative	1.262382	.99685	6277.1	94.447306	101.913293	559.182748		.439147
I20	210090P15_G	NOCALL	D.Low Probability	1.10574	.989224	5515.6	31.826722	11.393535	580.225028		.954024
I21	201322P9_G	G	A.Conservative	2.36341	.996861	6445.3	17.003383	23.046582	680.799965		.371538
I21	201694P4_G	G	A.Conservative	2.435419	.99641	5337.5	38.686713	44.800906	625.663192		.371538
I21	208825P7_G	G	A.Conservative	2.966288	.998566	7129.7	15.847745	23.57659	615.879884		.371538
I21	209189P2_G	G	A.Conservative	2.379636	.998852	6277.1	61.97106	82.062911	662.053371		.371538
I21	210090P15_G	NOCALL	I.Bad Spectrum	0	0	0	0	0	0		0
I22	201322P9_G	G	A.Conservative	2.736301	.994846	6445.3	21.570066	35.911041	614.101518		.38972
I22	201694P4_G	G	A.Conservative	2.526071	.996172	5337.5	48.833226	69.902723	626.463949		.38972
I22	208825P7_G	G	A.Conservative	3.290784	.997512	7129.7	21.260694	38.326326	571.574624		.38972
I22	209189P2_G	G	A.Conservative	2.702888	.998012	6277.1	66.404924	108.256601	598.84828		.38972
I22	210090P15_G	NOCALL	D.Low Probability	1.970443	.289982	5515.6	4.202519	1.826262	623.205687		.900557
I23	201322P9_G	G	A.Conservative	2.583247	.994889	6445.3	26.927882	29.990261	579.730195		.344567
I23	201694P4_G	G	A.Conservative	2.047498	.995459	5337.5	20.506668	19.411679	612.846734		.344567
I23	208825P7_G	G	A.Conservative	3.621146	.999413	7129.7	20.183145	24.920392	531.501449		.344567
I23	209189P2_G	G	A.Conservative	2.3506	.996062	6277.1	20.282585	22.033644	610.090531		.344567
I23	210090P15_G	G	A.Conservative	2.135869	.997151	5515.6	10.329969	10.036264	601.051564		.344567
I24	201322P9_G	G	A.Conservative	-1.321654	.996436	6445.3	5.182038	10.885155	733.248158		.227113
I24	201694P4_G	NOCALL	I.Bad Spectrum	0	0	0	0	0	0		0
I24	208825P7_G	NOCALL	I.Bad Spectrum	0	0	0	0	0	0		0
I24	209189P2_G	G	A.Conservative	-1.150924	.997514	6277.1	5.451964	11.178439	776.093013		.227113
I24	210090P15_G	NOCALL	D.Low Probability	-.695903	.669231	5515.6	2.90149	4.081906	691.52963		.335184
J01	201322P9_G	G	A.Conservative	-.284383	.997734	6445.3	26.634061	34.581765	684.691673		.356311
J01	201694P4_G	G	A.Conservative	-.40012	.998652	5337.5	44.724392	50.354325	640.183013		.356311
J01	208825P7_G	G	A.Conservative	.391985	.997682	7129.7	26.029485	36.944997	613.111316		.356311
J01	209189P2_G	G	A.Conservative	-.283313	.997191	6277.1	62.751067	79.728763	665.490587		.356311
J01	210090P15_G	NOCALL	D.Low Probability	-1.17646	.392099	5515.6	4.933342	2.468474	670.4922		.79457
J02	201322P9_G	G	A.Conservative	1.628597	.995194	6445.3	23.671025	29.667115	515.229846		.345248
J02	201694P4_G	NOCALL	D.Low Probability	.982903	.996726	5337.5	42.08717	20.781227	625.999193		.838699
J02	208825P7_G	G	A.Conservative	2.228073	.995498	7129.7	17.225548	23.886277	491.383927		.345248
J02	209189P2_G	G	A.Conservative	1.653067	.994024	6277.1	15.387884	18.813315	542.381318		.345248
J02	210090P15_G	NOCALL	D.Low Probability	.923992	.313405	5515.6	3.903521	1.974015	616.682336		.838699
J03	201322P9_G	G	A.Conservative	.981075	.988557	6445.3	15.303393	23.618909	613.43627		.335379
J03	201694P4_G	G	A.Conservative	.651826	.993752	5337.5	49.830098	65.692789	610.899202		.335379
J03	208825P7_G	G	A.Conservative	2.259869	.998328	7129.7	14.098422	23.864068	591.895933		.335379
J03	209189P2_G	G	A.Conservative	.981358	.99493	6277.1	51.346864	77.42138	597.253229		.335379
J03	210090P15_G	NOCALL	D.Low Probability	.002078	.994923	5515.6	24.557051	12.629385	653.75947		.759611
J04	201322P9_G	G	A.Conservative	2.476474	.998678	6445.3	22.622478	29.018339	687.228026		.375649
J04	201694P4_G	G	A.Conservative	2.226766	.996899	5337.5	40.796218	45.040892	676.96688		.375649
J04	208825P7_G	G	A.Conservative	3.268287	.997957	7129.7	24.491746	34.422129	612.333096		.375649
J04	209189P2_G	G	A.Conservative	2.480428	.996989	6277.1	56.821001	71.262824	668.641325		.375649
J04	210090P15_G	NOCALL	I.Bad Spectrum	0	0	0	0	0	0		0
J05	201322P9_G	G	A.Conservative	2.218208	.994735	6445.3	28.9693	31.804676	621.177285		.377543
J05	201694P4_G	G	A.Conservative	1.897845	.998239	5337.5	79.763121	74.986316	610.511965		.377543
J05	208825P7_G	G	A.Conservative	3.073338	.998048	7129.7	26.035323	31.513814	576.458725		.377543
J05	209189P2_G	G	A.Conservative	2.21879	.997523	6277.1	90.873628	97.432871	605.162765		.377543
J05	210090P15_G	NOCALL	D.Low Probability	1.566897	.323169	5515.6	3.810464	2.051443	606.993918		.670295
J06	201322P9_G	G	A.Conservative	1.680603	.993408	6445.3	19.057044	21.829086	631.440815		.403777
J06	201694P4_G	G	A.Conservative	1.344339	.997207	5337.5	69.734663	68.353147	640.379991		.403777
J06	208825P7_G	G	A.Conservative	2.972829	.996255	7129.7	20.009775	25.21066	561.337884		.403777
J06	209189P2_G	G	A.Conservative	1.685498	.995336	6277.1	72.644245	81.284343	616.620862		.403777
J06	210090P15_G	NOCALL	D.Low Probability	.742765	.793091	5515.6	9.576457	4.81616	639.596621		.79066
J07	201322P9_G	G	A.Conservative	-.148222	.995612	6445.3	21.114338	25.57282	651.702		.313706
J07	201694P4_G	G	A.Conservative	-.173206	.997433	5337.5	60.396119	61.23958	614.893265		.313706
J07	208825P7_G	G	A.Conservative	.601071	.998432	7129.7	22.249268	30.093929	621.270797		.313706
J07	209189P2_G	G	A.Conservative	-.147638	.995828	6277.1	72.271817	85.190939	628.916807		.313706
J07	210090P15_G	G	A.Conservative	-.152335	.996953	5515.6	23.248637	24.256674	619.593845		.313706
J08	201322P9_G	G	A.Conservative	1.84243	.993641	6445.3	29.506837	35.658213	605.586943		.367088
J08	201694P4_G	G	A.Conservative	1.849103	.996945	5337.5	80.803275	84.222178	620.014634		.367088
J08	208825P7_G	G	A.Conservative	2.743917	.996937	7129.7	29.40993	38.992937	530.563152		.367088
J08	209189P2_G	G	A.Conservative	1.847122	.996627	6277.1	76.913554	90.877396	590.432515		.367088
J08	210090P15_G	NOCALL	D.Low Probability	.742694	.391952	5515.6	5.753531	2.474081	593.532906		.817816
J09	201322P9_G	G	A.Conservative	1.681845	.997783	6445.3	25.084881	29.254415	631.637284		.380896
J09	201694P4_G	G	A.Conservative	1.632738	.998435	5337.5	64.24705	63.210489	621.921629		.380896
J09	208825P7_G	G	A.Conservative	2.383695	.997995	7129.7	28.647428	37.031057	592.360361		.380896
J09	209189P2_G	G	A.Conservative	1.685402	.99822	6277.1	68.718381	78.127892	618.455096		.380896
J09	210090P15_G	NOCALL	I.Bad Spectrum	0	0	0	0	0	0		0
J10	201322P9_G	G	A.Conservative	4.425671	.995267	6445.3	28.94859	26.123165	438.388593		.471468
J10	201694P4_G	G	A.Conservative	3.762814	.994433	5337.5	64.512322	49.813831	504.613253		.471468
J10	208825P7_G	G	A.Conservative	6.808323	.994808	7129.7	31.868868	31.707768	323.491561		.471468
J10	209189P2_G	G	A.Conservative	4.43628	.995547	6277.1	71.586065	63.08601	425.96193		.471468
J10	210090P15_G	NOCALL	I.Bad Spectrum	0	0	0	0	0	0		0
J11	201322P9_G	G	A.Conservative	2.813688	.99596	6445.3	22.379835	25.675844	681.744475		.391836
J11	201694P4_G	G	A.Conservative	2.641671	.997939	5337.5	43.399115	42.272683	687.547175		.391836
J11	208825P7_G	G	A.Conservative	3.370044	.997736	7129.7	26.789112	33.956127	634.289555		.391836
J11	209189P2_G	G	A.Conservative	2.810403	.995412	6277.1	64.81546	72.556949	661.354684		.391836
J11	210090P15_G	NOCALL	I.Bad Spectrum	0	0	0	0	0	0		0
J12	201322P9_G	NOCALL	D.Low Probability	.753516	.997628	6445.3	31.101156	19.804339	661.468861		.757972
J12	201694P4_G	G	A.Conservative	1.390872	.998935	5337.5	30.433515	33.656963	637.180488		.350148
J12	208825P7_G	G	A.Conservative	2.553063	.998009	7129.7	5.644149	14.87705	579.172246		.350148
J12	209189P2_G	G	A.Conservative	1.6686	.997283	6277.1	56.972598	72.286274	627.197359		.350148
J12	210090P15_G	NOCALL	D.Low Probability	.442058	.989256	5515.6	13.429689	7.5203	603.43859		.757972
J13	201322P9_G	G	A.Conservative	1.59203	.990315	6445.3	20.467248	20.682869	516.029308		.399132
J13	201694P4_G	G	A.Conservative	1.376943	.99664	5337.5	67.771135	57.179068	517.956332		.399132
J13	208825P7_G	G	A.Conservative	2.917323	.997165	7129.7	20.294899	22.90373	469.984125		.399132
J13	209189P2_G	G	A.Conservative	1.600402	.996896	6277.1	64.748815	63.6788	496.268125		.399132
J13	210090P15_G	NOCALL	D.Low Probability	.867289	.669432	5515.6	9.395436	4.184819	582.077442		.888385
J14	201322P9_G	G	A.Conservative	2.116366	.993103	6445.3	22.204504	28.865031	594.022574		.357354
J14	201694P4_G	G	A.Conservative	2.133003	.997539	5337.5	57.147316	63.714684	572.621437		.357354
J14	208825P7_G	G	A.Conservative	3.640037	.99724	7129.7	21.268931	30.376276	529.63167		.357354
J14	209189P2_G	G	A.Conservative	2.12145	.996284	6277.1	58.082637	73.779936	577.95608		.357354
J14	210090P15_G	NOCALL	D.Low Probability	1.522491	.327091	5515.6	4.186629	2.074932	604.739773		.747696
J15	201322P9_G	G	A.Conservative	3.129958	.991426	6445.3	18.059727	21.649792	595.858748		.383485
J15	201694P4_G	G	A.Conservative	2.849595	.998732	5337.5	38.895846	39.615925	604.444626		.383485
J15	208825P7_G	G	A.Conservative	4.339465	.996799	7129.7	22.630546	29.941554	522.699452		.383485
J15	209189P2_G	G	A.Conservative	3.132661	.997231	6277.1	59.40522	69.499987	580.520871		.383485
J15	210090P15_G	G	A.Conservative	2.83776	.99757	5515.6	13.001434	13.598643	616.685097		.383485
J16	201322P9_G	G	A.Conservative	2.561872	.996924	6445.3	12.034792	14.684633	614.518541		.382084
J16	201694P4_G	G	A.Conservative	2.21751	.997558	5337.5	27.217221	28.112127	615.195712		.382084
J16	208825P7_G	G	A.Conservative	3.001734	.998235	7129.7	16.158774	21.78519	584.514635		.382084
J16	209189P2_G	G	A.Conservative	2.5645	.997061	6277.1	35.939358	42.778063	598.947214		.382084
J16	210090P15_G	NOCALL	D.Low Probability	2.167328	.990238	5515.6	15.843397	7.232074	602.57954		.807365
J17	201322P9_G	G	A.Conservative	2.18293	.99219	6445.3	16.465283	25.106933	583.294605		.315395
J17	201694P4_G	G	A.Conservative	2.055482	.998903	5337.5	49.120706	65.180915	633.229478		.315395
J17	208825P7_G	G	A.Conservative	3.318326	.996575	7129.7	15.582929	25.90352	568.588099		.315395
J17	209189P2_G	G	A.Conservative	2.184269	.996938	6277.1	57.052512	85.182615	567.759968		.315395
J17	210090P15_G	NOCALL	D.Low Probability	1.347973	.273311	5515.6	3.336804	1.736854	627.675591		.778579
J18	201322P9_G	G	A.Conservative	1.828515	.993236	6445.3	23.279241	28.19666	633.97717		.344677
J18	201694P4_G	G	A.Conservative	1.322927	.996103	5337.5	72.015258	74.898759	607.525467		.344677
J18	208825P7_G	G	A.Conservative	2.723252	.996981	7129.7	21.156932	28.217048	595.071194		.344677
J18	209189P2_G	G	A.Conservative	1.831511	.998523	6277.1	78.334664	92.695635	616.394264		.344677
J18	210090P15_G	NOCALL	D.Low Probability	.146658	.679664	5515.6	7.197422	4.159776	634.67372		.699997
J19	201322P9_G	G	A.Conservative	1.297379	.996141	6445.3	22.714831	24.541813	652.890639		.369229
J19	201694P4_G	G	A.Conservative	1.149562	.998019	5337.5	65.56256	60.212904	615.461117		.369229
J19	208825P7_G	G	A.Conservative	2.863602	.997401	7129.7	20.633999	26.414	577.763524		.369229
J19	209189P2_G	G	A.Conservative	1.301248	.998523	6277.1	81.790562	86.206474	635.975334		.369229
J19	210090P15_G	NOCALL	D.Low Probability	.63317	.387577	5515.6	5.547352	2.438375	596.6215		.824499
J20	201322P9_G	G	A.Conservative	2.603144	.993951	6445.3	21.528307	24.875967	565.094137		.375519
J20	201694P4_G	G	A.Conservative	2.649571	.994915	5337.5	55.301255	53.9469	616.344196		.375519
J20	208825P7_G	G	A.Conservative	3.282357	.997746	7129.7	24.118052	30.900956	549.680531		.375519
J20	209189P2_G	G	A.Conservative	2.605621	.996632	6277.1	74.470311	83.889785	550.758369		.375519
J20	210090P15_G	NOCALL	D.Low Probability	2.356066	.375978	5515.6	5.393955	2.334599	593.875772		.922733
J21	201322P9_G	G	A.Conservative	2.52211	.84454	6445.3	6.719895	8.507431	559.926375		.369892
J21	201694P4_G	G	A.Conservative	2.027383	.993538	5337.5	17.513049	18.962046	567.586641		.369892
J21	208825P7_G	G	A.Conservative	2.954506	.991678	7129.7	5.357344	10.333389	520.025915		.369892
J21	209189P2_G	G	A.Conservative	2.545175	.997878	6277.1	27.857188	34.450429	554.644202		.369892
J21	210090P15_G	NOCALL	D.Low Probability	1.180403	.405999	5515.6	5.699067	2.527559	643.381107		.955718
J22	201322P9_G	G	A.Conservative	1.94788	.991425	6445.3	19.861256	26.366091	650.555998		.318015
J22	201694P4_G	G	A.Conservative	1.558409	.997677	5337.5	43.693645	49.545303	683.364809		.318015
J22	208825P7_G	G	A.Conservative	3.06919	.99752	7129.7	23.159411	33.921197	639.008056		.318015
J22	209189P2_G	G	A.Conservative	1.953958	.998671	6277.1	57.337548	74.303576	634.797546		.318015
J22	210090P15_G	NOCALL	D.Low Probability	.869642	.460874	5515.6	5.481114	2.851821	626.86671		.764474
J23	201322P9_G	G	A.Conservative	2.248744	.996538	6445.3	24.199696	29.7904	618.527166		.352108
J23	201694P4_G	G	A.Conservative	1.786365	.997867	5337.5	16.836887	17.823531	651.484742		.352108
J23	208825P7_G	G	A.Conservative	2.882441	.996671	7129.7	21.344399	28.879174	601.103195		.352108
J23	209189P2_G	G	A.Conservative	2.074164	.997654	6277.1	28.614807	34.425186	630.258532		.352108
J23	210090P15_G	NOCALL	I.Bad Spectrum	0	0	0	0	0	0		0
J24	201322P9_G	G	A.Conservative	.570788	.994127	6445.3	10.001727	14.81409	719.244647		.285607
J24	201694P4_G	NOCALL	D.Low Probability	-.310484	.634318	5337.5	6.728482	3.885298	658.663254		.725067
J24	208825P7_G	NOCALL	I.Bad Spectrum	0	0	0	0	0	0		0
J24	209189P2_G	G	A.Conservative	.498004	.996151	6277.1	11.68451	16.899133	715.204853		.285607
J24	210090P15_G	G	B.Moderate	-.435494	.832426	5515.6	11.339971	6.718297	633.914797		.725067
K01	201322P9_G	G	A.Conservative	.358671	.99583	6445.3	15.516475	22.614585	643.645047		.324092
K01	201694P4_G	G	A.Conservative	.164807	.996919	5337.5	43.840502	54.370569	662.61465		.324092
K01	208825P7_G	G	A.Conservative	1.199879	.998901	7129.7	15.350069	24.653084	691.605358		.324092
K01	209189P2_G	G	A.Conservative	.351081	.996545	6277.1	44.980619	63.998899	625.587245		.324092
K01	210090P15_G	NOCALL	D.Low Probability	-.639328	.34444	5515.6	4.55134	2.16063	645.247871		.79413
K02	201322P9_G	G	A.Conservative	-.199352	.991397	6445.3	23.178404	27.524452	647.789678		.341001
K02	201694P4_G	G	A.Conservative	-.630395	.989353	5337.5	10.468808	10.57249	664.404345		.341001
K02	208825P7_G	G	A.Conservative	.727819	.9988	7129.7	20.796142	27.337595	619.367794		.341001
K02	209189P2_G	G	A.Conservative	-.377697	.999144	6277.1	18.844826	21.832667	688.374963		.341001
K02	210090P15_G	G	C.Aggressive	-1.250306	.994018	5515.6	12.759649	6.405354	641.087396		.707921
K03	201322P9_G	G	A.Conservative	1.718254	.991731	6445.3	14.069007	19.587973	558.628383		.320103
K03	201694P4_G	G	A.Conservative	1.470172	.997092	5337.5	35.367408	41.247681	562.65437		.320103
K03	208825P7_G	G	A.Conservative	3.213286	.997978	7129.7	14.661093	22.699803	541.882549		.320103
K03	209189P2_G	G	A.Conservative	1.71851	.996949	6277.1	36.241022	49.145581	542.401828		.320103
K03	210090P15_G	NOCALL	I.Bad Spectrum	0	0	0	0	0	0		0
K04	201322P9_G	G	A.Conservative	1.202717	.883131	6445.3	5.718786	8.887959	633.801396		.298022
K04	201694P4_G	G	A.Conservative	.8208	.994444	5337.5	19.949505	26.225011	606.090997		.298022
K04	208825P7_G	G	A.Conservative	3.08774	.997988	7129.7	6.248863	20.800938	613.209533		.298022
K04	209189P2_G	G	A.Conservative	1.202917	.99644	6277.1	24.095552	36.52704	615.850951		.298022
K04	210090P15_G	NOCALL	I.Bad Spectrum	0	0	0	0	0	0		0
K05	201322P9_G	G	A.Conservative	2.379187	.99445	6445.3	14.577017	16.057054	660.983362		.368208
K05	201694P4_G	G	A.Conservative	2.134009	.99933	5337.5	43.247773	39.885916	642.702849		.368208
K05	208825P7_G	G	A.Conservative	3.601673	.998212	7129.7	15.663522	19.240882	592.934033		.368208
K05	209189P2_G	G	A.Conservative	2.374748	.997763	6277.1	48.5407	52.057499	641.607221		.368208
K05	210090P15_G	NOCALL	D.Low Probability	1.781636	.640672	5515.6	8.495561	3.923377	624.209878		.894153
K06	201322P9_G	G	A.Conservative	.536942	.995576	6445.3	17.173194	26.471134	699.25438		.299784
K06	201694P4_G	G	A.Conservative	.284635	.99674	5337.5	54.042827	70.945912	611.020317		.299784
K06	208825P7_G	G	A.Conservative	1.474419	.999126	7129.7	18.321747	31.131658	697.971436		.299784
K06	209189P2_G	G	A.Conservative	.542031	.998353	6277.1	57.845306	87.045197	683.752046		.299784
K06	210090P15_G	NOCALL	D.Low Probability	.007502	.180394	5515.6	1.769585	1.216596	652.830327		.577729
K07	201322P9_G	G	A.Conservative	.476889	.992353	6445.3	21.996175	31.014396	651.056756		.327935
K07	201694P4_G	G	A.Conservative	.458177	.998916	5337.5	53.431986	64.379016	633.808409		.327935
K07	208825P7_G	G	A.Conservative	1.227723	.998079	7129.7	21.69985	33.675347	633.152351		.327935
K07	209189P2_G	G	A.Conservative	.477502	.998382	6277.1	55.686844	76.685896	634.111741		.327935
K07	210090P15_G	NOCALL	D.Low Probability	-.281398	.805008	5515.6	10.41838	4.913267	635.829012		.794992
K08	201322P9_G	G	A.Conservative	1.158559	.992918	6445.3	20.044941	24.644607	537.981553		.331966
K08	201694P4_G	G	A.Conservative	.685332	.99789	5337.5	58.555562	61.377219	566.863798		.331966
K08	208825P7_G	G	A.Conservative	2.331611	.997304	7129.7	17.678536	24.02627	473.147222		.331966
K08	209189P2_G	G	A.Conservative	1.163803	.996029	6277.1	58.246189	69.891648	524.244095		.331966
K08	210090P15_G	NOCALL	D.Low Probability	.356934	.99523	5515.6	31.802249	13.94538	601.256306		.824642
K09	201322P9_G	G	A.Conservative	.284459	.997196	6445.3	11.025811	18.083482	674.24615		.284695
K09	201694P4_G	G	A.Conservative	-.268148	.997733	5337.5	33.488208	46.711202	610.619296		.284695
K09	208825P7_G	G	A.Conservative	1.208633	.998339	7129.7	13.480399	24.378148	703.646585		.284695
K09	209189P2_G	G	A.Conservative	.283326	.997401	6277.1	37.603717	60.200967	654.418504		.284695
K09	210090P15_G	NOCALL	D.Low Probability	-.386093	.997857	5515.6	29.697275	18.304074	637.873479		.674474
K10	201322P9_G	G	A.Conservative	1.791123	.989531	6445.3	16.69315	19.289343	560.17994		.36989
K10	201694P4_G	G	A.Conservative	1.648754	.998182	5337.5	52.141142	51.529728	573.075421		.36989
K10	208825P7_G	G	A.Conservative	2.676439	.997764	7129.7	17.1955	21.907569	546.421272		.36989
K10	209189P2_G	G	A.Conservative	1.795096	.995546	6277.1	53.453937	60.316595	545.119392		.36989
K10	210090P15_G	NOCALL	D.Low Probability	.944408	.995555	5515.6	30.634773	15.487681	639.341504		.770675
K11	201322P9_G	G	A.Conservative	.46363	.996061	6445.3	14.519014	17.738525	636.440872		.333653
K11	201694P4_G	G	A.Conservative	.148158	.99746	5337.5	43.171886	44.065128	587.367611		.333653
K11	208825P7_G	G	A.Conservative	1.665888	.997307	7129.7	12.109501	16.511567	606.266786		.333653
K11	209189P2_G	G	A.Conservative	.464228	.998193	6277.1	46.364566	55.136506	619.385575		.333653
K11	210090P15_G	NOCALL	D.Low Probability	-.131697	.213822	5515.6	2.521848	1.392901	635.374233		.722345
K12	201322P9_G	G	A.Conservative	2.046836	.998152	6445.3	21.305638	27.683465	610.608641		.34869
K12	201694P4_G	G	A.Conservative	1.744792	.998709	5337.5	49.862851	55.212342	622.9766		.34869
K12	208825P7_G	G	A.Conservative	2.596354	.997812	7129.7	22.1623	31.746415	567.647937		.34869
K12	209189P2_G	G	A.Conservative	2.05296	.998202	6277.1	51.120159	64.836502	593.607162		.34869
K12	210090P15_G	NOCALL	D.Low Probability	.678915	.617154	5515.6	6.294587	3.812754	634.153774		.714582
K13	201322P9_G	G	A.Conservative	.678214	.995042	6445.3	18.417098	20.696225	595.519859		.359514
K13	201694P4_G	G	A.Conservative	1.014165	.996915	5337.5	68.710282	65.744886	588.903581		.359514
K13	208825P7_G	G	A.Conservative	1.78678	.997751	7129.7	17.984417	22.360657	511.245415		.359514
K13	209189P2_G	G	A.Conservative	.680943	.997758	6277.1	61.560477	67.502242	579.483531		.359514
K13	210090P15_G	NOCALL	D.Low Probability	.686214	.993875	5515.6	25.538998	10.145911	609.039695		.930078
K14	201322P9_G	G	A.Conservative	1.826188	.99443	6445.3	24.441127	28.181807	635.414915		.370395
K14	201694P4_G	G	A.Conservative	1.575756	.99794	5337.5	60.470575	59.639744	594.340619		.370395
K14	208825P7_G	G	A.Conservative	2.609616	.997299	7129.7	25.540973	32.469242	626.780781		.370395
K14	209189P2_G	G	A.Conservative	1.828362	.99875	6277.1	80.375642	90.501351	618.141134		.370395
K14	210090P15_G	NOCALL	I.Bad Spectrum	0	0	0	0	0	0		0
K15	201322P9_G	G	A.Conservative	1.40179	.99381	6445.3	21.621656	26.436668	617.655952		.347733
K15	201694P4_G	G	A.Conservative	1.323686	.998081	5337.5	62.223658	64.10027	582.252619		.347733
K15	208825P7_G	G	A.Conservative	2.725689	.998436	7129.7	20.100741	27.292211	553.641045		.347733
K15	209189P2_G	G	A.Conservative	1.402546	.99765	6277.1	69.693476	83.046225	599.268257		.347733
K15	210090P15_G	NOCALL	D.Low Probability	.63468	.210607	5515.6	2.978294	1.367142	601.28835		.87552
K16	201322P9_G	G	A.Conservative	3.472259	.996233	6445.3	21.536286	26.441873	568.330087		.388351
K16	201694P4_G	G	A.Conservative	2.898145	.997179	5337.5	70.254855	73.911307	617.786548		.388351
K16	208825P7_G	G	A.Conservative	4.614412	.995515	7129.7	22.450016	30.270593	487.99177		.388351
K16	209189P2_G	G	A.Conservative	3.475351	.997148	6277.1	59.74036	71.671708	554.023291		.388351
K16	210090P15_G	NOCALL	D.Low Probability	2.274537	.990542	5515.6	27.025328	10.739408	617.104149		.913837
K17	201322P9_G	G	A.Conservative	-.004048	.993695	6445.3	8.45409	14.197313	679.707317		.294623
K17	201694P4_G	G	A.Conservative	-.217749	.998145	5337.5	32.688472	46.880405	644.860353		.294623
K17	208825P7_G	G	A.Conservative	2.00174	.999036	7129.7	7.999387	18.635136	582.699644		.294623
K17	209189P2_G	G	A.Conservative	-.002884	.997942	6277.1	36.081051	59.182457	661.438379		.294623
K17	210090P15_G	NOCALL	D.Low Probability	-.329915	.979447	5515.6	9.838387	5.901996	628.893497		.70295
K18	201322P9_G	G	A.Conservative	1.36633	.994613	6445.3	19.410883	31.573518	671.387794		.326695
K18	201694P4_G	G	A.Conservative	1.018125	.996552	5337.5	56.919591	78.756674	626.578642		.326695
K18	208825P7_G	G	A.Conservative	2.219012	.997511	7129.7	19.819682	35.385195	639.796514		.326695
K18	209189P2_G	G	A.Conservative	1.364946	.997971	6277.1	60.715089	96.458135	653.91351		.326695
K18	210090P15_G	NOCALL	D.Low Probability	.021651	.302113	5515.6	3.867623	1.917569	655.625653		.73656
K19	201322P9_G	G	A.Conservative	1.227554	.995384	6445.3	17.953124	22.689888	594.43842		.339715
K19	201694P4_G	G	A.Conservative	1.270608	.998421	5337.5	59.004916	63.194795	616.648002		.339715
K19	208825P7_G	G	A.Conservative	1.69996	.99675	7129.7	17.625577	24.659827	552.580762		.339715
K19	209189P2_G	G	A.Conservative	1.233557	.996335	6277.1	61.895229	76.296577	579.903039		.339715
K19	210090P15_G	NOCALL	D.Low Probability	.701113	.068961	5515.6	1.288589	.559779	586.822971		.714878
K20	201322P9_G	G	A.Conservative	1.606325	.994102	6445.3	18.647433	21.010879	607.377068		.361488
K20	201694P4_G	G	A.Conservative	1.803092	.997932	5337.5	57.762307	55.446177	617.49447		.361488
K20	208825P7_G	G	A.Conservative	2.72068	.997628	7129.7	19.949195	24.858573	551.896521		.361488
K20	209189P2_G	G	A.Conservative	1.612359	.99814	6277.1	74.840947	82.290901	592.046262		.361488
K20	210090P15_G	NOCALL	D.Low Probability	1.711041	.273853	5515.6	2.539992	1.737119	643.135611		.577476
K21	201322P9_G	G	A.Conservative	2.458367	.993069	6445.3	8.368391	10.433923	525.238601		.357579
K21	201694P4_G	G	A.Conservative	2.379458	.997937	5337.5	15.288492	16.096031	546.637228		.357579
K21	208825P7_G	G	A.Conservative	3.315483	.998581	7129.7	11.868188	18.12374	522.885908		.357579
K21	209189P2_G	G	A.Conservative	2.469005	.995348	6277.1	25.212368	30.649957	508.992197		.357579
K21	210090P15_G	NOCALL	I.Bad Spectrum	0	0	0	0	0	0		0
K22	201322P9_G	G	A.Conservative	2.994774	.989755	6445.3	23.817449	22.148716	589.188779		.469211
K22	201694P4_G	G	A.Conservative	2.642828	.996606	5337.5	63.317307	49.250917	614.062836		.469211
K22	208825P7_G	G	A.Conservative	4.35815	.996509	7129.7	24.593786	25.46121	525.11672		.469211
K22	209189P2_G	G	A.Conservative	3.004416	.996806	6277.1	89.457181	80.99269	573.979824		.469211
K22	210090P15_G	NOCALL	D.Low Probability	1.977848	.995654	5515.6	30.129776	12.185864	592.030627		.921369
K23	201322P9_G	G	A.Conservative	1.445855	.994475	6445.3	24.547186	26.062003	576.420763		.376139
K23	201694P4_G	NOCALL	D.Low Probability	.031979	.993289	5337.5	30.89141	15.398627	596.495908		.774851
K23	208825P7_G	G	A.Conservative	2.92087	.996461	7129.7	18.345103	21.568787	559.663123		.376139
K23	209189P2_G	G	A.Conservative	1.271448	.996004	6277.1	27.573923	28.560356	596.149656		.376139
K23	210090P15_G	NOCALL	D.Low Probability	-.020656	.493127	5515.6	5.918487	3.027254	566.772233		.774851
K24	201322P9_G	G	A.Conservative	.281271	.997402	6445.3	6.577115	10.084299	699.300733		.296239
K24	201694P4_G	NOCALL	D.Low Probability	-.729806	.30669	5337.5	2.650289	1.94447	644.121861		.593119
K24	208825P7_G	NOCALL	I.Bad Spectrum	0	0	0	0	0	0		0
K24	209189P2_G	G	A.Conservative	.307539	.997679	6277.1	13.304843	19.913986	699.608969		.296239
K24	210090P15_G	NOCALL	D.Low Probability	-.794812	.651913	5515.6	5.276403	3.971122	624.038767		.593119
L01	201322P9_G	G	A.Conservative	.143138	.995008	6445.3	27.898896	31.209544	585.06072		.370267
L01	201694P4_G	G	A.Conservative	.544899	.997391	5337.5	55.914957	52.600809	643.521283		.370267
L01	208825P7_G	G	A.Conservative	.009905	.995923	7129.7	23.652811	29.42442	522.002815		.370267
L01	209189P2_G	G	A.Conservative	.138329	.996282	6277.1	56.525334	61.60366	570.119634		.370267
L01	210090P15_G	NOCALL	D.Low Probability	.456414	.351643	5515.6	4.200067	2.206116	652.621577		.658591
L02	201322P9_G	G	A.Conservative	-.036078	.998491	6445.3	21.259628	28.915998	650.448122		.340691
L02	201694P4_G	G	A.Conservative	-.775473	.996752	5337.5	35.253704	16.994335	641.133802		.754975
L02	208825P7_G	G	A.Conservative	1.155519	.998729	7129.7	19.317218	28.908112	559.001265		.340691
L02	209189P2_G	G	A.Conservative	.110517	.996555	6277.1	18.563532	24.661946	654.523463		.340691
L02	210090P15_G	NOCALL	D.Low Probability	-.740178	.663464	5515.6	5.670426	4.043528	666.773714		.823399
L03	201322P9_G	G	A.Conservative	.530634	.994193	6445.3	17.199105	22.245469	636.181216		.349642
L03	201694P4_G	G	A.Conservative	.127485	.998681	5337.5	34.789206	38.213483	597.385437		.349642
L03	208825P7_G	G	A.Conservative	1.179336	.997541	7129.7	15.187434	21.694283	633.710624		.349642
L03	209189P2_G	G	A.Conservative	.533028	.9973	6277.1	39.473019	49.819957	617.402944		.349642
L03	210090P15_G	NOCALL	I.Bad Spectrum	0	0	0	0	0	0		0
L04	201322P9_G	G	A.Conservative	-.512768	.998583	6445.3	7.571989	12.776823	695.255432		.259329
L04	201694P4_G	G	A.Conservative	-1.188767	.997013	5337.5	30.732912	43.351333	642.60767		.259329
L04	208825P7_G	G	A.Conservative	.958756	.999314	7129.7	9.228022	19.813076	711.790893		.259329
L04	209189P2_G	G	A.Conservative	-.513308	.997474	6277.1	34.925583	57.382306	676.138481		.259329
L04	210090P15_G	NOCALL	D.Low Probability	-.698852	.430471	5515.6	4.130854	2.708631	615.490726		.604527
L05	201322P9_G	G	A.Conservative	-.209744	.993637	6445.3	18.59	24.206783	673.316569		.321395
L05	201694P4_G	G	A.Conservative	-.653963	.998219	5337.5	60.328343	66.474597	634.293684		.321395
L05	208825P7_G	G	A.Conservative	.758312	.997841	7129.7	17.08444	24.664151	633.043363		.321395
L05	209189P2_G	G	A.Conservative	-.211536	.997525	6277.1	60.249663	76.497784	657.124938		.321395
L05	210090P15_G	NOCALL	D.Low Probability	-1.2922	.995919	5515.6	25.007452	13.50443	709.011707		.720043
L06	201322P9_G	G	A.Conservative	.724814	.995868	6445.3	8.364156	12.904017	609.16245		.310708
L06	201694P4_G	G	A.Conservative	.452729	.995838	5337.5	28.400451	37.77889	603.829014		.310708
L06	208825P7_G	G	A.Conservative	2.290851	.997878	7129.7	8.118237	16.24066	574.97511		.310708
L06	209189P2_G	G	A.Conservative	.74066	.994073	6277.1	38.030236	57.37806	587.574287		.310708
L06	210090P15_G	NOCALL	D.Low Probability	-.061645	.364218	5515.6	4.69729	2.278579	631.649616		.799993
L07	201322P9_G	G	A.Conservative	-.208494	.994528	6445.3	26.989148	35.425805	653.350053		.318085
L07	201694P4_G	G	A.Conservative	.216374	.998625	5337.5	69.326794	77.94106	652.11045		.318085
L07	208825P7_G	G	A.Conservative	.418688	.999093	7129.7	25.841915	37.393762	638.381034		.318085
L07	209189P2_G	G	A.Conservative	-.210161	.995873	6277.1	66.83964	85.683395	635.03415		.318085
L07	210090P15_G	NOCALL	D.Low Probability	-.284377	.99586	5515.6	30.856557	13.627885	626.40763		.850308
L08	201322P9_G	G	A.Conservative	.271308	.997799	6445.3	19.364664	23.696426	622.24202		.345174
L08	201694P4_G	G	A.Conservative	.184702	.997101	5337.5	55.597815	58.085207	570.169438		.345174
L08	208825P7_G	G	A.Conservative	1.391995	.998036	7129.7	20.919129	28.253845	562.741312		.345174
L08	209189P2_G	G	A.Conservative	.277227	.99554	6277.1	67.372429	80.486591	608.762093		.345174
L08	210090P15_G	NOCALL	D.Low Probability	.064687	.315636	5515.6	4.436	2.039672	566.350894		.824366
L09	201322P9_G	G	A.Conservative	-.377801	.997419	6445.3	17.352614	27.783591	721.142957		.282259
L09	201694P4_G	G	A.Conservative	-.706253	.998124	5337.5	48.334981	65.721745	693.36573		.282259
L09	208825P7_G	G	A.Conservative	.250941	.999616	7129.7	17.309179	31.79018	765.442442		.282259
L09	209189P2_G	G	A.Conservative	-.377223	.997682	6277.1	50.634645	79.11088	701.806277		.282259
L09	210090P15_G	NOCALL	D.Low Probability	-.749553	.986124	5515.6	14.522301	11.017335	647.853098		.804299
L10	201322P9_G	G	A.Conservative	-.902474	.995172	6445.3	6.734669	11.819316	750.323224		.272576
L10	201694P4_G	G	A.Conservative	-1.151053	.998386	5337.5	21.015808	31.596821	646.839781		.272576
L10	208825P7_G	G	A.Conservative	.22687	.999625	7129.7	6.462746	16.277731	594.14621		.272576
L10	209189P2_G	G	A.Conservative	-.898147	.99579	6277.1	25.016577	42.900011	730.128147		.272576
L10	210090P15_G	NOCALL	I.Bad Spectrum	0	0	0	0	0	0		0
L11	201322P9_G	G	A.Conservative	.361925	.995445	6445.3	16.877153	27.852531	695.759534		.272649
L11	201694P4_G	G	A.Conservative	.141383	.998618	5337.5	52.521939	73.740432	642.192863		.272649
L11	208825P7_G	G	A.Conservative	1.027017	.998286	7129.7	14.926389	27.186859	645.094588		.272649
L11	209189P2_G	G	A.Conservative	.36385	.997758	6277.1	54.156876	87.232442	675.656888		.272649
L11	210090P15_G	NOCALL	D.Low Probability	-.567868	.530527	5515.6	5.400915	3.286719	639.649987		.695158
L12	201322P9_G	G	A.Conservative	.525453	.994499	6445.3	20.285996	25.573977	593.157358		.34427
L12	201694P4_G	G	A.Conservative	.099395	.99391	5337.5	57.311718	61.306893	562.131301		.34427
L12	208825P7_G	G	A.Conservative	1.79472	.996356	7129.7	18.046435	25.164972	528.113156		.34427
L12	209189P2_G	G	A.Conservative	.521557	.996172	6277.1	53.742701	66.096094	577.379749		.34427
L12	210090P15_G	NOCALL	D.Low Probability	-.758258	.372162	5515.6	4.305612	2.410614	627.401197		.723975
L13	201322P9_G	G	A.Conservative	-.08915	.99494	6445.3	21.52825	23.349797	596.657559		.391245
L13	201694P4_G	G	A.Conservative	-.358697	.998245	5337.5	56.785215	52.925774	606.459724		.391245
L13	208825P7_G	G	A.Conservative	.731289	.995207	7129.7	18.968193	22.630926	525.701939		.391245
L13	209189P2_G	G	A.Conservative	-.089401	.996957	6277.1	60.739899	64.363215	581.166189		.391245
L13	210090P15_G	NOCALL	D.Low Probability	-.356531	.287084	5515.6	4.012075	1.826611	652.003577		.921341
L14	201322P9_G	G	A.Conservative	.698337	.995068	6445.3	21.392976	27.286147	623.202929		.364286
L14	201694P4_G	G	A.Conservative	.202804	.997999	5337.5	55.368773	61.19397	581.999787		.364286
L14	208825P7_G	G	A.Conservative	1.283257	.997981	7129.7	20.343711	28.369719	592.549431		.364286
L14	209189P2_G	G	A.Conservative	.697755	.998185	6277.1	60.095257	75.001038	607.080065		.364286
L14	210090P15_G	NOCALL	D.Low Probability	-.350965	.21358	5515.6	2.549535	1.402964	644.286281		.78498
L15	201322P9_G	G	A.Conservative	2.285803	.994975	6445.3	23.201629	24.047219	540.72775		.397916
L15	201694P4_G	G	A.Conservative	1.948884	.997957	5337.5	58.980306	51.62773	539.982882		.397916
L15	208825P7_G	G	A.Conservative	3.218202	.996547	7129.7	23.734414	27.307152	492.61173		.397916
L15	209189P2_G	G	A.Conservative	2.290709	.997906	6277.1	62.806343	63.45424	526.818413		.397916
L15	210090P15_G	NOCALL	D.Low Probability	1.891542	.222476	5515.6	2.132163	1.436826	593.98177		.588562
L16	201322P9_G	G	A.Conservative	.53923	.997365	6445.3	17.093801	13.635161	611.505335		.510122
L16	201694P4_G	G	A.Conservative	.010477	.99575	5337.5	25.093739	27.561415	575.080045		.323077
L16	208825P7_G	G	A.Conservative	1.991394	.995487	7129.7	8.510941	13.143275	554.350577		.323077
L16	209189P2_G	G	A.Conservative	1.085859	.992635	6277.1	38.361508	49.124672	556.986396		.323077
L16	210090P15_G	NOCALL	D.Low Probability	-.327635	.550729	5515.6	6.615555	3.38893	630.019851		.87276
L17	201322P9_G	G	A.Conservative	-1.020605	.997114	6445.3	8.595615	16.075374	683.27097		.261857
L17	201694P4_G	G	A.Conservative	-1.636559	.997027	5337.5	28.409444	45.868622	625.638444		.261857
L17	208825P7_G	G	A.Conservative	.408674	.99894	7129.7	6.773217	22.402595	648.156753		.261857
L17	209189P2_G	G	A.Conservative	-1.012889	.998172	6277.1	30.405343	55.616522	667.066847		.261857
L17	210090P15_G	NOCALL	I.Bad Spectrum	0	0	0	0	0	0		0
L18	201322P9_G	G	A.Conservative	-.949772	.998217	6445.3	7.881766	13.003222	655.105103		.280601
L18	201694P4_G	G	A.Conservative	-1.321654	.993474	5337.5	28.262774	39.393995	614.043344		.280601
L18	208825P7_G	G	A.Conservative	-.326899	.998549	7129.7	8.536546	17.121563	616.957712		.280601
L18	209189P2_G	G	A.Conservative	-.9475	.997279	6277.1	28.819537	46.369165	641.839288		.280601
L18	210090P15_G	NOCALL	I.Bad Spectrum	0	0	0	0	0	0		0
L19	201322P9_G	G	A.Conservative	1.480508	.992996	6445.3	19.307112	24.638484	583.816394		.356449
L19	201694P4_G	G	A.Conservative	1.666767	.997999	5337.5	62.827757	68.505606	634.777763		.356449
L19	208825P7_G	G	A.Conservative	1.970942	.995493	7129.7	21.034518	29.555075	532.691654		.356449
L19	209189P2_G	G	A.Conservative	1.48461	.995906	6277.1	61.807495	77.028558	568.159322		.356449
L19	210090P15_G	NOCALL	D.Low Probability	1.044769	.884955	5515.6	12.126679	5.376963	615.412787		.873056
L20	201322P9_G	G	A.Conservative	.760389	.995621	6445.3	18.561355	25.494622	646.119176		.356082
L20	201694P4_G	G	A.Conservative	.883982	.99789	5337.5	57.972366	68.719099	647.516627		.356082
L20	208825P7_G	G	A.Conservative	1.337839	.998247	7129.7	17.906152	26.90279	542.395294		.356082
L20	209189P2_G	G	A.Conservative	.765974	.997688	6277.1	72.477346	97.373324	631.679331		.356082
L20	210090P15_G	NOCALL	D.Low Probability	.440222	.339089	5515.6	4.492716	2.129395	643.987641		.864272
L21	201322P9_G	G	A.Conservative	-.103143	.988449	6445.3	9.67799	11.76304	619.127795		.325257
L21	201694P4_G	G	A.Conservative	-.484637	.995248	5337.5	20.945034	21.498355	585.781121		.325257
L21	208825P7_G	G	A.Conservative	1.586337	.998139	7129.7	7.348929	14.493102	540.580436		.325257
L21	209189P2_G	G	A.Conservative	-.098648	.994572	6277.1	38.911111	46.088074	600.842455		.325257
L21	210090P15_G	NOCALL	D.Low Probability	-.684411	.387897	5515.6	4.637595	2.415016	632.786455		.688597
L22	201322P9_G	G	A.Conservative	-.156568	.997145	6445.3	11.5845	15.281224	627.649148		.338808
L22	201694P4_G	G	A.Conservative	-.371174	.993896	5337.5	30.668158	33.828148	622.946783		.338808
L22	208825P7_G	G	A.Conservative	.661325	.998682	7129.7	13.845695	24.249327	663.357181		.338808
L22	209189P2_G	G	A.Conservative	-.140513	.995233	6277.1	42.800776	54.97124	610.169344		.338808
L22	210090P15_G	NOCALL	I.Bad Spectrum	0	0	0	0	0	0		0
L23	201322P9_G	G	A.Conservative	1.209414	.996204	6445.3	9.980861	15.774517	630.504259		.298147
L23	201694P4_G	G	A.Conservative	.841983	.989966	5337.5	8.231523	11.073658	618.858123		.298147
L23	208825P7_G	G	A.Conservative	2.087647	.997781	7129.7	11.254051	19.59923	644.007783		.298147
L23	209189P2_G	G	A.Conservative	1.270528	.99784	6277.1	11.249702	17.35773	666.135607		.298147
L23	210090P15_G	NOCALL	D.Low Probability	-.004194	.315855	5515.6	2.267002	1.976185	573.686631		.438347
L24	201322P9_G	G	A.Conservative	-.465225	.880388	6445.3	4.683145	8.933982	626.71152		.256483
L24	201694P4_G	NOCALL	D.Low Probability	-1.619318	.39813	5337.5	3.555264	2.488279	635.647975		.64837
L24	208825P7_G	NOCALL	I.Bad Spectrum	0	0	0	0	0	0		0
L24	209189P2_G	G	A.Conservative	-.396952	.998209	6277.1	8.740858	16.305791	630.951101		.256483
L24	210090P15_G	G	C.Aggressive	-1.770167	.870723	5515.6	7.347579	5.26187	622.318402		.64837
M01	201322P9_G	G	A.Conservative	-.133343	.995896	6445.3	40.859002	47.208048	646.420163		.374139
M01	201694P4_G	G	A.Conservative	-.161112	.997653	5337.5	60.2819	59.951606	650.727585		.374139
M01	208825P7_G	G	A.Conservative	.52098	.997685	7129.7	33.032149	41.929873	568.55779		.374139
M01	209189P2_G	G	A.Conservative	-.129514	.998542	6277.1	79.442277	89.699825	625.645911		.374139
M01	210090P15_G	NOCALL	D.Low Probability	-.659832	.203233	5515.6	2.682454	1.363822	589.670228		.777268
M02	201322P9_G	G	A.Conservative	1.558162	.994061	6445.3	28.644703	32.804626	543.999605		.365461
M02	201694P4_G	G	A.Conservative	.594648	.995873	5337.5	21.463662	20.735024	579.205891		.365461
M02	208825P7_G	G	A.Conservative	2.378905	.995809	7129.7	25.777531	32.775899	515.697637		.365461
M02	209189P2_G	G	A.Conservative	1.364866	.99837	6277.1	35.293418	39.395648	584.844196		.365461
M02	210090P15_G	NOCALL	D.Low Probability	.33749	.320125	5515.6	4.061141	2.013842	588.424776		.879425
M03	201322P9_G	G	A.Conservative	.463277	.9963	6445.3	15.949392	22.618835	676.593284		.315691
M03	201694P4_G	G	A.Conservative	-.150752	.99681	5337.5	33.0257	39.733635	631.113208		.315691
M03	208825P7_G	G	A.Conservative	1.424611	.998532	7129.7	14.531232	22.776653	706.719837		.315691
M03	209189P2_G	G	A.Conservative	.463157	.998261	6277.1	39.127619	54.137855	657.927032		.315691
M03	210090P15_G	NOCALL	I.Bad Spectrum	0	0	0	0	0	0		0
M04	201322P9_G	G	A.Conservative	2.928819	.996374	6445.3	14.710601	16.769546	642.343291		.378181
M04	201694P4_G	G	A.Conservative	2.438452	.998485	5337.5	35.814563	34.915976	646.149996		.378181
M04	208825P7_G	G	A.Conservative	3.617296	.996504	7129.7	15.474435	19.441627	612.805314		.378181
M04	209189P2_G	G	A.Conservative	2.934402	.99787	6277.1	41.006799	45.643362	625.850153		.378181
M04	210090P15_G	NOCALL	I.Bad Spectrum	0	0	0	0	0	0		0
M05	201322P9_G	G	A.Conservative	-.128605	.993579	6445.3	17.713867	28.46472	781.045562		.286246
M05	201694P4_G	G	A.Conservative	-.202626	.997212	5337.5	37.490048	51.707123	661.842023		.286246
M05	208825P7_G	G	A.Conservative	.733139	.999131	7129.7	18.93219	33.41381	758.322417		.286246
M05	209189P2_G	G	A.Conservative	-.126715	.998017	6277.1	48.839435	76.683154	764.440984		.286246
M05	210090P15_G	NOCALL	D.Low Probability	.727558	.994689	5515.6	27.101769	13.368659	636.04108		.828383
M06	201322P9_G	G	A.Conservative	1.866388	.993178	6445.3	25.71161	30.022477	620.523468		.36852
M06	201694P4_G	G	A.Conservative	1.542357	.995832	5337.5	80.712651	81.104892	602.937818		.36852
M06	208825P7_G	G	A.Conservative	2.912576	.996654	7129.7	27.99565	35.929965	560.538047		.36852
M06	209189P2_G	G	A.Conservative	1.858496	.995597	6277.1	89.007976	101.576066	600.132384		.36852
M06	210090P15_G	NOCALL	D.Low Probability	.93418	.344257	5515.6	4.474678	2.187869	627.320552		.855302
M07	201322P9_G	G	A.Conservative	.441463	.99587	6445.3	29.521665	32.060645	668.874011		.395554
M07	201694P4_G	G	A.Conservative	.473581	.998422	5337.5	78.171675	72.98117	622.052936		.395554
M07	208825P7_G	G	A.Conservative	1.524356	.995862	7129.7	30.352474	36.250017	602.350686		.395554
M07	209189P2_G	G	A.Conservative	.439955	.997816	6277.1	72.155195	76.57398	650.685728		.395554
M07	210090P15_G	NOCALL	D.Low Probability	.465304	.260871	5515.6	3.914738	1.704267	599.711552		.899314
M08	201322P9_G	G	A.Conservative	.817887	.992162	6445.3	23.036249	25.948928	588.187187		.387206
M08	201694P4_G	G	A.Conservative	.49875	.996646	5337.5	67.61872	65.51793	599.528459		.387206
M08	208825P7_G	G	A.Conservative	1.948556	.998623	7129.7	21.751194	26.926914	586.540181		.387206
M08	209189P2_G	G	A.Conservative	.819065	.99715	6277.1	63.695734	70.122093	570.363191		.387206
M08	210090P15_G	NOCALL	D.Low Probability	.828792	.268464	5515.6	4.044522	1.760151	586.108725		.853496
M09	201322P9_G	G	A.Conservative	2.524984	.996538	6445.3	30.401364	39.30592	655.498388		.366728
M09	201694P4_G	G	A.Conservative	2.499423	.998345	5337.5	66.967171	74.784195	648.28383		.366728
M09	208825P7_G	G	A.Conservative	3.158932	.996924	7129.7	27.413395	38.789696	596.705666		.366728
M09	209189P2_G	G	A.Conservative	2.525522	.997607	6277.1	71.543152	90.475035	637.861704		.366728
M09	210090P15_G	NOCALL	D.Low Probability	1.784145	.993844	5515.6	34.228174	19.337428	626.220922		.800614
M10	201322P9_G	G	A.Conservative	2.646206	.998668	6445.3	23.814927	28.31924	644.114733		.373817
M10	201694P4_G	G	A.Conservative	2.383157	.998791	5337.5	50.829678	51.872611	635.051535		.373817
M10	208825P7_G	G	A.Conservative	3.602335	.997941	7129.7	25.515128	33.364807	559.082467		.373817
M10	209189P2_G	G	A.Conservative	2.649804	.99741	6277.1	63.105328	73.321101	627.649021		.373817
M10	210090P15_G	NOCALL	I.Bad Spectrum	0	0	0	0	0	0		0
M11	201322P9_G	G	A.Conservative	1.847355	.995246	6445.3	33.430985	41.700076	591.38456		.339465
M11	201694P4_G	G	A.Conservative	1.239707	.993227	5337.5	19.018866	20.307943	636.733019		.339465
M11	208825P7_G	G	A.Conservative	2.691665	.995221	7129.7	27.541039	37.868922	593.331032		.339465
M11	209189P2_G	G	A.Conservative	1.700927	.99829	6277.1	28.261913	34.427623	643.441062		.339465
M11	210090P15_G	NOCALL	I.Bad Spectrum	0	0	0	0	0	0		0
M12	201322P9_G	G	A.Conservative	1.717189	.991726	6445.3	22.680421	26.605477	600.49254		.335575
M12	201694P4_G	G	A.Conservative	1.435658	.99798	5337.5	68.584959	68.309498	636.815902		.335575
M12	208825P7_G	G	A.Conservative	2.710578	.998281	7129.7	20.706832	26.928731	552.070283		.335575
M12	209189P2_G	G	A.Conservative	1.72042	.996139	6277.1	66.930707	76.575973	584.927171		.335575
M12	210090P15_G	NOCALL	D.Low Probability	.238553	.992106	5515.6	17.597257	9.030988	621.814768		.778354
M13	201322P9_G	G	A.Conservative	.683103	.995391	6445.3	15.476178	17.330534	662.756138		.35859
M13	201694P4_G	G	A.Conservative	.903382	.997674	5337.5	42.222651	40.320323	661.360882		.35859
M13	208825P7_G	G	A.Conservative	.68909	.997659	7129.7	16.850928	20.862466	668.997391		.35859
M13	209189P2_G	G	A.Conservative	.685274	.997616	6277.1	43.299478	47.321417	644.914754		.35859
M13	210090P15_G	NOCALL	D.Low Probability	.472587	.99257	5515.6	22.498046	12.289012	638.701252		.763001
M14	201322P9_G	G	A.Conservative	2.516518	.995511	6445.3	30.030632	29.401378	537.589534		.363648
M14	201694P4_G	G	A.Conservative	2.146929	.997921	5337.5	79.953181	66.0967	589.574566		.363648
M14	208825P7_G	G	A.Conservative	3.399389	.998455	7129.7	27.96478	30.501762	459.285041		.363648
M14	209189P2_G	G	A.Conservative	2.519214	.997381	6277.1	85.305432	81.37408	522.805745		.363648
M14	210090P15_G	NOCALL	D.Low Probability	1.567476	.129804	5515.6	2.226233	.922653	603.421479		.868849
M15	201322P9_G	G	A.Conservative	1.714521	.994206	6445.3	17.01153	22.01218	698.141215		.322867
M15	201694P4_G	G	A.Conservative	1.690307	.998728	5337.5	37.943988	41.450733	661.677075		.322867
M15	208825P7_G	G	A.Conservative	2.088414	.999106	7129.7	18.071601	25.955036	720.947312		.322867
M15	209189P2_G	G	A.Conservative	1.711694	.998288	6277.1	52.403817	66.09716	686.858825		.322867
M15	210090P15_G	NOCALL	D.Low Probability	1.1479	.990188	5515.6	21.864272	10.636274	613.264444		.866037
M16	201322P9_G	G	A.Conservative	2.181414	.995401	6445.3	16.555978	20.939877	657.407307		.362302
M16	201694P4_G	G	A.Conservative	2.329622	.999053	5337.5	48.485298	52.392488	696.538028		.362302
M16	208825P7_G	G	A.Conservative	2.279684	.997896	7129.7	20.052196	27.919858	638.093677		.362302
M16	209189P2_G	G	A.Conservative	2.187161	.99644	6277.1	54.179658	66.923051	640.873325		.362302
M16	210090P15_G	G	A.Conservative	2.321958	.994922	5515.6	12.571396	13.936197	722.231033		.362302
M17	201322P9_G	G	A.Conservative	1.323371	.995561	6445.3	12.06938	19.114374	658.0168		.286368
M17	201694P4_G	G	A.Conservative	1.083479	.997306	5337.5	20.608389	27.763102	624.090395		.286368
M17	208825P7_G	G	A.Conservative	1.792422	.998121	7129.7	11.373512	23.185377	676.903557		.286368
M17	209189P2_G	G	A.Conservative	1.319073	.998233	6277.1	24.800841	38.335938	640.696006		.286368
M17	210090P15_G	NOCALL	I.Bad Spectrum	0	0	0	0	0	0		0
M18	201322P9_G	G	A.Conservative	.92697	.992382	6445.3	11.002769	14.504567	581.711175		.337361
M18	201694P4_G	G	A.Conservative	.47322	.996238	5337.5	33.609549	37.682989	578.173081		.337361
M18	208825P7_G	G	A.Conservative	2.47912	.998093	7129.7	11.318896	23.729038	569.407752		.337361
M18	209189P2_G	G	A.Conservative	.935468	.997248	6277.1	45.2686	58.231771	565.654929		.337361
M18	210090P15_G	NOCALL	D.Low Probability	-.411993	.36761	5515.6	4.128384	2.338121	618.888697		.718037
M19	201322P9_G	G	A.Conservative	.882597	.992762	6445.3	23.167884	24.828246	607.471265		.373292
M19	201694P4_G	G	A.Conservative	1.019413	.997242	5337.5	66.525993	60.775492	607.475198		.373292
M19	208825P7_G	G	A.Conservative	2.210016	.997782	7129.7	24.617765	29.178229	504.889961		.373292
M19	209189P2_G	G	A.Conservative	.884707	.997112	6277.1	78.973581	82.582148	589.824248		.373292
M19	210090P15_G	NOCALL	D.Low Probability	.419967	.353036	5515.6	5.082591	2.243009	600.005742		.843479
M20	201322P9_G	G	A.Conservative	1.836118	.995826	6445.3	19.438124	19.992207	620.539142		.345333
M20	201694P4_G	NOCALL	D.Low Probability	.770442	.989604	5337.5	26.40716	11.506191	618.902523		.861136
M20	208825P7_G	G	A.Conservative	2.742228	.997873	7129.7	11.491868	18.14062	552.992221		.345333
M20	209189P2_G	G	A.Conservative	1.708126	.996877	6277.1	22.754351	22.782379	651.855734		.345333
M20	210090P15_G	NOCALL	D.Low Probability	.739769	.492594	5515.6	6.782004	3.035986	598.679283		.861136
M21	201322P9_G	G	A.Conservative	1.716169	.996195	6445.3	21.506276	19.247906	600.135011		.427234
M21	201694P4_G	G	A.Conservative	1.726013	.998137	5337.5	50.32576	37.314507	600.512591		.427234
M21	208825P7_G	G	A.Conservative	2.042096	.998212	7129.7	22.341561	22.443449	581.837329		.427234
M21	209189P2_G	G	A.Conservative	1.71643	.998522	6277.1	73.724623	64.13872	584.830829		.427234
M21	210090P15_G	NOCALL	I.Bad Spectrum	0	0	0	0	0	0		0
M22	201322P9_G	G	A.Conservative	2.212479	.991301	6445.3	19.467708	24.111012	584.651411		.360889
M22	201694P4_G	G	A.Conservative	2.247468	.995803	5337.5	36.448366	38.418261	614.631358		.360889
M22	208825P7_G	G	A.Conservative	2.989873	.994692	7129.7	18.816636	25.71911	530.16169		.360889
M22	209189P2_G	G	A.Conservative	2.21295	.996908	6277.1	52.499307	63.462171	569.458011		.360889
M22	210090P15_G	NOCALL	D.Low Probability	1.527322	.52047	5515.6	6.533923	3.207865	613.729536		.87839
M23	201322P9_G	G	A.Conservative	1.762801	.991698	6445.3	20.01161	37.305124	630.762504		.362107
M23	201694P4_G	G	A.Conservative	1.695105	.995118	5337.5	16.316734	26.53824	624.281863		.362107
M23	208825P7_G	G	A.Conservative	2.766416	.996213	7129.7	21.507578	43.081621	581.761709		.362107
M23	209189P2_G	G	A.Conservative	1.824916	.998081	6277.1	26.258403	48.030236	660.717777		.362107
M23	210090P15_G	NOCALL	D.Low Probability	1.539371	.29831	5515.6	3.288557	1.882296	643.901498		.652724
M24	201322P9_G	G	A.Conservative	-2.09939	.996398	6445.3	9.389151	10.598861	705.794302		.37993
M24	201694P4_G	NOCALL	I.Bad Spectrum	0	0	0	0	0	0		0
M24	208825P7_G	NOCALL	I.Bad Spectrum	0	0	0	0	0	0		0
M24	209189P2_G	G	A.Conservative	-.611978	.915663	6277.1	6.795582	9.198235	644.379455		.292785
M24	210090P15_G	G	C.Aggressive	-2.224873	.871011	5515.6	7.387416	5.270043	645.694687		.616912
N01	201322P9_G	G	A.Conservative	-.770089	.997558	6445.3	23.859825	30.374439	688.064777		.318447
N01	201694P4_G	G	A.Conservative	-.98009	.9989	5337.5	52.597362	56.942539	642.883077		.318447
N01	208825P7_G	G	A.Conservative	.019787	.998508	7129.7	22.121086	31.171356	634.295039		.318447
N01	209189P2_G	G	A.Conservative	-.763564	.996999	6277.1	63.045987	78.304311	667.042889		.318447
N01	210090P15_G	NOCALL	D.Low Probability	-1.23348	.928071	5515.6	12.109496	5.610962	618.752441		.81602
N02	201322P9_G	G	A.Conservative	.237483	.997823	6445.3	24.193003	35.021571	659.100235		.318695
N02	201694P4_G	G	A.Conservative	-.342672	.993906	5337.5	13.458957	16.659786	647.459263		.318695
N02	208825P7_G	G	A.Conservative	1.285818	.999236	7129.7	18.188507	28.970291	688.624002		.318695
N02	209189P2_G	G	A.Conservative	.136211	.997081	6277.1	21.548403	30.468356	661.841563		.318695
N02	210090P15_G	NOCALL	I.Bad Spectrum	0	0	0	0	0	0		0
N03	201322P9_G	G	A.Conservative	2.345605	.997326	6445.3	16.486939	17.929019	579.732097		.377501
N03	201694P4_G	G	A.Conservative	2.529004	.99772	5337.5	50.773631	47.04702	601.854164		.377501
N03	208825P7_G	G	A.Conservative	3.237443	.993183	7129.7	19.6169	23.586132	449.166624		.377501
N03	209189P2_G	G	A.Conservative	2.355251	.997361	6277.1	44.950294	47.704179	557.395125		.377501
N03	210090P15_G	NOCALL	D.Low Probability	1.843646	.709235	5515.6	9.904419	4.417711	582.632996		.82889
N04	201322P9_G	G	A.Conservative	1.204785	.989885	6445.3	19.533761	21.19527	614.548501		.440667
N04	201694P4_G	G	A.Conservative	.839681	.999135	5337.5	10.345202	14.281724	530.261429		.276981
N04	208825P7_G	G	A.Conservative	2.423916	.997778	7129.7	5.040408	15.201136	484.163283		.276981
N04	209189P2_G	G	A.Conservative	.658739	.996216	6277.1	13.667261	21.562053	557.520168		.276981
N04	210090P15_G	NOCALL	I.Bad Spectrum	0	0	0	0	0	0		0
N05	201322P9_G	G	A.Conservative	2.548819	.994919	6445.3	17.226299	19.72711	540.626052		.36897
N05	201694P4_G	G	A.Conservative	2.094523	.994643	5337.5	48.788437	47.852687	567.259224		.36897
N05	208825P7_G	G	A.Conservative	3.412079	.997358	7129.7	18.090045	22.830635	497.670261		.36897
N05	209189P2_G	G	A.Conservative	2.550604	.996585	6277.1	49.475391	55.336642	526.678036		.36897
N05	210090P15_G	G	A.Conservative	2.071058	.996577	5515.6	11.014272	11.075813	587.469736		.36897
N06	201322P9_G	G	A.Conservative	1.685604	.994686	6445.3	22.212092	31.191227	631.924308		.330991
N06	201694P4_G	G	A.Conservative	1.378863	.997171	5337.5	74.306284	89.802873	588.322782		.330991
N06	208825P7_G	G	A.Conservative	2.910736	.997891	7129.7	21.053804	32.428417	569.125098		.330991
N06	209189P2_G	G	A.Conservative	1.687598	.998163	6277.1	75.693291	103.910773	615.61872		.330991
N06	210090P15_G	NOCALL	D.Low Probability	.481038	.994038	5515.6	40.44756	22.664824	603.76743		.751087
N07	201322P9_G	G	A.Conservative	.544466	.994828	6445.3	29.118722	34.665382	641.222883		.332015
N07	201694P4_G	G	A.Conservative	.411742	.997997	5337.5	74.306117	75.100922	600.005603		.332015
N07	208825P7_G	G	A.Conservative	1.649928	.996226	7129.7	25.951568	34.248517	560.64569		.332015
N07	209189P2_G	G	A.Conservative	.545455	.997713	6277.1	90.425271	104.993281	624.734059		.332015
N07	210090P15_G	NOCALL	D.Low Probability	-.03941	.830392	5515.6	12.338841	5.067499	577.24136		.831431
N08	201322P9_G	G	A.Conservative	2.398081	.995055	6445.3	22.501996	25.718417	638.852884		.383642
N08	201694P4_G	G	A.Conservative	2.252124	.997684	5337.5	75.97899	74.519185	629.541704		.383642
N08	208825P7_G	G	A.Conservative	3.494095	.998373	7129.7	25.935901	32.610417	525.713882		.383642
N08	209189P2_G	G	A.Conservative	2.402756	.997292	6277.1	80.419423	89.802889	621.102993		.383642
N08	210090P15_G	NOCALL	D.Low Probability	1.692297	.992637	5515.6	26.642626	13.392379	637.006733		.825258
N09	201322P9_G	G	A.Conservative	.838219	.990726	6445.3	19.579004	28.276181	665.026932		.345165
N09	201694P4_G	G	A.Conservative	.752757	.997266	5337.5	55.239047	69.117443	600.782705		.345165
N09	208825P7_G	G	A.Conservative	2.72317	.99652	7129.7	16.950897	26.718918	575.541686		.345165
N09	209189P2_G	G	A.Conservative	.848264	.997185	6277.1	55.710416	78.744074	640.058412		.345165
N09	210090P15_G	NOCALL	D.Low Probability	.240684	.991506	5515.6	26.523704	12.038957	639.953057		.846962
N10	201322P9_G	G	A.Conservative	2.854973	.992192	6445.3	22.335922	24.292428	597.443273		.337657
N10	201694P4_G	G	A.Conservative	2.321868	.997184	5337.5	71.041515	65.083837	618.905513		.337657
N10	208825P7_G	G	A.Conservative	3.749225	.996846	7129.7	22.14949	26.851216	577.711089		.337657
N10	209189P2_G	G	A.Conservative	2.85589	.996954	6277.1	74.207343	78.616617	577.49999		.337657
N10	210090P15_G	NOCALL	D.Low Probability	1.781174	.239157	5515.6	2.628083	1.553449	632.410327		.626836
N11	201322P9_G	G	A.Conservative	1.920558	.998668	6445.3	25.752028	32.098598	698.278451		.37205
N11	201694P4_G	G	A.Conservative	2.156888	.998329	5337.5	54.96538	58.599433	693.758988		.37205
N11	208825P7_G	G	A.Conservative	2.811187	.999401	7129.7	24.45394	33.525929	659.729915		.37205
N11	209189P2_G	G	A.Conservative	1.92142	.999318	6277.1	53.030502	64.55673	681.007256		.37205
N11	210090P15_G	NOCALL	I.Bad Spectrum	0	0	0	0	0	0		0
N12	201322P9_G	G	A.Conservative	1.077076	.995159	6445.3	20.292301	25.516273	622.965833		.321949
N12	201694P4_G	G	A.Conservative	.420497	.99518	5337.5	66.505635	71.282964	575.00082		.321949
N12	208825P7_G	G	A.Conservative	2.287262	.998356	7129.7	21.367329	29.708616	596.177629		.321949
N12	209189P2_G	G	A.Conservative	1.071098	.996602	6277.1	73.250021	89.890348	604.325904		.321949
N12	210090P15_G	NOCALL	D.Low Probability	-.299461	.064765	5515.6	.876894	.502763	623.810686		.700866
N13	201322P9_G	G	A.Conservative	1.100136	.989426	6445.3	21.029084	21.84676	551.141043		.377826
N13	201694P4_G	G	A.Conservative	.995287	.998273	5337.5	84.48096	73.770802	551.596575		.377826
N13	208825P7_G	G	A.Conservative	2.294709	.996635	7129.7	23.118502	26.754531	540.624427		.377826
N13	209189P2_G	G	A.Conservative	1.101197	.995294	6277.1	90.96839	92.050371	536.986844		.377826
N13	210090P15_G	NOCALL	D.Low Probability	.298142	.996268	5515.6	31.000066	13.103949	593.819766		.886636
N14	201322P9_G	G	A.Conservative	2.314588	.993955	6445.3	20.273668	21.673208	553.463286		.37997
N14	201694P4_G	G	A.Conservative	2.008518	.998413	5337.5	60.913728	54.914777	578.900091		.37997
N14	208825P7_G	G	A.Conservative	3.405454	.996843	7129.7	21.370811	25.388546	537.270945		.37997
N14	209189P2_G	G	A.Conservative	2.318027	.997117	6277.1	62.023807	64.617938	539.763275		.37997
N14	210090P15_G	NOCALL	D.Low Probability	1.657605	.992044	5515.6	27.219357	13.327766	588.603024		.78103
N15	201322P9_G	G	A.Conservative	2.178285	.993754	6445.3	18.371849	21.402296	537.471601		.369476
N15	201694P4_G	G	A.Conservative	1.701202	.997321	5337.5	60.215853	59.521497	552.207291		.369476
N15	208825P7_G	G	A.Conservative	3.646943	.997584	7129.7	22.389861	28.85827	524.089962		.369476
N15	209189P2_G	G	A.Conservative	2.182923	.996194	6277.1	71.752705	81.54285	523.599664		.369476
N15	210090P15_G	NOCALL	D.Low Probability	1.630136	.876747	5515.6	13.074531	5.382024	592.087439		.872339
N16	201322P9_G	G	A.Conservative	2.390222	.996707	6445.3	11.623183	16.046939	665.029643		.327837
N16	201694P4_G	G	A.Conservative	2.491503	.994631	5337.5	14.361961	16.696575	707.079024		.327837
N16	208825P7_G	G	A.Conservative	2.635528	.995651	7129.7	14.158389	21.668821	575.264765		.327837
N16	209189P2_G	G	A.Conservative	2.391905	.997149	6277.1	33.761274	45.432376	655.402609		.327837
N16	210090P15_G	NOCALL	I.Bad Spectrum	0	0	0	0	0	0		0
N17	201322P9_G	G	A.Conservative	2.823039	.997703	6445.3	15.661327	22.090536	686.327861		.354272
N17	201694P4_G	G	A.Conservative	2.64338	.997	5337.5	37.891158	46.39668	674.070889		.354272
N17	208825P7_G	G	A.Conservative	3.812191	.997792	7129.7	17.037892	26.200615	609.331472		.354272
N17	209189P2_G	G	A.Conservative	2.810313	.99826	6277.1	64.578553	89.172872	668.611139		.354272
N17	210090P15_G	G	A.Conservative	2.668663	.996251	5515.6	8.280562	10.375003	690.50261		.354272
N18	201322P9_G	G	A.Conservative	1.805191	.993959	6445.3	23.359518	28.456067	663.558071		.355278
N18	201694P4_G	G	A.Conservative	1.697413	.998208	5337.5	65.844112	67.915935	641.957149		.355278
N18	208825P7_G	G	A.Conservative	2.476644	.997396	7129.7	22.232434	29.991164	542.203378		.355278
N18	209189P2_G	G	A.Conservative	1.811242	.997348	6277.1	75.608587	89.826135	644.438		.355278
N18	210090P15_G	NOCALL	D.Low Probability	.997558	.996132	5515.6	24.524259	12.740256	647.083785		.719369
N19	201322P9_G	G	A.Conservative	2.259686	.995409	6445.3	25.896323	30.341231	625.322323		.39278
N19	201694P4_G	G	A.Conservative	2.035397	.998541	5337.5	66.78737	66.567039	646.919721		.39278
N19	208825P7_G	G	A.Conservative	2.869989	.994549	7129.7	22.760914	29.409618	574.471791		.39278
N19	209189P2_G	G	A.Conservative	2.259525	.99553	6277.1	83.273077	95.233648	608.892121		.39278
N19	210090P15_G	NOCALL	D.Low Probability	1.357731	.992912	5515.6	31.356114	14.874069	589.920693		.902968
N20	201322P9_G	G	A.Conservative	2.348309	.994847	6445.3	25.621803	26.636909	604.930897		.396068
N20	201694P4_G	G	A.Conservative	2.443315	.997858	5337.5	58.161039	51.468096	630.459126		.396068
N20	208825P7_G	G	A.Conservative	3.039305	.99736	7129.7	27.662176	31.803883	571.9785		.396068
N20	209189P2_G	G	A.Conservative	2.352205	.995678	6277.1	74.791723	75.871674	590.810959		.396068
N20	210090P15_G	NOCALL	D.Low Probability	1.662627	.235476	5515.6	3.009366	1.52461	629.074766		.799263
N21	201322P9_G	G	A.Conservative	3.270911	.99612	6445.3	18.540346	22.610917	702.238773		.359225
N21	201694P4_G	G	A.Conservative	3.369949	.997619	5337.5	35.326621	36.954569	595.909514		.359225
N21	208825P7_G	G	A.Conservative	3.565323	.99753	7129.7	20.711737	27.789617	661.566554		.359225
N21	209189P2_G	G	A.Conservative	3.275642	.997657	6277.1	47.775273	56.922432	684.987715		.359225
N21	210090P15_G	NOCALL	I.Bad Spectrum	0	0	0	0	0	0		0
N22	201322P9_G	G	A.Conservative	3.933785	.995703	6445.3	12.531984	17.475977	625.283144		.342545
N22	201694P4_G	G	A.Conservative	3.413694	.998212	5337.5	18.614423	22.209096	590.347038		.342545
N22	208825P7_G	G	A.Conservative	4.264515	.998573	7129.7	15.936776	24.423249	654.562771		.342545
N22	209189P2_G	G	A.Conservative	3.941729	.997446	6277.1	26.97975	36.756031	606.156622		.342545
N22	210090P15_G	NOCALL	I.Bad Spectrum	0	0	0	0	0	0		0
N23	201322P9_G	G	A.Conservative	1.142843	.998113	6445.3	19.119461	24.777758	684.246964		.343575
N23	201694P4_G	G	A.Conservative	.870343	.997403	5337.5	14.871726	16.298905	662.909722		.343575
N23	208825P7_G	G	A.Conservative	1.750661	.99808	7129.7	18.828373	27.007828	695.588894		.343575
N23	209189P2_G	G	A.Conservative	1.15869	.995446	6277.1	18.119595	22.90015	694.432196		.343575
N23	210090P15_G	NOCALL	D.Low Probability	.564404	.217653	5515.6	2.009548	1.396638	667.3242		.485765
N24	201322P9_G	G	A.Conservative	1.605088	.996246	6445.3	12.35955	20.966683	644.918027		.315655
N24	201694P4_G	NOCALL	D.Low Probability	-.038882	.323062	5337.5	3.130075	2.016153	589.389262		.59545
N24	208825P7_G	NOCALL	I.Bad Spectrum	0	0	0	0	0	0		0
N24	209189P2_G	G	A.Conservative	1.554476	.997396	6277.1	14.904953	24.719983	674.265677		.315655
N24	210090P15_G	NOCALL	D.Low Probability	.042228	.737319	5515.6	6.774314	4.468283	557.522412		.59545
O01	201322P9_G	G	A.Conservative	-.013804	.992956	6445.3	32.134024	38.634658	614.58514		.335329
O01	201694P4_G	G	A.Conservative	-.008137	.998323	5337.5	65.671899	67.131303	602.463601		.335329
O01	208825P7_G	G	A.Conservative	.747198	.997077	7129.7	27.630926	36.77498	549.192483		.335329
O01	209189P2_G	G	A.Conservative	-.009171	.997071	6277.1	69.499625	81.507134	598.994688		.335329
O01	210090P15_G	NOCALL	D.Low Probability	-.605235	0	5515.6	1.28363	.512784	621.100058		.81699
O02	201322P9_G	G	A.Conservative	.275382	.997876	6445.3	26.880102	35.263339	613.301913		.319046
O02	201694P4_G	G	A.Conservative	-.139343	.994408	5337.5	25.394757	28.163316	626.262395		.319046
O02	208825P7_G	G	A.Conservative	1.374402	.997651	7129.7	21.580055	31.399767	577.931808		.319046
O02	209189P2_G	G	A.Conservative	.140464	.994496	6277.1	35.393889	45.269807	598.576195		.319046
O02	210090P15_G	NOCALL	D.Low Probability	-.19935	.154827	5515.6	1.451472	1.031979	582.066662		.487149
O03	201322P9_G	G	A.Conservative	.949957	.991146	6445.3	28.102898	33.846189	595.466374		.355166
O03	201694P4_G	G	A.Conservative	.641284	.998494	5337.5	63.128417	64.999095	610.919589		.355166
O03	208825P7_G	G	A.Conservative	1.762304	.997328	7129.7	23.914704	31.754282	584.608826		.355166
O03	209189P2_G	G	A.Conservative	.95197	.997341	6277.1	65.677145	77.227787	579.740244		.355166
O03	210090P15_G	NOCALL	D.Low Probability	.438141	.641276	5515.6	7.144742	3.933871	658.006714		.832453
O04	201322P9_G	G	A.Conservative	1.987956	.995803	6445.3	22.468793	24.423068	588.837838		.370197
O04	201694P4_G	G	A.Conservative	1.80723	.997774	5337.5	60.595318	56.2942	605.031212		.370197
O04	208825P7_G	G	A.Conservative	3.007647	.996565	7129.7	22.453326	26.951538	561.173099		.370197
O04	209189P2_G	G	A.Conservative	1.99011	.997699	6277.1	61.584497	65.342444	572.761616		.370197
O04	210090P15_G	NOCALL	D.Low Probability	.634526	.276176	5515.6	3.294516	1.782038	641.182323		.784527
O05	201322P9_G	G	A.Conservative	1.148795	.994303	6445.3	15.535806	22.194863	607.070569		.325569
O05	201694P4_G	G	A.Conservative	.427169	.99268	5337.5	47.406717	57.829603	599.054982		.325569
O05	208825P7_G	G	A.Conservative	2.546589	.997616	7129.7	16.64235	26.171351	561.958477		.325569
O05	209189P2_G	G	A.Conservative	1.146773	.995369	6277.1	50.406572	70.327591	590.589777		.325569
O05	210090P15_G	NOCALL	D.Low Probability	.034905	.987893	5515.6	12.198586	5.972577	645.556148		.837046
O06	201322P9_G	G	A.Conservative	-.020158	.995777	6445.3	12.485327	17.466139	636.918147		.298681
O06	201694P4_G	G	A.Conservative	-.316802	.997047	5337.5	37.418443	44.027999	620.525162		.298681
O06	208825P7_G	G	A.Conservative	1.322633	.99761	7129.7	10.561759	18.644744	608.836398		.298681
O06	209189P2_G	G	A.Conservative	-.016653	.996745	6277.1	38.012994	51.80306	616.808399		.298681
O06	210090P15_G	NOCALL	D.Low Probability	-.515705	.991752	5515.6	17.053242	8.630556	668.479283		.742719
O07	201322P9_G	G	A.Conservative	1.263353	.993156	6445.3	34.858771	47.130642	573.392408		.383294
O07	201694P4_G	G	A.Conservative	1.014267	.997354	5337.5	96.171896	111.129484	571.121587		.383294
O07	208825P7_G	G	A.Conservative	2.217559	.996876	7129.7	32.833244	48.672783	545.113081		.383294
O07	209189P2_G	G	A.Conservative	1.265624	.997274	6277.1	98.728891	130.438099	558.085771		.383294
O07	210090P15_G	NOCALL	D.Low Probability	.468333	.22021	5515.6	3.863122	1.486811	584.159354		.891502
O08	201322P9_G	G	A.Conservative	1.273771	.993709	6445.3	29.521111	33.097585	607.668829		.366734
O08	201694P4_G	G	A.Conservative	1.061119	.997459	5337.5	81.042214	76.676742	582.432179		.366734
O08	208825P7_G	G	A.Conservative	2.507659	.998528	7129.7	27.848478	34.674321	557.199474		.366734
O08	209189P2_G	G	A.Conservative	1.277363	.998455	6277.1	79.516003	86.89202	589.51913		.366734
O08	210090P15_G	NOCALL	D.Low Probability	.599168	.990303	5515.6	21.675091	10.886809	617.962319		.798403
O09	201322P9_G	G	A.Conservative	1.498231	.995201	6445.3	15.68462	21.424876	657.284745		.336506
O09	201694P4_G	G	A.Conservative	1.355224	.998997	5337.5	44.184576	52.059441	612.791528		.336506
O09	208825P7_G	G	A.Conservative	2.471489	.996958	7129.7	13.672691	20.470856	543.068469		.336506
O09	209189P2_G	G	A.Conservative	1.497526	.998915	6277.1	40.319263	53.855132	639.458212		.336506
O09	210090P15_G	G	A.Conservative	1.379897	.992343	5515.6	9.571848	11.549848	641.858819		.336506
O10	201322P9_G	G	A.Conservative	1.645989	.996973	6445.3	15.849811	23.952405	613.147844		.272053
O10	201694P4_G	G	A.Conservative	1.316258	.998288	5337.5	35.195815	45.271803	574.748003		.272053
O10	208825P7_G	G	A.Conservative	2.929962	.99844	7129.7	14.376028	24.031275	652.078746		.272053
O10	209189P2_G	G	A.Conservative	1.64625	.998926	6277.1	34.377697	50.693175	597.385801		.272053
O10	210090P15_G	NOCALL	D.Low Probability	1.505368	.368419	5515.6	2.958411	2.334954	663.352862		.527451
O11	201322P9_G	G	A.Conservative	2.158602	.995137	6445.3	24.009594	25.703441	587.364064		.345426
O11	201694P4_G	G	A.Conservative	1.525169	.994953	5337.5	64.015944	56.383323	579.674654		.345426
O11	208825P7_G	G	A.Conservative	2.882143	.997508	7129.7	19.913731	24.021118	562.815289		.345426
O11	209189P2_G	G	A.Conservative	2.166021	.998115	6277.1	63.218997	65.721441	572.137412		.345426
O11	210090P15_G	NOCALL	D.Low Probability	-.292276	.865246	5515.6	9.901228	5.240151	612.091511		.760803
O12	201322P9_G	G	A.Conservative	.28623	.995509	6445.3	18.952062	23.763864	635.051281		.339141
O12	201694P4_G	G	A.Conservative	.066373	.997055	5337.5	63.952827	68.48129	582.059803		.339141
O12	208825P7_G	G	A.Conservative	1.793025	.998509	7129.7	19.666343	27.209206	585.937614		.339141
O12	209189P2_G	G	A.Conservative	.289415	.998108	6277.1	66.29937	81.163951	617.989332		.339141
O12	210090P15_G	NOCALL	D.Low Probability	-.702328	.237914	5515.6	3.133831	1.552766	647.702743		.761982
O13	201322P9_G	G	A.Conservative	1.470982	.995763	6445.3	30.474624	34.802967	697.963977		.369217
O13	201694P4_G	G	A.Conservative	1.486009	.998211	5337.5	57.182467	55.285773	680.937342		.369217
O13	208825P7_G	G	A.Conservative	1.822215	.996327	7129.7	32.403192	41.00438	651.642081		.369217
O13	209189P2_G	G	A.Conservative	1.471145	.998143	6277.1	73.457857	81.806664	680.576093		.369217
O13	210090P15_G	NOCALL	D.Low Probability	1.11604	.994996	5515.6	15.50575	6.548294	636.42322		.855049
O14	201322P9_G	G	A.Conservative	1.440566	.994274	6445.3	25.071005	28.579413	644.632237		.338452
O14	201694P4_G	G	A.Conservative	1.024356	.998533	5337.5	73.523727	71.068559	591.438629		.338452
O14	208825P7_G	G	A.Conservative	2.152315	.997259	7129.7	27.559253	34.863872	588.520229		.338452
O14	209189P2_G	G	A.Conservative	1.441896	.998342	6277.1	83.856368	93.212112	627.770594		.338452
O14	210090P15_G	NOCALL	D.Low Probability	.675686	.326886	5515.6	4.49191	2.101532	601.856916		.767071
O15	201322P9_G	G	A.Conservative	1.137912	.995038	6445.3	25.323905	29.358971	620.601068		.344039
O15	201694P4_G	G	A.Conservative	1.119145	.999173	5337.5	61.194601	59.926849	609.185912		.344039
O15	208825P7_G	G	A.Conservative	2.104203	.996949	7129.7	24.476687	31.524382	597.561703		.344039
O15	209189P2_G	G	A.Conservative	1.14108	.995828	6277.1	72.496846	81.922555	604.403884		.344039
O15	210090P15_G	NOCALL	D.Low Probability	.495691	.438754	5515.6	4.920914	2.791008	630.072965		.681072
O16	201322P9_G	G	A.Conservative	2.287733	.995924	6445.3	27.907014	24.596671	592.312001		.438788
O16	201694P4_G	G	A.Conservative	1.934015	.996366	5337.5	65.879998	49.189137	589.048644		.438788
O16	208825P7_G	G	A.Conservative	3.506418	.997736	7129.7	27.745376	27.149389	555.791843		.438788
O16	209189P2_G	G	A.Conservative	2.28784	.997703	6277.1	82.764827	71.123043	576.257655		.438788
O16	210090P15_G	NOCALL	D.Low Probability	1.654491	.182605	5515.6	3.071941	1.243708	626.553672		.919856
O17	201322P9_G	G	A.Conservative	2.100682	.993725	6445.3	16.451582	18.54167	597.703822		.379476
O17	201694P4_G	G	A.Conservative	1.748888	.997467	5337.5	48.605729	47.026185	605.86901		.379476
O17	208825P7_G	G	A.Conservative	3.224726	.997974	7129.7	18.476763	22.917704	558.184403		.379476
O17	209189P2_G	G	A.Conservative	2.110054	.996108	6277.1	61.391719	67.600754	580.293788		.379476
O17	210090P15_G	NOCALL	D.Low Probability	1.225401	.293699	5515.6	2.936456	1.860747	632.341842		.630334
O18	201322P9_G	G	A.Conservative	.788663	.993756	6445.3	19.842191	22.495232	637.451985		.339203
O18	201694P4_G	G	A.Conservative	.567309	.998356	5337.5	57.912141	55.751198	627.593037		.339203
O18	208825P7_G	G	A.Conservative	1.795847	.998358	7129.7	23.108435	29.057516	586.470736		.339203
O18	209189P2_G	G	A.Conservative	.79265	.996608	6277.1	78.138303	86.395373	621.073069		.339203
O18	210090P15_G	NOCALL	D.Low Probability	-.637092	.674872	5515.6	7.3011	4.122741	643.654341		.758068
O19	201322P9_G	G	A.Conservative	1.984478	.992836	6445.3	19.796544	19.08846	524.450695		.379105
O19	201694P4_G	G	A.Conservative	2.001052	.99736	5337.5	51.150807	41.298313	596.973342		.379105
O19	208825P7_G	G	A.Conservative	2.684738	.997058	7129.7	17.033163	18.439275	474.270802		.379105
O19	209189P2_G	G	A.Conservative	1.985229	.995106	6277.1	58.469408	54.864802	511.618714		.379105
O19	210090P15_G	NOCALL	D.Low Probability	1.536051	.98932	5515.6	15.804454	6.710263	578.567574		.91652
O20	201322P9_G	G	A.Conservative	2.213153	.994969	6445.3	31.011355	36.656718	592.613944		.365214
O20	201694P4_G	G	A.Conservative	1.979175	.994956	5337.5	73.03142	72.775143	623.262408		.365214
O20	208825P7_G	G	A.Conservative	3.175432	.998543	7129.7	28.412629	37.266924	568.855128		.365214
O20	209189P2_G	G	A.Conservative	2.218987	.998644	6277.1	77.570391	89.372449	577.397604		.365214
O20	210090P15_G	NOCALL	D.Low Probability	1.357293	.26471	5515.6	3.402973	1.712688	626.996035		.793907
O21	201322P9_G	G	A.Conservative	2.771476	.995125	6445.3	18.688898	22.887861	610.027611		.356439
O21	201694P4_G	G	A.Conservative	2.535653	.99873	5337.5	43.763552	45.450093	580.942385		.356439
O21	208825P7_G	G	A.Conservative	3.202509	.997243	7129.7	19.190779	26.001864	533.952332		.356439
O21	209189P2_G	G	A.Conservative	2.790019	.99759	6277.1	55.191858	65.935025	585.593521		.356439
O21	210090P15_G	NOCALL	I.Bad Spectrum	0	0	0	0	0	0		0
O22	201322P9_G	G	A.Conservative	1.387867	.99426	6445.3	15.96617	21.004339	685.146995		.327043
O22	201694P4_G	G	A.Conservative	1.126322	.996436	5337.5	22.366547	25.202862	625.598048		.327043
O22	208825P7_G	G	A.Conservative	2.435639	.998444	7129.7	18.830409	27.287474	628.993911		.327043
O22	209189P2_G	G	A.Conservative	1.397397	.996378	6277.1	51.215411	65.809597	675.299861		.327043
O22	210090P15_G	NOCALL	I.Bad Spectrum	0	0	0	0	0	0		0
O23	201322P9_G	NOCALL	I.Bad Spectrum	0	0	0	0	0	0		0
O23	201694P4_G	NOCALL	I.Bad Spectrum	0	0	0	0	0	0		0
O23	208825P7_G	NOCALL	I.Bad Spectrum	0	0	0	0	0	0		0
O23	209189P2_G	NOCALL	I.Bad Spectrum	0	0	0	0	0	0		0
O23	210090P15_G	NOCALL	I.Bad Spectrum	0	0	0	0	0	0		0
O24	201322P9_G	NOCALL	I.Bad Spectrum	0	0	0	0	0	0		0
O24	201694P4_G	NOCALL	I.Bad Spectrum	0	0	0	0	0	0		0
O24	208825P7_G	NOCALL	I.Bad Spectrum	0	0	0	0	0	0		0
O24	209189P2_G	NOCALL	I.Bad Spectrum	0	0	0	0	0	0		0
O24	210090P15_G	NOCALL	I.Bad Spectrum	0	0	0	0	0	0		0
P01	201322P9_G	G	A.Conservative	-.303304	.996612	6445.3	26.652511	29.02884	682.269236		.378076
P01	201694P4_G	G	A.Conservative	.219928	.998887	5337.5	52.692906	48.413435	625.188577		.378076
P01	208825P7_G	G	A.Conservative	.13398	.997818	7129.7	22.298229	26.976733	644.315732		.378076
P01	209189P2_G	G	A.Conservative	-.304241	.998221	6277.1	61.121929	64.881796	662.275608		.378076
P01	210090P15_G	NOCALL	D.Low Probability	-1.043503	.167208	5515.6	2.403229	1.109081	647.633057		.833031
P02	201322P9_G	G	A.Conservative	.948671	.995818	6445.3	12.157721	15.164706	597.813114		.336063
P02	201694P4_G	NOCALL	D.Low Probability	.215798	.633378	5337.5	8.505291	3.882778	629.929194		.800895
P02	208825P7_G	NOCALL	I.Bad Spectrum	0	0	0	0	0	0		0
P02	209189P2_G	G	A.Conservative	.972142	.997051	6277.1	14.439971	17.58056	595.10829		.336063
P02	210090P15_G	G	A.Conservative	.224456	.810874	5515.6	17.409704	8.166446	612.423509		.800895
P03	201322P9_G	G	A.Conservative	.645499	.994827	6445.3	24.575405	31.552457	646.192764		.34391
P03	201694P4_G	G	A.Conservative	.447206	.99802	5337.5	53.663158	59.04566	594.026468		.34391
P03	208825P7_G	G	A.Conservative	1.345471	.997492	7129.7	22.061772	31.173712	611.355638		.34391
P03	209189P2_G	G	A.Conservative	.644561	.997522	6277.1	59.607299	74.760643	629.563369		.34391
P03	210090P15_G	NOCALL	D.Low Probability	.094063	.199987	5515.6	3.047331	1.311357	605.624841		.870146
P04	201322P9_G	G	A.Conservative	1.227261	.995858	6445.3	22.80714	30.223381	613.353857		.32756
P04	201694P4_G	G	A.Conservative	.730613	.996948	5337.5	50.244003	57.015118	603.00622		.32756
P04	208825P7_G	G	A.Conservative	1.889576	.998521	7129.7	18.5973	27.13957	575.537377		.32756
P04	209189P2_G	G	A.Conservative	1.233645	.996627	6277.1	46.795623	60.569732	594.834469		.32756
P04	210090P15_G	NOCALL	D.Low Probability	-.289815	.547173	5515.6	6.454743	3.38694	645.391586		.779661
P05	201322P9_G	G	A.Conservative	-.630949	.99509	6445.3	9.329367	23.334804	668.38394		.273184
P05	201694P4_G	G	A.Conservative	-1.014367	.995345	5337.5	30.55365	67.037838	643.43882		.273184
P05	208825P7_G	G	A.Conservative	.358328	.996581	7129.7	9.334452	25.018637	585.473681		.273184
P05	209189P2_G	G	A.Conservative	-.629755	.998536	6277.1	27.726278	68.096988	651.189065		.273184
P05	210090P15_G	NOCALL	D.Low Probability	-1.268368	.98712	5515.6	10.667105	6.620021	716.52054		.691218
P06	201322P9_G	G	A.Conservative	-.038246	.994606	6445.3	20.224833	30.136579	664.514236		.31208
P06	201694P4_G	G	A.Conservative	-.025834	.997527	5337.5	55.819607	70.879146	612.672482		.31208
P06	208825P7_G	G	A.Conservative	1.221751	.998818	7129.7	19.799518	32.505127	661.031262		.31208
P06	209189P2_G	G	A.Conservative	-.033791	.996031	6277.1	55.559971	80.819157	647.493609		.31208
P06	210090P15_G	NOCALL	D.Low Probability	-.661272	.665497	5515.6	6.812492	4.093602	636.375689		.663242
P07	201322P9_G	G	A.Conservative	-.010735	.99571	6445.3	35.560746	39.749482	619.643518		.339165
P07	201694P4_G	G	A.Conservative	-.068676	.998061	5337.5	84.291838	79.622468	608.803782		.339165
P07	208825P7_G	G	A.Conservative	.312022	.998682	7129.7	29.433622	36.579744	645.576936		.339165
P07	209189P2_G	G	A.Conservative	-.011197	.996735	6277.1	80.702131	87.904901	603.487056		.339165
P07	210090P15_G	NOCALL	D.Low Probability	-.773631	.873452	5515.6	12.52461	5.372877	609.845926		.868981
P08	201322P9_G	G	A.Conservative	1.648462	.997519	6445.3	15.316795	19.411195	638.888076		.344541
P08	201694P4_G	G	A.Conservative	1.345185	.999128	5337.5	43.226566	46.291194	584.58647		.344541
P08	208825P7_G	G	A.Conservative	2.393167	.997452	7129.7	15.400678	21.628093	561.442211		.344541
P08	209189P2_G	G	A.Conservative	1.652523	.998835	6277.1	37.057966	45.791475	621.821607		.344541
P08	210090P15_G	NOCALL	D.Low Probability	.385336	.253165	5515.6	3.881522	1.641374	597.759273		.888567
P09	201322P9_G	G	A.Conservative	1.506775	.99588	6445.3	26.473171	33.780658	584.02374		.337951
P09	201694P4_G	G	A.Conservative	1.091381	.997442	5337.5	73.569488	80.597138	593.044587		.337951
P09	208825P7_G	G	A.Conservative	1.988113	.997001	7129.7	23.642482	33.187677	549.711694		.337951
P09	209189P2_G	G	A.Conservative	1.508905	.996819	6277.1	64.623564	80.569679	568.10344		.337951
P09	210090P15_G	NOCALL	D.Low Probability	.224113	.988936	5515.6	18.770839	9.492515	630.5166		.779932
P10	201322P9_G	G	A.Conservative	.536966	.995421	6445.3	15.584073	32.800759	647.194391		.316849
P10	201694P4_G	G	A.Conservative	.029122	.99851	5337.5	41.434516	75.5198	640.698341		.316849
P10	208825P7_G	G	A.Conservative	1.228431	.998077	7129.7	14.384168	32.64214	679.246977		.316849
P10	209189P2_G	G	A.Conservative	.533164	.998316	6277.1	36.801173	75.929113	635.479656		.316849
P10	210090P15_G	NOCALL	D.Low Probability	-.563337	.979459	5515.6	11.560001	5.90713	642.101862		.744919
P11	201322P9_G	G	A.Conservative	.119036	.996868	6445.3	14.109013	21.772116	591.480079		.302129
P11	201694P4_G	G	A.Conservative	-.25888	.996595	5337.5	44.552053	58.771171	574.653352		.302129
P11	208825P7_G	G	A.Conservative	.905645	.997882	7129.7	15.57466	26.439507	626.896557		.302129
P11	209189P2_G	G	A.Conservative	.11458	.996223	6277.1	37.156318	56.004917	577.507913		.302129
P11	210090P15_G	NOCALL	D.Low Probability	.745943	.993059	5515.6	16.467783	8.625723	601.520761		.764705
P12	201322P9_G	G	A.Conservative	1.119782	.996393	6445.3	18.819729	31.123664	691.412172		.302565
P12	201694P4_G	G	A.Conservative	.902009	.999076	5337.5	52.968427	75.976648	617.386303		.302565
P12	208825P7_G	G	A.Conservative	1.79499	.998481	7129.7	18.042357	32.535664	647.74702		.302565
P12	209189P2_G	G	A.Conservative	1.118047	.998918	6277.1	46.303556	74.957957	672.047956		.302565
P12	210090P15_G	NOCALL	D.Low Probability	-.537716	.98904	5515.6	9.545816	7.316512	651.693815		.611515
P13	201322P9_G	G	A.Conservative	.682252	.996741	6445.3	32.462992	38.226742	660.01672		.345945
P13	201694P4_G	G	A.Conservative	.631275	.998336	5337.5	85.308127	84.651197	623.729229		.345945
P13	208825P7_G	G	A.Conservative	1.50294	.997647	7129.7	30.844571	40.376182	615.471522		.345945
P13	209189P2_G	G	A.Conservative	.683451	.998193	6277.1	84.901165	97.420494	642.777885		.345945
P13	210090P15_G	G	A.Conservative	-.052453	.996469	5515.6	31.24127	19.947524	623.312734		.533227
P14	201322P9_G	G	A.Conservative	1.316459	.997715	6445.3	30.162542	35.378769	673.629246		.354853
P14	201694P4_G	G	A.Conservative	1.709211	.998937	5337.5	63.428192	62.945153	620.802625		.354853
P14	208825P7_G	G	A.Conservative	1.538916	.997826	7129.7	25.667068	33.380201	588.908812		.354853
P14	209189P2_G	G	A.Conservative	1.314613	.99795	6277.1	61.483866	70.316047	655.37561		.354853
P14	210090P15_G	NOCALL	D.Low Probability	.948995	.987386	5515.6	14.460463	7.18061	629.163614		.799814
P15	201322P9_G	G	A.Conservative	1.521483	.995923	6445.3	29.617979	56.144599	657.107648		.351193
P15	201694P4_G	G	A.Conservative	1.229834	.997428	5337.5	73.018626	120.446722	611.096712		.351193
P15	208825P7_G	G	A.Conservative	2.206506	.995744	7129.7	27.524776	56.163606	553.2399		.351193
P15	209189P2_G	G	A.Conservative	1.524946	.998252	6277.1	85.259962	158.516917	639.871933		.351193
P15	210090P15_G	NOCALL	D.Low Probability	.490762	.895455	5515.6	9.708993	5.438699	626.09301		.909618
P16	201322P9_G	G	A.Conservative	1.263546	.996675	6445.3	16.262091	22.004416	552.444522		.324936
P16	201694P4_G	G	A.Conservative	.632061	.998127	5337.5	38.459055	44.623367	538.711378		.324936
P16	208825P7_G	G	A.Conservative	2.017154	.997984	7129.7	15.599703	23.225883	555.162242		.324936
P16	209189P2_G	G	A.Conservative	1.270844	.996761	6277.1	39.438884	52.13549	536.31721		.324936
P16	210090P15_G	G	A.Conservative	.359221	.992092	5515.6	16.527657	13.982433	593.515429		.475521
P17	201322P9_G	G	A.Conservative	-.975585	.99646	6445.3	8.802497	17.190662	676.94247		.262773
P17	201694P4_G	G	A.Conservative	-1.534271	.999053	5337.5	22.331451	37.776173	631.344076		.262773
P17	208825P7_G	G	A.Conservative	-.132741	.998986	7129.7	7.91672	20.288726	654.078058		.262773
P17	209189P2_G	G	A.Conservative	-.975024	.997794	6277.1	20.52332	39.231143	660.464807		.262773
P17	210090P15_G	NOCALL	I.Bad Spectrum	0	0	0	0	0	0		0
P18	201322P9_G	NOCALL	I.Bad Spectrum	0	0	0	0	0	0		0
P18	201694P4_G	NOCALL	I.Bad Spectrum	0	0	0	0	0	0		0
P18	208825P7_G	NOCALL	I.Bad Spectrum	0	0	0	0	0	0		0
P18	209189P2_G	NOCALL	I.Bad Spectrum	0	0	0	0	0	0		0
P18	210090P15_G	NOCALL	I.Bad Spectrum	0	0	0	0	0	0		0
P19	201322P9_G	G	A.Conservative	.860572	.992069	6445.3	20.294244	21.998072	563.696628		.378735
P19	201694P4_G	G	A.Conservative	.82683	.998403	5337.5	47.08205	42.818014	562.041531		.378735
P19	208825P7_G	G	A.Conservative	1.679643	.997341	7129.7	21.552627	26.012426	554.036291		.378735
P19	209189P2_G	G	A.Conservative	.86385	.995119	6277.1	61.388657	64.7971	548.129358		.378735
P19	210090P15_G	NOCALL	D.Low Probability	.251121	.435207	5515.6	5.541158	2.756387	590.757729		.806585
P20	201322P9_G	G	A.Conservative	1.315941	.995619	6445.3	22.90459	27.174873	621.136288		.366956
P20	201694P4_G	G	A.Conservative	1.182415	.997327	5337.5	52.653857	53.772921	612.647809		.366956
P20	208825P7_G	G	A.Conservative	2.242272	.997769	7129.7	23.177062	30.21192	592.72156		.366956
P20	209189P2_G	G	A.Conservative	1.322172	.997176	6277.1	57.418854	66.584607	608.63092		.366956
P20	210090P15_G	NOCALL	D.Low Probability	.893846	.988538	5515.6	14.387188	6.361403	606.744914		.906993
P21	201322P9_G	G	A.Conservative	.997897	.995154	6445.3	10.250897	12.770611	591.675375		.353505
P21	201694P4_G	G	A.Conservative	.638596	.99183	5337.5	18.699095	19.820538	591.849333		.353505
P21	208825P7_G	G	A.Conservative	1.53361	.997958	7129.7	7.665495	14.637786	559.409517		.353505
P21	209189P2_G	G	A.Conservative	1.064747	.997104	6277.1	32.760199	39.831595	623.9503		.353505
P21	210090P15_G	NOCALL	D.Low Probability	-.034821	.428615	5515.6	4.678417	2.652568	583.172415		.855299
P22	201322P9_G	G	A.Conservative	-.204719	.994584	6445.3	8.965606	12.686654	674.128052		.336715
P22	201694P4_G	G	A.Conservative	-.219891	.996674	5337.5	12.644102	15.348833	668.842209		.336715
P22	208825P7_G	G	A.Conservative	.417551	.999119	7129.7	7.327835	16.240943	651.112999		.336715
P22	209189P2_G	G	A.Conservative	-.15157	.998262	6277.1	24.707066	34.166914	664.302627		.336715
P22	210090P15_G	NOCALL	I.Bad Spectrum	0	0	0	0	0	0		0
P23	201322P9_G	NOCALL	I.Bad Spectrum	0	0	0	0	0	0		0
P23	201694P4_G	NOCALL	I.Bad Spectrum	0	0	0	0	0	0		0
P23	208825P7_G	NOCALL	I.Bad Spectrum	0	0	0	0	0	0		0
P23	209189P2_G	NOCALL	I.Bad Spectrum	0	0	0	0	0	0		0
P23	210090P15_G	NOCALL	I.Bad Spectrum	0	0	0	0	0	0		0
P24	201322P9_G	NOCALL	I.Bad Spectrum	0	0	0	0	0	0		0
P24	201694P4_G	NOCALL	I.Bad Spectrum	0	0	0	0	0	0		0
P24	208825P7_G	NOCALL	I.Bad Spectrum	0	0	0	0	0	0		0
P24	209189P2_G	NOCALL	I.Bad Spectrum	0	0	0	0	0	0		0
P24	210090P15_G	NOCALL	I.Bad Spectrum	0	0	0	0	0	0		0
