# Supplementary material for: Gene expression-based screening for inhibitors of PDGFR signaling
Source: Genome Biol. 2008 Mar 1;9(3):R47. doi: 10.1186/gb-2008-9-3-r47 (PMC2397499; doi:10.1186/gb-2008-9-3-r47)
Supplement: Additional data file 1 — Primary screen data. [file gb-2008-9-3-r47-S1.zip › Primary_Screen_Data/ScreenData/ScreenASDI3/PLATE28057.1_0819.DTL]

Sequenom db=biomass genotype results details	Plate=28057, ExpNo=1	TimeStamp=0819	filename=PLATE28057.1_0819.DTL
well_position	assay_id	genotype_id	Call_Status_LU.description	max_shift	Call.score	Picked_Peaks.mass	Picked_Peaks.height	Picked_Peaks.snr	Picked_Peaks.resolution	Picked_Peaks.integral	Spectra.noise_std_dev
A01	201322P9_G	NOCALL	I.Bad Spectrum	0	0	0	0	0	0		0
A01	201694P4_G	NOCALL	I.Bad Spectrum	0	0	0	0	0	0		0
A01	208825P7_G	NOCALL	I.Bad Spectrum	0	0	0	0	0	0		0
A01	209189P2_G	NOCALL	I.Bad Spectrum	0	0	0	0	0	0		0
A01	210090P15_G	NOCALL	I.Bad Spectrum	0	0	0	0	0	0		0
A02	201322P9_G	NOCALL	I.Bad Spectrum	0	0	0	0	0	0		0
A02	201694P4_G	NOCALL	I.Bad Spectrum	0	0	0	0	0	0		0
A02	208825P7_G	NOCALL	I.Bad Spectrum	0	0	0	0	0	0		0
A02	209189P2_G	NOCALL	I.Bad Spectrum	0	0	0	0	0	0		0
A02	210090P15_G	NOCALL	I.Bad Spectrum	0	0	0	0	0	0		0
A03	201322P9_G	G	A.Conservative	2.668239	.991465	6445.3	9.249588	10.974553	514.019396		.369874
A03	201694P4_G	NOCALL	D.Low Probability	1.094483	.991219	5337.5	15.87465	7.146421	593.006796		.82561
A03	208825P7_G	G	A.Conservative	2.127026	.849903	7129.7	14.575328	8.579602	352.703304		.82561
A03	209189P2_G	G	A.Conservative	2.51659	.995487	6277.1	25.602349	29.641687	537.080302		.369874
A03	210090P15_G	NOCALL	D.Low Probability	1.208922	.621162	5515.6	8.206497	3.795651	543.438213		.82561
A04	201322P9_G	NOCALL	D.Low Probability	2.295104	.996045	6445.3	22.525708	11.906087	519.314413		.812232
A04	201694P4_G	NOCALL	D.Low Probability	1.663999	.990245	5337.5	33.161097	14.651658	538.456437		.812232
A04	208825P7_G	G	B.Moderate	4.291841	.968714	7129.7	13.18039	7.762528	440.478113		.812232
A04	209189P2_G	G	A.Conservative	4.169348	.997	6277.1	59.281761	51.997098	494.885791		.391771
A04	210090P15_G	G	B.Moderate	1.635056	.815738	5515.6	14.476005	6.586802	536.944166		.812232
A05	201322P9_G	NOCALL	D.Low Probability	1.400594	.994559	6445.3	25.096079	12.616544	590.340339		.83859
A05	201694P4_G	NOCALL	D.Low Probability	.905564	.991947	5337.5	33.440544	14.119361	618.213761		.83859
A05	208825P7_G	G	A.Conservative	2.248942	.998482	7129.7	5.014979	10.192014	530.019661		.313737
A05	209189P2_G	G	A.Conservative	1.811862	.996623	6277.1	40.680954	54.460307	591.556161		.313737
A05	210090P15_G	NOCALL	D.Low Probability	.955775	.357075	5515.6	5.118328	2.223208	607.929525		.83859
A06	201322P9_G	G	A.Conservative	1.252944	.995379	6445.3	16.61226	13.58267	589.286668		.47952
A06	201694P4_G	G	A.Conservative	1.087163	.991129	5337.5	23.662476	16.154447	588.156109		.47952
A06	208825P7_G	G	A.Conservative	2.004995	.997291	7129.7	10.260146	18.4408	482.252185		.47952
A06	209189P2_G	G	A.Conservative	1.278523	.997099	6277.1	61.148651	48.646826	571.753033		.47952
A06	210090P15_G	NOCALL	D.Low Probability	.975262	.263481	5515.6	3.417593	1.684038	552.38485		.750574
A07	201322P9_G	G	A.Conservative	2.227387	.874364	6445.3	10.419068	8.790588	530.000266		.423272
A07	201694P4_G	NOCALL	D.Low Probability	.929616	.994704	5337.5	21.248074	7.947897	544.52661		.99944
A07	208825P7_G	G	A.Conservative	2.587015	.993219	7129.7	5.79443	10.726695	576.370246		.423272
A07	209189P2_G	G	A.Conservative	2.205252	.996347	6277.1	16.86772	13.804959	540.473625		.423272
A07	210090P15_G	NOCALL	D.Low Probability	1.215597	.45043	5515.6	7.233831	2.784593	534.785252		.99944
A08	201322P9_G	G	A.Conservative	4.544006	.99066	6445.3	12.012094	10.229194	386.663992		.418299
A08	201694P4_G	G	A.Conservative	2.409881	.993559	5337.5	17.11223	12.285847	442.110696		.418299
A08	208825P7_G	G	A.Conservative	6.231182	.996962	7129.7	10.115804	11.710159	381.424323		.418299
A08	209189P2_G	G	A.Conservative	4.316898	.995532	6277.1	35.680106	29.595099	395.816947		.418299
A08	210090P15_G	NOCALL	D.Low Probability	1.742056	.326703	5515.6	6.883681	2.060211	463.642543		1.044253
A09	201322P9_G	G	A.Conservative	2.323512	.817652	6445.3	7.995392	8.258076	502.923241		.420009
A09	201694P4_G	G	A.Conservative	1.629272	.995638	5337.5	17.080283	14.921479	572.619214		.420009
A09	208825P7_G	G	A.Conservative	4.222884	.994868	7129.7	8.785105	10.052949	407.754973		.420009
A09	209189P2_G	G	A.Conservative	2.231679	.992158	6277.1	40.75189	41.039127	499.423052		.420009
A09	210090P15_G	NOCALL	D.Low Probability	1.728092	.229133	5515.6	2.955857	1.474522	533.06276		.753945
A10	201322P9_G	G	A.Conservative	3.123734	.911708	6445.3	7.997885	9.152581	496.157252		.41364
A10	201694P4_G	NOCALL	D.Low Probability	1.180508	.993356	5337.5	40.990806	16.423379	545.754292		.961154
A10	208825P7_G	G	A.Conservative	4.21067	.996236	7129.7	6.870113	10.541037	462.389046		.41364
A10	209189P2_G	G	A.Conservative	3.239897	.997135	6277.1	21.56707	24.121466	480.379838		.41364
A10	210090P15_G	NOCALL	I.Bad Spectrum	0	0	0	0	0	0		0
A11	201322P9_G	G	A.Conservative	2.368508	.986553	6445.3	10.410675	10.093874	511.242919		.411758
A11	201694P4_G	G	A.Conservative	1.868227	.996605	5337.5	22.769708	18.790617	570.158403		.411758
A11	208825P7_G	G	A.Conservative	3.833929	.997673	7129.7	12.4045	13.353725	415.630903		.411758
A11	209189P2_G	G	A.Conservative	2.370763	.99613	6277.1	47.438022	44.869935	498.701556		.411758
A11	210090P15_G	NOCALL	I.Bad Spectrum	0	0	0	0	0	0		0
A12	201322P9_G	G	A.Conservative	-.952162	.99192	6445.3	9.657932	12.186431	627.408261		.332533
A12	201694P4_G	G	A.Conservative	-1.073105	.99762	5337.5	18.9786	20.227209	634.781188		.332533
A12	208825P7_G	G	A.Conservative	-1.11592	.992191	7129.7	7.364875	10.310633	521.754803		.332533
A12	209189P2_G	G	A.Conservative	-.922639	.999015	6277.1	41.519092	51.071989	616.583608		.332533
A12	210090P15_G	NOCALL	D.Low Probability	-1.410398	.919693	5515.6	11.709541	5.578099	581.699515		.789648
A13	201322P9_G	G	A.Conservative	2.034484	.993814	6445.3	11.432459	11.765902	577.788075		.397502
A13	201694P4_G	G	A.Conservative	1.973769	.994704	5337.5	14.486525	12.571695	612.271189		.397502
A13	208825P7_G	G	A.Conservative	3.01339	.996505	7129.7	7.635464	11.709978	465.183959		.397502
A13	209189P2_G	G	A.Conservative	2.042924	.996286	6277.1	40.781337	40.902179	566.730648		.397502
A13	210090P15_G	NOCALL	I.Bad Spectrum	0	0	0	0	0	0		0
A14	201322P9_G	G	A.Conservative	1.719843	.938163	6445.3	18.546658	9.414486	479.023499		.831536
A14	201694P4_G	G	A.Conservative	2.371806	.995919	5337.5	15.772327	13.105355	503.906537		.379018
A14	208825P7_G	G	A.Conservative	4.639009	.88298	7129.7	11.671747	8.897315	364.426014		.626481
A14	209189P2_G	G	A.Conservative	3.049249	.996602	6277.1	22.588395	21.738297	459.979348		.379018
A14	210090P15_G	NOCALL	D.Low Probability	1.364012	.602803	5515.6	9.652152	3.727223	522.824773		.951054
A15	201322P9_G	G	A.Conservative	3.615506	.904135	6445.3	9.980673	9.130592	441.123009		.390625
A15	201694P4_G	G	A.Conservative	2.76867	.992953	5337.5	22.400065	17.23189	452.486467		.390625
A15	208825P7_G	G	A.Conservative	5.333229	.99853	7129.7	8.569835	11.414722	416.459951		.390625
A15	209189P2_G	G	A.Conservative	3.574793	.995063	6277.1	43.326235	38.597986	435.005046		.390625
A15	210090P15_G	NOCALL	D.Low Probability	2.213113	.290229	5515.6	4.137428	1.862971	499.099741		.802085
A16	201322P9_G	G	A.Conservative	2.555198	.997156	6445.3	10.825439	12.499879	543.176202		.36911
A16	201694P4_G	G	A.Conservative	1.892891	.992149	5337.5	21.922742	21.040088	546.683467		.36911
A16	208825P7_G	G	A.Conservative	2.992562	.996367	7129.7	10.185155	15.747603	491.86439		.36911
A16	209189P2_G	G	A.Conservative	2.563839	.996748	6277.1	36.865642	41.412636	523.593144		.36911
A16	210090P15_G	NOCALL	I.Bad Spectrum	0	0	0	0	0	0		0
A17	201322P9_G	G	A.Conservative	1.25032	.992637	6445.3	15.477057	17.381647	534.052399		.368502
A17	201694P4_G	G	A.Conservative	1.03034	.995779	5337.5	34.210492	32.443838	539.56825		.368502
A17	208825P7_G	G	A.Conservative	2.50476	.998559	7129.7	12.985317	17.118549	500.204455		.368502
A17	209189P2_G	G	A.Conservative	1.262876	.993863	6277.1	59.822899	65.480119	521.117619		.368502
A17	210090P15_G	NOCALL	D.Low Probability	.59763	.215295	5515.6	3.060035	1.4035	575.376615		.819276
A18	201322P9_G	G	A.Conservative	-.113403	.990932	6445.3	21.967527	21.85325	589.786073		.404524
A18	201694P4_G	G	A.Conservative	-.036757	.998615	5337.5	54.172252	46.015337	605.767868		.404524
A18	208825P7_G	G	A.Conservative	1.027302	.998896	7129.7	23.000351	25.288186	565.460444		.404524
A18	209189P2_G	G	A.Conservative	-.087976	.995617	6277.1	92.452203	89.775122	574.287559		.404524
A18	210090P15_G	NOCALL	D.Low Probability	-.888653	.324074	5515.6	5.427135	2.046974	573.320622		.912134
A19	201322P9_G	G	A.Conservative	2.374144	.99729	6445.3	10.685419	10.318583	567.945737		.430399
A19	201694P4_G	G	A.Conservative	1.537144	.995587	5337.5	18.120062	14.94277	605.027928		.430399
A19	208825P7_G	G	A.Conservative	3.270227	.998593	7129.7	11.160536	14.675252	491.923639		.430399
A19	209189P2_G	G	A.Conservative	2.370664	.997757	6277.1	52.292706	49.29161	558.475241		.430399
A19	210090P15_G	G	B.Moderate	1.518995	.838971	5515.6	12.368022	6.76649	549.727296		.633534
A20	201322P9_G	G	A.Conservative	2.045507	.98792	6445.3	20.609952	11.126796	505.97171		.812546
A20	201694P4_G	NOCALL	D.Low Probability	1.449952	.992626	5337.5	42.4006	16.208961	571.719329		.976791
A20	208825P7_G	G	C.Aggressive	3.373456	.834935	7129.7	10.175975	5.050909	359.875928		.976791
A20	209189P2_G	G	A.Conservative	3.793103	.99828	6277.1	21.972441	21.996354	487.326652		.401574
A20	210090P15_G	NOCALL	D.Low Probability	1.645944	.235849	5515.6	3.890335	1.526811	517.3795		.976791
A21	201322P9_G	G	A.Conservative	2.646689	.996566	6445.3	10.056494	10.718696	474.374924		.376379
A21	201694P4_G	G	A.Conservative	1.725649	.996535	5337.5	28.651288	25.343015	529.78803		.376379
A21	208825P7_G	G	A.Conservative	4.280893	.998588	7129.7	12.208109	16.054548	407.403735		.376379
A21	209189P2_G	G	A.Conservative	2.658005	.9955	6277.1	45.934214	47.610972	462.191722		.376379
A21	210090P15_G	G	A.Conservative	1.721465	.993754	5515.6	12.522364	11.419164	532.945752		.376379
A22	201322P9_G	G	A.Conservative	1.857548	.994413	6445.3	14.501492	19.311838	567.453441		.328736
A22	201694P4_G	G	A.Conservative	1.512794	.994425	5337.5	32.060871	36.207487	586.470813		.328736
A22	208825P7_G	G	A.Conservative	1.542495	.997014	7129.7	13.711412	20.195326	495.031004		.328736
A22	209189P2_G	G	A.Conservative	1.850442	.993729	6277.1	52.814823	68.611937	555.422059		.328736
A22	210090P15_G	NOCALL	D.Low Probability	1.288686	.983033	5515.6	18.925882	7.230305	570.195239		.936021
A23	201322P9_G	NOCALL	I.Bad Spectrum	0	0	0	0	0	0		0
A23	201694P4_G	NOCALL	I.Bad Spectrum	0	0	0	0	0	0		0
A23	208825P7_G	NOCALL	I.Bad Spectrum	0	0	0	0	0	0		0
A23	209189P2_G	NOCALL	I.Bad Spectrum	0	0	0	0	0	0		0
A23	210090P15_G	NOCALL	I.Bad Spectrum	0	0	0	0	0	0		0
A24	201322P9_G	NOCALL	I.Bad Spectrum	0	0	0	0	0	0		0
A24	201694P4_G	NOCALL	I.Bad Spectrum	0	0	0	0	0	0		0
A24	208825P7_G	NOCALL	I.Bad Spectrum	0	0	0	0	0	0		0
A24	209189P2_G	NOCALL	I.Bad Spectrum	0	0	0	0	0	0		0
A24	210090P15_G	NOCALL	I.Bad Spectrum	0	0	0	0	0	0		0
B01	201322P9_G	NOCALL	I.Bad Spectrum	0	0	0	0	0	0		0
B01	201694P4_G	NOCALL	I.Bad Spectrum	0	0	0	0	0	0		0
B01	208825P7_G	NOCALL	I.Bad Spectrum	0	0	0	0	0	0		0
B01	209189P2_G	NOCALL	I.Bad Spectrum	0	0	0	0	0	0		0
B01	210090P15_G	NOCALL	I.Bad Spectrum	0	0	0	0	0	0		0
B02	201322P9_G	NOCALL	I.Bad Spectrum	0	0	0	0	0	0		0
B02	201694P4_G	NOCALL	I.Bad Spectrum	0	0	0	0	0	0		0
B02	208825P7_G	NOCALL	I.Bad Spectrum	0	0	0	0	0	0		0
B02	209189P2_G	NOCALL	I.Bad Spectrum	0	0	0	0	0	0		0
B02	210090P15_G	NOCALL	I.Bad Spectrum	0	0	0	0	0	0		0
B03	201322P9_G	G	A.Conservative	1.882966	.992676	6445.3	15.366963	16.42132	633.724466		.404902
B03	201694P4_G	G	A.Conservative	1.321122	.997226	5337.5	31.944216	28.824845	648.052501		.404902
B03	208825P7_G	G	A.Conservative	2.814137	.998919	7129.7	7.500106	17.882283	518.834117		.404902
B03	209189P2_G	G	A.Conservative	1.894707	.99788	6277.1	76.503804	79.702926	616.601456		.404902
B03	210090P15_G	G	B.Moderate	1.52232	.979569	5515.6	8.497465	7.881123	604.986735		.404902
B04	201322P9_G	G	A.Conservative	1.983257	.996032	6445.3	11.46651	12.378312	599.492191		.382097
B04	201694P4_G	G	A.Conservative	1.631082	.992175	5337.5	16.217666	14.765952	608.699507		.382097
B04	208825P7_G	G	A.Conservative	2.541751	.99704	7129.7	9.901243	15.447517	509.731344		.382097
B04	209189P2_G	G	A.Conservative	1.976557	.998405	6277.1	54.666573	57.515468	578.525103		.382097
B04	210090P15_G	G	C.Aggressive	1.645425	.993579	5515.6	12.089652	5.98654	586.155702		.793612
B05	201322P9_G	G	A.Conservative	1.96201	.990531	6445.3	12.620823	11.755287	517.234321		.390616
B05	201694P4_G	G	A.Conservative	.991382	.993138	5337.5	21.713196	17.078529	564.2337		.390616
B05	208825P7_G	G	A.Conservative	3.110896	.995995	7129.7	9.167648	12.117179	414.224226		.390616
B05	209189P2_G	G	A.Conservative	1.908026	.995675	6277.1	45.745339	41.517961	512.425508		.390616
B05	210090P15_G	NOCALL	D.Low Probability	1.016309	.265134	5515.6	4.794661	1.732655	529.476557		.986309
B06	201322P9_G	G	A.Conservative	.994597	.992951	6445.3	15.943941	17.821144	555.04895		.363903
B06	201694P4_G	G	A.Conservative	.501162	.996778	5337.5	30.908882	29.56217	588.868045		.363903
B06	208825P7_G	G	A.Conservative	1.917188	.995473	7129.7	13.285941	16.390884	411.230013		.363903
B06	209189P2_G	G	A.Conservative	1.003426	.997594	6277.1	55.089662	60.125438	540.574433		.363903
B06	210090P15_G	NOCALL	D.Low Probability	.108418	.261969	5515.6	3.162444	1.698047	594.100191		.889695
B07	201322P9_G	G	A.Conservative	1.856998	.994659	6445.3	12.845685	12.765998	447.540397		.420304
B07	201694P4_G	G	A.Conservative	1.209196	.993443	5337.5	27.449389	23.03185	561.277703		.420304
B07	208825P7_G	G	A.Conservative	4.614984	.993784	7129.7	10.763433	11.875897	307.407716		.420304
B07	209189P2_G	G	A.Conservative	1.858127	.994672	6277.1	39.107653	37.885251	443.560254		.420304
B07	210090P15_G	NOCALL	D.Low Probability	.431378	.992289	5515.6	20.852254	7.561357	573.601655		.968195
B08	201322P9_G	G	A.Conservative	1.925576	.995166	6445.3	16.703728	20.3223	634.054749		.343565
B08	201694P4_G	G	A.Conservative	1.250999	.994527	5337.5	27.543076	28.333562	625.145467		.343565
B08	208825P7_G	G	A.Conservative	1.979779	.996791	7129.7	10.296584	18.524344	525.449457		.343565
B08	209189P2_G	G	A.Conservative	1.916807	.994996	6277.1	46.745896	55.449563	618.346255		.343565
B08	210090P15_G	NOCALL	D.Low Probability	1.280083	.230972	5515.6	2.564126	1.543251	552.98642		.784841
B09	201322P9_G	G	A.Conservative	3.210876	.991724	6445.3	14.774883	12.296285	523.538039		.446542
B09	201694P4_G	G	A.Conservative	2.444614	.998396	5337.5	34.20601	24.004291	547.096234		.446542
B09	208825P7_G	G	A.Conservative	4.038322	.995595	7129.7	14.990163	15.948055	451.403988		.446542
B09	209189P2_G	G	A.Conservative	3.19009	.994836	6277.1	50.334949	40.813217	515.446388		.446542
B09	210090P15_G	NOCALL	D.Low Probability	1.976146	.256833	5515.6	3.759197	1.649817	513.234389		.779979
B10	201322P9_G	G	A.Conservative	2.199605	.989566	6445.3	11.615775	12.274518	497.421571		.398116
B10	201694P4_G	G	A.Conservative	1.569825	.995487	5337.5	29.78522	26.581828	536.394306		.398116
B10	208825P7_G	G	A.Conservative	3.493218	.995244	7129.7	13.765368	16.137938	427.88523		.398116
B10	209189P2_G	G	A.Conservative	2.207795	.992992	6277.1	48.844076	50.30916	484.964455		.398116
B10	210090P15_G	NOCALL	D.Low Probability	1.1962	.573207	5515.6	9.154733	3.563592	543.380474		.941199
B11	201322P9_G	G	A.Conservative	2.511384	.991983	6445.3	20.156601	20.545154	492.320677		.413752
B11	201694P4_G	G	A.Conservative	2.074211	.992672	5337.5	50.681928	44.286068	551.444021		.413752
B11	208825P7_G	G	A.Conservative	2.72969	.99803	7129.7	17.815466	20.001639	434.585685		.413752
B11	209189P2_G	G	A.Conservative	2.509176	.995806	6277.1	72.468382	72.151087	478.833107		.413752
B11	210090P15_G	NOCALL	D.Low Probability	1.601559	.272325	5515.6	4.41543	1.784103	541.380808		.847732
B12	201322P9_G	G	A.Conservative	-.14028	.990887	6445.3	18.996884	19.844598	591.637137		.403546
B12	201694P4_G	G	A.Conservative	-.069531	.998866	5337.5	40.2393	35.618757	620.788538		.403546
B12	208825P7_G	G	A.Conservative	.512849	.996637	7129.7	17.90003	20.714289	506.116695		.403546
B12	209189P2_G	G	A.Conservative	-.143622	.997672	6277.1	73.679093	75.063412	582.922323		.403546
B12	210090P15_G	NOCALL	D.Low Probability	-.075014	.699729	5515.6	10.830622	4.273278	561.026114		.878852
B13	201322P9_G	G	A.Conservative	2.302829	.997027	6445.3	17.691706	15.509387	565.758073		.373662
B13	201694P4_G	G	A.Conservative	1.823522	.995315	5337.5	30.199271	22.027574	603.220895		.373662
B13	208825P7_G	G	A.Conservative	3.596712	.996637	7129.7	14.293797	15.712567	464.49064		.373662
B13	209189P2_G	G	A.Conservative	2.307355	.996726	6277.1	62.802932	53.516518	551.125866		.373662
B13	210090P15_G	NOCALL	D.Low Probability	1.718959	.991249	5515.6	15.854694	6.094645	567.971898		.892964
B14	201322P9_G	G	A.Conservative	2.253741	.994685	6445.3	20.321297	12.85066	491.683422		.68629
B14	201694P4_G	G	A.Conservative	1.418481	.993492	5337.5	33.405769	28.761022	551.263123		.398139
B14	208825P7_G	G	A.Conservative	3.804252	.996836	7129.7	7.949984	14.124057	386.386816		.398139
B14	209189P2_G	G	A.Conservative	2.16976	.993239	6277.1	46.118753	46.160681	490.655914		.398139
B14	210090P15_G	NOCALL	D.Low Probability	2.285137	.830803	5515.6	12.053483	5.06774	514.086681		.927604
B15	201322P9_G	G	A.Conservative	3.964868	.996281	6445.3	18.58456	18.698809	475.834761		.386291
B15	201694P4_G	G	A.Conservative	2.925152	.995132	5337.5	62.545093	53.484834	541.380711		.386291
B15	208825P7_G	G	A.Conservative	4.989346	.996299	7129.7	18.904928	21.082398	432.763746		.386291
B15	209189P2_G	G	A.Conservative	3.962776	.995256	6277.1	70.243354	68.938809	463.361306		.386291
B15	210090P15_G	NOCALL	D.Low Probability	3.291101	.342754	5515.6	5.839065	2.161522	535.830382		.956883
B16	201322P9_G	G	A.Conservative	2.505457	.994625	6445.3	21.55709	17.810433	583.84959		.465854
B16	201694P4_G	G	A.Conservative	2.096192	.99673	5337.5	63.308788	44.31524	623.791191		.465854
B16	208825P7_G	G	A.Conservative	2.955199	.996878	7129.7	26.196841	24.031025	595.252209		.465854
B16	209189P2_G	G	A.Conservative	2.507358	.998064	6277.1	80.832574	65.113668	569.092982		.465854
B16	210090P15_G	NOCALL	D.Low Probability	1.661088	.145855	5515.6	2.740906	1.00826	570.800626		.951111
B17	201322P9_G	G	A.Conservative	1.932364	.990866	6445.3	22.844872	22.888515	501.874143		.405806
B17	201694P4_G	G	A.Conservative	1.380046	.994367	5337.5	71.801593	61.4705	525.798656		.405806
B17	208825P7_G	G	A.Conservative	3.281771	.997612	7129.7	22.372134	24.757524	446.29985		.405806
B17	209189P2_G	G	A.Conservative	1.927735	.996532	6277.1	86.325201	84.436895	488.635485		.405806
B17	210090P15_G	NOCALL	D.Low Probability	1.569667	.990218	5515.6	33.140362	11.367455	532.078897		.962138
B18	201322P9_G	G	A.Conservative	-.398999	.990191	6445.3	14.345142	16.854785	574.61641		.321687
B18	201694P4_G	G	A.Conservative	-.537941	.99661	5337.5	41.389313	41.05401	596.216117		.321687
B18	208825P7_G	G	A.Conservative	.588707	.998428	7129.7	13.249809	20.714217	542.949448		.321687
B18	209189P2_G	G	A.Conservative	-.400568	.997845	6277.1	50.972324	58.361251	559.055362		.321687
B18	210090P15_G	G	A.Conservative	-1.056872	.994868	5515.6	29.348932	17.291868	588.943992		.708984
B19	201322P9_G	G	A.Conservative	2.586203	.994277	6445.3	24.803362	26.490047	504.460912		.418543
B19	201694P4_G	G	A.Conservative	2.164486	.993715	5337.5	68.96377	62.816146	533.37654		.418543
B19	208825P7_G	G	A.Conservative	3.850633	.995406	7129.7	24.551981	28.91316	464.770668		.418543
B19	209189P2_G	G	A.Conservative	2.586188	.994893	6277.1	77.496446	80.805747	490.465182		.418543
B19	210090P15_G	NOCALL	D.Low Probability	1.471868	.204339	5515.6	3.004728	1.347791	577.93714		.749387
B20	201322P9_G	G	A.Conservative	1.71482	.997045	6445.3	14.865717	19.886492	608.70407		.336731
B20	201694P4_G	G	A.Conservative	1.390718	.99849	5337.5	46.212318	53.129121	576.745843		.336731
B20	208825P7_G	G	A.Conservative	2.480276	.995922	7129.7	14.157814	20.804864	505.735428		.336731
B20	209189P2_G	G	A.Conservative	1.707638	.996713	6277.1	54.335219	71.038137	591.031834		.336731
B20	210090P15_G	NOCALL	D.Low Probability	1.174767	.985066	5515.6	19.142782	8.075582	562.12301		.873892
B21	201322P9_G	G	A.Conservative	4.243175	.99193	6445.3	14.551866	15.094159	419.599411		.359823
B21	201694P4_G	G	A.Conservative	2.875019	.991602	5337.5	31.491692	27.535483	454.236049		.359823
B21	208825P7_G	G	A.Conservative	6.28429	.996622	7129.7	14.436933	16.684897	374.827672		.359823
B21	209189P2_G	G	A.Conservative	4.251708	.991907	6277.1	45.67752	46.15953	408.406412		.359823
B21	210090P15_G	G	A.Conservative	3.01633	.989692	5515.6	20.680951	18.583029	454.866415		.359823
B22	201322P9_G	G	A.Conservative	1.855552	.995255	6445.3	17.003621	20.419474	568.233723		.35484
B22	201694P4_G	G	A.Conservative	1.322394	.998118	5337.5	56.430685	57.31072	567.881101		.35484
B22	208825P7_G	G	A.Conservative	3.266973	.998107	7129.7	18.281979	24.338995	528.622948		.35484
B22	209189P2_G	G	A.Conservative	1.854698	.994513	6277.1	68.135503	79.783236	552.160633		.35484
B22	210090P15_G	G	A.Conservative	1.395482	.992914	5515.6	20.152226	21.029198	576.842406		.35484
B23	201322P9_G	NOCALL	I.Bad Spectrum	0	0	0	0	0	0		0
B23	201694P4_G	NOCALL	I.Bad Spectrum	0	0	0	0	0	0		0
B23	208825P7_G	NOCALL	I.Bad Spectrum	0	0	0	0	0	0		0
B23	209189P2_G	NOCALL	I.Bad Spectrum	0	0	0	0	0	0		0
B23	210090P15_G	NOCALL	I.Bad Spectrum	0	0	0	0	0	0		0
B24	201322P9_G	NOCALL	I.Bad Spectrum	0	0	0	0	0	0		0
B24	201694P4_G	NOCALL	I.Bad Spectrum	0	0	0	0	0	0		0
B24	208825P7_G	NOCALL	I.Bad Spectrum	0	0	0	0	0	0		0
B24	209189P2_G	NOCALL	I.Bad Spectrum	0	0	0	0	0	0		0
B24	210090P15_G	NOCALL	I.Bad Spectrum	0	0	0	0	0	0		0
C01	201322P9_G	G	A.Conservative	.234798	.993677	6445.3	13.420146	11.389062	585.918788		.500124
C01	201694P4_G	NOCALL	D.Low Probability	.750763	.996054	5337.5	29.764286	13.615245	611.32963		.800662
C01	208825P7_G	G	A.Conservative	2.429077	.972475	7129.7	4.531249	9.763107	387.477744		.32278
C01	209189P2_G	G	A.Conservative	1.920083	.997055	6277.1	12.742793	15.501469	524.483745		.32278
C01	210090P15_G	NOCALL	D.Low Probability	.703173	.479491	5515.6	6.299156	2.962819	599.464288		.800662
C02	201322P9_G	G	A.Conservative	2.591773	.997336	6445.3	12.780602	12.529205	520.734607		.416532
C02	201694P4_G	G	A.Conservative	2.066622	.993887	5337.5	22.720902	18.717813	592.404382		.416532
C02	208825P7_G	G	A.Conservative	3.388972	.99762	7129.7	11.109462	13.631726	447.155989		.416532
C02	209189P2_G	G	A.Conservative	2.646689	.995893	6277.1	40.56879	38.741154	514.765265		.416532
C02	210090P15_G	NOCALL	D.Low Probability	1.787098	.207479	5515.6	3.836138	1.352897	566.192728		1.013188
C03	201322P9_G	G	A.Conservative	2.311288	.854146	6445.3	7.785312	8.580527	512.16562		.345362
C03	201694P4_G	NOCALL	D.Low Probability	2.822007	.993765	5337.5	31.277109	13.820376	538.525729		.786836
C03	208825P7_G	G	A.Conservative	3.999943	.999108	7129.7	7.636365	15.691381	442.46118		.345362
C03	209189P2_G	G	A.Conservative	2.384641	.994956	6277.1	25.812695	27.618151	502.439394		.345362
C03	210090P15_G	NOCALL	D.Low Probability	2.953362	.500907	5515.6	6.813691	3.089858	552.751457		.786836
C04	201322P9_G	G	A.Conservative	2.255398	.993737	6445.3	12.546733	14.127867	605.768618		.389642
C04	201694P4_G	G	A.Conservative	1.522831	.996407	5337.5	34.192236	32.125018	651.890167		.389642
C04	208825P7_G	G	A.Conservative	3.778394	.999141	7129.7	10.895618	17.687056	503.810964		.389642
C04	209189P2_G	G	A.Conservative	2.223572	.994907	6277.1	53.272432	58.385339	591.476425		.389642
C04	210090P15_G	NOCALL	D.Low Probability	2.233289	.186752	5515.6	3.596545	1.286817	529.327885		.978495
C05	201322P9_G	G	A.Conservative	1.313969	.997559	6445.3	8.917139	10.026455	589.630718		.367716
C05	201694P4_G	G	A.Conservative	1.06943	.99197	5337.5	19.049571	18.007999	622.682907		.367716
C05	208825P7_G	G	A.Conservative	1.947786	.998639	7129.7	7.18396	14.591963	474.095347		.367716
C05	209189P2_G	G	A.Conservative	1.332424	.995603	6277.1	42.950996	47.041298	575.740352		.367716
C05	210090P15_G	NOCALL	D.Low Probability	.755503	.453727	5515.6	6.689645	2.797224	608.927777		.941132
C06	201322P9_G	G	A.Conservative	1.063887	.99451	6445.3	16.194066	17.30203	571.267422		.376088
C06	201694P4_G	G	A.Conservative	.684276	.996208	5337.5	31.417078	28.019265	600.497619		.376088
C06	208825P7_G	G	A.Conservative	1.867451	.997177	7129.7	11.710725	18.434027	540.367569		.376088
C06	209189P2_G	G	A.Conservative	1.073866	.996237	6277.1	68.126568	70.836964	561.191919		.376088
C06	210090P15_G	NOCALL	D.Low Probability	.089652	.34422	5515.6	5.408715	2.16059	620.158325		.91429
C07	201322P9_G	G	A.Conservative	3.577703	.956143	6445.3	11.328442	9.635439	454.187624		.428993
C07	201694P4_G	G	A.Conservative	2.677491	.991231	5337.5	24.524111	17.174975	498.721111		.428993
C07	208825P7_G	G	A.Conservative	5.901736	.998178	7129.7	9.312723	11.59463	369.871188		.428993
C07	209189P2_G	G	A.Conservative	3.534082	.994354	6277.1	44.157286	36.474718	441.57316		.428993
C07	210090P15_G	NOCALL	I.Bad Spectrum	0	0	0	0	0	0		0
C08	201322P9_G	G	A.Conservative	2.684573	.991733	6445.3	20.263992	17.403164	541.892954		.401846
C08	201694P4_G	G	A.Conservative	2.250826	.998204	5337.5	58.469587	42.273312	566.869103		.401846
C08	208825P7_G	G	A.Conservative	3.601241	.997273	7129.7	19.502196	19.694867	494.1546		.401846
C08	209189P2_G	G	A.Conservative	2.685268	.99631	6277.1	89.344036	74.725891	527.737547		.401846
C08	210090P15_G	NOCALL	D.Low Probability	2.084486	.151602	5515.6	2.967265	1.050812	567.79486		.949884
C09	201322P9_G	G	A.Conservative	3.847678	.961432	6445.3	9.559128	9.724828	471.482143		.372342
C09	201694P4_G	G	A.Conservative	2.643391	.996919	5337.5	38.060386	31.982373	463.348044		.372342
C09	208825P7_G	G	A.Conservative	5.595949	.993704	7129.7	8.870699	11.487011	422.705116		.372342
C09	209189P2_G	G	A.Conservative	3.851108	.993288	6277.1	36.563338	36.143582	457.938511		.372342
C09	210090P15_G	NOCALL	D.Low Probability	2.193366	.151224	5515.6	2.277804	1.03191	532.980725		.783843
C10	201322P9_G	G	A.Conservative	3.522832	.988668	6445.3	14.883877	15.41718	512.484157		.412114
C10	201694P4_G	G	A.Conservative	2.861996	.99287	5337.5	30.838786	27.092147	523.698142		.412114
C10	208825P7_G	G	A.Conservative	5.342172	.998037	7129.7	14.375027	18.698241	490.72916		.412114
C10	209189P2_G	G	A.Conservative	3.537691	.993982	6277.1	55.014636	55.586251	497.789546		.412114
C10	210090P15_G	NOCALL	D.Low Probability	2.048052	.23026	5515.6	3.454614	1.503599	546.197975		.841753
C11	201322P9_G	G	A.Conservative	.825531	.997374	6445.3	13.203968	17.144944	601.659726		.323792
C11	201694P4_G	G	A.Conservative	.149313	.998002	5337.5	37.158214	40.840265	609.988694		.323792
C11	208825P7_G	G	A.Conservative	2.54038	.998176	7129.7	11.882088	26.270174	546.696583		.323792
C11	209189P2_G	G	A.Conservative	.823432	.996987	6277.1	57.702607	73.062322	587.645753		.323792
C11	210090P15_G	NOCALL	D.Low Probability	-.348677	.2967	5515.6	3.917401	1.902564	587.89369		.809388
C12	201322P9_G	G	A.Conservative	-1.412861	.862484	6445.3	10.781102	8.690498	537.611448		.582619
C12	201694P4_G	G	A.Conservative	-.298372	.848447	5337.5	3.929709	8.519143	473.355663		.243506
C12	208825P7_G	G	A.Conservative	-.124076	.994772	7129.7	4.535531	10.207537	504.45141		.3442
C12	209189P2_G	G	A.Conservative	-.652726	.935051	6277.1	3.929834	9.436086	552.803077		.243506
C12	210090P15_G	NOCALL	I.Bad Spectrum	0	0	0	0	0	0		0
C13	201322P9_G	G	A.Conservative	3.005705	.974505	6445.3	9.575715	9.840044	531.489593		.374726
C13	201694P4_G	G	A.Conservative	2.249502	.997199	5337.5	22.338461	18.67286	560.354663		.374726
C13	208825P7_G	G	A.Conservative	3.344392	.998548	7129.7	7.690078	14.728625	423.63592		.374726
C13	209189P2_G	G	A.Conservative	2.995592	.997086	6277.1	28.054853	27.957541	517.960644		.374726
C13	210090P15_G	NOCALL	I.Bad Spectrum	0	0	0	0	0	0		0
C14	201322P9_G	G	A.Conservative	2.987538	.995579	6445.3	17.961002	17.909266	516.136717		.412368
C14	201694P4_G	G	A.Conservative	2.12888	.993448	5337.5	54.054897	45.46643	540.335575		.412368
C14	208825P7_G	G	A.Conservative	4.033574	.996897	7129.7	19.865332	22.006729	517.811757		.412368
C14	209189P2_G	G	A.Conservative	2.978482	.997503	6277.1	71.57051	69.553301	509.973736		.412368
C14	210090P15_G	NOCALL	D.Low Probability	2.205454	.228241	5515.6	2.843287	1.498038	544.371709		.683951
C15	201322P9_G	G	A.Conservative	2.528529	.994746	6445.3	10.869242	13.148938	608.355072		.341859
C15	201694P4_G	G	A.Conservative	2.005928	.995915	5337.5	28.553158	28.899906	563.993951		.341859
C15	208825P7_G	G	A.Conservative	3.575858	.995713	7129.7	14.016273	18.904004	562.893525		.341859
C15	209189P2_G	G	A.Conservative	2.52926	.995874	6277.1	41.614511	49.013122	592.704693		.341859
C15	210090P15_G	NOCALL	I.Bad Spectrum	0	0	0	0	0	0		0
C16	201322P9_G	G	A.Conservative	2.330536	.993172	6445.3	16.668259	18.166612	550.57954		.375821
C16	201694P4_G	G	A.Conservative	2.106282	.993779	5337.5	37.06927	34.465721	566.651973		.375821
C16	208825P7_G	G	A.Conservative	3.377436	.996951	7129.7	17.542226	21.127029	459.808006		.375821
C16	209189P2_G	G	A.Conservative	2.351156	.997109	6277.1	74.080828	78.796153	539.231187		.375821
C16	210090P15_G	NOCALL	D.Low Probability	1.681569	.168176	5515.6	2.733581	1.133217	552.308032		.94354
C17	201322P9_G	G	A.Conservative	1.131585	.991482	6445.3	8.502649	9.959331	576.441696		.370729
C17	201694P4_G	G	A.Conservative	.444947	.994827	5337.5	28.011021	27.408888	576.22379		.370729
C17	208825P7_G	G	A.Conservative	2.474695	.997844	7129.7	9.294409	14.759998	499.388652		.370729
C17	209189P2_G	G	A.Conservative	1.159852	.997444	6277.1	42.064537	47.968939	561.412835		.370729
C17	210090P15_G	NOCALL	D.Low Probability	-.213482	.276332	5515.6	2.744213	1.777545	595.951472		.615963
C18	201322P9_G	G	A.Conservative	-.608728	.989936	6445.3	10.089123	10.40815	572.232436		.356548
C18	201694P4_G	G	A.Conservative	-1.037954	.998798	5337.5	29.101723	25.321826	537.463222		.356548
C18	208825P7_G	G	A.Conservative	.468198	.998313	7129.7	14.657996	22.208504	546.897121		.356548
C18	209189P2_G	G	A.Conservative	-.594866	.998522	6277.1	42.896547	43.108219	557.754727		.356548
C18	210090P15_G	NOCALL	D.Low Probability	-1.64596	.52782	5515.6	5.06714	3.256155	604.279796		.738067
C19	201322P9_G	G	A.Conservative	1.155858	.992896	6445.3	21.092461	13.444813	524.371328		.56202
C19	201694P4_G	G	A.Conservative	1.102737	.995849	5337.5	44.532119	40.450684	578.788695		.383372
C19	208825P7_G	G	A.Conservative	3.19134	.997866	7129.7	13.820163	20.232864	490.211744		.383372
C19	209189P2_G	G	A.Conservative	1.696395	.996442	6277.1	58.907502	61.792996	523.505802		.383372
C19	210090P15_G	NOCALL	D.Low Probability	1.7648	.989428	5515.6	16.938027	7.479331	539.582474		.858433
C20	201322P9_G	G	A.Conservative	3.211729	.996782	6445.3	17.635332	16.519238	489.661911		.395617
C20	201694P4_G	G	A.Conservative	2.566534	.997801	5337.5	61.169432	48.332894	536.903351		.395617
C20	208825P7_G	G	A.Conservative	4.418353	.996555	7129.7	18.470728	19.270642	418.241823		.395617
C20	209189P2_G	G	A.Conservative	3.210471	.995811	6277.1	72.384869	66.062397	475.859947		.395617
C20	210090P15_G	NOCALL	D.Low Probability	2.016215	.988103	5515.6	35.814629	12.975456	559.895279		.907151
C21	201322P9_G	G	A.Conservative	2.07259	.997463	6445.3	13.838668	16.273323	543.481102		.363793
C21	201694P4_G	G	A.Conservative	1.517203	.996901	5337.5	33.918216	34.424128	560.447022		.363793
C21	208825P7_G	G	A.Conservative	2.244002	.994436	7129.7	15.161894	19.571589	504.674098		.363793
C21	209189P2_G	G	A.Conservative	2.075598	.996546	6277.1	44.459362	51.116037	529.559726		.363793
C21	210090P15_G	NOCALL	D.Low Probability	1.779487	.992291	5515.6	24.935481	12.445425	546.420313		.804035
C22	201322P9_G	NOCALL	D.Low Probability	3.307338	.993009	6445.3	25.886758	11.47575	484.748881		.989604
C22	201694P4_G	G	A.Conservative	3.23077	.994909	5337.5	39.166341	28.099148	492.237699		.465645
C22	208825P7_G	G	A.Conservative	5.720351	.994518	7129.7	11.469568	14.707318	404.129219		.465645
C22	209189P2_G	G	A.Conservative	3.808374	.99294	6277.1	53.345899	44.639885	478.610827		.465645
C22	210090P15_G	NOCALL	I.Bad Spectrum	0	0	0	0	0	0		0
C23	201322P9_G	G	A.Conservative	.910278	.992488	6445.3	8.79424	10.267567	550.720299		.336476
C23	201694P4_G	NOCALL	D.Low Probability	-.463014	.994875	5337.5	40.186532	17.900237	589.152279		.797365
C23	208825P7_G	G	A.Conservative	2.480475	.998372	7129.7	8.987957	22.062739	521.141043		.336476
C23	209189P2_G	G	A.Conservative	.847774	.996593	6277.1	10.095023	11.47692	559.094592		.336476
C23	210090P15_G	NOCALL	D.Low Probability	-.279944	.227508	5515.6	3.222106	1.472336	553.822934		.797365
C24	201322P9_G	G	A.Conservative	-1.129571	.800565	6445.3	7.298334	8.084133	556.078174		.344419
C24	201694P4_G	NOCALL	D.Low Probability	-2.104582	.729179	5337.5	9.903242	4.491668	595.475428		.761912
C24	208825P7_G	NOCALL	D.Low Probability	-.425278	.636307	7129.7	6.563538	3.86316	436.233104		.761912
C24	209189P2_G	G	A.Conservative	-.989901	.994725	6277.1	10.965447	11.813422	606.061463		.344419
C24	210090P15_G	NOCALL	D.Low Probability	-2.024441	.552654	5515.6	7.278499	3.387173	564.516025		.761912
D01	201322P9_G	G	A.Conservative	2.479256	.833788	6445.3	7.719603	8.438893	463.296195		.361064
D01	201694P4_G	NOCALL	D.Low Probability	.915201	.995836	5337.5	40.283382	13.258472	560.116749		.95861
D01	208825P7_G	G	A.Conservative	3.473996	.840241	7129.7	10.585122	8.452615	474.905022		.551247
D01	209189P2_G	G	A.Conservative	2.23232	.991364	6277.1	15.596537	16.559863	511.854731		.361064
D01	210090P15_G	NOCALL	D.Low Probability	1.008052	.432103	5515.6	7.926826	2.689002	536.007548		.95861
D02	201322P9_G	G	A.Conservative	2.927487	.932453	6445.3	9.790359	9.371662	475.294264		.400404
D02	201694P4_G	NOCALL	D.Low Probability	1.118683	.916184	5337.5	18.50837	5.548814	570.114205		.988483
D02	208825P7_G	G	A.Conservative	4.435621	.814824	7129.7	5.183936	8.176543	432.132544		.400404
D02	209189P2_G	G	A.Conservative	2.753987	.993539	6277.1	14.203069	13.219894	505.168393		.400404
D02	210090P15_G	NOCALL	D.Low Probability	1.215928	.367698	5515.6	7.47998	2.308511	525.101964		.988483
D03	201322P9_G	G	A.Conservative	2.977239	.992622	6445.3	17.891306	17.289951	486.566648		.421136
D03	201694P4_G	G	A.Conservative	1.718316	.993813	5337.5	23.509345	19.165882	536.82026		.421136
D03	208825P7_G	G	A.Conservative	5.528083	.997976	7129.7	11.00147	13.771499	447.770507		.421136
D03	209189P2_G	G	A.Conservative	2.84561	.994286	6277.1	66.252242	62.400247	487.566921		.421136
D03	210090P15_G	NOCALL	D.Low Probability	1.684452	.557751	5515.6	10.04413	3.45731	514.005137		1.126295
D04	201322P9_G	G	A.Conservative	1.336793	.876049	6445.3	8.774661	8.828569	494.893059		.456084
D04	201694P4_G	G	A.Conservative	.815368	.997649	5337.5	18.684058	19.117913	575.452344		.343514
D04	208825P7_G	G	A.Conservative	3.535176	.997983	7129.7	4.776417	11.709291	438.514663		.343514
D04	209189P2_G	G	A.Conservative	1.637459	.996342	6277.1	27.626123	32.754664	524.689802		.343514
D04	210090P15_G	NOCALL	I.Bad Spectrum	0	0	0	0	0	0		0
D05	201322P9_G	G	A.Conservative	-.631706	.99613	6445.3	7.444412	10.156691	637.108074		.324276
D05	201694P4_G	G	A.Conservative	-1.379538	.993001	5337.5	17.42682	20.072643	604.85576		.324276
D05	208825P7_G	G	A.Conservative	.074002	.997804	7129.7	7.84004	14.993711	536.932908		.324276
D05	209189P2_G	G	A.Conservative	-.630304	.996184	6277.1	37.989576	50.526926	618.518659		.324276
D05	210090P15_G	NOCALL	D.Low Probability	-.918846	.126758	5515.6	1.629565	.861676	611.350486		.78119
D06	201322P9_G	G	A.Conservative	-2.106426	.972758	6445.3	10.757147	9.831289	615.3008		.456886
D06	201694P4_G	G	A.Conservative	-2.499329	.996458	5337.5	22.906729	27.758288	667.073782		.298859
D06	208825P7_G	G	A.Conservative	-2.08973	.97824	7129.7	4.468247	9.847698	621.91648		.298859
D06	209189P2_G	G	A.Conservative	-2.058121	.997144	6277.1	29.019888	40.648737	635.774952		.298859
D06	210090P15_G	NOCALL	D.Low Probability	-1.988371	.375579	5515.6	5.306865	2.349824	601.721207		.811751
D07	201322P9_G	G	A.Conservative	1.407421	.996053	6445.3	19.072894	19.688654	528.178511		.363526
D07	201694P4_G	G	A.Conservative	.770369	.995518	5337.5	53.356953	46.603669	566.663319		.363526
D07	208825P7_G	G	A.Conservative	2.150652	.994966	7129.7	16.14817	18.529128	535.426552		.363526
D07	209189P2_G	G	A.Conservative	1.414077	.993067	6277.1	62.833393	63.215656	513.367071		.363526
D07	210090P15_G	NOCALL	D.Low Probability	.416393	.259541	5515.6	3.513965	1.681131	591.755953		.925612
D08	201322P9_G	G	A.Conservative	1.826191	.993836	6445.3	11.323865	12.377906	535.370994		.386835
D08	201694P4_G	G	A.Conservative	1.32098	.993119	5337.5	37.279955	34.933302	537.664189		.386835
D08	208825P7_G	G	A.Conservative	2.759127	.998064	7129.7	9.721281	12.852589	477.897161		.386835
D08	209189P2_G	G	A.Conservative	1.804414	.994731	6277.1	51.57549	55.068166	520.226503		.386835
D08	210090P15_G	NOCALL	D.Low Probability	1.047029	.284904	5515.6	5.139144	1.808852	552.697736		.932094
D09	201322P9_G	G	A.Conservative	3.088658	.99205	6445.3	11.936612	11.905825	457.919336		.411521
D09	201694P4_G	G	A.Conservative	2.366548	.99409	5337.5	35.636094	30.348351	510.342487		.411521
D09	208825P7_G	G	A.Conservative	5.115938	.997324	7129.7	13.976201	16.82254	412.987847		.411521
D09	209189P2_G	G	A.Conservative	3.110047	.992582	6277.1	57.940255	56.414576	441.468765		.411521
D09	210090P15_G	NOCALL	D.Low Probability	1.73636	.439488	5515.6	7.506994	2.730442	523.973467		1.01247
D10	201322P9_G	G	A.Conservative	.82828	.993591	6445.3	16.514082	17.012778	560.665415		.416868
D10	201694P4_G	G	A.Conservative	.457366	.997206	5337.5	56.330625	49.143461	597.530031		.416868
D10	208825P7_G	G	A.Conservative	1.766215	.998377	7129.7	15.31466	19.643227	475.94053		.416868
D10	209189P2_G	G	A.Conservative	.834039	.99649	6277.1	60.685719	60.972093	545.696579		.416868
D10	210090P15_G	NOCALL	D.Low Probability	.08764	.985697	5515.6	15.220504	6.480368	579.67707		.892357
D11	201322P9_G	G	A.Conservative	.705292	.993499	6445.3	19.008792	21.366203	592.153913		.395013
D11	201694P4_G	G	A.Conservative	.17462	.99776	5337.5	54.586353	52.273472	581.02741		.395013
D11	208825P7_G	G	A.Conservative	1.608557	.998002	7129.7	16.474746	20.432154	586.027736		.395013
D11	209189P2_G	G	A.Conservative	.718361	.995787	6277.1	72.039182	79.042509	575.552127		.395013
D11	210090P15_G	NOCALL	D.Low Probability	-.545728	.996497	5515.6	21.357812	8.357176	619.146166		.988499
D12	201322P9_G	G	A.Conservative	-1.381298	.985106	6445.3	8.788392	10.648657	561.462431		.351638
D12	201694P4_G	G	A.Conservative	-.992968	.994514	5337.5	34.17638	35.132724	528.511755		.351638
D12	208825P7_G	G	A.Conservative	-.317785	.996803	7129.7	9.781154	13.1198	506.521568		.351638
D12	209189P2_G	G	A.Conservative	-1.360434	.997485	6277.1	36.851764	43.55659	541.34238		.351638
D12	210090P15_G	NOCALL	D.Low Probability	-1.82282	.326762	5515.6	5.179689	2.052435	596.843718		.922051
D13	201322P9_G	G	A.Conservative	1.079462	.992602	6445.3	22.177316	27.773567	543.725449		.403756
D13	201694P4_G	G	A.Conservative	1.160537	.997762	5337.5	82.70648	88.107236	592.092981		.403756
D13	208825P7_G	G	A.Conservative	1.439944	.99541	7129.7	21.711671	29.901758	492.353353		.403756
D13	209189P2_G	G	A.Conservative	1.088916	.995507	6277.1	82.560262	100.958945	529.948918		.403756
D13	210090P15_G	NOCALL	D.Low Probability	1.641908	.276646	5515.6	3.163862	1.76184	593.81884		.663746
D14	201322P9_G	G	A.Conservative	3.455494	.992789	6445.3	15.887909	16.456069	444.531406		.379036
D14	201694P4_G	G	A.Conservative	1.892787	.992259	5337.5	45.950067	40.398063	463.297935		.379036
D14	208825P7_G	G	A.Conservative	4.546342	.994289	7129.7	15.84955	18.201215	461.544951		.379036
D14	209189P2_G	G	A.Conservative	3.450454	.992568	6277.1	56.140291	56.703544	432.420422		.379036
D14	210090P15_G	NOCALL	D.Low Probability	2.006786	.985039	5515.6	27.747628	10.212862	501.370045		.909348
D15	201322P9_G	G	A.Conservative	2.420413	.992142	6445.3	15.642798	14.484615	523.447789		.448041
D15	201694P4_G	G	A.Conservative	2.083693	.997939	5337.5	49.126172	38.359648	565.616357		.448041
D15	208825P7_G	G	A.Conservative	3.294861	.996755	7129.7	20.617556	21.204713	493.309403		.448041
D15	209189P2_G	G	A.Conservative	2.41225	.994657	6277.1	71.309501	64.343198	509.958327		.448041
D15	210090P15_G	NOCALL	D.Low Probability	1.062588	.995746	5515.6	35.983439	14.301853	560.902889		.990332
D16	201322P9_G	G	A.Conservative	-.011283	.992218	6445.3	12.384082	16.608965	604.738712		.343017
D16	201694P4_G	G	A.Conservative	-.626393	.997112	5337.5	39.97313	45.694827	597.328496		.343017
D16	208825P7_G	G	A.Conservative	.958895	.9989	7129.7	13.558872	20.042781	541.593852		.343017
D16	209189P2_G	G	A.Conservative	.010262	.996784	6277.1	49.058051	64.237707	589.09766		.343017
D16	210090P15_G	NOCALL	D.Low Probability	-.87679	.83113	5515.6	10.931748	5.068724	600.921155		.814035
D17	201322P9_G	G	A.Conservative	.044032	.994021	6445.3	12.475361	14.610217	652.778323		.348472
D17	201694P4_G	G	A.Conservative	-.289837	.994367	5337.5	52.83521	52.130919	652.2416		.348472
D17	208825P7_G	G	A.Conservative	.538305	.997197	7129.7	9.695957	12.623007	515.147209		.348472
D17	209189P2_G	G	A.Conservative	.044897	.997533	6277.1	53.935	61.550238	637.095519		.348472
D17	210090P15_G	NOCALL	D.Low Probability	-1.123642	.851869	5515.6	11.576313	5.198428	626.584579		.744033
D18	201322P9_G	G	A.Conservative	-.06051	.99457	6445.3	9.874277	12.638283	633.350996		.339464
D18	201694P4_G	G	A.Conservative	-.446728	.995091	5337.5	14.78681	16.108156	604.815003		.339464
D18	208825P7_G	G	A.Conservative	.534199	.996932	7129.7	13.539532	19.141072	622.53748		.339464
D18	209189P2_G	G	A.Conservative	-.0502	.998265	6277.1	31.373932	39.190549	616.156597		.339464
D18	210090P15_G	NOCALL	D.Low Probability	-1.693267	.333485	5515.6	2.823091	2.129796	564.296828		.700444
D19	201322P9_G	G	A.Conservative	2.848646	.989303	6445.3	15.759438	15.018283	460.87901		.410908
D19	201694P4_G	G	A.Conservative	1.986857	.99418	5337.5	53.694632	42.948264	530.237329		.410908
D19	208825P7_G	G	A.Conservative	5.568399	.99283	7129.7	17.277234	18.361583	367.255013		.410908
D19	209189P2_G	G	A.Conservative	2.852883	.9934	6277.1	67.493543	62.635772	454.429931		.410908
D19	210090P15_G	NOCALL	D.Low Probability	1.831825	.288023	5515.6	4.809682	1.840888	526.053614		.816394
D20	201322P9_G	G	A.Conservative	2.343224	.989207	6445.3	10.324798	9.929777	526.105218		.403517
D20	201694P4_G	G	A.Conservative	1.906326	.991342	5337.5	38.194222	30.963353	532.335232		.403517
D20	208825P7_G	G	A.Conservative	2.908096	.996754	7129.7	10.04861	17.252888	476.533481		.403517
D20	209189P2_G	G	A.Conservative	2.348819	.99561	6277.1	51.632033	48.375384	512.004357		.403517
D20	210090P15_G	NOCALL	D.Low Probability	1.110458	.98829	5515.6	24.476786	7.782056	533.481231		1.094412
D21	201322P9_G	G	A.Conservative	2.350187	.993851	6445.3	16.498443	18.569578	624.063133		.383422
D21	201694P4_G	NOCALL	D.Low Probability	.984742	.387832	5337.5	6.341508	2.453049	588.483248		.87874
D21	208825P7_G	NOCALL	I.Bad Spectrum	0	0	0	0	0	0		0
D21	209189P2_G	G	A.Conservative	2.118273	.99559	6277.1	19.922662	21.857333	619.022974		.383422
D21	210090P15_G	G	B.Moderate	1.212332	.867813	5515.6	17.591474	6.99016	550.512745		.87874
D22	201322P9_G	G	A.Conservative	-.590835	.99197	6445.3	22.930029	19.849156	653.963305		.462901
D22	201694P4_G	G	A.Conservative	-.69017	.994917	5337.5	50.26564	64.375639	629.636647		.284999
D22	208825P7_G	G	A.Conservative	1.830325	.99781	7129.7	9.158529	15.38823	636.383761		.284999
D22	209189P2_G	G	A.Conservative	.132879	.996786	6277.1	55.918395	82.624911	671.678482		.284999
D22	210090P15_G	NOCALL	D.Low Probability	-.892863	.995872	5515.6	41.08226	19.236973	642.529491		.820597
D23	201322P9_G	G	A.Conservative	-1.427217	.990085	6445.3	6.033135	12.622761	594.514349		.275932
D23	201694P4_G	G	A.Conservative	-1.933951	.995302	5337.5	7.859902	14.314746	566.032404		.275932
D23	208825P7_G	G	A.Conservative	-1.540949	.996165	7129.7	7.990195	18.861014	620.606615		.275932
D23	209189P2_G	G	A.Conservative	-1.322067	.995537	6277.1	12.728725	26.097701	572.193414		.275932
D23	210090P15_G	G	B.Moderate	-2.382685	.94997	5515.6	7.075166	7.699258	592.758401		.408294
D24	201322P9_G	G	A.Conservative	-2.901475	.998208	6445.3	8.403283	11.818094	649.315106		.303273
D24	201694P4_G	NOCALL	D.Low Probability	-3.314053	.370484	5337.5	4.595198	2.312442	594.781459		.75281
D24	208825P7_G	NOCALL	I.Bad Spectrum	0	0	0	0	0	0		0
D24	209189P2_G	G	A.Conservative	-3.104725	.999243	6277.1	15.731353	14.280934	641.922575		.4495
D24	210090P15_G	G	B.Moderate	-3.46477	.819044	5515.6	12.748223	6.576202	613.497869		.75281
E01	201322P9_G	G	A.Conservative	1.719277	.996007	6445.3	9.568763	10.861132	498.645889		.358299
E01	201694P4_G	NOCALL	D.Low Probability	1.07112	.987358	5337.5	16.319032	6.347964	578.760301		.979364
E01	208825P7_G	G	C.Aggressive	3.70763	.869769	7129.7	10.578438	5.244752	379.707406		.979364
E01	209189P2_G	G	A.Conservative	1.557155	.995369	6277.1	19.850615	21.95753	519.768276		.358299
E01	210090P15_G	NOCALL	D.Low Probability	1.178305	.778546	5515.6	11.930773	4.753264	544.110144		.979364
E02	201322P9_G	G	A.Conservative	2.180636	.995335	6445.3	15.962615	15.541904	556.748084		.405244
E02	201694P4_G	NOCALL	D.Low Probability	1.495548	.995094	5337.5	45.087426	16.419221	596.417696		.941563
E02	208825P7_G	G	A.Conservative	3.226796	.997651	7129.7	11.195848	13.786547	419.763439		.405244
E02	209189P2_G	G	A.Conservative	2.197294	.996446	6277.1	24.454932	23.184259	551.971334		.405244
E02	210090P15_G	NOCALL	D.Low Probability	1.745825	.252658	5515.6	4.270205	1.599811	551.182575		.941563
E03	201322P9_G	G	A.Conservative	2.311119	.991178	6445.3	9.662938	9.943069	551.306189		.390638
E03	201694P4_G	G	A.Conservative	2.321111	.996828	5337.5	13.70029	11.642673	556.308654		.390638
E03	208825P7_G	G	A.Conservative	2.065559	.996801	7129.7	7.681482	12.763172	478.875979		.390638
E03	209189P2_G	G	A.Conservative	2.326797	.996103	6277.1	39.922765	39.916204	538.585533		.390638
E03	210090P15_G	NOCALL	I.Bad Spectrum	0	0	0	0	0	0		0
E04	201322P9_G	G	A.Conservative	1.065128	.998166	6445.3	11.978659	14.183043	642.453151		.355204
E04	201694P4_G	G	A.Conservative	1.045767	.998207	5337.5	35.713105	35.94129	667.849145		.355204
E04	208825P7_G	G	A.Conservative	2.133831	.997767	7129.7	8.688564	12.052309	532.65364		.355204
E04	209189P2_G	G	A.Conservative	1.080416	.99739	6277.1	58.811575	67.939342	622.170648		.355204
E04	210090P15_G	NOCALL	D.Low Probability	.687773	.420455	5515.6	6.538118	2.630595	628.810317		.893891
E05	201322P9_G	G	A.Conservative	2.724032	.995177	6445.3	23.904983	23.230864	519.790934		.398865
E05	201694P4_G	G	A.Conservative	2.609534	.997821	5337.5	66.04821	54.475607	542.633278		.398865
E05	208825P7_G	G	A.Conservative	3.25705	.996667	7129.7	23.642588	25.484389	487.81283		.398865
E05	209189P2_G	G	A.Conservative	2.733136	.996459	6277.1	81.888805	77.609227	504.905211		.398865
E05	210090P15_G	G	A.Conservative	2.658682	.989325	5515.6	19.272905	16.319882	554.518589		.398865
E06	201322P9_G	G	A.Conservative	1.159716	.995773	6445.3	13.36468	12.056057	491.751568		.427145
E06	201694P4_G	G	A.Conservative	.336821	.994477	5337.5	45.542832	34.830882	550.01946		.427145
E06	208825P7_G	G	A.Conservative	3.330761	.997018	7129.7	8.070934	10.219453	405.917845		.427145
E06	209189P2_G	G	A.Conservative	1.170236	.998036	6277.1	64.941252	57.115159	476.312163		.427145
E06	210090P15_G	NOCALL	D.Low Probability	.000158	.994565	5515.6	23.480299	8.98775	583.425208		1.011033
E07	201322P9_G	G	A.Conservative	2.359115	.987997	6445.3	13.070419	11.742352	513.670353		.440633
E07	201694P4_G	G	A.Conservative	1.997458	.996123	5337.5	35.929826	27.411117	567.137906		.440633
E07	208825P7_G	G	A.Conservative	4.152311	.998392	7129.7	12.133514	16.669331	414.467814		.440633
E07	209189P2_G	G	A.Conservative	2.373547	.992695	6277.1	59.553737	52.177027	501.49474		.440633
E07	210090P15_G	NOCALL	D.Low Probability	1.357479	.448125	5515.6	6.440197	2.782228	530.662076		.949173
E08	201322P9_G	NOCALL	D.Low Probability	1.644674	.991808	6445.3	50.032986	23.223181	598.6307		.917325
E08	201694P4_G	G	A.Conservative	2.312163	.996668	5337.5	57.580328	48.290763	575.53057		.402552
E08	208825P7_G	G	A.Conservative	3.381694	.997225	7129.7	9.729218	10.802287	446.253577		.402552
E08	209189P2_G	G	A.Conservative	2.521326	.996734	6277.1	88.266416	85.275428	551.037718		.402552
E08	210090P15_G	G	A.Conservative	2.299342	.991272	5515.6	17.059044	14.694948	561.11898		.402552
E09	201322P9_G	G	A.Conservative	3.151854	.993972	6445.3	11.609047	13.390225	454.510425		.35713
E09	201694P4_G	G	A.Conservative	1.65224	.989822	5337.5	29.969309	29.031202	486.928758		.35713
E09	208825P7_G	G	A.Conservative	5.282812	.99774	7129.7	10.171431	13.061817	406.189696		.35713
E09	209189P2_G	G	A.Conservative	3.051087	.995093	6277.1	39.736292	44.645115	447.48044		.35713
E09	210090P15_G	NOCALL	D.Low Probability	1.984587	.356731	5515.6	6.280307	2.308172	543.867221		.954782
E10	201322P9_G	G	A.Conservative	2.000615	.986421	6445.3	14.345899	15.230513	488.471281		.346089
E10	201694P4_G	G	A.Conservative	1.31201	.992145	5337.5	40.325631	35.658253	514.001153		.346089
E10	208825P7_G	G	A.Conservative	3.752032	.996725	7129.7	15.137994	18.013523	423.166212		.346089
E10	209189P2_G	G	A.Conservative	2.00651	.994425	6277.1	61.104835	63.09787	476.122815		.346089
E10	210090P15_G	NOCALL	D.Low Probability	1.742886	.234377	5515.6	4.252757	1.558031	511.795427		.98101
E11	201322P9_G	G	A.Conservative	1.043803	.997067	6445.3	10.806289	13.585199	606.881673		.347683
E11	201694P4_G	G	A.Conservative	.357506	.994927	5337.5	36.024731	38.308936	641.500502		.347683
E11	208825P7_G	G	A.Conservative	1.710865	.997018	7129.7	11.484259	16.644183	524.771205		.347683
E11	209189P2_G	G	A.Conservative	1.042257	.998652	6277.1	49.430253	60.599435	590.000758		.347683
E11	210090P15_G	NOCALL	I.Bad Spectrum	0	0	0	0	0	0		0
E12	201322P9_G	G	A.Conservative	-.475889	.993813	6445.3	14.908288	17.153937	560.742391		.354157
E12	201694P4_G	G	A.Conservative	-.752761	.998452	5337.5	61.946737	60.074238	580.904764		.354157
E12	208825P7_G	G	A.Conservative	.237102	.996062	7129.7	14.840102	18.979309	549.834016		.354157
E12	209189P2_G	G	A.Conservative	-.469695	.994379	6277.1	76.338452	85.596239	542.552982		.354157
E12	210090P15_G	G	A.Conservative	-.747569	.991593	5515.6	28.638965	14.816519	594.914727		.656038
E13	201322P9_G	G	A.Conservative	.894408	.992385	6445.3	14.233046	14.809574	564.539933		.37905
E13	201694P4_G	G	A.Conservative	.6914	.996983	5337.5	57.404319	50.137554	568.253053		.37905
E13	208825P7_G	G	A.Conservative	1.950429	.998246	7129.7	13.987639	19.057906	492.947648		.37905
E13	209189P2_G	G	A.Conservative	.898265	.996519	6277.1	64.884837	65.748264	550.139692		.37905
E13	210090P15_G	NOCALL	D.Low Probability	.444194	.220531	5515.6	3.609984	1.463245	610.372915		.876062
E14	201322P9_G	G	A.Conservative	1.56137	.997261	6445.3	19.75955	18.885857	576.729976		.439433
E14	201694P4_G	G	A.Conservative	1.244153	.995699	5337.5	50.002507	40.378589	602.40588		.439433
E14	208825P7_G	G	A.Conservative	1.860251	.998225	7129.7	21.502192	22.798781	554.900925		.439433
E14	209189P2_G	G	A.Conservative	1.578537	.995518	6277.1	77.647932	72.351613	562.253859		.439433
E14	210090P15_G	NOCALL	D.Low Probability	.46448	.282084	5515.6	4.619047	1.778055	627.582799		.987788
E15	201322P9_G	G	A.Conservative	1.769733	.996877	6445.3	18.876692	21.063113	631.934707		.36485
E15	201694P4_G	G	A.Conservative	1.700477	.998274	5337.5	59.777954	56.977279	627.032337		.36485
E15	208825P7_G	G	A.Conservative	2.680231	.997317	7129.7	21.901205	26.99106	518.806865		.36485
E15	209189P2_G	G	A.Conservative	1.784168	.997182	6277.1	66.158214	72.065791	622.737151		.36485
E15	210090P15_G	NOCALL	D.Low Probability	1.23478	0	5515.6	.80288	.467029	610.848995		.572569
E16	201322P9_G	G	A.Conservative	2.093729	.991302	6445.3	11.425392	12.984446	501.683031		.355501
E16	201694P4_G	G	A.Conservative	1.383874	.994086	5337.5	37.725557	36.082324	490.079868		.355501
E16	208825P7_G	G	A.Conservative	3.934015	.998849	7129.7	10.633068	15.458944	429.88494		.355501
E16	209189P2_G	G	A.Conservative	2.095708	.996622	6277.1	48.662273	53.879565	487.209276		.355501
E16	210090P15_G	NOCALL	D.Low Probability	1.508926	.19884	5515.6	3.101073	1.323541	512.751743		.820949
E17	201322P9_G	G	A.Conservative	1.857342	.994226	6445.3	20.32713	20.164609	503.04304		.384653
E17	201694P4_G	G	A.Conservative	1.382302	.995382	5337.5	67.061229	56.282539	514.279612		.384653
E17	208825P7_G	G	A.Conservative	2.454593	.998383	7129.7	20.426273	22.517582	473.030039		.384653
E17	209189P2_G	G	A.Conservative	1.860159	.996615	6277.1	76.877456	74.339787	489.945594		.384653
E17	210090P15_G	NOCALL	D.Low Probability	.847686	.993818	5515.6	43.159781	16.794314	553.867044		.902928
E18	201322P9_G	G	A.Conservative	.113184	.996957	6445.3	15.315794	17.276607	555.893119		.340884
E18	201694P4_G	G	A.Conservative	-.404023	.998327	5337.5	57.178805	54.72776	576.69649		.340884
E18	208825P7_G	G	A.Conservative	.38779	.996837	7129.7	15.379809	19.248414	529.035358		.340884
E18	209189P2_G	G	A.Conservative	.117512	.996055	6277.1	62.171831	68.391342	540.719584		.340884
E18	210090P15_G	NOCALL	D.Low Probability	-1.181324	.093566	5515.6	1.601935	.699623	588.82459		.794993
E19	201322P9_G	G	A.Conservative	1.333982	.997206	6445.3	30.067764	17.149832	518.608101		.671047
E19	201694P4_G	G	A.Conservative	1.312419	.994422	5337.5	59.378856	45.796263	525.968124		.376729
E19	208825P7_G	G	A.Conservative	2.586702	.998143	7129.7	15.062777	19.499274	469.100623		.376729
E19	209189P2_G	G	A.Conservative	1.816573	.996122	6277.1	70.400208	62.96974	499.194148		.376729
E19	210090P15_G	NOCALL	D.Low Probability	.917824	.179102	5515.6	3.138958	1.209989	597.048971		.923206
E20	201322P9_G	G	A.Conservative	2.809193	.987457	6445.3	13.382297	11.570151	469.143776		.433053
E20	201694P4_G	G	A.Conservative	1.869251	.995497	5337.5	66.737365	48.790225	515.271299		.433053
E20	208825P7_G	G	A.Conservative	4.733082	.999057	7129.7	14.592798	17.453114	448.409376		.433053
E20	209189P2_G	G	A.Conservative	2.808097	.992103	6277.1	64.112122	54.025962	454.666346		.433053
E20	210090P15_G	NOCALL	D.Low Probability	1.19609	.989646	5515.6	19.453434	7.42831	544.202977		.858146
E21	201322P9_G	G	A.Conservative	1.204469	.995472	6445.3	25.750966	21.108226	568.168849		.525178
E21	201694P4_G	G	A.Conservative	1.543749	.997243	5337.5	36.830012	30.497494	567.931831		.343595
E21	208825P7_G	G	A.Conservative	3.505992	.998637	7129.7	13.25779	17.44237	500.926771		.343595
E21	209189P2_G	G	A.Conservative	2.438841	.996408	6277.1	55.794519	54.175447	542.8759		.343595
E21	210090P15_G	NOCALL	D.Low Probability	1.209262	.991562	5515.6	19.534925	8.484464	579.031393		.888292
E22	201322P9_G	G	A.Conservative	1.588177	.996026	6445.3	12.009307	11.365206	505.370697		.378048
E22	201694P4_G	G	A.Conservative	1.116897	.996028	5337.5	49.176665	38.72688	536.828265		.378048
E22	208825P7_G	G	A.Conservative	2.494206	.998565	7129.7	15.607923	16.570246	466.449537		.378048
E22	209189P2_G	G	A.Conservative	1.593323	.996988	6277.1	56.845868	52.314735	491.975904		.378048
E22	210090P15_G	NOCALL	D.Low Probability	.906075	.990785	5515.6	24.040563	11.584705	594.911705		.766992
E23	201322P9_G	G	A.Conservative	.439161	.991312	6445.3	15.461544	16.655193	569.546629		.381933
E23	201694P4_G	G	A.Conservative	-.36752	.994502	5337.5	19.091449	17.2855	610.253763		.381933
E23	208825P7_G	G	A.Conservative	1.711478	.997519	7129.7	16.963244	20.329803	543.292491		.381933
E23	209189P2_G	G	A.Conservative	.274913	.997968	6277.1	26.361875	27.659489	597.007515		.381933
E23	210090P15_G	G	B.Moderate	-.03337	.817416	5515.6	13.927386	6.61289	548.776841		.733397
E24	201322P9_G	G	A.Conservative	-2.091343	.822477	6445.3	6.65814	8.28069	601.139025		.328224
E24	201694P4_G	NOCALL	D.Low Probability	-2.597602	.585732	5337.5	6.464247	3.600505	584.765824		.759717
E24	208825P7_G	NOCALL	I.Bad Spectrum	0	0	0	0	0	0		0
E24	209189P2_G	G	A.Conservative	-2.287433	.995046	6277.1	12.602505	11.412734	608.668857		.448565
E24	210090P15_G	NOCALL	D.Low Probability	-2.694488	.431252	5515.6	4.647778	2.652144	527.112659		.759717
F01	201322P9_G	G	A.Conservative	1.30502	.995597	6445.3	11.518832	11.812774	624.487478		.379507
F01	201694P4_G	NOCALL	D.Low Probability	.270542	.994695	5337.5	48.408073	17.961499	607.083108		.955793
F01	208825P7_G	G	A.Conservative	2.196077	.998179	7129.7	5.927115	14.012936	509.970443		.379507
F01	209189P2_G	G	A.Conservative	1.164703	.998092	6277.1	23.8775	23.86786	635.302265		.379507
F01	210090P15_G	NOCALL	D.Low Probability	.312346	.597443	5515.6	9.601916	3.651217	601.193715		.955793
F02	201322P9_G	G	A.Conservative	1.024467	.987858	6445.3	10.622137	12.019003	538.463094		.367124
F02	201694P4_G	NOCALL	D.Low Probability	.641269	.806413	5337.5	11.974861	4.912146	591.08453		.806446
F02	208825P7_G	G	A.Conservative	1.84036	.858841	7129.7	13.116559	8.619182	416.857419		.681789
F02	209189P2_G	G	A.Conservative	1.011661	.997306	6277.1	10.921628	12.034613	588.243295		.367124
F02	210090P15_G	NOCALL	D.Low Probability	.62028	.491797	5515.6	7.185637	3.026836	565.613135		.806446
F03	201322P9_G	G	A.Conservative	1.562728	.993038	6445.3	11.683628	12.513316	572.372165		.416013
F03	201694P4_G	G	A.Conservative	.988856	.992213	5337.5	15.639169	14.210243	585.780914		.416013
F03	208825P7_G	G	A.Conservative	1.714419	.815078	7129.7	18.237161	8.216797	412.384904		.941473
F03	209189P2_G	G	A.Conservative	1.474648	.99681	6277.1	36.028137	37.646153	598.75479		.416013
F03	210090P15_G	NOCALL	D.Low Probability	.988137	.746955	5515.6	12.969599	4.565011	537.383397		.941473
F04	201322P9_G	G	A.Conservative	2.372771	.992248	6445.3	17.257004	17.681383	550.842568		.409728
F04	201694P4_G	G	A.Conservative	1.999094	.996356	5337.5	28.629562	24.810095	605.453521		.409728
F04	208825P7_G	G	A.Conservative	4.042454	.997371	7129.7	10.588744	12.482838	432.209404		.409728
F04	209189P2_G	G	A.Conservative	2.398769	.997594	6277.1	68.788987	68.710246	537.916994		.409728
F04	210090P15_G	NOCALL	D.Low Probability	1.233472	.276377	5515.6	4.871702	1.77856	568.760748		.982811
F05	201322P9_G	G	A.Conservative	1.832415	.996588	6445.3	13.04397	13.4728	570.011453		.386343
F05	201694P4_G	G	A.Conservative	1.106555	.996613	5337.5	25.534274	22.41286	620.420701		.386343
F05	208825P7_G	G	A.Conservative	3.675005	.998717	7129.7	9.298549	11.915827	444.48021		.386343
F05	209189P2_G	G	A.Conservative	1.792882	.996359	6277.1	53.845989	54.253199	553.70626		.386343
F05	210090P15_G	NOCALL	D.Low Probability	1.148266	.233894	5515.6	3.586311	1.507979	576.941735		.945654
F06	201322P9_G	G	A.Conservative	1.455287	.993314	6445.3	11.734305	16.101903	516.424772		.318991
F06	201694P4_G	G	A.Conservative	.689151	.995616	5337.5	19.693501	22.907473	551.75928		.318991
F06	208825P7_G	G	A.Conservative	3.423822	.966294	7129.7	6.113109	9.674929	432.404036		.318991
F06	209189P2_G	G	A.Conservative	1.453954	.993908	6277.1	46.693738	62.502299	508.734591		.318991
F06	210090P15_G	NOCALL	D.Low Probability	.764219	.421799	5515.6	5.806716	2.649944	521.72196		.824696
F07	201322P9_G	G	A.Conservative	2.085439	.993466	6445.3	14.415743	13.31375	598.569958		.452254
F07	201694P4_G	G	A.Conservative	1.606041	.995322	5337.5	48.16458	37.611096	574.325794		.452254
F07	208825P7_G	G	A.Conservative	2.860195	.997597	7129.7	13.209049	22.361187	592.436887		.452254
F07	209189P2_G	G	A.Conservative	2.087393	.997998	6277.1	67.653958	60.918632	580.70284		.452254
F07	210090P15_G	NOCALL	D.Low Probability	1.022782	.532623	5515.6	8.255231	3.284278	577.822171		.8847
F08	201322P9_G	G	A.Conservative	1.532713	.996005	6445.3	10.296722	11.621426	630.859988		.361291
F08	201694P4_G	G	A.Conservative	1.272937	.996388	5337.5	30.653596	28.882707	614.893102		.361291
F08	208825P7_G	G	A.Conservative	2.915042	.997047	7129.7	9.717877	14.660581	515.9134		.361291
F08	209189P2_G	G	A.Conservative	1.528518	.994709	6277.1	44.018974	48.353748	613.99744		.361291
F08	210090P15_G	NOCALL	I.Bad Spectrum	0	0	0	0	0	0		0
F09	201322P9_G	G	A.Conservative	2.916384	.993633	6445.3	15.314264	14.134909	504.475378		.409974
F09	201694P4_G	G	A.Conservative	1.811192	.995792	5337.5	44.528316	34.378433	553.826215		.409974
F09	208825P7_G	G	A.Conservative	4.626661	.997437	7129.7	16.829425	18.690381	465.873208		.409974
F09	209189P2_G	G	A.Conservative	2.913458	.996389	6277.1	75.718846	68.020354	495.350318		.409974
F09	210090P15_G	NOCALL	D.Low Probability	1.984764	.189028	5515.6	4.380972	1.285028	532.438518		1.024888
F10	201322P9_G	G	A.Conservative	1.646113	.996126	6445.3	14.570756	17.091437	565.498737		.343756
F10	201694P4_G	G	A.Conservative	.717887	.996552	5337.5	14.905079	14.716237	626.503201		.343756
F10	208825P7_G	G	A.Conservative	2.565089	.997256	7129.7	10.655946	15.564748	540.784072		.343756
F10	209189P2_G	G	A.Conservative	1.503032	.998029	6277.1	23.360783	26.697887	596.196032		.343756
F10	210090P15_G	NOCALL	D.Low Probability	.663001	.233652	5515.6	3.993515	1.515706	578.41335		.977104
F11	201322P9_G	NOCALL	D.Low Probability	1.967742	.992307	6445.3	44.655143	19.610861	518.911276		1.011355
F11	201694P4_G	G	A.Conservative	1.844698	.996671	5337.5	43.43926	38.030123	515.0786		.410796
F11	208825P7_G	G	A.Conservative	4.279703	.997615	7129.7	10.757209	12.336678	430.101229		.410796
F11	209189P2_G	G	A.Conservative	2.668058	.99534	6277.1	66.988731	67.586475	453.901499		.410796
F11	210090P15_G	NOCALL	D.Low Probability	1.493874	.981833	5515.6	15.938466	6.11253	522.254513		1.011355
F12	201322P9_G	G	A.Conservative	-.381007	.995164	6445.3	12.715533	17.697592	577.392579		.308784
F12	201694P4_G	G	A.Conservative	-.979827	.997473	5337.5	18.366538	21.876421	565.054054		.308784
F12	208825P7_G	G	A.Conservative	.193012	.99405	7129.7	11.591585	17.779087	522.408176		.308784
F12	209189P2_G	G	A.Conservative	-.374764	.995093	6277.1	39.332585	53.463943	566.377084		.308784
F12	210090P15_G	NOCALL	D.Low Probability	-.730141	.17966	5515.6	2.65343	1.199474	583.413569		.78199
F13	201322P9_G	G	A.Conservative	3.178389	.995832	6445.3	16.769784	16.760924	538.590599		.380943
F13	201694P4_G	G	A.Conservative	2.221454	.996213	5337.5	56.700513	47.373302	534.303671		.380943
F13	208825P7_G	G	A.Conservative	4.415397	.995725	7129.7	16.010994	17.889859	493.391207		.380943
F13	209189P2_G	G	A.Conservative	3.190652	.995606	6277.1	71.107598	69.166494	525.710625		.380943
F13	210090P15_G	G	A.Conservative	2.335941	.993718	5515.6	16.180064	13.914081	539.49858		.380943
F14	201322P9_G	G	A.Conservative	1.904876	.997616	6445.3	13.516151	15.020323	616.488626		.347952
F14	201694P4_G	G	A.Conservative	1.422489	.996531	5337.5	49.507263	46.379382	617.978124		.347952
F14	208825P7_G	G	A.Conservative	2.294374	.998802	7129.7	11.365027	14.054986	566.926857		.347952
F14	209189P2_G	G	A.Conservative	1.909432	.997174	6277.1	48.832576	52.875267	601.575799		.347952
F14	210090P15_G	NOCALL	D.Low Probability	1.619774	.340688	5515.6	4.0263	2.160201	590.662932		.739233
F15	201322P9_G	G	A.Conservative	3.898696	.992815	6445.3	20.614872	20.459565	447.954323		.431203
F15	201694P4_G	G	A.Conservative	2.91078	.994116	5337.5	45.186025	37.928322	483.114462		.431203
F15	208825P7_G	G	A.Conservative	5.309734	.996242	7129.7	20.515771	22.569542	442.165623		.431203
F15	209189P2_G	G	A.Conservative	3.894183	.996036	6277.1	55.599165	53.805688	438.431188		.431203
F15	210090P15_G	NOCALL	D.Low Probability	2.494517	.989813	5515.6	23.644625	10.406474	494.453751		.896296
F16	201322P9_G	G	A.Conservative	1.026979	.996161	6445.3	33.192596	23.508764	595.869399		.626333
F16	201694P4_G	G	A.Conservative	.855445	.995039	5337.5	58.934043	54.715751	573.777062		.368152
F16	208825P7_G	G	A.Conservative	2.629203	.997141	7129.7	15.123418	19.465058	572.124797		.368152
F16	209189P2_G	G	A.Conservative	1.307002	.996292	6277.1	72.274626	76.945042	560.224241		.368152
F16	210090P15_G	NOCALL	D.Low Probability	.846057	.367742	5515.6	4.74889	2.357242	590.366835		.84014
F17	201322P9_G	NOCALL	D.Low Probability	1.591875	.994031	6445.3	56.412581	30.036907	571.54511		.842365
F17	201694P4_G	G	A.Conservative	1.394232	.996808	5337.5	53.723846	51.23859	586.6118		.397819
F17	208825P7_G	G	A.Conservative	2.494207	.997264	7129.7	15.198154	18.784935	500.075331		.397819
F17	209189P2_G	G	A.Conservative	1.722704	.994239	6277.1	80.40001	87.898645	539.715976		.397819
F17	210090P15_G	G	A.Conservative	1.662472	.996103	5515.6	21.555021	21.103098	567.393344		.397819
F18	201322P9_G	G	A.Conservative	-.150334	.995415	6445.3	12.808702	19.244161	503.459533		.346484
F18	201694P4_G	G	A.Conservative	-.897588	.994652	5337.5	41.585157	53.389016	518.908794		.346484
F18	208825P7_G	G	A.Conservative	1.239702	.998232	7129.7	13.420394	22.108783	515.880556		.346484
F18	209189P2_G	G	A.Conservative	-.141645	.997547	6277.1	44.923052	65.952615	489.461911		.346484
F18	210090P15_G	NOCALL	D.Low Probability	-1.238039	.108159	5515.6	1.598691	.781011	546.88254		.764214
F19	201322P9_G	G	A.Conservative	2.01579	.99792	6445.3	18.078062	18.063306	602.152606		.411302
F19	201694P4_G	G	A.Conservative	1.818073	.997202	5337.5	70.653778	59.623454	601.585924		.411302
F19	208825P7_G	G	A.Conservative	3.034991	.996509	7129.7	16.994226	18.855729	505.160236		.411302
F19	209189P2_G	G	A.Conservative	2.014417	.998039	6277.1	85.445448	83.220795	586.638184		.411302
F19	210090P15_G	NOCALL	D.Low Probability	1.850454	.980821	5515.6	20.468368	8.360775	575.027343		.912591
F20	201322P9_G	G	A.Conservative	2.333736	.990913	6445.3	30.468466	12.634648	477.865532		.850718
F20	201694P4_G	G	A.Conservative	2.078836	.99171	5337.5	44.478809	32.927513	497.321627		.408716
F20	208825P7_G	G	A.Conservative	4.333634	.997879	7129.7	11.472824	13.6301	429.612744		.408716
F20	209189P2_G	G	A.Conservative	2.927314	.995214	6277.1	53.055319	45.511663	462.810919		.408716
F20	210090P15_G	NOCALL	D.Low Probability	2.301042	.990443	5515.6	23.734303	7.986288	519.101599		.986946
F21	201322P9_G	G	A.Conservative	-.81039	.996853	6445.3	21.968935	19.428572	619.619991		.526488
F21	201694P4_G	G	A.Conservative	-1.365231	.998001	5337.5	16.393184	24.21866	508.765245		.23275
F21	208825P7_G	G	A.Conservative	.663452	.997696	7129.7	6.610879	15.247928	484.205995		.23275
F21	209189P2_G	G	A.Conservative	-1.165627	.997001	6277.1	25.009196	42.231877	543.620028		.23275
F21	210090P15_G	NOCALL	I.Bad Spectrum	0	0	0	0	0	0		0
F22	201322P9_G	G	A.Conservative	1.476346	.986803	6445.3	11.351483	13.320224	561.33597		.372764
F22	201694P4_G	G	A.Conservative	.40265	.997375	5337.5	45.367505	45.180413	596.144422		.372764
F22	208825P7_G	G	A.Conservative	3.010775	.997547	7129.7	11.085496	14.708497	510.980041		.372764
F22	209189P2_G	G	A.Conservative	1.452055	.994859	6277.1	49.870021	57.084302	549.324145		.372764
F22	210090P15_G	NOCALL	D.Low Probability	.844478	.994196	5515.6	25.997193	12.788975	558.932512		.90379
F23	201322P9_G	G	A.Conservative	1.437756	.997281	6445.3	17.877503	17.290179	532.990077		.407688
F23	201694P4_G	G	A.Conservative	.641975	.995902	5337.5	27.228023	22.222341	599.301983		.407688
F23	208825P7_G	G	A.Conservative	1.781463	.997821	7129.7	21.465324	23.074946	545.541099		.407688
F23	209189P2_G	G	A.Conservative	1.266101	.9976	6277.1	46.330802	43.662132	542.107794		.407688
F23	210090P15_G	NOCALL	D.Low Probability	.541185	.296127	5515.6	4.467491	1.878864	587.110378		.894832
F24	201322P9_G	G	A.Conservative	-.177557	.99162	6445.3	9.919604	10.872963	597.192181		.373167
F24	201694P4_G	NOCALL	D.Low Probability	-1.110916	.848019	5337.5	13.242006	5.215243	590.469888		1.010354
F24	208825P7_G	NOCALL	I.Bad Spectrum	0	0	0	0	0	0		0
F24	209189P2_G	G	A.Conservative	-.288237	.993735	6277.1	13.037495	13.917277	605.315621		.373167
F24	210090P15_G	NOCALL	D.Low Probability	-.747339	.525227	5515.6	7.977994	3.222239	561.269333		1.010354
G01	201322P9_G	G	A.Conservative	1.8913	.993086	6445.3	11.283492	11.783663	581.021848		.417043
G01	201694P4_G	NOCALL	D.Low Probability	1.42877	.98822	5337.5	28.653317	12.421008	586.490956		.863625
G01	208825P7_G	G	A.Conservative	2.8516	.997158	7129.7	8.461348	11.133493	449.216889		.417043
G01	209189P2_G	G	A.Conservative	1.958012	.996432	6277.1	33.266279	33.86598	579.797612		.417043
G01	210090P15_G	NOCALL	D.Low Probability	1.67141	.24448	5515.6	3.474528	1.550351	571.101404		.863625
G02	201322P9_G	G	A.Conservative	2.429824	.974263	6445.3	12.911072	9.804032	531.23589		.545269
G02	201694P4_G	NOCALL	D.Low Probability	1.937121	.993966	5337.5	20.91696	8.940303	554.725028		.849698
G02	208825P7_G	G	A.Conservative	3.824252	.868178	7129.7	14.79187	8.73701	374.761045		.849698
G02	209189P2_G	G	A.Conservative	2.039493	.99588	6277.1	13.280556	12.203311	564.205451		.421475
G02	210090P15_G	NOCALL	D.Low Probability	2.040398	.383989	5515.6	5.416684	2.391195	521.929876		.849698
G03	201322P9_G	G	A.Conservative	3.527901	.997834	6445.3	20.211404	13.175824	587.463065		.565776
G03	201694P4_G	NOCALL	D.Low Probability	3.064157	.99402	5337.5	47.13123	13.074288	574.269552		1.17348
G03	208825P7_G	G	B.Moderate	5.592391	.810089	7129.7	15.533036	6.519959	423.277328		1.17348
G03	209189P2_G	G	A.Conservative	3.487909	.997625	6277.1	83.243903	52.861204	577.107113		.565776
G03	210090P15_G	NOCALL	D.Low Probability	3.451957	.48456	5515.6	10.454108	2.988056	559.03198		1.17348
G04	201322P9_G	NOCALL	D.Low Probability	2.099688	.991163	6445.3	37.140208	18.475433	512.734988		.896349
G04	201694P4_G	G	A.Conservative	1.676246	.997419	5337.5	18.742474	14.694318	534.684627		.382517
G04	208825P7_G	G	A.Conservative	5.01206	.917267	7129.7	6.581815	9.19512	401.218288		.382517
G04	209189P2_G	G	A.Conservative	2.661467	.995478	6277.1	64.571582	59.145162	493.262487		.382517
G04	210090P15_G	NOCALL	D.Low Probability	1.535305	.195389	5515.6	2.967976	1.291162	491.27073		.896349
G05	201322P9_G	G	A.Conservative	1.021142	.989036	6445.3	24.313789	15.728207	567.993716		.640181
G05	201694P4_G	G	A.Conservative	.482938	.994711	5337.5	18.302463	18.837427	569.13959		.359098
G05	208825P7_G	G	A.Conservative	3.930184	.858187	7129.7	6.062471	8.607592	417.187674		.359098
G05	209189P2_G	G	A.Conservative	1.294605	.994411	6277.1	42.751208	50.567006	540.111509		.359098
G05	210090P15_G	NOCALL	D.Low Probability	.453571	.215078	5515.6	3.343276	1.396765	581.558071		.883105
G06	201322P9_G	G	A.Conservative	.415535	.993479	6445.3	20.883545	14.277966	592.439318		.631277
G06	201694P4_G	G	A.Conservative	.404034	.996493	5337.5	23.555191	25.765731	624.405778		.361789
G06	208825P7_G	G	A.Conservative	2.068508	.99826	7129.7	8.240292	16.878574	591.012999		.361789
G06	209189P2_G	G	A.Conservative	.591311	.996998	6277.1	48.936179	61.157798	598.775073		.361789
G06	210090P15_G	NOCALL	D.Low Probability	.028072	.348757	5515.6	4.604153	2.186729	585.482691		.852597
G07	201322P9_G	G	A.Conservative	2.175742	.997584	6445.3	8.394557	10.632981	541.350058		.374822
G07	201694P4_G	G	A.Conservative	1.677012	.995407	5337.5	23.460802	25.174008	566.598697		.374822
G07	208825P7_G	G	A.Conservative	2.285724	.814566	7129.7	5.093394	8.223233	445.364281		.374822
G07	209189P2_G	G	A.Conservative	2.108539	.99368	6277.1	36.340734	44.911682	528.082681		.374822
G07	210090P15_G	NOCALL	D.Low Probability	1.22943	.287701	5515.6	4.855822	1.8415	560.765601		.976145
G08	201322P9_G	G	A.Conservative	2.90369	.992679	6445.3	13.932433	14.036125	559.80655		.38457
G08	201694P4_G	G	A.Conservative	2.326714	.994537	5337.5	45.34616	38.614776	543.321219		.38457
G08	208825P7_G	G	A.Conservative	4.666088	.996769	7129.7	14.490223	16.226646	494.983808		.38457
G08	209189P2_G	G	A.Conservative	2.904646	.996335	6277.1	64.179685	63.021973	544.566384		.38457
G08	210090P15_G	NOCALL	D.Low Probability	2.566638	.990022	5515.6	25.929112	10.600388	535.068984		.864124
G09	201322P9_G	G	A.Conservative	4.356806	.989621	6445.3	13.515221	10.722079	448.715029		.440377
G09	201694P4_G	G	A.Conservative	3.40776	.994412	5337.5	40.459133	26.953454	497.581691		.440377
G09	208825P7_G	G	A.Conservative	6.622201	.99425	7129.7	12.6336	11.201451	369.317814		.440377
G09	209189P2_G	G	A.Conservative	4.387364	.993477	6277.1	58.853359	45.449843	435.499974		.440377
G09	210090P15_G	NOCALL	D.Low Probability	2.557829	.267189	5515.6	5.493956	1.734773	528.407838		1.131663
G10	201322P9_G	G	A.Conservative	2.002342	.996819	6445.3	15.043146	15.078523	605.090562		.397002
G10	201694P4_G	G	A.Conservative	1.323139	.997927	5337.5	39.224512	32.953033	583.331694		.397002
G10	208825P7_G	G	A.Conservative	3.545109	.997767	7129.7	13.38062	22.594126	534.156269		.397002
G10	209189P2_G	G	A.Conservative	1.987775	.997819	6277.1	75.221911	73.41518	587.585314		.397002
G10	210090P15_G	G	A.Conservative	1.55086	.994372	5515.6	11.751963	10.158563	544.382039		.397002
G11	201322P9_G	NOCALL	D.Low Probability	.422294	.996979	6445.3	23.012186	13.418357	580.795966		.801663
G11	201694P4_G	G	A.Conservative	.147679	.995493	5337.5	27.70238	31.326242	576.171348		.311888
G11	208825P7_G	G	A.Conservative	1.545029	.9984	7129.7	7.041212	16.661975	569.686225		.311888
G11	209189P2_G	G	A.Conservative	.729151	.995575	6277.1	49.184858	64.468676	577.700669		.311888
G11	210090P15_G	G	A.Conservative	.200172	.996113	5515.6	20.362635	23.684767	589.693506		.311888
G12	201322P9_G	G	A.Conservative	-.967505	.996612	6445.3	13.75004	15.185195	572.365599		.408889
G12	201694P4_G	G	A.Conservative	-1.039731	.999378	5337.5	20.879306	25.920279	558.48102		.287506
G12	208825P7_G	G	A.Conservative	-.3581	.997827	7129.7	9.519798	15.586013	555.579057		.287506
G12	209189P2_G	G	A.Conservative	-.663498	.995145	6277.1	34.864016	50.073394	542.756633		.287506
G12	210090P15_G	NOCALL	D.Low Probability	-1.581106	.395477	5515.6	4.603966	2.481249	565.813745		.782069
G13	201322P9_G	G	A.Conservative	2.225759	.988623	6445.3	22.166294	14.182068	443.074593		.558246
G13	201694P4_G	G	A.Conservative	2.24277	.991076	5337.5	43.068031	34.868377	469.966865		.404815
G13	208825P7_G	G	A.Conservative	6.555343	.997157	7129.7	10.540378	13.870594	369.643444		.404815
G13	209189P2_G	G	A.Conservative	3.721707	.994272	6277.1	58.56499	54.426503	408.565831		.404815
G13	210090P15_G	NOCALL	D.Low Probability	1.363535	.134517	5515.6	1.589068	.979668	485.157992		.775472
G14	201322P9_G	G	A.Conservative	2.32768	.997131	6445.3	16.968845	15.537567	548.000836		.420623
G14	201694P4_G	G	A.Conservative	1.934838	.995171	5337.5	53.167748	41.246634	605.648239		.420623
G14	208825P7_G	G	A.Conservative	2.935782	.992939	7129.7	15.317646	15.572303	499.895668		.420623
G14	209189P2_G	G	A.Conservative	2.328931	.993463	6277.1	70.300379	62.751538	532.095825		.420623
G14	210090P15_G	NOCALL	D.Low Probability	1.64132	.237467	5515.6	4.523148	1.549243	565.235511		1.021932
G15	201322P9_G	G	A.Conservative	3.265307	.993787	6445.3	25.059604	27.605465	563.54201		.424664
G15	201694P4_G	G	A.Conservative	3.205176	.998416	5337.5	65.648331	62.116395	566.212174		.424664
G15	208825P7_G	G	A.Conservative	3.4881	.992508	7129.7	28.054366	33.916723	538.517966		.424664
G15	209189P2_G	G	A.Conservative	3.265781	.997158	6277.1	88.658997	95.443466	547.529744		.424664
G15	210090P15_G	G	A.Conservative	3.232518	.994398	5515.6	13.183029	12.784882	587.202521		.424664
G16	201322P9_G	G	A.Conservative	1.008433	.990238	6445.3	11.19484	11.117322	640.521103		.464168
G16	201694P4_G	G	A.Conservative	1.390988	.995513	5337.5	8.735575	15.528511	598.31025		.237866
G16	208825P7_G	G	A.Conservative	3.582653	.999044	7129.7	3.053513	10.523239	427.799807		.237866
G16	209189P2_G	G	A.Conservative	1.913543	.997404	6277.1	9.800736	18.352521	553.416869		.237866
G16	210090P15_G	NOCALL	D.Low Probability	.200796	.558896	5515.6	3.999209	3.434696	654.233744		.464168
G17	201322P9_G	G	A.Conservative	1.872217	.996094	6445.3	16.840498	19.718662	511.194474		.414311
G17	201694P4_G	G	A.Conservative	1.107973	.994648	5337.5	71.243479	71.801726	554.38035		.414311
G17	208825P7_G	G	A.Conservative	2.842027	.994185	7129.7	15.660807	20.086667	444.167455		.414311
G17	209189P2_G	G	A.Conservative	1.868802	.997663	6277.1	77.406614	88.622071	499.001923		.414311
G17	210090P15_G	NOCALL	D.Low Probability	.651044	.992001	5515.6	31.361585	12.921372	564.886124		.949309
G18	201322P9_G	G	A.Conservative	-1.30753	.99014	6445.3	9.744316	13.412684	594.311118		.338697
G18	201694P4_G	G	A.Conservative	-1.664947	.997308	5337.5	35.128413	41.282408	583.804726		.338697
G18	208825P7_G	G	A.Conservative	-.666119	.997248	7129.7	9.517466	18.416334	533.875522		.338697
G18	209189P2_G	G	A.Conservative	-1.300803	.995298	6277.1	45.872955	61.664949	576.898091		.338697
G18	210090P15_G	NOCALL	D.Low Probability	-1.958434	.994281	5515.6	15.151125	7.752693	611.033373		.719521
G19	201322P9_G	G	A.Conservative	2.292768	.989809	6445.3	15.067377	15.552264	524.542457		.425523
G19	201694P4_G	G	A.Conservative	1.713495	.995251	5337.5	43.173131	37.70993	565.310667		.425523
G19	208825P7_G	G	A.Conservative	3.895447	.997141	7129.7	12.954442	14.803463	484.469923		.425523
G19	209189P2_G	G	A.Conservative	2.303317	.994572	6277.1	72.47135	72.942461	510.114208		.425523
G19	210090P15_G	NOCALL	D.Low Probability	1.71439	.219908	5515.6	3.487405	1.433702	532.226155		.917681
G20	201322P9_G	NOCALL	D.Low Probability	1.523273	.991958	6445.3	42.739942	19.305453	559.83892		.981293
G20	201694P4_G	G	A.Conservative	1.521329	.997244	5337.5	51.048488	48.502958	572.272922		.376737
G20	208825P7_G	G	A.Conservative	2.704361	.997094	7129.7	8.835227	11.04033	387.944464		.376737
G20	209189P2_G	G	A.Conservative	1.715819	.996279	6277.1	52.47095	57.592769	524.483414		.376737
G20	210090P15_G	G	A.Conservative	1.708599	.992576	5515.6	14.310349	13.97818	558.693241		.376737
G21	201322P9_G	G	A.Conservative	3.689904	.994129	6445.3	13.799319	13.44115	492.767807		.44034
G21	201694P4_G	G	A.Conservative	2.616337	.991894	5337.5	39.042958	32.280978	515.460325		.44034
G21	208825P7_G	G	A.Conservative	4.959023	.998276	7129.7	12.73583	15.591954	447.711536		.44034
G21	209189P2_G	G	A.Conservative	3.701211	.996732	6277.1	57.25874	54.410704	478.92214		.44034
G21	210090P15_G	NOCALL	D.Low Probability	1.775507	.769106	5515.6	11.025736	4.690088	547.411283		.853491
G22	201322P9_G	G	A.Conservative	2.101582	.990557	6445.3	27.314772	29.452813	534.529007		.457282
G22	201694P4_G	G	A.Conservative	1.383057	.997172	5337.5	56.360451	51.537412	594.627689		.457282
G22	208825P7_G	G	A.Conservative	3.787002	.998182	7129.7	14.253083	16.940409	450.69231		.457282
G22	209189P2_G	G	A.Conservative	2.076173	.994719	6277.1	96.683898	101.747231	519.042819		.457282
G22	210090P15_G	NOCALL	D.Low Probability	1.364231	.207395	5515.6	3.549577	1.360274	542.110962		1.034719
G23	201322P9_G	G	A.Conservative	1.717446	.996671	6445.3	12.212494	11.53698	498.732141		.466949
G23	201694P4_G	G	A.Conservative	1.000354	.990105	5337.5	16.483595	13.235706	643.596094		.466949
G23	208825P7_G	G	A.Conservative	2.891019	.996603	7129.7	11.606141	12.114895	397.482119		.466949
G23	209189P2_G	G	A.Conservative	1.593331	.994118	6277.1	17.198069	15.854141	549.32031		.466949
G23	210090P15_G	G	B.Moderate	.53655	.91401	5515.6	10.066944	7.424508	586.597672		.616886
G24	201322P9_G	G	A.Conservative	-2.319778	.963851	6445.3	16.680336	9.752339	628.596385		.754941
G24	201694P4_G	NOCALL	D.Low Probability	-2.460859	.53794	5337.5	6.800939	3.319899	603.500346		.754941
G24	208825P7_G	NOCALL	I.Bad Spectrum	0	0	0	0	0	0		0
G24	209189P2_G	NOCALL	D.Low Probability	-2.330826	.994941	6277.1	20.643704	11.750551	624.955268		.754941
G24	210090P15_G	NOCALL	D.Low Probability	-2.24009	.258561	5515.6	3.250863	1.634606	553.184361		.754941
H01	201322P9_G	G	A.Conservative	1.305857	.995585	6445.3	14.555508	16.538951	617.423199		.403908
H01	201694P4_G	G	A.Conservative	.755129	.999201	5337.5	16.485851	16.008865	663.338091		.403908
H01	208825P7_G	G	A.Conservative	1.859295	.996371	7129.7	10.713311	17.1519	518.32715		.403908
H01	209189P2_G	G	A.Conservative	1.277059	.99864	6277.1	56.7575	62.978969	607.32063		.403908
H01	210090P15_G	NOCALL	D.Low Probability	.713596	.240765	5515.6	4.041295	1.543218	568.847013		.989881
H02	201322P9_G	G	A.Conservative	.884424	.993105	6445.3	13.949072	16.312799	575.995079		.344041
H02	201694P4_G	NOCALL	D.Low Probability	1.020652	.989453	5337.5	23.651382	10.052759	600.988918		.817165
H02	208825P7_G	G	A.Conservative	.587681	.995205	7129.7	9.261678	14.999857	527.382186		.344041
H02	209189P2_G	G	A.Conservative	.610719	.996827	6277.1	10.653622	12.128094	623.084798		.344041
H02	210090P15_G	NOCALL	D.Low Probability	1.126569	.546829	5515.6	7.68645	3.36017	563.656781		.817165
H03	201322P9_G	G	A.Conservative	2.026045	.945187	6445.3	8.672253	9.509567	512.333074		.367612
H03	201694P4_G	G	A.Conservative	1.204416	.997995	5337.5	35.414472	33.090982	516.178293		.367612
H03	208825P7_G	G	A.Conservative	3.26181	.843113	7129.7	6.727053	8.492179	363.73418		.367612
H03	209189P2_G	G	A.Conservative	2.042084	.996799	6277.1	42.039379	44.986161	500.686898		.367612
H03	210090P15_G	NOCALL	D.Low Probability	.580809	.321081	5515.6	5.697408	2.038857	567.70836		.97991
H04	201322P9_G	G	A.Conservative	1.097414	.988949	6445.3	11.761815	17.465154	609.351051		.283622
H04	201694P4_G	G	A.Conservative	.572543	.996697	5337.5	20.203852	25.618238	603.902977		.283622
H04	208825P7_G	G	A.Conservative	1.984608	.997446	7129.7	9.226716	15.854222	625.746087		.283622
H04	209189P2_G	G	A.Conservative	1.107655	.993656	6277.1	28.447845	41.240284	595.945633		.283622
H04	210090P15_G	NOCALL	D.Low Probability	-.672274	.373156	5515.6	3.277238	2.340945	574.621666		.52199
H05	201322P9_G	G	A.Conservative	-.921699	.986416	6445.3	11.677425	15.405885	632.676603		.313495
H05	201694P4_G	G	A.Conservative	-1.531421	.992187	5337.5	25.853298	28.814021	634.889439		.313495
H05	208825P7_G	G	A.Conservative	.065614	.914186	7129.7	4.79717	9.172328	517.155851		.313495
H05	209189P2_G	G	A.Conservative	-.928898	.992857	6277.1	44.414038	57.120328	617.49916		.313495
H05	210090P15_G	NOCALL	D.Low Probability	-1.468552	.598271	5515.6	5.852915	3.6547	621.845212		.61774
H06	201322P9_G	G	A.Conservative	-2.002825	.996698	6445.3	9.20682	12.682887	581.94469		.328774
H06	201694P4_G	G	A.Conservative	-2.685079	.998397	5337.5	26.151137	29.888909	604.09026		.328774
H06	208825P7_G	G	A.Conservative	-1.536404	.998307	7129.7	5.90921	10.913556	483.716977		.328774
H06	209189P2_G	G	A.Conservative	-1.985193	.998866	6277.1	39.967897	53.564862	567.286157		.328774
H06	210090P15_G	NOCALL	D.Low Probability	-2.697092	.210756	5515.6	3.142767	1.370605	601.44297		.83609
H07	201322P9_G	G	A.Conservative	.975686	.993599	6445.3	19.569011	13.707275	449.546549		.586376
H07	201694P4_G	G	A.Conservative	.582826	.994874	5337.5	30.295066	25.313131	528.682973		.420225
H07	208825P7_G	G	A.Conservative	2.647693	.997804	7129.7	8.276573	12.607472	400.941133		.420225
H07	209189P2_G	G	A.Conservative	.983226	.995537	6277.1	50.185632	47.820713	468.074939		.420225
H07	210090P15_G	G	A.Conservative	.490899	.982268	5515.6	16.88269	10.38107	496.615124		.586376
H08	201322P9_G	G	A.Conservative	2.318313	.961677	6445.3	10.18646	9.691426	534.014665		.420254
H08	201694P4_G	G	A.Conservative	1.791889	.986122	5337.5	17.241617	13.676849	534.475156		.420254
H08	208825P7_G	G	A.Conservative	3.804517	.996522	7129.7	9.516217	10.119478	353.752948		.420254
H08	209189P2_G	G	A.Conservative	2.313752	.996004	6277.1	46.346647	42.898074	517.605961		.420254
H08	210090P15_G	NOCALL	D.Low Probability	1.413737	.140352	5515.6	2.32437	.953528	516.207989		.928258
H09	201322P9_G	G	A.Conservative	.850541	.995168	6445.3	50.692888	24.034033	563.501418		.946814
H09	201694P4_G	G	A.Conservative	.481489	.994165	5337.5	36.025383	25.861719	578.369041		.394246
H09	208825P7_G	G	A.Conservative	2.631634	.995138	7129.7	11.343611	13.348624	465.350595		.394246
H09	209189P2_G	G	A.Conservative	1.265571	.993082	6277.1	70.480432	58.674432	519.338411		.394246
H09	210090P15_G	NOCALL	D.Low Probability	.243523	.250476	5515.6	3.905644	1.617533	568.932435		.946814
H10	201322P9_G	G	A.Conservative	.001676	.993391	6445.3	9.530088	13.374696	572.196078		.330315
H10	201694P4_G	G	A.Conservative	-.7919	.995673	5337.5	22.577194	26.891533	584.272162		.330315
H10	208825P7_G	G	A.Conservative	.662837	.994042	7129.7	8.688935	13.461342	515.478625		.330315
H10	209189P2_G	G	A.Conservative	-.001211	.991637	6277.1	30.699899	42.043169	556.876956		.330315
H10	210090P15_G	NOCALL	D.Low Probability	-.956717	.482476	5515.6	6.848782	2.975409	577.929156		.860405
H11	201322P9_G	G	A.Conservative	-.882827	.994993	6445.3	8.739128	12.205265	580.284321		.306138
H11	201694P4_G	G	A.Conservative	-1.351282	.99499	5337.5	27.808243	32.580052	581.203799		.306138
H11	208825P7_G	G	A.Conservative	.469894	.994695	7129.7	7.697909	13.063371	470.426166		.306138
H11	209189P2_G	G	A.Conservative	-.869679	.996251	6277.1	43.006721	58.497036	565.562513		.306138
H11	210090P15_G	NOCALL	D.Low Probability	-1.505363	.237916	5515.6	2.660752	1.525076	533.067672		.571089
H12	201322P9_G	G	A.Conservative	-1.584703	.997666	6445.3	14.246947	18.009796	599.708746		.321178
H12	201694P4_G	G	A.Conservative	-1.436091	.996649	5337.5	60.139688	63.551286	571.330717		.321178
H12	208825P7_G	G	A.Conservative	-1.827091	.996665	7129.7	14.24529	20.090592	675.22391		.321178
H12	209189P2_G	G	A.Conservative	-1.58185	.996659	6277.1	62.06785	76.375584	584.083823		.321178
H12	210090P15_G	NOCALL	D.Low Probability	-2.884193	.995955	5515.6	25.532521	12.047213	601.395931		.771496
H13	201322P9_G	G	A.Conservative	2.057568	.995387	6445.3	17.095379	14.326626	489.740489		.431625
H13	201694P4_G	G	A.Conservative	1.300812	.99713	5337.5	41.869708	29.536079	515.418756		.431625
H13	208825P7_G	G	A.Conservative	3.161415	.998544	7129.7	19.083229	21.070243	451.942121		.431625
H13	209189P2_G	G	A.Conservative	2.065654	.995821	6277.1	61.486057	50.18697	475.733547		.431625
H13	210090P15_G	G	A.Conservative	1.329488	.991692	5515.6	17.991635	13.045067	536.415595		.431625
H14	201322P9_G	G	A.Conservative	2.732877	.997768	6445.3	11.957769	12.259101	444.030206		.417969
H14	201694P4_G	G	A.Conservative	1.876198	.994172	5337.5	36.909421	32.092483	489.605856		.417969
H14	208825P7_G	G	A.Conservative	2.436407	.998159	7129.7	11.854475	14.020394	451.764741		.417969
H14	209189P2_G	G	A.Conservative	2.762853	.995816	6277.1	50.417173	50.418886	433.354702		.417969
H14	210090P15_G	NOCALL	D.Low Probability	1.256174	.574425	5515.6	10.491261	3.575685	535.887541		.987152
H15	201322P9_G	G	A.Conservative	1.436684	.998279	6445.3	12.470288	14.061111	548.994445		.338322
H15	201694P4_G	G	A.Conservative	.853529	.994717	5337.5	45.905462	43.509513	541.087648		.338322
H15	208825P7_G	G	A.Conservative	2.663927	.998061	7129.7	12.820424	17.594844	467.237166		.338322
H15	209189P2_G	G	A.Conservative	1.442188	.99524	6277.1	56.418187	61.947613	535.522641		.338322
H15	210090P15_G	G	A.Conservative	.850196	.991019	5515.6	13.541928	13.197721	556.042052		.338322
H16	201322P9_G	G	A.Conservative	.44354	.816717	6445.3	5.655205	8.229277	578.032931		.341934
H16	201694P4_G	G	A.Conservative	.01642	.997895	5337.5	16.465497	20.44907	558.490928		.341934
H16	208825P7_G	G	A.Conservative	1.181289	.998807	7129.7	6.268464	12.009305	438.458643		.341934
H16	209189P2_G	G	A.Conservative	.454243	.994485	6277.1	20.304848	28.861859	561.22238		.341934
H16	210090P15_G	NOCALL	D.Low Probability	-1.012084	.994704	5515.6	15.593715	7.742126	612.978541		.801357
H17	201322P9_G	NOCALL	D.Low Probability	-.956885	.994498	6445.3	30.908614	17.818096	610.567889		.768693
H17	201694P4_G	G	A.Conservative	-.937847	.995553	5337.5	34.427806	40.849914	568.620946		.287867
H17	208825P7_G	G	A.Conservative	-.046847	.997139	7129.7	7.395855	12.582512	515.093935		.287867
H17	209189P2_G	G	A.Conservative	-.904811	.995945	6277.1	44.59293	61.172783	596.444514		.287867
H17	210090P15_G	G	A.Conservative	-.822982	.993282	5515.6	10.361875	12.63874	588.236915		.287867
H18	201322P9_G	NOCALL	D.Low Probability	-3.375825	.990438	6445.3	19.130439	12.997331	610.348534		.685529
H18	201694P4_G	G	A.Conservative	-2.889027	.998456	5337.5	25.216662	30.071418	652.709435		.309303
H18	208825P7_G	G	A.Conservative	-2.473053	.998946	7129.7	6.475618	16.122689	610.542124		.309303
H18	209189P2_G	G	A.Conservative	-3.062236	.995818	6277.1	34.283683	46.86517	688.738221		.309303
H18	210090P15_G	NOCALL	D.Low Probability	-3.116177	.279497	5515.6	2.987995	1.770779	584.569908		.685529
H19	201322P9_G	G	A.Conservative	.762377	.987115	6445.3	9.165223	9.934398	640.582753		.380102
H19	201694P4_G	G	A.Conservative	1.136685	.995821	5337.5	27.18091	24.462916	610.008548		.380102
H19	208825P7_G	G	A.Conservative	.838251	.99895	7129.7	11.604407	17.933183	634.996715		.380102
H19	209189P2_G	G	A.Conservative	.773414	.99738	6277.1	42.019391	44.297293	622.827972		.380102
H19	210090P15_G	NOCALL	I.Bad Spectrum	0	0	0	0	0	0		0
H20	201322P9_G	NOCALL	D.Low Probability	1.628709	.994427	6445.3	58.314576	25.043466	562.194981		1.025187
H20	201694P4_G	G	A.Conservative	.845149	.997199	5337.5	59.14153	50.536743	594.077623		.399736
H20	208825P7_G	G	A.Conservative	2.694533	.997051	7129.7	16.305672	18.387373	471.881606		.399736
H20	209189P2_G	G	A.Conservative	1.608358	.997613	6277.1	77.109281	76.206143	549.603505		.399736
H20	210090P15_G	NOCALL	D.Low Probability	1.166889	.092951	5515.6	1.883959	.706189	556.900811		1.025187
H21	201322P9_G	G	A.Conservative	1.194304	.994613	6445.3	11.306571	13.794367	600.437771		.336883
H21	201694P4_G	G	A.Conservative	.883174	.996455	5337.5	34.190503	35.574918	611.565437		.336883
H21	208825P7_G	G	A.Conservative	1.850744	.997809	7129.7	11.704134	15.779721	615.66336		.336883
H21	209189P2_G	G	A.Conservative	1.249221	.997721	6277.1	48.847207	58.158682	590.062193		.336883
H21	210090P15_G	G	A.Conservative	.583475	.888705	5515.6	13.485609	8.976127	547.679389		.536567
H22	201322P9_G	G	A.Conservative	.519964	.994129	6445.3	11.598978	14.372101	595.653145		.320482
H22	201694P4_G	G	A.Conservative	-.195536	.994438	5337.5	33.652171	35.049783	598.888297		.320482
H22	208825P7_G	G	A.Conservative	1.571821	.997999	7129.7	9.606121	17.004512	497.575897		.320482
H22	209189P2_G	G	A.Conservative	.52642	.996015	6277.1	46.841249	56.535674	579.780387		.320482
H22	210090P15_G	NOCALL	D.Low Probability	-.871404	.994041	5515.6	19.002159	8.609461	596.330261		.82504
H23	201322P9_G	G	A.Conservative	.162972	.97864	6445.3	6.380274	9.826147	613.027738		.286563
H23	201694P4_G	G	A.Conservative	-.848993	.994923	5337.5	13.48556	17.616818	613.921608		.286563
H23	208825P7_G	G	A.Conservative	.813026	.996756	7129.7	8.15723	13.891105	523.312586		.286563
H23	209189P2_G	G	A.Conservative	.105108	.998825	6277.1	15.636899	23.490721	631.289004		.286563
H23	210090P15_G	NOCALL	D.Low Probability	-1.047183	.283691	5515.6	3.249671	1.788394	549.542724		.651534
H24	201322P9_G	G	A.Conservative	-2.734967	.994608	6445.3	17.540933	18.205373	652.495135		.43636
H24	201694P4_G	NOCALL	D.Low Probability	-2.271487	.881322	5337.5	8.937796	5.431864	607.091446		.740877
H24	208825P7_G	G	A.Conservative	-2.793622	.810604	7129.7	6.261478	8.142325	513.209834		.547551
H24	209189P2_G	G	A.Conservative	-2.675386	.996554	6277.1	15.104867	15.272388	633.41212		.43636
H24	210090P15_G	G	C.Aggressive	-2.128495	.80386	5515.6	7.808925	4.878284	590.041791		.740877
I01	201322P9_G	G	A.Conservative	.97676	.993523	6445.3	20.383837	12.897474	477.232506		.628985
I01	201694P4_G	G	A.Conservative	.064656	.996787	5337.5	38.966968	20.305216	567.353554		.628985
I01	208825P7_G	G	A.Conservative	1.286372	.997434	7129.7	15.917304	11.771543	440.170055		.628985
I01	209189P2_G	G	A.Conservative	2.238317	.995899	6277.1	22.492133	22.420498	410.416682		.390159
I01	210090P15_G	NOCALL	I.Bad Spectrum	0	0	0	0	0	0		0
I02	201322P9_G	G	A.Conservative	2.443011	.997849	6445.3	14.921456	14.673587	513.561258		.401485
I02	201694P4_G	NOCALL	D.Low Probability	.50573	.995497	5337.5	35.051401	12.63903	591.020485		.959071
I02	208825P7_G	G	A.Conservative	4.004702	.998737	7129.7	10.002333	15.785272	450.458084		.401485
I02	209189P2_G	G	A.Conservative	1.973016	.993087	6277.1	16.07401	15.391799	537.531486		.401485
I02	210090P15_G	NOCALL	D.Low Probability	.66306	.497633	5515.6	8.302698	3.072323	563.387332		.959071
I03	201322P9_G	G	A.Conservative	2.651636	.998567	6445.3	11.896886	11.985084	540.749711		.434723
I03	201694P4_G	G	A.Conservative	1.988905	.994601	5337.5	31.421427	26.885017	617.179035		.434723
I03	208825P7_G	G	A.Conservative	3.516196	.997063	7129.7	15.915404	17.723273	477.556684		.434723
I03	209189P2_G	G	A.Conservative	2.629258	.997218	6277.1	58.175903	57.183575	532.411478		.434723
I03	210090P15_G	NOCALL	I.Bad Spectrum	0	0	0	0	0	0		0
I04	201322P9_G	G	A.Conservative	1.08826	.997101	6445.3	24.832568	16.963225	567.626466		.630779
I04	201694P4_G	G	A.Conservative	1.597073	.996771	5337.5	29.394371	29.587801	598.320901		.363733
I04	208825P7_G	G	A.Conservative	1.115973	.993837	7129.7	12.679719	13.106553	465.613988		.534035
I04	209189P2_G	G	A.Conservative	1.843319	.994952	6277.1	54.661497	62.718877	561.341281		.363733
I04	210090P15_G	NOCALL	D.Low Probability	1.236587	.988775	5515.6	19.391957	8.919693	551.708932		.846341
I05	201322P9_G	G	A.Conservative	2.102039	.997049	6445.3	12.891489	11.191652	550.245026		.437134
I05	201694P4_G	G	A.Conservative	1.833311	.992889	5337.5	35.211462	25.859449	553.008259		.437134
I05	208825P7_G	G	A.Conservative	2.746189	.996148	7129.7	13.813436	14.056864	455.7467		.437134
I05	209189P2_G	G	A.Conservative	2.110071	.995853	6277.1	61.033527	51.647259	530.628481		.437134
I05	210090P15_G	NOCALL	D.Low Probability	1.124313	.990839	5515.6	19.37259	7.211166	573.072656		.935043
I06	201322P9_G	NOCALL	D.Low Probability	-.02298	.995839	6445.3	41.718023	23.190897	589.124054		.825293
I06	201694P4_G	G	A.Conservative	-.309547	.996177	5337.5	35.559549	37.239971	556.838437		.348173
I06	208825P7_G	G	A.Conservative	1.016073	.996488	7129.7	10.704706	16.530804	514.897354		.348173
I06	209189P2_G	G	A.Conservative	.158472	.99766	6277.1	63.532442	76.561648	541.243716		.348173
I06	210090P15_G	NOCALL	D.Low Probability	-.112567	.994732	5515.6	21.519598	10.366942	591.204125		.825293
I07	201322P9_G	G	A.Conservative	2.116981	.994713	6445.3	17.570282	18.566169	572.352802		.397202
I07	201694P4_G	G	A.Conservative	1.945563	.995344	5337.5	69.855564	62.403596	586.18176		.397202
I07	208825P7_G	G	A.Conservative	3.161466	.997801	7129.7	16.621781	19.67693	479.815598		.397202
I07	209189P2_G	G	A.Conservative	2.125902	.996366	6277.1	81.759886	84.230282	557.194702		.397202
I07	210090P15_G	NOCALL	D.Low Probability	1.901796	0	5515.6	.504528	.286428	550.567736		.565982
I08	201322P9_G	G	A.Conservative	3.076866	.99339	6445.3	18.965604	16.883105	514.340126		.416733
I08	201694P4_G	G	A.Conservative	2.464035	.997382	5337.5	94.731695	71.236214	512.548372		.416733
I08	208825P7_G	G	A.Conservative	3.960712	.996358	7129.7	15.993684	16.373782	488.73058		.416733
I08	209189P2_G	G	A.Conservative	3.084423	.997425	6277.1	87.140373	75.594389	496.227108		.416733
I08	210090P15_G	NOCALL	D.Low Probability	2.231767	.625037	5515.6	9.649911	3.876411	539.544921		.949217
I09	201322P9_G	G	A.Conservative	2.586821	.995063	6445.3	21.854705	23.091843	570.457148		.397628
I09	201694P4_G	G	A.Conservative	2.401656	.996516	5337.5	51.645639	45.929585	581.832873		.397628
I09	208825P7_G	G	A.Conservative	2.752685	.995813	7129.7	22.897411	26.882256	550.17808		.397628
I09	209189P2_G	G	A.Conservative	2.585816	.997219	6277.1	71.998648	74.127417	553.880073		.397628
I09	210090P15_G	G	A.Conservative	2.411337	.920687	5515.6	10.181852	9.311493	603.14819		.397628
I10	201322P9_G	G	A.Conservative	1.974869	.99522	6445.3	13.759799	10.730437	476.945411		.432855
I10	201694P4_G	G	A.Conservative	1.448488	.995554	5337.5	43.044002	28.131716	527.867231		.432855
I10	208825P7_G	G	A.Conservative	4.015317	.998005	7129.7	12.600555	14.176901	400.9581		.432855
I10	209189P2_G	G	A.Conservative	1.982941	.993188	6277.1	62.113761	47.141925	466.1795		.432855
I10	210090P15_G	NOCALL	D.Low Probability	1.007211	.118019	5515.6	2.179804	.838708	557.403886		.869266
I11	201322P9_G	G	A.Conservative	1.066368	.995283	6445.3	14.180459	15.236878	566.85932		.352158
I11	201694P4_G	G	A.Conservative	.525605	.997575	5337.5	49.443746	44.882429	583.02415		.352158
I11	208825P7_G	G	A.Conservative	2.038108	.998049	7129.7	12.089718	19.088603	509.494855		.352158
I11	209189P2_G	G	A.Conservative	1.078016	.996224	6277.1	59.01525	61.799409	552.864103		.352158
I11	210090P15_G	NOCALL	D.Low Probability	.425788	.246507	5515.6	3.196903	1.611264	589.390223		.811758
I12	201322P9_G	G	A.Conservative	-.598483	.987274	6445.3	10.712343	13.214529	552.761485		.35335
I12	201694P4_G	G	A.Conservative	-.911631	.99707	5337.5	33.669682	35.253632	547.716048		.35335
I12	208825P7_G	G	A.Conservative	.239389	.996987	7129.7	11.342396	15.472752	506.551902		.35335
I12	209189P2_G	G	A.Conservative	-.588306	.994736	6277.1	44.851193	53.978265	536.08228		.35335
I12	210090P15_G	NOCALL	D.Low Probability	-1.108538	.420127	5515.6	4.039364	2.614339	572.008942		.582339
I13	201322P9_G	G	A.Conservative	2.260393	.994427	6445.3	14.066281	14.334097	477.629206		.397549
I13	201694P4_G	G	A.Conservative	1.891072	.995165	5337.5	53.6439	46.757426	553.251575		.397549
I13	208825P7_G	G	A.Conservative	4.418603	.997854	7129.7	10.731969	12.074565	379.912412		.397549
I13	209189P2_G	G	A.Conservative	2.278342	.99416	6277.1	61.032509	60.716713	465.762625		.397549
I13	210090P15_G	NOCALL	D.Low Probability	1.069203	.277577	5515.6	4.54596	1.800438	575.353237		.963833
I14	201322P9_G	G	A.Conservative	2.869068	.996223	6445.3	12.749216	13.507393	483.421085		.390818
I14	201694P4_G	G	A.Conservative	1.983954	.997919	5337.5	57.003095	50.943156	577.430371		.390818
I14	208825P7_G	G	A.Conservative	2.91319	.997806	7129.7	14.227733	16.741255	433.276622		.390818
I14	209189P2_G	G	A.Conservative	2.877127	.995493	6277.1	60.294919	62.260692	470.102329		.390818
I14	210090P15_G	G	A.Conservative	2.019898	.992273	5515.6	18.875916	17.339379	548.612649		.390818
I15	201322P9_G	G	A.Conservative	1.966753	.996093	6445.3	14.183143	15.003062	572.668687		.373969
I15	201694P4_G	G	A.Conservative	1.166244	.993456	5337.5	12.369817	11.107514	641.668926		.373969
I15	208825P7_G	G	A.Conservative	2.869642	.996898	7129.7	17.887111	20.974993	508.042777		.373969
I15	209189P2_G	G	A.Conservative	1.854951	.995906	6277.1	26.759159	27.6076	580.60506		.373969
I15	210090P15_G	NOCALL	D.Low Probability	1.09616	.322256	5515.6	4.89081	2.038782	564.507288		.903682
I16	201322P9_G	G	A.Conservative	1.481014	.995851	6445.3	24.420892	15.975297	491.361181		.626318
I16	201694P4_G	G	A.Conservative	1.356542	.995495	5337.5	56.213108	42.79192	512.330417		.372625
I16	208825P7_G	G	A.Conservative	3.170597	.998209	7129.7	11.684001	20.019116	468.902548		.372625
I16	209189P2_G	G	A.Conservative	1.795061	.995131	6277.1	62.142544	55.16533	476.080719		.372625
I16	210090P15_G	NOCALL	D.Low Probability	1.549168	.161382	5515.6	2.744817	1.150366	504.671923		.847427
I17	201322P9_G	G	A.Conservative	.95291	.997183	6445.3	15.989413	15.381129	560.91439		.396906
I17	201694P4_G	G	A.Conservative	.554241	.996767	5337.5	66.702327	54.271761	568.764887		.396906
I17	208825P7_G	G	A.Conservative	1.114393	.995273	7129.7	16.831576	17.994667	488.733658		.396906
I17	209189P2_G	G	A.Conservative	.958961	.996068	6277.1	74.079017	69.461747	545.957696		.396906
I17	210090P15_G	NOCALL	D.Low Probability	.707142	.312608	5515.6	4.279268	2.008645	592.741232		.773336
I18	201322P9_G	G	A.Conservative	-.744508	.993025	6445.3	10.617145	13.489531	545.346049		.313768
I18	201694P4_G	G	A.Conservative	-1.286901	.996837	5337.5	45.823498	49.762651	559.873517		.313768
I18	208825P7_G	G	A.Conservative	-.623544	.994248	7129.7	10.915359	15.316663	512.907642		.313768
I18	209189P2_G	G	A.Conservative	-.737978	.994905	6277.1	50.682819	62.85684	531.591435		.313768
I18	210090P15_G	NOCALL	D.Low Probability	-1.69091	.635959	5515.6	5.859058	3.956408	584.651478		.723672
I19	201322P9_G	G	A.Conservative	2.126554	.996337	6445.3	13.162261	13.43235	559.072193		.409907
I19	201694P4_G	G	A.Conservative	1.881784	.997424	5337.5	40.849906	34.65733	585.446571		.409907
I19	208825P7_G	G	A.Conservative	1.845464	.996639	7129.7	15.257693	17.406039	584.414874		.409907
I19	209189P2_G	G	A.Conservative	2.123506	.996566	6277.1	57.639715	57.222442	544.390914		.409907
I19	210090P15_G	NOCALL	D.Low Probability	1.014161	.991887	5515.6	26.952266	10.995503	596.045414		.961036
I20	201322P9_G	G	A.Conservative	2.483982	.988488	6445.3	18.965923	17.084276	508.40331		.378724
I20	201694P4_G	G	A.Conservative	1.625333	.997724	5337.5	71.01304	53.600195	541.473685		.378724
I20	208825P7_G	G	A.Conservative	4.052391	.99635	7129.7	18.60954	18.76362	460.490434		.378724
I20	209189P2_G	G	A.Conservative	2.4874	.995114	6277.1	72.542282	63.597189	494.827169		.378724
I20	210090P15_G	NOCALL	D.Low Probability	1.535674	.551459	5515.6	8.551669	3.468904	563.302393		.922319
I21	201322P9_G	G	A.Conservative	2.29058	.995833	6445.3	16.044413	15.558474	604.678284		.413811
I21	201694P4_G	G	A.Conservative	2.019369	.996538	5337.5	43.42711	35.596909	614.072405		.413811
I21	208825P7_G	G	A.Conservative	3.39353	.999272	7129.7	16.506812	20.822941	531.28715		.413811
I21	209189P2_G	G	A.Conservative	2.287589	.995243	6277.1	65.210047	61.632842	587.35265		.413811
I21	210090P15_G	NOCALL	D.Low Probability	1.450604	.992777	5515.6	31.806819	12.248902	626.017935		.954978
I22	201322P9_G	G	A.Conservative	3.110066	.99343	6445.3	16.630142	16.063758	448.206101		.374275
I22	201694P4_G	G	A.Conservative	2.172108	.994011	5337.5	52.664805	42.376985	484.118302		.374275
I22	208825P7_G	G	A.Conservative	4.664545	.998205	7129.7	17.677089	19.144413	451.130331		.374275
I22	209189P2_G	G	A.Conservative	3.092741	.994182	6277.1	68.38901	64.250706	438.240787		.374275
I22	210090P15_G	NOCALL	D.Low Probability	1.941072	.184346	5515.6	3.38747	1.257495	541.303958		.906582
I23	201322P9_G	G	A.Conservative	2.05026	.996586	6445.3	27.332096	26.592979	478.601652		.418948
I23	201694P4_G	G	A.Conservative	1.175079	.996307	5337.5	30.157029	24.636411	534.900668		.418948
I23	208825P7_G	G	A.Conservative	3.258961	.998145	7129.7	29.376666	31.830972	455.95007		.418948
I23	209189P2_G	G	A.Conservative	1.982319	.998502	6277.1	45.921296	43.51776	512.055987		.418948
I23	210090P15_G	G	A.Conservative	1.340172	.992981	5515.6	13.781985	11.581887	500.386348		.418948
I24	201322P9_G	G	A.Conservative	-1.428312	.847193	6445.3	10.374243	8.576403	594.993132		.472304
I24	201694P4_G	NOCALL	D.Low Probability	-2.037389	.764767	5337.5	8.542659	4.652633	600.195224		.697824
I24	208825P7_G	NOCALL	I.Bad Spectrum	0	0	0	0	0	0		0
I24	209189P2_G	G	A.Conservative	-1.486306	.998844	6277.1	13.380897	10.786211	575.49763		.472304
I24	210090P15_G	NOCALL	D.Low Probability	-1.87692	.760977	5515.6	8.240441	4.608485	589.617427		.697824
J01	201322P9_G	G	A.Conservative	1.440429	.995705	6445.3	10.426681	11.517785	657.899698		.412466
J01	201694P4_G	NOCALL	D.Low Probability	.893899	.990691	5337.5	31.956453	12.377149	635.734157		.97724
J01	208825P7_G	G	A.Conservative	2.071798	.998897	7129.7	5.455895	11.651715	492.317659		.412466
J01	209189P2_G	G	A.Conservative	1.448381	.998331	6277.1	21.187394	22.840755	643.629782		.412466
J01	210090P15_G	NOCALL	D.Low Probability	.946032	.562648	5515.6	8.675082	3.449738	624.681844		.97724
J02	201322P9_G	G	A.Conservative	2.769727	.991304	6445.3	10.504148	10.508354	546.847761		.410402
J02	201694P4_G	NOCALL	D.Low Probability	1.854628	.987392	5337.5	19.065509	8.787497	559.670786		.859338
J02	208825P7_G	G	A.Conservative	4.642676	.994574	7129.7	5.75424	10.095352	368.80075		.410402
J02	209189P2_G	G	A.Conservative	2.722984	.996445	6277.1	15.517753	15.137571	559.523406		.410402
J02	210090P15_G	NOCALL	I.Bad Spectrum	0	0	0	0	0	0		0
J03	201322P9_G	G	A.Conservative	1.411033	.993477	6445.3	20.94603	14.354775	549.255756		.580266
J03	201694P4_G	G	A.Conservative	1.824437	.995892	5337.5	27.97002	22.969494	622.239344		.416805
J03	208825P7_G	G	A.Conservative	3.357499	.970998	7129.7	12.825656	9.722834	441.164759		.580266
J03	209189P2_G	G	A.Conservative	2.166066	.993607	6277.1	53.89165	51.194494	535.463448		.416805
J03	210090P15_G	NOCALL	D.Low Probability	1.840308	.987403	5515.6	17.956254	7.248108	537.875869		1.031147
J04	201322P9_G	G	A.Conservative	2.685559	.991961	6445.3	13.570899	11.719375	497.39192		.460138
J04	201694P4_G	G	A.Conservative	1.601256	.996275	5337.5	23.000591	16.640456	554.024664		.460138
J04	208825P7_G	G	A.Conservative	3.801557	.994469	7129.7	10.782671	15.293887	446.801193		.460138
J04	209189P2_G	G	A.Conservative	2.713968	.995652	6277.1	56.624564	47.610593	495.104087		.460138
J04	210090P15_G	NOCALL	D.Low Probability	1.97204	.146205	5515.6	1.807617	.978433	512.774884		.68694
J05	201322P9_G	G	A.Conservative	1.6116	.991839	6445.3	10.390091	11.789631	546.235481		.374596
J05	201694P4_G	G	A.Conservative	.483089	.996381	5337.5	25.922341	16.030061	579.968883		.575624
J05	208825P7_G	G	A.Conservative	3.127021	.942279	7129.7	11.566264	9.446627	420.636314		.575624
J05	209189P2_G	G	A.Conservative	1.634021	.995895	6277.1	41.77766	46.234281	535.767866		.374596
J05	210090P15_G	NOCALL	D.Low Probability	.937976	.425257	5515.6	6.477719	2.635872	571.904351		.906909
J06	201322P9_G	G	A.Conservative	.099113	.993781	6445.3	11.340993	13.991166	599.446232		.358971
J06	201694P4_G	G	A.Conservative	-.252504	.994701	5337.5	40.608637	42.484684	649.724673		.358971
J06	208825P7_G	G	A.Conservative	1.385242	.996182	7129.7	6.883381	12.108353	438.608835		.358971
J06	209189P2_G	G	A.Conservative	.091427	.995876	6277.1	52.30961	62.955799	582.240026		.358971
J06	210090P15_G	NOCALL	D.Low Probability	-.204113	.573137	5515.6	9.084617	3.505333	627.014543		.946384
J07	201322P9_G	G	A.Conservative	2.033936	.994021	6445.3	11.963944	12.754683	531.774146		.363998
J07	201694P4_G	G	A.Conservative	1.832993	.993154	5337.5	40.508216	36.235063	574.564185		.363998
J07	208825P7_G	G	A.Conservative	3.330511	.99731	7129.7	10.975734	13.353435	418.864687		.363998
J07	209189P2_G	G	A.Conservative	2.043685	.994194	6277.1	57.721927	59.920739	517.844229		.363998
J07	210090P15_G	NOCALL	D.Low Probability	1.51457	.986676	5515.6	20.156667	8.455753	531.898375		.918126
J08	201322P9_G	G	A.Conservative	2.948484	.966111	6445.3	8.131953	9.750706	492.977361		.345179
J08	201694P4_G	G	A.Conservative	2.071107	.993245	5337.5	22.845184	23.103738	522.829445		.345179
J08	208825P7_G	G	A.Conservative	4.625419	.998013	7129.7	6.981178	13.751382	393.435997		.345179
J08	209189P2_G	G	A.Conservative	2.930812	.996199	6277.1	31.099086	36.343473	478.500103		.345179
J08	210090P15_G	NOCALL	D.Low Probability	2.005189	.254874	5515.6	3.298379	1.653833	541.77375		.750108
J09	201322P9_G	G	A.Conservative	3.565589	.993429	6445.3	7.835091	11.9209	501.09307		.365089
J09	201694P4_G	G	A.Conservative	3.165165	.99474	5337.5	31.01965	40.439087	528.041113		.365089
J09	208825P7_G	G	A.Conservative	4.602243	.998946	7129.7	7.388832	14.588062	451.493935		.365089
J09	209189P2_G	G	A.Conservative	3.569965	.993566	6277.1	33.157178	49.328894	487.209566		.365089
J09	210090P15_G	G	A.Conservative	3.270059	.842417	5515.6	6.32876	8.467054	540.128071		.365089
J10	201322P9_G	G	A.Conservative	2.940023	.99422	6445.3	23.202191	20.424678	528.163768		.451545
J10	201694P4_G	G	A.Conservative	2.381736	.99661	5337.5	66.753157	49.121717	552.359931		.451545
J10	208825P7_G	G	A.Conservative	3.878877	.997758	7129.7	23.270722	22.872	497.738896		.451545
J10	209189P2_G	G	A.Conservative	2.947002	.995745	6277.1	93.534236	80.142925	513.237712		.451545
J10	210090P15_G	G	A.Conservative	2.607466	.996314	5515.6	15.23724	11.544221	528.606524		.451545
J11	201322P9_G	G	A.Conservative	2.133219	.99109	6445.3	16.415212	17.346429	479.431871		.393447
J11	201694P4_G	G	A.Conservative	1.82106	.994317	5337.5	46.466408	42.055433	540.019076		.393447
J11	208825P7_G	G	A.Conservative	3.601986	.998795	7129.7	17.3218	20.185311	430.09898		.393447
J11	209189P2_G	G	A.Conservative	2.134707	.995608	6277.1	66.344972	68.469036	466.591054		.393447
J11	210090P15_G	NOCALL	D.Low Probability	1.233486	.284817	5515.6	3.719848	1.858423	586.066117		.832958
J12	201322P9_G	G	A.Conservative	-.123256	.992204	6445.3	42.745118	23.306358	567.06952		.740605
J12	201694P4_G	G	A.Conservative	.38343	.996579	5337.5	65.765333	78.332872	619.184613		.37638
J12	208825P7_G	G	A.Conservative	.657927	.997699	7129.7	14.041469	21.39605	542.06144		.37638
J12	209189P2_G	G	A.Conservative	.300492	.996561	6277.1	73.381198	99.784823	572.926787		.37638
J12	210090P15_G	NOCALL	D.Low Probability	-.203953	.989336	5515.6	17.674712	7.897355	610.251644		.823253
J13	201322P9_G	G	A.Conservative	1.58004	.989169	6445.3	17.4644	26.140603	535.693201		.353793
J13	201694P4_G	G	A.Conservative	.962117	.996587	5337.5	53.373128	68.549524	585.492824		.353793
J13	208825P7_G	G	A.Conservative	2.680438	.996933	7129.7	15.979003	26.158437	540.880979		.353793
J13	209189P2_G	G	A.Conservative	1.583034	.995382	6277.1	65.093082	95.263989	522.056713		.353793
J13	210090P15_G	NOCALL	D.Low Probability	1.314799	.281597	5515.6	3.683655	1.827436	566.283093		.819615
J14	201322P9_G	G	A.Conservative	3.291412	.997408	6445.3	13.087791	18.647658	492.820467		.372166
J14	201694P4_G	G	A.Conservative	2.864944	.995575	5337.5	34.565036	42.228549	571.096832		.372166
J14	208825P7_G	G	A.Conservative	2.795024	.992464	7129.7	20.432429	31.839972	507.001049		.372166
J14	209189P2_G	G	A.Conservative	3.308536	.992931	6277.1	50.63701	70.527899	480.097537		.372166
J14	210090P15_G	NOCALL	D.Low Probability	2.817409	.366372	5515.6	2.860319	2.314769	613.503868		.554704
J15	201322P9_G	G	A.Conservative	1.639844	.997247	6445.3	24.367074	17.866162	608.064262		.61703
J15	201694P4_G	G	A.Conservative	1.270457	.996754	5337.5	37.537052	39.598714	677.830818		.369875
J15	208825P7_G	G	A.Conservative	2.876524	.996409	7129.7	16.671684	22.712545	528.726586		.369875
J15	209189P2_G	G	A.Conservative	1.700575	.998247	6277.1	69.237155	83.59554	642.605659		.369875
J15	210090P15_G	G	A.Conservative	1.502975	.995037	5515.6	24.324419	26.330739	638.79753		.369875
J16	201322P9_G	G	A.Conservative	2.274937	.992668	6445.3	9.728014	11.018213	515.277692		.362613
J16	201694P4_G	G	A.Conservative	1.280348	.992047	5337.5	37.171231	35.86852	529.528226		.362613
J16	208825P7_G	G	A.Conservative	4.239341	.998211	7129.7	10.413413	14.03185	452.491631		.362613
J16	209189P2_G	G	A.Conservative	2.27638	.994576	6277.1	46.447446	51.333308	500.832403		.362613
J16	210090P15_G	G	B.Moderate	1.345423	.942114	5515.6	7.690878	7.61407	536.200922		.362613
J17	201322P9_G	G	A.Conservative	3.18557	.993077	6445.3	11.823877	11.214635	444.172489		.402465
J17	201694P4_G	G	A.Conservative	1.673277	.992449	5337.5	44.844481	36.052803	463.389996		.402465
J17	208825P7_G	G	A.Conservative	5.520403	.999016	7129.7	14.387534	20.007448	461.315694		.402465
J17	209189P2_G	G	A.Conservative	3.202217	.995278	6277.1	58.843447	54.418891	431.069277		.402465
J17	210090P15_G	NOCALL	D.Low Probability	1.830347	.391854	5515.6	6.851505	2.492073	509.596505		.98587
J18	201322P9_G	G	A.Conservative	-.097283	.995855	6445.3	15.904368	15.644148	585.055669		.39194
J18	201694P4_G	G	A.Conservative	-.620293	.997794	5337.5	49.017516	40.897151	585.204321		.39194
J18	208825P7_G	G	A.Conservative	1.260055	.998323	7129.7	16.457182	17.965297	520.335242		.39194
J18	209189P2_G	G	A.Conservative	-.09029	.995404	6277.1	73.459018	70.4616	568.57071		.39194
J18	210090P15_G	NOCALL	D.Low Probability	-1.183961	.348937	5515.6	5.048451	2.256482	604.9777		.846215
J19	201322P9_G	G	A.Conservative	2.289869	.99435	6445.3	14.403128	16.411168	503.489938		.369556
J19	201694P4_G	G	A.Conservative	1.827672	.994553	5337.5	46.987077	45.253977	532.334905		.369556
J19	208825P7_G	G	A.Conservative	3.45945	.996328	7129.7	14.225476	17.976312	437.046579		.369556
J19	209189P2_G	G	A.Conservative	2.294568	.993453	6277.1	64.769491	71.940572	489.538669		.369556
J19	210090P15_G	NOCALL	D.Low Probability	2.023119	.375197	5515.6	4.113686	2.400353	558.753857		.613557
J20	201322P9_G	G	A.Conservative	2.912022	.995768	6445.3	25.341952	24.927553	671.402735		.407525
J20	201694P4_G	G	A.Conservative	3.1454	.998505	5337.5	89.317029	74.617743	608.230898		.407525
J20	208825P7_G	G	A.Conservative	3.618607	.998427	7129.7	24.59158	26.990205	536.639306		.407525
J20	209189P2_G	G	A.Conservative	2.911166	.997963	6277.1	89.488341	85.860421	659.561838		.407525
J20	210090P15_G	NOCALL	D.Low Probability	2.258594	.993278	5515.6	25.424765	11.16398	598.963067		.876361
J21	201322P9_G	G	A.Conservative	1.571662	.994064	6445.3	42.879024	25.574609	595.743669		.761808
J21	201694P4_G	G	A.Conservative	1.262787	.998022	5337.5	55.3636	54.76768	628.809631		.363754
J21	208825P7_G	G	A.Conservative	2.849444	.997115	7129.7	15.213876	19.81836	528.479601		.363754
J21	209189P2_G	G	A.Conservative	1.763087	.997538	6277.1	90.55232	103.572149	644.857495		.363754
J21	210090P15_G	NOCALL	D.Low Probability	1.084304	.289623	5515.6	4.168545	1.8627	611.039342		.865947
J22	201322P9_G	G	A.Conservative	2.711392	.994152	6445.3	13.99385	10.201198	469.351538		.458872
J22	201694P4_G	G	A.Conservative	1.519974	.996631	5337.5	40.120345	24.418961	567.66394		.458872
J22	208825P7_G	G	A.Conservative	5.232437	.997465	7129.7	16.088131	14.597974	388.652662		.458872
J22	209189P2_G	G	A.Conservative	2.692344	.994848	6277.1	72.156234	51.165842	460.006404		.458872
J22	210090P15_G	NOCALL	D.Low Probability	1.712819	.837332	5515.6	15.865153	5.115865	541.32935		1.107975
J23	201322P9_G	G	A.Conservative	1.319131	.994787	6445.3	17.791142	22.209726	540.268511		.404664
J23	201694P4_G	G	A.Conservative	1.082717	.996966	5337.5	33.246192	35.344372	602.013168		.404664
J23	208825P7_G	G	A.Conservative	1.902249	.996873	7129.7	18.978588	26.041178	478.289083		.404664
J23	209189P2_G	G	A.Conservative	1.346223	.995776	6277.1	33.561364	40.910539	540.049357		.404664
J23	210090P15_G	NOCALL	I.Bad Spectrum	0	0	0	0	0	0		0
J24	201322P9_G	G	A.Conservative	.23655	.8761	6445.3	6.969575	8.818185	567.753345		.317277
J24	201694P4_G	NOCALL	D.Low Probability	-1.41591	.243419	5337.5	3.326137	1.599574	595.821063		.722449
J24	208825P7_G	NOCALL	I.Bad Spectrum	0	0	0	0	0	0		0
J24	209189P2_G	NOCALL	D.Low Probability	-1.04708	.996718	6277.1	25.502726	14.431915	630.353823		.722449
J24	210090P15_G	NOCALL	D.Low Probability	-1.153274	.754824	5515.6	9.32191	4.626664	587.447586		.722449
K01	201322P9_G	G	A.Conservative	2.719237	.934588	6445.3	9.494929	9.391881	515.024166		.434981
K01	201694P4_G	NOCALL	D.Low Probability	1.424614	.993694	5337.5	22.4764	8.629512	532.876114		.969064
K01	208825P7_G	G	A.Conservative	3.314431	.854606	7129.7	16.917796	8.593327	373.954453		.969064
K01	209189P2_G	G	A.Conservative	2.659293	.997915	6277.1	24.984366	24.103619	537.438525		.434981
K01	210090P15_G	NOCALL	D.Low Probability	1.683504	.305953	5515.6	4.905091	1.938111	512.82844		.969064
K02	201322P9_G	G	A.Conservative	3.582282	.986203	6445.3	11.288526	12.672621	462.086284		.378812
K02	201694P4_G	G	A.Conservative	1.876271	.997946	5337.5	12.07807	11.477547	510.371292		.378812
K02	208825P7_G	G	A.Conservative	5.909203	.831177	7129.7	6.730579	8.37279	456.342891		.378812
K02	209189P2_G	G	A.Conservative	3.348158	.995281	6277.1	23.186575	25.380028	482.399688		.378812
K02	210090P15_G	G	B.Moderate	1.956651	.85257	5515.6	18.519619	6.908677	513.647908		.926683
K03	201322P9_G	G	A.Conservative	2.880081	.997485	6445.3	16.467523	16.144516	564.811495		.442472
K03	201694P4_G	G	A.Conservative	2.407302	.988592	5337.5	17.914075	14.916593	570.739638		.442472
K03	208825P7_G	G	A.Conservative	4.117995	.996418	7129.7	9.496637	13.874999	492.999369		.442472
K03	209189P2_G	G	A.Conservative	2.914554	.997797	6277.1	55.091624	52.697329	550.372908		.442472
K03	210090P15_G	NOCALL	D.Low Probability	2.503992	.436191	5515.6	6.725927	2.723568	551.829103		.908112
K04	201322P9_G	G	A.Conservative	2.642623	.996747	6445.3	11.203821	11.393105	531.329988		.400389
K04	201694P4_G	G	A.Conservative	1.742042	.998758	5337.5	30.385096	26.339861	549.761521		.400389
K04	208825P7_G	G	A.Conservative	3.202896	.881599	7129.7	7.374033	8.838266	467.462208		.400389
K04	209189P2_G	G	A.Conservative	2.577595	.995082	6277.1	52.223526	51.829847	524.094172		.400389
K04	210090P15_G	NOCALL	D.Low Probability	1.561716	.406598	5515.6	6.138336	2.52657	526.539956		.970676
K05	201322P9_G	G	A.Conservative	1.714836	.991654	6445.3	11.116725	13.322026	458.998173		.34479
K05	201694P4_G	G	A.Conservative	.676565	.994765	5337.5	28.321592	29.102005	523.500838		.34479
K05	208825P7_G	G	A.Conservative	4.033997	.998759	7129.7	9.890523	13.224599	447.967764		.34479
K05	209189P2_G	G	A.Conservative	1.724522	.995602	6277.1	52.604411	61.575956	448.6492		.34479
K05	210090P15_G	NOCALL	D.Low Probability	.327177	.273855	5515.6	4.691767	1.76918	547.340302		.860991
K06	201322P9_G	G	A.Conservative	1.377894	.992407	6445.3	13.795908	12.289948	488.343257		.434516
K06	201694P4_G	G	A.Conservative	.649265	.997844	5337.5	40.770922	30.751264	565.567737		.434516
K06	208825P7_G	G	A.Conservative	2.767471	.915054	7129.7	8.906568	9.18548	440.681188		.434516
K06	209189P2_G	G	A.Conservative	1.383271	.996931	6277.1	57.440053	49.879888	483.468676		.434516
K06	210090P15_G	NOCALL	D.Low Probability	.091736	.196493	5515.6	2.98378	1.288638	564.064362		.923494
K07	201322P9_G	NOCALL	D.Low Probability	1.375769	.994985	6445.3	38.480965	19.568936	577.179938		.850176
K07	201694P4_G	G	A.Conservative	.486473	.994346	5337.5	27.822198	26.37251	591.984587		.358753
K07	208825P7_G	G	A.Conservative	1.222751	.900139	7129.7	6.186602	9.036692	466.950512		.358753
K07	209189P2_G	G	A.Conservative	.944663	.996601	6277.1	51.9029	57.163304	575.917546		.358753
K07	210090P15_G	NOCALL	D.Low Probability	1.060243	.256435	5515.6	3.730647	1.646717	551.764087		.850176
K08	201322P9_G	NOCALL	D.Low Probability	2.329584	.99617	6445.3	50.808255	21.672939	560.170594		1.030236
K08	201694P4_G	G	A.Conservative	1.356795	.998226	5337.5	36.878544	29.714065	585.761766		.413251
K08	208825P7_G	G	A.Conservative	2.830156	.996752	7129.7	10.657611	12.677025	454.619763		.413251
K08	209189P2_G	G	A.Conservative	1.993496	.997102	6277.1	67.642289	63.429265	558.803222		.413251
K08	210090P15_G	G	A.Conservative	1.832049	.996592	5515.6	31.849422	11.983787	543.683131		1.030236
K09	201322P9_G	G	A.Conservative	3.34841	.993796	6445.3	17.839981	12.704119	441.636084		.549111
K09	201694P4_G	G	A.Conservative	2.818139	.993851	5337.5	32.650724	29.304207	470.507241		.368213
K09	208825P7_G	G	A.Conservative	6.348419	.996165	7129.7	8.382139	11.275075	374.026756		.368213
K09	209189P2_G	G	A.Conservative	4.364957	.995858	6277.1	47.882685	49.28592	423.648199		.368213
K09	210090P15_G	NOCALL	D.Low Probability	2.089584	.330732	5515.6	4.862681	2.105158	506.208639		.914725
K10	201322P9_G	NOCALL	D.Low Probability	2.124092	.997811	6445.3	42.234593	16.472607	563.618066		.976512
K10	201694P4_G	G	A.Conservative	1.986151	.994159	5337.5	29.124157	23.72177	589.63062		.414335
K10	208825P7_G	G	A.Conservative	3.791277	.995723	7129.7	7.647401	12.50155	437.709694		.414335
K10	209189P2_G	G	A.Conservative	2.292559	.996668	6277.1	52.415239	49.070937	566.341757		.414335
K10	210090P15_G	NOCALL	D.Low Probability	1.668509	.289442	5515.6	5.503365	1.841009	551.287392		.976512
K11	201322P9_G	G	A.Conservative	-.147706	.994694	6445.3	9.628877	10.082647	609.195507		.370475
K11	201694P4_G	G	A.Conservative	-.580571	.999284	5337.5	34.663829	30.333468	564.231453		.370475
K11	208825P7_G	G	A.Conservative	.467843	.996627	7129.7	11.729588	17.898305	579.686671		.370475
K11	209189P2_G	G	A.Conservative	-.138678	.998797	6277.1	39.687713	40.445809	591.210473		.370475
K11	210090P15_G	NOCALL	D.Low Probability	-.702559	.995203	5515.6	18.934502	9.10584	581.981244		.784767
K12	201322P9_G	NOCALL	D.Low Probability	-.942757	.995013	6445.3	36.044715	18.781299	591.161485		.835669
K12	201694P4_G	G	A.Conservative	-.349925	.997877	5337.5	28.343473	25.964253	642.069256		.359471
K12	208825P7_G	G	A.Conservative	-.339047	.996412	7129.7	12.722782	16.071465	627.052708		.359471
K12	209189P2_G	G	A.Conservative	-.179196	.998462	6277.1	55.774662	58.668336	600.687405		.359471
K12	210090P15_G	NOCALL	D.Low Probability	-.931347	.518654	5515.6	7.05638	3.194134	584.883477		.835669
K13	201322P9_G	NOCALL	D.Low Probability	2.621062	.991972	6445.3	42.891351	19.258051	475.015099		.898905
K13	201694P4_G	G	A.Conservative	1.899271	.997428	5337.5	62.43138	48.640663	525.624288		.420891
K13	208825P7_G	G	A.Conservative	5.620631	.998803	7129.7	16.822012	20.732498	486.293654		.420891
K13	209189P2_G	G	A.Conservative	3.172957	.995215	6277.1	80.070089	72.686499	455.186945		.420891
K13	210090P15_G	NOCALL	D.Low Probability	1.809118	.517752	5515.6	8.464309	3.246301	512.441711		.898905
K14	201322P9_G	G	A.Conservative	2.472054	.994869	6445.3	14.141188	13.333525	528.781658		.37484
K14	201694P4_G	G	A.Conservative	1.788809	.996632	5337.5	46.113062	36.147375	552.4817		.37484
K14	208825P7_G	G	A.Conservative	4.637768	.999005	7129.7	12.789464	18.599813	451.785263		.37484
K14	209189P2_G	G	A.Conservative	2.460978	.994144	6277.1	60.326716	55.295692	508.417803		.37484
K14	210090P15_G	G	B.Moderate	1.915482	.946797	5515.6	9.528612	7.693808	558.879713		.37484
K15	201322P9_G	G	A.Conservative	3.539155	.992404	6445.3	9.202689	10.646634	463.961946		.358304
K15	201694P4_G	G	A.Conservative	2.380052	.993521	5337.5	28.000415	27.356376	497.479792		.358304
K15	208825P7_G	G	A.Conservative	4.259511	.996128	7129.7	12.122495	15.566173	453.556248		.358304
K15	209189P2_G	G	A.Conservative	3.530808	.996961	6277.1	45.72235	51.563989	448.727025		.358304
K15	210090P15_G	NOCALL	D.Low Probability	2.085711	.153807	5515.6	1.926113	1.040626	556.984664		.637497
K16	201322P9_G	NOCALL	D.Low Probability	1.568154	.99539	6445.3	32.299163	16.114538	514.862695		.917867
K16	201694P4_G	G	A.Conservative	1.204108	.995081	5337.5	32.697912	22.09341	527.063402		.431959
K16	208825P7_G	G	A.Conservative	3.41629	.902698	7129.7	8.32167	9.061632	390.097086		.431959
K16	209189P2_G	G	A.Conservative	1.804316	.997236	6277.1	59.104775	46.260395	488.281155		.431959
K16	210090P15_G	G	A.Conservative	1.323624	.884409	5515.6	15.708399	8.930045	480.181088		.583681
K17	201322P9_G	G	A.Conservative	.560921	.991953	6445.3	29.114809	14.960165	537.121077		.735415
K17	201694P4_G	G	A.Conservative	.89285	.996682	5337.5	39.532406	36.75527	524.655527		.357134
K17	208825P7_G	G	A.Conservative	3.616719	.998105	7129.7	11.043985	14.90001	425.221158		.357134
K17	209189P2_G	G	A.Conservative	1.80693	.99432	6277.1	50.532962	54.40013	481.253806		.357134
K17	210090P15_G	NOCALL	D.Low Probability	.22612	.174345	5515.6	3.244677	1.198489	575.207892		.915857
K18	201322P9_G	NOCALL	D.Low Probability	-.816456	.995024	6445.3	36.704714	24.910498	563.947914		.80105
K18	201694P4_G	G	A.Conservative	-.243079	.998522	5337.5	46.848504	47.175445	538.386204		.374857
K18	208825P7_G	G	A.Conservative	.250942	.996775	7129.7	12.611821	19.198402	520.991905		.374857
K18	209189P2_G	G	A.Conservative	-.126842	.996899	6277.1	57.385002	65.578332	569.643113		.374857
K18	210090P15_G	NOCALL	D.Low Probability	-.914938	.454893	5515.6	4.777639	2.859548	587.775526		.80105
K19	201322P9_G	G	A.Conservative	1.982884	.994982	6445.3	13.005047	14.602857	500.98148		.364485
K19	201694P4_G	G	A.Conservative	1.30263	.993196	5337.5	39.74605	37.106133	500.704715		.364485
K19	208825P7_G	G	A.Conservative	3.596121	.997834	7129.7	11.285744	14.175702	402.204078		.364485
K19	209189P2_G	G	A.Conservative	1.984968	.997228	6277.1	56.425439	61.631676	488.808463		.364485
K19	210090P15_G	NOCALL	D.Low Probability	1.143481	.135418	5515.6	1.637433	.964488	504.258068		.609596
K20	201322P9_G	G	A.Conservative	3.02376	.993873	6445.3	18.202864	12.13621	458.63361		.644029
K20	201694P4_G	G	A.Conservative	3.228257	.994578	5337.5	40.525102	33.558825	486.559565		.408949
K20	208825P7_G	G	A.Conservative	5.536468	.996696	7129.7	9.932428	13.962831	419.47815		.408949
K20	209189P2_G	G	A.Conservative	4.268668	.993452	6277.1	44.29749	42.30138	441.169729		.408949
K20	210090P15_G	NOCALL	I.Bad Spectrum	0	0	0	0	0	0		0
K21	201322P9_G	G	A.Conservative	4.147595	.995477	6445.3	11.080888	12.628128	413.398072		.353973
K21	201694P4_G	G	A.Conservative	3.018013	.995041	5337.5	27.904417	27.07564	463.010659		.353973
K21	208825P7_G	G	A.Conservative	6.471318	.99612	7129.7	11.351671	14.318706	391.223999		.353973
K21	209189P2_G	G	A.Conservative	4.145581	.995884	6277.1	39.75461	44.207707	411.63607		.353973
K21	210090P15_G	G	B.Moderate	3.062478	.862005	5515.6	7.039377	7.008282	473.250471		.353973
K22	201322P9_G	G	A.Conservative	2.550035	.994509	6445.3	17.000424	17.054835	468.932369		.401637
K22	201694P4_G	G	A.Conservative	1.667141	.992384	5337.5	70.680667	59.179712	477.413913		.401637
K22	208825P7_G	G	A.Conservative	3.911538	.996693	7129.7	19.160747	21.46856	460.154785		.401637
K22	209189P2_G	G	A.Conservative	2.553828	.994968	6277.1	73.016704	71.287897	456.906684		.401637
K22	210090P15_G	NOCALL	D.Low Probability	1.455216	.434559	5515.6	5.394842	2.836457	513.407502		.899064
K23	201322P9_G	G	A.Conservative	.781601	.996695	6445.3	13.376984	15.910695	677.163979		.369273
K23	201694P4_G	G	A.Conservative	.241863	.993407	5337.5	17.504707	17.708195	668.070539		.369273
K23	208825P7_G	G	A.Conservative	1.201618	.998206	7129.7	14.321425	18.815304	623.177347		.369273
K23	209189P2_G	G	A.Conservative	.540603	.999215	6277.1	18.079895	20.986151	669.123474		.369273
K23	210090P15_G	NOCALL	D.Low Probability	.161284	.336431	5515.6	5.181525	2.098477	582.273051		.943441
K24	201322P9_G	G	A.Conservative	-2.256919	.994837	6445.3	11.401779	10.44883	615.209076		.472905
K24	201694P4_G	NOCALL	D.Low Probability	-2.041179	.352984	5337.5	4.487355	2.236267	636.718058		.766165
K24	208825P7_G	NOCALL	I.Bad Spectrum	0	0	0	0	0	0		0
K24	209189P2_G	G	A.Conservative	-1.735418	.994681	6277.1	8.716618	10.740407	710.316482		.335867
K24	210090P15_G	NOCALL	D.Low Probability	-2.201594	.7473	5515.6	8.893985	4.546615	607.804436		.766165
L01	201322P9_G	G	A.Conservative	.595584	.991811	6445.3	18.754451	11.215691	478.372536		.690485
L01	201694P4_G	NOCALL	D.Low Probability	.7563	.996361	5337.5	51.810483	14.945414	575.752351		1.142886
L01	208825P7_G	G	A.Conservative	1.079163	.994933	7129.7	17.182257	11.016192	453.833529		.973582
L01	209189P2_G	G	A.Conservative	2.4965	.995857	6277.1	28.257685	22.307913	477.034171		.48854
L01	210090P15_G	NOCALL	D.Low Probability	.905987	.22073	5515.6	4.816769	1.433478	586.893672		1.142886
L02	201322P9_G	G	A.Conservative	.97915	.998097	6445.3	17.501793	16.320403	560.501295		.411243
L02	201694P4_G	NOCALL	D.Low Probability	.788722	.99415	5337.5	43.492976	16.777154	567.306626		.965974
L02	208825P7_G	G	A.Conservative	1.119673	.99626	7129.7	7.921231	13.674664	574.048186		.411243
L02	209189P2_G	G	A.Conservative	1.01284	.996162	6277.1	25.483853	23.112027	555.703142		.411243
L02	210090P15_G	NOCALL	D.Low Probability	.978081	.557409	5515.6	8.615681	3.412431	555.415		.965974
L03	201322P9_G	G	A.Conservative	1.320028	.880331	6445.3	7.874537	8.830991	542.066524		.373319
L03	201694P4_G	G	A.Conservative	.826587	.992711	5337.5	11.103857	10.349194	540.418349		.373319
L03	208825P7_G	G	A.Conservative	2.458919	.994995	7129.7	8.40233	11.074704	373.178869		.571085
L03	209189P2_G	G	A.Conservative	1.326364	.996302	6277.1	28.686186	31.29026	539.302534		.373319
L03	210090P15_G	NOCALL	D.Low Probability	.869156	.403725	5515.6	7.240892	2.516298	551.142063		.976342
L04	201322P9_G	G	A.Conservative	-1.660719	.998264	6445.3	15.884966	12.558428	671.633803		.535688
L04	201694P4_G	G	A.Conservative	-2.064862	.992523	5337.5	15.36915	16.972118	644.8975		.318234
L04	208825P7_G	G	A.Conservative	-1.309508	.993159	7129.7	7.954758	10.799287	525.141009		.461097
L04	209189P2_G	G	A.Conservative	-1.725656	.998253	6277.1	27.742352	35.552093	641.106067		.318234
L04	210090P15_G	NOCALL	D.Low Probability	-1.510418	.364694	5515.6	4.355709	2.285744	597.68306		.75436
L05	201322P9_G	G	A.Conservative	-.509195	.888474	6445.3	7.985144	8.980974	513.841441		.319652
L05	201694P4_G	G	A.Conservative	-1.546701	.994559	5337.5	16.265698	15.428083	558.329848		.319652
L05	208825P7_G	G	A.Conservative	-.372123	.998143	7129.7	8.29372	12.864042	489.888242		.458598
L05	209189P2_G	G	A.Conservative	-.536622	.991584	6277.1	37.941382	41.573302	514.945338		.319652
L05	210090P15_G	NOCALL	D.Low Probability	-1.561873	.570809	5515.6	7.08457	3.496043	536.473772		.770343
L06	201322P9_G	G	A.Conservative	-.23014	.978114	6445.3	10.671609	9.863091	534.117344		.476309
L06	201694P4_G	G	A.Conservative	.460345	.995457	5337.5	12.266941	13.698837	638.256415		.351909
L06	208825P7_G	G	A.Conservative	.642706	.940865	7129.7	6.61096	9.500722	455.485983		.476309
L06	209189P2_G	G	A.Conservative	.694657	.997084	6277.1	23.954149	30.376251	577.539725		.351909
L06	210090P15_G	NOCALL	I.Bad Spectrum	0	0	0	0	0	0		0
L07	201322P9_G	G	A.Conservative	2.305398	.994562	6445.3	12.752098	9.994913	471.204516		.429478
L07	201694P4_G	G	A.Conservative	1.080766	.995797	5337.5	42.577875	28.00195	536.653641		.429478
L07	208825P7_G	G	A.Conservative	4.537394	.860415	7129.7	7.660233	8.642722	372.965707		.429478
L07	209189P2_G	G	A.Conservative	2.295888	.995	6277.1	57.232839	43.657881	460.31047		.429478
L07	210090P15_G	NOCALL	D.Low Probability	.945172	.993759	5515.6	24.510878	8.493067	559.552624		1.052418
L08	201322P9_G	G	A.Conservative	1.148627	.998233	6445.3	9.835928	10.385779	555.895823		.431443
L08	201694P4_G	G	A.Conservative	.474212	.995447	5337.5	15.970345	14.396377	539.773057		.431443
L08	208825P7_G	G	A.Conservative	2.394826	.998874	7129.7	5.033265	10.113183	461.579706		.431443
L08	209189P2_G	G	A.Conservative	1.17528	.996974	6277.1	35.659218	36.768117	552.424124		.431443
L08	210090P15_G	NOCALL	D.Low Probability	.853393	.230504	5515.6	3.185948	1.497876	532.419171		.728802
L09	201322P9_G	G	A.Conservative	.730281	.99371	6445.3	22.711877	16.595689	528.451359		.54854
L09	201694P4_G	G	A.Conservative	1.146578	.995174	5337.5	38.941644	54.305073	581.149419		.409997
L09	208825P7_G	G	A.Conservative	2.780648	.998001	7129.7	11.594041	20.049551	496.881355		.409997
L09	209189P2_G	G	A.Conservative	1.449008	.997652	6277.1	70.523004	110.957724	531.934411		.409997
L09	210090P15_G	NOCALL	D.Low Probability	.71468	.496048	5515.6	7.957455	3.061285	556.184954		1.004486
L10	201322P9_G	G	A.Conservative	-.427503	.991171	6445.3	17.503542	18.616139	563.644986		.607438
L10	201694P4_G	G	A.Conservative	-.443388	.997161	5337.5	22.480168	22.346514	583.770819		.362407
L10	208825P7_G	G	A.Conservative	1.040486	.995852	7129.7	4.682872	11.832612	511.358273		.362407
L10	209189P2_G	G	A.Conservative	-.155756	.995128	6277.1	35.628033	41.29187	526.732933		.362407
L10	210090P15_G	NOCALL	D.Low Probability	-.387339	.59431	5515.6	8.495725	3.668062	554.736111		.84476
L11	201322P9_G	G	A.Conservative	2.372552	.99649	6445.3	12.37683	10.803853	441.758979		.414793
L11	201694P4_G	G	A.Conservative	1.565165	.993024	5337.5	34.647826	25.03008	486.998653		.414793
L11	208825P7_G	G	A.Conservative	3.517389	.998152	7129.7	10.205343	11.740381	383.936054		.414793
L11	209189P2_G	G	A.Conservative	2.417628	.997002	6277.1	48.039557	40.744131	428.444326		.414793
L11	210090P15_G	NOCALL	D.Low Probability	.557818	.331132	5515.6	5.49582	2.131394	527.986569		.888527
L12	201322P9_G	G	A.Conservative	-2.055654	.815745	6445.3	6.06521	8.244955	505.513546		.319364
L12	201694P4_G	G	A.Conservative	-2.204502	.993773	5337.5	11.148066	12.850769	564.913072		.319364
L12	208825P7_G	G	A.Conservative	-1.718888	.998063	7129.7	4.851923	14.900396	488.527324		.319364
L12	209189P2_G	G	A.Conservative	-2.044197	.991757	6277.1	17.338388	22.991621	486.021926		.319364
L12	210090P15_G	NOCALL	I.Bad Spectrum	0	0	0	0	0	0		0
L13	201322P9_G	G	A.Conservative	2.822391	.996313	6445.3	16.332433	13.04322	444.602061		.47157
L13	201694P4_G	G	A.Conservative	2.018482	.993593	5337.5	56.672056	37.838303	469.222709		.47157
L13	208825P7_G	G	A.Conservative	5.165862	.996992	7129.7	17.367137	15.511306	367.950871		.47157
L13	209189P2_G	G	A.Conservative	2.817081	.996106	6277.1	81.850799	63.61489	432.716459		.47157
L13	210090P15_G	NOCALL	D.Low Probability	1.201876	.986696	5515.6	20.088263	7.070514	507.046415		1.009274
L14	201322P9_G	G	A.Conservative	2.547636	.993461	6445.3	19.804547	16.501434	488.115276		.538773
L14	201694P4_G	G	A.Conservative	2.329071	.994734	5337.5	46.851879	33.387129	532.778042		.538773
L14	208825P7_G	G	A.Conservative	4.415706	.995259	7129.7	18.643654	17.10708	369.959977		.538773
L14	209189P2_G	G	A.Conservative	2.56681	.994052	6277.1	71.767336	58.403425	470.035615		.538773
L14	210090P15_G	NOCALL	D.Low Probability	1.471403	.307566	5515.6	5.188818	1.955161	510.259196		.997663
L15	201322P9_G	G	A.Conservative	1.602511	.993012	6445.3	13.056907	13.063028	499.955156		.422377
L15	201694P4_G	G	A.Conservative	.933001	.994453	5337.5	41.782128	35.348782	533.367661		.422377
L15	208825P7_G	G	A.Conservative	3.310404	.998309	7129.7	13.654982	15.149095	429.019187		.422377
L15	209189P2_G	G	A.Conservative	1.61503	.994748	6277.1	63.281985	61.730733	489.419065		.422377
L15	210090P15_G	NOCALL	D.Low Probability	.786495	.600315	5515.6	9.627081	3.683968	553.17527		.925894
L16	201322P9_G	G	A.Conservative	-.03434	.996026	6445.3	12.087699	13.750141	605.6787		.360382
L16	201694P4_G	G	A.Conservative	-.272695	.997348	5337.5	29.126262	27.90362	584.934799		.360382
L16	208825P7_G	G	A.Conservative	.392481	.997034	7129.7	11.527056	19.770285	565.732691		.360382
L16	209189P2_G	G	A.Conservative	-.024878	.998857	6277.1	43.481652	48.195981	590.312622		.360382
L16	210090P15_G	NOCALL	D.Low Probability	-1.175202	.162716	5515.6	2.969075	1.082002	584.781928		.886457
L17	201322P9_G	G	A.Conservative	.22117	.992603	6445.3	13.762803	10.612834	493.645468		.543596
L17	201694P4_G	G	A.Conservative	.80388	.994541	5337.5	23.188115	22.445871	454.137203		.341403
L17	208825P7_G	G	A.Conservative	3.264132	.998104	7129.7	6.239639	11.662715	416.786477		.341403
L17	209189P2_G	G	A.Conservative	1.913593	.995529	6277.1	25.538995	28.932885	426.216006		.341403
L17	210090P15_G	NOCALL	D.Low Probability	-.885972	.065795	5515.6	1.069561	.518301	504.314258		.737843
L18	201322P9_G	NOCALL	D.Low Probability	-2.458487	.991122	6445.3	22.589273	15.827079	587.801088		.663633
L18	201694P4_G	G	A.Conservative	-1.654443	.996362	5337.5	22.474376	26.804515	609.204097		.312181
L18	208825P7_G	G	A.Conservative	-.941913	.997958	7129.7	6.60325	11.771753	554.532466		.312181
L18	209189P2_G	G	A.Conservative	-1.270305	.992584	6277.1	35.457827	48.610997	586.580756		.312181
L18	210090P15_G	NOCALL	D.Low Probability	-2.629896	.78718	5515.6	7.753489	4.770425	588.35575		.663633
L19	201322P9_G	G	A.Conservative	3.212022	.987922	6445.3	17.659335	15.022455	434.929852		.44023
L19	201694P4_G	G	A.Conservative	2.486905	.99628	5337.5	56.85567	40.14526	472.776296		.44023
L19	208825P7_G	G	A.Conservative	4.382409	.995887	7129.7	20.587508	19.653029	445.154278		.44023
L19	209189P2_G	G	A.Conservative	3.239615	.993042	6277.1	75.774598	62.671173	420.686258		.44023
L19	210090P15_G	NOCALL	D.Low Probability	1.646062	.985504	5515.6	29.481566	9.499548	517.991229		1.023095
L20	201322P9_G	G	A.Conservative	1.580055	.997741	6445.3	22.54524	22.102489	599.646172		.386583
L20	201694P4_G	G	A.Conservative	1.774739	.99759	5337.5	39.449073	32.194137	632.142299		.386583
L20	208825P7_G	G	A.Conservative	2.257929	.997031	7129.7	17.927547	23.335428	510.083304		.386583
L20	209189P2_G	G	A.Conservative	1.591357	.994736	6277.1	61.919906	59.044297	581.631834		.386583
L20	210090P15_G	NOCALL	D.Low Probability	1.139374	.370331	5515.6	4.480055	2.30213	635.467102		.726081
L21	201322P9_G	G	A.Conservative	2.031831	.994425	6445.3	12.273692	13.60301	521.819293		.39598
L21	201694P4_G	G	A.Conservative	1.351992	.994917	5337.5	48.527372	46.198196	513.903339		.39598
L21	208825P7_G	G	A.Conservative	2.550922	.99631	7129.7	13.103349	15.967681	471.274182		.39598
L21	209189P2_G	G	A.Conservative	2.026093	.996101	6277.1	51.569976	55.850554	511.426675		.39598
L21	210090P15_G	NOCALL	D.Low Probability	.588656	.260365	5515.6	3.714517	1.722703	569.268188		.800505
L22	201322P9_G	G	A.Conservative	.29572	.998236	6445.3	9.783847	12.841255	620.798859		.322361
L22	201694P4_G	G	A.Conservative	-.321857	.99791	5337.5	34.995216	38.734484	597.856346		.322361
L22	208825P7_G	G	A.Conservative	.510378	.99527	7129.7	11.417353	16.630975	570.502627		.322361
L22	209189P2_G	G	A.Conservative	.300766	.994344	6277.1	43.1669	55.214438	603.526783		.322361
L22	210090P15_G	NOCALL	I.Bad Spectrum	0	0	0	0	0	0		0
L23	201322P9_G	G	A.Conservative	.072588	.995587	6445.3	16.146957	12.45993	525.959311		.537881
L23	201694P4_G	G	A.Conservative	-.883175	.995124	5337.5	19.685773	12.844704	523.477125		.537881
L23	208825P7_G	G	A.Conservative	1.610782	.998396	7129.7	8.675025	10.020606	430.068025		.391921
L23	209189P2_G	G	A.Conservative	.382578	.994308	6277.1	13.111119	10.735463	526.138111		.391921
L23	210090P15_G	NOCALL	D.Low Probability	-1.196615	.290951	5515.6	4.368964	1.831008	553.581927		.852838
L24	201322P9_G	NOCALL	I.Bad Spectrum	0	0	0	0	0	0		0
L24	201694P4_G	NOCALL	I.Bad Spectrum	0	0	0	0	0	0		0
L24	208825P7_G	NOCALL	I.Bad Spectrum	0	0	0	0	0	0		0
L24	209189P2_G	NOCALL	I.Bad Spectrum	0	0	0	0	0	0		0
L24	210090P15_G	NOCALL	I.Bad Spectrum	0	0	0	0	0	0		0
M01	201322P9_G	G	A.Conservative	1.789325	.993766	6445.3	18.586319	15.0604	525.221644		.530083
M01	201694P4_G	NOCALL	D.Low Probability	1.554882	.992547	5337.5	30.09711	10.003767	559.053099		1.047366
M01	208825P7_G	G	A.Conservative	3.410903	.996117	7129.7	17.754556	15.933845	365.305534		.530083
M01	209189P2_G	G	A.Conservative	1.858981	.997123	6277.1	64.997655	51.366101	510.621366		.530083
M01	210090P15_G	NOCALL	D.Low Probability	1.551814	.49007	5515.6	8.890718	3.039254	538.488904		1.047366
M02	201322P9_G	NOCALL	D.Low Probability	1.694441	.99086	6445.3	37.189274	14.576427	530.043024		1.030758
M02	201694P4_G	G	A.Conservative	1.740719	.994642	5337.5	16.061649	13.942101	555.969079		.379473
M02	208825P7_G	G	A.Conservative	2.575589	.879215	7129.7	20.298558	8.837168	410.127889		1.030758
M02	209189P2_G	G	A.Conservative	2.849178	.995546	6277.1	47.451548	47.293379	488.205487		.379473
M02	210090P15_G	NOCALL	D.Low Probability	1.192228	.273731	5515.6	5.133402	1.745932	559.101145		1.030758
M03	201322P9_G	G	A.Conservative	1.527923	.992209	6445.3	13.829711	11.08546	551.156578		.537732
M03	201694P4_G	NOCALL	D.Low Probability	1.081612	.993969	5337.5	47.358821	20.164304	618.047853		.915384
M03	208825P7_G	G	B.Moderate	3.795846	.949785	7129.7	14.030735	7.617288	426.212511		.915384
M03	209189P2_G	G	A.Conservative	2.270242	.995226	6277.1	29.255583	32.201201	553.337996		.372872
M03	210090P15_G	NOCALL	D.Low Probability	1.219311	.553765	5515.6	7.751185	3.380826	574.456161		.915384
M04	201322P9_G	G	A.Conservative	4.232791	.99243	6445.3	10.839383	10.197004	410.040064		.439866
M04	201694P4_G	G	A.Conservative	3.104461	.992547	5337.5	18.36746	14.597936	494.728555		.439866
M04	208825P7_G	G	A.Conservative	5.491819	.922624	7129.7	18.951431	9.269762	368.800799		.922692
M04	209189P2_G	G	A.Conservative	4.11508	.996061	6277.1	43.455766	39.851855	412.207468		.439866
M04	210090P15_G	NOCALL	D.Low Probability	2.717363	.296067	5515.6	5.46346	1.898199	514.697698		1.01619
M05	201322P9_G	NOCALL	D.Low Probability	1.961508	.996936	6445.3	57.03466	36.917728	575.38874		.979843
M05	201694P4_G	G	A.Conservative	1.909574	.997348	5337.5	52.766531	38.35539	601.309465		.410957
M05	208825P7_G	G	A.Conservative	3.000644	.997119	7129.7	11.030061	13.445689	523.488482		.410957
M05	209189P2_G	G	A.Conservative	2.147659	.996171	6277.1	96.910109	81.27692	568.045846		.410957
M05	210090P15_G	NOCALL	D.Low Probability	1.641312	.988701	5515.6	14.853694	8.495389	559.984904		.979843
M06	201322P9_G	NOCALL	D.Low Probability	.153486	.994298	6445.3	38.973082	16.295913	555.787698		.886888
M06	201694P4_G	G	A.Conservative	.020424	.995407	5337.5	28.163042	23.138493	579.436239		.415929
M06	208825P7_G	G	A.Conservative	1.247155	.89629	7129.7	16.954908	9.028103	361.927143		.782783
M06	209189P2_G	G	A.Conservative	.481229	.995397	6277.1	53.646524	50.453652	545.510683		.415929
M06	210090P15_G	NOCALL	D.Low Probability	-.248395	.379903	5515.6	6.535822	2.369478	555.403317		.886888
M07	201322P9_G	G	A.Conservative	2.264915	.995497	6445.3	11.970092	10.771972	496.140363		.424338
M07	201694P4_G	G	A.Conservative	2.137698	.990452	5337.5	16.29996	12.401384	545.647825		.424338
M07	208825P7_G	G	A.Conservative	3.809884	.959448	7129.7	9.640081	9.643599	376.888884		.424338
M07	209189P2_G	G	A.Conservative	2.260447	.994493	6277.1	52.133049	45.720575	492.083498		.424338
M07	210090P15_G	G	B.Moderate	1.681059	.807955	5515.6	10.917185	6.575492	494.446325		.534895
M08	201322P9_G	NOCALL	D.Low Probability	2.148838	.993334	6445.3	45.556092	15.983947	506.616664		1.101376
M08	201694P4_G	G	A.Conservative	2.090818	.992454	5337.5	32.118903	26.075254	540.24619		.399097
M08	208825P7_G	G	A.Conservative	3.5354	.995275	7129.7	9.76566	10.381611	436.231927		.399097
M08	209189P2_G	G	A.Conservative	2.990635	.994917	6277.1	66.585731	62.172524	509.03686		.399097
M08	210090P15_G	NOCALL	D.Low Probability	1.696799	.215003	5515.6	4.574718	1.397283	524.70495		1.101376
M09	201322P9_G	G	A.Conservative	1.917793	.995827	6445.3	17.420069	20.838433	581.357634		.387142
M09	201694P4_G	G	A.Conservative	1.817144	.996719	5337.5	42.876163	43.723468	588.265902		.387142
M09	208825P7_G	G	A.Conservative	3.028781	.998503	7129.7	13.971856	18.418036	436.617229		.387142
M09	209189P2_G	G	A.Conservative	1.914318	.996275	6277.1	58.633983	68.481962	568.038551		.387142
M09	210090P15_G	NOCALL	D.Low Probability	1.005942	.767202	5515.6	9.692217	4.720017	594.199318		.854097
M10	201322P9_G	G	A.Conservative	1.394169	.995509	6445.3	23.250426	16.9006	560.744812		.591059
M10	201694P4_G	G	A.Conservative	1.575906	.993521	5337.5	32.260346	31.396216	625.617405		.389209
M10	208825P7_G	G	A.Conservative	3.267211	.994682	7129.7	7.958589	12.938031	451.605803		.389209
M10	209189P2_G	G	A.Conservative	2.04918	.994032	6277.1	61.78155	68.172703	533.515302		.389209
M10	210090P15_G	NOCALL	D.Low Probability	1.574761	.335414	5515.6	5.469255	2.111346	566.384853		.881643
M11	201322P9_G	G	A.Conservative	2.261295	.9965	6445.3	14.914509	15.991773	513.579244		.379523
M11	201694P4_G	NOCALL	D.Low Probability	.971561	.58512	5337.5	10.573269	3.595656	579.972568		.893849
M11	208825P7_G	G	A.Conservative	2.778295	.81616	7129.7	18.015728	8.196714	519.578402		.893849
M11	209189P2_G	G	A.Conservative	2.087268	.997478	6277.1	20.63071	21.541195	543.077625		.379523
M11	210090P15_G	NOCALL	D.Low Probability	1.283915	.650895	5515.6	11.35016	3.972025	537.882093		.893849
M12	201322P9_G	G	A.Conservative	.611559	.99731	6445.3	13.101927	14.59892	564.927899		.364149
M12	201694P4_G	G	A.Conservative	.280801	.994772	5337.5	28.994626	27.591198	607.766154		.364149
M12	208825P7_G	G	A.Conservative	.23814	.9949	7129.7	7.879037	13.949582	498.998972		.364149
M12	209189P2_G	G	A.Conservative	.643777	.996159	6277.1	58.903657	64.070746	548.889959		.364149
M12	210090P15_G	NOCALL	D.Low Probability	.091428	.3606	5515.6	5.16098	2.245776	613.171594		.848584
M13	201322P9_G	G	A.Conservative	3.370963	.995806	6445.3	59.750246	57.045699	478.756026		.400836
M13	201694P4_G	NOCALL	D.Low Probability	1.607735	.642948	5337.5	10.133977	3.961416	574.672778		.843845
M13	208825P7_G	NOCALL	I.Bad Spectrum	0	0	0	0	0	0		0
M13	209189P2_G	NOCALL	D.Low Probability	2.268394	.65637	6277.1	8.848475	4.010574	561.931221		.843845
M13	210090P15_G	NOCALL	D.Low Probability	1.9286	.307073	5515.6	4.831855	1.942875	541.529398		.843845
M14	201322P9_G	G	A.Conservative	2.086515	.994076	6445.3	11.820206	13.777209	540.768409		.349905
M14	201694P4_G	G	A.Conservative	1.477035	.99614	5337.5	38.339557	38.030643	536.234196		.349905
M14	208825P7_G	G	A.Conservative	2.927823	.99619	7129.7	11.252945	14.513814	461.110574		.349905
M14	209189P2_G	G	A.Conservative	2.091337	.9959	6277.1	53.192314	60.495171	525.001819		.349905
M14	210090P15_G	G	A.Conservative	1.520336	.874575	5515.6	8.67066	8.825922	555.858353		.349905
M15	201322P9_G	G	A.Conservative	2.660415	.992573	6445.3	16.248727	12.921458	490.252106		.432258
M15	201694P4_G	G	A.Conservative	2.171235	.994109	5337.5	57.277222	38.210806	523.596587		.432258
M15	208825P7_G	G	A.Conservative	3.583674	.990625	7129.7	12.912139	11.62289	401.64621		.432258
M15	209189P2_G	G	A.Conservative	2.651905	.993795	6277.1	77.995628	60.374642	477.34912		.432258
M15	210090P15_G	NOCALL	D.Low Probability	1.69529	.350976	5515.6	6.246326	2.257672	523.358248		.989748
M16	201322P9_G	G	A.Conservative	1.691666	.994489	6445.3	37.126215	17.042247	510.445351		.803619
M16	201694P4_G	G	A.Conservative	1.893363	.996871	5337.5	29.532367	24.42922	543.329681		.395434
M16	208825P7_G	G	A.Conservative	4.1347	.997789	7129.7	11.059131	12.458689	417.299145		.395434
M16	209189P2_G	G	A.Conservative	2.52643	.993911	6277.1	64.161225	61.856978	487.964084		.395434
M16	210090P15_G	NOCALL	D.Low Probability	1.656666	.548856	5515.6	10.457761	3.385852	521.623027		.988131
M17	201322P9_G	NOCALL	D.Low Probability	1.124955	.995695	6445.3	44.126103	22.286725	549.687325		.846857
M17	201694P4_G	G	A.Conservative	.97794	.997592	5337.5	38.187861	33.560293	580.601486		.374059
M17	208825P7_G	G	A.Conservative	2.949966	.998511	7129.7	10.775439	14.891284	473.307776		.374059
M17	209189P2_G	G	A.Conservative	1.544948	.99732	6277.1	68.410809	69.740935	542.87291		.374059
M17	210090P15_G	NOCALL	D.Low Probability	.854953	.990015	5515.6	22.340966	9.787819	554.90773		.846857
M18	201322P9_G	NOCALL	D.Low Probability	-1.556452	.992469	6445.3	38.763365	22.123939	589.837954		.817517
M18	201694P4_G	G	A.Conservative	-.820313	.996947	5337.5	32.20749	31.483146	603.366932		.35086
M18	208825P7_G	G	A.Conservative	-.254943	.997571	7129.7	11.861408	16.870334	559.309104		.35086
M18	209189P2_G	G	A.Conservative	-.92832	.994747	6277.1	57.191931	64.129187	572.017861		.35086
M18	210090P15_G	NOCALL	D.Low Probability	-1.66239	.213588	5515.6	2.797521	1.402096	584.238561		.817517
M19	201322P9_G	G	A.Conservative	3.298931	.99039	6445.3	30.830121	14.093574	390.717256		.858415
M19	201694P4_G	G	A.Conservative	2.446353	.992241	5337.5	40.890671	29.625408	467.072368		.407183
M19	208825P7_G	G	A.Conservative	7.130393	.992457	7129.7	12.540063	12.07666	283.914771		.407183
M19	209189P2_G	G	A.Conservative	3.764334	.995331	6277.1	52.649698	44.191863	369.607115		.407183
M19	210090P15_G	G	A.Conservative	2.696982	.993014	5515.6	19.50743	14.531054	467.652735		.407183
M20	201322P9_G	G	A.Conservative	3.224431	.991755	6445.3	14.343362	14.12693	492.172726		.412294
M20	201694P4_G	NOCALL	D.Low Probability	1.333891	.992571	5337.5	41.952649	12.957401	554.781703		1.060017
M20	208825P7_G	G	B.Moderate	4.052835	.975451	7129.7	18.858506	7.843535	399.963678		1.060017
M20	209189P2_G	G	A.Conservative	2.8608	.995234	6277.1	22.570867	21.646887	513.498333		.412294
M20	210090P15_G	NOCALL	D.Low Probability	1.551139	.493724	5515.6	9.572585	3.046276	491.205151		1.060017
M21	201322P9_G	G	A.Conservative	3.25413	.989669	6445.3	16.617133	15.110762	483.974873		.416546
M21	201694P4_G	G	A.Conservative	2.734304	.993808	5337.5	50.77707	39.087419	548.67479		.416546
M21	208825P7_G	G	A.Conservative	4.006984	.991434	7129.7	20.894771	21.112727	396.640373		.416546
M21	209189P2_G	G	A.Conservative	3.245311	.995365	6277.1	70.447616	62.439833	475.868071		.416546
M21	210090P15_G	NOCALL	D.Low Probability	2.322951	.991866	5515.6	27.333755	11.179539	566.79561		.952574
M22	201322P9_G	G	A.Conservative	2.310412	.995256	6445.3	11.707311	13.13435	586.834848		.376691
M22	201694P4_G	G	A.Conservative	2.009879	.997431	5337.5	21.266085	20.135959	589.549497		.376691
M22	208825P7_G	G	A.Conservative	2.469519	.995823	7129.7	14.684928	18.347242	554.294206		.376691
M22	209189P2_G	G	A.Conservative	2.327489	.997097	6277.1	37.857974	41.394926	565.894167		.376691
M22	210090P15_G	G	B.Moderate	1.019849	.994668	5515.6	9.566394	8.058377	557.75059		.527441
M23	201322P9_G	G	A.Conservative	1.721182	.995197	6445.3	20.495387	21.200187	509.121581		.394634
M23	201694P4_G	G	A.Conservative	.973118	.994313	5337.5	21.505112	18.679375	585.033888		.394634
M23	208825P7_G	G	A.Conservative	2.223219	.998086	7129.7	23.891898	27.515464	521.977629		.394634
M23	209189P2_G	G	A.Conservative	1.596967	.995093	6277.1	31.859843	32.099124	531.103696		.394634
M23	210090P15_G	NOCALL	D.Low Probability	.743796	.307668	5515.6	4.631417	1.961398	553.153529		.805308
M24	201322P9_G	G	A.Conservative	.100032	.915108	6445.3	7.134625	9.215749	523.50276		.330624
M24	201694P4_G	NOCALL	D.Low Probability	-.647744	.558688	5337.5	6.746676	3.419476	591.646557		.746855
M24	208825P7_G	NOCALL	I.Bad Spectrum	0	0	0	0	0	0		0
M24	209189P2_G	G	A.Conservative	.084971	.996	6277.1	11.690684	14.728386	538.700391		.330624
M24	210090P15_G	NOCALL	D.Low Probability	-.587297	.702209	5515.6	8.172555	4.264688	553.535964		.746855
N01	201322P9_G	G	A.Conservative	2.954584	.83533	6445.3	10.944693	8.442853	359.224044		.541183
N01	201694P4_G	NOCALL	D.Low Probability	1.623501	.24197	5337.5	4.218511	1.534771	536.681059		1.006003
N01	208825P7_G	NOCALL	I.Bad Spectrum	0	0	0	0	0	0		0
N01	209189P2_G	G	A.Conservative	2.847336	.993463	6277.1	13.312291	10.008775	385.07135		.541183
N01	210090P15_G	NOCALL	D.Low Probability	1.67911	.772121	5515.6	12.504707	4.675364	485.643853		1.006003
N02	201322P9_G	G	A.Conservative	2.727107	.8624	6445.3	8.640998	8.691835	468.834946		.383514
N02	201694P4_G	NOCALL	D.Low Probability	1.013544	.994457	5337.5	31.50348	12.462856	588.715282		.898635
N02	208825P7_G	G	C.Aggressive	2.963992	.981092	7129.7	11.287277	5.918631	393.755879		.898635
N02	209189P2_G	G	A.Conservative	2.589418	.99806	6277.1	17.552	17.178684	484.676989		.383514
N02	210090P15_G	NOCALL	D.Low Probability	.998088	.361875	5515.6	5.645844	2.297985	503.06705		.898635
N03	201322P9_G	G	A.Conservative	3.70287	.994502	6445.3	14.549879	15.581682	562.246573		.424492
N03	201694P4_G	NOCALL	D.Low Probability	2.290277	.994278	5337.5	38.997654	15.458949	586.942142		1.011562
N03	208825P7_G	G	A.Conservative	4.856391	.997333	7129.7	5.392352	12.489334	630.521454		.424492
N03	209189P2_G	G	A.Conservative	3.69976	.998706	6277.1	43.144583	45.115013	556.052426		.424492
N03	210090P15_G	NOCALL	D.Low Probability	2.487703	.685179	5515.6	10.220063	4.155514	534.98402		1.011562
N04	201322P9_G	G	A.Conservative	2.229236	.99035	6445.3	36.362677	21.973854	579.318657		.760183
N04	201694P4_G	G	A.Conservative	2.003039	.997025	5337.5	36.616382	37.974232	640.734959		.351559
N04	208825P7_G	G	A.Conservative	3.444199	.998442	7129.7	8.665375	13.794127	492.546258		.351559
N04	209189P2_G	G	A.Conservative	2.547265	.997364	6277.1	49.416435	59.667246	585.835344		.351559
N04	210090P15_G	NOCALL	D.Low Probability	1.942882	.46606	5515.6	6.938348	2.892805	570.534775		.876167
N05	201322P9_G	NOCALL	D.Low Probability	2.004535	.992783	6445.3	40.377935	16.941527	507.618564		.981497
N05	201694P4_G	G	A.Conservative	1.160586	.995895	5337.5	27.327333	19.84385	552.862976		.411468
N05	208825P7_G	G	A.Conservative	3.04174	.996467	7129.7	18.195108	14.914299	516.41514		.981497
N05	209189P2_G	G	A.Conservative	2.196306	.996069	6277.1	64.573618	54.344578	496.036882		.411468
N05	210090P15_G	G	A.Conservative	1.206268	.830872	5515.6	23.170983	8.430311	527.09388		.981497
N06	201322P9_G	G	A.Conservative	1.315487	.987745	6445.3	14.399951	13.626695	506.839535		.425028
N06	201694P4_G	G	A.Conservative	.602497	.993382	5337.5	21.408423	17.066124	546.670945		.425028
N06	208825P7_G	G	A.Conservative	2.834462	.998223	7129.7	18.17491	10.408551	433.564841		.860442
N06	209189P2_G	G	A.Conservative	1.334762	.994295	6277.1	58.753044	54.166122	492.107503		.425028
N06	210090P15_G	NOCALL	D.Low Probability	.640099	.621073	5515.6	9.448785	3.852018	539.300696		.968008
N07	201322P9_G	G	A.Conservative	2.76575	.99364	6445.3	14.10259	13.412647	493.211017		.450898
N07	201694P4_G	G	A.Conservative	1.957813	.994785	5337.5	39.709006	31.951217	521.052717		.450898
N07	208825P7_G	G	A.Conservative	2.339791	.991119	7129.7	9.547598	10.059923	404.090029		.450898
N07	209189P2_G	G	A.Conservative	2.765598	.995395	6277.1	62.152152	57.641827	480.327977		.450898
N07	210090P15_G	NOCALL	D.Low Probability	1.550776	.378825	5515.6	6.424909	2.364995	543.105877		1.041221
N08	201322P9_G	G	A.Conservative	.34085	.815366	6445.3	12.405265	8.23899	581.885889		.585404
N08	201694P4_G	NOCALL	D.Low Probability	1.0064	.989973	5337.5	40.589249	16.564317	604.294456		.83103
N08	208825P7_G	G	C.Aggressive	2.116141	.890517	7129.7	9.727131	5.378626	380.976083		.83103
N08	209189P2_G	G	A.Conservative	1.371181	.997722	6277.1	30.60487	31.466843	590.362598		.383507
N08	210090P15_G	NOCALL	D.Low Probability	1.089397	.285692	5515.6	4.291415	1.80644	617.927699		.83103
N09	201322P9_G	G	A.Conservative	2.004101	.995368	6445.3	37.075504	16.829696	557.274196		.84795
N09	201694P4_G	G	A.Conservative	1.662286	.99512	5337.5	32.337689	28.405614	583.67246		.378865
N09	208825P7_G	G	A.Conservative	3.049282	.995663	7129.7	8.775677	17.20434	483.433655		.378865
N09	209189P2_G	G	A.Conservative	1.875	.995311	6277.1	58.258022	59.932727	583.553296		.378865
N09	210090P15_G	NOCALL	D.Low Probability	1.738498	.286634	5515.6	4.395686	1.820094	558.110714		.967262
N10	201322P9_G	G	A.Conservative	2.892821	.933076	6445.3	9.08075	9.423092	527.957662		.409724
N10	201694P4_G	G	A.Conservative	2.466469	.99743	5337.5	28.203666	25.075464	572.351144		.409724
N10	208825P7_G	G	A.Conservative	2.968419	.996471	7129.7	8.605119	14.109061	488.014039		.409724
N10	209189P2_G	G	A.Conservative	2.893094	.997262	6277.1	41.506355	42.069377	511.74474		.409724
N10	210090P15_G	NOCALL	D.Low Probability	2.543724	.358966	5515.6	4.357276	2.246886	590.413947		.767141
N11	201322P9_G	G	A.Conservative	2.146281	.990421	6445.3	14.908452	14.375771	519.663204		.442977
N11	201694P4_G	G	A.Conservative	1.4602	.995333	5337.5	27.006298	22.061392	558.331816		.442977
N11	208825P7_G	G	A.Conservative	3.605895	.998882	7129.7	9.815429	11.468477	428.14068		.442977
N11	209189P2_G	G	A.Conservative	2.154231	.99578	6277.1	70.607685	66.403079	505.523703		.442977
N11	210090P15_G	NOCALL	D.Low Probability	1.243333	.820771	5515.6	15.121959	5.016383	540.004578		1.068647
N12	201322P9_G	G	A.Conservative	.4376	.995586	6445.3	16.166638	15.95888	613.390482		.454298
N12	201694P4_G	G	A.Conservative	.229369	.997622	5337.5	38.275389	32.132569	655.554809		.454298
N12	208825P7_G	G	A.Conservative	1.334048	.998025	7129.7	13.875422	18.776769	635.679035		.454298
N12	209189P2_G	G	A.Conservative	.436337	.997171	6277.1	67.434561	64.96768	606.50115		.454298
N12	210090P15_G	NOCALL	D.Low Probability	.072111	.291699	5515.6	5.149398	1.844097	597.020811		.934441
N13	201322P9_G	G	A.Conservative	1.520438	.993349	6445.3	25.981628	20.89976	548.28729		.567883
N13	201694P4_G	G	A.Conservative	1.595996	.995781	5337.5	31.066105	28.020188	621.953178		.386018
N13	208825P7_G	G	A.Conservative	4.22396	.845778	7129.7	7.181623	8.490812	389.688873		.386018
N13	209189P2_G	G	A.Conservative	2.242017	.996685	6277.1	69.764167	72.492357	571.643499		.386018
N13	210090P15_G	NOCALL	D.Low Probability	1.116238	.289804	5515.6	4.007454	1.86858	570.623565		.897741
N14	201322P9_G	G	A.Conservative	3.011127	.99094	6445.3	11.311902	12.092961	548.357952		.396508
N14	201694P4_G	G	A.Conservative	2.511542	.993339	5337.5	29.383674	26.460429	546.015502		.396508
N14	208825P7_G	G	A.Conservative	4.054464	.996555	7129.7	7.778795	10.952815	383.975428		.396508
N14	209189P2_G	G	A.Conservative	3.016536	.996106	6277.1	50.047498	52.141019	532.723093		.396508
N14	210090P15_G	NOCALL	D.Low Probability	2.341182	.348349	5515.6	4.03143	2.217259	577.263822		.629146
N15	201322P9_G	G	A.Conservative	3.132848	.994294	6445.3	15.129719	13.349186	520.1495		.451326
N15	201694P4_G	G	A.Conservative	2.628001	.997972	5337.5	47.726065	35.388142	587.343074		.451326
N15	208825P7_G	G	A.Conservative	3.918944	.996488	7129.7	11.732738	14.370146	470.573284		.451326
N15	209189P2_G	G	A.Conservative	3.161269	.997114	6277.1	63.520895	54.590388	513.392188		.451326
N15	210090P15_G	NOCALL	D.Low Probability	2.025412	.252687	5515.6	4.777269	1.634051	541.155993		1.08759
N16	201322P9_G	G	A.Conservative	4.203057	.990171	6445.3	16.257835	15.427344	448.652296		.418899
N16	201694P4_G	G	A.Conservative	2.629811	.991214	5337.5	56.194452	44.507952	464.401793		.418899
N16	208825P7_G	G	A.Conservative	5.966778	.997257	7129.7	18.601816	19.724629	444.97849		.418899
N16	209189P2_G	G	A.Conservative	4.224995	.994143	6277.1	64.358893	59.432883	426.824415		.418899
N16	210090P15_G	NOCALL	D.Low Probability	2.412606	.245547	5515.6	4.269805	1.625827	479.163878		1.00158
N17	201322P9_G	G	A.Conservative	1.712596	.996055	6445.3	9.715168	10.391039	528.830451		.373681
N17	201694P4_G	G	A.Conservative	1.002692	.997037	5337.5	28.362471	25.468556	589.174786		.373681
N17	208825P7_G	G	A.Conservative	3.730726	.998796	7129.7	7.504049	10.579904	431.540726		.373681
N17	209189P2_G	G	A.Conservative	1.705805	.996258	6277.1	49.363171	51.420505	516.362125		.373681
N17	210090P15_G	NOCALL	D.Low Probability	.863764	.234012	5515.6	4.025241	1.551791	604.71472		.988237
N18	201322P9_G	G	A.Conservative	-1.189721	.994249	6445.3	8.575138	11.225757	576.076425		.312032
N18	201694P4_G	G	A.Conservative	-1.603334	.997517	5337.5	26.571445	29.590981	571.888134		.312032
N18	208825P7_G	G	A.Conservative	-.40832	.998251	7129.7	6.494372	13.087777	477.471601		.312032
N18	209189P2_G	G	A.Conservative	-1.178272	.994533	6277.1	36.09921	46.109139	562.409052		.312032
N18	210090P15_G	G	B.Moderate	-1.436975	.882627	5515.6	6.224198	7.113525	538.98272		.312032
N19	201322P9_G	G	A.Conservative	2.225416	.988914	6445.3	14.926343	15.444585	572.254184		.362816
N19	201694P4_G	G	A.Conservative	1.328552	.994898	5337.5	34.672979	30.357871	592.592497		.362816
N19	208825P7_G	G	A.Conservative	3.933731	.998766	7129.7	12.357148	18.256189	592.434017		.362816
N19	209189P2_G	G	A.Conservative	2.223513	.993833	6277.1	65.574286	66.129451	557.472647		.362816
N19	210090P15_G	G	A.Conservative	1.381299	.991612	5515.6	13.500729	12.139113	579.350511		.362816
N20	201322P9_G	G	A.Conservative	2.498337	.992323	6445.3	20.713991	21.946122	571.486421		.400759
N20	201694P4_G	G	A.Conservative	2.365335	.99638	5337.5	46.40263	41.3458	575.269548		.400759
N20	208825P7_G	G	A.Conservative	3.396195	.995103	7129.7	19.083039	22.470632	531.983494		.400759
N20	209189P2_G	G	A.Conservative	2.497321	.996683	6277.1	63.294683	65.338951	555.269721		.400759
N20	210090P15_G	G	A.Conservative	2.450104	.996506	5515.6	11.041439	10.118792	586.383126		.400759
N21	201322P9_G	G	A.Conservative	2.36074	.986673	6445.3	9.764251	9.917973	567.574609		.417622
N21	201694P4_G	G	A.Conservative	1.989438	.994805	5337.5	30.705449	26.353528	620.284278		.417622
N21	208825P7_G	G	A.Conservative	4.353925	.997768	7129.7	8.670885	12.746047	467.220844		.417622
N21	209189P2_G	G	A.Conservative	2.443666	.995679	6277.1	48.880787	48.398636	552.249136		.417622
N21	210090P15_G	NOCALL	D.Low Probability	1.474755	.418419	5515.6	6.665364	2.60606	616.145734		.970105
N22	201322P9_G	G	A.Conservative	2.073345	.99168	6445.3	11.551938	13.207594	528.058774		.379952
N22	201694P4_G	G	A.Conservative	1.205661	.99602	5337.5	38.277203	37.191328	522.008254		.379952
N22	208825P7_G	G	A.Conservative	3.722023	.993764	7129.7	14.61046	18.466968	456.239056		.379952
N22	209189P2_G	G	A.Conservative	2.04465	.995287	6277.1	56.351968	62.866629	510.944193		.379952
N22	210090P15_G	NOCALL	D.Low Probability	.704636	.32495	5515.6	4.715946	2.051555	568.147792		.889814
N23	201322P9_G	G	A.Conservative	1.136428	.993527	6445.3	16.676587	23.572344	546.826384		.39544
N23	201694P4_G	G	A.Conservative	.570824	.998325	5337.5	18.972736	23.091349	604.454962		.39544
N23	208825P7_G	G	A.Conservative	1.552728	.997703	7129.7	17.667916	27.217135	490.678665		.39544
N23	209189P2_G	G	A.Conservative	1.165567	.996883	6277.1	33.583086	46.446799	580.981799		.39544
N23	210090P15_G	NOCALL	D.Low Probability	.455634	.197234	5515.6	3.667765	1.286867	584.883245		.949281
N24	201322P9_G	G	A.Conservative	-.523672	.995912	6445.3	12.524704	14.288604	632.647186		.381603
N24	201694P4_G	NOCALL	D.Low Probability	-1.988948	.335288	5337.5	5.469708	2.110083	608.640864		.789612
N24	208825P7_G	NOCALL	I.Bad Spectrum	0	0	0	0	0	0		0
N24	209189P2_G	G	A.Conservative	-.650143	.995165	6277.1	14.226157	15.834676	642.190315		.381603
N24	210090P15_G	NOCALL	D.Low Probability	-1.793856	.656115	5515.6	10.099673	4.005106	564.035847		.789612
O01	201322P9_G	G	A.Conservative	-2.154353	.819129	6445.3	8.408205	8.216915	668.057616		.492982
O01	201694P4_G	NOCALL	D.Low Probability	-1.549802	.989256	5337.5	11.840506	7.772291	687.202296		.613039
O01	208825P7_G	G	A.Conservative	-2.612506	.837345	7129.7	4.805368	8.395688	582.741994		.492982
O01	209189P2_G	G	A.Conservative	-1.82571	.996763	6277.1	10.846326	13.399962	682.357677		.317197
O01	210090P15_G	NOCALL	I.Bad Spectrum	0	0	0	0	0	0		0
O02	201322P9_G	G	A.Conservative	3.361475	.808803	6445.3	13.785703	8.142343	435.208641		.638542
O02	201694P4_G	G	A.Conservative	2.236165	.993538	5337.5	15.25129	11.551923	475.40938		.414991
O02	208825P7_G	G	B.Moderate	4.698064	.82398	7129.7	13.155703	6.638483	360.93529		.899425
O02	209189P2_G	G	A.Conservative	3.731631	.994463	6277.1	37.893064	33.429066	424.426493		.414991
O02	210090P15_G	G	A.Conservative	2.106431	.836499	5515.6	21.554098	8.421616	477.819008		.899425
O03	201322P9_G	G	A.Conservative	3.109316	.967576	6445.3	9.673466	9.771073	510.006337		.42377
O03	201694P4_G	G	A.Conservative	2.014701	.994076	5337.5	14.616396	12.455002	559.854362		.42377
O03	208825P7_G	G	C.Aggressive	5.500995	.924128	7129.7	10.75278	5.582059	377.656053		.945082
O03	209189P2_G	G	A.Conservative	3.079024	.996337	6277.1	41.045313	40.413271	495.812767		.42377
O03	210090P15_G	G	A.Conservative	2.074948	.959234	5515.6	15.125953	9.691532	447.117936		.570178
O04	201322P9_G	G	A.Conservative	1.830384	.861489	6445.3	11.960169	8.679576	472.879139		.497958
O04	201694P4_G	G	A.Conservative	2.120778	.953312	5337.5	10.993303	9.590112	554.456664		.36216
O04	208825P7_G	G	C.Aggressive	.827536	.995154	7129.7	11.7649	6.224854	474.807949		.843771
O04	209189P2_G	G	A.Conservative	2.71186	.995398	6277.1	24.006567	24.110397	508.300157		.36216
O04	210090P15_G	NOCALL	D.Low Probability	.967976	.448111	5515.6	6.574524	2.767872	532.789919		.843771
O05	201322P9_G	G	A.Conservative	.641674	.99282	6445.3	12.270842	13.449539	589.05251		.36279
O05	201694P4_G	G	A.Conservative	-.315216	.994728	5337.5	19.777196	18.074058	621.755404		.36279
O05	208825P7_G	G	A.Conservative	1.600576	.993585	7129.7	8.871107	10.944638	457.557445		.556242
O05	209189P2_G	G	A.Conservative	.629418	.993655	6277.1	53.844582	57.425688	576.951285		.36279
O05	210090P15_G	NOCALL	D.Low Probability	-.183927	.429792	5515.6	6.207741	2.673737	591.098691		.912974
O06	201322P9_G	G	A.Conservative	-1.709271	.994198	6445.3	23.978994	12.821024	594.078653		.729574
O06	201694P4_G	G	A.Conservative	-1.062962	.994483	5337.5	12.84648	11.458479	602.334881		.397268
O06	208825P7_G	G	A.Conservative	-1.371458	.99293	7129.7	6.938012	11.113599	505.073061		.553708
O06	209189P2_G	G	A.Conservative	-.647024	.996517	6277.1	42.223047	43.920412	589.531714		.397268
O06	210090P15_G	NOCALL	D.Low Probability	-1.364013	.323558	5515.6	4.850716	2.048394	557.978202		.913589
O07	201322P9_G	G	A.Conservative	.985536	.986783	6445.3	9.617124	10.148692	512.002822		.354697
O07	201694P4_G	G	A.Conservative	.10152	.995436	5337.5	23.963556	21.213034	552.646316		.354697
O07	208825P7_G	G	A.Conservative	3.045512	.998274	7129.7	9.467304	15.949533	433.294625		.354697
O07	209189P2_G	G	A.Conservative	.977161	.992366	6277.1	47.83557	49.147941	498.330207		.354697
O07	210090P15_G	NOCALL	D.Low Probability	-.076827	.319434	5515.6	4.996182	2.005701	562.295774		.884178
O08	201322P9_G	G	A.Conservative	2.237819	.994774	6445.3	16.655509	15.523803	483.922993		.39286
O08	201694P4_G	G	A.Conservative	1.686359	.995168	5337.5	56.443964	44.336225	508.689154		.39286
O08	208825P7_G	G	A.Conservative	3.342897	.998873	7129.7	16.525722	17.16367	435.439153		.39286
O08	209189P2_G	G	A.Conservative	2.244821	.994716	6277.1	67.760831	61.516325	471.582762		.39286
O08	210090P15_G	NOCALL	D.Low Probability	1.842865	.986026	5515.6	30.905905	11.261479	535.622481		1.067972
O09	201322P9_G	G	A.Conservative	2.817277	.995059	6445.3	15.457325	15.671002	511.325435		.419278
O09	201694P4_G	G	A.Conservative	2.229885	.994534	5337.5	51.947293	44.559557	514.181964		.419278
O09	208825P7_G	G	A.Conservative	4.255866	.997845	7129.7	14.099359	17.019651	474.780279		.419278
O09	209189P2_G	G	A.Conservative	2.812103	.997137	6277.1	59.319094	58.642712	498.120364		.419278
O09	210090P15_G	G	A.Conservative	2.024078	.994032	5515.6	21.050216	12.964747	540.785098		.666973
O10	201322P9_G	NOCALL	D.Low Probability	2.399518	.99292	6445.3	36.017345	13.50799	503.818096		1.136902
O10	201694P4_G	G	A.Conservative	2.391177	.99176	5337.5	28.034961	21.510234	554.341128		.465399
O10	208825P7_G	G	A.Conservative	4.374119	.997983	7129.7	9.774905	14.722544	433.657002		.465399
O10	209189P2_G	G	A.Conservative	2.969804	.997646	6277.1	58.828956	52.070984	514.017308		.465399
O10	210090P15_G	NOCALL	D.Low Probability	2.067649	.122668	5515.6	2.618816	.863734	504.059816		1.136902
O11	201322P9_G	G	A.Conservative	.279036	.994384	6445.3	12.694054	12.901194	572.233028		.36538
O11	201694P4_G	G	A.Conservative	-.017182	.997541	5337.5	42.865652	36.884497	648.447258		.36538
O11	208825P7_G	G	A.Conservative	1.19651	.997965	7129.7	10.416713	13.674879	448.58417		.36538
O11	209189P2_G	G	A.Conservative	.282357	.995689	6277.1	51.002808	50.521398	556.618219		.36538
O11	210090P15_G	NOCALL	D.Low Probability	-.424648	.465061	5515.6	5.160747	2.877887	646.227031		.672989
O12	201322P9_G	G	A.Conservative	-.414876	.98202	6445.3	9.150627	9.897566	604.27811		.384104
O12	201694P4_G	G	A.Conservative	-.83862	.998483	5337.5	26.291645	23.865491	612.095939		.384104
O12	208825P7_G	G	A.Conservative	.424193	.996563	7129.7	8.176206	12.639302	498.852507		.384104
O12	209189P2_G	G	A.Conservative	-.403137	.995553	6277.1	43.484298	45.810841	584.558421		.384104
O12	210090P15_G	G	A.Conservative	-.72692	.877601	5515.6	9.440105	8.81613	596.21809		.384104
O13	201322P9_G	G	A.Conservative	1.5787	.994993	6445.3	14.73159	10.916377	447.789685		.541647
O13	201694P4_G	G	A.Conservative	2.048394	.992274	5337.5	19.044512	16.197385	493.000328		.36737
O13	208825P7_G	G	A.Conservative	3.404532	.99766	7129.7	11.444564	10.395101	386.451159		.541647
O13	209189P2_G	G	A.Conservative	3.661472	.9979	6277.1	27.329221	27.086437	426.841798		.36737
O13	210090P15_G	NOCALL	D.Low Probability	1.037862	.249682	5515.6	4.12602	1.601343	521.311609		.842677
O14	201322P9_G	G	A.Conservative	1.804502	.988812	6445.3	14.048215	15.100187	554.881329		.392632
O14	201694P4_G	G	A.Conservative	1.089014	.998363	5337.5	36.398287	32.968192	583.943795		.392632
O14	208825P7_G	G	A.Conservative	2.552512	.995836	7129.7	11.870435	16.640789	477.372471		.392632
O14	209189P2_G	G	A.Conservative	1.819992	.994763	6277.1	67.959501	71.191177	541.716711		.392632
O14	210090P15_G	NOCALL	D.Low Probability	1.225957	.450637	5515.6	6.316057	2.807749	523.479703		.863162
O15	201322P9_G	G	A.Conservative	3.086139	.992829	6445.3	12.909331	11.13312	479.692776		.465494
O15	201694P4_G	G	A.Conservative	2.677178	.99406	5337.5	35.887588	25.859116	528.684799		.465494
O15	208825P7_G	G	A.Conservative	4.461176	.997886	7129.7	10.585877	12.925093	420.22144		.465494
O15	209189P2_G	G	A.Conservative	3.076015	.995731	6277.1	59.778289	50.177649	470.398502		.465494
O15	210090P15_G	NOCALL	D.Low Probability	2.030748	.307067	5515.6	6.222474	1.930608	525.439194		1.014484
O16	201322P9_G	G	A.Conservative	1.396395	.993844	6445.3	12.235623	14.121259	545.416142		.352517
O16	201694P4_G	G	A.Conservative	.498797	.993548	5337.5	23.583468	22.919766	558.952243		.352517
O16	208825P7_G	G	A.Conservative	2.853233	.997545	7129.7	9.479145	16.452164	510.603992		.352517
O16	209189P2_G	G	A.Conservative	1.405973	.993755	6277.1	38.333993	43.101591	531.801724		.352517
O16	210090P15_G	NOCALL	D.Low Probability	.913341	.194362	5515.6	1.816741	1.260922	613.271266		.511757
O17	201322P9_G	NOCALL	I.Bad Spectrum	0	0	0	0	0	0		0
O17	201694P4_G	NOCALL	I.Bad Spectrum	0	0	0	0	0	0		0
O17	208825P7_G	NOCALL	I.Bad Spectrum	0	0	0	0	0	0		0
O17	209189P2_G	NOCALL	I.Bad Spectrum	0	0	0	0	0	0		0
O17	210090P15_G	NOCALL	I.Bad Spectrum	0	0	0	0	0	0		0
O18	201322P9_G	NOCALL	I.Bad Spectrum	0	0	0	0	0	0		0
O18	201694P4_G	NOCALL	I.Bad Spectrum	0	0	0	0	0	0		0
O18	208825P7_G	NOCALL	I.Bad Spectrum	0	0	0	0	0	0		0
O18	209189P2_G	NOCALL	I.Bad Spectrum	0	0	0	0	0	0		0
O18	210090P15_G	NOCALL	I.Bad Spectrum	0	0	0	0	0	0		0
O19	201322P9_G	G	A.Conservative	2.698225	.938513	6445.3	12.052495	9.457765	497.381628		.435204
O19	201694P4_G	G	A.Conservative	2.219974	.998018	5337.5	27.006387	17.560307	548.483319		.435204
O19	208825P7_G	G	A.Conservative	4.157299	.947932	7129.7	9.798936	9.521067	344.532745		.435204
O19	209189P2_G	G	A.Conservative	2.712124	.996629	6277.1	56.401562	43.009601	484.82644		.435204
O19	210090P15_G	G	A.Conservative	2.535117	.998019	5515.6	23.221921	15.561037	522.982177		.435204
O20	201322P9_G	G	A.Conservative	3.445269	.907994	6445.3	9.302435	9.109063	453.3034		.374272
O20	201694P4_G	G	A.Conservative	1.839132	.988059	5337.5	29.218886	24.120605	501.290878		.374272
O20	208825P7_G	G	A.Conservative	5.472801	.998919	7129.7	10.831352	13.406359	436.895119		.374272
O20	209189P2_G	G	A.Conservative	3.406536	.996117	6277.1	40.902788	39.014126	448.868187		.374272
O20	210090P15_G	G	B.Moderate	1.594608	.807509	5515.6	11.281632	6.589171	461.802738		.562698
O21	201322P9_G	G	A.Conservative	1.97533	.995095	6445.3	12.80793	11.310998	474.478767		.421436
O21	201694P4_G	G	A.Conservative	1.382669	.993619	5337.5	42.164873	31.487994	523.967543		.421436
O21	208825P7_G	G	A.Conservative	2.964892	.996477	7129.7	10.857882	11.91575	453.974613		.421436
O21	209189P2_G	G	A.Conservative	1.997449	.993256	6277.1	57.717936	49.680087	465.091936		.421436
O21	210090P15_G	NOCALL	D.Low Probability	.832427	.992459	5515.6	22.914487	8.565315	567.891996		.9072
O22	201322P9_G	G	A.Conservative	1.791339	.994438	6445.3	17.798416	14.432819	522.910089		.484585
O22	201694P4_G	G	A.Conservative	1.883412	.996391	5337.5	35.528466	24.477057	563.61925		.484585
O22	208825P7_G	G	A.Conservative	2.635006	.996189	7129.7	14.747785	16.372661	455.415507		.484585
O22	209189P2_G	G	A.Conservative	1.827218	.996272	6277.1	59.4373	47.012164	513.382319		.484585
O22	210090P15_G	NOCALL	I.Bad Spectrum	0	0	0	0	0	0		0
O23	201322P9_G	NOCALL	I.Bad Spectrum	0	0	0	0	0	0		0
O23	201694P4_G	NOCALL	I.Bad Spectrum	0	0	0	0	0	0		0
O23	208825P7_G	NOCALL	I.Bad Spectrum	0	0	0	0	0	0		0
O23	209189P2_G	NOCALL	I.Bad Spectrum	0	0	0	0	0	0		0
O23	210090P15_G	NOCALL	I.Bad Spectrum	0	0	0	0	0	0		0
O24	201322P9_G	NOCALL	I.Bad Spectrum	0	0	0	0	0	0		0
O24	201694P4_G	NOCALL	I.Bad Spectrum	0	0	0	0	0	0		0
O24	208825P7_G	NOCALL	I.Bad Spectrum	0	0	0	0	0	0		0
O24	209189P2_G	NOCALL	I.Bad Spectrum	0	0	0	0	0	0		0
O24	210090P15_G	NOCALL	I.Bad Spectrum	0	0	0	0	0	0		0
P01	201322P9_G	G	A.Conservative	.812584	.998172	6445.3	17.912733	19.651732	656.542959		.4265
P01	201694P4_G	NOCALL	D.Low Probability	.689213	.997207	5337.5	63.231484	25.070483	579.900206		.965168
P01	208825P7_G	G	A.Conservative	1.344764	.997363	7129.7	6.940858	11.394335	535.047066		.4265
P01	209189P2_G	G	A.Conservative	.776996	.996722	6277.1	32.279662	34.600046	629.984363		.4265
P01	210090P15_G	NOCALL	D.Low Probability	.799396	.567893	5515.6	8.579777	3.492582	568.251743		.965168
P02	201322P9_G	G	A.Conservative	2.726219	.995158	6445.3	12.984243	10.941375	468.25469		.458169
P02	201694P4_G	NOCALL	D.Low Probability	1.012875	.990646	5337.5	22.649224	8.936267	555.726264		1.036259
P02	208825P7_G	NOCALL	I.Bad Spectrum	0	0	0	0	0	0		0
P02	209189P2_G	G	A.Conservative	2.411522	.996917	6277.1	24.654713	20.253137	490.908175		.458169
P02	210090P15_G	NOCALL	D.Low Probability	1.315025	.560878	5515.6	8.538024	3.455345	502.717236		1.036259
P03	201322P9_G	G	A.Conservative	2.025868	.802717	6445.3	12.41771	8.0827	542.342026		.627627
P03	201694P4_G	NOCALL	D.Low Probability	1.048086	.9919	5337.5	26.768863	9.446476	580.684051		.955276
P03	208825P7_G	NOCALL	I.Bad Spectrum	0	0	0	0	0	0		0
P03	209189P2_G	G	A.Conservative	2.625385	.994985	6277.1	11.542389	12.591773	530.033892		.346632
P03	210090P15_G	NOCALL	D.Low Probability	1.19341	.49987	5515.6	8.501917	3.079276	554.137973		.955276
P04	201322P9_G	G	A.Conservative	-.821065	.989078	6445.3	14.473477	9.997755	607.770713		.642846
P04	201694P4_G	NOCALL	D.Low Probability	-1.184497	.992017	5337.5	29.973091	12.76141	592.735401		.894392
P04	208825P7_G	NOCALL	I.Bad Spectrum	0	0	0	0	0	0		0
P04	209189P2_G	G	A.Conservative	.471183	.997515	6277.1	12.730403	11.690582	600.135873		.386948
P04	210090P15_G	NOCALL	D.Low Probability	-1.090735	.550852	5515.6	7.724683	3.379688	560.389727		.894392
P05	201322P9_G	G	A.Conservative	-.960547	.842329	6445.3	12.514375	8.528559	538.260877		.606978
P05	201694P4_G	G	A.Conservative	-1.292999	.99405	5337.5	13.117887	11.035278	613.113493		.380178
P05	208825P7_G	NOCALL	I.Bad Spectrum	0	0	0	0	0	0		0
P05	209189P2_G	G	A.Conservative	-.769557	.998054	6277.1	27.146992	26.316317	588.283377		.380178
P05	210090P15_G	NOCALL	I.Bad Spectrum	0	0	0	0	0	0		0
P06	201322P9_G	G	A.Conservative	-3.082172	.995418	6445.3	9.595135	16.014919	631.851724		.283269
P06	201694P4_G	G	A.Conservative	-3.586881	.989039	5337.5	15.824706	13.706138	628.462754		.471252
P06	208825P7_G	G	A.Conservative	-2.018518	.983888	7129.7	4.304149	9.85639	508.784787		.283269
P06	209189P2_G	G	A.Conservative	-3.215614	.995445	6277.1	16.383219	26.708618	629.605741		.283269
P06	210090P15_G	G	C.Aggressive	-3.630283	.820981	5515.6	8.646543	4.992408	653.741722		.75363
P07	201322P9_G	G	A.Conservative	.098713	.996088	6445.3	18.321798	13.587628	489.576791		.588034
P07	201694P4_G	G	A.Conservative	.168334	.997799	5337.5	27.162874	23.101121	621.040439		.421556
P07	208825P7_G	G	A.Conservative	1.694399	.997515	7129.7	7.662195	10.384054	431.999303		.421556
P07	209189P2_G	G	A.Conservative	.49633	.995412	6277.1	45.73519	44.453069	526.181975		.421556
P07	210090P15_G	NOCALL	D.Low Probability	-.007104	.163761	5515.6	3.022473	1.09949	538.605017		.999243
P08	201322P9_G	G	A.Conservative	1.642759	.993055	6445.3	11.402252	11.557685	500.815998		.392836
P08	201694P4_G	G	A.Conservative	1.08015	.995883	5337.5	23.161481	19.965533	579.280605		.392836
P08	208825P7_G	G	A.Conservative	3.050457	.99537	7129.7	9.361792	11.848839	438.188136		.392836
P08	209189P2_G	G	A.Conservative	1.609286	.997373	6277.1	46.34334	45.827908	497.459137		.392836
P08	210090P15_G	NOCALL	D.Low Probability	.801473	.38887	5515.6	7.71048	2.416493	572.10231		1.080328
P09	201322P9_G	G	A.Conservative	1.367679	.994495	6445.3	12.785086	14.414247	561.470539		.374384
P09	201694P4_G	G	A.Conservative	.641401	.994274	5337.5	19.790098	18.765175	637.198994		.374384
P09	208825P7_G	G	B.Moderate	4.352413	.997448	7129.7	6.388925	8.008747	415.039126		.374384
P09	209189P2_G	G	A.Conservative	1.320529	.995329	6277.1	54.051125	59.366	547.131151		.374384
P09	210090P15_G	G	A.Conservative	.969916	.995352	5515.6	14.559805	14.200854	555.265196		.374384
P10	201322P9_G	G	A.Conservative	-1.286007	.998871	6445.3	18.425253	16.352774	669.546398		.446631
P10	201694P4_G	G	A.Conservative	-1.262309	.99543	5337.5	23.547269	28.579181	689.128489		.345823
P10	208825P7_G	G	A.Conservative	-.915795	.997668	7129.7	8.149057	25.134372	631.343051		.345823
P10	209189P2_G	G	A.Conservative	-1.000855	.994057	6277.1	54.835761	75.339949	697.463003		.345823
P10	210090P15_G	NOCALL	D.Low Probability	-1.823041	.427294	5515.6	5.135081	2.669807	635.470843		.757394
P11	201322P9_G	G	A.Conservative	-.892293	.929396	6445.3	7.232421	9.338403	599.933321		.353135
P11	201694P4_G	G	A.Conservative	-.84601	.995425	5337.5	9.702923	10.692101	645.212337		.353135
P11	208825P7_G	G	A.Conservative	-2.134523	.995025	7129.7	7.647622	10.002165	498.731762		.481659
P11	209189P2_G	G	A.Conservative	-.891721	.994104	6277.1	24.207725	30.516769	608.590332		.353135
P11	210090P15_G	NOCALL	D.Low Probability	-2.117761	.29693	5515.6	3.906579	1.882572	577.222069		.865528
P12	201322P9_G	G	A.Conservative	-2.914646	.851067	6445.3	7.019396	8.601616	645.586368		.336048
P12	201694P4_G	G	A.Conservative	-2.758255	.993142	5337.5	13.874613	14.335728	604.476512		.336048
P12	208825P7_G	G	A.Conservative	-2.279094	.874172	7129.7	6.644102	8.769035	562.106775		.603712
P12	209189P2_G	G	A.Conservative	-2.859576	.997196	6277.1	28.919132	34.531286	616.665981		.336048
P12	210090P15_G	G	C.Aggressive	-2.823483	.900531	5515.6	14.073084	5.43653	542.933175		.900896
P13	201322P9_G	G	A.Conservative	1.821891	.839157	6445.3	9.190605	8.485485	496.710029		.403989
P13	201694P4_G	NOCALL	D.Low Probability	.591551	.993869	5337.5	41.544963	14.705029	546.19354		.990394
P13	208825P7_G	G	B.Moderate	2.416487	.988314	7129.7	16.992294	7.925615	455.449913		.990394
P13	209189P2_G	G	A.Conservative	1.782338	.995166	6277.1	30.259528	27.236615	487.412346		.403989
P13	210090P15_G	NOCALL	D.Low Probability	.88525	.442259	5515.6	7.509358	2.732772	514.40287		.990394
P14	201322P9_G	G	A.Conservative	2.229952	.998068	6445.3	23.042325	19.465313	465.022232		.470269
P14	201694P4_G	G	A.Conservative	1.763707	.994942	5337.5	35.284301	25.442789	530.506745		.470269
P14	208825P7_G	G	A.Conservative	3.347536	.998231	7129.7	18.65757	17.422894	401.795736		.470269
P14	209189P2_G	G	A.Conservative	2.19494	.993779	6277.1	84.792522	69.905576	449.682008		.470269
P14	210090P15_G	G	B.Moderate	1.665067	.922373	5515.6	10.117399	7.482617	539.739786		.470269
P15	201322P9_G	G	A.Conservative	.838759	.998402	6445.3	9.761828	11.083464	552.136335		.405811
P15	201694P4_G	G	A.Conservative	.469008	.993856	5337.5	18.669784	18.162162	624.536141		.405811
P15	208825P7_G	G	B.Moderate	1.610458	.926406	7129.7	13.085513	7.445133	470.839868		.910834
P15	209189P2_G	G	A.Conservative	.705159	.995585	6277.1	32.83125	36.41924	563.263546		.405811
P15	210090P15_G	NOCALL	D.Low Probability	.519458	.401268	5515.6	5.512014	2.509613	560.811843		.910834
P16	201322P9_G	G	A.Conservative	-.13746	.842151	6445.3	9.540282	8.470221	610.194341		.443764
P16	201694P4_G	G	A.Conservative	-1.690273	.996435	5337.5	7.506754	12.342797	704.986406		.240031
P16	208825P7_G	G	A.Conservative	-.639868	.898493	7129.7	5.26902	9.019659	510.982239		.443764
P16	209189P2_G	G	A.Conservative	-.824752	.99801	6277.1	14.400313	26.802777	661.160794		.240031
P16	210090P15_G	NOCALL	I.Bad Spectrum	0	0	0	0	0	0		0
P17	201322P9_G	NOCALL	I.Bad Spectrum	0	0	0	0	0	0		0
P17	201694P4_G	NOCALL	I.Bad Spectrum	0	0	0	0	0	0		0
P17	208825P7_G	NOCALL	I.Bad Spectrum	0	0	0	0	0	0		0
P17	209189P2_G	NOCALL	I.Bad Spectrum	0	0	0	0	0	0		0
P17	210090P15_G	NOCALL	I.Bad Spectrum	0	0	0	0	0	0		0
P18	201322P9_G	NOCALL	I.Bad Spectrum	0	0	0	0	0	0		0
P18	201694P4_G	NOCALL	I.Bad Spectrum	0	0	0	0	0	0		0
P18	208825P7_G	NOCALL	I.Bad Spectrum	0	0	0	0	0	0		0
P18	209189P2_G	NOCALL	I.Bad Spectrum	0	0	0	0	0	0		0
P18	210090P15_G	NOCALL	I.Bad Spectrum	0	0	0	0	0	0		0
P19	201322P9_G	G	A.Conservative	1.252819	.994247	6445.3	14.962105	12.508292	504.629056		.441214
P19	201694P4_G	G	A.Conservative	1.20487	.994633	5337.5	20.849214	14.721231	583.056084		.441214
P19	208825P7_G	G	A.Conservative	1.504239	.995774	7129.7	14.463121	13.455453	454.513952		.441214
P19	209189P2_G	G	A.Conservative	1.2898	.995483	6277.1	63.412395	51.651131	492.986831		.441214
P19	210090P15_G	NOCALL	D.Low Probability	.53742	.294294	5515.6	5.407752	1.85975	560.022468		1.048781
P20	201322P9_G	G	A.Conservative	1.523213	.996308	6445.3	11.961094	11.591162	520.016054		.428816
P20	201694P4_G	G	A.Conservative	.956944	.997865	5337.5	24.390816	19.667904	558.409797		.428816
P20	208825P7_G	G	A.Conservative	2.399611	.99665	7129.7	12.252637	14.391926	522.589301		.428816
P20	209189P2_G	G	A.Conservative	1.553037	.995759	6277.1	47.507585	44.791115	508.220122		.428816
P20	210090P15_G	NOCALL	D.Low Probability	.558141	.289412	5515.6	5.008288	1.823457	547.942512		.991946
P21	201322P9_G	G	A.Conservative	.657173	.997052	6445.3	11.535743	11.977569	598.148072		.390658
P21	201694P4_G	NOCALL	D.Low Probability	1.081159	.991662	5337.5	52.33354	17.88131	602.526728		1.066806
P21	208825P7_G	G	A.Conservative	2.167365	.841324	7129.7	13.290695	8.443827	445.670577		.762568
P21	209189P2_G	G	A.Conservative	.55636	.996038	6277.1	30.802472	31.157698	610.353148		.390658
P21	210090P15_G	NOCALL	D.Low Probability	1.098851	.59807	5515.6	10.498231	3.685272	582.078144		1.066806
P22	201322P9_G	G	A.Conservative	-2.53574	.992621	6445.3	12.096841	11.051309	572.042099		.445455
P22	201694P4_G	G	A.Conservative	-2.13065	.85951	5337.5	8.838416	8.642169	602.804801		.356932
P22	208825P7_G	G	A.Conservative	-1.234816	.996653	7129.7	4.870975	10.351071	431.056176		.356932
P22	209189P2_G	G	A.Conservative	-1.592533	.998833	6277.1	18.368255	21.085208	552.223174		.356932
P22	210090P15_G	NOCALL	D.Low Probability	-2.215979	.375013	5515.6	5.57401	2.348245	573.641394		.850204
P23	201322P9_G	NOCALL	I.Bad Spectrum	0	0	0	0	0	0		0
P23	201694P4_G	NOCALL	I.Bad Spectrum	0	0	0	0	0	0		0
P23	208825P7_G	NOCALL	I.Bad Spectrum	0	0	0	0	0	0		0
P23	209189P2_G	NOCALL	I.Bad Spectrum	0	0	0	0	0	0		0
P23	210090P15_G	NOCALL	I.Bad Spectrum	0	0	0	0	0	0		0
P24	201322P9_G	NOCALL	I.Bad Spectrum	0	0	0	0	0	0		0
P24	201694P4_G	NOCALL	I.Bad Spectrum	0	0	0	0	0	0		0
P24	208825P7_G	NOCALL	I.Bad Spectrum	0	0	0	0	0	0		0
P24	209189P2_G	NOCALL	I.Bad Spectrum	0	0	0	0	0	0		0
P24	210090P15_G	NOCALL	I.Bad Spectrum	0	0	0	0	0	0		0
