# Supplementary material for: Gene expression-based screening for inhibitors of PDGFR signaling
Source: Genome Biol. 2008 Mar 1;9(3):R47. doi: 10.1186/gb-2008-9-3-r47 (PMC2397499; doi:10.1186/gb-2008-9-3-r47)
Supplement: Additional data file 1 — Primary screen data. [file gb-2008-9-3-r47-S1.zip › Primary_Screen_Data/ScreenData/ScreenASDI4/PLATE28034.1_0731.DTL]

Sequenom db=biomass genotype results details	Plate=28034, ExpNo=1	TimeStamp=0731	filename=PLATE28034.1_0731.DTL
well_position	assay_id	genotype_id	Call_Status_LU.description	max_shift	Call.score	Picked_Peaks.mass	Picked_Peaks.height	Picked_Peaks.snr	Picked_Peaks.resolution	Picked_Peaks.integral	Spectra.noise_std_dev
A01	201322P9_G	G	A.Conservative	-.101936	.998143	6445.3	11.365802	15.906043	629.562146		.289638
A01	201694P4_G	NOCALL	D.Low Probability	-1.176376	.724344	5337.5	7.522377	4.418473	642.237641		.665954
A01	208825P7_G	NOCALL	I.Bad Spectrum	0	0	0	0	0	0		0
A01	209189P2_G	NOCALL	D.Low Probability	-1.351208	.539995	6277.1	4.927523	3.305595	730.717315		.665954
A01	210090P15_G	NOCALL	I.Bad Spectrum	0	0	0	0	0	0		0
A02	201322P9_G	G	A.Conservative	-.807575	.99867	6445.3	24.380307	34.840268	640.594727		.304314
A02	201694P4_G	NOCALL	D.Low Probability	-.769624	.53918	5337.5	6.012878	3.336139	651.087601		.746392
A02	208825P7_G	NOCALL	I.Bad Spectrum	0	0	0	0	0	0		0
A02	209189P2_G	NOCALL	D.Low Probability	-.591282	.162832	6277.1	1.712833	1.079535	708.618736		.746392
A02	210090P15_G	NOCALL	D.Low Probability	-.862753	.18016	5515.6	2.091158	1.189019	666.819098		.746392
A03	201322P9_G	G	A.Conservative	-1.525515	.995565	6445.3	8.688403	15.760045	709.37376		.260145
A03	201694P4_G	G	A.Conservative	-1.836744	.997202	5337.5	13.581514	21.021561	591.09424		.260145
A03	208825P7_G	G	A.Conservative	-.013367	.874282	7129.7	2.717776	8.772032	554.189168		.260145
A03	209189P2_G	G	A.Conservative	-1.521208	.996833	6277.1	16.214304	28.722587	697.498056		.260145
A03	210090P15_G	G	A.Conservative	-1.892238	.86882	5515.6	5.55237	8.82059	618.021395		.260145
A04	201322P9_G	G	A.Conservative	-1.358987	.997423	6445.3	8.238627	14.094773	669.689019		.296377
A04	201694P4_G	G	A.Conservative	-1.263357	.999234	5337.5	17.780376	26.419822	574.348703		.296377
A04	208825P7_G	G	A.Conservative	-1.177001	.997467	7129.7	6.45035	11.119094	625.121356		.462954
A04	209189P2_G	G	A.Conservative	-1.341494	.99574	6277.1	17.697998	29.545722	656.676341		.296377
A04	210090P15_G	G	C.Aggressive	-.250401	.914849	5515.6	8.868501	5.571636	658.222949		.799183
A05	201322P9_G	G	A.Conservative	-.804587	.997586	6445.3	14.4944	14.144541	581.403411		.474107
A05	201694P4_G	G	A.Conservative	-4.899453	.99888	5337.5	13.418102	22.049879	545.805714		.241196
A05	208825P7_G	G	B.Moderate	.718389	.868812	7129.7	5.593595	6.969502	446.680033		.580623
A05	209189P2_G	G	A.Conservative	-4.338937	.995702	6277.1	9.691811	18.276679	583.306241		.241196
A05	210090P15_G	G	A.Conservative	-.383208	.816056	5515.6	9.615839	8.232895	584.556886		.474107
A06	201322P9_G	G	A.Conservative	-3.153738	.998417	6445.3	11.349111	26.987348	726.730731		.241469
A06	201694P4_G	G	A.Conservative	-3.034642	.994339	5337.5	18.073063	37.270549	621.968925		.241469
A06	208825P7_G	G	A.Conservative	-4.292482	.997864	7129.7	5.136302	13.252853	598.191875		.241469
A06	209189P2_G	G	A.Conservative	-3.150831	.995126	6277.1	25.263012	58.8405	706.492417		.241469
A06	210090P15_G	G	A.Conservative	-3.087314	.993929	5515.6	7.539982	15.923826	635.446722		.241469
A07	201322P9_G	G	A.Conservative	-.151368	.903776	6445.3	6.846676	9.072296	617.04889		.32031
A07	201694P4_G	G	A.Conservative	.199788	.996925	5337.5	29.939425	33.895868	599.060553		.32031
A07	208825P7_G	G	A.Conservative	-.175949	.889728	7129.7	7.475628	8.917173	594.081677		.547631
A07	209189P2_G	G	A.Conservative	-.152559	.997364	6277.1	19.304348	24.974946	599.037638		.32031
A07	210090P15_G	G	B.Moderate	.44274	.961804	5515.6	10.150728	7.814988	666.913639		.547631
A08	201322P9_G	G	A.Conservative	.720089	.99757	6445.3	22.194576	23.612581	660.279279		.377884
A08	201694P4_G	G	A.Conservative	.907823	.997407	5337.5	38.742101	35.12083	625.461971		.377884
A08	208825P7_G	G	A.Conservative	1.18205	.997137	7129.7	8.21412	11.227959	519.507543		.377884
A08	209189P2_G	G	A.Conservative	.725123	.996913	6277.1	44.830022	46.536251	643.233987		.377884
A08	210090P15_G	G	A.Conservative	.905675	.997466	5515.6	26.024052	24.202751	651.146631		.377884
A09	201322P9_G	G	A.Conservative	-.748273	.997115	6445.3	26.525216	32.705105	684.605697		.374549
A09	201694P4_G	G	A.Conservative	.101282	.997533	5337.5	41.696081	43.833423	652.153316		.374549
A09	208825P7_G	G	A.Conservative	-1.036216	.99737	7129.7	13.641456	18.528587	703.379684		.374549
A09	209189P2_G	G	A.Conservative	-.745243	.997831	6277.1	49.641044	59.760769	667.478726		.374549
A09	210090P15_G	G	C.Aggressive	-.398789	.936219	5515.6	9.80517	5.712176	615.448579		.720262
A10	201322P9_G	G	A.Conservative	-1.243819	.823859	6445.3	5.660682	8.311216	605.029819		.309188
A10	201694P4_G	G	A.Conservative	-.835591	.99863	5337.5	13.487717	16.785258	617.506578		.309188
A10	208825P7_G	G	B.Moderate	-.234602	.948129	7129.7	5.700475	7.606694	535.667768		.615839
A10	209189P2_G	G	A.Conservative	-1.242455	.992946	6277.1	12.982423	18.593057	586.045473		.309188
A10	210090P15_G	G	B.Moderate	.230451	.803861	5515.6	10.575631	6.513778	681.206318		.615839
A11	201322P9_G	G	A.Conservative	-1.070784	.994416	6445.3	9.913125	11.305482	589.982557		.412136
A11	201694P4_G	G	A.Conservative	-2.807614	.988968	5337.5	5.507132	12.7391	538.770103		.207433
A11	208825P7_G	G	B.Moderate	-1.120761	.966238	7129.7	5.564887	7.742931	580.821408		.499438
A11	209189P2_G	G	A.Conservative	-2.78038	.996327	6277.1	7.172502	18.042101	564.961542		.207433
A11	210090P15_G	G	A.Conservative	-.966225	.996642	5515.6	12.669132	10.086734	544.825267		.499438
A12	201322P9_G	G	A.Conservative	-4.748569	.993829	6445.3	5.090259	10.47514	599.488826		.283888
A12	201694P4_G	G	A.Conservative	-5.292861	.998984	5337.5	5.834761	16.319123	620.986995		.171918
A12	208825P7_G	G	B.Moderate	-4.059809	.876933	7129.7	3.252786	7.044855	590.969128		.375439
A12	209189P2_G	G	A.Conservative	-6.106204	.998174	6277.1	4.905962	15.759693	669.104814		.171918
A12	210090P15_G	G	A.Conservative	-3.356369	.994827	5515.6	7.107476	10.333136	629.270405		.375439
A13	201322P9_G	G	A.Conservative	-.196735	.999076	6445.3	14.710744	19.369204	648.268232		.376073
A13	201694P4_G	G	A.Conservative	-.052693	.996124	5337.5	22.816336	25.915984	583.686414		.376073
A13	208825P7_G	G	A.Conservative	2.205115	.99575	7129.7	4.076489	11.828342	413.058911		.376073
A13	209189P2_G	G	A.Conservative	-.20098	.997079	6277.1	25.791971	33.213011	632.638606		.376073
A13	210090P15_G	NOCALL	I.Bad Spectrum	0	0	0	0	0	0		0
A14	201322P9_G	G	A.Conservative	.152834	.99761	6445.3	17.581664	21.461124	772.2488		.344084
A14	201694P4_G	G	A.Conservative	.507657	.995768	5337.5	31.699995	33.091701	724.353421		.344084
A14	208825P7_G	G	B.Moderate	.915741	.960148	7129.7	4.514482	7.697621	648.341294		.344084
A14	209189P2_G	G	A.Conservative	.149729	.998272	6277.1	37.127684	44.252886	748.565715		.344084
A14	210090P15_G	G	A.Conservative	.501666	.995191	5515.6	11.484933	12.293696	757.163734		.344084
A15	201322P9_G	G	A.Conservative	1.204047	.99648	6445.3	10.268085	11.030406	546.542736		.392226
A15	201694P4_G	G	A.Conservative	1.487237	.996031	5337.5	23.578986	21.32671	611.137316		.392226
A15	208825P7_G	G	B.Moderate	1.799995	.840555	7129.7	12.677308	6.753861	458.165784		.862523
A15	209189P2_G	G	A.Conservative	1.212607	.997501	6277.1	25.562827	26.758999	532.487877		.392226
A15	210090P15_G	G	A.Conservative	1.489575	.839454	5515.6	9.086715	8.451448	620.497064		.392226
A16	201322P9_G	G	A.Conservative	-1.546187	.998908	6445.3	6.019498	10.551063	677.372337		.264714
A16	201694P4_G	G	A.Conservative	-1.169802	.996522	5337.5	17.009543	25.68468	582.016131		.264714
A16	208825P7_G	G	B.Moderate	-.023084	.835376	7129.7	4.164916	6.731466	443.16278		.450053
A16	209189P2_G	G	A.Conservative	-1.531305	.997059	6277.1	19.011572	32.581347	660.079157		.264714
A16	210090P15_G	G	A.Conservative	-1.195948	.956437	5515.6	8.630747	9.616263	654.250744		.450053
A17	201322P9_G	G	A.Conservative	-1.432962	.998166	6445.3	11.878106	18.675353	705.063454		.334181
A17	201694P4_G	G	A.Conservative	-1.173491	.99917	5337.5	18.6851	25.557298	609.576148		.334181
A17	208825P7_G	G	A.Conservative	-1.466233	.881968	7129.7	4.606925	8.906499	487.56591		.334181
A17	209189P2_G	G	A.Conservative	-1.418176	.9963	6277.1	30.135126	46.400467	688.725118		.334181
A17	210090P15_G	G	B.Moderate	-2.094088	.92138	5515.6	7.328357	7.422673	708.889555		.472092
A18	201322P9_G	G	A.Conservative	-2.367666	.876068	6445.3	4.497319	8.80744	762.545478		.287273
A18	201694P4_G	G	A.Conservative	-1.740269	.997937	5337.5	15.136156	26.18189	639.163771		.287273
A18	208825P7_G	G	B.Moderate	-2.02919	.823969	7129.7	3.895668	6.621268	533.962872		.460938
A18	209189P2_G	G	A.Conservative	-2.346401	.99797	6277.1	16.37854	31.483246	736.570751		.287273
A18	210090P15_G	G	B.Moderate	-1.462461	.931443	5515.6	8.432117	7.488293	673.871554		.460938
A19	201322P9_G	G	A.Conservative	.53885	.995108	6445.3	8.363069	10.840576	649.8621		.353469
A19	201694P4_G	G	A.Conservative	.630911	.99674	5337.5	25.059527	27.747227	628.450995		.353469
A19	208825P7_G	G	A.Conservative	1.008985	.856697	7129.7	6.560178	8.617547	577.547325		.643647
A19	209189P2_G	G	A.Conservative	.54566	.998061	6277.1	30.412086	38.498506	631.191339		.353469
A19	210090P15_G	NOCALL	D.Low Probability	.365555	.621426	5515.6	7.539026	3.802226	687.894655		.871128
A20	201322P9_G	G	A.Conservative	-1.872763	.998256	6445.3	8.061827	11.518903	694.51685		.295432
A20	201694P4_G	G	A.Conservative	-1.815495	.999028	5337.5	20.384319	24.872118	608.7702		.295432
A20	208825P7_G	G	A.Conservative	-.301328	.997776	7129.7	6.473515	10.498706	631.59089		.445437
A20	209189P2_G	G	A.Conservative	-1.868024	.998567	6277.1	33.185473	46.292278	675.711977		.295432
A20	210090P15_G	NOCALL	I.Bad Spectrum	0	0	0	0	0	0		0
A21	201322P9_G	G	A.Conservative	-2.287017	.994608	6445.3	6.376393	11.575792	712.484176		.308768
A21	201694P4_G	G	A.Conservative	-1.177512	.996978	5337.5	9.631791	15.267476	604.627356		.308768
A21	208825P7_G	G	A.Conservative	-1.555642	.825148	7129.7	7.089275	8.279604	690.872802		.615871
A21	209189P2_G	G	A.Conservative	-2.276197	.995693	6277.1	18.771801	33.398972	692.002127		.308768
A21	210090P15_G	NOCALL	D.Low Probability	-1.234429	.782016	5515.6	6.95814	4.742944	624.79796		.701849
A22	201322P9_G	G	A.Conservative	-1.230427	.997905	6445.3	16.146339	21.800734	691.390712		.393589
A22	201694P4_G	G	A.Conservative	-1.240323	.998377	5337.5	34.6971	41.035724	672.396132		.393589
A22	208825P7_G	G	A.Conservative	-1.85288	.818176	7129.7	5.288436	8.206884	721.843088		.393589
A22	209189P2_G	G	A.Conservative	-1.187126	.998585	6277.1	38.427741	50.860018	675.080219		.393589
A22	210090P15_G	NOCALL	D.Low Probability	-.770493	.570282	5515.6	7.082045	3.536928	661.923617		.852171
A23	201322P9_G	G	A.Conservative	-.111265	.997573	6445.3	32.319225	25.988801	576.032271		.425604
A23	201694P4_G	NOCALL	D.Low Probability	-1.094885	.652432	5337.5	5.722482	3.967554	553.345119		.599923
A23	208825P7_G	NOCALL	I.Bad Spectrum	0	0	0	0	0	0		0
A23	209189P2_G	NOCALL	D.Low Probability	-1.809823	0	6277.1	0	0	611.658798		.599923
A23	210090P15_G	NOCALL	I.Bad Spectrum	0	0	0	0	0	0		0
A24	201322P9_G	G	A.Conservative	-3.305248	.998952	6445.3	6.711402	15.824504	627.111739		.327656
A24	201694P4_G	NOCALL	I.Bad Spectrum	0	0	0	0	0	0		0
A24	208825P7_G	NOCALL	I.Bad Spectrum	0	0	0	0	0	0		0
A24	209189P2_G	NOCALL	I.Bad Spectrum	0	0	0	0	0	0		0
A24	210090P15_G	NOCALL	I.Bad Spectrum	0	0	0	0	0	0		0
B01	201322P9_G	G	A.Conservative	-.054719	.99859	6445.3	27.630379	35.249928	634.688159		.300734
B01	201694P4_G	G	B.Moderate	-1.05675	.833532	5337.5	14.566933	6.761453	633.290619		.741216
B01	208825P7_G	NOCALL	I.Bad Spectrum	0	0	0	0	0	0		0
B01	209189P2_G	G	C.Aggressive	-.608144	.894189	6277.1	10.048062	5.409831	701.066523		.741216
B01	210090P15_G	NOCALL	D.Low Probability	-.93844	.326861	5515.6	4.319427	2.062738	640.115557		.741216
B02	201322P9_G	G	A.Conservative	2.572337	.995858	6445.3	43.810566	47.075505	591.894035		.367592
B02	201694P4_G	G	A.Conservative	2.054371	.852642	5337.5	24.050723	8.65949	631.507079		.935143
B02	208825P7_G	NOCALL	D.Low Probability	4.44117	.466768	7129.7	5.992201	2.90121	259.806755		.935143
B02	209189P2_G	NOCALL	D.Low Probability	2.37201	.49768	6277.1	7.262242	3.057628	658.124786		.935143
B02	210090P15_G	NOCALL	D.Low Probability	2.204329	.204903	5515.6	3.595925	1.334277	614.493681		.935143
B03	201322P9_G	G	A.Conservative	1.375147	.996845	6445.3	21.833317	24.795204	591.470152		.371786
B03	201694P4_G	G	A.Conservative	1.071329	.996444	5337.5	62.213542	59.522705	583.655776		.371786
B03	208825P7_G	G	A.Conservative	1.830139	.99506	7129.7	6.260531	13.3053	508.628018		.371786
B03	209189P2_G	G	A.Conservative	1.371008	.997202	6277.1	49.379837	54.65142	576.201256		.371786
B03	210090P15_G	G	B.Moderate	1.04954	.895124	5515.6	12.789862	7.226598	644.283732		.625555
B04	201322P9_G	G	A.Conservative	.646348	.997634	6445.3	28.257089	35.429795	666.158764		.347077
B04	201694P4_G	G	A.Conservative	.431933	.843014	5337.5	16.149292	8.501071	680.32416		.855028
B04	208825P7_G	G	A.Conservative	.894828	.99839	7129.7	10.593796	15.09827	670.463685		.347077
B04	209189P2_G	G	A.Conservative	.48738	.994849	6277.1	14.297714	17.449259	720.079584		.347077
B04	210090P15_G	NOCALL	I.Bad Spectrum	0	0	0	0	0	0		0
B05	201322P9_G	G	A.Conservative	2.424636	.995606	6445.3	6.461067	10.953119	619.382509		.282608
B05	201694P4_G	G	A.Conservative	2.295571	.997627	5337.5	17.120221	24.907917	591.608994		.282608
B05	208825P7_G	G	A.Conservative	2.460154	.99806	7129.7	8.660691	11.864983	520.393701		.509578
B05	209189P2_G	G	A.Conservative	2.424592	.998572	6277.1	13.810741	22.882277	609.014288		.282608
B05	210090P15_G	G	A.Conservative	1.479205	.99204	5515.6	18.159858	13.606161	617.382371		.509578
B06	201322P9_G	G	A.Conservative	-1.070863	.996829	6445.3	10.986062	17.322963	700.502275		.296804
B06	201694P4_G	G	A.Conservative	-.789867	.998495	5337.5	38.121966	51.482563	656.087793		.296804
B06	208825P7_G	G	A.Conservative	-1.01971	.990291	7129.7	4.291495	9.939845	631.683197		.296804
B06	209189P2_G	G	A.Conservative	-1.065183	.998049	6277.1	32.980077	50.808284	680.618036		.296804
B06	210090P15_G	G	A.Conservative	-.796071	.864962	5515.6	6.285496	8.705948	684.079846		.296804
B07	201322P9_G	G	A.Conservative	.83042	.997933	6445.3	20.367396	22.727522	692.484279		.371857
B07	201694P4_G	G	A.Conservative	.510927	.99844	5337.5	58.211363	55.431466	655.955138		.371857
B07	208825P7_G	G	A.Conservative	1.629001	.998882	7129.7	7.041859	14.744482	653.214641		.371857
B07	209189P2_G	G	A.Conservative	.825282	.996555	6277.1	55.60633	60.561253	672.332831		.371857
B07	210090P15_G	G	A.Conservative	.524914	.997679	5515.6	15.849389	15.480868	678.505244		.371857
B08	201322P9_G	G	A.Conservative	1.423929	.996675	6445.3	16.367256	19.481486	661.843481		.365505
B08	201694P4_G	G	A.Conservative	1.174552	.997677	5337.5	52.211257	52.683802	643.32763		.365505
B08	208825P7_G	G	A.Conservative	1.749392	.99844	7129.7	4.723395	10.413698	681.316284		.365505
B08	209189P2_G	G	A.Conservative	1.427644	.998306	6277.1	47.61318	55.280432	644.04263		.365505
B08	210090P15_G	G	A.Conservative	1.179496	.993786	5515.6	9.975985	10.339592	667.129568		.365505
B09	201322P9_G	G	A.Conservative	.853153	.99621	6445.3	15.394898	21.169697	717.734015		.305819
B09	201694P4_G	G	A.Conservative	.528833	.997093	5337.5	38.24515	44.420246	658.512044		.305819
B09	208825P7_G	G	A.Conservative	2.085288	.999274	7129.7	4.821357	10.949829	721.891896		.305819
B09	209189P2_G	G	A.Conservative	.85549	.998108	6277.1	40.148007	53.812028	697.893025		.305819
B09	210090P15_G	G	A.Conservative	.531361	.995729	5515.6	11.998611	14.321765	685.990598		.305819
B10	201322P9_G	G	A.Conservative	1.04508	.99244	6445.3	7.078403	10.726628	638.732918		.331203
B10	201694P4_G	G	A.Conservative	.972195	.997984	5337.5	20.486596	26.801279	638.596462		.331203
B10	208825P7_G	G	B.Moderate	.881691	.958833	7129.7	4.210947	7.685942	840.004935		.331203
B10	209189P2_G	G	A.Conservative	1.047786	.995716	6277.1	21.884404	32.443789	622.032729		.331203
B10	210090P15_G	G	A.Conservative	.972085	.998439	5515.6	15.362107	20.585354	657.029738		.331203
B11	201322P9_G	G	A.Conservative	1.992682	.994158	6445.3	21.098504	22.665755	662.464068		.4063
B11	201694P4_G	G	A.Conservative	1.950878	.998208	5337.5	68.309556	63.416138	617.178887		.4063
B11	208825P7_G	G	A.Conservative	2.309439	.998666	7129.7	8.826739	12.745414	634.343401		.4063
B11	209189P2_G	G	A.Conservative	1.998067	.998831	6277.1	62.503515	65.665374	645.792725		.4063
B11	210090P15_G	G	A.Conservative	1.937984	.998571	5515.6	36.229271	34.426831	637.115233		.4063
B12	201322P9_G	G	A.Conservative	-.963116	.995946	6445.3	9.496281	14.25106	734.29729		.315508
B12	201694P4_G	G	A.Conservative	-.704875	.997902	5337.5	28.969869	37.277519	624.4972		.315508
B12	208825P7_G	G	A.Conservative	-1.306104	.940687	7129.7	5.103431	9.435916	644.715617		.4459
B12	209189P2_G	G	A.Conservative	-.957699	.997729	6277.1	30.345954	44.501444	714.225293		.315508
B12	210090P15_G	G	A.Conservative	-.73075	.987414	5515.6	7.526246	9.930036	647.77878		.315508
B13	201322P9_G	G	A.Conservative	1.843715	.996051	6445.3	20.392145	21.175656	624.916681		.422315
B13	201694P4_G	G	A.Conservative	1.598862	.998382	5337.5	51.690838	45.500993	599.984657		.422315
B13	208825P7_G	G	A.Conservative	2.189069	.816697	7129.7	5.715634	8.227902	556.724548		.422315
B13	209189P2_G	G	A.Conservative	1.841176	.997591	6277.1	46.141972	46.732386	608.530659		.422315
B13	210090P15_G	G	A.Conservative	1.600586	.913157	5515.6	10.144038	9.171899	621.81796		.422315
B14	201322P9_G	G	A.Conservative	.366027	.995505	6445.3	13.953123	15.12043	679.922522		.384104
B14	201694P4_G	G	A.Conservative	.389999	.997018	5337.5	43.141939	39.932504	617.724862		.384104
B14	208825P7_G	G	A.Conservative	1.953576	.808366	7129.7	5.415031	8.11771	526.49165		.384104
B14	209189P2_G	G	A.Conservative	.367927	.996647	6277.1	42.165112	44.608142	661.019749		.384104
B14	210090P15_G	G	A.Conservative	.395668	.990817	5515.6	10.536057	10.001907	645.193047		.384104
B15	201322P9_G	G	A.Conservative	.913895	.997029	6445.3	19.931711	24.534711	698.232623		.303488
B15	201694P4_G	G	A.Conservative	.529018	.997971	5337.5	66.951821	69.797951	651.115502		.303488
B15	208825P7_G	G	A.Conservative	.953174	.998694	7129.7	5.422227	14.857841	629.256046		.303488
B15	209189P2_G	G	A.Conservative	.911892	.998331	6277.1	56.039016	67.247054	679.637863		.303488
B15	210090P15_G	G	A.Conservative	.555681	.997513	5515.6	22.771551	24.37598	678.275603		.303488
B16	201322P9_G	G	A.Conservative	1.571517	.997476	6445.3	17.995581	25.731571	662.76914		.377989
B16	201694P4_G	G	A.Conservative	1.438104	.997299	5337.5	68.339389	84.081065	668.241719		.377989
B16	208825P7_G	G	A.Conservative	1.965135	.997523	7129.7	6.218802	12.679488	619.538687		.377989
B16	209189P2_G	G	A.Conservative	1.574741	.998084	6277.1	49.831373	69.698785	645.26314		.377989
B16	210090P15_G	G	A.Conservative	1.447118	.99733	5515.6	13.407637	16.913401	690.047537		.377989
B17	201322P9_G	G	A.Conservative	.9826	.995316	6445.3	9.733108	12.420042	707.170511		.36984
B17	201694P4_G	G	A.Conservative	.827674	.998381	5337.5	40.216156	43.78883	641.960045		.36984
B17	208825P7_G	G	A.Conservative	1.847985	.814235	7129.7	5.791383	8.177024	495.504002		.541417
B17	209189P2_G	G	A.Conservative	.984145	.99775	6277.1	27.288672	34.00633	683.960015		.36984
B17	210090P15_G	G	A.Conservative	.832949	.998275	5515.6	16.819268	18.793708	665.771251		.36984
B18	201322P9_G	G	A.Conservative	-2.363844	.997005	6445.3	9.48178	13.869017	744.134295		.31137
B18	201694P4_G	G	A.Conservative	-2.215069	.998231	5337.5	27.194904	33.945258	632.978334		.31137
B18	208825P7_G	G	A.Conservative	-1.032458	.926283	7129.7	5.119922	9.291912	530.068339		.483036
B18	209189P2_G	G	A.Conservative	-2.34058	.997857	6277.1	27.289371	38.970922	728.28425		.31137
B18	210090P15_G	G	B.Moderate	-1.404399	.85496	5515.6	7.980692	6.901805	691.396125		.483036
B19	201322P9_G	G	A.Conservative	2.120598	.994301	6445.3	17.820113	18.873307	643.150412		.424276
B19	201694P4_G	G	A.Conservative	1.7389	.998005	5337.5	50.092771	45.259434	604.206515		.424276
B19	208825P7_G	G	A.Conservative	2.927963	.996314	7129.7	5.301528	12.07138	500.300486		.424276
B19	209189P2_G	G	A.Conservative	2.13705	.998054	6277.1	41.389431	42.799699	624.21147		.424276
B19	210090P15_G	G	A.Conservative	1.75003	.995833	5515.6	13.58297	12.592308	623.788295		.424276
B20	201322P9_G	G	A.Conservative	1.750619	.988294	6445.3	14.200936	16.635898	593.990693		.358314
B20	201694P4_G	G	A.Conservative	1.477184	.997849	5337.5	65.315576	65.647605	601.397843		.358314
B20	208825P7_G	G	A.Conservative	2.693432	.998246	7129.7	9.201097	10.782753	573.20275		.604057
B20	209189P2_G	G	A.Conservative	1.757252	.996208	6277.1	57.405183	65.684573	577.58509		.358314
B20	210090P15_G	NOCALL	D.Low Probability	1.132101	.17053	5515.6	2.531748	1.134531	638.157515		.843589
B21	201322P9_G	G	A.Conservative	.659778	.995642	6445.3	9.626548	11.686653	675.066702		.385075
B21	201694P4_G	G	A.Conservative	.758528	.996554	5337.5	30.979919	32.195864	632.461051		.385075
B21	208825P7_G	G	C.Aggressive	1.842994	.975394	7129.7	7.514232	5.87027	471.176638		.665042
B21	209189P2_G	G	A.Conservative	.660308	.996071	6277.1	29.456713	34.931367	652.48798		.385075
B21	210090P15_G	G	B.Moderate	.17704	.883882	5515.6	11.390628	7.130868	656.941318		.665042
B22	201322P9_G	G	A.Conservative	.854188	.991134	6445.3	15.949629	18.111294	684.459282		.351883
B22	201694P4_G	G	A.Conservative	.764215	.99652	5337.5	50.852854	48.229832	658.189341		.351883
B22	208825P7_G	G	A.Conservative	.897391	.83735	7129.7	4.431932	8.417142	555.124342		.351883
B22	209189P2_G	G	A.Conservative	.861879	.997173	6277.1	35.793525	39.551276	664.050285		.351883
B22	210090P15_G	NOCALL	I.Bad Spectrum	0	0	0	0	0	0		0
B23	201322P9_G	G	A.Conservative	.193403	.999506	6445.3	28.367723	37.741753	678.586714		.341618
B23	201694P4_G	NOCALL	D.Low Probability	-.312372	.764795	5337.5	8.750361	4.669518	661.578003		.726891
B23	208825P7_G	NOCALL	I.Bad Spectrum	0	0	0	0	0	0		0
B23	209189P2_G	NOCALL	D.Low Probability	-.086219	.673431	6277.1	6.703663	4.090879	705.097775		.726891
B23	210090P15_G	NOCALL	I.Bad Spectrum	0	0	0	0	0	0		0
B24	201322P9_G	NOCALL	D.Low Probability	-2.682626	.696285	6445.3	5.725388	4.212849	677.077208		.634941
B24	201694P4_G	NOCALL	D.Low Probability	-1.960354	.482964	5337.5	4.905584	3.064623	609.017213		.634941
B24	208825P7_G	NOCALL	I.Bad Spectrum	0	0	0	0	0	0		0
B24	209189P2_G	G	C.Aggressive	-2.328077	.849598	6277.1	7.135548	5.123868	690.469319		.634941
B24	210090P15_G	NOCALL	I.Bad Spectrum	0	0	0	0	0	0		0
C01	201322P9_G	G	A.Conservative	1.664542	.994455	6445.3	24.146241	28.70901	668.034008		.376329
C01	201694P4_G	G	A.Conservative	1.522047	.998212	5337.5	61.697519	62.452424	638.334796		.376329
C01	208825P7_G	G	A.Conservative	1.988445	.996505	7129.7	9.895023	14.05118	613.176716		.376329
C01	209189P2_G	G	A.Conservative	1.664384	.998114	6277.1	55.357163	64.234693	649.514869		.376329
C01	210090P15_G	NOCALL	I.Bad Spectrum	0	0	0	0	0	0		0
C02	201322P9_G	G	A.Conservative	2.635505	.949377	6445.3	5.723288	9.51742	473.101653		.310974
C02	201694P4_G	G	B.Moderate	1.807195	.833973	5337.5	15.41105	6.759106	620.269112		.84533
C02	208825P7_G	G	A.Conservative	2.624831	.997913	7129.7	15.333951	13.804323	576.721537		.507624
C02	209189P2_G	G	A.Conservative	1.762881	.811016	6277.1	10.289976	8.143297	601.234255		.507624
C02	210090P15_G	NOCALL	D.Low Probability	1.886602	.222793	5515.6	3.159812	1.423216	586.421466		.84533
C03	201322P9_G	G	A.Conservative	2.745637	.995622	6445.3	20.337488	27.665223	592.524888		.40891
C03	201694P4_G	G	A.Conservative	2.716952	.997807	5337.5	69.670784	81.932058	601.169931		.40891
C03	208825P7_G	G	A.Conservative	3.690357	.989547	7129.7	6.909309	10.227624	383.160249		.40891
C03	209189P2_G	G	A.Conservative	2.74821	.995996	6277.1	58.159507	77.437044	576.288891		.40891
C03	210090P15_G	G	A.Conservative	2.705329	.997121	5515.6	23.207701	27.961348	610.829304		.40891
C04	201322P9_G	G	A.Conservative	2.491259	.990844	6445.3	11.225756	14.156193	627.521949		.353973
C04	201694P4_G	G	A.Conservative	2.281066	.999224	5337.5	38.235826	40.658921	594.714672		.353973
C04	208825P7_G	G	A.Conservative	2.80478	.998124	7129.7	7.097022	11.93447	519.459847		.518
C04	209189P2_G	G	A.Conservative	2.495423	.998222	6277.1	32.132594	39.501404	609.494601		.353973
C04	210090P15_G	G	B.Moderate	1.394533	.931357	5515.6	10.807071	7.526855	613.850288		.518
C05	201322P9_G	G	A.Conservative	2.556275	.996614	6445.3	15.243196	19.394167	681.286104		.351858
C05	201694P4_G	G	A.Conservative	2.518498	.997084	5337.5	41.571514	45.129556	618.329131		.351858
C05	208825P7_G	G	A.Conservative	2.313725	.806773	7129.7	5.142147	8.104459	742.026015		.351858
C05	209189P2_G	G	A.Conservative	2.560622	.99693	6277.1	40.018763	49.712841	663.703906		.351858
C05	210090P15_G	G	B.Moderate	2.535278	.856649	5515.6	6.173306	6.87625	641.478841		.351858
C06	201322P9_G	G	A.Conservative	.075353	.99803	6445.3	16.058494	26.415634	698.031496		.325306
C06	201694P4_G	G	A.Conservative	.050098	.997945	5337.5	39.290097	55.531648	644.209416		.325306
C06	208825P7_G	G	A.Conservative	-.128014	.99439	7129.7	4.149608	10.122693	589.297038		.325306
C06	209189P2_G	G	A.Conservative	.08085	.997411	6277.1	45.829751	73.728109	679.444815		.325306
C06	210090P15_G	G	B.Moderate	-.117764	.868317	5515.6	8.546151	7.010126	667.944091		.528541
C07	201322P9_G	G	A.Conservative	2.829565	.99201	6445.3	17.122478	22.24105	616.110804		.360985
C07	201694P4_G	G	A.Conservative	2.396805	.996723	5337.5	55.063915	61.410089	628.727235		.360985
C07	208825P7_G	G	B.Moderate	3.811004	.986264	7129.7	5.29501	7.911079	468.71036		.360985
C07	209189P2_G	G	A.Conservative	2.83074	.997591	6277.1	42.801185	54.328676	596.661164		.360985
C07	210090P15_G	G	A.Conservative	2.40744	.99192	5515.6	10.620369	12.140859	650.295079		.360985
C08	201322P9_G	G	A.Conservative	3.108068	.990515	6445.3	10.516741	14.268411	585.667323		.326832
C08	201694P4_G	G	A.Conservative	2.627671	.997803	5337.5	33.606277	38.176089	619.974276		.326832
C08	208825P7_G	G	A.Conservative	3.583072	.82479	7129.7	8.595193	8.288452	454.050185		.53566
C08	209189P2_G	G	A.Conservative	3.117214	.998692	6277.1	25.139549	33.218866	567.54464		.326832
C08	210090P15_G	NOCALL	I.Bad Spectrum	0	0	0	0	0	0		0
C09	201322P9_G	G	A.Conservative	3.065449	.997239	6445.3	21.170651	26.37043	608.283027		.376425
C09	201694P4_G	G	A.Conservative	2.758505	.99743	5337.5	70.726415	75.800449	628.95195		.376425
C09	208825P7_G	G	A.Conservative	3.593469	.996988	7129.7	7.79651	10.650124	488.893185		.376425
C09	209189P2_G	G	A.Conservative	3.073677	.997528	6277.1	54.631199	66.525765	592.743126		.376425
C09	210090P15_G	G	A.Conservative	2.77187	.994456	5515.6	9.2613	10.170226	652.055492		.376425
C10	201322P9_G	G	A.Conservative	2.294773	.994521	6445.3	15.633089	23.140818	663.621962		.299471
C10	201694P4_G	G	A.Conservative	1.62847	.995746	5337.5	44.992688	56.452515	650.560476		.299471
C10	208825P7_G	G	A.Conservative	2.735033	.995977	7129.7	5.450877	11.646301	574.79375		.299471
C10	209189P2_G	G	A.Conservative	2.292114	.998438	6277.1	39.988944	57.743208	643.932155		.299471
C10	210090P15_G	G	A.Conservative	1.648441	.992777	5515.6	8.989743	11.586493	671.513798		.299471
C11	201322P9_G	G	A.Conservative	2.253473	.998099	6445.3	16.937574	24.515684	664.28472		.339475
C11	201694P4_G	G	B.Moderate	1.336812	.903148	5337.5	8.825371	7.303998	640.094924		.512963
C11	208825P7_G	G	A.Conservative	2.912939	.998994	7129.7	8.398605	13.307461	569.214874		.339475
C11	209189P2_G	G	A.Conservative	2.181072	.996674	6277.1	15.22157	21.544877	666.125744		.339475
C11	210090P15_G	G	A.Conservative	1.322024	.972791	5515.6	7.639811	9.757416	658.276176		.339475
C12	201322P9_G	G	A.Conservative	.725947	.996071	6445.3	13.612165	17.706417	683.413671		.32856
C12	201694P4_G	G	A.Conservative	.326095	.997773	5337.5	47.419929	52.002419	639.234746		.32856
C12	208825P7_G	G	A.Conservative	1.498111	.997934	7129.7	4.823544	10.298119	551.535171		.32856
C12	209189P2_G	G	A.Conservative	.727534	.995449	6277.1	40.517727	51.362191	664.124435		.32856
C12	210090P15_G	G	A.Conservative	.322354	.997448	5515.6	15.255049	17.19924	661.095911		.32856
C13	201322P9_G	G	A.Conservative	2.610197	.991659	6445.3	12.519899	12.747923	617.65571		.39054
C13	201694P4_G	G	A.Conservative	2.265652	.998132	5337.5	43.848522	37.708493	581.018233		.39054
C13	208825P7_G	G	A.Conservative	3.971411	.812086	7129.7	4.793761	8.152795	576.717488		.39054
C13	209189P2_G	G	A.Conservative	2.608188	.998368	6277.1	40.554853	40.247295	600.883696		.39054
C13	210090P15_G	G	A.Conservative	2.303213	.994452	5515.6	13.690498	12.097602	603.586687		.39054
C14	201322P9_G	G	A.Conservative	2.062476	.990307	6445.3	14.200866	16.384629	673.560531		.366876
C14	201694P4_G	G	A.Conservative	1.982908	.998966	5337.5	55.548296	54.794281	660.402797		.366876
C14	208825P7_G	G	A.Conservative	2.7664	.998405	7129.7	3.901531	10.530159	623.36057		.366876
C14	209189P2_G	G	A.Conservative	2.062061	.997674	6277.1	55.644322	62.689491	654.825515		.366876
C14	210090P15_G	G	A.Conservative	1.787862	.944075	5515.6	13.867498	9.483263	656.21646		.552794
C15	201322P9_G	G	A.Conservative	2.588461	.992214	6445.3	18.790589	23.421223	648.280683		.34712
C15	201694P4_G	G	A.Conservative	2.519187	.998687	5337.5	56.553878	59.782612	637.996583		.34712
C15	208825P7_G	G	A.Conservative	3.083739	.998255	7129.7	5.4743	11.624034	515.849061		.34712
C15	209189P2_G	G	A.Conservative	2.594636	.998223	6277.1	48.848737	59.392976	632.197791		.34712
C15	210090P15_G	G	B.Moderate	2.514017	.869932	5515.6	6.44872	7.001312	657.941465		.34712
C16	201322P9_G	G	A.Conservative	2.189545	.995138	6445.3	12.466549	18.354204	600.826189		.341252
C16	201694P4_G	G	A.Conservative	2.393782	.998935	5337.5	29.059724	37.17851	612.790396		.341252
C16	208825P7_G	G	A.Conservative	2.86624	.891698	7129.7	3.962642	8.945092	506.080772		.341252
C16	209189P2_G	G	A.Conservative	2.194477	.995624	6277.1	22.987078	33.136516	581.611461		.341252
C16	210090P15_G	G	A.Conservative	2.370629	.911811	5515.6	7.008983	9.174119	616.127883		.341252
C17	201322P9_G	G	A.Conservative	1.846016	.994284	6445.3	9.734159	11.937237	694.555644		.36795
C17	201694P4_G	G	A.Conservative	1.802693	.998938	5337.5	32.712393	34.211712	622.111164		.36795
C17	208825P7_G	G	B.Moderate	2.919105	.936427	7129.7	5.305942	7.517858	532.594153		.563696
C17	209189P2_G	G	A.Conservative	1.860244	.996797	6277.1	31.778284	38.042961	675.110636		.36795
C17	210090P15_G	G	B.Moderate	1.152594	.82155	5515.6	9.205415	6.648509	638.658101		.563696
C18	201322P9_G	G	A.Conservative	-.005105	.996337	6445.3	15.075809	21.168128	724.403069		.309012
C18	201694P4_G	G	A.Conservative	-.149471	.998059	5337.5	54.478416	64.668886	639.88642		.309012
C18	208825P7_G	G	A.Conservative	-.420355	.941221	7129.7	5.870078	9.471765	569.085608		.309012
C18	209189P2_G	G	A.Conservative	-.010721	.997456	6277.1	44.957896	61.553542	707.335487		.309012
C18	210090P15_G	G	B.Moderate	-.167047	.871646	5515.6	5.764255	7.03155	663.696659		.309012
C19	201322P9_G	G	A.Conservative	2.090006	.994083	6445.3	16.441335	11.934848	547.406239		.541149
C19	201694P4_G	G	A.Conservative	1.63489	.997981	5337.5	17.2279	18.030033	604.728763		.328031
C19	208825P7_G	G	A.Conservative	3.238713	.854497	7129.7	5.895036	8.580603	462.357866		.541149
C19	209189P2_G	G	A.Conservative	1.819147	.996575	6277.1	15.3885	21.381685	611.114119		.328031
C19	210090P15_G	NOCALL	I.Bad Spectrum	0	0	0	0	0	0		0
C20	201322P9_G	G	A.Conservative	2.397236	.859548	6445.3	4.471196	8.647584	579.15223		.319754
C20	201694P4_G	G	A.Conservative	3.306987	.99709	5337.5	12.192852	16.445178	571.83684		.319754
C20	208825P7_G	G	A.Conservative	3.45562	.997243	7129.7	7.122836	10.524883	511.965387		.491556
C20	209189P2_G	G	A.Conservative	2.387349	.996035	6277.1	8.915412	20.597691	574.225961		.319754
C20	210090P15_G	G	A.Conservative	1.186432	.994657	5515.6	14.921586	11.969929	592.12056		.491556
C21	201322P9_G	G	A.Conservative	1.492771	.996291	6445.3	16.687529	22.910392	745.295966		.348678
C21	201694P4_G	G	A.Conservative	1.234281	.998753	5337.5	50.8694	59.839348	665.705091		.348678
C21	208825P7_G	G	A.Conservative	2.471299	.998497	7129.7	6.225246	13.679837	738.084406		.348678
C21	209189P2_G	G	A.Conservative	1.492805	.998748	6277.1	47.238831	63.371735	727.272806		.348678
C21	210090P15_G	G	A.Conservative	1.074106	.821988	5515.6	11.20947	8.255485	671.39646		.573521
C22	201322P9_G	G	A.Conservative	.88819	.994526	6445.3	15.849428	12.828787	627.532428		.559476
C22	201694P4_G	G	A.Conservative	.162937	.997307	5337.5	28.793733	23.196096	565.301346		.451316
C22	208825P7_G	G	B.Moderate	.994564	.944535	7129.7	7.724844	7.600602	478.137532		.675581
C22	209189P2_G	G	A.Conservative	.604037	.998018	6277.1	28.425476	26.627028	589.913984		.451316
C22	210090P15_G	G	A.Conservative	.167044	.998418	5515.6	18.856596	15.639624	590.869572		.451316
C23	201322P9_G	G	A.Conservative	.807987	.999449	6445.3	26.556441	38.377664	725.840484		.311743
C23	201694P4_G	G	A.Conservative	.865386	.99654	5337.5	47.368485	58.671196	683.804703		.311743
C23	208825P7_G	G	A.Conservative	1.379434	.998791	7129.7	11.623408	18.474427	638.111386		.311743
C23	209189P2_G	G	A.Conservative	.886781	.996733	6277.1	36.039379	50.882776	703.528981		.311743
C23	210090P15_G	G	A.Conservative	-.049788	.881664	5515.6	12.974278	8.87472	668.22915		.63722
C24	201322P9_G	G	A.Conservative	.217078	.997111	6445.3	16.33124	10.682824	689.874731		.747087
C24	201694P4_G	NOCALL	D.Low Probability	.261237	.367556	5337.5	4.390798	2.306341	666.450663		.812568
C24	208825P7_G	NOCALL	I.Bad Spectrum	0	0	0	0	0	0		0
C24	209189P2_G	G	A.Conservative	.291743	.947407	6277.1	14.905145	9.516471	695.419199		.747087
C24	210090P15_G	NOCALL	I.Bad Spectrum	0	0	0	0	0	0		0
D01	201322P9_G	G	A.Conservative	3.167994	.996182	6445.3	36.10557	32.6251	554.254137		.439606
D01	201694P4_G	G	A.Conservative	3.031064	.99742	5337.5	86.31201	66.595199	585.008183		.439606
D01	208825P7_G	G	A.Conservative	4.040999	.998658	7129.7	14.12113	15.645183	481.322439		.439606
D01	209189P2_G	G	A.Conservative	3.17559	.997618	6277.1	77.571797	68.417956	538.561944		.439606
D01	210090P15_G	G	B.Moderate	3.023441	.986509	5515.6	10.028284	7.934854	600.881931		.439606
D02	201322P9_G	G	A.Conservative	2.96814	.996498	6445.3	12.40944	17.517918	605.557034		.336159
D02	201694P4_G	G	A.Conservative	1.883269	.993956	5337.5	16.090471	11.545051	622.038283		.498898
D02	208825P7_G	G	A.Conservative	2.896452	.995265	7129.7	6.244495	11.341143	550.446088		.336159
D02	209189P2_G	G	A.Conservative	2.910551	.99808	6277.1	8.874639	13.117721	626.465162		.336159
D02	210090P15_G	NOCALL	I.Bad Spectrum	0	0	0	0	0	0		0
D03	201322P9_G	G	A.Conservative	2.689007	.99494	6445.3	19.810265	23.132056	608.935189		.38186
D03	201694P4_G	G	A.Conservative	1.987655	.997756	5337.5	69.289692	68.636751	627.172071		.38186
D03	208825P7_G	G	B.Moderate	4.164562	.942583	7129.7	5.861106	7.564804	489.473671		.38186
D03	209189P2_G	G	A.Conservative	2.691191	.997221	6277.1	55.827741	63.591537	593.001211		.38186
D03	210090P15_G	G	A.Conservative	1.98847	.998768	5515.6	27.152516	27.628419	651.783076		.38186
D04	201322P9_G	G	A.Conservative	2.58204	.997484	6445.3	14.684884	15.948464	591.915592		.377973
D04	201694P4_G	G	A.Conservative	2.403735	.995731	5337.5	42.973067	39.825604	582.904907		.377973
D04	208825P7_G	G	A.Conservative	3.035067	.901951	7129.7	4.919669	9.053811	488.992827		.377973
D04	209189P2_G	G	A.Conservative	2.585193	.997037	6277.1	35.845622	37.999511	574.893716		.377973
D04	210090P15_G	G	B.Moderate	2.20341	.856251	5515.6	9.820958	6.956387	631.47532		.540662
D05	201322P9_G	G	A.Conservative	1.850857	.993915	6445.3	18.882572	15.374192	598.975507		.51297
D05	201694P4_G	G	A.Conservative	1.539495	.997151	5337.5	7.785533	14.294132	645.320204		.268436
D05	208825P7_G	G	A.Conservative	2.96663	.894354	7129.7	13.491517	9.011715	441.909349		.729682
D05	209189P2_G	G	A.Conservative	2.213061	.995838	6277.1	6.811074	15.229338	573.728754		.268436
D05	210090P15_G	NOCALL	D.Low Probability	2.1201	.419381	5515.6	4.996331	2.632665	636.820005		.830119
D06	201322P9_G	G	A.Conservative	1.636131	.995569	6445.3	17.323005	20.18237	702.372279		.370626
D06	201694P4_G	G	A.Conservative	1.47758	.99787	5337.5	50.508829	50.624752	645.213707		.370626
D06	208825P7_G	G	A.Conservative	1.845448	.999152	7129.7	4.774901	10.743573	525.374347		.370626
D06	209189P2_G	G	A.Conservative	1.639592	.997466	6277.1	51.71166	58.872914	684.313937		.370626
D06	210090P15_G	G	A.Conservative	1.49399	.859414	5515.6	8.421526	8.646536	666.803607		.370626
D07	201322P9_G	G	A.Conservative	2.618481	.996991	6445.3	24.388024	22.227288	592.095147		.406007
D07	201694P4_G	G	A.Conservative	2.712827	.997915	5337.5	75.865573	58.492776	600.951375		.406007
D07	208825P7_G	G	A.Conservative	3.487757	.997758	7129.7	8.627795	12.425143	476.22092		.406007
D07	209189P2_G	G	A.Conservative	2.622568	.998	6277.1	59.331524	52.705407	574.403831		.406007
D07	210090P15_G	G	A.Conservative	2.713391	.996162	5515.6	19.422826	15.379704	621.999642		.406007
D08	201322P9_G	G	A.Conservative	2.251215	.996948	6445.3	20.085491	24.622241	638.885018		.362017
D08	201694P4_G	G	A.Conservative	1.725966	.997165	5337.5	57.376833	60.663521	617.047217		.362017
D08	208825P7_G	G	A.Conservative	3.412467	.998111	7129.7	7.302987	14.755713	568.838677		.362017
D08	209189P2_G	G	A.Conservative	2.254285	.998273	6277.1	47.306661	56.700868	621.787957		.362017
D08	210090P15_G	G	A.Conservative	1.723464	.995922	5515.6	18.648763	20.19004	642.521315		.362017
D09	201322P9_G	G	A.Conservative	3.13464	.992741	6445.3	22.071481	23.374811	581.643104		.381606
D09	201694P4_G	G	A.Conservative	2.800074	.99786	5337.5	58.963426	53.26295	602.297828		.381606
D09	208825P7_G	G	A.Conservative	4.55248	.997676	7129.7	6.303192	12.80523	505.405564		.381606
D09	209189P2_G	G	A.Conservative	3.13242	.99693	6277.1	55.267012	57.12653	566.035926		.381606
D09	210090P15_G	G	A.Conservative	2.830204	.997248	5515.6	22.239253	20.606197	613.983851		.381606
D10	201322P9_G	G	A.Conservative	1.441855	.996663	6445.3	13.89543	17.588555	701.327419		.369976
D10	201694P4_G	G	A.Conservative	1.368889	.996587	5337.5	46.328065	50.428825	631.386666		.369976
D10	208825P7_G	G	A.Conservative	1.996037	.998617	7129.7	4.014408	10.929076	607.944803		.369976
D10	209189P2_G	G	A.Conservative	1.428622	.997594	6277.1	50.267637	62.19765	680.078702		.369976
D10	210090P15_G	G	A.Conservative	1.369811	.992862	5515.6	13.057964	14.565671	652.352354		.369976
D11	201322P9_G	G	A.Conservative	2.701457	.991859	6445.3	18.52748	23.729717	648.27141		.351113
D11	201694P4_G	G	A.Conservative	2.355646	.997345	5337.5	56.77395	62.169884	607.442419		.351113
D11	208825P7_G	G	A.Conservative	2.895776	.994354	7129.7	5.773328	13.734919	652.656331		.351113
D11	209189P2_G	G	A.Conservative	2.701754	.997901	6277.1	47.038413	58.831063	629.695587		.351113
D11	210090P15_G	G	A.Conservative	2.353596	.995657	5515.6	12.763732	14.335455	637.941429		.351113
D12	201322P9_G	G	A.Conservative	1.955018	.998051	6445.3	25.888585	22.8483	630.824316		.397007
D12	201694P4_G	G	A.Conservative	2.300067	.998487	5337.5	77.884071	57.379126	591.269576		.397007
D12	208825P7_G	G	A.Conservative	2.884277	.997709	7129.7	8.081456	11.761263	678.368196		.397007
D12	209189P2_G	G	A.Conservative	1.952894	.996602	6277.1	70.483474	60.513127	615.488718		.397007
D12	210090P15_G	G	A.Conservative	2.297686	.994538	5515.6	22.186567	16.824531	608.651767		.397007
D13	201322P9_G	G	A.Conservative	1.168072	.993171	6445.3	7.175212	10.287718	565.311639		.315049
D13	201694P4_G	G	A.Conservative	1.110955	.992061	5337.5	25.689432	31.279021	566.847093		.315049
D13	208825P7_G	G	A.Conservative	3.357311	.821179	7129.7	7.485298	8.278658	404.636518		.55452
D13	209189P2_G	G	A.Conservative	1.175406	.995998	6277.1	20.283867	28.379059	546.399271		.315049
D13	210090P15_G	G	A.Conservative	1.085974	.994013	5515.6	9.890827	12.36918	590.044279		.315049
D14	201322P9_G	G	A.Conservative	3.490478	.994409	6445.3	25.5834	27.461014	623.882448		.402499
D14	201694P4_G	G	A.Conservative	2.932048	.998974	5337.5	77.633326	70.581439	631.33461		.402499
D14	208825P7_G	G	A.Conservative	4.438272	.996168	7129.7	9.314487	13.657144	603.163176		.402499
D14	209189P2_G	G	A.Conservative	3.488202	.998656	6277.1	62.482115	65.412178	606.152527		.402499
D14	210090P15_G	G	A.Conservative	2.937365	.995314	5515.6	14.32648	13.38213	660.503547		.402499
D15	201322P9_G	G	A.Conservative	1.95887	.994107	6445.3	16.455163	20.931181	676.777711		.334486
D15	201694P4_G	G	A.Conservative	1.43837	.999092	5337.5	39.937344	43.610227	588.178244		.334486
D15	208825P7_G	G	A.Conservative	1.812506	.963494	7129.7	5.912941	9.649833	553.554604		.334486
D15	209189P2_G	G	A.Conservative	1.960413	.998197	6277.1	37.941659	47.152324	661.710961		.334486
D15	210090P15_G	G	A.Conservative	1.449101	.998621	5515.6	17.749485	19.860839	612.349175		.334486
D16	201322P9_G	G	A.Conservative	3.411397	.806467	6445.3	5.05484	8.172382	584.39038		.297411
D16	201694P4_G	G	A.Conservative	3.182306	.995719	5337.5	16.443193	22.784115	587.417694		.297411
D16	208825P7_G	G	B.Moderate	3.069288	.899015	7129.7	5.359838	7.213716	519.356101		.475312
D16	209189P2_G	G	A.Conservative	3.408881	.997677	6277.1	12.53483	19.803294	561.500279		.297411
D16	210090P15_G	G	A.Conservative	3.236659	.99529	5515.6	7.087431	10.070929	597.887491		.297411
D17	201322P9_G	G	A.Conservative	2.384242	.991163	6445.3	23.217034	24.740002	663.024465		.392885
D17	201694P4_G	G	A.Conservative	2.344475	.996831	5337.5	84.563838	76.069346	644.725584		.392885
D17	208825P7_G	G	A.Conservative	3.349685	.997682	7129.7	6.378338	15.528035	526.732886		.392885
D17	209189P2_G	G	A.Conservative	2.381074	.998712	6277.1	68.912106	71.579262	646.46941		.392885
D17	210090P15_G	G	A.Conservative	2.337912	.993203	5515.6	16.046824	14.836202	668.994906		.392885
D18	201322P9_G	G	A.Conservative	2.71445	.991156	6445.3	6.334739	11.388446	588.689223		.318204
D18	201694P4_G	G	A.Conservative	1.616423	.994714	5337.5	12.909201	19.981291	582.998724		.318204
D18	208825P7_G	G	A.Conservative	2.713867	.991773	7129.7	7.395484	9.934812	476.210756		.522486
D18	209189P2_G	G	A.Conservative	2.715366	.997681	6277.1	12.158616	21.387492	572.115502		.318204
D18	210090P15_G	G	A.Conservative	.77023	.958229	5515.6	12.054384	9.606958	616.131949		.522486
D19	201322P9_G	G	B.Moderate	1.836337	.997072	6445.3	47.385176	8.014381	613.7012		3.08268
D19	201694P4_G	G	A.Conservative	2.044741	.997098	5337.5	31.224048	16.43756	594.123781		.841995
D19	208825P7_G	NOCALL	I.Bad Spectrum	0	0	0	0	0	0		0
D19	209189P2_G	G	A.Conservative	2.709021	.998983	6277.1	25.961826	14.433427	568.599972		.841995
D19	210090P15_G	G	C.Aggressive	1.500802	.997111	5515.6	41.829383	6.300093	629.716924		3.08268
D20	201322P9_G	G	A.Conservative	1.561809	.998238	6445.3	19.833681	27.661989	739.035102		.319004
D20	201694P4_G	G	A.Conservative	1.196135	.998791	5337.5	69.063034	82.022039	650.309149		.319004
D20	208825P7_G	G	A.Conservative	2.120939	.979686	7129.7	5.78548	9.814026	529.923626		.319004
D20	209189P2_G	G	A.Conservative	1.564516	.998721	6277.1	65.262047	88.843936	719.274865		.319004
D20	210090P15_G	G	A.Conservative	1.210149	.993419	5515.6	10.860126	13.238438	675.463208		.319004
D21	201322P9_G	G	A.Conservative	1.778106	.997205	6445.3	16.294135	24.274434	676.766257		.312441
D21	201694P4_G	G	A.Conservative	1.03109	.996949	5337.5	46.928324	60.403284	614.758026		.312441
D21	208825P7_G	G	A.Conservative	3.22692	.942005	7129.7	4.48922	9.458051	674.584642		.312441
D21	209189P2_G	G	A.Conservative	1.777776	.996595	6277.1	41.097308	59.878599	662.675828		.312441
D21	210090P15_G	G	A.Conservative	1.043347	.997101	5515.6	8.27893	10.911224	646.788238		.312441
D22	201322P9_G	G	A.Conservative	1.323161	.996952	6445.3	17.652706	21.072156	668.793969		.336113
D22	201694P4_G	G	A.Conservative	1.374509	.998407	5337.5	50.269069	51.133017	640.229475		.336113
D22	208825P7_G	G	A.Conservative	2.282161	.90905	7129.7	5.767314	9.120167	477.832653		.336113
D22	209189P2_G	G	A.Conservative	1.324724	.997994	6277.1	45.996728	53.580523	649.558996		.336113
D22	210090P15_G	NOCALL	D.Low Probability	1.515807	.344492	5515.6	5.336649	2.176948	608.062218		.908715
D23	201322P9_G	G	A.Conservative	1.552697	.996757	6445.3	19.90922	21.754088	688.832962		.382569
D23	201694P4_G	G	A.Conservative	1.406183	.998063	5337.5	43.486626	40.518072	624.75822		.382569
D23	208825P7_G	G	A.Conservative	1.757531	.999349	7129.7	7.584491	20.438397	662.363887		.382569
D23	209189P2_G	G	A.Conservative	1.447738	.997929	6277.1	28.415694	30.305503	685.954853		.382569
D23	210090P15_G	NOCALL	I.Bad Spectrum	0	0	0	0	0	0		0
D24	201322P9_G	G	A.Conservative	2.276204	.819141	6445.3	18.050282	8.274165	601.869881		.970871
D24	201694P4_G	NOCALL	D.Low Probability	2.095932	.756629	5337.5	12.0157	4.629608	654.58119		1.039859
D24	208825P7_G	NOCALL	I.Bad Spectrum	0	0	0	0	0	0		0
D24	209189P2_G	G	A.Conservative	2.088592	.934132	6277.1	15.214842	9.380246	646.714482		.684707
D24	210090P15_G	NOCALL	I.Bad Spectrum	0	0	0	0	0	0		0
E01	201322P9_G	G	A.Conservative	-.255891	.997371	6445.3	19.988516	19.189064	563.800955		.431533
E01	201694P4_G	G	A.Conservative	.093972	.998335	5337.5	43.168324	34.049569	575.662128		.431533
E01	208825P7_G	G	A.Conservative	.308165	.997603	7129.7	6.511193	11.315393	551.582227		.431533
E01	209189P2_G	G	A.Conservative	-.234388	.996858	6277.1	40.3157	37.585815	546.672031		.431533
E01	210090P15_G	G	C.Aggressive	-.305926	.821809	5515.6	12.174221	4.995807	664.261799		.965352
E02	201322P9_G	G	A.Conservative	-.019211	.997424	6445.3	14.351376	20.593641	651.348452		.321494
E02	201694P4_G	NOCALL	D.Low Probability	-1.200781	.722711	5337.5	7.175016	4.389964	718.724039		.718638
E02	208825P7_G	G	A.Conservative	.844614	.996166	7129.7	6.38956	14.096089	526.680254		.321494
E02	209189P2_G	G	A.Conservative	-.81552	.996261	6277.1	12.177227	11.507057	778.584019		.453415
E02	210090P15_G	NOCALL	I.Bad Spectrum	0	0	0	0	0	0		0
E03	201322P9_G	G	A.Conservative	-2.227132	.995707	6445.3	7.365334	10.516906	686.272049		.33707
E03	201694P4_G	G	A.Conservative	-1.787579	.997354	5337.5	9.010069	20.740829	585.340748		.210273
E03	208825P7_G	G	A.Conservative	-1.901114	.99679	7129.7	3.168766	11.304793	543.287532		.396096
E03	209189P2_G	G	A.Conservative	-1.691058	.99582	6277.1	10.037431	25.679466	676.685253		.210273
E03	210090P15_G	G	A.Conservative	-2.842228	.938338	5515.6	9.539499	9.440643	637.140297		.396096
E04	201322P9_G	G	A.Conservative	-.706064	.996222	6445.3	17.107936	17.485065	704.310313		.381374
E04	201694P4_G	G	A.Conservative	-.461148	.998566	5337.5	43.700045	37.469898	595.747918		.381374
E04	208825P7_G	G	A.Conservative	.732617	.999354	7129.7	6.658224	14.004171	559.52828		.381374
E04	209189P2_G	G	A.Conservative	-.701121	.997041	6277.1	48.001276	47.770997	684.237607		.381374
E04	210090P15_G	G	B.Moderate	-.467978	.984255	5515.6	14.547502	7.90806	629.657546		.80155
E05	201322P9_G	G	A.Conservative	-.952276	.998852	6445.3	16.692324	23.289767	684.347585		.348578
E05	201694P4_G	G	A.Conservative	-.83952	.998845	5337.5	50.320693	60.438168	648.112032		.348578
E05	208825P7_G	G	A.Conservative	-.546006	.997152	7129.7	6.521196	11.80849	619.538446		.348578
E05	209189P2_G	G	A.Conservative	-.949268	.99653	6277.1	39.499121	53.887761	666.203658		.348578
E05	210090P15_G	G	A.Conservative	-.824374	.897254	5515.6	7.330836	9.023377	682.111258		.348578
E06	201322P9_G	G	A.Conservative	-2.722325	.994873	6445.3	10.485993	17.789325	724.922465		.24156
E06	201694P4_G	G	A.Conservative	-2.262258	.998811	5337.5	30.095317	43.060674	684.718245		.24156
E06	208825P7_G	G	A.Conservative	-1.41282	.852902	7129.7	6.748655	8.569658	663.476225		.481493
E06	209189P2_G	G	A.Conservative	-2.716815	.997659	6277.1	24.593705	40.662204	704.816746		.24156
E06	210090P15_G	NOCALL	D.Low Probability	-1.855753	.657478	5515.6	6.228098	4.059579	689.335574		.677363
E07	201322P9_G	G	A.Conservative	-1.186387	.996854	6445.3	20.059041	25.666713	657.691252		.322931
E07	201694P4_G	G	A.Conservative	-.844296	.996296	5337.5	61.911026	67.770851	606.952907		.322931
E07	208825P7_G	G	A.Conservative	-1.399375	.997184	7129.7	5.751641	12.467403	587.764462		.322931
E07	209189P2_G	G	A.Conservative	-1.181563	.997372	6277.1	58.383539	72.93653	642.646961		.322931
E07	210090P15_G	G	B.Moderate	-.830878	.865862	5515.6	6.295359	7.06624	632.883421		.322931
E08	201322P9_G	G	A.Conservative	-.719534	.996389	6445.3	10.312326	15.517956	687.983969		.296064
E08	201694P4_G	G	A.Conservative	-.754366	.996367	5337.5	33.769114	43.799772	659.98077		.296064
E08	208825P7_G	G	B.Moderate	-1.204087	.985624	7129.7	5.23111	7.944679	674.654064		.4879
E08	209189P2_G	G	A.Conservative	-.717769	.997528	6277.1	39.231545	57.717307	669.195696		.296064
E08	210090P15_G	G	B.Moderate	-1.138609	.922638	5515.6	9.788936	7.455794	645.386739		.4879
E09	201322P9_G	G	A.Conservative	-.642797	.995868	6445.3	14.496606	24.424013	686.406526		.307465
E09	201694P4_G	G	A.Conservative	-.845617	.997628	5337.5	29.626718	43.455048	631.070671		.307465
E09	208825P7_G	G	A.Conservative	-.439305	.997872	7129.7	4.169363	10.930008	563.760616		.307465
E09	209189P2_G	G	A.Conservative	-.644665	.996038	6277.1	30.315561	50.028043	668.604668		.307465
E09	210090P15_G	G	A.Conservative	-.838829	.997585	5515.6	11.222817	16.839138	650.743407		.307465
E10	201322P9_G	G	A.Conservative	.799266	.997099	6445.3	13.013939	12.252515	527.109232		.486289
E10	201694P4_G	G	A.Conservative	-4.230857	.996184	5337.5	9.231734	19.433171	596.898713		.206034
E10	208825P7_G	G	B.Moderate	1.07615	.83675	7129.7	8.882269	6.780522	276.730512		.681526
E10	209189P2_G	G	A.Conservative	-4.184418	.997589	6277.1	6.793915	16.313065	594.010183		.206034
E10	210090P15_G	G	C.Aggressive	-.454396	.938959	5515.6	9.348439	5.703177	556.74571		.681526
E11	201322P9_G	G	A.Conservative	-2.383962	.870919	6445.3	3.866467	8.745405	742.331592		.239872
E11	201694P4_G	G	A.Conservative	-1.614751	.999111	5337.5	8.817374	18.823941	605.099154		.239872
E11	208825P7_G	G	B.Moderate	-2.550224	.81466	7129.7	4.218978	6.573643	444.62719		.520477
E11	209189P2_G	G	A.Conservative	-2.394419	.996625	6277.1	10.429746	23.122611	728.641515		.239872
E11	210090P15_G	G	A.Conservative	-2.724305	.93806	5515.6	8.932055	9.404165	642.545973		.426356
E12	201322P9_G	G	A.Conservative	-1.938186	.996564	6445.3	8.920552	13.747068	752.839391		.28191
E12	201694P4_G	G	A.Conservative	-2.179909	.998304	5337.5	38.314686	50.082646	645.045298		.28191
E12	208825P7_G	G	B.Moderate	-1.637153	.872795	7129.7	2.937005	7.042494	603.245452		.28191
E12	209189P2_G	G	A.Conservative	-1.925227	.996421	6277.1	27.724443	41.679019	734.112142		.28191
E12	210090P15_G	G	B.Moderate	-2.17878	.942312	5515.6	5.682787	7.628899	671.025641		.28191
E13	201322P9_G	G	A.Conservative	-1.132854	.99756	6445.3	18.362186	22.782093	675.321554		.345664
E13	201694P4_G	G	A.Conservative	-1.513651	.998994	5337.5	37.389705	39.198584	620.006096		.345664
E13	208825P7_G	G	A.Conservative	-.247487	.997735	7129.7	7.479036	13.397873	587.125645		.345664
E13	209189P2_G	G	A.Conservative	-1.132434	.998245	6277.1	29.05958	35.152606	663.548236		.345664
E13	210090P15_G	NOCALL	I.Bad Spectrum	0	0	0	0	0	0		0
E14	201322P9_G	G	A.Conservative	-1.108516	.996026	6445.3	7.847573	11.401648	636.806765		.285431
E14	201694P4_G	G	A.Conservative	-.86166	.997329	5337.5	22.314644	27.760024	621.324954		.285431
E14	208825P7_G	G	A.Conservative	-.505854	.878321	7129.7	2.974257	8.810892	745.132239		.285431
E14	209189P2_G	G	A.Conservative	-1.113485	.995904	6277.1	21.064833	29.888463	622.90749		.285431
E14	210090P15_G	G	A.Conservative	-1.076051	.810148	5515.6	15.423952	8.226622	687.394534		.77272
E15	201322P9_G	G	A.Conservative	-1.332064	.99587	6445.3	13.089432	23.059464	676.102043		.265248
E15	201694P4_G	G	A.Conservative	-1.659848	.999357	5337.5	38.682812	58.28644	590.777052		.265248
E15	208825P7_G	G	A.Conservative	-1.429558	.884279	7129.7	3.523412	8.878218	456.916599		.265248
E15	209189P2_G	G	A.Conservative	-1.331141	.997633	6277.1	38.608465	66.431323	660.442203		.265248
E15	210090P15_G	G	A.Conservative	-1.667209	.942831	5515.6	6.157603	9.516961	612.060893		.265248
E16	201322P9_G	G	A.Conservative	-1.241463	.996275	6445.3	19.33458	21.605736	719.166378		.443794
E16	201694P4_G	G	A.Conservative	-1.804207	.997644	5337.5	10.638971	24.999458	665.492397		.264067
E16	208825P7_G	G	A.Conservative	.038193	.997436	7129.7	6.491766	12.802176	597.842337		.443794
E16	209189P2_G	G	A.Conservative	-2.23755	.998207	6277.1	12.580305	28.176143	775.523231		.264067
E16	210090P15_G	G	B.Moderate	-1.017632	.948005	5515.6	7.793856	7.677082	611.243814		.488905
E17	201322P9_G	G	A.Conservative	-1.05624	.997335	6445.3	7.357544	12.575396	673.215148		.292478
E17	201694P4_G	G	A.Conservative	-.966762	.99566	5337.5	18.804484	27.735921	637.870051		.292478
E17	208825P7_G	G	B.Moderate	-.299123	.890095	7129.7	7.178985	7.205153	438.580712		.624459
E17	209189P2_G	G	A.Conservative	-1.053562	.996812	6277.1	16.968095	28.370242	650.990378		.292478
E17	210090P15_G	G	A.Conservative	-.96517	.998567	5515.6	12.105969	18.290533	663.21293		.292478
E18	201322P9_G	G	A.Conservative	-1.489032	.997284	6445.3	6.954226	10.728055	719.27945		.305341
E18	201694P4_G	G	A.Conservative	-1.299073	.99525	5337.5	22.121289	28.755338	622.862576		.305341
E18	208825P7_G	G	B.Moderate	-1.013341	.866811	7129.7	4.053111	6.964317	744.498926		.415253
E18	209189P2_G	G	A.Conservative	-1.489602	.99744	6277.1	25.586922	38.484024	700.24859		.305341
E18	210090P15_G	G	A.Conservative	-1.302745	.997699	5515.6	12.464499	16.666419	649.808819		.305341
E19	201322P9_G	G	A.Conservative	-.872043	.99832	6445.3	15.323714	22.864902	627.772214		.330803
E19	201694P4_G	G	A.Conservative	-1.062019	.998627	5337.5	49.413601	63.001627	621.092756		.330803
E19	208825P7_G	G	A.Conservative	-.127043	.974936	7129.7	3.399466	9.761044	534.311705		.330803
E19	209189P2_G	G	A.Conservative	-.872457	.9973	6277.1	39.512775	57.597988	609.056593		.330803
E19	210090P15_G	G	B.Moderate	-1.292356	.852967	5515.6	10.133979	6.883613	628.193634		.673779
E20	201322P9_G	G	A.Conservative	-.594195	.99475	6445.3	10.214188	11.859247	651.348151		.340837
E20	201694P4_G	G	A.Conservative	-.255344	.996781	5337.5	34.480558	33.967914	653.809545		.340837
E20	208825P7_G	G	A.Conservative	-1.160308	.899708	7129.7	6.611575	9.018069	497.676881		.490987
E20	209189P2_G	G	A.Conservative	-.589752	.99862	6277.1	27.501443	31.140477	634.536776		.340837
E20	210090P15_G	G	A.Conservative	-.908865	.912292	5515.6	11.546535	9.183477	642.892037		.490987
E21	201322P9_G	G	A.Conservative	-2.572709	.996141	6445.3	6.938331	12.325686	771.24401		.26333
E21	201694P4_G	G	A.Conservative	-2.715404	.997949	5337.5	23.462344	35.627523	680.025368		.26333
E21	208825P7_G	G	A.Conservative	-.579747	.858098	7129.7	4.360502	8.63116	563.352171		.408876
E21	209189P2_G	G	A.Conservative	-2.572782	.998527	6277.1	20.069867	34.825137	748.424733		.26333
E21	210090P15_G	G	A.Conservative	-2.659806	.9979	5515.6	10.148789	10.421695	719.918201		.408876
E22	201322P9_G	G	A.Conservative	-2.734105	.998289	6445.3	20.946446	20.918965	829.882393		.555426
E22	201694P4_G	G	A.Conservative	-2.96886	.995204	5337.5	7.831264	19.580194	745.882588		.219888
E22	208825P7_G	G	A.Conservative	-2.833496	.916939	7129.7	7.696997	9.20573	577.720081		.555426
E22	209189P2_G	G	A.Conservative	-3.276943	.997203	6277.1	5.545983	18.435452	901.566182		.219888
E22	210090P15_G	NOCALL	I.Bad Spectrum	0	0	0	0	0	0		0
E23	201322P9_G	G	A.Conservative	-2.844758	.998267	6445.3	6.752323	16.38706	699.15893		.239175
E23	201694P4_G	G	A.Conservative	-3.177218	.998706	5337.5	11.276695	24.292569	630.687289		.239175
E23	208825P7_G	G	A.Conservative	-2.076423	.998168	7129.7	4.082175	10.641421	702.965927		.239175
E23	209189P2_G	G	A.Conservative	-2.740436	.996182	6277.1	8.818625	21.025294	649.536429		.239175
E23	210090P15_G	NOCALL	I.Bad Spectrum	0	0	0	0	0	0		0
E24	201322P9_G	G	A.Conservative	-1.986589	.994828	6445.3	10.737694	10.286374	724.107612		.628073
E24	201694P4_G	NOCALL	D.Low Probability	-1.547966	.432254	5337.5	3.266567	2.721352	608.374227		.628073
E24	208825P7_G	NOCALL	I.Bad Spectrum	0	0	0	0	0	0		0
E24	209189P2_G	G	A.Conservative	-1.732503	.997862	6277.1	10.805738	10.145057	706.307417		.628073
E24	210090P15_G	NOCALL	I.Bad Spectrum	0	0	0	0	0	0		0
F01	201322P9_G	G	A.Conservative	.211712	.996298	6445.3	13.485647	14.383397	664.728666		.367017
F01	201694P4_G	G	A.Conservative	-.128165	.998382	5337.5	43.91198	39.716739	646.07266		.367017
F01	208825P7_G	G	A.Conservative	-.038483	.915149	7129.7	8.624345	9.167532	615.380318		.604403
F01	209189P2_G	G	A.Conservative	.20503	.997633	6277.1	36.193423	37.64416	644.812872		.367017
F01	210090P15_G	G	C.Aggressive	.231697	.951384	5515.6	13.986183	5.73384	697.811893		.961319
F02	201322P9_G	G	A.Conservative	2.599634	.99784	6445.3	12.029499	14.027775	478.802458		.356068
F02	201694P4_G	G	A.Conservative	1.424611	.842142	5337.5	13.326535	8.500145	578.825628		.522894
F02	208825P7_G	G	A.Conservative	2.928118	.998378	7129.7	5.068376	12.735806	453.689958		.356068
F02	209189P2_G	G	A.Conservative	1.909639	.925698	6277.1	12.487634	9.292333	560.841888		.522894
F02	210090P15_G	NOCALL	I.Bad Spectrum	0	0	0	0	0	0		0
F03	201322P9_G	G	A.Conservative	2.385377	.998298	6445.3	20.914009	28.434505	660.705827		.33793
F03	201694P4_G	G	A.Conservative	1.972612	.996419	5337.5	49.666164	58.282858	637.490334		.33793
F03	208825P7_G	G	A.Conservative	2.789695	.996556	7129.7	6.881951	10.251809	550.798881		.33793
F03	209189P2_G	G	A.Conservative	2.384558	.997658	6277.1	43.039433	57.225543	643.347826		.33793
F03	210090P15_G	G	A.Conservative	1.985158	.99825	5515.6	15.2931	18.378903	664.410964		.33793
F04	201322P9_G	G	A.Conservative	2.310002	.998058	6445.3	13.060356	13.960434	671.485567		.404
F04	201694P4_G	G	A.Conservative	2.087992	.999296	5337.5	35.247175	32.290995	614.59886		.404
F04	208825P7_G	G	A.Conservative	2.964835	.998333	7129.7	5.341032	11.284127	565.601033		.404
F04	209189P2_G	G	A.Conservative	2.310751	.998425	6277.1	35.363008	36.923875	659.049141		.404
F04	210090P15_G	G	B.Moderate	2.077377	.960582	5515.6	8.239302	7.737651	632.564847		.404
F05	201322P9_G	G	A.Conservative	2.871743	.995537	6445.3	16.247378	23.128308	597.793787		.322868
F05	201694P4_G	G	A.Conservative	2.153699	.998151	5337.5	38.162287	46.884788	589.82755		.322868
F05	208825P7_G	G	B.Moderate	4.606145	.943098	7129.7	4.850082	7.564936	458.675473		.322868
F05	209189P2_G	G	A.Conservative	2.87439	.998022	6277.1	33.362788	46.438101	580.546693		.322868
F05	210090P15_G	G	A.Conservative	2.1734	.813675	5515.6	6.500527	8.177886	613.19562		.322868
F06	201322P9_G	G	A.Conservative	-.35809	.99718	6445.3	6.42842	10.395128	737.78193		.296646
F06	201694P4_G	G	A.Conservative	-.661483	.997988	5337.5	25.47285	35.428513	627.705992		.296646
F06	208825P7_G	G	B.Moderate	-.697444	.973528	7129.7	4.719677	7.846777	742.18253		.481808
F06	209189P2_G	G	A.Conservative	-.357368	.996204	6277.1	33.088109	52.302321	720.587139		.296646
F06	210090P15_G	G	A.Conservative	-.630409	.9971	5515.6	14.48056	20.639421	647.854536		.296646
F07	201322P9_G	G	A.Conservative	1.570904	.992044	6445.3	22.816886	24.889416	652.480252		.396996
F07	201694P4_G	G	A.Conservative	1.221799	.998787	5337.5	74.485603	69.724761	643.137381		.396996
F07	208825P7_G	G	A.Conservative	3.14559	.998604	7129.7	7.895741	13.742104	555.081465		.396996
F07	209189P2_G	G	A.Conservative	1.567316	.996971	6277.1	62.113656	66.196647	641.346057		.396996
F07	210090P15_G	G	A.Conservative	1.226916	.995531	5515.6	16.671754	15.994249	667.268434		.396996
F08	201322P9_G	G	A.Conservative	1.259523	.940682	6445.3	9.496297	9.45908	642.817886		.43367
F08	201694P4_G	G	A.Conservative	2.939753	.997485	5337.5	11.241849	19.934833	556.972593		.274774
F08	208825P7_G	G	B.Moderate	2.302285	.875051	7129.7	10.23269	7.043173	568.225279		.72528
F08	209189P2_G	G	A.Conservative	2.348888	.995978	6277.1	10.211136	15.034813	566.269997		.274774
F08	210090P15_G	G	A.Conservative	2.945887	.996782	5515.6	9.114202	15.880093	587.726412		.274774
F09	201322P9_G	G	A.Conservative	2.133913	.99629	6445.3	21.147652	23.892281	638.268405		.347756
F09	201694P4_G	G	A.Conservative	1.905793	.99847	5337.5	68.726916	65.914639	651.063543		.347756
F09	208825P7_G	G	A.Conservative	2.828841	.997837	7129.7	7.947099	13.773756	703.857031		.347756
F09	209189P2_G	G	A.Conservative	2.132885	.998085	6277.1	59.68936	65.771216	621.533536		.347756
F09	210090P15_G	G	A.Conservative	1.90769	.997043	5515.6	29.564903	29.107244	679.391135		.347756
F10	201322P9_G	G	A.Conservative	.347125	.994549	6445.3	22.650101	22.818522	591.765696		.49454
F10	201694P4_G	G	A.Conservative	.838542	.996926	5337.5	15.212301	21.118856	576.31581		.300494
F10	208825P7_G	G	A.Conservative	1.979159	.999106	7129.7	9.455948	11.670071	506.102894		.636098
F10	209189P2_G	G	A.Conservative	.684962	.996661	6277.1	13.302663	20.19031	510.025869		.300494
F10	210090P15_G	G	A.Conservative	.21749	.994865	5515.6	19.503348	17.354882	642.815279		.49454
F11	201322P9_G	G	A.Conservative	1.949179	.99317	6445.3	20.632406	24.006921	632.188312		.346197
F11	201694P4_G	G	A.Conservative	1.661169	.997004	5337.5	69.246475	67.65581	626.064263		.346197
F11	208825P7_G	G	A.Conservative	2.594517	.998398	7129.7	6.519357	12.380021	595.506958		.346197
F11	209189P2_G	G	A.Conservative	1.950685	.99694	6277.1	59.613132	67.557714	614.869347		.346197
F11	210090P15_G	G	A.Conservative	1.655708	.997333	5515.6	24.018789	24.138849	641.839436		.346197
F12	201322P9_G	G	A.Conservative	-.83686	.997411	6445.3	10.086642	17.007517	694.112336		.278798
F12	201694P4_G	G	A.Conservative	-1.172906	.994656	5337.5	30.416623	44.512153	582.440989		.278798
F12	208825P7_G	G	B.Moderate	-.258553	.809499	7129.7	2.29063	6.515468	682.207296		.278798
F12	209189P2_G	G	A.Conservative	-.83422	.996418	6277.1	29.558169	48.77964	676.642019		.278798
F12	210090P15_G	G	B.Moderate	-1.147056	.918066	5515.6	4.951794	7.413429	614.159686		.278798
F13	201322P9_G	G	A.Conservative	2.937972	.990519	6445.3	13.111687	14.466462	554.761885		.380006
F13	201694P4_G	G	A.Conservative	1.972937	.99822	5337.5	44.06606	41.508004	582.027582		.380006
F13	208825P7_G	G	B.Moderate	2.692892	.997985	7129.7	8.678678	8.010718	452.392708		.518776
F13	209189P2_G	G	A.Conservative	2.937142	.998027	6277.1	34.878653	37.568836	538.632848		.380006
F13	210090P15_G	G	A.Conservative	1.461743	.989462	5515.6	13.913435	10.118733	615.519167		.518776
F14	201322P9_G	G	A.Conservative	1.541949	.996782	6445.3	14.371007	13.438492	659.564017		.474498
F14	201694P4_G	G	A.Conservative	2.752853	.997445	5337.5	8.808726	11.950847	630.250487		.295823
F14	208825P7_G	G	A.Conservative	2.611	.844256	7129.7	5.029891	8.474977	525.296906		.474498
F14	209189P2_G	G	A.Conservative	2.291373	.991594	6277.1	8.16778	15.269528	555.658821		.295823
F14	210090P15_G	G	A.Conservative	1.418973	.997051	5515.6	16.584362	13.157124	649.79671		.474498
F15	201322P9_G	G	A.Conservative	1.300983	.994273	6445.3	22.612053	23.275965	709.655293		.449
F15	201694P4_G	G	A.Conservative	.640874	.99925	5337.5	11.284483	15.153686	546.565973		.291663
F15	208825P7_G	G	A.Conservative	1.803687	.99941	7129.7	8.479958	13.866596	568.907149		.449
F15	209189P2_G	G	A.Conservative	.751229	.997482	6277.1	9.038765	15.701215	540.024807		.291663
F15	210090P15_G	G	B.Moderate	1.25374	.818466	5515.6	7.378151	6.623743	691.98045		.449
F16	201322P9_G	G	A.Conservative	.864214	.99436	6445.3	14.937381	19.400609	643.402964		.347326
F16	201694P4_G	G	A.Conservative	.54215	.998482	5337.5	34.408944	38.029926	596.917619		.347326
F16	208825P7_G	G	A.Conservative	1.490215	.806334	7129.7	4.835687	8.097489	592.151617		.347326
F16	209189P2_G	G	A.Conservative	.86949	.993172	6277.1	33.158606	42.035425	627.412547		.347326
F16	210090P15_G	NOCALL	D.Low Probability	.704086	.556046	5515.6	5.810688	3.45758	624.239324		.710823
F17	201322P9_G	G	A.Conservative	.67389	.996775	6445.3	12.104023	16.141728	738.02731		.313127
F17	201694P4_G	G	A.Conservative	.420843	.997923	5337.5	42.063636	47.894306	660.520111		.313127
F17	208825P7_G	G	B.Moderate	.191229	.829488	7129.7	6.787049	6.701993	583.138297		.47394
F17	209189P2_G	G	A.Conservative	.670008	.998677	6277.1	42.930963	55.883495	721.067874		.313127
F17	210090P15_G	G	A.Conservative	.418638	.994167	5515.6	15.765147	18.411005	691.557449		.313127
F18	201322P9_G	G	A.Conservative	-1.88627	.995191	6445.3	18.521115	24.601422	712.114929		.323139
F18	201694P4_G	G	A.Conservative	-1.807711	.99623	5337.5	9.111255	10.199252	635.083995		.323139
F18	208825P7_G	G	A.Conservative	-2.095905	.997725	7129.7	6.180203	13.592138	580.207416		.323139
F18	209189P2_G	G	A.Conservative	-1.632955	.997031	6277.1	19.599921	25.374459	725.229328		.323139
F18	210090P15_G	NOCALL	I.Bad Spectrum	0	0	0	0	0	0		0
F19	201322P9_G	G	A.Conservative	1.411476	.996545	6445.3	22.275268	24.535208	672.879863		.378266
F19	201694P4_G	G	A.Conservative	1.254963	.997778	5337.5	83.108456	78.230525	676.467927		.378266
F19	208825P7_G	G	A.Conservative	2.254571	.897764	7129.7	3.924724	9.009521	483.875414		.378266
F19	209189P2_G	G	A.Conservative	1.412973	.997947	6277.1	81.141086	87.258427	655.287835		.378266
F19	210090P15_G	G	B.Moderate	1.144326	.991204	5515.6	10.028788	8.05624	650.545212		.558257
F20	201322P9_G	G	A.Conservative	1.625575	.998078	6445.3	16.967916	19.965273	711.958414		.370944
F20	201694P4_G	G	A.Conservative	1.019071	.997901	5337.5	53.117991	52.38041	619.307721		.370944
F20	208825P7_G	G	A.Conservative	2.825406	.997329	7129.7	11.057951	13.369029	531.865966		.55172
F20	209189P2_G	G	A.Conservative	1.63826	.996598	6277.1	49.492107	56.720772	701.753933		.370944
F20	210090P15_G	NOCALL	D.Low Probability	1.177843	.540327	5515.6	8.209317	3.376571	637.923789		.889317
F21	201322P9_G	G	A.Conservative	1.582555	.994453	6445.3	17.152846	20.743606	647.043935		.336343
F21	201694P4_G	G	A.Conservative	1.323299	.99592	5337.5	53.121278	54.962582	625.612989		.336343
F21	208825P7_G	G	A.Conservative	.479871	.92928	7129.7	6.520033	9.346866	606.398341		.443016
F21	209189P2_G	G	A.Conservative	1.575398	.995665	6277.1	43.359933	51.200053	631.339601		.336343
F21	210090P15_G	G	A.Conservative	1.326617	.996066	5515.6	10.194403	10.813803	648.174151		.336343
F22	201322P9_G	G	A.Conservative	1.679585	.996232	6445.3	19.348421	24.412207	805.136546		.378981
F22	201694P4_G	G	A.Conservative	1.216974	.998181	5337.5	52.296387	56.531542	715.728661		.378981
F22	208825P7_G	G	A.Conservative	2.298786	.999376	7129.7	6.943068	10.463368	606.168237		.378981
F22	209189P2_G	G	A.Conservative	1.678757	.998556	6277.1	47.461838	58.5062	782.885118		.378981
F22	210090P15_G	G	A.Conservative	1.21843	.815778	5515.6	7.424337	8.23034	748.115914		.378981
F23	201322P9_G	G	A.Conservative	-.595238	.998344	6445.3	19.673594	33.489267	721.356569		.291258
F23	201694P4_G	G	A.Conservative	-.680344	.995235	5337.5	40.148509	59.155619	672.350322		.291258
F23	208825P7_G	G	A.Conservative	-.307411	.998788	7129.7	6.982117	16.648269	720.07948		.291258
F23	209189P2_G	G	A.Conservative	-.586043	.997152	6277.1	28.669422	47.756349	715.363028		.291258
F23	210090P15_G	NOCALL	I.Bad Spectrum	0	0	0	0	0	0		0
F24	201322P9_G	G	B.Moderate	-1.656322	.919211	6445.3	9.699091	7.390591	707.536705		.691491
F24	201694P4_G	G	C.Aggressive	-1.633154	.834404	5337.5	7.758546	5.092019	655.228933		.691491
F24	208825P7_G	NOCALL	I.Bad Spectrum	0	0	0	0	0	0		0
F24	209189P2_G	G	A.Conservative	-1.744599	.810208	6277.1	9.140802	8.157465	732.890845		.498122
F24	210090P15_G	NOCALL	I.Bad Spectrum	0	0	0	0	0	0		0
G01	201322P9_G	G	A.Conservative	3.078381	.993773	6445.3	27.708781	27.799581	549.589929		.403498
G01	201694P4_G	G	A.Conservative	2.367038	.997677	5337.5	60.131621	51.395327	544.611476		.403498
G01	208825P7_G	G	A.Conservative	3.240001	.998244	7129.7	11.694856	13.749538	529.853906		.403498
G01	209189P2_G	G	A.Conservative	3.073345	.997461	6277.1	51.914255	50.827007	533.650277		.403498
G01	210090P15_G	G	A.Conservative	2.348422	.995957	5515.6	19.119399	16.765895	575.206779		.403498
G02	201322P9_G	G	A.Conservative	2.224003	.997856	6445.3	18.135883	23.131947	598.998994		.363209
G02	201694P4_G	G	A.Conservative	1.629062	.828382	5337.5	7.75585	8.348588	623.690739		.363209
G02	208825P7_G	G	A.Conservative	2.695326	.999091	7129.7	8.335967	11.767098	534.963647		.363209
G02	209189P2_G	G	A.Conservative	1.852971	.997166	6277.1	18.192241	13.878095	556.337937		.585466
G02	210090P15_G	NOCALL	I.Bad Spectrum	0	0	0	0	0	0		0
G03	201322P9_G	G	A.Conservative	3.379783	.992814	6445.3	16.623152	18.25362	574.903992		.392838
G03	201694P4_G	G	A.Conservative	3.093501	.998188	5337.5	47.948418	44.642435	562.040512		.392838
G03	208825P7_G	G	A.Conservative	4.031708	.882534	7129.7	5.447022	8.902168	549.596974		.392838
G03	209189P2_G	G	A.Conservative	3.382451	.997598	6277.1	37.237808	39.885365	556.55322		.392838
G03	210090P15_G	G	A.Conservative	3.063672	.997341	5515.6	17.624391	16.853701	584.193081		.392838
G04	201322P9_G	G	A.Conservative	2.465883	.992885	6445.3	17.414858	20.726497	671.317529		.367182
G04	201694P4_G	G	A.Conservative	2.212412	.998344	5337.5	52.681981	53.95398	631.883568		.367182
G04	208825P7_G	G	A.Conservative	3.556583	.829897	7129.7	5.288758	8.340296	478.046338		.367182
G04	209189P2_G	G	A.Conservative	2.465434	.997725	6277.1	45.271021	52.660911	656.62433		.367182
G04	210090P15_G	G	B.Moderate	2.211655	.916857	5515.6	7.049488	7.39576	656.606752		.367182
G05	201322P9_G	G	A.Conservative	2.338774	.99609	6445.3	24.472847	27.530357	654.002108		.351956
G05	201694P4_G	G	A.Conservative	2.060559	.999023	5337.5	53.991996	50.802934	634.986156		.351956
G05	208825P7_G	G	A.Conservative	2.753389	.996955	7129.7	9.196097	19.017308	614.971454		.351956
G05	209189P2_G	G	A.Conservative	2.344744	.998413	6277.1	51.215766	56.082805	636.254447		.351956
G05	210090P15_G	G	A.Conservative	2.072202	.99584	5515.6	34.17146	33.100085	654.965489		.351956
G06	201322P9_G	G	A.Conservative	-.448224	.998649	6445.3	9.341353	15.443129	702.250191		.276628
G06	201694P4_G	G	A.Conservative	-.709926	.998459	5337.5	28.212957	39.511127	623.312565		.276628
G06	208825P7_G	G	B.Moderate	.386307	.960336	7129.7	3.914917	7.730321	546.539059		.276628
G06	209189P2_G	G	A.Conservative	-.442914	.997515	6277.1	26.609472	42.913936	680.886805		.276628
G06	210090P15_G	G	A.Conservative	-.70993	.99527	5515.6	7.847656	11.292458	654.074313		.276628
G07	201322P9_G	G	A.Conservative	2.418831	.993736	6445.3	19.341095	19.58321	602.245338		.418104
G07	201694P4_G	G	A.Conservative	2.34348	.997988	5337.5	69.304717	60.041003	598.425679		.418104
G07	208825P7_G	G	A.Conservative	3.063222	.995782	7129.7	6.92444	12.774387	570.855063		.418104
G07	209189P2_G	G	A.Conservative	2.417889	.997771	6277.1	67.056732	66.303271	587.157401		.418104
G07	210090P15_G	G	A.Conservative	2.380389	.996458	5515.6	28.469321	25.288774	620.492064		.418104
G08	201322P9_G	G	A.Conservative	2.09763	.995435	6445.3	23.870255	26.183464	679.410319		.372709
G08	201694P4_G	G	A.Conservative	1.986121	.998414	5337.5	80.135255	74.004722	663.696683		.372709
G08	208825P7_G	G	A.Conservative	2.786398	.998334	7129.7	7.07476	11.886769	595.143251		.372709
G08	209189P2_G	G	A.Conservative	2.095845	.997959	6277.1	69.672641	74.464815	660.256598		.372709
G08	210090P15_G	G	A.Conservative	1.999894	.995915	5515.6	12.729563	12.088896	685.49884		.372709
G09	201322P9_G	G	A.Conservative	2.263224	.99538	6445.3	16.902005	13.773869	562.006921		.535993
G09	201694P4_G	G	A.Conservative	2.105841	.993747	5337.5	16.273639	20.047009	584.155336		.357595
G09	208825P7_G	G	A.Conservative	3.700156	.99666	7129.7	7.867186	12.274657	572.08463		.535993
G09	209189P2_G	G	A.Conservative	2.53633	.998937	6277.1	14.365517	19.516	564.225807		.357595
G09	210090P15_G	G	A.Conservative	1.466896	.995265	5515.6	16.787647	11.829766	575.838689		.535993
G10	201322P9_G	G	A.Conservative	2.841699	.998142	6445.3	16.012888	21.308924	652.351009		.36144
G10	201694P4_G	G	A.Conservative	2.88868	.999062	5337.5	36.609816	41.905762	629.298649		.36144
G10	208825P7_G	G	A.Conservative	2.830388	.998423	7129.7	5.446357	11.615329	621.190314		.36144
G10	209189P2_G	G	A.Conservative	2.849536	.996581	6277.1	32.089263	41.742935	659.881107		.36144
G10	210090P15_G	G	A.Conservative	2.177615	.989565	5515.6	15.925626	11.500139	591.446802		.553794
G11	201322P9_G	G	A.Conservative	3.183919	.99627	6445.3	10.310718	13.671748	670.629568		.355206
G11	201694P4_G	G	A.Conservative	2.584287	.992505	5337.5	33.355195	37.868991	587.961563		.355206
G11	208825P7_G	G	A.Conservative	3.401142	.997312	7129.7	3.376672	10.583148	663.574798		.355206
G11	209189P2_G	G	A.Conservative	3.186897	.998951	6277.1	25.017004	32.409066	653.494118		.355206
G11	210090P15_G	G	A.Conservative	1.845506	.803274	5515.6	11.471678	8.146748	652.559565		.607161
G12	201322P9_G	G	A.Conservative	.313764	.998338	6445.3	8.724877	11.4509	561.876509		.319649
G12	201694P4_G	G	A.Conservative	.686631	.992293	5337.5	23.133398	15.752721	660.638971		.535448
G12	208825P7_G	G	A.Conservative	2.397798	.939442	7129.7	3.669811	9.437385	543.463488		.319649
G12	209189P2_G	G	A.Conservative	.006787	.995769	6277.1	10.037494	12.821425	638.465234		.319649
G12	210090P15_G	NOCALL	I.Bad Spectrum	0	0	0	0	0	0		0
G13	201322P9_G	G	A.Conservative	2.768302	.995227	6445.3	25.886569	25.962594	594.70664		.420358
G13	201694P4_G	G	A.Conservative	2.030808	.99323	5337.5	73.006545	62.711131	580.728651		.420358
G13	208825P7_G	G	A.Conservative	3.188445	.99864	7129.7	8.9623	11.969176	524.637638		.420358
G13	209189P2_G	G	A.Conservative	2.766327	.998683	6277.1	59.909669	58.676486	578.037073		.420358
G13	210090P15_G	G	B.Moderate	1.845526	.93925	5515.6	15.195191	7.612282	593.669996		.777915
G14	201322P9_G	G	A.Conservative	1.090636	.994081	6445.3	15.371648	18.891841	644.166759		.337675
G14	201694P4_G	G	A.Conservative	.658707	.997056	5337.5	43.648468	45.934121	604.871347		.337675
G14	208825P7_G	G	A.Conservative	1.487083	.997874	7129.7	5.075086	11.41806	597.575356		.337675
G14	209189P2_G	G	A.Conservative	1.082105	.997533	6277.1	41.670664	50.01494	626.637728		.337675
G14	210090P15_G	G	A.Conservative	.674065	.997875	5515.6	9.900352	10.680342	626.801628		.337675
G15	201322P9_G	G	A.Conservative	2.054313	.996831	6445.3	22.765745	29.87536	662.967441		.337416
G15	201694P4_G	G	A.Conservative	1.762639	.997567	5337.5	57.296276	64.621246	601.309978		.337416
G15	208825P7_G	G	A.Conservative	3.241549	.996017	7129.7	10.785891	19.005349	575.515705		.337416
G15	209189P2_G	G	A.Conservative	2.059258	.998187	6277.1	54.26795	69.597108	645.939955		.337416
G15	210090P15_G	G	A.Conservative	1.75436	.99658	5515.6	11.088649	12.814349	626.782927		.337416
G16	201322P9_G	G	A.Conservative	1.097119	.992844	6445.3	10.818152	13.153466	735.086989		.340104
G16	201694P4_G	G	A.Conservative	.983578	.998802	5337.5	36.748709	38.077982	652.403307		.340104
G16	208825P7_G	G	B.Moderate	2.331104	.949248	7129.7	3.796931	7.61411	590.058499		.340104
G16	209189P2_G	G	A.Conservative	1.09753	.996657	6277.1	46.081109	54.682093	715.230233		.340104
G16	210090P15_G	G	A.Conservative	.988286	.997437	5515.6	12.557466	13.35147	677.818567		.340104
G17	201322P9_G	G	A.Conservative	1.553099	.99919	6445.3	19.010633	24.00139	681.279947		.325005
G17	201694P4_G	G	A.Conservative	1.451067	.996408	5337.5	50.268524	53.780228	609.04505		.325005
G17	208825P7_G	G	A.Conservative	1.939738	.996639	7129.7	5.395573	11.779342	588.125827		.325005
G17	209189P2_G	G	A.Conservative	1.554358	.997574	6277.1	53.400284	65.74657	663.649554		.325005
G17	210090P15_G	G	A.Conservative	1.475819	.996987	5515.6	20.416064	22.43253	627.925056		.325005
G18	201322P9_G	G	A.Conservative	.004617	.99856	6445.3	14.002768	18.082283	678.447279		.324269
G18	201694P4_G	G	A.Conservative	.049124	.997009	5337.5	39.904274	44.031215	654.031072		.324269
G18	208825P7_G	G	B.Moderate	.828765	.969428	7129.7	3.465639	7.770729	617.613287		.324269
G18	209189P2_G	G	A.Conservative	.003761	.999643	6277.1	37.635928	47.451315	660.691295		.324269
G18	210090P15_G	G	A.Conservative	.056289	.995639	5515.6	15.333551	17.353514	674.458869		.324269
G19	201322P9_G	G	A.Conservative	2.615723	.995467	6445.3	18.646288	20.530333	575.896552		.355783
G19	201694P4_G	G	A.Conservative	2.143252	.996061	5337.5	59.952833	55.771822	551.77711		.355783
G19	208825P7_G	G	A.Conservative	3.807172	.996796	7129.7	6.665439	10.335615	522.806421		.355783
G19	209189P2_G	G	A.Conservative	2.615161	.997334	6277.1	50.572867	54.272219	560.569567		.355783
G19	210090P15_G	G	A.Conservative	2.143976	.995795	5515.6	13.855157	13.24232	573.038677		.355783
G20	201322P9_G	G	A.Conservative	2.570002	.992754	6445.3	7.844226	10.965554	632.509498		.325619
G20	201694P4_G	G	A.Conservative	1.914113	.998426	5337.5	33.299441	39.70408	593.901042		.325619
G20	208825P7_G	G	B.Moderate	2.537144	.926453	7129.7	8.788068	7.451588	516.688777		.820643
G20	209189P2_G	G	A.Conservative	2.572541	.997808	6277.1	38.218704	52.165098	614.780384		.325619
G20	210090P15_G	G	A.Conservative	1.981744	.998381	5515.6	28.561192	34.949968	608.276543		.325619
G21	201322P9_G	G	A.Conservative	2.467268	.995414	6445.3	26.047982	31.358321	727.957482		.375435
G21	201694P4_G	G	A.Conservative	2.084183	.998403	5337.5	74.559028	77.458945	682.194108		.375435
G21	208825P7_G	G	A.Conservative	2.777288	.997437	7129.7	7.41305	17.246939	662.965655		.375435
G21	209189P2_G	G	A.Conservative	2.470683	.998385	6277.1	70.806336	83.353596	708.944617		.375435
G21	210090P15_G	G	B.Moderate	1.546994	.902275	5515.6	8.763165	7.319704	673.78954		.543065
G22	201322P9_G	G	A.Conservative	1.417075	.998424	6445.3	14.516043	13.641562	617.344155		.430452
G22	201694P4_G	G	A.Conservative	1.50294	.997426	5337.5	10.313805	19.632987	639.920692		.254971
G22	208825P7_G	G	B.Moderate	1.793103	.88503	7129.7	5.379438	7.118281	515.817438		.430452
G22	209189P2_G	G	A.Conservative	1.076102	.998291	6277.1	10.129788	20.938835	679.419879		.254971
G22	210090P15_G	G	A.Conservative	.910682	.992601	5515.6	14.589982	11.966693	615.690726		.430452
G23	201322P9_G	G	A.Conservative	1.649943	.993745	6445.3	22.342136	28.121708	623.663397		.354445
G23	201694P4_G	G	A.Conservative	1.015777	.993164	5337.5	24.641943	26.400016	625.991675		.354445
G23	208825P7_G	G	A.Conservative	2.526982	.999803	7129.7	8.065749	16.819715	575.473631		.354445
G23	209189P2_G	G	A.Conservative	1.455623	.997872	6277.1	13.53093	16.621181	669.028403		.354445
G23	210090P15_G	NOCALL	I.Bad Spectrum	0	0	0	0	0	0		0
G24	201322P9_G	G	B.Moderate	-1.25222	.961482	6445.3	10.491014	7.751251	771.690379		.703925
G24	201694P4_G	NOCALL	D.Low Probability	-1.175519	.269472	5337.5	2.719429	1.725593	702.378785		.703925
G24	208825P7_G	NOCALL	I.Bad Spectrum	0	0	0	0	0	0		0
G24	209189P2_G	G	A.Conservative	-.831111	.995309	6277.1	6.336614	12.330673	845.024283		.245129
G24	210090P15_G	NOCALL	I.Bad Spectrum	0	0	0	0	0	0		0
H01	201322P9_G	G	A.Conservative	2.093986	.996162	6445.3	24.431656	26.701627	588.829414		.386651
H01	201694P4_G	G	A.Conservative	1.583622	.998039	5337.5	54.746641	50.684797	591.496679		.386651
H01	208825P7_G	G	A.Conservative	2.582535	.996587	7129.7	10.601889	12.835824	549.96082		.386651
H01	209189P2_G	G	A.Conservative	2.095139	.99668	6277.1	45.378071	48.367071	571.643127		.386651
H01	210090P15_G	NOCALL	D.Low Probability	1.800748	.281418	5515.6	3.319753	1.818746	629.603515		.675066
H02	201322P9_G	G	A.Conservative	2.312881	.998507	6445.3	28.692543	27.825779	662.810979		.412533
H02	201694P4_G	G	A.Conservative	1.875287	.993936	5337.5	24.02976	12.847523	618.442891		.60927
H02	208825P7_G	G	A.Conservative	2.204642	.99845	7129.7	8.824261	17.228741	619.508135		.412533
H02	209189P2_G	G	A.Conservative	2.360449	.997523	6277.1	13.585202	12.841878	715.687772		.412533
H02	210090P15_G	NOCALL	D.Low Probability	2.17811	.181051	5515.6	3.000604	1.177976	585.823857		.948702
H03	201322P9_G	G	A.Conservative	2.769958	.99386	6445.3	20.189447	23.75848	553.568109		.359153
H03	201694P4_G	G	A.Conservative	2.450605	.998116	5337.5	56.442066	56.094862	568.001767		.359153
H03	208825P7_G	G	A.Conservative	2.79614	.996348	7129.7	7.665956	10.005907	463.582063		.359153
H03	209189P2_G	G	A.Conservative	2.766176	.995876	6277.1	46.896578	53.791559	533.960471		.359153
H03	210090P15_G	G	A.Conservative	2.463054	.997452	5515.6	23.397997	23.898689	595.418256		.359153
H04	201322P9_G	G	A.Conservative	2.293448	.995872	6445.3	16.71885	21.37096	645.528225		.344466
H04	201694P4_G	G	A.Conservative	1.923951	.995942	5337.5	39.176666	42.526238	600.688956		.344466
H04	208825P7_G	G	A.Conservative	2.609733	.977162	7129.7	5.835274	9.798949	614.426453		.344466
H04	209189P2_G	G	A.Conservative	2.29577	.99813	6277.1	38.623539	48.17167	627.009921		.344466
H04	210090P15_G	G	A.Conservative	1.915828	.996594	5515.6	12.574513	14.016073	620.682551		.344466
H05	201322P9_G	G	A.Conservative	1.672188	.995308	6445.3	9.545392	12.869957	638.057949		.342363
H05	201694P4_G	G	A.Conservative	1.617162	.998106	5337.5	29.246492	33.672958	624.576237		.342363
H05	208825P7_G	G	A.Conservative	2.444152	.877851	7129.7	3.05335	8.8237	614.707575		.342363
H05	209189P2_G	G	A.Conservative	1.677518	.996369	6277.1	25.635779	33.750425	621.272246		.342363
H05	210090P15_G	G	A.Conservative	1.613287	.960451	5515.6	8.186274	9.670224	647.9897		.342363
H06	201322P9_G	G	A.Conservative	1.804254	.99202	6445.3	12.56386	13.105565	623.627733		.393501
H06	201694P4_G	G	A.Conservative	1.707062	.997893	5337.5	49.506496	44.191307	614.688603		.393501
H06	208825P7_G	G	A.Conservative	2.674052	.850297	7129.7	5.027642	8.552292	603.545382		.393501
H06	209189P2_G	G	A.Conservative	1.807045	.995761	6277.1	57.146283	58.199944	607.767194		.393501
H06	210090P15_G	G	A.Conservative	1.7443	.998426	5515.6	52.496603	48.04051	627.420943		.393501
H07	201322P9_G	G	A.Conservative	2.247518	.998887	6445.3	21.789111	21.33582	633.823587		.404089
H07	201694P4_G	G	A.Conservative	1.903342	.99799	5337.5	72.03776	58.610852	623.184685		.404089
H07	208825P7_G	G	A.Conservative	2.734697	.996876	7129.7	7.280345	15.095211	548.392979		.404089
H07	209189P2_G	G	A.Conservative	2.243979	.998216	6277.1	62.591279	59.607496	619.048245		.404089
H07	210090P15_G	G	A.Conservative	1.898293	.996709	5515.6	24.23453	20.319521	650.916203		.404089
H08	201322P9_G	G	A.Conservative	2.313262	.994184	6445.3	24.827973	23.013601	650.860494		.417363
H08	201694P4_G	G	A.Conservative	2.202421	.997493	5337.5	73.107597	57.108596	614.651952		.417363
H08	208825P7_G	G	A.Conservative	2.922346	.99741	7129.7	8.954625	11.057342	482.803889		.417363
H08	209189P2_G	G	A.Conservative	2.316878	.998442	6277.1	68.601029	61.953598	631.589811		.417363
H08	210090P15_G	G	A.Conservative	2.212367	.995708	5515.6	28.387222	22.792493	630.201163		.417363
H09	201322P9_G	G	A.Conservative	3.331628	.995175	6445.3	20.249525	24.696287	613.282741		.353444
H09	201694P4_G	G	A.Conservative	2.552383	.997152	5337.5	69.286528	72.297739	633.025863		.353444
H09	208825P7_G	G	A.Conservative	4.5476	.996131	7129.7	7.649201	10.944365	421.326243		.353444
H09	209189P2_G	G	A.Conservative	3.332861	.998738	6277.1	56.944144	67.824202	596.667922		.353444
H09	210090P15_G	G	A.Conservative	2.54851	.995081	5515.6	19.66097	21.036066	663.213676		.353444
H10	201322P9_G	G	A.Conservative	3.40302	.993866	6445.3	19.663867	23.123732	612.101489		.36517
H10	201694P4_G	G	A.Conservative	3.055892	.998177	5337.5	61.280497	60.440168	603.223926		.36517
H10	208825P7_G	G	A.Conservative	3.916558	.997582	7129.7	5.358917	10.320188	540.843709		.36517
H10	209189P2_G	G	A.Conservative	3.403304	.998547	6277.1	47.97752	54.953303	595.271773		.36517
H10	210090P15_G	G	A.Conservative	3.053484	.994132	5515.6	13.142579	13.339716	634.40309		.36517
H11	201322P9_G	G	A.Conservative	2.543065	.99594	6445.3	22.33107	23.638927	681.806481		.417309
H11	201694P4_G	G	A.Conservative	2.504659	.997878	5337.5	48.826803	43.672223	640.679429		.417309
H11	208825P7_G	G	A.Conservative	2.916114	.998363	7129.7	8.005318	15.263505	554.379926		.417309
H11	209189P2_G	G	A.Conservative	2.542585	.997524	6277.1	47.427734	48.953481	663.313857		.417309
H11	210090P15_G	G	A.Conservative	2.497033	.997728	5515.6	17.993684	16.542035	665.706575		.417309
H12	201322P9_G	G	A.Conservative	2.233285	.995814	6445.3	26.125755	31.036724	646.780761		.387206
H12	201694P4_G	G	A.Conservative	2.133252	.997389	5337.5	70.025602	71.342887	614.186261		.387206
H12	208825P7_G	G	A.Conservative	1.843887	.997844	7129.7	8.923408	14.791699	589.462791		.387206
H12	209189P2_G	G	A.Conservative	2.233936	.998447	6277.1	66.745944	77.477353	628.833013		.387206
H12	210090P15_G	G	A.Conservative	2.122978	.992937	5515.6	18.33552	19.151157	638.181324		.387206
H13	201322P9_G	G	A.Conservative	2.581101	.998032	6445.3	17.584595	19.832773	693.722449		.392846
H13	201694P4_G	G	A.Conservative	2.66266	.997608	5337.5	39.476783	37.805618	626.478257		.392846
H13	208825P7_G	G	A.Conservative	2.510118	.998141	7129.7	6.462294	12.766534	596.688874		.392846
H13	209189P2_G	G	A.Conservative	2.586066	.997744	6277.1	42.995434	47.314111	676.469091		.392846
H13	210090P15_G	G	A.Conservative	2.638518	.996485	5515.6	13.528698	13.304759	650.687025		.392846
H14	201322P9_G	G	A.Conservative	3.110089	.996221	6445.3	16.441517	18.950786	617.745437		.367695
H14	201694P4_G	G	A.Conservative	2.707647	.998187	5337.5	48.635821	47.288913	603.286554		.367695
H14	208825P7_G	G	A.Conservative	3.082366	.99615	7129.7	6.909247	12.484211	595.090869		.367695
H14	209189P2_G	G	A.Conservative	3.12062	.997546	6277.1	39.119408	43.950217	608.653068		.367695
H14	210090P15_G	G	A.Conservative	2.713945	.998276	5515.6	19.73246	19.722239	626.411133		.367695
H15	201322P9_G	G	A.Conservative	2.70986	.994381	6445.3	23.313659	22.664225	628.09859		.413758
H15	201694P4_G	G	A.Conservative	2.488192	.998511	5337.5	80.152163	66.499156	592.136138		.413758
H15	208825P7_G	G	A.Conservative	3.796049	.993317	7129.7	7.136849	11.626411	535.323195		.413758
H15	209189P2_G	G	A.Conservative	2.71401	.996638	6277.1	62.666385	59.454272	619.71228		.413758
H15	210090P15_G	G	A.Conservative	2.490217	.99768	5515.6	30.761933	26.175781	617.627632		.413758
H16	201322P9_G	G	A.Conservative	1.915469	.995103	6445.3	17.116426	18.653686	656.869179		.374305
H16	201694P4_G	G	A.Conservative	2.065257	.997427	5337.5	59.269296	55.198827	605.963957		.374305
H16	208825P7_G	G	A.Conservative	2.94208	.817737	7129.7	5.284896	8.21351	448.275564		.374305
H16	209189P2_G	G	A.Conservative	1.920909	.997096	6277.1	51.406736	54.695187	638.548868		.374305
H16	210090P15_G	G	A.Conservative	2.069248	.993744	5515.6	27.702066	26.458861	629.152931		.374305
H17	201322P9_G	G	A.Conservative	1.735809	.994852	6445.3	20.083174	25.456563	717.620268		.360397
H17	201694P4_G	G	A.Conservative	1.651483	.998153	5337.5	53.69798	58.129287	646.775695		.360397
H17	208825P7_G	G	A.Conservative	2.598287	.998208	7129.7	6.977921	16.294934	563.097218		.360397
H17	209189P2_G	G	A.Conservative	1.736943	.998332	6277.1	53.891374	66.699923	697.346385		.360397
H17	210090P15_G	G	A.Conservative	1.64568	.997988	5515.6	21.571908	23.957566	672.076746		.360397
H18	201322P9_G	G	A.Conservative	.60723	.998336	6445.3	12.603594	18.813186	732.05639		.33362
H18	201694P4_G	G	A.Conservative	.601348	.996912	5337.5	40.308652	51.921057	638.91424		.33362
H18	208825P7_G	G	A.Conservative	1.31091	.999817	7129.7	4.541977	10.540691	598.83429		.33362
H18	209189P2_G	G	A.Conservative	.606939	.997263	6277.1	39.668314	57.914209	711.875798		.33362
H18	210090P15_G	G	B.Moderate	-.324937	.82182	5515.6	11.851045	6.669644	631.140168		.778887
H19	201322P9_G	G	A.Conservative	3.653128	.993731	6445.3	19.048875	16.902293	535.159572		.424361
H19	201694P4_G	G	A.Conservative	2.692597	.998622	5337.5	68.919156	51.668927	591.830916		.424361
H19	208825P7_G	G	A.Conservative	3.930359	.887356	7129.7	12.789062	8.900132	440.660918		.616505
H19	209189P2_G	G	A.Conservative	3.661977	.994782	6277.1	52.410648	45.322335	520.817382		.424361
H19	210090P15_G	G	A.Conservative	2.679286	.998766	5515.6	25.322191	19.501721	613.074171		.424361
H20	201322P9_G	G	A.Conservative	2.704022	.993874	6445.3	23.526883	22.708863	684.910779		.42291
H20	201694P4_G	G	A.Conservative	2.371045	.997576	5337.5	90.769625	74.700029	652.585883		.42291
H20	208825P7_G	G	A.Conservative	3.642054	.996713	7129.7	6.529838	11.659796	506.211266		.42291
H20	209189P2_G	G	A.Conservative	2.700074	.998326	6277.1	76.918598	72.450709	669.743863		.42291
H20	210090P15_G	G	A.Conservative	2.381885	.996334	5515.6	23.480575	19.822985	685.844792		.42291
H21	201322P9_G	G	A.Conservative	2.587108	.997328	6445.3	12.289274	14.378023	765.017716		.379325
H21	201694P4_G	G	A.Conservative	2.775403	.997982	5337.5	34.851037	33.856459	625.16505		.379325
H21	208825P7_G	G	A.Conservative	2.862225	.995359	7129.7	8.639871	10.360676	649.965737		.578685
H21	209189P2_G	G	A.Conservative	2.590656	.997973	6277.1	33.957403	38.651352	746.357545		.379325
H21	210090P15_G	G	A.Conservative	2.764985	.852957	5515.6	8.612561	8.627465	649.180184		.379325
H22	201322P9_G	G	A.Conservative	1.510957	.996011	6445.3	18.768255	25.385818	662.662078		.328793
H22	201694P4_G	G	A.Conservative	1.323976	.998406	5337.5	56.982665	66.323251	609.082455		.328793
H22	208825P7_G	G	A.Conservative	1.777163	.999458	7129.7	7.28896	12.818247	723.415485		.328793
H22	209189P2_G	G	A.Conservative	1.510147	.998152	6277.1	47.724952	63.09569	649.832238		.328793
H22	210090P15_G	G	A.Conservative	1.327231	.997743	5515.6	20.763737	24.758134	634.541353		.328793
H23	201322P9_G	G	A.Conservative	1.116872	.999007	6445.3	28.605816	31.158426	661.682288		.366796
H23	201694P4_G	G	A.Conservative	1.239323	.99826	5337.5	47.395391	43.890579	692.079004		.366796
H23	208825P7_G	G	A.Conservative	.848079	.993965	7129.7	8.5714	14.350437	607.319197		.366796
H23	209189P2_G	G	A.Conservative	1.205568	.996019	6277.1	13.080716	13.899441	705.970882		.366796
H23	210090P15_G	NOCALL	D.Low Probability	1.669286	.144476	5515.6	1.791439	1.000115	658.054918		.715134
H24	201322P9_G	G	A.Conservative	-.463295	.953905	6445.3	6.669092	9.563486	705.367145		.325095
H24	201694P4_G	NOCALL	D.Low Probability	-.887952	.519746	5337.5	5.852272	3.184086	696.517217		.745769
H24	208825P7_G	NOCALL	I.Bad Spectrum	0	0	0	0	0	0		0
H24	209189P2_G	G	A.Conservative	-.326935	.934083	6277.1	6.708976	9.385881	742.259652		.325095
H24	210090P15_G	NOCALL	D.Low Probability	-.969792	.438043	5515.6	4.83628	2.693319	698.779109		.745769
I01	201322P9_G	G	A.Conservative	1.270223	.99905	6445.3	18.58198	18.114143	644.66105		.438228
I01	201694P4_G	G	A.Conservative	1.861737	.997757	5337.5	58.438136	47.985613	614.597895		.438228
I01	208825P7_G	G	A.Conservative	.828645	.906749	7129.7	7.218502	9.104078	518.493237		.438228
I01	209189P2_G	G	A.Conservative	1.262411	.998012	6277.1	37.677543	35.794277	629.892613		.438228
I01	210090P15_G	G	A.Conservative	1.859026	.873177	5515.6	10.420866	8.798949	636.335343		.438228
I02	201322P9_G	G	A.Conservative	.867111	.99782	6445.3	26.014298	30.324571	621.316381		.367005
I02	201694P4_G	G	A.Conservative	.295325	.863237	5337.5	16.010776	8.73088	670.379732		.743754
I02	208825P7_G	G	A.Conservative	1.435562	.996363	7129.7	11.868098	15.231796	541.089241		.367005
I02	209189P2_G	G	A.Conservative	.616177	.996386	6277.1	10.139915	11.545224	650.129493		.367005
I02	210090P15_G	NOCALL	I.Bad Spectrum	0	0	0	0	0	0		0
I03	201322P9_G	G	A.Conservative	.30882	.99714	6445.3	17.108496	29.889745	687.061868		.314047
I03	201694P4_G	G	A.Conservative	-.052068	.998403	5337.5	42.619438	64.205336	619.741761		.314047
I03	208825P7_G	G	A.Conservative	1.374686	.997484	7129.7	6.787375	13.44737	631.925374		.314047
I03	209189P2_G	G	A.Conservative	.309022	.998144	6277.1	40.398241	69.063969	668.291592		.314047
I03	210090P15_G	G	A.Conservative	-.038593	.997293	5515.6	15.81746	24.423139	647.476061		.314047
I04	201322P9_G	G	A.Conservative	-1.330519	.995561	6445.3	17.398215	28.332083	878.858008		.318726
I04	201694P4_G	G	A.Conservative	-.746104	.999038	5337.5	35.189466	49.73893	695.861792		.318726
I04	208825P7_G	G	A.Conservative	-1.082783	.997175	7129.7	6.484434	12.936299	668.276041		.318726
I04	209189P2_G	G	A.Conservative	-1.328929	.997987	6277.1	40.451908	64.488626	859.244337		.318726
I04	210090P15_G	G	A.Conservative	-.750067	.887628	5515.6	6.176419	8.934748	725.004662		.318726
I05	201322P9_G	G	A.Conservative	-.429119	.998535	6445.3	18.18519	24.538943	711.827049		.328352
I05	201694P4_G	G	A.Conservative	-.17043	.996091	5337.5	38.850354	45.05122	641.38485		.328352
I05	208825P7_G	G	A.Conservative	.131217	.999349	7129.7	6.819927	16.020123	649.801128		.328352
I05	209189P2_G	G	A.Conservative	-.426454	.997059	6277.1	46.711065	61.589868	695.949836		.328352
I05	210090P15_G	G	A.Conservative	-.16916	.99793	5515.6	10.51605	12.495191	666.699431		.328352
I06	201322P9_G	G	A.Conservative	-.643813	.997332	6445.3	18.571255	26.734521	700.594944		.299001
I06	201694P4_G	G	A.Conservative	-1.174722	.997325	5337.5	42.753366	51.956169	658.353777		.299001
I06	208825P7_G	G	A.Conservative	-.743068	.99769	7129.7	7.626035	16.859536	793.514164		.299001
I06	209189P2_G	G	A.Conservative	-.643219	.997533	6277.1	41.377158	58.068692	680.688047		.299001
I06	210090P15_G	G	B.Moderate	-.897609	.881299	5515.6	14.052152	7.103831	668.039537		.746714
I07	201322P9_G	G	A.Conservative	-.836707	.998073	6445.3	16.272996	33.800963	705.841616		.298453
I07	201694P4_G	G	A.Conservative	-.981983	.997681	5337.5	41.526088	75.880408	639.014711		.298453
I07	208825P7_G	G	A.Conservative	.348736	.996249	7129.7	7.693747	17.189799	666.379151		.298453
I07	209189P2_G	G	A.Conservative	-.838053	.997919	6277.1	42.899852	87.47117	686.84736		.298453
I07	210090P15_G	G	A.Conservative	-.980783	.99504	5515.6	8.228276	15.363035	661.831039		.298453
I08	201322P9_G	G	A.Conservative	1.102531	.997693	6445.3	23.065299	27.777569	664.169571		.362981
I08	201694P4_G	G	A.Conservative	.929205	.996685	5337.5	64.359748	65.922816	632.69467		.362981
I08	208825P7_G	G	A.Conservative	1.747772	.999309	7129.7	7.790219	15.927152	558.510219		.362981
I08	209189P2_G	G	A.Conservative	1.10779	.998167	6277.1	51.452959	60.470772	645.535108		.362981
I08	210090P15_G	G	A.Conservative	.945526	.805286	5515.6	7.744781	8.143338	658.346468		.362981
I09	201322P9_G	G	A.Conservative	-.202011	.995235	6445.3	11.047099	15.774933	601.173224		.342557
I09	201694P4_G	G	A.Conservative	-.094206	.99712	5337.5	37.179967	45.667744	584.014282		.342557
I09	208825P7_G	G	A.Conservative	.854112	.998991	7129.7	5.264265	16.224778	637.019641		.342557
I09	209189P2_G	G	A.Conservative	-.197791	.99809	6277.1	30.246881	42.224108	582.79324		.342557
I09	210090P15_G	G	B.Moderate	-.084174	.881622	5515.6	5.673696	7.142202	602.48453		.342557
I10	201322P9_G	G	A.Conservative	1.669598	.99576	6445.3	19.574595	22.159017	669.307568		.379202
I10	201694P4_G	G	A.Conservative	1.464376	.998337	5337.5	59.090193	56.684535	608.010393		.379202
I10	208825P7_G	G	A.Conservative	2.528315	.998316	7129.7	7.71303	12.666274	580.561626		.379202
I10	209189P2_G	G	A.Conservative	1.66207	.997945	6277.1	42.872307	47.329408	653.970591		.379202
I10	210090P15_G	G	A.Conservative	1.460945	.995269	5515.6	14.352012	14.141491	629.660872		.379202
I11	201322P9_G	G	A.Conservative	-.715226	.99821	6445.3	9.764672	16.205031	732.149431		.279479
I11	201694P4_G	G	A.Conservative	-.874991	.998386	5337.5	36.381114	52.080295	683.589676		.279479
I11	208825P7_G	G	A.Conservative	-.479685	.962427	7129.7	3.296768	9.674676	674.449718		.279479
I11	209189P2_G	G	A.Conservative	-.712885	.997496	6277.1	31.692362	51.432998	711.524417		.279479
I11	210090P15_G	G	B.Moderate	-1.499451	.811947	5515.6	5.382973	6.553523	639.32924		.391995
I12	201322P9_G	G	A.Conservative	-2.039865	.848145	6445.3	4.018897	8.507564	702.972536		.237121
I12	201694P4_G	G	A.Conservative	-2.050873	.999086	5337.5	14.651227	26.558587	569.85841		.237121
I12	208825P7_G	G	A.Conservative	-2.485286	.99836	7129.7	2.916081	10.316167	631.690203		.237121
I12	209189P2_G	G	A.Conservative	-2.020414	.997606	6277.1	13.234696	27.379665	683.875797		.237121
I12	210090P15_G	G	C.Aggressive	-2.007107	.947385	5515.6	7.172311	5.722488	659.44924		.63227
I13	201322P9_G	G	A.Conservative	-.081476	.99675	6445.3	13.62223	20.425852	659.334545		.327117
I13	201694P4_G	G	A.Conservative	-.399974	.99809	5337.5	42.012893	54.415197	630.349678		.327117
I13	208825P7_G	G	A.Conservative	.563992	.940982	7129.7	4.997751	9.439113	543.084648		.327117
I13	209189P2_G	G	A.Conservative	-.095543	.996313	6277.1	40.793633	59.839278	640.349706		.327117
I13	210090P15_G	G	B.Moderate	-.058406	.943081	5515.6	10.129026	7.593162	690.679805		.601372
I14	201322P9_G	G	A.Conservative	.125424	.994547	6445.3	23.711872	28.557398	718.337484		.331199
I14	201694P4_G	G	A.Conservative	.012645	.997119	5337.5	68.86114	70.524629	685.140003		.331199
I14	208825P7_G	G	A.Conservative	.841031	.998332	7129.7	8.055704	14.828655	618.007227		.331199
I14	209189P2_G	G	A.Conservative	.127755	.997236	6277.1	67.144715	78.891265	697.833668		.331199
I14	210090P15_G	G	B.Moderate	.027417	.936669	5515.6	7.190912	7.559029	714.634503		.331199
I15	201322P9_G	G	A.Conservative	-.581145	.996949	6445.3	12.629036	23.621646	717.071735		.277411
I15	201694P4_G	G	A.Conservative	-1.013999	.993881	5337.5	25.059269	40.882987	669.41427		.277411
I15	208825P7_G	G	A.Conservative	-.496615	.998324	7129.7	5.579545	17.167967	649.143513		.277411
I15	209189P2_G	G	A.Conservative	-.58042	.998253	6277.1	33.198422	60.836577	699.556791		.277411
I15	210090P15_G	G	A.Conservative	-.996884	.995262	5515.6	6.167178	10.287736	695.928076		.277411
I16	201322P9_G	G	A.Conservative	.638381	.997873	6445.3	17.501134	20.651414	695.874326		.35321
I16	201694P4_G	G	A.Conservative	.761097	.997355	5337.5	54.569824	55.257531	646.816223		.35321
I16	208825P7_G	G	A.Conservative	.505638	.996865	7129.7	6.387	14.468294	666.516751		.35321
I16	209189P2_G	G	A.Conservative	.634517	.998374	6277.1	42.81344	49.345661	676.877448		.35321
I16	210090P15_G	G	B.Moderate	.756894	.913365	5515.6	7.124414	7.392521	675.23657		.35321
I17	201322P9_G	G	A.Conservative	-.036158	.995128	6445.3	13.512834	16.885498	674.936312		.35332
I17	201694P4_G	G	A.Conservative	-.158501	.997501	5337.5	41.436357	44.439078	611.441652		.35332
I17	208825P7_G	G	A.Conservative	1.00789	.996618	7129.7	4.491672	11.456845	542.973117		.35332
I17	209189P2_G	G	A.Conservative	-.046459	.997529	6277.1	40.006038	48.845713	662.924573		.35332
I17	210090P15_G	G	A.Conservative	-.166955	.989945	5515.6	9.307071	10.229887	630.840031		.35332
I18	201322P9_G	G	A.Conservative	-1.525391	.999595	6445.3	13.237535	26.202719	712.741346		.239807
I18	201694P4_G	G	A.Conservative	-1.79735	.998448	5337.5	32.979123	56.080883	655.217143		.239807
I18	208825P7_G	G	A.Conservative	-1.381157	.942789	7129.7	4.213627	9.480732	690.352195		.239807
I18	209189P2_G	G	A.Conservative	-1.523576	.99675	6277.1	32.11325	62.133154	695.731993		.239807
I18	210090P15_G	NOCALL	I.Bad Spectrum	0	0	0	0	0	0		0
I19	201322P9_G	G	A.Conservative	.78648	.993159	6445.3	14.168231	14.496058	615.318649		.360204
I19	201694P4_G	G	A.Conservative	.749914	.998982	5337.5	53.613867	46.377659	599.339969		.360204
I19	208825P7_G	G	B.Moderate	2.654964	.853865	7129.7	5.0698	6.855969	504.050456		.360204
I19	209189P2_G	G	A.Conservative	.789622	.996409	6277.1	45.023118	44.888184	597.303679		.360204
I19	210090P15_G	G	A.Conservative	.765033	.992444	5515.6	15.430381	13.709278	610.319405		.360204
I20	201322P9_G	G	A.Conservative	.463206	.996264	6445.3	25.144783	33.392967	756.659169		.337542
I20	201694P4_G	G	A.Conservative	.596285	.99739	5337.5	64.109949	73.566677	672.644079		.337542
I20	208825P7_G	G	A.Conservative	1.015823	.998032	7129.7	6.380122	14.154386	610.077721		.337542
I20	209189P2_G	G	A.Conservative	.461638	.998303	6277.1	68.503511	88.972605	733.836258		.337542
I20	210090P15_G	G	A.Conservative	.596139	.995103	5515.6	11.819102	13.884082	698.798502		.337542
I21	201322P9_G	G	A.Conservative	-.751879	.995665	6445.3	12.895098	18.043634	742.157408		.310632
I21	201694P4_G	G	A.Conservative	-1.02744	.995471	5337.5	33.059979	39.212471	632.579503		.310632
I21	208825P7_G	G	A.Conservative	-.477049	.834712	7129.7	7.362137	8.390205	576.02875		.487563
I21	209189P2_G	G	A.Conservative	-.742581	.997124	6277.1	36.110023	49.286369	721.638213		.310632
I21	210090P15_G	NOCALL	I.Bad Spectrum	0	0	0	0	0	0		0
I22	201322P9_G	G	A.Conservative	.145574	.996225	6445.3	18.046191	20.822416	705.863752		.34626
I22	201694P4_G	G	A.Conservative	.178604	.997729	5337.5	58.567274	56.933711	641.617483		.34626
I22	208825P7_G	G	A.Conservative	.924043	.998938	7129.7	5.806136	13.347451	596.483172		.34626
I22	209189P2_G	G	A.Conservative	.1484	.998015	6277.1	48.048019	54.019269	687.305425		.34626
I22	210090P15_G	G	B.Moderate	.154812	.958155	5515.6	15.331655	7.741721	652.333135		.844033
I23	201322P9_G	G	A.Conservative	-.390214	.995515	6445.3	19.837433	29.681413	681.71124		.294631
I23	201694P4_G	G	A.Conservative	-.31813	.995915	5337.5	22.632797	28.752734	646.346836		.294631
I23	208825P7_G	G	A.Conservative	-.071823	.996917	7129.7	8.383454	15.196371	621.513819		.294631
I23	209189P2_G	G	A.Conservative	-.345927	.993158	6277.1	17.702569	25.83959	656.543361		.294631
I23	210090P15_G	NOCALL	I.Bad Spectrum	0	0	0	0	0	0		0
I24	201322P9_G	G	A.Conservative	-2.39471	.813039	6445.3	9.208321	8.16185	733.206761		.565028
I24	201694P4_G	G	C.Aggressive	-2.212209	.914945	5337.5	7.295841	5.516764	662.22487		.565028
I24	208825P7_G	NOCALL	I.Bad Spectrum	0	0	0	0	0	0		0
I24	209189P2_G	G	A.Conservative	-2.529495	.991629	6277.1	12.118128	11.712921	750.984458		.474099
I24	210090P15_G	NOCALL	I.Bad Spectrum	0	0	0	0	0	0		0
J01	201322P9_G	G	A.Conservative	1.550694	.998453	6445.3	25.903359	32.607623	696.13008		.381747
J01	201694P4_G	G	A.Conservative	1.357143	.996652	5337.5	58.861177	62.172016	625.928043		.381747
J01	208825P7_G	G	A.Conservative	1.886712	.997971	7129.7	13.121036	18.305223	615.944374		.381747
J01	209189P2_G	G	A.Conservative	1.554286	.997829	6277.1	56.132324	68.860249	677.667836		.381747
J01	210090P15_G	G	A.Conservative	1.355022	.991284	5515.6	13.332546	14.498363	645.092534		.381747
J02	201322P9_G	G	A.Conservative	3.169175	.996948	6445.3	27.244382	28.492003	544.985172		.420143
J02	201694P4_G	G	A.Conservative	2.240314	.988807	5337.5	11.949045	10.579311	617.790172		.420143
J02	208825P7_G	G	A.Conservative	3.571769	.997811	7129.7	11.343647	17.434466	536.265691		.420143
J02	209189P2_G	G	A.Conservative	2.864862	.994665	6277.1	11.400749	11.626705	577.095546		.420143
J02	210090P15_G	NOCALL	I.Bad Spectrum	0	0	0	0	0	0		0
J03	201322P9_G	G	A.Conservative	2.493365	.993962	6445.3	22.216683	24.606818	672.45559		.381593
J03	201694P4_G	G	A.Conservative	2.366302	.996594	5337.5	60.258597	56.498419	617.912638		.381593
J03	208825P7_G	G	A.Conservative	3.128298	.991116	7129.7	6.445453	10.420835	504.732516		.381593
J03	209189P2_G	G	A.Conservative	2.483516	.998178	6277.1	48.371623	52.244314	659.360496		.381593
J03	210090P15_G	G	B.Moderate	1.679334	.820096	5515.6	13.5584	6.650293	621.842804		.777875
J04	201322P9_G	G	A.Conservative	1.724425	.996957	6445.3	19.703532	24.806238	663.308887		.336745
J04	201694P4_G	G	A.Conservative	1.297379	.997085	5337.5	51.340608	54.413118	639.712909		.336745
J04	208825P7_G	G	A.Conservative	3.128565	.91648	7129.7	6.401453	9.191659	447.613553		.336745
J04	209189P2_G	G	A.Conservative	1.740845	.997648	6277.1	44.774843	54.922393	646.814951		.336745
J04	210090P15_G	G	A.Conservative	1.293757	.870377	5515.6	8.107911	8.836633	664.098543		.336745
J05	201322P9_G	G	A.Conservative	1.755663	.996197	6445.3	22.859878	32.897723	646.096972		.345132
J05	201694P4_G	G	A.Conservative	1.541139	.998085	5337.5	59.723754	72.27725	631.604432		.345132
J05	208825P7_G	G	A.Conservative	3.270164	.99716	7129.7	7.639883	12.158053	483.580823		.345132
J05	209189P2_G	G	A.Conservative	1.755214	.997745	6277.1	48.116084	67.500139	629.270741		.345132
J05	210090P15_G	G	A.Conservative	1.536107	.99556	5515.6	20.8585	25.981044	653.823143		.345132
J06	201322P9_G	G	A.Conservative	.586718	.996313	6445.3	20.109623	28.327184	815.193105		.309915
J06	201694P4_G	G	A.Conservative	.439217	.995878	5337.5	55.626145	66.502224	692.799133		.309915
J06	208825P7_G	G	A.Conservative	1.63542	.99831	7129.7	5.08876	11.84792	667.544332		.309915
J06	209189P2_G	G	A.Conservative	.586464	.998143	6277.1	56.643551	77.842749	792.031823		.309915
J06	210090P15_G	G	A.Conservative	.432038	.890831	5515.6	7.316613	8.982936	716.152065		.309915
J07	201322P9_G	G	A.Conservative	1.645584	.993731	6445.3	28.855806	26.814312	636.358484		.392423
J07	201694P4_G	G	A.Conservative	1.655986	.998238	5337.5	89.966307	70.438953	625.739931		.392423
J07	208825P7_G	G	A.Conservative	2.789459	.998147	7129.7	9.090816	11.509652	487.791724		.392423
J07	209189P2_G	G	A.Conservative	1.647094	.996243	6277.1	73.778817	66.774646	619.666861		.392423
J07	210090P15_G	G	A.Conservative	1.648914	.996255	5515.6	23.696272	19.066615	646.698257		.392423
J08	201322P9_G	G	A.Conservative	1.558425	.9968	6445.3	17.86036	21.376427	675.670833		.360661
J08	201694P4_G	G	A.Conservative	1.222224	.997673	5337.5	66.036258	66.917962	624.351929		.360661
J08	208825P7_G	G	A.Conservative	2.733362	.997791	7129.7	5.31156	11.185608	442.938075		.360661
J08	209189P2_G	G	A.Conservative	1.554464	.998166	6277.1	53.431937	62.367664	656.422326		.360661
J08	210090P15_G	NOCALL	D.Low Probability	.63689	.426573	5515.6	4.523958	2.670534	653.408501		.749328
J09	201322P9_G	G	A.Conservative	2.34627	.996404	6445.3	20.468203	23.968941	575.614162		.378265
J09	201694P4_G	G	A.Conservative	1.825807	.998009	5337.5	40.146394	39.983527	592.347345		.378265
J09	208825P7_G	G	A.Conservative	2.637594	.998345	7129.7	7.131247	12.832473	541.011773		.378265
J09	209189P2_G	G	A.Conservative	2.347533	.996231	6277.1	38.172681	43.625334	561.7304		.378265
J09	210090P15_G	G	A.Conservative	1.831065	.996692	5515.6	11.599783	11.859888	608.589729		.378265
J10	201322P9_G	G	A.Conservative	.814301	.993551	6445.3	9.250804	13.492165	700.06135		.308011
J10	201694P4_G	G	A.Conservative	.456527	.993286	5337.5	25.467823	31.652115	604.974789		.308011
J10	208825P7_G	G	A.Conservative	.933859	.995153	7129.7	6.983332	10.070551	602.193121		.431347
J10	209189P2_G	G	A.Conservative	.830565	.996706	6277.1	22.119067	31.488715	678.081705		.308011
J10	210090P15_G	G	B.Moderate	.277553	.902793	5515.6	9.353963	7.27936	694.08903		.542589
J11	201322P9_G	G	A.Conservative	.353691	.996454	6445.3	15.056162	21.388171	699.064825		.328215
J11	201694P4_G	G	A.Conservative	.107765	.998407	5337.5	37.930826	45.484886	617.03005		.328215
J11	208825P7_G	G	A.Conservative	1.798199	.997959	7129.7	6.3985	13.868809	646.517234		.328215
J11	209189P2_G	G	A.Conservative	.350858	.997881	6277.1	35.179489	48.733616	682.14817		.328215
J11	210090P15_G	G	A.Conservative	.102285	.900723	5515.6	7.366986	9.084725	638.579483		.328215
J12	201322P9_G	G	A.Conservative	-.444057	.997971	6445.3	15.40343	23.306548	773.09746		.287616
J12	201694P4_G	G	A.Conservative	-.502562	.994361	5337.5	42.466729	55.101981	652.836764		.287616
J12	208825P7_G	G	A.Conservative	1.024697	.998366	7129.7	4.993456	10.805357	593.293403		.287616
J12	209189P2_G	G	A.Conservative	-.440984	.997327	6277.1	39.220316	57.973573	752.410807		.287616
J12	210090P15_G	G	B.Moderate	-1.189195	.989819	5515.6	8.923852	7.979132	663.574772		.451462
J13	201322P9_G	G	A.Conservative	2.908836	.99561	6445.3	13.238911	16.339093	584.117548		.352264
J13	201694P4_G	G	A.Conservative	2.680715	.998984	5337.5	37.54786	39.458469	591.861972		.352264
J13	208825P7_G	G	A.Conservative	3.517264	.997579	7129.7	8.890225	12.964387	488.77368		.529574
J13	209189P2_G	G	A.Conservative	2.909297	.994877	6277.1	33.011617	39.758895	565.51111		.352264
J13	210090P15_G	G	B.Moderate	1.940437	.872352	5515.6	9.686134	7.037454	622.108006		.529574
J14	201322P9_G	G	A.Conservative	2.932566	.993784	6445.3	10.35307	15.099018	605.691846		.292634
J14	201694P4_G	G	A.Conservative	2.280525	.993079	5337.5	24.923812	30.624518	623.833136		.292634
J14	208825P7_G	G	A.Conservative	3.267468	.99854	7129.7	5.773642	13.829754	571.949867		.292634
J14	209189P2_G	G	A.Conservative	2.934381	.998075	6277.1	18.783774	26.698393	590.236926		.292634
J14	210090P15_G	G	A.Conservative	1.530788	.942382	5515.6	11.114412	9.478176	653.382347		.552403
J15	201322P9_G	G	A.Conservative	1.356757	.996843	6445.3	22.535977	25.900444	761.663977		.360548
J15	201694P4_G	G	A.Conservative	1.136525	.995736	5337.5	69.321116	68.125339	696.161487		.360548
J15	208825P7_G	G	A.Conservative	2.236766	.998754	7129.7	10.760764	20.180115	643.534086		.360548
J15	209189P2_G	G	A.Conservative	1.35888	.99807	6277.1	49.526531	55.577895	740.366261		.360548
J15	210090P15_G	G	A.Conservative	1.131934	.995589	5515.6	13.428871	13.533658	721.95563		.360548
J16	201322P9_G	G	A.Conservative	1.313636	.997433	6445.3	17.351362	20.195043	688.442301		.34776
J16	201694P4_G	G	A.Conservative	.969656	.997957	5337.5	48.172136	47.617976	631.321753		.34776
J16	208825P7_G	G	A.Conservative	2.05956	.998036	7129.7	6.140431	11.691293	579.500218		.34776
J16	209189P2_G	G	A.Conservative	1.315643	.997408	6277.1	40.807349	46.329648	675.365609		.34776
J16	210090P15_G	G	B.Moderate	.597288	.817072	5515.6	12.921644	6.621465	670.932835		.836289
J17	201322P9_G	G	A.Conservative	1.519887	.996064	6445.3	19.438625	23.373653	670.608164		.331873
J17	201694P4_G	G	A.Conservative	1.00489	.997701	5337.5	62.838543	64.229333	633.681716		.331873
J17	208825P7_G	G	A.Conservative	2.223478	.998487	7129.7	8.001578	13.438401	586.143869		.331873
J17	209189P2_G	G	A.Conservative	1.519089	.997704	6277.1	59.205777	69.449193	651.128134		.331873
J17	210090P15_G	G	A.Conservative	.605971	.979201	5515.6	14.934599	9.838006	644.921455		.521134
J18	201322P9_G	G	A.Conservative	-1.462414	.999169	6445.3	16.406714	41.429108	735.944648		.281258
J18	201694P4_G	G	A.Conservative	-1.477329	.99575	5337.5	21.251571	47.798077	670.029678		.281258
J18	208825P7_G	G	A.Conservative	-1.386141	.997325	7129.7	6.114893	16.415759	642.639496		.281258
J18	209189P2_G	G	A.Conservative	-1.46118	.997941	6277.1	23.556964	58.526598	715.440827		.281258
J18	210090P15_G	G	A.Conservative	-1.471995	.996943	5515.6	13.776973	31.617266	693.482698		.281258
J19	201322P9_G	G	A.Conservative	2.575447	.996872	6445.3	23.825971	22.290374	649.996611		.408564
J19	201694P4_G	G	A.Conservative	2.787531	.997724	5337.5	70.17989	55.5142	624.478747		.408564
J19	208825P7_G	G	A.Conservative	3.045474	.998358	7129.7	6.941482	12.622788	538.543305		.408564
J19	209189P2_G	G	A.Conservative	2.57678	.997424	6277.1	52.718962	48.073116	631.788193		.408564
J19	210090P15_G	G	B.Moderate	2.785057	.962231	5515.6	9.546681	7.757138	641.193869		.408564
J20	201322P9_G	G	A.Conservative	1.972487	.994445	6445.3	26.435797	23.925061	602.667607		.421167
J20	201694P4_G	G	A.Conservative	1.796286	.998549	5337.5	94.539424	72.535829	610.625871		.421167
J20	208825P7_G	G	A.Conservative	1.959488	.99439	7129.7	6.561169	13.812292	562.082077		.421167
J20	209189P2_G	G	A.Conservative	1.974049	.995917	6277.1	73.514201	64.872448	586.046184		.421167
J20	210090P15_G	G	A.Conservative	1.274942	.845361	5515.6	15.51645	8.521561	627.983648		.623033
J21	201322P9_G	G	A.Conservative	.672593	.997965	6445.3	20.363292	29.86898	727.673578		.30525
J21	201694P4_G	G	A.Conservative	.42827	.99908	5337.5	57.823201	71.411364	684.540894		.30525
J21	208825P7_G	G	A.Conservative	1.530701	.997882	7129.7	6.044781	11.277525	601.568449		.30525
J21	209189P2_G	G	A.Conservative	.667598	.998145	6277.1	58.008402	82.919933	706.334403		.30525
J21	210090P15_G	G	A.Conservative	.446398	.995716	5515.6	16.489246	20.945019	718.305511		.30525
J22	201322P9_G	G	A.Conservative	1.922734	.995958	6445.3	17.983681	22.800558	665.506424		.353001
J22	201694P4_G	G	A.Conservative	1.753076	.997686	5337.5	45.522607	48.250356	615.423926		.353001
J22	208825P7_G	G	A.Conservative	2.355282	.827005	7129.7	5.900385	8.322018	612.057701		.353001
J22	209189P2_G	G	A.Conservative	1.933181	.99765	6277.1	39.351296	48.583477	647.989065		.353001
J22	210090P15_G	G	A.Conservative	1.733373	.834045	5515.6	7.719511	8.426458	639.364897		.353001
J23	201322P9_G	G	A.Conservative	.171733	.998761	6445.3	15.760909	28.432611	632.474642		.318439
J23	201694P4_G	G	A.Conservative	.045137	.998483	5337.5	33.208565	52.020982	626.856671		.318439
J23	208825P7_G	G	A.Conservative	.289214	.994058	7129.7	6.74511	13.199581	555.754223		.318439
J23	209189P2_G	G	A.Conservative	.170664	.998557	6277.1	36.250357	64.063469	615.389238		.318439
J23	210090P15_G	NOCALL	I.Bad Spectrum	0	0	0	0	0	0		0
J24	201322P9_G	G	A.Conservative	.518824	.815804	6445.3	4.785384	8.215031	737.484741		.337993
J24	201694P4_G	NOCALL	D.Low Probability	-.904288	.52719	5337.5	3.546343	3.275317	606.931987		.567758
J24	208825P7_G	NOCALL	I.Bad Spectrum	0	0	0	0	0	0		0
J24	209189P2_G	G	A.Conservative	.706779	.999122	6277.1	14.922183	25.098608	710.43772		.337993
J24	210090P15_G	NOCALL	I.Bad Spectrum	0	0	0	0	0	0		0
K01	201322P9_G	G	A.Conservative	2.121422	.995252	6445.3	15.153516	16.520366	578.365713		.369093
K01	201694P4_G	G	A.Conservative	1.467591	.997526	5337.5	38.587877	35.931378	585.561105		.369093
K01	208825P7_G	G	A.Conservative	2.642769	.998641	7129.7	5.926876	11.703491	526.241947		.369093
K01	209189P2_G	G	A.Conservative	2.119752	.997421	6277.1	33.158139	35.287883	563.612291		.369093
K01	210090P15_G	G	B.Moderate	1.80075	.884447	5515.6	15.718247	7.147326	614.695701		.812614
K02	201322P9_G	G	A.Conservative	1.74686	.99665	6445.3	20.084918	17.58059	529.219531		.503824
K02	201694P4_G	G	C.Aggressive	1.952726	.994601	5337.5	14.921483	6.184776	568.608656		.913038
K02	208825P7_G	G	A.Conservative	2.424556	.99856	7129.7	7.700808	11.167456	647.109549		.503824
K02	209189P2_G	G	A.Conservative	2.378119	.849712	6277.1	12.110337	8.532282	591.471695		.615586
K02	210090P15_G	NOCALL	I.Bad Spectrum	0	0	0	0	0	0		0
K03	201322P9_G	G	A.Conservative	2.962189	.994726	6445.3	29.539278	37.417037	590.591948		.405089
K03	201694P4_G	G	A.Conservative	2.564436	.997527	5337.5	56.989627	61.037357	597.465676		.405089
K03	208825P7_G	G	A.Conservative	3.826087	.997281	7129.7	13.051996	18.217584	526.311991		.405089
K03	209189P2_G	G	A.Conservative	2.964736	.996319	6277.1	48.613612	60.087701	575.572747		.405089
K03	210090P15_G	NOCALL	D.Low Probability	2.624602	0	5515.6	.557935	.31054	570.055051		.632969
K04	201322P9_G	G	A.Conservative	3.267296	.996621	6445.3	20.380859	24.084652	606.901334		.399169
K04	201694P4_G	G	A.Conservative	2.2364	.995774	5337.5	61.995875	62.117558	615.915108		.399169
K04	208825P7_G	G	A.Conservative	3.870591	.993398	7129.7	6.258364	10.801643	504.121248		.399169
K04	209189P2_G	G	A.Conservative	3.274155	.997003	6277.1	47.407123	54.664902	590.398115		.399169
K04	210090P15_G	NOCALL	D.Low Probability	2.536393	.686515	5515.6	10.091728	4.174626	609.810698		.965502
K05	201322P9_G	G	A.Conservative	1.262238	.996912	6445.3	16.496127	21.011751	757.217449		.326785
K05	201694P4_G	G	A.Conservative	1.119565	.997403	5337.5	43.861484	47.398639	648.306888		.326785
K05	208825P7_G	G	A.Conservative	2.062523	.997197	7129.7	6.284696	12.60832	591.123923		.326785
K05	209189P2_G	G	A.Conservative	1.262796	.99789	6277.1	38.642263	48.009682	736.971425		.326785
K05	210090P15_G	G	A.Conservative	1.115463	.997304	5515.6	11.374682	12.623469	670.907935		.326785
K06	201322P9_G	G	A.Conservative	2.311604	.996887	6445.3	32.196722	36.893633	704.387652		.328543
K06	201694P4_G	G	A.Conservative	2.061792	.99878	5337.5	77.605887	74.659855	649.087046		.328543
K06	208825P7_G	G	A.Conservative	2.575375	.998305	7129.7	11.456602	15.305382	695.960604		.328543
K06	209189P2_G	G	A.Conservative	2.315161	.997979	6277.1	71.937835	80.268304	686.870822		.328543
K06	210090P15_G	G	A.Conservative	2.062791	.997118	5515.6	12.064799	11.938654	674.884576		.328543
K07	201322P9_G	G	A.Conservative	1.965229	.993564	6445.3	17.2629	20.580437	658.035096		.358757
K07	201694P4_G	G	A.Conservative	1.81131	.996874	5337.5	52.091704	52.554921	599.110139		.358757
K07	208825P7_G	G	A.Conservative	2.569011	.996589	7129.7	7.322946	11.485224	548.226978		.358757
K07	209189P2_G	G	A.Conservative	1.970839	.996844	6277.1	43.381407	50.434101	640.558282		.358757
K07	210090P15_G	G	A.Conservative	1.804012	.996916	5515.6	13.411305	13.901134	617.278939		.358757
K08	201322P9_G	G	A.Conservative	1.674409	.99805	6445.3	15.897775	20.226192	663.992084		.354598
K08	201694P4_G	G	A.Conservative	1.273134	.997285	5337.5	51.142092	55.51056	631.19009		.354598
K08	208825P7_G	G	A.Conservative	1.70076	.998422	7129.7	5.709425	13.543405	506.243316		.354598
K08	209189P2_G	G	A.Conservative	1.672154	.995989	6277.1	39.761774	49.385916	645.425422		.354598
K08	210090P15_G	G	A.Conservative	1.452448	.878368	5515.6	12.998026	8.849598	634.447405		.553521
K09	201322P9_G	G	A.Conservative	2.954399	.995997	6445.3	19.706084	23.455323	595.447239		.384914
K09	201694P4_G	G	A.Conservative	2.939626	.997425	5337.5	51.115547	52.003727	585.92099		.384914
K09	208825P7_G	G	A.Conservative	3.76764	.996794	7129.7	7.262862	15.80243	526.861193		.384914
K09	209189P2_G	G	A.Conservative	2.956077	.99738	6277.1	44.756517	52.029732	576.887932		.384914
K09	210090P15_G	G	A.Conservative	2.927002	.870228	5515.6	8.402417	8.769986	605.321755		.384914
K10	201322P9_G	G	A.Conservative	2.40238	.996167	6445.3	19.075732	24.333595	705.235066		.349246
K10	201694P4_G	G	A.Conservative	2.145466	.998781	5337.5	47.786872	51.56624	669.825355		.349246
K10	208825P7_G	G	A.Conservative	2.403456	.995898	7129.7	5.82907	14.814752	674.256992		.349246
K10	209189P2_G	G	A.Conservative	2.403509	.998857	6277.1	41.99801	52.247575	691.718613		.349246
K10	210090P15_G	NOCALL	I.Bad Spectrum	0	0	0	0	0	0		0
K11	201322P9_G	G	A.Conservative	-.409096	.99846	6445.3	8.086591	14.248978	666.401506		.255094
K11	201694P4_G	G	A.Conservative	-.57957	.996399	5337.5	23.955472	35.911	650.604775		.255094
K11	208825P7_G	G	A.Conservative	.3008	.997953	7129.7	5.003035	11.714142	606.083276		.255094
K11	209189P2_G	G	A.Conservative	-.409127	.998701	6277.1	21.297113	36.621269	649.323526		.255094
K11	210090P15_G	G	B.Moderate	-.571649	.899268	5515.6	4.731502	7.281437	678.012617		.255094
K12	201322P9_G	G	A.Conservative	.479729	.996564	6445.3	11.033246	14.190525	636.132163		.311111
K12	201694P4_G	G	A.Conservative	-.04312	.997913	5337.5	30.183805	33.012619	624.293596		.311111
K12	208825P7_G	G	A.Conservative	1.115289	.846911	7129.7	3.555975	8.488264	585.480332		.311111
K12	209189P2_G	G	A.Conservative	.483404	.998199	6277.1	28.178415	35.357346	617.426097		.311111
K12	210090P15_G	NOCALL	I.Bad Spectrum	0	0	0	0	0	0		0
K13	201322P9_G	G	A.Conservative	1.369852	.996895	6445.3	13.317625	15.116408	668.155666		.357777
K13	201694P4_G	G	A.Conservative	.977133	.997874	5337.5	45.630695	44.095304	658.00809		.357777
K13	208825P7_G	G	A.Conservative	3.009514	.879012	7129.7	4.430291	8.815058	537.2451		.357777
K13	209189P2_G	G	A.Conservative	1.368027	.99748	6277.1	34.207257	37.88731	650.188373		.357777
K13	210090P15_G	G	A.Conservative	.974468	.944291	5515.6	9.553587	9.473054	683.955188		.357777
K14	201322P9_G	G	A.Conservative	3.460216	.997624	6445.3	20.055335	18.579346	577.205541		.447073
K14	201694P4_G	G	A.Conservative	3.301998	.998681	5337.5	60.507311	47.042188	575.211156		.447073
K14	208825P7_G	G	A.Conservative	3.679688	.998193	7129.7	7.378627	11.086285	476.688276		.447073
K14	209189P2_G	G	A.Conservative	3.463911	.99719	6277.1	50.237247	45.32859	561.437831		.447073
K14	210090P15_G	G	B.Moderate	3.315993	.95443	5515.6	9.605291	7.683272	602.067416		.447073
K15	201322P9_G	G	A.Conservative	2.36017	.997397	6445.3	19.374642	26.032539	663.572194		.328933
K15	201694P4_G	G	A.Conservative	2.41611	.998368	5337.5	51.154385	57.533035	621.547406		.328933
K15	208825P7_G	G	A.Conservative	3.234117	.997973	7129.7	7.445657	12.571501	544.732684		.328933
K15	209189P2_G	G	A.Conservative	2.359857	.99767	6277.1	39.528593	51.724565	648.036375		.328933
K15	210090P15_G	G	B.Moderate	2.410577	.959717	5515.6	6.676822	7.73171	646.165264		.328933
K16	201322P9_G	G	A.Conservative	1.988685	.998181	6445.3	20.784189	26.69309	650.660588		.346678
K16	201694P4_G	G	A.Conservative	1.469632	.998009	5337.5	53.730717	58.631894	635.301636		.346678
K16	208825P7_G	G	A.Conservative	2.625432	.998378	7129.7	7.152037	14.818339	659.937531		.346678
K16	209189P2_G	G	A.Conservative	1.991028	.994901	6277.1	44.95321	56.337342	631.016665		.346678
K16	210090P15_G	G	A.Conservative	1.458056	.997005	5515.6	15.460656	17.322885	672.150298		.346678
K17	201322P9_G	G	A.Conservative	2.502798	.996954	6445.3	21.146891	23.105496	583.942602		.398786
K17	201694P4_G	G	A.Conservative	1.909637	.995434	5337.5	58.719197	54.681399	575.093785		.398786
K17	208825P7_G	G	A.Conservative	3.49524	.99267	7129.7	7.163117	10.724085	543.717263		.398786
K17	209189P2_G	G	A.Conservative	2.508817	.998104	6277.1	47.289239	50.436515	568.813527		.398786
K17	210090P15_G	G	B.Moderate	1.579045	.98333	5515.6	12.661674	7.943879	593.557185		.573055
K18	201322P9_G	G	A.Conservative	1.513577	.996448	6445.3	9.662838	11.90758	682.861365		.364321
K18	201694P4_G	G	A.Conservative	1.379235	.998141	5337.5	26.236214	27.22763	658.017541		.364321
K18	208825P7_G	G	A.Conservative	.729513	.949837	7129.7	7.380454	9.552613	608.211695		.494286
K18	209189P2_G	G	A.Conservative	1.519084	.997133	6277.1	16.061085	19.455467	664.985341		.364321
K18	210090P15_G	G	A.Conservative	1.377691	.998157	5515.6	10.774126	11.500187	685.091358		.364321
K19	201322P9_G	G	A.Conservative	2.796778	.994681	6445.3	24.57773	28.220554	622.575622		.377619
K19	201694P4_G	G	A.Conservative	2.479657	.997764	5337.5	71.27362	69.459933	634.368364		.377619
K19	208825P7_G	G	A.Conservative	3.745008	.974429	7129.7	7.705711	9.785871	411.096608		.377619
K19	209189P2_G	G	A.Conservative	2.798186	.998028	6277.1	57.624231	64.540377	602.922827		.377619
K19	210090P15_G	G	A.Conservative	2.468711	.994338	5515.6	12.14758	12.156769	652.902163		.377619
K20	201322P9_G	G	A.Conservative	3.052068	.998149	6445.3	26.930912	29.14473	631.209483		.377631
K20	201694P4_G	G	A.Conservative	3.019339	.998041	5337.5	58.635423	54.071614	617.30127		.377631
K20	208825P7_G	G	A.Conservative	3.794244	.992547	7129.7	8.133201	13.645807	500.643513		.377631
K20	209189P2_G	G	A.Conservative	3.054292	.996388	6277.1	47.816457	50.500904	614.379358		.377631
K20	210090P15_G	G	B.Moderate	1.829673	.852126	5515.6	10.274151	6.895445	613.704003		.627482
K21	201322P9_G	G	A.Conservative	2.65485	.996618	6445.3	20.82806	21.900001	638.431844		.419079
K21	201694P4_G	G	A.Conservative	2.631144	.99677	5337.5	58.617933	52.096684	639.047081		.419079
K21	208825P7_G	G	A.Conservative	3.292407	.99863	7129.7	7.886652	11.74573	611.524472		.419079
K21	209189P2_G	G	A.Conservative	2.659414	.996763	6277.1	47.502999	48.704117	620.40252		.419079
K21	210090P15_G	G	A.Conservative	2.630324	.995231	5515.6	14.766816	13.488252	662.674757		.419079
K22	201322P9_G	G	A.Conservative	2.001267	.992878	6445.3	17.368966	22.528127	654.735741		.326718
K22	201694P4_G	G	A.Conservative	1.697597	.995453	5337.5	57.413326	63.605914	581.036099		.326718
K22	208825P7_G	G	A.Conservative	2.160815	.999182	7129.7	6.012502	14.516337	608.550829		.326718
K22	209189P2_G	G	A.Conservative	2.006801	.997606	6277.1	51.015107	64.602483	635.069055		.326718
K22	210090P15_G	G	B.Moderate	1.707838	.870217	5515.6	6.18667	7.029629	600.989675		.326718
K23	201322P9_G	G	A.Conservative	1.262973	.995034	6445.3	22.965729	33.097402	686.12247		.314094
K23	201694P4_G	G	A.Conservative	.571164	.999088	5337.5	39.683476	48.610959	669.612318		.314094
K23	208825P7_G	G	A.Conservative	1.422901	.998693	7129.7	7.927914	21.642465	620.409714		.314094
K23	209189P2_G	G	A.Conservative	.951023	.998748	6277.1	20.536608	28.884208	737.189575		.314094
K23	210090P15_G	NOCALL	I.Bad Spectrum	0	0	0	0	0	0		0
K24	201322P9_G	G	A.Conservative	.0218	.96254	6445.3	15.25895	9.716993	708.590817		.778328
K24	201694P4_G	G	C.Aggressive	.322742	.893048	5337.5	10.88057	5.422037	678.615751		.872507
K24	208825P7_G	NOCALL	I.Bad Spectrum	0	0	0	0	0	0		0
K24	209189P2_G	G	A.Conservative	.25035	.880143	6277.1	7.716958	8.836033	784.702795		.318854
K24	210090P15_G	NOCALL	I.Bad Spectrum	0	0	0	0	0	0		0
L01	201322P9_G	G	A.Conservative	2.831551	.995849	6445.3	28.952074	29.30562	553.004299		.40792
L01	201694P4_G	G	A.Conservative	2.798611	.998286	5337.5	66.790925	57.792944	554.235129		.40792
L01	208825P7_G	G	A.Conservative	3.99661	.998381	7129.7	12.23061	15.165848	472.798541		.40792
L01	209189P2_G	G	A.Conservative	2.831673	.996409	6277.1	50.001721	49.408777	535.769302		.40792
L01	210090P15_G	G	A.Conservative	2.803646	.830767	5515.6	9.430847	8.367565	571.96909		.40792
L02	201322P9_G	G	A.Conservative	2.9666	.995547	6445.3	42.215391	43.087574	603.707547		.410613
L02	201694P4_G	G	A.Conservative	2.176244	.992824	5337.5	21.442363	18.502606	623.974827		.410613
L02	208825P7_G	G	A.Conservative	3.69144	.9963	7129.7	20.059437	22.706724	552.756066		.410613
L02	209189P2_G	G	A.Conservative	2.800799	.998005	6277.1	20.143844	20.042414	604.580545		.410613
L02	210090P15_G	NOCALL	D.Low Probability	1.931762	.298	5515.6	3.734985	1.890071	599.319686		.96002
L03	201322P9_G	G	A.Conservative	2.553234	.992595	6445.3	38.304556	36.726676	622.510189		.38851
L03	201694P4_G	G	A.Conservative	2.339463	.99648	5337.5	101.921396	83.079121	588.65215		.38851
L03	208825P7_G	G	A.Conservative	3.88237	.996091	7129.7	12.010039	12.775829	574.4859		.38851
L03	209189P2_G	G	A.Conservative	2.556395	.997977	6277.1	88.427992	82.694815	606.046672		.38851
L03	210090P15_G	G	A.Conservative	2.339544	.996387	5515.6	13.107335	10.96336	616.199027		.38851
L04	201322P9_G	G	A.Conservative	2.607134	.992708	6445.3	27.021645	31.739899	669.444375		.374149
L04	201694P4_G	G	A.Conservative	2.466529	.998583	5337.5	69.365637	69.300152	621.986724		.374149
L04	208825P7_G	G	A.Conservative	3.304083	.997592	7129.7	10.091754	15.706416	585.686776		.374149
L04	209189P2_G	G	A.Conservative	2.610756	.996883	6277.1	63.710948	73.031269	652.449088		.374149
L04	210090P15_G	G	B.Moderate	2.451891	.885828	5515.6	7.037592	7.217781	643.152448		.374149
L05	201322P9_G	G	A.Conservative	1.627319	.996253	6445.3	21.772922	25.666598	698.404745		.363333
L05	201694P4_G	G	A.Conservative	1.755497	.996498	5337.5	60.380431	60.925011	639.970729		.363333
L05	208825P7_G	G	A.Conservative	2.161196	.998239	7129.7	7.569879	12.183568	608.307942		.363333
L05	209189P2_G	G	A.Conservative	1.628858	.998439	6277.1	54.476626	62.717661	678.422428		.363333
L05	210090P15_G	G	A.Conservative	1.743489	.998191	5515.6	17.000911	17.588308	660.209694		.363333
L06	201322P9_G	G	A.Conservative	1.533477	.999303	6445.3	15.079599	18.412127	738.754446		.361626
L06	201694P4_G	G	A.Conservative	1.985203	.99732	5337.5	34.290327	34.697396	661.862513		.361626
L06	208825P7_G	G	A.Conservative	1.306433	.996768	7129.7	6.157939	12.75419	658.253877		.361626
L06	209189P2_G	G	A.Conservative	1.527759	.998773	6277.1	27.268897	32.383338	717.806444		.361626
L06	210090P15_G	NOCALL	I.Bad Spectrum	0	0	0	0	0	0		0
L07	201322P9_G	G	A.Conservative	2.582773	.995462	6445.3	36.1196	28.953351	601.70891		.469599
L07	201694P4_G	G	A.Conservative	2.483287	.996281	5337.5	105.377713	70.277254	549.113077		.469599
L07	208825P7_G	G	A.Conservative	3.51158	.997005	7129.7	13.718043	13.050524	484.413149		.469599
L07	209189P2_G	G	A.Conservative	2.583503	.997508	6277.1	84.007473	65.491701	586.071244		.469599
L07	210090P15_G	G	B.Moderate	2.011068	.991117	5515.6	15.438492	7.993763	575.581056		.680012
L08	201322P9_G	G	A.Conservative	2.970486	.995624	6445.3	25.401574	26.306451	629.767322		.400067
L08	201694P4_G	G	A.Conservative	2.680536	.997787	5337.5	79.626879	70.56353	600.152959		.400067
L08	208825P7_G	G	A.Conservative	3.791229	.995468	7129.7	8.892467	11.927032	496.394371		.400067
L08	209189P2_G	G	A.Conservative	2.977819	.99632	6277.1	65.182463	65.918265	612.434027		.400067
L08	210090P15_G	G	A.Conservative	2.683686	.844496	5515.6	9.356769	8.500889	618.780614		.400067
L09	201322P9_G	G	A.Conservative	1.422364	.996643	6445.3	17.138782	26.56551	725.575013		.319553
L09	201694P4_G	G	A.Conservative	1.035708	.997157	5337.5	41.381273	54.889476	671.716685		.319553
L09	208825P7_G	G	A.Conservative	1.722868	.999752	7129.7	6.096453	13.966589	605.723279		.319553
L09	209189P2_G	G	A.Conservative	1.422092	.997692	6277.1	35.311508	53.482033	707.69765		.319553
L09	210090P15_G	G	A.Conservative	1.039504	.993672	5515.6	7.708196	10.490552	701.04051		.319553
L10	201322P9_G	G	A.Conservative	2.928288	.996482	6445.3	27.552506	26.81537	577.500857		.394669
L10	201694P4_G	G	A.Conservative	2.83944	.99863	5337.5	79.081214	64.707577	658.731595		.394669
L10	208825P7_G	G	A.Conservative	3.836522	.997606	7129.7	9.918873	13.956281	513.36565		.394669
L10	209189P2_G	G	A.Conservative	2.940349	.995141	6277.1	64.368344	61.016623	559.685121		.394669
L10	210090P15_G	G	C.Aggressive	2.381001	.861403	5515.6	13.621527	5.251775	653.057421		.912595
L11	201322P9_G	G	A.Conservative	2.327781	.997379	6445.3	23.975562	29.910295	637.757476		.372902
L11	201694P4_G	G	A.Conservative	2.38481	.999023	5337.5	62.587133	66.807337	637.077139		.372902
L11	208825P7_G	G	A.Conservative	3.086276	.997946	7129.7	7.687157	16.033585	532.954456		.372902
L11	209189P2_G	G	A.Conservative	2.331887	.998269	6277.1	52.00366	63.374655	619.330386		.372902
L11	210090P15_G	G	A.Conservative	2.390736	.996123	5515.6	19.709287	21.578406	662.376539		.372902
L12	201322P9_G	G	A.Conservative	1.463106	.997039	6445.3	22.085337	30.347554	702.006467		.3075
L12	201694P4_G	G	A.Conservative	1.051428	.997808	5337.5	51.926669	61.095344	645.887071		.3075
L12	208825P7_G	G	A.Conservative	2.147293	.997569	7129.7	8.339496	16.0855	567.04217		.3075
L12	209189P2_G	G	A.Conservative	1.461656	.997772	6277.1	48.833753	65.535559	684.930231		.3075
L12	210090P15_G	G	A.Conservative	1.049189	.997164	5515.6	9.706878	11.709828	668.66936		.3075
L13	201322P9_G	G	A.Conservative	1.43658	.995545	6445.3	23.319055	18.879669	593.029083		.468119
L13	201694P4_G	G	A.Conservative	2.280836	.995492	5337.5	16.639023	18.91712	543.233744		.317748
L13	208825P7_G	G	A.Conservative	1.819977	.999157	7129.7	8.806468	13.643601	671.06661		.468119
L13	209189P2_G	G	A.Conservative	2.088102	.994618	6277.1	9.936379	14.501313	497.175081		.317748
L13	210090P15_G	G	B.Moderate	1.13782	.920333	5515.6	10.864007	7.441696	628.104361		.468119
L14	201322P9_G	G	A.Conservative	3.183592	.998289	6445.3	15.737871	18.169409	611.520394		.378224
L14	201694P4_G	G	A.Conservative	2.628691	.997122	5337.5	38.624908	38.037168	609.574511		.378224
L14	208825P7_G	G	A.Conservative	4.248659	.997802	7129.7	7.206809	13.963626	495.845056		.378224
L14	209189P2_G	G	A.Conservative	3.181348	.99686	6277.1	36.440244	41.071417	591.255339		.378224
L14	210090P15_G	G	B.Moderate	2.267721	.867858	5515.6	15.148707	7.003518	655.012189		.881015
L15	201322P9_G	G	A.Conservative	1.638905	.998128	6445.3	26.407255	34.456759	736.236804		.337011
L15	201694P4_G	G	A.Conservative	1.396056	.996099	5337.5	69.549457	76.792328	687.523186		.337011
L15	208825P7_G	G	A.Conservative	1.686122	.998861	7129.7	8.105471	14.334991	652.247161		.337011
L15	209189P2_G	G	A.Conservative	1.637369	.998991	6277.1	60.625224	77.13587	715.433775		.337011
L15	210090P15_G	G	B.Moderate	1.401629	.883576	5515.6	6.274201	7.118145	718.210436		.337011
L16	201322P9_G	G	A.Conservative	2.889375	.995961	6445.3	30.583704	32.703717	626.86052		.437365
L16	201694P4_G	G	A.Conservative	2.873057	.998941	5337.5	74.298069	68.095211	634.453391		.437365
L16	208825P7_G	G	A.Conservative	2.989666	.997285	7129.7	9.394525	11.949929	564.491286		.437365
L16	209189P2_G	G	A.Conservative	2.892168	.996232	6277.1	72.37676	75.61148	610.193547		.437365
L16	210090P15_G	G	A.Conservative	2.877123	.995082	5515.6	20.044273	18.836476	654.942152		.437365
L17	201322P9_G	G	A.Conservative	2.309796	.997829	6445.3	33.095462	38.44721	670.255283		.382733
L17	201694P4_G	G	A.Conservative	2.513201	.997883	5337.5	73.779518	72.876836	630.184667		.382733
L17	208825P7_G	G	A.Conservative	2.472052	.997481	7129.7	11.888933	15.25334	641.233101		.382733
L17	209189P2_G	G	A.Conservative	2.307892	.998448	6277.1	65.509949	74.268434	652.028362		.382733
L17	210090P15_G	G	A.Conservative	2.516048	.997379	5515.6	13.729823	13.923624	651.192429		.382733
L18	201322P9_G	G	A.Conservative	2.012752	.998727	6445.3	20.897823	24.510777	642.445443		.35849
L18	201694P4_G	G	A.Conservative	1.641418	.9972	5337.5	71.415014	71.817401	635.886099		.35849
L18	208825P7_G	G	A.Conservative	2.192395	.979872	7129.7	6.372205	9.830402	546.527985		.35849
L18	209189P2_G	G	A.Conservative	2.013092	.996727	6277.1	58.336057	66.834633	626.381924		.35849
L18	210090P15_G	G	A.Conservative	1.642635	.994556	5515.6	12.289324	12.666327	669.386898		.35849
L19	201322P9_G	G	A.Conservative	2.462316	.998152	6445.3	21.021118	19.037502	689.556364		.442407
L19	201694P4_G	G	A.Conservative	2.60816	.996819	5337.5	61.928015	46.657087	659.301016		.442407
L19	208825P7_G	G	A.Conservative	2.457853	.997244	7129.7	7.218387	12.556038	707.810505		.442407
L19	209189P2_G	G	A.Conservative	2.467019	.998568	6277.1	50.933577	44.869837	671.245782		.442407
L19	210090P15_G	G	C.Aggressive	2.012173	.981706	5515.6	15.317133	6.472375	630.92283		.946927
L20	201322P9_G	G	A.Conservative	2.547167	.995484	6445.3	18.833206	23.854141	634.162704		.368081
L20	201694P4_G	G	A.Conservative	2.173573	.996953	5337.5	54.749683	59.289131	639.007042		.368081
L20	208825P7_G	G	A.Conservative	2.953603	.998942	7129.7	7.590852	10.758543	514.279808		.368081
L20	209189P2_G	G	A.Conservative	2.545946	.998881	6277.1	47.105843	58.277922	617.820386		.368081
L20	210090P15_G	G	B.Moderate	1.421768	.946823	5515.6	10.913954	7.619199	622.954379		.582819
L21	201322P9_G	G	A.Conservative	1.167908	.996721	6445.3	19.479486	26.666284	712.688452		.324273
L21	201694P4_G	G	A.Conservative	.649547	.996437	5337.5	51.812258	60.905003	663.386491		.324273
L21	208825P7_G	G	A.Conservative	1.556297	.994507	7129.7	5.475002	11.368135	624.981448		.324273
L21	209189P2_G	G	A.Conservative	1.169696	.997852	6277.1	48.302799	64.614083	692.853354		.324273
L21	210090P15_G	G	A.Conservative	.645953	.957814	5515.6	8.0034	9.641337	695.580811		.324273
L22	201322P9_G	G	A.Conservative	1.631704	.997365	6445.3	21.561299	23.055368	651.868599		.35852
L22	201694P4_G	G	A.Conservative	1.424787	.998283	5337.5	60.66364	54.949224	631.025561		.35852
L22	208825P7_G	G	A.Conservative	2.065704	.998286	7129.7	6.840268	16.370151	485.035487		.35852
L22	209189P2_G	G	A.Conservative	1.63499	.99862	6277.1	50.697673	52.845442	631.713601		.35852
L22	210090P15_G	G	A.Conservative	1.424967	.995314	5515.6	17.743836	16.503824	661.927687		.35852
L23	201322P9_G	G	A.Conservative	2.234579	.994974	6445.3	42.674262	44.893387	643.40345		.405879
L23	201694P4_G	G	A.Conservative	2.022509	.997369	5337.5	55.121275	49.132212	673.084978		.405879
L23	208825P7_G	G	A.Conservative	2.660942	.998526	7129.7	15.119851	17.613853	571.569793		.405879
L23	209189P2_G	G	A.Conservative	2.121122	.997562	6277.1	35.566141	36.492179	691.154634		.405879
L23	210090P15_G	NOCALL	D.Low Probability	1.681071	.18405	5515.6	2.311353	1.220375	642.720973		.722133
L24	201322P9_G	G	A.Conservative	.189174	.908017	6445.3	10.749326	9.120579	698.681016		.534908
L24	201694P4_G	NOCALL	D.Low Probability	.093883	.458266	5337.5	6.660672	2.86949	640.920462		.876831
L24	208825P7_G	NOCALL	I.Bad Spectrum	0	0	0	0	0	0		0
L24	209189P2_G	G	A.Conservative	.281448	.895845	6277.1	10.893192	9.004508	671.30584		.534908
L24	210090P15_G	NOCALL	D.Low Probability	.221105	.473278	5515.6	6.550998	2.906613	638.288985		.876831
M01	201322P9_G	G	A.Conservative	.071166	.995039	6445.3	19.883962	33.89511	616.267405		.317964
M01	201694P4_G	G	A.Conservative	.112991	.997546	5337.5	36.933824	54.126592	564.156521		.317964
M01	208825P7_G	G	A.Conservative	.904477	.998194	7129.7	9.782768	18.207434	577.658938		.317964
M01	209189P2_G	G	A.Conservative	.074365	.997642	6277.1	38.75868	64.623646	599.013253		.317964
M01	210090P15_G	G	A.Conservative	.113691	.991943	5515.6	7.70967	11.587732	590.115054		.317964
M02	201322P9_G	G	A.Conservative	1.283208	.998862	6445.3	26.689355	25.326248	636.575724		.341069
M02	201694P4_G	G	A.Conservative	.320524	.996531	5337.5	19.54032	12.666842	615.530188		.535644
M02	208825P7_G	G	A.Conservative	1.721009	.997852	7129.7	14.498489	18.36228	591.514273		.341069
M02	209189P2_G	G	A.Conservative	.988002	.950657	6277.1	10.373488	9.570634	643.234338		.341069
M02	210090P15_G	NOCALL	I.Bad Spectrum	0	0	0	0	0	0		0
M03	201322P9_G	G	A.Conservative	1.299397	.996579	6445.3	23.187515	29.056973	708.532808		.331013
M03	201694P4_G	G	A.Conservative	1.048289	.995574	5337.5	50.418869	52.935329	626.370311		.331013
M03	208825P7_G	G	A.Conservative	1.469897	.997955	7129.7	9.004266	14.11644	586.236258		.331013
M03	209189P2_G	G	A.Conservative	1.305234	.998146	6277.1	45.318829	55.301564	693.008014		.331013
M03	210090P15_G	G	A.Conservative	1.060289	.997384	5515.6	12.20848	13.193478	655.406279		.331013
M04	201322P9_G	G	A.Conservative	.670224	.996619	6445.3	5.144703	13.666472	694.451244		.262136
M04	201694P4_G	G	A.Conservative	1.357788	.997446	5337.5	11.34651	19.39461	700.191191		.262136
M04	208825P7_G	G	A.Conservative	1.049804	.996344	7129.7	5.404572	10.774739	505.893794		.396796
M04	209189P2_G	G	A.Conservative	.647937	.99858	6277.1	7.142267	19.160902	672.696983		.262136
M04	210090P15_G	NOCALL	D.Low Probability	.077132	.610175	5515.6	4.29524	3.776781	638.287748		.493233
M05	201322P9_G	G	A.Conservative	-.211906	.998404	6445.3	30.384677	39.111985	722.95075		.330197
M05	201694P4_G	G	A.Conservative	.040902	.997952	5337.5	61.534265	67.355908	655.515689		.330197
M05	208825P7_G	G	A.Conservative	.107489	.997403	7129.7	13.526591	19.247549	633.613931		.330197
M05	209189P2_G	G	A.Conservative	-.211823	.997808	6277.1	69.772824	87.624404	705.969137		.330197
M05	210090P15_G	G	A.Conservative	.041148	.99662	5515.6	12.681257	14.250392	681.154571		.330197
M06	201322P9_G	G	A.Conservative	-.954317	.996739	6445.3	17.666651	24.440175	737.563004		.317636
M06	201694P4_G	G	A.Conservative	-.509744	.995111	5337.5	40.806437	47.614521	654.480748		.317636
M06	208825P7_G	G	A.Conservative	-.896493	.997332	7129.7	5.722955	12.201779	637.473113		.317636
M06	209189P2_G	G	A.Conservative	-.947312	.996907	6277.1	37.930014	51.151491	716.995553		.317636
M06	210090P15_G	G	A.Conservative	-.497921	.902419	5515.6	7.581134	9.094937	680.423098		.317636
M07	201322P9_G	G	A.Conservative	-1.420532	.999023	6445.3	13.112199	22.693938	699.775937		.287937
M07	201694P4_G	G	A.Conservative	-1.446918	.99687	5337.5	30.28435	45.252077	666.091366		.287937
M07	208825P7_G	G	A.Conservative	-.664072	.997408	7129.7	4.836275	13.762598	677.907949		.287937
M07	209189P2_G	G	A.Conservative	-1.42096	.998163	6277.1	32.678793	55.32264	681.351242		.287937
M07	210090P15_G	G	B.Moderate	-1.257844	.936917	5515.6	7.69786	7.559963	655.901199		.426369
M08	201322P9_G	G	A.Conservative	1.078492	.993082	6445.3	18.307883	23.069319	662.23918		.356146
M08	201694P4_G	G	A.Conservative	.713605	.996222	5337.5	51.000715	54.656562	643.991824		.356146
M08	208825P7_G	G	A.Conservative	2.07325	.999124	7129.7	5.323839	11.287208	473.714911		.356146
M08	209189P2_G	G	A.Conservative	1.083347	.998874	6277.1	44.833194	55.135902	655.435928		.356146
M08	210090P15_G	G	A.Conservative	.698597	.99238	5515.6	9.075948	9.98562	672.684872		.356146
M09	201322P9_G	G	A.Conservative	-.082208	.995123	6445.3	12.124135	16.068173	660.351305		.33746
M09	201694P4_G	G	A.Conservative	-.424042	.99734	5337.5	34.704177	39.595636	598.413781		.33746
M09	208825P7_G	G	A.Conservative	1.204489	.906452	7129.7	4.361225	9.102286	569.680338		.33746
M09	209189P2_G	G	A.Conservative	-.078971	.998917	6277.1	26.15226	33.880776	644.359207		.33746
M09	210090P15_G	G	A.Conservative	-.429884	.995999	5515.6	9.844911	11.506133	629.020451		.33746
M10	201322P9_G	G	A.Conservative	2.018304	.997643	6445.3	19.215335	24.968381	655.339303		.350352
M10	201694P4_G	G	A.Conservative	1.77298	.998019	5337.5	56.885206	63.773351	635.031034		.350352
M10	208825P7_G	G	A.Conservative	2.260516	.988617	7129.7	6.937232	9.906321	579.714395		.350352
M10	209189P2_G	G	A.Conservative	2.023221	.997561	6277.1	48.74554	61.937812	638.627715		.350352
M10	210090P15_G	G	A.Conservative	1.776645	.849415	5515.6	7.438221	8.539159	660.806784		.350352
M11	201322P9_G	G	A.Conservative	1.025768	.996458	6445.3	17.006712	22.897579	745.28861		.344104
M11	201694P4_G	G	A.Conservative	.764387	.997914	5337.5	42.949629	48.764753	655.369664		.344104
M11	208825P7_G	G	A.Conservative	.796169	.996067	7129.7	7.010298	13.432406	609.07504		.344104
M11	209189P2_G	G	A.Conservative	1.019815	.998303	6277.1	37.574096	49.325245	725.828288		.344104
M11	210090P15_G	G	A.Conservative	.756427	.908822	5515.6	7.838953	9.152833	677.794352		.344104
M12	201322P9_G	G	A.Conservative	-.489324	.996468	6445.3	11.575407	17.533485	781.265745		.328594
M12	201694P4_G	G	A.Conservative	.06648	.998582	5337.5	31.47093	41.153477	722.670499		.328594
M12	208825P7_G	G	A.Conservative	-1.181801	.837584	7129.7	4.007148	8.421825	721.010313		.328594
M12	209189P2_G	G	A.Conservative	-.483666	.998239	6277.1	25.250704	37.41573	757.79091		.328594
M12	210090P15_G	G	A.Conservative	.064906	.995644	5515.6	9.682272	12.970205	747.559675		.328594
M13	201322P9_G	G	A.Conservative	1.262551	.997289	6445.3	16.941726	16.866977	611.928173		.396686
M13	201694P4_G	G	A.Conservative	1.004838	.997927	5337.5	52.598181	43.634686	633.176094		.396686
M13	208825P7_G	G	A.Conservative	1.457892	.998272	7129.7	7.914151	11.437262	661.620503		.396686
M13	209189P2_G	G	A.Conservative	1.257939	.996603	6277.1	43.916742	42.538992	593.372834		.396686
M13	210090P15_G	G	A.Conservative	.942619	.991132	5515.6	15.093922	11.317221	621.649028		.59035
M14	201322P9_G	G	A.Conservative	.673008	.998117	6445.3	18.579808	23.856901	723.295329		.337703
M14	201694P4_G	G	A.Conservative	.111391	.998587	5337.5	51.978074	56.169502	668.576904		.337703
M14	208825P7_G	G	A.Conservative	2.521703	.998294	7129.7	5.817504	12.386186	620.451914		.337703
M14	209189P2_G	G	A.Conservative	.670866	.996981	6277.1	45.415075	56.819839	702.660559		.337703
M14	210090P15_G	G	A.Conservative	.117758	.99564	5515.6	10.701634	11.89535	705.988971		.337703
M15	201322P9_G	G	A.Conservative	.191939	.996228	6445.3	16.999833	29.812225	709.264758		.302831
M15	201694P4_G	G	A.Conservative	.357476	.99837	5337.5	38.853693	58.394998	632.534921		.302831
M15	208825P7_G	G	A.Conservative	.106401	.996882	7129.7	6.400588	13.776673	600.16182		.302831
M15	209189P2_G	G	A.Conservative	.192044	.995959	6277.1	40.515254	69.459877	690.187356		.302831
M15	210090P15_G	G	A.Conservative	.362242	.991707	5515.6	6.461808	9.964032	653.865059		.302831
M16	201322P9_G	G	A.Conservative	.753603	.997984	6445.3	25.64402	34.603759	729.740757		.319422
M16	201694P4_G	G	A.Conservative	.818755	.997252	5337.5	75.397359	85.802195	652.332341		.319422
M16	208825P7_G	G	A.Conservative	.94095	.999059	7129.7	8.107073	16.544795	680.377875		.319422
M16	209189P2_G	G	A.Conservative	.755588	.998355	6277.1	65.374254	85.974821	708.199325		.319422
M16	210090P15_G	G	A.Conservative	.818529	.997495	5515.6	13.444125	15.728773	673.334877		.319422
M17	201322P9_G	G	A.Conservative	-.846779	.997498	6445.3	23.855591	33.660981	753.135802		.309704
M17	201694P4_G	G	A.Conservative	-1.060457	.998219	5337.5	55.666587	65.74421	702.497204		.309704
M17	208825P7_G	G	A.Conservative	-.81226	.996714	7129.7	8.189168	16.733474	637.729236		.309704
M17	209189P2_G	G	A.Conservative	-.845444	.99834	6277.1	61.957225	85.137069	732.886045		.309704
M17	210090P15_G	G	A.Conservative	-1.071069	.995353	5515.6	9.470466	11.515386	731.586659		.309704
M18	201322P9_G	G	A.Conservative	-2.476614	.998199	6445.3	17.409904	27.388323	723.997486		.280474
M18	201694P4_G	G	A.Conservative	-2.826249	.99605	5337.5	25.834793	34.963383	599.331508		.280474
M18	208825P7_G	G	A.Conservative	-1.593149	.997599	7129.7	6.58261	12.447525	632.451361		.280474
M18	209189P2_G	G	A.Conservative	-2.476081	.998197	6277.1	24.805323	38.135529	705.361889		.280474
M18	210090P15_G	G	A.Conservative	-2.826296	.86559	5515.6	6.276935	8.703436	630.0059		.280474
M19	201322P9_G	G	A.Conservative	1.876019	.994328	6445.3	24.477006	27.009181	607.449842		.379646
M19	201694P4_G	G	A.Conservative	1.490981	.99623	5337.5	80.991561	75.504867	609.391784		.379646
M19	208825P7_G	G	A.Conservative	2.654991	.998934	7129.7	7.708424	11.124738	483.781221		.379646
M19	209189P2_G	G	A.Conservative	1.887119	.99731	6277.1	62.630371	67.36354	594.516461		.379646
M19	210090P15_G	G	A.Conservative	1.494235	.968895	5515.6	10.163083	9.736311	637.056523		.379646
M20	201322P9_G	G	A.Conservative	1.915957	.995904	6445.3	22.407805	23.98191	609.481497		.411484
M20	201694P4_G	G	A.Conservative	1.46511	.997983	5337.5	67.769038	60.877199	603.922378		.411484
M20	208825P7_G	G	A.Conservative	3.006123	.998621	7129.7	7.383592	15.557972	523.176516		.411484
M20	209189P2_G	G	A.Conservative	1.915333	.996909	6277.1	55.448838	57.814461	592.802839		.411484
M20	210090P15_G	NOCALL	D.Low Probability	1.319098	.302095	5515.6	3.47831	1.940257	637.604921		.796882
M21	201322P9_G	G	A.Conservative	-.206934	.995626	6445.3	18.642895	26.359426	724.872061		.338202
M21	201694P4_G	G	A.Conservative	-.038635	.997282	5337.5	45.984046	55.551565	652.517231		.338202
M21	208825P7_G	G	A.Conservative	1.005019	.997821	7129.7	7.255364	14.664794	633.043809		.338202
M21	209189P2_G	G	A.Conservative	-.206237	.998873	6277.1	43.33224	59.837683	707.010306		.338202
M21	210090P15_G	G	B.Moderate	.136775	.910224	5515.6	10.738081	7.350227	669.100285		.638259
M22	201322P9_G	G	A.Conservative	1.712333	.995315	6445.3	18.659179	28.781405	697.140129		.318227
M22	201694P4_G	G	A.Conservative	1.280887	.996523	5337.5	54.042287	71.839889	626.204792		.318227
M22	208825P7_G	G	A.Conservative	2.083816	.990423	7129.7	5.74923	9.948286	530.256918		.318227
M22	209189P2_G	G	A.Conservative	1.703852	.996705	6277.1	44.196136	66.661977	676.474422		.318227
M22	210090P15_G	G	C.Aggressive	.724379	.974732	5515.6	12.308443	5.872239	617.432056		.853628
M23	201322P9_G	G	A.Conservative	-1.564971	.99918	6445.3	11.702579	17.945947	704.628998		.302757
M23	201694P4_G	G	A.Conservative	-1.452629	.996409	5337.5	30.620942	40.179463	684.674156		.302757
M23	208825P7_G	G	A.Conservative	-1.572875	.961029	7129.7	4.592234	9.660925	538.176295		.302757
M23	209189P2_G	G	A.Conservative	-1.559499	.998504	6277.1	33.555371	50.266266	678.124087		.302757
M23	210090P15_G	NOCALL	I.Bad Spectrum	0	0	0	0	0	0		0
M24	201322P9_G	G	A.Conservative	-1.236342	.826359	6445.3	6.479021	8.296772	671.187995		.326993
M24	201694P4_G	NOCALL	D.Low Probability	-2.333584	.530381	5337.5	5.180786	3.263027	551.808872		.6611
M24	208825P7_G	NOCALL	I.Bad Spectrum	0	0	0	0	0	0		0
M24	209189P2_G	G	A.Conservative	-1.794629	.857214	6277.1	8.434097	8.618293	617.691959		.406431
M24	210090P15_G	NOCALL	I.Bad Spectrum	0	0	0	0	0	0		0
N01	201322P9_G	G	A.Conservative	2.1048	.998066	6445.3	31.85591	32.751829	589.349639		.403236
N01	201694P4_G	G	A.Conservative	1.791174	.996388	5337.5	75.763942	66.599133	609.863496		.403236
N01	208825P7_G	G	A.Conservative	2.975117	.997346	7129.7	13.752361	15.914873	577.99717		.403236
N01	209189P2_G	G	A.Conservative	2.092751	.995433	6277.1	62.840868	63.083305	565.779696		.403236
N01	210090P15_G	G	A.Conservative	1.801886	.997604	5515.6	26.57048	23.949085	632.812679		.403236
N02	201322P9_G	G	A.Conservative	2.118691	.99645	6445.3	36.48502	40.478084	667.851722		.394889
N02	201694P4_G	G	A.Conservative	1.632967	.993271	5337.5	38.009713	35.867323	643.108325		.394889
N02	208825P7_G	G	A.Conservative	2.903712	.998157	7129.7	17.410618	21.336839	647.596507		.394889
N02	209189P2_G	G	A.Conservative	1.985766	.997659	6277.1	18.713319	20.260997	649.320305		.394889
N02	210090P15_G	NOCALL	D.Low Probability	1.751322	.183551	5515.6	2.588641	1.234495	592.387675		.817321
N03	201322P9_G	G	A.Conservative	2.032074	.995368	6445.3	25.322958	27.458995	678.998253		.38917
N03	201694P4_G	G	A.Conservative	1.861358	.99819	5337.5	54.330587	49.836288	645.511495		.38917
N03	208825P7_G	G	A.Conservative	2.599904	.998175	7129.7	9.126142	18.631698	658.313626		.38917
N03	209189P2_G	G	A.Conservative	2.030105	.998684	6277.1	48.561778	51.345453	658.193861		.38917
N03	210090P15_G	G	A.Conservative	1.876513	.997379	5515.6	11.695206	11.021847	673.073165		.38917
N04	201322P9_G	G	A.Conservative	1.453227	.996801	6445.3	27.004517	32.026726	724.033207		.368814
N04	201694P4_G	G	A.Conservative	.796847	.997087	5337.5	60.288731	60.923573	637.571827		.368814
N04	208825P7_G	G	A.Conservative	2.547841	.997933	7129.7	8.63088	13.062547	650.498851		.368814
N04	209189P2_G	G	A.Conservative	1.443204	.99858	6277.1	49.961215	57.83805	706.435652		.368814
N04	210090P15_G	G	A.Conservative	.798133	.998083	5515.6	15.258832	15.823418	663.955024		.368814
N05	201322P9_G	G	A.Conservative	1.348736	.997597	6445.3	21.176154	28.168829	730.263157		.313288
N05	201694P4_G	G	A.Conservative	1.056264	.998584	5337.5	52.769013	60.048798	650.72313		.313288
N05	208825P7_G	G	A.Conservative	1.610785	.998554	7129.7	8.114233	13.244551	642.159155		.313288
N05	209189P2_G	G	A.Conservative	1.350364	.998126	6277.1	49.315629	64.057895	710.568784		.313288
N05	210090P15_G	G	A.Conservative	1.056135	.997749	5515.6	13.650659	15.928859	678.72916		.313288
N06	201322P9_G	G	A.Conservative	-.608614	.996526	6445.3	11.605173	19.040877	702.918631		.327058
N06	201694P4_G	G	A.Conservative	-.576238	.99905	5337.5	31.866628	44.881086	645.552652		.327058
N06	208825P7_G	G	A.Conservative	.485363	.95755	7129.7	3.906288	9.618707	526.984515		.327058
N06	209189P2_G	G	A.Conservative	-.612338	.998063	6277.1	34.346032	55.10466	690.177671		.327058
N06	210090P15_G	G	B.Moderate	-.858533	.898603	5515.6	9.354247	7.241636	654.180033		.542376
N07	201322P9_G	G	A.Conservative	2.325673	.994794	6445.3	22.848051	22.381749	666.042266		.41435
N07	201694P4_G	G	A.Conservative	2.244954	.998335	5337.5	59.70571	49.018373	659.389319		.41435
N07	208825P7_G	G	A.Conservative	2.666153	.998294	7129.7	9.64095	10.816855	649.565153		.41435
N07	209189P2_G	G	A.Conservative	2.328808	.998022	6277.1	46.351715	44.213064	648.915788		.41435
N07	210090P15_G	G	A.Conservative	2.245085	.996057	5515.6	21.72602	18.355004	686.10963		.41435
N08	201322P9_G	G	A.Conservative	1.835349	.99348	6445.3	9.140805	12.140728	584.180092		.302187
N08	201694P4_G	G	A.Conservative	1.279143	.998337	5337.5	26.885021	30.176174	578.663347		.302187
N08	208825P7_G	G	A.Conservative	2.139748	.99765	7129.7	9.213253	14.011702	587.709641		.474411
N08	209189P2_G	G	A.Conservative	1.838518	.997707	6277.1	19.313398	25.001175	561.697491		.302187
N08	210090P15_G	G	A.Conservative	1.031111	.939562	5515.6	11.722958	9.464035	632.732949		.474411
N09	201322P9_G	G	A.Conservative	2.283457	.996893	6445.3	15.23225	23.068603	679.02157		.337014
N09	201694P4_G	G	A.Conservative	1.741713	.997974	5337.5	39.415018	50.262097	621.354363		.337014
N09	208825P7_G	G	A.Conservative	3.664903	.998605	7129.7	5.673317	12.11664	664.521453		.337014
N09	209189P2_G	G	A.Conservative	2.279833	.997866	6277.1	32.703513	48.302608	659.967487		.337014
N09	210090P15_G	G	A.Conservative	1.726849	.987927	5515.6	8.761218	11.497938	650.268442		.337014
N10	201322P9_G	G	A.Conservative	2.227541	.997248	6445.3	23.124246	33.61231	662.958989		.323834
N10	201694P4_G	G	A.Conservative	1.580417	.997367	5337.5	28.334383	35.450236	578.290661		.323834
N10	208825P7_G	G	A.Conservative	2.363769	.997853	7129.7	9.783765	15.588931	591.57088		.323834
N10	209189P2_G	G	A.Conservative	2.228053	.99568	6277.1	26.347025	37.441819	647.098468		.323834
N10	210090P15_G	G	B.Moderate	1.573511	.994194	5515.6	6.227937	7.983517	595.780154		.323834
N11	201322P9_G	G	A.Conservative	2.429574	.927162	6445.3	7.51678	9.345562	611.913088		.34636
N11	201694P4_G	G	A.Conservative	2.605931	.998779	5337.5	19.915202	22.43302	613.137645		.34636
N11	208825P7_G	G	B.Moderate	1.898962	.934225	7129.7	3.543217	7.525635	399.433365		.34636
N11	209189P2_G	G	A.Conservative	2.437457	.9969	6277.1	15.828948	20.264359	595.327989		.34636
N11	210090P15_G	G	A.Conservative	2.603589	.995998	5515.6	11.730812	12.637848	627.756061		.34636
N12	201322P9_G	G	A.Conservative	-1.359002	.997391	6445.3	9.553318	16.356394	790.701577		.282661
N12	201694P4_G	G	A.Conservative	-1.213561	.99872	5337.5	27.453711	40.41859	666.623481		.282661
N12	208825P7_G	G	A.Conservative	-1.311599	.995202	7129.7	3.636705	10.548436	497.482463		.282661
N12	209189P2_G	G	A.Conservative	-1.358678	.998215	6277.1	21.169045	35.429062	766.778475		.282661
N12	210090P15_G	G	A.Conservative	-1.215234	.998059	5515.6	9.525589	14.372866	691.612276		.282661
N13	201322P9_G	G	A.Conservative	1.483849	.998361	6445.3	19.16419	22.819077	678.78829		.341674
N13	201694P4_G	G	A.Conservative	1.308422	.998983	5337.5	54.886276	55.539271	628.717827		.341674
N13	208825P7_G	G	A.Conservative	1.867521	.996157	7129.7	8.071213	12.452818	533.472986		.341674
N13	209189P2_G	G	A.Conservative	1.483366	.998881	6277.1	45.5795	52.944475	661.455511		.341674
N13	210090P15_G	G	A.Conservative	1.305901	.986726	5515.6	9.563341	9.933212	650.288868		.341674
N14	201322P9_G	G	A.Conservative	2.675514	.997341	6445.3	18.277081	20.624279	645.415917		.363784
N14	201694P4_G	G	A.Conservative	2.407012	.998912	5337.5	42.407514	40.287148	612.871999		.363784
N14	208825P7_G	G	A.Conservative	2.879254	.998559	7129.7	6.806634	15.486716	516.079588		.363784
N14	209189P2_G	G	A.Conservative	2.672195	.99815	6277.1	37.8075	41.562681	628.666387		.363784
N14	210090P15_G	G	A.Conservative	.963738	.994606	5515.6	12.970764	10.684313	605.221239		.488336
N15	201322P9_G	G	A.Conservative	1.789361	.994404	6445.3	26.414445	23.065612	591.883407		.473447
N15	201694P4_G	G	A.Conservative	1.721665	.99753	5337.5	15.683567	19.010934	596.854713		.301156
N15	208825P7_G	G	A.Conservative	2.572021	.933357	7129.7	8.286765	9.385737	437.329001		.473447
N15	209189P2_G	G	A.Conservative	1.207026	.997297	6277.1	12.926623	19.249731	641.386717		.301156
N15	210090P15_G	G	A.Conservative	1.535372	.996929	5515.6	16.060824	12.261747	615.011897		.473447
N16	201322P9_G	G	A.Conservative	1.705629	.989522	6445.3	20.06282	20.298944	636.448978		.461763
N16	201694P4_G	G	A.Conservative	1.305931	.996236	5337.5	55.450275	47.203519	624.414318		.461763
N16	208825P7_G	G	A.Conservative	2.579569	.99851	7129.7	7.620946	16.083146	559.56332		.461763
N16	209189P2_G	G	A.Conservative	1.709258	.996796	6277.1	47.762322	47.097507	618.614677		.461763
N16	210090P15_G	G	A.Conservative	1.313377	.996624	5515.6	19.757929	17.304589	648.248199		.461763
N17	201322P9_G	G	A.Conservative	.552096	.997446	6445.3	18.536217	25.94054	729.612017		.346878
N17	201694P4_G	G	A.Conservative	.377151	.998645	5337.5	54.416396	65.069846	643.696405		.346878
N17	208825P7_G	G	A.Conservative	1.151496	.998611	7129.7	5.857716	14.953003	613.660012		.346878
N17	209189P2_G	G	A.Conservative	.555558	.998771	6277.1	45.565092	62.289585	707.746358		.346878
N17	210090P15_G	G	A.Conservative	.369589	.993105	5515.6	11.336152	13.909482	672.458226		.346878
N18	201322P9_G	G	A.Conservative	-1.118153	.997554	6445.3	16.456518	28.906364	767.37726		.280665
N18	201694P4_G	G	A.Conservative	-.787948	.997559	5337.5	52.196567	79.448341	706.293615		.280665
N18	208825P7_G	G	A.Conservative	-.65143	.996189	7129.7	4.692115	12.08761	610.007778		.280665
N18	209189P2_G	G	A.Conservative	-1.118691	.997969	6277.1	46.039617	79.147648	747.280957		.280665
N18	210090P15_G	G	A.Conservative	-.783429	.993314	5515.6	15.166768	23.630957	735.357121		.280665
N19	201322P9_G	G	A.Conservative	1.305348	.996399	6445.3	18.616002	15.119113	576.047868		.523949
N19	201694P4_G	G	A.Conservative	1.684011	.998495	5337.5	8.795492	15.517126	532.888534		.286018
N19	208825P7_G	G	A.Conservative	1.92012	.998026	7129.7	6.28393	10.492226	505.120273		.523949
N19	209189P2_G	G	A.Conservative	1.944368	.995781	6277.1	5.470885	11.638782	432.251164		.286018
N19	210090P15_G	G	A.Conservative	1.112049	.991155	5515.6	17.447575	12.272481	624.0825		.523949
N20	201322P9_G	G	A.Conservative	1.81183	.993655	6445.3	18.142196	20.943293	625.905595		.391915
N20	201694P4_G	G	A.Conservative	1.367246	.997057	5337.5	48.323975	47.976592	630.4952		.391915
N20	208825P7_G	G	A.Conservative	2.71465	.997303	7129.7	7.193377	11.666609	604.787479		.391915
N20	209189P2_G	G	A.Conservative	1.818443	.996903	6277.1	37.320556	42.104574	607.075553		.391915
N20	210090P15_G	NOCALL	D.Low Probability	1.623066	.771046	5515.6	11.174491	4.701556	644.683396		.864257
N21	201322P9_G	G	A.Conservative	1.280607	.997496	6445.3	24.797203	32.253062	667.061911		.328333
N21	201694P4_G	G	A.Conservative	1.13435	.998605	5337.5	78.619219	86.558558	648.825828		.328333
N21	208825P7_G	G	A.Conservative	1.46937	.999173	7129.7	7.893127	13.369109	702.948262		.328333
N21	209189P2_G	G	A.Conservative	1.285844	.998609	6277.1	60.274655	76.453133	650.114817		.328333
N21	210090P15_G	G	A.Conservative	1.132019	.997533	5515.6	9.303798	10.524881	676.595633		.328333
N22	201322P9_G	G	A.Conservative	-.012451	.997633	6445.3	22.545334	18.417404	628.825305		.456004
N22	201694P4_G	G	A.Conservative	3.24424	.999119	5337.5	13.330961	13.047289	572.24157		.326991
N22	208825P7_G	G	A.Conservative	1.556929	.999726	7129.7	8.274102	16.51936	572.438898		.456004
N22	209189P2_G	G	A.Conservative	3.114164	.995163	6277.1	9.046726	13.737836	481.015473		.326991
N22	210090P15_G	G	A.Conservative	.409456	.813183	5515.6	13.444963	8.249489	601.135126		.601856
N23	201322P9_G	G	A.Conservative	.929188	.99595	6445.3	17.447851	18.339671	562.220947		.391299
N23	201694P4_G	G	A.Conservative	.470461	.998503	5337.5	35.516178	30.939478	553.557206		.391299
N23	208825P7_G	G	A.Conservative	1.919732	.999352	7129.7	9.97978	12.012659	553.094279		.391299
N23	209189P2_G	G	A.Conservative	1.049743	.997172	6277.1	14.971133	15.301557	564.815751		.391299
N23	210090P15_G	NOCALL	I.Bad Spectrum	0	0	0	0	0	0		0
N24	201322P9_G	G	A.Conservative	-1.461947	.942368	6445.3	7.202515	9.492874	819.276519		.383409
N24	201694P4_G	NOCALL	D.Low Probability	-1.285169	.465999	5337.5	3.235616	2.879508	689.208487		.545371
N24	208825P7_G	NOCALL	I.Bad Spectrum	0	0	0	0	0	0		0
N24	209189P2_G	G	A.Conservative	-.700416	.995674	6277.1	6.021029	10.433022	793.614958		.283219
N24	210090P15_G	NOCALL	I.Bad Spectrum	0	0	0	0	0	0		0
O01	201322P9_G	G	A.Conservative	2.454946	.997252	6445.3	29.79295	24.056015	594.806805		.477024
O01	201694P4_G	G	A.Conservative	2.320679	.998697	5337.5	77.187498	52.830955	588.058787		.477024
O01	208825P7_G	G	A.Conservative	2.925511	.998022	7129.7	12.252273	14.215573	496.777158		.477024
O01	209189P2_G	G	A.Conservative	2.456744	.998066	6277.1	58.962954	46.421157	578.333052		.477024
O01	210090P15_G	G	A.Conservative	2.329468	.996915	5515.6	15.055789	10.580688	608.997651		.477024
O02	201322P9_G	G	A.Conservative	2.83005	.997241	6445.3	39.163511	43.267179	650.056593		.390854
O02	201694P4_G	G	A.Conservative	2.175104	.996378	5337.5	24.729629	23.162133	669.074504		.390854
O02	208825P7_G	G	A.Conservative	3.373996	.998135	7129.7	17.949443	21.943245	573.012363		.390854
O02	209189P2_G	G	A.Conservative	2.705047	.997035	6277.1	13.536371	14.58511	720.604969		.390854
O02	210090P15_G	NOCALL	D.Low Probability	2.249202	.16298	5515.6	2.581736	1.073414	632.314758		.738154
O03	201322P9_G	G	A.Conservative	3.663212	.998207	6445.3	28.709773	31.997791	579.641576		.413182
O03	201694P4_G	G	A.Conservative	3.316714	.998824	5337.5	67.267492	64.004484	606.809292		.413182
O03	208825P7_G	G	A.Conservative	4.96088	.998047	7129.7	11.723105	16.988381	550.788983		.413182
O03	209189P2_G	G	A.Conservative	3.664275	.996858	6277.1	48.504686	52.790998	564.427243		.413182
O03	210090P15_G	G	B.Moderate	2.624737	.969159	5515.6	11.680108	7.808793	598.169649		.621541
O04	201322P9_G	G	A.Conservative	3.021879	.996528	6445.3	23.908269	23.798149	597.054105		.417962
O04	201694P4_G	G	A.Conservative	2.564544	.998139	5337.5	60.097963	50.561599	618.286647		.417962
O04	208825P7_G	G	A.Conservative	3.226228	.996146	7129.7	9.539901	11.435122	537.761063		.417962
O04	209189P2_G	G	A.Conservative	3.017546	.994998	6277.1	44.881355	43.554104	578.849556		.417962
O04	210090P15_G	G	B.Moderate	1.697163	.872604	5515.6	10.972959	7.059628	605.974187		.555349
O05	201322P9_G	G	A.Conservative	4.024181	.994439	6445.3	12.355541	16.070003	590.568793		.368558
O05	201694P4_G	G	A.Conservative	3.355735	.998766	5337.5	32.038841	35.797035	627.933282		.368558
O05	208825P7_G	G	A.Conservative	5.70487	.870559	7129.7	4.889356	8.738886	448.625208		.368558
O05	209189P2_G	G	A.Conservative	4.026039	.998532	6277.1	23.533352	29.919152	575.478998		.368558
O05	210090P15_G	G	A.Conservative	3.379894	.996851	5515.6	11.896666	13.624717	650.246248		.368558
O06	201322P9_G	G	A.Conservative	-.131594	.997332	6445.3	22.509533	31.453653	669.409525		.30906
O06	201694P4_G	G	A.Conservative	-.247141	.994677	5337.5	43.172401	51.934477	603.572981		.30906
O06	208825P7_G	G	A.Conservative	.509751	.995522	7129.7	9.136935	14.028312	604.36676		.30906
O06	209189P2_G	G	A.Conservative	-.12382	.997081	6277.1	48.279933	65.940263	652.469635		.30906
O06	210090P15_G	G	A.Conservative	-.247024	.996776	5515.6	13.902581	17.129631	625.476136		.30906
O07	201322P9_G	G	A.Conservative	1.784077	.994949	6445.3	25.415969	25.053309	615.157494		.402704
O07	201694P4_G	G	A.Conservative	1.575284	.997976	5337.5	72.241122	60.412714	607.723627		.402704
O07	208825P7_G	G	A.Conservative	2.336789	.998739	7129.7	9.904465	15.673118	627.737973		.402704
O07	209189P2_G	G	A.Conservative	1.790535	.996866	6277.1	58.321718	56.058625	603.820033		.402704
O07	210090P15_G	G	A.Conservative	1.586159	.996717	5515.6	16.084092	13.809332	633.191632		.402704
O08	201322P9_G	G	A.Conservative	1.473357	.996368	6445.3	12.645352	15.919677	669.57647		.338954
O08	201694P4_G	G	A.Conservative	1.424172	.998313	5337.5	29.774895	31.119918	585.622232		.338954
O08	208825P7_G	G	A.Conservative	2.487869	.998733	7129.7	5.114667	12.524616	541.167359		.338954
O08	209189P2_G	G	A.Conservative	1.473311	.99767	6277.1	26.135379	32.004584	650.432675		.338954
O08	210090P15_G	G	A.Conservative	1.421109	.994921	5515.6	9.970307	10.74391	601.407478		.338954
O09	201322P9_G	G	A.Conservative	2.706276	.999171	6445.3	23.620614	30.022561	697.496919		.335133
O09	201694P4_G	G	A.Conservative	2.624307	.996814	5337.5	43.380448	46.455176	632.72195		.335133
O09	208825P7_G	G	A.Conservative	3.190588	.999461	7129.7	9.701897	18.990526	541.053919		.335133
O09	209189P2_G	G	A.Conservative	2.706899	.998665	6277.1	38.54986	47.745457	679.013626		.335133
O09	210090P15_G	G	A.Conservative	2.617542	.99687	5515.6	13.339261	14.687538	656.199		.335133
O10	201322P9_G	G	A.Conservative	1.648954	.998422	6445.3	20.510479	26.002149	701.821423		.348015
O10	201694P4_G	G	A.Conservative	1.607658	.997624	5337.5	55.113124	59.040891	630.223583		.348015
O10	208825P7_G	G	A.Conservative	3.060959	.998627	7129.7	7.416171	14.288274	526.422034		.348015
O10	209189P2_G	G	A.Conservative	1.656604	.998285	6277.1	44.591553	55.114145	681.038899		.348015
O10	210090P15_G	NOCALL	I.Bad Spectrum	0	0	0	0	0	0		0
O11	201322P9_G	G	A.Conservative	1.874886	.9977	6445.3	14.465641	19.690246	695.11459		.318932
O11	201694P4_G	G	A.Conservative	1.542485	.998286	5337.5	32.228875	36.998998	594.744295		.318932
O11	208825P7_G	G	A.Conservative	2.972404	.968917	7129.7	4.682531	9.716689	588.299416		.318932
O11	209189P2_G	G	A.Conservative	1.877401	.996506	6277.1	26.541633	35.211358	673.10472		.318932
O11	210090P15_G	G	A.Conservative	1.55728	.997571	5515.6	14.094688	16.635152	616.560736		.318932
O12	201322P9_G	G	A.Conservative	-.270647	.996112	6445.3	18.265247	25.212054	720.432277		.335125
O12	201694P4_G	G	A.Conservative	-.38892	.998151	5337.5	48.614714	55.593562	675.850209		.335125
O12	208825P7_G	G	A.Conservative	.068783	.998249	7129.7	6.045382	19.411036	709.634162		.335125
O12	209189P2_G	G	A.Conservative	-.269969	.998252	6277.1	38.915471	52.24591	699.177132		.335125
O12	210090P15_G	G	A.Conservative	-.392852	.994689	5515.6	8.870931	10.466557	705.364516		.335125
O13	201322P9_G	G	A.Conservative	3.955906	.994085	6445.3	9.589388	11.207308	540.734335		.4046
O13	201694P4_G	G	A.Conservative	3.490276	.998569	5337.5	27.326686	27.274971	599.787891		.4046
O13	208825P7_G	G	A.Conservative	5.098087	.803287	7129.7	4.152773	8.080998	357.66253		.4046
O13	209189P2_G	G	A.Conservative	3.962448	.995523	6277.1	20.165161	23.018075	520.306931		.4046
O13	210090P15_G	G	A.Conservative	3.485327	.993304	5515.6	11.331468	11.604848	618.875257		.4046
O14	201322P9_G	G	A.Conservative	2.725687	.967363	6445.3	5.584901	9.699569	625.644726		.289214
O14	201694P4_G	G	A.Conservative	2.588543	.996182	5337.5	16.701043	25.039259	648.314981		.289214
O14	208825P7_G	G	B.Moderate	3.299488	.988536	7129.7	5.05553	7.931276	473.273322		.427602
O14	209189P2_G	G	A.Conservative	2.728378	.998346	6277.1	9.574158	17.04097	613.258078		.289214
O14	210090P15_G	G	A.Conservative	2.579819	.995968	5515.6	11.862144	18.216575	656.524456		.289214
O15	201322P9_G	G	A.Conservative	3.597334	.995948	6445.3	23.690807	22.487509	630.559152		.419122
O15	201694P4_G	G	A.Conservative	3.22783	.997417	5337.5	58.765202	47.441364	666.873551		.419122
O15	208825P7_G	G	A.Conservative	3.493677	.995524	7129.7	9.898289	12.930749	682.605941		.419122
O15	209189P2_G	G	A.Conservative	3.597139	.998844	6277.1	49.619726	45.948982	613.056857		.419122
O15	210090P15_G	G	A.Conservative	3.226367	.997018	5515.6	34.236569	28.364682	690.818251		.419122
O16	201322P9_G	G	A.Conservative	1.742528	.996778	6445.3	28.393012	36.648444	687.549376		.340018
O16	201694P4_G	G	A.Conservative	1.403211	.997306	5337.5	65.177438	72.48881	645.443245		.340018
O16	208825P7_G	G	A.Conservative	2.412049	.998007	7129.7	11.262873	17.297662	645.583983		.340018
O16	209189P2_G	G	A.Conservative	1.740332	.996507	6277.1	51.878217	65.451687	670.732109		.340018
O16	210090P15_G	G	A.Conservative	1.395264	.994422	5515.6	14.417994	16.422299	674.949491		.340018
O17	201322P9_G	G	A.Conservative	1.155666	.996282	6445.3	19.66136	21.230129	614.431871		.388008
O17	201694P4_G	G	A.Conservative	.915595	.997223	5337.5	51.884347	46.786381	610.74817		.388008
O17	208825P7_G	G	A.Conservative	2.261984	.99884	7129.7	8.142454	11.776843	559.453284		.388008
O17	209189P2_G	G	A.Conservative	1.161481	.998075	6277.1	40.994318	43.087926	591.339769		.388008
O17	210090P15_G	G	A.Conservative	1.628501	.908109	5515.6	15.979114	9.170492	593.926074		.711569
O18	201322P9_G	G	A.Conservative	.736439	.999143	6445.3	35.136548	42.97501	755.088118		.34981
O18	201694P4_G	G	A.Conservative	1.090115	.997249	5337.5	83.339018	85.892417	721.121068		.34981
O18	208825P7_G	G	A.Conservative	.908181	.997279	7129.7	11.762133	15.967569	608.146395		.34981
O18	209189P2_G	G	A.Conservative	.732633	.99917	6277.1	78.047319	93.021611	736.785004		.34981
O18	210090P15_G	G	A.Conservative	1.093649	.994709	5515.6	16.827246	17.834353	752.705894		.34981
O19	201322P9_G	G	A.Conservative	2.68645	.998569	6445.3	19.065792	22.804022	686.942621		.38066
O19	201694P4_G	G	A.Conservative	2.260326	.997015	5337.5	52.768408	53.85612	634.960959		.38066
O19	208825P7_G	G	B.Moderate	4.11622	.963041	7129.7	5.522179	7.735452	601.689913		.38066
O19	209189P2_G	G	A.Conservative	2.694851	.995991	6277.1	46.477795	54.273397	667.168779		.38066
O19	210090P15_G	G	B.Moderate	2.261827	.804187	5515.6	6.188391	6.480622	662.820203		.38066
O20	201322P9_G	G	A.Conservative	2.040643	.99679	6445.3	20.738995	24.843758	689.033983		.354548
O20	201694P4_G	G	A.Conservative	1.602283	.994464	5337.5	59.385711	61.135523	626.846502		.354548
O20	208825P7_G	G	A.Conservative	2.556722	.997601	7129.7	7.317382	12.257726	683.156365		.354548
O20	209189P2_G	G	A.Conservative	2.041137	.997529	6277.1	48.055903	56.251118	672.303049		.354548
O20	210090P15_G	G	B.Moderate	1.61838	.991142	5515.6	7.572298	7.986492	653.288184		.354548
O21	201322P9_G	G	A.Conservative	2.299595	.996638	6445.3	20.538717	27.131642	675.104179		.337077
O21	201694P4_G	G	A.Conservative	1.796195	.997522	5337.5	50.592796	56.652711	620.168532		.337077
O21	208825P7_G	G	A.Conservative	3.295832	.99841	7129.7	6.733527	12.981775	536.050539		.337077
O21	209189P2_G	G	A.Conservative	2.304099	.999358	6277.1	46.723885	60.211397	656.904993		.337077
O21	210090P15_G	G	B.Moderate	1.793608	.935377	5515.6	6.562142	7.548217	647.005783		.337077
O22	201322P9_G	G	A.Conservative	1.380363	.995577	6445.3	24.96748	30.38741	707.804478		.330982
O22	201694P4_G	G	A.Conservative	1.010998	.995737	5337.5	54.308052	56.170113	625.604016		.330982
O22	208825P7_G	G	A.Conservative	1.611172	.998797	7129.7	8.934924	13.668683	564.633081		.330982
O22	209189P2_G	G	A.Conservative	1.37942	.998481	6277.1	56.859964	67.509234	687.987592		.330982
O22	210090P15_G	NOCALL	D.Low Probability	.6249	.407397	5515.6	5.363353	2.536195	641.45696		.768686
O23	201322P9_G	G	A.Conservative	1.371262	.998427	6445.3	27.658576	32.475004	729.576713		.37965
O23	201694P4_G	G	A.Conservative	1.151675	.998743	5337.5	52.776322	52.524725	672.499892		.37965
O23	208825P7_G	G	A.Conservative	1.693409	.998479	7129.7	8.854009	16.039093	659.510597		.37965
O23	209189P2_G	G	A.Conservative	1.382065	.998173	6277.1	53.598509	61.390326	708.146489		.37965
O23	210090P15_G	NOCALL	I.Bad Spectrum	0	0	0	0	0	0		0
O24	201322P9_G	G	A.Conservative	-1.242658	.829719	6445.3	8.039778	8.372565	715.817947		.449507
O24	201694P4_G	NOCALL	D.Low Probability	-1.091408	.299137	5337.5	3.126445	1.952462	675.427327		.693761
O24	208825P7_G	NOCALL	I.Bad Spectrum	0	0	0	0	0	0		0
O24	209189P2_G	G	A.Conservative	-1.221496	.947176	6277.1	6.190228	9.490902	720.883068		.301798
O24	210090P15_G	NOCALL	I.Bad Spectrum	0	0	0	0	0	0		0
P01	201322P9_G	G	A.Conservative	2.288538	.994284	6445.3	21.801792	20.933221	542.354837		.415069
P01	201694P4_G	G	A.Conservative	1.946079	.997557	5337.5	75.534487	61.021089	584.418574		.415069
P01	208825P7_G	G	A.Conservative	2.180598	.997595	7129.7	8.112482	10.452803	456.279534		.415069
P01	209189P2_G	G	A.Conservative	2.289017	.996934	6277.1	56.870181	53.195537	527.1826		.415069
P01	210090P15_G	G	A.Conservative	1.93119	.996877	5515.6	24.906756	20.688886	599.29868		.415069
P02	201322P9_G	G	A.Conservative	1.411606	.997256	6445.3	25.811044	38.712554	763.436595		.309342
P02	201694P4_G	G	A.Conservative	.913299	.995086	5337.5	21.637122	27.614304	734.389365		.309342
P02	208825P7_G	G	A.Conservative	1.902102	.998996	7129.7	13.032295	21.551152	658.06001		.309342
P02	209189P2_G	G	A.Conservative	1.403329	.997188	6277.1	34.584459	50.634676	747.489123		.309342
P02	210090P15_G	NOCALL	I.Bad Spectrum	0	0	0	0	0	0		0
P03	201322P9_G	G	A.Conservative	2.817735	.997002	6445.3	33.82527	35.136269	696.255179		.385808
P03	201694P4_G	G	A.Conservative	2.73915	.997043	5337.5	82.256189	72.80416	617.770928		.385808
P03	208825P7_G	G	A.Conservative	3.665003	.998701	7129.7	13.45079	17.309653	603.847887		.385808
P03	209189P2_G	G	A.Conservative	2.831655	.99788	6277.1	69.869759	70.814642	672.774789		.385808
P03	210090P15_G	G	A.Conservative	2.732237	.996217	5515.6	13.383886	12.15277	647.49727		.385808
P04	201322P9_G	G	A.Conservative	1.984003	.996631	6445.3	23.963203	24.998184	667.919526		.36824
P04	201694P4_G	G	A.Conservative	2.050279	.998822	5337.5	56.609203	50.01127	649.340887		.36824
P04	208825P7_G	G	A.Conservative	2.746691	.995855	7129.7	8.968663	13.908224	706.922653		.36824
P04	209189P2_G	G	A.Conservative	2.00433	.998125	6277.1	49.39461	50.236464	648.83462		.36824
P04	210090P15_G	NOCALL	I.Bad Spectrum	0	0	0	0	0	0		0
P05	201322P9_G	G	A.Conservative	2.585958	.996693	6445.3	31.374568	39.419754	655.026721		.414472
P05	201694P4_G	G	A.Conservative	2.448937	.996215	5337.5	63.341907	67.518692	632.883045		.414472
P05	208825P7_G	G	A.Conservative	2.717677	.998361	7129.7	10.891018	16.251227	664.435112		.414472
P05	209189P2_G	G	A.Conservative	2.598039	.998393	6277.1	56.920125	69.818321	639.523078		.414472
P05	210090P15_G	G	A.Conservative	2.454305	.994898	5515.6	17.971286	19.689342	652.350171		.414472
P06	201322P9_G	G	A.Conservative	1.894467	.996554	6445.3	25.041326	27.837063	666.478572		.373835
P06	201694P4_G	G	A.Conservative	2.109949	.995224	5337.5	53.644856	50.926938	611.269187		.373835
P06	208825P7_G	G	A.Conservative	2.364086	.999119	7129.7	10.809302	15.499592	563.630121		.373835
P06	209189P2_G	G	A.Conservative	1.890813	.996292	6277.1	54.397781	59.033942	649.490629		.373835
P06	210090P15_G	G	A.Conservative	2.099712	.993868	5515.6	17.648662	17.183859	633.68428		.373835
P07	201322P9_G	G	A.Conservative	2.121795	.997109	6445.3	18.772547	19.996856	559.335475		.358222
P07	201694P4_G	G	A.Conservative	1.371771	.994891	5337.5	48.594931	43.753325	572.719772		.358222
P07	208825P7_G	G	A.Conservative	2.964888	.998002	7129.7	8.469636	18.36375	584.168454		.358222
P07	209189P2_G	G	A.Conservative	2.129804	.997905	6277.1	39.652443	41.168415	544.601315		.358222
P07	210090P15_G	G	A.Conservative	.701783	.868606	5515.6	12.081551	8.749292	648.826809		.529895
P08	201322P9_G	G	A.Conservative	1.341961	.993807	6445.3	19.34899	26.488018	693.425989		.353268
P08	201694P4_G	G	A.Conservative	.590595	.998498	5337.5	53.229663	63.048361	672.237615		.353268
P08	208825P7_G	G	A.Conservative	1.444794	.999456	7129.7	5.674718	10.172887	658.23944		.353268
P08	209189P2_G	G	A.Conservative	1.344481	.997275	6277.1	51.549286	69.047309	675.741048		.353268
P08	210090P15_G	G	A.Conservative	.590623	.998163	5515.6	14.598591	17.701467	706.003167		.353268
P09	201322P9_G	G	A.Conservative	.809338	.994611	6445.3	19.607684	27.446385	675.473862		.320912
P09	201694P4_G	G	A.Conservative	.852202	.997989	5337.5	40.858421	48.729754	632.085891		.320912
P09	208825P7_G	G	A.Conservative	1.094653	.997622	7129.7	7.90514	18.712982	608.501559		.320912
P09	209189P2_G	G	A.Conservative	.80923	.997631	6277.1	37.168084	50.781748	664.399595		.320912
P09	210090P15_G	G	A.Conservative	.86453	.959221	5515.6	7.869694	9.632651	654.628268		.320912
P10	201322P9_G	G	A.Conservative	1.350568	.997267	6445.3	29.122856	35.697057	699.660471		.344309
P10	201694P4_G	G	A.Conservative	1.523434	.997932	5337.5	59.14231	62.230571	655.365097		.344309
P10	208825P7_G	G	A.Conservative	1.54572	.998573	7129.7	13.154145	21.419073	617.473027		.344309
P10	209189P2_G	G	A.Conservative	1.352763	.998471	6277.1	58.749212	70.352007	681.768932		.344309
P10	210090P15_G	G	A.Conservative	1.508619	.997486	5515.6	27.258924	29.391328	681.276738		.344309
P11	201322P9_G	G	A.Conservative	1.573059	.998383	6445.3	15.558868	19.244403	587.410751		.347644
P11	201694P4_G	G	A.Conservative	1.231541	.997264	5337.5	35.21284	36.763448	616.625589		.347644
P11	208825P7_G	G	A.Conservative	2.203324	.997049	7129.7	7.094011	12.860137	550.05957		.347644
P11	209189P2_G	G	A.Conservative	1.574351	.998839	6277.1	29.20458	35.213632	572.027518		.347644
P11	210090P15_G	G	A.Conservative	1.239325	.99497	5515.6	13.847919	14.861349	642.383267		.347644
P12	201322P9_G	G	A.Conservative	1.771866	.998121	6445.3	26.366764	31.603067	705.33187		.350618
P12	201694P4_G	G	A.Conservative	1.968762	.998637	5337.5	61.000502	62.740272	647.189301		.350618
P12	208825P7_G	G	A.Conservative	2.19921	.996108	7129.7	8.820564	15.333815	624.276805		.350618
P12	209189P2_G	G	A.Conservative	1.773491	.998226	6277.1	50.764051	59.432269	684.330677		.350618
P12	210090P15_G	G	A.Conservative	1.969052	.997642	5515.6	32.744721	34.516703	677.854324		.350618
P13	201322P9_G	G	A.Conservative	2.362156	.995694	6445.3	25.270029	29.660882	636.664369		.381515
P13	201694P4_G	G	A.Conservative	1.700259	.997703	5337.5	68.62617	68.520979	651.793224		.381515
P13	208825P7_G	G	A.Conservative	3.091495	.999033	7129.7	11.550915	15.712225	608.105723		.381515
P13	209189P2_G	G	A.Conservative	2.367735	.998756	6277.1	52.84061	60.532947	620.175172		.381515
P13	210090P15_G	G	A.Conservative	1.698654	.994338	5515.6	17.905683	18.353631	680.614635		.381515
P14	201322P9_G	G	A.Conservative	1.018844	.994799	6445.3	25.977639	29.242074	687.399684		.352212
P14	201694P4_G	G	A.Conservative	.721726	.998732	5337.5	71.953389	69.133579	639.621775		.352212
P14	208825P7_G	G	A.Conservative	2.199121	.999169	7129.7	7.918813	14.420868	549.256075		.352212
P14	209189P2_G	G	A.Conservative	1.021904	.998583	6277.1	64.251396	70.593345	668.588408		.352212
P14	210090P15_G	G	A.Conservative	.723832	.997505	5515.6	26.884331	26.490739	665.088493		.352212
P15	201322P9_G	G	A.Conservative	.309903	.998334	6445.3	20.809782	29.715207	638.527768		.309496
P15	201694P4_G	G	A.Conservative	.596884	.99818	5337.5	52.852377	64.751996	650.474017		.309496
P15	208825P7_G	G	A.Conservative	.676993	.998694	7129.7	9.206077	18.177612	723.347248		.309496
P15	209189P2_G	G	A.Conservative	.311887	.998001	6277.1	41.226432	57.516968	621.910607		.309496
P15	210090P15_G	G	A.Conservative	.594055	.995693	5515.6	11.867652	14.902717	672.916644		.309496
P16	201322P9_G	G	A.Conservative	2.711672	.9982	6445.3	15.805487	24.134937	672.807146		.31934
P16	201694P4_G	G	A.Conservative	2.447771	.998327	5337.5	33.19058	43.6167	645.635625		.31934
P16	208825P7_G	G	A.Conservative	3.480132	.999439	7129.7	4.451357	12.98611	677.170198		.31934
P16	209189P2_G	G	A.Conservative	2.713427	.996398	6277.1	26.302553	39.266206	654.851804		.31934
P16	210090P15_G	G	A.Conservative	2.452854	.998544	5515.6	16.776793	22.592565	668.933493		.31934
P17	201322P9_G	G	A.Conservative	1.148855	.997605	6445.3	32.334964	43.078987	747.176637		.379019
P17	201694P4_G	G	A.Conservative	1.171393	.999053	5337.5	83.700688	96.473085	695.635217		.379019
P17	208825P7_G	G	A.Conservative	1.06031	.997101	7129.7	11.222387	17.05671	640.733378		.379019
P17	209189P2_G	G	A.Conservative	1.149336	.998031	6277.1	73.162599	95.383789	727.086913		.379019
P17	210090P15_G	G	A.Conservative	1.183144	.998134	5515.6	23.030281	27.179989	725.349438		.379019
P18	201322P9_G	G	A.Conservative	-1.686675	.930586	6445.3	5.915498	9.347114	670.428753		.306957
P18	201694P4_G	G	A.Conservative	-1.807575	.996405	5337.5	13.532861	22.321857	592.092912		.238361
P18	208825P7_G	G	A.Conservative	.292301	.995855	7129.7	10.532537	12.050571	547.204465		.466778
P18	209189P2_G	G	A.Conservative	-1.456945	.997567	6277.1	8.893403	16.679091	593.743596		.238361
P18	210090P15_G	G	A.Conservative	-1.792133	.997334	5515.6	6.839173	11.561214	625.151989		.238361
P19	201322P9_G	G	A.Conservative	1.683837	.997033	6445.3	17.753062	18.075726	649.338047		.419788
P19	201694P4_G	G	A.Conservative	1.200183	.998438	5337.5	48.743999	42.032759	647.01504		.419788
P19	208825P7_G	G	A.Conservative	2.424088	.998754	7129.7	10.215745	10.135598	486.816385		.629843
P19	209189P2_G	G	A.Conservative	1.692734	.99627	6277.1	41.744851	41.446008	631.413913		.419788
P19	210090P15_G	G	B.Moderate	.888813	.885014	5515.6	12.63144	7.139651	657.216145		.715108
P20	201322P9_G	G	A.Conservative	.339332	.997333	6445.3	33.446956	43.897842	686.610593		.325092
P20	201694P4_G	G	A.Conservative	-.517443	.993693	5337.5	37.104157	41.222058	636.53203		.325092
P20	208825P7_G	G	A.Conservative	1.243121	.99746	7129.7	10.776049	15.668602	666.849767		.325092
P20	209189P2_G	G	A.Conservative	.339193	.998413	6277.1	39.99337	51.187853	664.928973		.325092
P20	210090P15_G	G	B.Moderate	-.517202	.914592	5515.6	6.467865	7.382072	655.403742		.325092
P21	201322P9_G	G	A.Conservative	.653699	.997712	6445.3	15.696084	24.328653	662.391302		.323527
P21	201694P4_G	G	A.Conservative	.702538	.99842	5337.5	45.713098	62.002165	656.244318		.323527
P21	208825P7_G	G	A.Conservative	1.085881	.997943	7129.7	5.616522	14.884687	617.140346		.323527
P21	209189P2_G	G	A.Conservative	.650205	.996903	6277.1	38.108021	57.879311	644.654595		.323527
P21	210090P15_G	G	A.Conservative	.684949	.998072	5515.6	11.410402	15.812815	689.207611		.323527
P22	201322P9_G	G	A.Conservative	1.73593	.994032	6445.3	24.297714	30.971799	629.391648		.362191
P22	201694P4_G	G	A.Conservative	1.802373	.998349	5337.5	68.447362	74.670813	612.364657		.362191
P22	208825P7_G	G	A.Conservative	2.284487	.997	7129.7	7.389987	11.701229	596.564421		.362191
P22	209189P2_G	G	A.Conservative	1.732644	.997313	6277.1	57.125786	71.123038	615.882171		.362191
P22	210090P15_G	G	A.Conservative	1.81901	.979494	5515.6	8.785514	9.829405	636.839973		.362191
P23	201322P9_G	G	A.Conservative	1.458043	.997627	6445.3	30.867483	31.269354	652.986913		.415223
P23	201694P4_G	G	A.Conservative	1.893104	.99644	5337.5	30.324665	25.850468	691.596422		.415223
P23	208825P7_G	G	A.Conservative	1.038136	.997699	7129.7	10.016176	15.569767	598.991824		.415223
P23	209189P2_G	G	A.Conservative	1.598946	.995326	6277.1	16.512535	16.298815	725.998132		.415223
P23	210090P15_G	NOCALL	D.Low Probability	.651912	.398583	5515.6	4.880866	2.468941	642.490146		.79116
P24	201322P9_G	G	A.Conservative	.206291	.826162	6445.3	8.291086	8.325729	658.775655		.462255
P24	201694P4_G	G	C.Aggressive	.267293	.95206	5337.5	12.152799	5.796659	620.681307		.75196
P24	208825P7_G	NOCALL	I.Bad Spectrum	0	0	0	0	0	0		0
P24	209189P2_G	G	A.Conservative	.179479	.994758	6277.1	11.405221	11.174629	669.214952		.462255
P24	210090P15_G	NOCALL	D.Low Probability	.431245	.32481	5515.6	4.156143	2.041005	615.342976		.75196
