# Supplementary material for: Gene expression-based screening for inhibitors of PDGFR signaling
Source: Genome Biol. 2008 Mar 1;9(3):R47. doi: 10.1186/gb-2008-9-3-r47 (PMC2397499; doi:10.1186/gb-2008-9-3-r47)
Supplement: Additional data file 1 — Primary screen data. [file gb-2008-9-3-r47-S1.zip › Primary_Screen_Data/ScreenData/ScreenASDI4/PLATE28035.1_0731.DTL]

Sequenom db=biomass genotype results details	Plate=28035, ExpNo=1	TimeStamp=0731	filename=PLATE28035.1_0731.DTL
well_position	assay_id	genotype_id	Call_Status_LU.description	max_shift	Call.score	Picked_Peaks.mass	Picked_Peaks.height	Picked_Peaks.snr	Picked_Peaks.resolution	Picked_Peaks.integral	Spectra.noise_std_dev
A01	201322P9_G	NOCALL	D.Low Probability	-.753697	.491872	6445.3	9.03344	3.026835	707.016055		.90896
A01	201694P4_G	NOCALL	D.Low Probability	-1.099699	.914708	5337.5	20.095583	5.542151	567.352002		.90896
A01	208825P7_G	NOCALL	I.Bad Spectrum	0	0	0	0	0	0		0
A01	209189P2_G	NOCALL	D.Low Probability	-.643917	.992136	6277.1	29.838913	9.705352	674.395278		.90896
A01	210090P15_G	NOCALL	D.Low Probability	-1.148945	.100773	5515.6	2.462589	.700662	573.163464		.90896
A02	201322P9_G	G	A.Conservative	1.188057	.998256	6445.3	38.702874	23.627025	669.123201		.429479
A02	201694P4_G	NOCALL	D.Low Probability	.514778	.694784	5337.5	16.777143	4.265836	533.492415		.95074
A02	208825P7_G	G	A.Conservative	2.007976	.997333	7129.7	15.379693	16.768773	588.6189		.429479
A02	209189P2_G	G	A.Conservative	1.204806	.997282	6277.1	17.213628	10.173356	677.52923		.429479
A02	210090P15_G	NOCALL	D.Low Probability	.394019	.120913	5515.6	3.130335	.824426	529.747948		.95074
A03	201322P9_G	G	A.Conservative	.876996	.99667	6445.3	18.804757	18.890083	696.597912		.331258
A03	201694P4_G	G	A.Conservative	-.471435	.994376	5337.5	42.512332	35.122612	542.99393		.331258
A03	208825P7_G	G	A.Conservative	.881116	.996485	7129.7	5.63516	12.044901	622.91797		.331258
A03	209189P2_G	G	A.Conservative	.880164	.996348	6277.1	49.566616	48.340089	674.669972		.331258
A03	210090P15_G	NOCALL	D.Low Probability	-.07481	.977537	5515.6	17.95155	6.228117	586.817332		.811449
A04	201322P9_G	G	A.Conservative	.465189	.99927	6445.3	16.497103	10.06609	636.245319		.613173
A04	201694P4_G	G	A.Conservative	-.804744	.995606	5337.5	16.281802	12.445319	554.306093		.393759
A04	208825P7_G	G	A.Conservative	.988021	.876879	7129.7	6.322479	8.797021	606.430863		.706254
A04	209189P2_G	G	A.Conservative	.326099	.993106	6277.1	6.481338	9.98816	479.385931		.266316
A04	210090P15_G	NOCALL	I.Bad Spectrum	0	0	0	0	0	0		0
A05	201322P9_G	G	A.Conservative	1.176201	.996997	6445.3	19.914264	10.227959	632.329759		.788546
A05	201694P4_G	G	A.Conservative	2.261272	.991903	5337.5	21.206409	18.414258	501.557799		.393741
A05	208825P7_G	G	A.Conservative	1.838797	.840031	7129.7	10.17151	8.442959	540.770277		.788546
A05	209189P2_G	G	A.Conservative	2.49886	.997129	6277.1	15.746211	19.207283	642.548923		.393741
A05	210090P15_G	NOCALL	I.Bad Spectrum	0	0	0	0	0	0		0
A06	201322P9_G	G	C.Aggressive	1.724167	.95447	6445.3	15.610743	5.751345	661.879218		.849212
A06	201694P4_G	NOCALL	D.Low Probability	.908826	.512306	5337.5	10.527227	3.161205	506.144534		.849212
A06	208825P7_G	NOCALL	I.Bad Spectrum	0	0	0	0	0	0		0
A06	209189P2_G	NOCALL	D.Low Probability	1.930734	.996393	6277.1	25.597135	9.14289	639.165939		.849212
A06	210090P15_G	NOCALL	D.Low Probability	1.702656	.551664	5515.6	4.651946	3.393154	508.375468		.542892
A07	201322P9_G	G	A.Conservative	-1.812546	.996554	6445.3	9.534365	13.05971	654.724117		.296936
A07	201694P4_G	G	A.Conservative	-2.791858	.997431	5337.5	15.70758	17.029619	568.270757		.296936
A07	208825P7_G	G	A.Conservative	-.298376	.998101	7129.7	11.301408	12.293248	666.750433		.557594
A07	209189P2_G	G	A.Conservative	-1.793898	.996095	6277.1	18.695714	24.754709	634.514064		.296936
A07	210090P15_G	NOCALL	D.Low Probability	-1.044833	.169421	5515.6	3.395404	1.191372	600.391521		.853719
A08	201322P9_G	G	A.Conservative	.849334	.998108	6445.3	14.918022	15.805148	662.736956		.336447
A08	201694P4_G	G	A.Conservative	-.184098	.997291	5337.5	55.170069	45.851209	561.399387		.336447
A08	208825P7_G	G	A.Conservative	1.822154	.996839	7129.7	4.74509	12.047739	589.763662		.336447
A08	209189P2_G	G	A.Conservative	.851204	.998086	6277.1	47.701459	48.770787	644.726333		.336447
A08	210090P15_G	NOCALL	D.Low Probability	-.548735	0	5515.6	1.265153	.446079	586.457533		.82978
A09	201322P9_G	G	A.Conservative	.467847	.998883	6445.3	9.705515	15.123876	668.782337		.268221
A09	201694P4_G	G	A.Conservative	-.641078	.998592	5337.5	24.582518	32.209807	560.326757		.268221
A09	208825P7_G	G	A.Conservative	1.598933	.99979	7129.7	3.736428	16.627283	673.148299		.268221
A09	209189P2_G	G	A.Conservative	.464612	.996867	6277.1	27.022311	41.02918	649.961915		.268221
A09	210090P15_G	NOCALL	D.Low Probability	-.757686	.987764	5515.6	14.923726	6.772369	599.254401		.672387
A10	201322P9_G	G	A.Conservative	4.1522	.998588	6445.3	51.390329	27.970461	630.983826		.57928
A10	201694P4_G	G	A.Conservative	.20562	.99742	5337.5	7.144962	10.470295	537.848826		.332306
A10	208825P7_G	G	A.Conservative	4.927493	.998051	7129.7	25.909705	16.058736	660.502353		.57928
A10	209189P2_G	G	A.Conservative	1.564939	.998966	6277.1	7.153624	10.525932	555.740561		.332306
A10	210090P15_G	G	A.Conservative	3.516133	.991387	5515.6	29.855451	13.611689	501.554626		.57928
A11	201322P9_G	G	A.Conservative	2.414141	.998537	6445.3	45.232818	23.367237	611.644213		.564165
A11	201694P4_G	G	A.Conservative	-.936612	.998875	5337.5	13.976636	15.466737	499.262855		.29603
A11	208825P7_G	G	A.Conservative	1.257261	.995965	7129.7	5.074526	11.096936	596.844452		.29603
A11	209189P2_G	G	A.Conservative	.843771	.996204	6277.1	17.189405	21.419034	590.256958		.29603
A11	210090P15_G	G	A.Conservative	1.29475	.996466	5515.6	32.140473	13.996162	526.076103		.564165
A12	201322P9_G	G	A.Conservative	1.442196	.995901	6445.3	21.912076	22.124947	705.678065		.32708
A12	201694P4_G	G	A.Conservative	.403794	.998512	5337.5	42.79938	35.136196	584.547192		.32708
A12	208825P7_G	G	A.Conservative	2.48453	.999552	7129.7	10.4463	19.422156	737.169866		.32708
A12	209189P2_G	G	A.Conservative	1.443074	.994942	6277.1	56.38292	55.185157	683.514308		.32708
A12	210090P15_G	NOCALL	D.Low Probability	.682734	.992319	5515.6	49.546611	16.262526	548.09941		.923327
A13	201322P9_G	G	A.Conservative	-3.0962	.888076	6445.3	8.225343	9.00569	606.815484		.318747
A13	201694P4_G	G	A.Conservative	-3.714065	.997059	5337.5	32.309194	28.26195	570.496442		.318747
A13	208825P7_G	G	A.Conservative	1.565606	.99906	7129.7	19.13812	23.119086	643.128274		.546682
A13	209189P2_G	G	A.Conservative	-3.086924	.995393	6277.1	25.142376	26.625921	589.204583		.318747
A13	210090P15_G	NOCALL	D.Low Probability	-.833876	.984795	5515.6	18.810212	6.444467	453.609378		.865369
A14	201322P9_G	G	A.Conservative	-.549824	.994834	6445.3	7.752371	10.930432	703.98753		.274082
A14	201694P4_G	G	A.Conservative	-1.712431	.998565	5337.5	25.359476	29.2938	623.365659		.274082
A14	208825P7_G	G	A.Conservative	.440439	.997991	7129.7	9.788311	11.487591	627.255516		.42879
A14	209189P2_G	G	A.Conservative	-.535246	.997159	6277.1	21.684297	29.680919	694.665515		.274082
A14	210090P15_G	NOCALL	D.Low Probability	-.208568	.737196	5515.6	12.26121	4.568264	531.411436		.791802
A15	201322P9_G	G	A.Conservative	.805849	.996376	6445.3	26.232629	29.856456	593.20246		.285528
A15	201694P4_G	G	A.Conservative	-.558476	.994388	5337.5	35.281036	32.900176	455.235264		.285528
A15	208825P7_G	G	A.Conservative	1.261538	.998502	7129.7	11.745646	19.011734	734.92413		.285528
A15	209189P2_G	G	A.Conservative	.80542	.996386	6277.1	45.690158	50.457216	572.747471		.285528
A15	210090P15_G	G	A.Conservative	-.555702	.993441	5515.6	18.999512	18.295664	467.92298		.285528
A16	201322P9_G	G	A.Conservative	3.314302	.997368	6445.3	33.031357	26.856789	641.053504		.423062
A16	201694P4_G	G	A.Conservative	2.066941	.998589	5337.5	94.577675	63.421396	525.941044		.423062
A16	208825P7_G	G	A.Conservative	3.922107	.997431	7129.7	17.031831	15.598593	661.402699		.423062
A16	209189P2_G	G	A.Conservative	3.315375	.996887	6277.1	85.847213	67.794909	622.885532		.423062
A16	210090P15_G	NOCALL	D.Low Probability	1.619508	.967504	5515.6	20.884921	5.917805	497.86286		.966359
A17	201322P9_G	G	A.Conservative	3.115831	.999229	6445.3	29.240038	13.458069	624.893943		.758978
A17	201694P4_G	G	A.Conservative	.448641	.990883	5337.5	15.317874	16.386932	529.686926		.315068
A17	208825P7_G	G	A.Conservative	3.484073	.998986	7129.7	17.849167	16.224865	671.178548		.758978
A17	209189P2_G	G	A.Conservative	1.679978	.997946	6277.1	11.123236	14.313683	660.548522		.315068
A17	210090P15_G	NOCALL	D.Low Probability	1.900035	.948964	5515.6	15.591347	5.80461	502.379202		.790189
A18	201322P9_G	G	A.Conservative	3.045554	.996667	6445.3	54.270809	47.968009	693.81414		.418151
A18	201694P4_G	G	A.Conservative	1.674215	.998936	5337.5	78.475083	57.826037	588.92955		.418151
A18	208825P7_G	G	A.Conservative	4.276349	.998647	7129.7	29.574704	29.248188	688.559732		.418151
A18	209189P2_G	G	A.Conservative	3.045435	.99801	6277.1	92.159341	79.248554	675.537599		.418151
A18	210090P15_G	G	A.Conservative	1.681557	.998026	5515.6	46.17308	35.037442	613.96554		.418151
A19	201322P9_G	G	A.Conservative	2.222361	.996494	6445.3	24.729095	18.030709	622.794318		.439086
A19	201694P4_G	G	A.Conservative	1.601032	.997797	5337.5	52.163962	31.131979	556.704865		.439086
A19	208825P7_G	G	A.Conservative	3.112265	.999192	7129.7	11.819038	11.402944	670.564612		.439086
A19	209189P2_G	G	A.Conservative	2.223242	.996507	6277.1	52.352224	37.030448	599.703709		.439086
A19	210090P15_G	NOCALL	D.Low Probability	1.441225	.619435	5515.6	16.089838	3.894737	544.257797		1.147637
A20	201322P9_G	G	A.Conservative	4.445199	.996819	6445.3	27.768965	20.087796	681.444151		.499439
A20	201694P4_G	G	A.Conservative	3.557439	.998139	5337.5	65.119808	38.561765	514.30849		.499439
A20	208825P7_G	G	A.Conservative	5.773576	.996858	7129.7	13.557333	11.075719	576.951356		.499439
A20	209189P2_G	G	A.Conservative	4.443179	.996875	6277.1	55.599168	39.031416	662.681665		.499439
A20	210090P15_G	NOCALL	D.Low Probability	2.306654	.981889	5515.6	32.350618	8.202844	498.878749		1.097984
A21	201322P9_G	G	A.Conservative	2.516064	.998043	6445.3	25.619922	17.555566	680.975054		.419976
A21	201694P4_G	G	A.Conservative	1.193936	.997017	5337.5	56.716464	30.396043	577.033053		.419976
A21	208825P7_G	G	A.Conservative	4.219099	.997464	7129.7	8.243074	11.329777	557.827947		.419976
A21	209189P2_G	G	A.Conservative	2.515448	.997143	6277.1	57.354769	37.885078	657.513747		.419976
A21	210090P15_G	NOCALL	D.Low Probability	.503728	0	5515.6	1.674625	.471298	621.495599		.861491
A22	201322P9_G	G	A.Conservative	5.691353	.995848	6445.3	15.985815	12.033995	632.393592		.45042
A22	201694P4_G	G	A.Conservative	5.136054	.996992	5337.5	28.107779	16.484358	498.069575		.45042
A22	208825P7_G	G	A.Conservative	5.997006	.999284	7129.7	19.663487	10.019384	632.243712		.66298
A22	209189P2_G	G	A.Conservative	5.697669	.994096	6277.1	27.880103	20.231333	614.9516		.45042
A22	210090P15_G	NOCALL	D.Low Probability	3.875229	.990148	5515.6	35.004365	6.981599	547.31879		1.203345
A23	201322P9_G	G	A.Conservative	1.170338	.998747	6445.3	17.021857	18.567266	612.136208		.331877
A23	201694P4_G	G	A.Conservative	.433306	.99181	5337.5	18.621551	16.002113	540.145949		.331877
A23	208825P7_G	G	A.Conservative	2.317277	.999143	7129.7	14.304543	17.969958	676.443451		.331877
A23	209189P2_G	G	A.Conservative	1.169926	.861805	6277.1	8.221008	8.658892	626.428483		.331877
A23	210090P15_G	NOCALL	I.Bad Spectrum	0	0	0	0	0	0		0
A24	201322P9_G	G	A.Conservative	3.324508	.836174	6445.3	12.668858	8.470276	628.285716		.459463
A24	201694P4_G	NOCALL	D.Low Probability	2.094401	.543275	5337.5	15.146899	3.338725	531.607601		1.049266
A24	208825P7_G	NOCALL	D.Low Probability	5.821557	.412179	7129.7	8.158408	2.537723	491.818511		1.049266
A24	209189P2_G	NOCALL	D.Low Probability	3.344234	.994157	6277.1	52.733288	13.911233	633.551379		1.049266
A24	210090P15_G	NOCALL	D.Low Probability	2.165121	.207256	5515.6	5.853338	1.334928	538.923302		1.049266
B01	201322P9_G	G	C.Aggressive	-1.539455	.924252	6445.3	15.264938	5.5863	710.133519		.943652
B01	201694P4_G	NOCALL	D.Low Probability	-1.918707	.99266	5337.5	24.379132	7.266088	582.504178		.943652
B01	208825P7_G	NOCALL	I.Bad Spectrum	0	0	0	0	0	0		0
B01	209189P2_G	G	A.Conservative	-1.631887	.996573	6277.1	22.278246	12.170837	697.45527		.558474
B01	210090P15_G	NOCALL	I.Bad Spectrum	0	0	0	0	0	0		0
B02	201322P9_G	NOCALL	D.Low Probability	2.051117	.686197	6445.3	11.880527	4.191135	618.763589		.944497
B02	201694P4_G	NOCALL	D.Low Probability	.884352	.871052	5337.5	18.219354	5.294481	550.359018		.944497
B02	208825P7_G	NOCALL	I.Bad Spectrum	0	0	0	0	0	0		0
B02	209189P2_G	NOCALL	D.Low Probability	2.003269	.649486	6277.1	11.607951	3.976375	608.448226		.944497
B02	210090P15_G	NOCALL	D.Low Probability	.979253	.103312	5515.6	2.382783	.714412	532.764623		.944497
B03	201322P9_G	G	A.Conservative	3.811079	.997296	6445.3	24.036579	14.162288	639.758727		.457201
B03	201694P4_G	G	A.Conservative	2.309871	.993517	5337.5	81.169808	38.545668	565.414661		.457201
B03	208825P7_G	G	A.Conservative	6.727919	.93431	7129.7	6.80778	9.363289	474.792925		.457201
B03	209189P2_G	G	A.Conservative	3.81023	.99514	6277.1	95.965968	54.716862	622.21154		.457201
B03	210090P15_G	NOCALL	D.Low Probability	1.942538	.491404	5515.6	12.286491	3.050555	566.500071		1.174209
B04	201322P9_G	G	A.Conservative	3.449698	.995696	6445.3	39.83345	23.39961	652.993198		.44601
B04	201694P4_G	NOCALL	D.Low Probability	1.84368	.990751	5337.5	57.406395	12.989052	565.725797		1.06208
B04	208825P7_G	G	A.Conservative	5.383068	.999163	7129.7	9.683598	11.639019	563.118961		.44601
B04	209189P2_G	G	A.Conservative	3.313834	.992166	6277.1	25.905813	14.751418	669.377966		.44601
B04	210090P15_G	NOCALL	D.Low Probability	1.957811	.418655	5515.6	11.129903	2.605315	581.174868		1.06208
B05	201322P9_G	G	A.Conservative	4.31968	.994004	6445.3	34.247225	18.0719	639.443418		.489624
B05	201694P4_G	G	A.Conservative	2.888966	.997205	5337.5	115.454512	49.596903	595.78312		.489624
B05	208825P7_G	G	A.Conservative	6.291733	.999464	7129.7	8.303037	13.132916	554.159343		.489624
B05	209189P2_G	G	A.Conservative	4.317886	.993775	6277.1	121.436074	62.088807	618.860511		.489624
B05	210090P15_G	G	A.Conservative	3.003121	.995477	5515.6	67.760707	19.882069	614.376833		.89781
B06	201322P9_G	G	A.Conservative	2.917184	.9954	6445.3	33.62604	22.380076	692.69403		.428684
B06	201694P4_G	G	A.Conservative	1.803166	.992301	5337.5	93.698949	50.515961	576.443514		.428684
B06	208825P7_G	G	A.Conservative	4.441394	.996074	7129.7	10.199323	17.521002	611.62703		.428684
B06	209189P2_G	G	A.Conservative	2.912698	.996186	6277.1	106.741851	68.804521	674.232737		.428684
B06	210090P15_G	G	A.Conservative	1.870935	.993472	5515.6	25.819502	14.401569	609.064816		.428684
B07	201322P9_G	G	A.Conservative	1.682705	.992838	6445.3	30.783908	13.422278	623.434967		.654735
B07	201694P4_G	NOCALL	D.Low Probability	.344473	.990643	5337.5	141.890512	32.213262	556.579012		1.12576
B07	208825P7_G	G	C.Aggressive	3.318644	.817232	7129.7	15.230946	4.941388	610.460359		1.12576
B07	209189P2_G	G	A.Conservative	1.570927	.997935	6277.1	55.517351	33.267201	669.405156		.425911
B07	210090P15_G	NOCALL	D.Low Probability	.358645	.784416	5515.6	20.435716	4.81039	556.7662		1.12576
B08	201322P9_G	G	A.Conservative	4.078362	.995709	6445.3	36.734737	22.113972	644.695431		.442519
B08	201694P4_G	G	A.Conservative	2.629612	.993158	5337.5	119.053369	58.639139	533.548611		.442519
B08	208825P7_G	G	A.Conservative	6.366196	.99958	7129.7	11.774758	11.454579	589.900144		.442519
B08	209189P2_G	G	A.Conservative	4.07661	.996532	6277.1	116.202618	67.831136	627.489742		.442519
B08	210090P15_G	NOCALL	D.Low Probability	1.85983	.993977	5515.6	86.517527	18.378017	558.28224		1.190078
B09	201322P9_G	G	A.Conservative	4.740793	.993934	6445.3	36.515183	27.241057	665.103899		.426506
B09	201694P4_G	G	A.Conservative	3.360112	.997925	5337.5	94.08551	58.364722	623.738684		.426506
B09	208825P7_G	G	A.Conservative	6.532547	.998583	7129.7	11.981564	20.311859	617.484288		.426506
B09	209189P2_G	G	A.Conservative	4.73413	.998016	6277.1	83.740445	60.733834	651.220313		.426506
B09	210090P15_G	NOCALL	D.Low Probability	2.456092	.989622	5515.6	61.482795	15.38906	606.104331		1.100467
B10	201322P9_G	G	A.Conservative	3.945088	.996454	6445.3	30.17161	21.954946	741.411276		.434836
B10	201694P4_G	G	A.Conservative	2.675489	.994923	5337.5	96.671589	56.701576	602.51955		.434836
B10	208825P7_G	G	A.Conservative	5.750746	.999414	7129.7	9.58576	17.775856	758.890102		.434836
B10	209189P2_G	G	A.Conservative	3.948251	.995081	6277.1	110.476614	77.826267	721.813891		.434836
B10	210090P15_G	G	A.Conservative	2.746751	.995625	5515.6	39.974876	24.281342	625.562334		.434836
B11	201322P9_G	G	A.Conservative	5.019235	.994062	6445.3	17.140474	19.335772	718.107315		.340258
B11	201694P4_G	G	A.Conservative	3.770608	.997327	5337.5	50.949583	47.597182	589.800876		.340258
B11	208825P7_G	G	A.Conservative	6.518799	.998394	7129.7	7.538742	12.092801	597.696076		.340258
B11	209189P2_G	G	A.Conservative	5.024375	.996692	6277.1	45.240311	49.611913	701.834426		.340258
B11	210090P15_G	G	A.Conservative	3.79814	.996549	5515.6	19.44337	18.730701	605.594035		.340258
B12	201322P9_G	G	A.Conservative	3.762297	.992489	6445.3	32.193138	22.308296	648.42858		.479711
B12	201694P4_G	G	A.Conservative	2.299773	.998017	5337.5	119.914548	67.67706	579.760444		.479711
B12	208825P7_G	G	A.Conservative	4.961449	.995912	7129.7	12.756315	14.135681	674.231325		.479711
B12	209189P2_G	G	A.Conservative	3.758184	.997532	6277.1	103.18167	69.324786	630.254744		.479711
B12	210090P15_G	NOCALL	D.Low Probability	2.239557	.992861	5515.6	63.913864	14.970142	602.658632		1.315617
B13	201322P9_G	G	A.Conservative	1.086205	.998303	6445.3	37.014785	27.295176	696.583042		.417371
B13	201694P4_G	G	A.Conservative	.204572	.998585	5337.5	101.35491	60.45156	600.612691		.417371
B13	208825P7_G	G	A.Conservative	2.623266	.998638	7129.7	14.037509	14.197307	616.932174		.417371
B13	209189P2_G	G	A.Conservative	1.089114	.997127	6277.1	102.333437	73.081536	677.639586		.417371
B13	210090P15_G	NOCALL	D.Low Probability	-.662914	.991648	5515.6	25.0868	6.411589	635.87035		1.107166
B14	201322P9_G	G	A.Conservative	4.329675	.993019	6445.3	49.382698	32.915888	640.148948		.501029
B14	201694P4_G	G	A.Conservative	3.125355	.997718	5337.5	131.900788	72.639634	567.700656		.501029
B14	208825P7_G	G	A.Conservative	5.702654	.995854	7129.7	18.639181	20.808188	600.40406		.501029
B14	209189P2_G	G	A.Conservative	4.330364	.994886	6277.1	125.037315	80.962286	622.018465		.501029
B14	210090P15_G	NOCALL	D.Low Probability	2.184763	.09501	5515.6	4.420953	.763951	560.646741		1.547974
B15	201322P9_G	G	A.Conservative	3.83156	.997008	6445.3	44.378222	34.829465	696.215659		.453317
B15	201694P4_G	G	A.Conservative	2.649262	.993543	5337.5	130.435137	85.50299	580.912667		.453317
B15	208825P7_G	G	A.Conservative	5.373072	.998786	7129.7	18.905967	19.560187	648.517851		.453317
B15	209189P2_G	G	A.Conservative	3.838022	.996421	6277.1	125.144705	95.568939	685.253016		.453317
B15	210090P15_G	G	A.Conservative	2.669023	.996022	5515.6	38.195179	25.772398	602.414414		.453317
B16	201322P9_G	G	A.Conservative	3.393489	.996133	6445.3	46.723703	37.346539	706.147779		.423593
B16	201694P4_G	G	A.Conservative	2.170918	.994158	5337.5	115.47545	76.475688	639.624301		.423593
B16	208825P7_G	G	A.Conservative	4.468085	.998318	7129.7	18.691877	17.227946	687.303445		.423593
B16	209189P2_G	G	A.Conservative	3.400438	.9984	6277.1	111.089879	86.294012	692.334786		.423593
B16	210090P15_G	G	A.Conservative	2.190143	.990358	5515.6	24.272131	16.568421	662.607472		.423593
B17	201322P9_G	G	A.Conservative	4.070282	.996525	6445.3	43.844877	31.08562	711.351974		.446185
B17	201694P4_G	G	A.Conservative	2.358798	.99564	5337.5	127.394067	73.394301	610.548567		.446185
B17	208825P7_G	G	A.Conservative	5.357016	.996684	7129.7	17.878851	19.495607	642.489062		.446185
B17	209189P2_G	G	A.Conservative	4.074483	.997216	6277.1	109.006664	74.900504	694.416559		.446185
B17	210090P15_G	G	A.Conservative	1.904068	.987106	5515.6	47.703839	17.154434	629.255221		.657338
B18	201322P9_G	G	A.Conservative	1.451523	.997021	6445.3	21.822485	22.184463	746.419646		.355218
B18	201694P4_G	G	A.Conservative	.144091	.993919	5337.5	70.92881	58.941646	617.623092		.355218
B18	208825P7_G	G	A.Conservative	1.944461	.996831	7129.7	6.760269	11.307064	576.133568		.355218
B18	209189P2_G	G	A.Conservative	1.457144	.995918	6277.1	57.228958	56.449826	726.523598		.355218
B18	210090P15_G	NOCALL	D.Low Probability	.666058	.766995	5515.6	17.457585	4.682938	620.653863		1.012946
B19	201322P9_G	G	A.Conservative	2.831295	.995216	6445.3	47.023381	35.64857	683.954922		.433813
B19	201694P4_G	G	A.Conservative	1.80555	.995857	5337.5	145.285758	90.93195	581.92893		.433813
B19	208825P7_G	G	A.Conservative	4.19971	.997092	7129.7	18.772763	16.455198	640.914935		.433813
B19	209189P2_G	G	A.Conservative	2.829738	.998177	6277.1	129.184932	95.126338	665.892213		.433813
B19	210090P15_G	G	A.Conservative	1.819518	.995613	5515.6	43.345334	27.981978	613.941893		.433813
B20	201322P9_G	G	A.Conservative	3.381439	.993717	6445.3	50.957199	36.144244	659.282753		.519795
B20	201694P4_G	G	A.Conservative	1.973968	.991085	5337.5	147.429197	86.835879	589.424483		.519795
B20	208825P7_G	G	A.Conservative	5.100062	.998668	7129.7	22.097034	19.675612	644.008181		.519795
B20	209189P2_G	G	A.Conservative	3.391929	.995082	6277.1	134.051977	92.455262	649.271934		.519795
B20	210090P15_G	NOCALL	D.Low Probability	2.139158	.663893	5515.6	24.792282	4.092442	591.492585		1.381923
B21	201322P9_G	G	A.Conservative	3.193571	.995593	6445.3	40.816833	27.901309	725.674241		.450197
B21	201694P4_G	G	A.Conservative	1.536527	.990627	5337.5	108.188375	60.914966	605.403786		.450197
B21	208825P7_G	G	A.Conservative	4.57333	.996231	7129.7	14.954487	13.175528	617.165346		.450197
B21	209189P2_G	G	A.Conservative	3.195168	.997987	6277.1	106.031286	70.367697	707.734206		.450197
B21	210090P15_G	NOCALL	D.Low Probability	1.719396	.993925	5515.6	33.571354	8.426199	634.217417		1.179459
B22	201322P9_G	G	A.Conservative	4.071202	.994939	6445.3	54.797244	27.067355	668.478491		.536798
B22	201694P4_G	G	A.Conservative	2.399964	.993088	5337.5	142.634594	57.895589	575.452436		.536798
B22	208825P7_G	G	A.Conservative	5.668922	.99686	7129.7	25.353833	20.236113	602.53897		.536798
B22	209189P2_G	G	A.Conservative	4.068245	.99815	6277.1	149.602807	71.69739	649.799099		.536798
B22	210090P15_G	G	A.Conservative	2.340641	.990765	5515.6	68.479026	24.669302	611.891218		.786537
B23	201322P9_G	G	A.Conservative	3.185888	.997266	6445.3	49.583623	44.245929	758.407019		.381852
B23	201694P4_G	G	A.Conservative	1.611946	.997229	5337.5	80.135141	58.263294	639.698919		.381852
B23	208825P7_G	G	A.Conservative	4.357051	.998831	7129.7	22.836516	23.272409	751.45078		.381852
B23	209189P2_G	G	A.Conservative	3.073103	.997662	6277.1	62.895291	54.423962	727.344303		.381852
B23	210090P15_G	NOCALL	D.Low Probability	1.801917	.1532	5515.6	5.207613	1.069178	607.510667		1.182858
B24	201322P9_G	G	A.Conservative	1.549529	.998861	6445.3	21.23961	13.249462	758.626874		.548595
B24	201694P4_G	NOCALL	D.Low Probability	.682768	.466827	5337.5	10.127143	2.933377	598.482086		.913159
B24	208825P7_G	NOCALL	I.Bad Spectrum	0	0	0	0	0	0		0
B24	209189P2_G	NOCALL	D.Low Probability	1.754755	.99682	6277.1	47.920155	16.725109	722.730047		.913159
B24	210090P15_G	NOCALL	D.Low Probability	.662272	.251792	5515.6	5.327594	1.599326	589.509373		.913159
C01	201322P9_G	G	A.Conservative	.955558	.998446	6445.3	23.676357	15.21061	610.852998		.511683
C01	201694P4_G	G	A.Conservative	2.671312	.998298	5337.5	10.716214	11.637634	644.482837		.317962
C01	208825P7_G	G	A.Conservative	1.520603	.820183	7129.7	7.111953	8.251174	511.088136		.511683
C01	209189P2_G	G	A.Conservative	3.093074	.998445	6277.1	11.964554	16.238124	675.073175		.317962
C01	210090P15_G	NOCALL	I.Bad Spectrum	0	0	0	0	0	0		0
C02	201322P9_G	G	A.Conservative	3.689717	.996174	6445.3	52.04856	32.705943	625.428664		.445344
C02	201694P4_G	NOCALL	D.Low Probability	1.149907	.992285	5337.5	111.046724	26.000224	566.101701		.966371
C02	208825P7_G	G	A.Conservative	4.914374	.996616	7129.7	16.868184	17.749312	631.479674		.445344
C02	209189P2_G	G	A.Conservative	3.617028	.997772	6277.1	67.139005	40.866616	609.057567		.445344
C02	210090P15_G	NOCALL	D.Low Probability	1.259071	.184907	5515.6	5.004234	1.211949	581.217621		.966371
C03	201322P9_G	G	A.Conservative	4.991562	.99335	6445.3	24.099805	22.309107	697.642971		.38905
C03	201694P4_G	G	A.Conservative	3.820476	.997045	5337.5	49.588182	37.173191	577.179977		.38905
C03	208825P7_G	G	A.Conservative	6.234788	.998618	7129.7	7.345863	14.097015	698.761352		.38905
C03	209189P2_G	G	A.Conservative	4.992641	.99793	6277.1	56.945235	51.082935	680.280131		.38905
C03	210090P15_G	NOCALL	I.Bad Spectrum	0	0	0	0	0	0		0
C04	201322P9_G	G	A.Conservative	5.550825	.99447	6445.3	33.198315	22.969018	576.763056		.423622
C04	201694P4_G	G	A.Conservative	3.839224	.997089	5337.5	96.339502	54.013275	553.443814		.423622
C04	208825P7_G	G	A.Conservative	7.250342	.997903	7129.7	9.417185	11.076568	515.83764		.423622
C04	209189P2_G	G	A.Conservative	5.556223	.996249	6277.1	82.442902	55.248971	561.128143		.423622
C04	210090P15_G	NOCALL	D.Low Probability	3.016117	.870012	5515.6	22.641148	5.303241	594.889054		1.040071
C05	201322P9_G	G	A.Conservative	5.149919	.99161	6445.3	38.065831	24.924651	633.505898		.485875
C05	201694P4_G	G	A.Conservative	3.534719	.996689	5337.5	110.431783	59.432598	591.947183		.485875
C05	208825P7_G	G	A.Conservative	6.71527	.997774	7129.7	10.916403	15.497235	587.28204		.485875
C05	209189P2_G	G	A.Conservative	5.142314	.994473	6277.1	115.539262	73.432306	616.601208		.485875
C05	210090P15_G	NOCALL	D.Low Probability	3.270214	.992512	5515.6	64.960079	11.584205	585.548447		1.471875
C06	201322P9_G	G	A.Conservative	4.116127	.993396	6445.3	42.282168	26.983438	741.674518		.511973
C06	201694P4_G	G	A.Conservative	2.828973	.996591	5337.5	109.004648	56.977028	614.665877		.511973
C06	208825P7_G	G	A.Conservative	5.995611	.99781	7129.7	12.811101	13.563484	626.087977		.511973
C06	209189P2_G	G	A.Conservative	4.115771	.998276	6277.1	115.379338	71.44103	719.754196		.511973
C06	210090P15_G	NOCALL	D.Low Probability	2.315257	.551789	5515.6	17.583254	3.4178	602.782036		1.271788
C07	201322P9_G	G	A.Conservative	2.6441	.997711	6445.3	41.833031	23.865965	615.074525		.503116
C07	201694P4_G	G	A.Conservative	1.358807	.992879	5337.5	124.894221	58.796198	526.235514		.503116
C07	208825P7_G	G	A.Conservative	3.727725	.996437	7129.7	15.459438	13.124584	519.497411		.503116
C07	209189P2_G	G	A.Conservative	2.649943	.997177	6277.1	119.152371	66.001903	599.147739		.503116
C07	210090P15_G	NOCALL	D.Low Probability	.903404	.988442	5515.6	46.881116	10.459698	551.130631		1.285516
C08	201322P9_G	G	A.Conservative	3.093138	.996163	6445.3	29.250497	20.220447	684.511325		.443758
C08	201694P4_G	G	A.Conservative	1.932045	.99582	5337.5	97.869629	55.584344	566.813431		.443758
C08	208825P7_G	G	A.Conservative	4.787593	.998888	7129.7	11.650549	17.04294	574.536799		.443758
C08	209189P2_G	G	A.Conservative	3.095789	.99593	6277.1	102.817374	68.978646	665.648458		.443758
C08	210090P15_G	G	A.Conservative	1.988584	.992016	5515.6	19.854429	11.637189	596.920271		.443758
C09	201322P9_G	G	A.Conservative	3.853044	.997229	6445.3	34.855072	27.037116	720.20238		.428507
C09	201694P4_G	G	A.Conservative	2.639582	.995779	5337.5	97.753336	61.856636	613.784352		.428507
C09	208825P7_G	G	A.Conservative	4.51371	.996694	7129.7	11.107271	12.432206	669.944896		.428507
C09	209189P2_G	G	A.Conservative	3.852773	.997307	6277.1	90.351906	67.968403	701.114622		.428507
C09	210090P15_G	NOCALL	D.Low Probability	2.466845	.989308	5515.6	51.492305	13.413764	609.514185		1.138097
C10	201322P9_G	G	A.Conservative	4.131319	.996868	6445.3	36.197074	19.15431	670.474462		.504479
C10	201694P4_G	G	A.Conservative	2.830386	.993335	5337.5	110.116175	47.654054	589.411212		.504479
C10	208825P7_G	G	A.Conservative	5.767334	.999543	7129.7	12.147772	16.158959	503.935759		.504479
C10	209189P2_G	G	A.Conservative	4.129965	.996071	6277.1	105.17111	53.960654	652.201995		.504479
C10	210090P15_G	G	A.Conservative	2.847998	.990491	5515.6	29.251416	13.070758	618.236079		.504479
C11	201322P9_G	G	A.Conservative	4.806731	.997576	6445.3	54.278945	36.408189	634.664265		.445446
C11	201694P4_G	G	A.Conservative	3.213504	.992146	5337.5	48.8204	26.955434	621.03312		.445446
C11	208825P7_G	G	A.Conservative	6.428789	.998895	7129.7	24.338788	28.314642	666.092829		.445446
C11	209189P2_G	G	A.Conservative	4.776054	.998631	6277.1	80.220378	52.232159	617.563703		.445446
C11	210090P15_G	NOCALL	D.Low Probability	2.695412	.223837	5515.6	6.101875	1.504182	608.056242		1.203461
C12	201322P9_G	G	A.Conservative	3.436943	.993367	6445.3	33.779924	25.3873	662.455021		.444173
C12	201694P4_G	G	A.Conservative	1.872653	.997275	5337.5	111.682781	68.877216	617.407481		.444173
C12	208825P7_G	G	A.Conservative	4.482272	.996116	7129.7	14.974527	15.721432	662.094229		.444173
C12	209189P2_G	G	A.Conservative	3.446451	.99335	6277.1	106.207619	77.456616	645.7108		.444173
C12	210090P15_G	NOCALL	D.Low Probability	1.233611	.724929	5515.6	17.638336	4.484269	653.980152		1.169978
C13	201322P9_G	G	A.Conservative	1.212542	.995143	6445.3	42.814007	30.96279	703.111892		.463813
C13	201694P4_G	G	A.Conservative	.179163	.994434	5337.5	145.406332	86.591135	631.532457		.463813
C13	208825P7_G	G	A.Conservative	2.686415	.998395	7129.7	13.449805	16.271062	690.722733		.463813
C13	209189P2_G	G	A.Conservative	1.220413	.996917	6277.1	139.55429	97.998645	693.617789		.463813
C13	210090P15_G	G	A.Conservative	.190246	.995608	5515.6	39.338324	24.172217	655.45124		.463813
C14	201322P9_G	G	A.Conservative	3.217142	.961027	6445.3	10.107244	9.664315	674.460367		.367519
C14	201694P4_G	G	A.Conservative	2.049546	.994307	5337.5	31.685558	24.519332	570.050108		.367519
C14	208825P7_G	G	A.Conservative	5.164733	.917294	7129.7	7.638057	9.187361	511.055045		.603406
C14	209189P2_G	G	A.Conservative	3.218418	.992381	6277.1	38.984541	36.116899	655.126332		.367519
C14	210090P15_G	NOCALL	D.Low Probability	1.911627	.991568	5515.6	23.27683	6.022134	580.819944		.9642
C15	201322P9_G	G	A.Conservative	4.494907	.996461	6445.3	16.07017	15.388455	677.959509		.366208
C15	201694P4_G	G	A.Conservative	3.502568	.997629	5337.5	51.42258	39.164663	595.400894		.366208
C15	208825P7_G	G	A.Conservative	5.782688	.9984	7129.7	6.365709	13.058228	594.202761		.366208
C15	209189P2_G	G	A.Conservative	4.515765	.996821	6277.1	39.364718	36.439889	673.975765		.366208
C15	210090P15_G	NOCALL	D.Low Probability	2.943764	.988207	5515.6	44.631612	13.829664	595.830777		.957495
C16	201322P9_G	G	A.Conservative	5.434795	.993484	6445.3	41.542681	25.667114	652.031042		.504313
C16	201694P4_G	G	A.Conservative	3.83771	.995816	5337.5	154.910958	78.26907	581.20559		.504313
C16	208825P7_G	G	A.Conservative	7.043405	.99915	7129.7	15.279121	18.225286	637.776802		.504313
C16	209189P2_G	G	A.Conservative	5.43237	.994912	6277.1	114.945864	68.88255	633.005406		.504313
C16	210090P15_G	G	A.Conservative	3.84007	.988504	5515.6	30.196119	15.758757	606.837425		.504313
C17	201322P9_G	G	A.Conservative	4.259207	.995402	6445.3	50.253218	35.608532	702.264384		.457332
C17	201694P4_G	G	A.Conservative	2.891202	.995968	5337.5	122.941919	71.56327	610.964434		.457332
C17	208825P7_G	G	A.Conservative	5.51246	.998588	7129.7	20.587176	17.539961	646.699383		.457332
C17	209189P2_G	G	A.Conservative	4.261584	.995519	6277.1	119.754498	82.361628	683.709366		.457332
C17	210090P15_G	G	A.Conservative	2.908166	.990808	5515.6	24.997496	15.019004	638.566613		.457332
C18	201322P9_G	G	A.Conservative	4.108346	.993842	6445.3	51.800211	26.46529	656.819406		.517872
C18	201694P4_G	G	A.Conservative	2.722256	.992948	5337.5	166.64373	68.480821	562.24743		.517872
C18	208825P7_G	G	A.Conservative	5.553376	.997175	7129.7	24.039824	18.15607	585.835626		.517872
C18	209189P2_G	G	A.Conservative	4.107727	.998093	6277.1	149.647264	73.963909	638.891953		.517872
C18	210090P15_G	NOCALL	D.Low Probability	2.450479	.441477	5515.6	20.184362	2.809823	538.901445		1.406703
C19	201322P9_G	G	A.Conservative	2.59711	.996262	6445.3	36.79159	27.525667	609.14762		.425595
C19	201694P4_G	G	A.Conservative	1.275618	.995017	5337.5	109.423469	66.395215	550.903876		.425595
C19	208825P7_G	G	A.Conservative	3.865736	.997417	7129.7	16.900269	16.412617	652.96051		.425595
C19	209189P2_G	G	A.Conservative	2.601965	.99547	6277.1	94.368963	68.407808	592.479372		.425595
C19	210090P15_G	G	A.Conservative	1.293128	.989243	5515.6	22.471655	14.105166	579.668339		.425595
C20	201322P9_G	G	A.Conservative	4.335219	.99393	6445.3	66.160436	39.913463	628.32773		.498134
C20	201694P4_G	G	A.Conservative	2.965451	.993085	5337.5	188.01254	93.035771	534.072827		.498134
C20	208825P7_G	G	A.Conservative	5.857146	.997911	7129.7	28.500464	19.803886	603.662687		.498134
C20	209189P2_G	G	A.Conservative	4.335695	.996824	6277.1	168.696889	98.741994	612.351035		.498134
C20	210090P15_G	NOCALL	D.Low Probability	2.086787	.984218	5515.6	31.231115	6.20724	576.262005		1.266518
C21	201322P9_G	G	A.Conservative	3.834228	.994466	6445.3	36.906913	26.004264	644.228896		.433797
C21	201694P4_G	G	A.Conservative	2.408243	.994373	5337.5	122.130838	70.571126	573.570723		.433797
C21	208825P7_G	G	A.Conservative	5.486274	.997175	7129.7	17.495473	15.926994	598.115421		.433797
C21	209189P2_G	G	A.Conservative	3.843326	.996805	6277.1	106.30747	72.676028	635.561289		.433797
C21	210090P15_G	NOCALL	D.Low Probability	2.088413	.988639	5515.6	84.48831	14.976403	585.978095		1.229676
C22	201322P9_G	G	A.Conservative	3.255527	.99658	6445.3	40.464071	24.571375	710.58404		.438803
C22	201694P4_G	G	A.Conservative	1.959333	.997253	5337.5	118.745136	59.287571	618.650811		.438803
C22	208825P7_G	G	A.Conservative	4.896348	.997039	7129.7	16.230936	16.358661	652.687082		.438803
C22	209189P2_G	G	A.Conservative	3.256163	.995768	6277.1	134.226597	79.08691	690.47135		.438803
C22	210090P15_G	G	A.Conservative	1.981134	.99769	5515.6	56.437436	29.067523	642.456751		.438803
C23	201322P9_G	G	A.Conservative	3.822057	.998777	6445.3	57.102047	30.533235	674.650114		.459328
C23	201694P4_G	G	A.Conservative	2.234144	.998506	5337.5	107.801942	46.720464	577.032853		.459328
C23	208825P7_G	G	A.Conservative	5.175875	.996954	7129.7	32.031092	23.103681	654.395279		.459328
C23	209189P2_G	G	A.Conservative	3.699888	.99526	6277.1	66.147051	34.247271	652.849577		.459328
C23	210090P15_G	NOCALL	D.Low Probability	2.207447	.994038	5515.6	40.494254	8.318716	615.214321		1.139043
C24	201322P9_G	G	A.Conservative	2.237269	.993298	6445.3	18.124996	10.241343	697.123205		.633873
C24	201694P4_G	NOCALL	D.Low Probability	1.306258	.384173	5337.5	8.35421	2.402105	567.971033		.987792
C24	208825P7_G	NOCALL	I.Bad Spectrum	0	0	0	0	0	0		0
C24	209189P2_G	NOCALL	D.Low Probability	2.460103	.995864	6277.1	43.836223	14.795265	650.91968		.987792
C24	210090P15_G	NOCALL	D.Low Probability	1.417624	.279689	5515.6	5.959168	1.766351	546.498488		.987792
D01	201322P9_G	G	A.Conservative	1.40384	.995921	6445.3	41.979502	26.60039	605.141609		.451399
D01	201694P4_G	G	A.Conservative	.214403	.994343	5337.5	85.057313	43.478882	540.880988		.451399
D01	208825P7_G	G	A.Conservative	2.43079	.997598	7129.7	13.62561	18.330383	573.68432		.451399
D01	209189P2_G	G	A.Conservative	1.395695	.993098	6277.1	105.70463	64.821022	589.623443		.451399
D01	210090P15_G	NOCALL	D.Low Probability	-.359256	.443602	5515.6	13.418776	2.782957	544.018364		1.193433
D02	201322P9_G	G	A.Conservative	2.328829	.996867	6445.3	35.801154	23.775808	676.969638		.435757
D02	201694P4_G	NOCALL	D.Low Probability	.713047	.694928	5337.5	18.486654	4.248986	544.590395		1.011283
D02	208825P7_G	G	A.Conservative	3.410188	.996458	7129.7	12.02676	14.430614	573.394922		.435757
D02	209189P2_G	G	A.Conservative	2.348255	.945898	6277.1	14.767665	9.507729	650.754719		.435757
D02	210090P15_G	NOCALL	D.Low Probability	.904336	.257075	5515.6	6.840393	1.627722	540.082093		1.011283
D03	201322P9_G	G	A.Conservative	3.036978	.993004	6445.3	30.91587	19.004887	656.94694		.461131
D03	201694P4_G	G	A.Conservative	1.616606	.992491	5337.5	87.485206	43.830515	578.281401		.461131
D03	208825P7_G	G	A.Conservative	4.634425	.997582	7129.7	9.621738	18.914803	591.320678		.461131
D03	209189P2_G	G	A.Conservative	3.039614	.995032	6277.1	100.275405	59.748546	641.518104		.461131
D03	210090P15_G	G	A.Conservative	1.751375	.952027	5515.6	18.500793	9.57732	592.941277		.461131
D04	201322P9_G	G	A.Conservative	4.274045	.993828	6445.3	21.222513	15.378995	695.095228		.388158
D04	201694P4_G	G	A.Conservative	2.996131	.99372	5337.5	69.513287	40.993276	605.1072		.388158
D04	208825P7_G	G	A.Conservative	5.684143	.998159	7129.7	6.384242	11.724304	569.062019		.388158
D04	209189P2_G	G	A.Conservative	4.2751	.997563	6277.1	57.711604	40.526369	674.107489		.388158
D04	210090P15_G	NOCALL	D.Low Probability	2.513588	.992863	5515.6	58.234053	15.873506	625.062508		1.043463
D05	201322P9_G	G	A.Conservative	4.929894	.994085	6445.3	45.422834	26.167795	663.194347		.462566
D05	201694P4_G	G	A.Conservative	3.63275	.997852	5337.5	128.822369	61.426059	559.371138		.462566
D05	208825P7_G	G	A.Conservative	6.367453	.99772	7129.7	13.402549	15.292325	577.005767		.462566
D05	209189P2_G	G	A.Conservative	4.932411	.998098	6277.1	118.318555	66.199766	645.19741		.462566
D05	210090P15_G	NOCALL	D.Low Probability	2.651837	.987056	5515.6	59.643711	11.61704	579.970976		1.24716
D06	201322P9_G	G	A.Conservative	3.70572	.99484	6445.3	41.902282	34.063453	705.071565		.448727
D06	201694P4_G	G	A.Conservative	2.154749	.995971	5337.5	84.965401	57.49637	589.055667		.448727
D06	208825P7_G	G	A.Conservative	5.198684	.997243	7129.7	13.387234	18.559424	644.689062		.448727
D06	209189P2_G	G	A.Conservative	3.704183	.994849	6277.1	81.208697	64.211901	686.282747		.448727
D06	210090P15_G	G	A.Conservative	2.179292	.992627	5515.6	17.326179	12.076867	611.653365		.448727
D07	201322P9_G	G	A.Conservative	1.909445	.994618	6445.3	44.41123	30.264797	611.903494		.459774
D07	201694P4_G	G	A.Conservative	.824048	.992762	5337.5	145.493531	81.887996	525.401859		.459774
D07	208825P7_G	G	A.Conservative	3.293096	.998031	7129.7	13.502685	11.436846	572.10869		.459774
D07	209189P2_G	G	A.Conservative	1.909087	.997211	6277.1	135.104567	89.422464	594.796948		.459774
D07	210090P15_G	NOCALL	D.Low Probability	.157851	.994167	5515.6	86.259594	15.300771	580.050098		1.398558
D08	201322P9_G	G	A.Conservative	3.817684	.997233	6445.3	22.514175	18.699809	656.321735		.407756
D08	201694P4_G	G	A.Conservative	2.434603	.998225	5337.5	62.39884	42.721164	589.799783		.407756
D08	208825P7_G	G	A.Conservative	5.347364	.998332	7129.7	12.554314	17.770887	589.040368		.407756
D08	209189P2_G	G	A.Conservative	3.816478	.996332	6277.1	58.933467	47.538529	638.274183		.407756
D08	210090P15_G	NOCALL	D.Low Probability	1.357369	.989312	5515.6	31.222821	8.214017	627.595289		1.105763
D09	201322P9_G	G	A.Conservative	4.350997	.99511	6445.3	41.836347	30.264866	702.768193		.451735
D09	201694P4_G	G	A.Conservative	3.396576	.997181	5337.5	116.670655	66.944396	566.069264		.451735
D09	208825P7_G	G	A.Conservative	5.87222	.998971	7129.7	14.009556	16.723804	598.129108		.451735
D09	209189P2_G	G	A.Conservative	4.350229	.995661	6277.1	120.497382	84.214446	683.016545		.451735
D09	210090P15_G	G	A.Conservative	3.408297	.998881	5515.6	61.860337	36.870393	591.814878		.451735
D10	201322P9_G	G	A.Conservative	4.907265	.994801	6445.3	33.794772	20.426701	662.452058		.466709
D10	201694P4_G	G	A.Conservative	3.463386	.992841	5337.5	97.166989	48.442856	594.129856		.466709
D10	208825P7_G	G	A.Conservative	6.135385	.997869	7129.7	12.835209	14.248024	599.556772		.466709
D10	209189P2_G	G	A.Conservative	4.90761	.996896	6277.1	91.351021	53.606135	642.194509		.466709
D10	210090P15_G	G	A.Conservative	3.487356	.994654	5515.6	34.149838	17.554374	619.510543		.466709
D11	201322P9_G	G	A.Conservative	4.261626	.993886	6445.3	43.446198	25.714075	649.429994		.427326
D11	201694P4_G	G	A.Conservative	2.970101	.995199	5337.5	119.466858	57.674571	580.723833		.427326
D11	208825P7_G	G	A.Conservative	5.512128	.997781	7129.7	14.956454	18.244308	600.617052		.427326
D11	209189P2_G	G	A.Conservative	4.264944	.995045	6277.1	124.374955	71.340862	632.047471		.427326
D11	210090P15_G	G	A.Conservative	2.974771	.986999	5515.6	23.376956	11.656943	599.662332		.427326
D12	201322P9_G	G	A.Conservative	4.295935	.99378	6445.3	42.513457	25.0374	623.914441		.502014
D12	201694P4_G	G	A.Conservative	2.998958	.993716	5337.5	135.51198	65.414949	564.324916		.502014
D12	208825P7_G	G	A.Conservative	5.573366	.995124	7129.7	16.680447	13.104197	582.253079		.502014
D12	209189P2_G	G	A.Conservative	4.308704	.996192	6277.1	119.807595	68.448378	618.7677		.502014
D12	210090P15_G	NOCALL	D.Low Probability	2.108777	.990918	5515.6	58.168785	12.54853	586.794153		1.233611
D13	201322P9_G	G	A.Conservative	.940006	.996684	6445.3	37.054317	22.728276	702.847574		.488302
D13	201694P4_G	G	A.Conservative	-.197103	.994971	5337.5	132.891303	64.948912	631.670852		.488302
D13	208825P7_G	G	A.Conservative	1.758996	.998364	7129.7	11.261396	15.054256	649.635482		.488302
D13	209189P2_G	G	A.Conservative	.940693	.996312	6277.1	114.410616	67.823779	683.177304		.488302
D13	210090P15_G	NOCALL	D.Low Probability	.106991	.990754	5515.6	63.68431	16.165032	599.785627		1.043615
D14	201322P9_G	G	A.Conservative	3.100526	.997632	6445.3	27.869375	40.340464	713.936527		.387655
D14	201694P4_G	G	A.Conservative	1.965621	.992943	5337.5	94.162794	112.089442	610.114736		.387655
D14	208825P7_G	G	A.Conservative	3.711211	.997452	7129.7	11.013151	22.564996	722.800988		.387655
D14	209189P2_G	G	A.Conservative	3.100769	.996437	6277.1	87.177486	122.788163	700.011543		.387655
D14	210090P15_G	NOCALL	D.Low Probability	1.348626	.132819	5515.6	4.598093	.973115	578.019643		1.262231
D15	201322P9_G	G	A.Conservative	4.585411	.993548	6445.3	38.910704	26.189657	675.195021		.44344
D15	201694P4_G	G	A.Conservative	3.225331	.996285	5337.5	113.245561	62.150329	562.34147		.44344
D15	208825P7_G	G	A.Conservative	6.181453	.998043	7129.7	17.395227	13.50612	593.811746		.44344
D15	209189P2_G	G	A.Conservative	4.586183	.996599	6277.1	96.411312	62.909466	657.704541		.44344
D15	210090P15_G	G	A.Conservative	3.241406	.992951	5515.6	22.228977	12.605754	591.200784		.44344
D16	201322P9_G	G	A.Conservative	3.923912	.995788	6445.3	22.094882	20.349775	692.007352		.398398
D16	201694P4_G	G	A.Conservative	2.694509	.997136	5337.5	71.498942	55.071021	580.897952		.398398
D16	208825P7_G	G	A.Conservative	5.448235	.996635	7129.7	10.665961	14.94428	618.849916		.398398
D16	209189P2_G	G	A.Conservative	3.921801	.996571	6277.1	64.672789	57.973138	673.178716		.398398
D16	210090P15_G	NOCALL	D.Low Probability	2.45905	.990263	5515.6	25.508059	7.826926	605.701131		1.02615
D17	201322P9_G	G	A.Conservative	4.233118	.9976	6445.3	33.676104	27.014122	693.994688		.421626
D17	201694P4_G	G	A.Conservative	3.215695	.996625	5337.5	100.948059	66.279028	620.593826		.421626
D17	208825P7_G	G	A.Conservative	5.151673	.997065	7129.7	14.189357	17.416314	694.716669		.421626
D17	209189P2_G	G	A.Conservative	4.233995	.99534	6277.1	89.753292	69.855289	675.456978		.421626
D17	210090P15_G	G	A.Conservative	3.23619	.995871	5515.6	43.129728	29.251389	647.884762		.421626
D18	201322P9_G	G	A.Conservative	4.453661	.995823	6445.3	34.886017	20.48123	605.413733		.488328
D18	201694P4_G	G	A.Conservative	2.932165	.996975	5337.5	110.961299	52.381428	550.546935		.488328
D18	208825P7_G	G	A.Conservative	6.495932	.999508	7129.7	15.290251	17.739889	611.925066		.488328
D18	209189P2_G	G	A.Conservative	4.458348	.995377	6277.1	97.132382	55.172893	589.281263		.488328
D18	210090P15_G	NOCALL	D.Low Probability	2.046329	.162354	5515.6	6.36538	1.145749	578.90651		1.305898
D19	201322P9_G	G	A.Conservative	2.468681	.99583	6445.3	35.634612	24.654064	615.590929		.425019
D19	201694P4_G	G	A.Conservative	1.327853	.997546	5337.5	156.705523	88.193815	560.579586		.425019
D19	208825P7_G	G	A.Conservative	3.899627	.997902	7129.7	14.054222	17.451062	596.334739		.425019
D19	209189P2_G	G	A.Conservative	2.464362	.994476	6277.1	133.054941	89.211717	601.223879		.425019
D19	210090P15_G	G	A.Conservative	1.321671	.996287	5515.6	48.806861	28.394183	587.648007		.425019
D20	201322P9_G	G	A.Conservative	3.350026	.994973	6445.3	25.83391	20.687867	681.0357		.421161
D20	201694P4_G	G	A.Conservative	2.646282	.995471	5337.5	74.531345	48.320907	593.083664		.421161
D20	208825P7_G	G	A.Conservative	4.577289	.998136	7129.7	12.9554	13.124754	613.056528		.421161
D20	209189P2_G	G	A.Conservative	3.347675	.995711	6277.1	70.129906	54.409485	661.998978		.421161
D20	210090P15_G	G	A.Conservative	2.658904	.993042	5515.6	18.838427	12.641083	612.330293		.421161
D21	201322P9_G	G	A.Conservative	2.839521	.995394	6445.3	39.834636	30.05876	679.814194		.417926
D21	201694P4_G	G	A.Conservative	1.595045	.996799	5337.5	112.980118	69.367241	604.144164		.417926
D21	208825P7_G	G	A.Conservative	4.178496	.996025	7129.7	18.112506	15.52688	657.571318		.417926
D21	209189P2_G	G	A.Conservative	2.840453	.997926	6277.1	104.580034	76.493273	661.165716		.417926
D21	210090P15_G	G	A.Conservative	1.613421	.992284	5515.6	23.207214	14.730885	629.581463		.417926
D22	201322P9_G	G	A.Conservative	4.200161	.993952	6445.3	44.376875	32.859937	680.54226		.443544
D22	201694P4_G	G	A.Conservative	2.683528	.997368	5337.5	134.319593	81.193343	600.713409		.443544
D22	208825P7_G	G	A.Conservative	6.209455	.998197	7129.7	20.569067	22.589716	579.643275		.443544
D22	209189P2_G	G	A.Conservative	4.202929	.995291	6277.1	111.962711	80.405518	666.830967		.443544
D22	210090P15_G	NOCALL	D.Low Probability	2.112137	.984537	5515.6	27.904365	6.08506	579.913698		1.09339
D23	201322P9_G	G	A.Conservative	5.651302	.998602	6445.3	18.899929	22.256561	653.643572		.348578
D23	201694P4_G	G	A.Conservative	4.761106	.995612	5337.5	33.354373	30.126173	557.851952		.348578
D23	208825P7_G	G	A.Conservative	5.914891	.998551	7129.7	7.973333	15.736648	696.352734		.348578
D23	209189P2_G	G	A.Conservative	5.653122	.997578	6277.1	14.536829	16.482838	637.736867		.348578
D23	210090P15_G	NOCALL	D.Low Probability	2.736341	.186171	5515.6	4.960907	1.293524	617.554468		1.179573
D24	201322P9_G	G	A.Conservative	2.633	.80649	6445.3	11.47367	8.148838	711.667672		.409895
D24	201694P4_G	NOCALL	D.Low Probability	1.109407	.798392	5337.5	17.74381	4.862386	564.566834		1.060116
D24	208825P7_G	NOCALL	I.Bad Spectrum	0	0	0	0	0	0		0
D24	209189P2_G	G	A.Conservative	2.605616	.99384	6277.1	39.926805	14.621505	699.531643		.767142
D24	210090P15_G	NOCALL	D.Low Probability	1.189924	.304108	5515.6	6.764296	1.913907	563.780566		1.060116
E01	201322P9_G	G	A.Conservative	-1.777806	.856018	6445.3	9.699477	8.596941	618.638689		.392239
E01	201694P4_G	G	A.Conservative	-2.350199	.996638	5337.5	24.070814	17.060621	554.86349		.392239
E01	208825P7_G	G	A.Conservative	-1.058692	.958979	7129.7	21.887519	9.606776	658.606169		.901893
E01	209189P2_G	G	A.Conservative	-1.742859	.996953	6277.1	27.411197	23.502003	597.313677		.392239
E01	210090P15_G	NOCALL	D.Low Probability	-1.746689	.181947	5515.6	5.239287	1.247829	576.892949		1.064728
E02	201322P9_G	G	A.Conservative	.583639	.998595	6445.3	26.921779	21.453644	635.177835		.380352
E02	201694P4_G	NOCALL	D.Low Probability	-.646153	.972897	5337.5	22.091793	5.885567	611.166259		.969514
E02	208825P7_G	G	A.Conservative	1.209159	.998189	7129.7	9.162383	17.712468	691.803901		.380352
E02	209189P2_G	G	A.Conservative	.455498	.99289	6277.1	13.967377	10.774318	663.384941		.380352
E02	210090P15_G	NOCALL	D.Low Probability	-.501959	.078361	5515.6	1.469043	.574608	606.659289		.696798
E03	201322P9_G	G	A.Conservative	1.743562	.997029	6445.3	35.806161	29.420498	745.514309		.40219
E03	201694P4_G	G	A.Conservative	.522257	.993089	5337.5	111.019161	76.227177	622.52814		.40219
E03	208825P7_G	G	A.Conservative	3.709419	.997441	7129.7	12.216438	15.321979	627.039948		.40219
E03	209189P2_G	G	A.Conservative	1.748975	.997588	6277.1	113.20427	90.496182	728.145447		.40219
E03	210090P15_G	G	A.Conservative	.559687	.994979	5515.6	21.522268	15.206867	653.788732		.40219
E04	201322P9_G	G	A.Conservative	3.307965	.99255	6445.3	32.499256	24.060017	687.606622		.421757
E04	201694P4_G	G	A.Conservative	2.026795	.998104	5337.5	96.860583	56.550273	587.629094		.421757
E04	208825P7_G	G	A.Conservative	4.928147	.99743	7129.7	9.558747	14.212664	581.725651		.421757
E04	209189P2_G	G	A.Conservative	3.317413	.995978	6277.1	104.733642	74.841097	669.507087		.421757
E04	210090P15_G	NOCALL	D.Low Probability	2.290264	.180966	5515.6	5.405365	1.227891	581.576024		1.234658
E05	201322P9_G	G	A.Conservative	3.13383	.997445	6445.3	45.338086	29.904931	704.891458		.462882
E05	201694P4_G	G	A.Conservative	1.716034	.999022	5337.5	123.972085	66.636126	598.951571		.462882
E05	208825P7_G	G	A.Conservative	5.100384	.998038	7129.7	12.350358	15.158062	624.78673		.462882
E05	209189P2_G	G	A.Conservative	3.136907	.996933	6277.1	124.21637	79.428457	687.147355		.462882
E05	210090P15_G	NOCALL	D.Low Probability	1.387884	.717711	5515.6	18.703514	4.396161	627.21676		1.216419
E06	201322P9_G	G	A.Conservative	3.641049	.998042	6445.3	33.538193	20.571702	647.652725		.477645
E06	201694P4_G	G	A.Conservative	1.965718	.993802	5337.5	117.777033	59.414093	591.805622		.477645
E06	208825P7_G	G	A.Conservative	4.936934	.99681	7129.7	9.433697	10.82741	628.66807		.477645
E06	209189P2_G	G	A.Conservative	3.638049	.99676	6277.1	101.036166	60.148244	630.634417		.477645
E06	210090P15_G	NOCALL	D.Low Probability	2.141928	.991095	5515.6	60.234511	10.704282	589.498016		1.192288
E07	201322P9_G	G	A.Conservative	.929992	.997823	6445.3	24.681849	15.985991	627.825591		.453922
E07	201694P4_G	G	A.Conservative	-.224556	.998227	5337.5	60.900201	31.936592	530.411476		.453922
E07	208825P7_G	G	A.Conservative	1.413683	.997325	7129.7	8.667977	11.938827	600.235043		.453922
E07	209189P2_G	G	A.Conservative	.937142	.996452	6277.1	73.775572	46.278115	609.833071		.453922
E07	210090P15_G	G	A.Conservative	-.265143	.994183	5515.6	20.426208	11.081909	531.875284		.453922
E08	201322P9_G	G	A.Conservative	2.279835	.993218	6445.3	38.524233	27.700415	691.142466		.427086
E08	201694P4_G	G	A.Conservative	1.087614	.995373	5337.5	108.95025	65.075035	612.089935		.427086
E08	208825P7_G	G	A.Conservative	3.42134	.999346	7129.7	11.968241	13.333668	709.073613		.427086
E08	209189P2_G	G	A.Conservative	2.284158	.996621	6277.1	113.673564	79.442614	682.607984		.427086
E08	210090P15_G	G	A.Conservative	1.12799	.990509	5515.6	30.643898	18.852432	636.557857		.427086
E09	201322P9_G	G	A.Conservative	3.514548	.996256	6445.3	37.266063	31.137433	679.245869		.423922
E09	201694P4_G	G	A.Conservative	2.171627	.996025	5337.5	114.051749	79.271389	599.95277		.423922
E09	208825P7_G	G	A.Conservative	4.83103	.997858	7129.7	14.398458	20.768728	620.500769		.423922
E09	209189P2_G	G	A.Conservative	3.517682	.996457	6277.1	109.242132	88.765709	660.540287		.423922
E09	210090P15_G	G	A.Conservative	2.176811	.991916	5515.6	28.438504	20.360658	618.192371		.423922
E10	201322P9_G	G	A.Conservative	3.406106	.997998	6445.3	26.988213	24.957443	675.64839		.393808
E10	201694P4_G	G	A.Conservative	2.202357	.991781	5337.5	73.367985	54.196157	601.172729		.393808
E10	208825P7_G	G	A.Conservative	4.361773	.997171	7129.7	10.008889	10.56986	681.364529		.393808
E10	209189P2_G	G	A.Conservative	3.403778	.994104	6277.1	70.923277	63.445789	657.249429		.393808
E10	210090P15_G	NOCALL	D.Low Probability	1.400365	.990086	5515.6	55.710782	15.023333	609.601319		1.041395
E11	201322P9_G	G	A.Conservative	4.291766	.993285	6445.3	32.001993	25.470697	673.023555		.430337
E11	201694P4_G	G	A.Conservative	3.049788	.998017	5337.5	69.381923	45.515233	579.1363		.430337
E11	208825P7_G	G	A.Conservative	5.61954	.996676	7129.7	12.799702	13.997174	589.426239		.430337
E11	209189P2_G	G	A.Conservative	4.303758	.994396	6277.1	77.452673	59.868913	659.380963		.430337
E11	210090P15_G	NOCALL	D.Low Probability	1.970883	.987831	5515.6	32.526308	9.392941	607.88034		1.099353
E12	201322P9_G	G	A.Conservative	3.258218	.994686	6445.3	17.188535	14.91376	642.033322		.392707
E12	201694P4_G	G	A.Conservative	1.594423	.997888	5337.5	44.999299	31.817275	557.186062		.392707
E12	208825P7_G	G	A.Conservative	4.176818	.998792	7129.7	7.106924	14.475755	563.786013		.392707
E12	209189P2_G	G	A.Conservative	3.25385	.995334	6277.1	49.152046	41.355794	617.324653		.392707
E12	210090P15_G	NOCALL	D.Low Probability	2.262355	.989943	5515.6	45.977115	13.188091	570.098021		1.027255
E13	201322P9_G	G	A.Conservative	.674492	.997712	6445.3	31.161906	23.324872	680.833633		.385513
E13	201694P4_G	G	A.Conservative	-.368197	.998527	5337.5	84.308814	50.244284	617.085494		.385513
E13	208825P7_G	G	A.Conservative	1.512702	.997887	7129.7	8.546341	12.608353	594.792372		.385513
E13	209189P2_G	G	A.Conservative	.649555	.996727	6277.1	55.281619	39.983135	660.413235		.385513
E13	210090P15_G	NOCALL	D.Low Probability	-1.121281	.142939	5515.6	3.932548	1.006693	613.765743		1.02931
E14	201322P9_G	G	A.Conservative	1.71335	.995909	6445.3	32.634356	23.341255	742.232949		.433003
E14	201694P4_G	G	A.Conservative	.339408	.990168	5337.5	101.62309	58.604216	602.56482		.433003
E14	208825P7_G	G	A.Conservative	3.052813	.997807	7129.7	13.701443	11.983872	610.325414		.433003
E14	209189P2_G	G	A.Conservative	1.713444	.996117	6277.1	112.024809	77.567067	721.994061		.433003
E14	210090P15_G	NOCALL	D.Low Probability	.136063	.991115	5515.6	80.316855	19.636172	632.709042		1.100927
E15	201322P9_G	G	A.Conservative	3.909115	.995453	6445.3	37.71843	26.415821	661.310977		.468416
E15	201694P4_G	G	A.Conservative	2.621943	.99321	5337.5	127.832672	70.473229	553.894848		.468416
E15	208825P7_G	G	A.Conservative	5.584681	.998239	7129.7	13.05941	17.095254	617.89316		.468416
E15	209189P2_G	G	A.Conservative	3.907118	.998092	6277.1	113.59793	76.78704	640.624757		.468416
E15	210090P15_G	NOCALL	D.Low Probability	2.137627	.995378	5515.6	94.873876	21.753797	585.759479		1.231771
E16	201322P9_G	G	A.Conservative	2.298866	.994127	6445.3	26.175821	23.559441	687.754684		.359768
E16	201694P4_G	G	A.Conservative	.967891	.998441	5337.5	63.111647	46.394762	571.98013		.359768
E16	208825P7_G	G	A.Conservative	3.205239	.996455	7129.7	14.904044	18.551681	697.9386		.359768
E16	209189P2_G	G	A.Conservative	2.306631	.996462	6277.1	66.640903	58.171733	674.469349		.359768
E16	210090P15_G	NOCALL	D.Low Probability	.912805	.146851	5515.6	2.839734	1.02824	599.654943		.730315
E17	201322P9_G	G	A.Conservative	1.674011	.998528	6445.3	30.456199	27.626917	749.275146		.378019
E17	201694P4_G	G	A.Conservative	.542803	.996198	5337.5	107.119699	78.416551	621.524413		.378019
E17	208825P7_G	G	A.Conservative	2.881688	.999145	7129.7	14.423001	14.889431	730.478733		.378019
E17	209189P2_G	G	A.Conservative	1.678658	.997278	6277.1	96.197281	84.511222	729.435755		.378019
E17	210090P15_G	G	A.Conservative	.55572	.994717	5515.6	25.323297	19.198248	644.486761		.378019
E18	201322P9_G	G	A.Conservative	3.221601	.994643	6445.3	29.847109	19.488965	644.237652		.459748
E18	201694P4_G	G	A.Conservative	2.105353	.998912	5337.5	107.124463	56.923029	580.755575		.459748
E18	208825P7_G	G	A.Conservative	4.699973	.996971	7129.7	13.220662	12.065433	672.555916		.459748
E18	209189P2_G	G	A.Conservative	3.225637	.993831	6277.1	102.31464	64.749085	627.443701		.459748
E18	210090P15_G	G	A.Conservative	2.164093	.997512	5515.6	82.641184	45.393747	595.101102		.459748
E19	201322P9_G	G	A.Conservative	3.082882	.996083	6445.3	51.375337	31.593117	656.598368		.490025
E19	201694P4_G	G	A.Conservative	1.68294	.991487	5337.5	152.795455	76.542865	554.039543		.490025
E19	208825P7_G	G	A.Conservative	4.696396	.997032	7129.7	24.771322	17.311536	570.740783		.490025
E19	209189P2_G	G	A.Conservative	3.089805	.996548	6277.1	133.273246	79.444581	644.014427		.490025
E19	210090P15_G	NOCALL	D.Low Probability	1.058869	.99013	5515.6	105.871062	22.929828	592.084451		1.267399
E20	201322P9_G	G	A.Conservative	3.870301	.997045	6445.3	40.320823	42.04879	696.252458		.358316
E20	201694P4_G	G	A.Conservative	2.23376	.993406	5337.5	53.489081	45.258773	565.060555		.358316
E20	208825P7_G	G	A.Conservative	5.228071	.997903	7129.7	19.204053	24.304224	783.047793		.358316
E20	209189P2_G	G	A.Conservative	3.867648	.998294	6277.1	58.113401	58.752275	676.685324		.358316
E20	210090P15_G	NOCALL	D.Low Probability	2.240245	.241728	5515.6	3.479909	1.5925	630.819223		.644418
E21	201322P9_G	G	A.Conservative	3.043676	.997537	6445.3	51.398944	36.695234	693.786374		.467927
E21	201694P4_G	G	A.Conservative	1.771223	.992829	5337.5	134.892709	79.375117	623.765378		.467927
E21	208825P7_G	G	A.Conservative	4.133872	.997307	7129.7	22.218601	19.945193	662.255792		.467927
E21	209189P2_G	G	A.Conservative	3.043528	.996799	6277.1	118.690743	82.291194	675.512881		.467927
E21	210090P15_G	G	A.Conservative	1.777989	.995878	5515.6	41.627939	25.269649	652.736539		.467927
E22	201322P9_G	G	A.Conservative	3.111565	.997211	6445.3	38.814165	28.321158	718.568243		.434901
E22	201694P4_G	G	A.Conservative	1.540303	.998252	5337.5	105.896924	61.908128	571.530314		.434901
E22	208825P7_G	G	A.Conservative	4.328665	.998509	7129.7	21.266008	17.756432	714.672823		.434901
E22	209189P2_G	G	A.Conservative	3.110128	.99657	6277.1	102.660071	72.460167	698.312602		.434901
E22	210090P15_G	NOCALL	D.Low Probability	1.575356	0	5515.6	0	0	612.304076		1.141874
E23	201322P9_G	G	A.Conservative	3.673714	.997106	6445.3	51.998656	35.497258	627.06981		.44277
E23	201694P4_G	G	A.Conservative	2.069829	.996031	5337.5	104.19631	57.894104	586.84188		.44277
E23	208825P7_G	G	A.Conservative	5.349091	.997907	7129.7	24.610853	19.100279	589.961382		.44277
E23	209189P2_G	G	A.Conservative	3.420844	.997212	6277.1	60.994742	40.35041	639.645315		.44277
E23	210090P15_G	NOCALL	D.Low Probability	1.685828	0	5515.6	0	0	611.61925		1.162329
E24	201322P9_G	G	A.Conservative	2.118175	.928156	6445.3	16.793514	9.318215	667.463243		.558035
E24	201694P4_G	NOCALL	D.Low Probability	.919489	.992174	5337.5	20.830392	6.826627	554.827972		.906416
E24	208825P7_G	NOCALL	I.Bad Spectrum	0	0	0	0	0	0		0
E24	209189P2_G	NOCALL	D.Low Probability	1.979329	.994026	6277.1	40.135212	15.444039	609.711317		.906416
E24	210090P15_G	NOCALL	D.Low Probability	1.207605	.239088	5515.6	4.501196	1.520995	539.16136		.906416
F01	201322P9_G	G	A.Conservative	-.254319	.995979	6445.3	33.293181	26.283489	662.602119		.403492
F01	201694P4_G	G	A.Conservative	-1.380535	.997645	5337.5	84.165508	54.514193	582.24726		.403492
F01	208825P7_G	G	A.Conservative	.974571	.99826	7129.7	13.592908	17.888631	586.619038		.403492
F01	209189P2_G	G	A.Conservative	-.258093	.997729	6277.1	83.973785	64.332807	644.207379		.403492
F01	210090P15_G	NOCALL	D.Low Probability	-.925236	.259749	5515.6	7.049483	1.675755	570.863324		1.011235
F02	201322P9_G	G	A.Conservative	2.066525	.996745	6445.3	56.099792	39.092184	674.203717		.451842
F02	201694P4_G	NOCALL	D.Low Probability	-.051816	.988983	5337.5	33.336967	10.301646	584.252923		1.018577
F02	208825P7_G	G	A.Conservative	3.419578	.998725	7129.7	19.698661	15.471773	655.842311		.451842
F02	209189P2_G	G	A.Conservative	1.871286	.990656	6277.1	18.851796	12.761199	677.253017		.451842
F02	210090P15_G	NOCALL	D.Low Probability	-.001709	.16862	5515.6	3.465289	1.101438	587.915427		1.018577
F03	201322P9_G	G	A.Conservative	3.087574	.995869	6445.3	30.921159	19.093631	632.511486		.462936
F03	201694P4_G	G	A.Conservative	1.348253	.996543	5337.5	103.136938	52.935172	585.441367		.462936
F03	208825P7_G	G	A.Conservative	4.683291	.998092	7129.7	9.292477	12.971302	566.881027		.462936
F03	209189P2_G	G	A.Conservative	3.084335	.997029	6277.1	100.867506	60.534813	617.5842		.462936
F03	210090P15_G	NOCALL	D.Low Probability	1.425049	.983829	5515.6	27.512764	6.444583	588.028799		1.186931
F04	201322P9_G	G	A.Conservative	3.472323	.995135	6445.3	32.177047	21.562556	645.090234		.407696
F04	201694P4_G	G	A.Conservative	1.941009	.998037	5337.5	73.167923	38.642386	576.329999		.407696
F04	208825P7_G	G	A.Conservative	4.696573	.998429	7129.7	12.791599	12.864814	672.053312		.407696
F04	209189P2_G	G	A.Conservative	3.472608	.99629	6277.1	74.652938	48.255899	627.72421		.407696
F04	210090P15_G	G	A.Conservative	1.963736	.994121	5515.6	23.36701	12.826706	597.092818		.407696
F05	201322P9_G	G	A.Conservative	4.685597	.992759	6445.3	52.418021	30.022177	689.682318		.554374
F05	201694P4_G	G	A.Conservative	3.383108	.992392	5337.5	158.347655	73.090724	586.606752		.554374
F05	208825P7_G	G	A.Conservative	6.299185	.99969	7129.7	14.465746	20.996266	669.195581		.554374
F05	209189P2_G	G	A.Conservative	4.688116	.997274	6277.1	151.751856	84.141745	675.525654		.554374
F05	210090P15_G	NOCALL	D.Low Probability	2.559817	.991101	5515.6	96.401152	22.948249	599.198067		1.213253
F06	201322P9_G	NOCALL	D.Low Probability	3.295181	.994117	6445.3	43.171665	10.090915	627.165904		1.191726
F06	201694P4_G	G	A.Conservative	2.244937	.994386	5337.5	61.550128	29.819033	547.997642		.46108
F06	208825P7_G	NOCALL	D.Low Probability	8.137071	.307356	7129.7	7.117064	1.92118	386.269619		1.191726
F06	209189P2_G	G	A.Conservative	3.834508	.993216	6277.1	103.264593	60.737158	613.326974		.46108
F06	210090P15_G	G	A.Conservative	2.3269	.91039	5515.6	33.672401	9.180852	567.447791		.848594
F07	201322P9_G	G	A.Conservative	1.89032	.995045	6445.3	34.485062	19.983453	703.30373		.444823
F07	201694P4_G	G	A.Conservative	.734363	.997857	5337.5	112.753205	51.712344	567.767341		.444823
F07	208825P7_G	G	A.Conservative	3.395437	.997027	7129.7	11.393732	12.68157	572.612287		.444823
F07	209189P2_G	G	A.Conservative	1.895385	.995996	6277.1	104.415344	58.403089	690.817218		.444823
F07	210090P15_G	NOCALL	D.Low Probability	.58234	.178564	5515.6	7.227842	1.226444	573.344311		1.238429
F08	201322P9_G	G	A.Conservative	4.305429	.993254	6445.3	39.264367	21.952793	646.471263		.453335
F08	201694P4_G	G	A.Conservative	2.539621	.992477	5337.5	51.926939	23.296487	572.299751		.453335
F08	208825P7_G	G	A.Conservative	5.927124	.997945	7129.7	16.458537	19.841397	594.751768		.453335
F08	209189P2_G	G	A.Conservative	4.299354	.998199	6277.1	105.198071	56.875538	640.196561		.453335
F08	210090P15_G	G	A.Conservative	2.912067	.994628	5515.6	31.676275	14.72366	541.222541		.453335
F09	201322P9_G	G	A.Conservative	5.068453	.995188	6445.3	9.647193	11.433125	681.550441		.346004
F09	201694P4_G	G	A.Conservative	4.089949	.997965	5337.5	26.506409	25.246823	619.299211		.346004
F09	208825P7_G	G	A.Conservative	5.296297	.920528	7129.7	4.20937	9.224398	686.659972		.346004
F09	209189P2_G	G	A.Conservative	5.065042	.997055	6277.1	22.521923	25.852679	666.977834		.346004
F09	210090P15_G	NOCALL	D.Low Probability	2.494064	.994575	5515.6	56.714632	17.902056	618.670704		1.028145
F10	201322P9_G	G	A.Conservative	3.015678	.99633	6445.3	30.407922	24.94689	748.064793		.437543
F10	201694P4_G	G	A.Conservative	1.721122	.997899	5337.5	82.943318	56.593477	609.154625		.437543
F10	208825P7_G	G	A.Conservative	4.565301	.998565	7129.7	9.703005	12.544859	665.038319		.437543
F10	209189P2_G	G	A.Conservative	3.016856	.99696	6277.1	90.841033	72.477295	728.325976		.437543
F10	210090P15_G	NOCALL	D.Low Probability	1.849187	.990416	5515.6	81.686009	17.35079	634.59463		1.164003
F11	201322P9_G	G	A.Conservative	4.522302	.991928	6445.3	41.645306	28.258512	642.380617		.436864
F11	201694P4_G	G	A.Conservative	2.975917	.9982	5337.5	101.777007	57.153389	571.471099		.436864
F11	208825P7_G	G	A.Conservative	6.413941	.998679	7129.7	16.450134	17.292566	594.069032		.436864
F11	209189P2_G	G	A.Conservative	4.523527	.995429	6277.1	103.303629	68.091648	624.534775		.436864
F11	210090P15_G	NOCALL	D.Low Probability	2.756726	.991303	5515.6	56.253108	13.327903	605.768237		1.159166
F12	201322P9_G	G	A.Conservative	3.516934	.992284	6445.3	30.529696	19.222349	659.894823		.433388
F12	201694P4_G	G	A.Conservative	2.426274	.996747	5337.5	105.047655	54.096322	569.788443		.433388
F12	208825P7_G	G	A.Conservative	5.292643	.997704	7129.7	12.593114	14.099628	590.801196		.433388
F12	209189P2_G	G	A.Conservative	3.521258	.996126	6277.1	90.757235	55.409982	641.471551		.433388
F12	210090P15_G	G	A.Conservative	2.459365	.991886	5515.6	23.03431	12.247841	588.873197		.433388
F13	201322P9_G	G	A.Conservative	1.581112	.998336	6445.3	33.373654	23.343085	671.171861		.478267
F13	201694P4_G	G	A.Conservative	.54011	.998166	5337.5	145.860344	83.261063	600.945425		.478267
F13	208825P7_G	G	A.Conservative	2.097957	.996996	7129.7	10.110104	15.319805	526.179494		.478267
F13	209189P2_G	G	A.Conservative	1.590303	.996442	6277.1	115.902529	78.624288	659.526548		.478267
F13	210090P15_G	G	A.Conservative	.540043	.998021	5515.6	58.73312	34.648026	625.422056		.478267
F14	201322P9_G	G	A.Conservative	1.804065	.998275	6445.3	29.33767	23.955733	735.481262		.403212
F14	201694P4_G	G	A.Conservative	.54429	.995977	5337.5	92.52465	61.87946	587.998818		.403212
F14	208825P7_G	G	A.Conservative	2.997996	.997523	7129.7	11.179864	13.361791	712.022673		.403212
F14	209189P2_G	G	A.Conservative	1.805782	.997988	6277.1	86.59994	68.611909	715.832281		.403212
F14	210090P15_G	G	A.Conservative	.582984	.995548	5515.6	30.464061	21.041109	609.595291		.403212
F15	201322P9_G	G	A.Conservative	2.482533	.994438	6445.3	37.98344	29.697706	689.69721		.37742
F15	201694P4_G	G	A.Conservative	1.200547	.999299	5337.5	130.862043	83.891286	600.278889		.37742
F15	208825P7_G	G	A.Conservative	3.720046	.997135	7129.7	20.261038	18.028758	691.281651		.37742
F15	209189P2_G	G	A.Conservative	2.484286	.996701	6277.1	114.204177	86.627109	671.473588		.37742
F15	210090P15_G	G	A.Conservative	1.207464	.995292	5515.6	49.896401	33.018675	624.11197		.37742
F16	201322P9_G	G	C.Aggressive	1.943785	.901415	6445.3	16.989203	5.438261	733.5007		.940955
F16	201694P4_G	NOCALL	D.Low Probability	.633126	.760724	5337.5	17.999597	4.641567	617.589008		.940955
F16	208825P7_G	NOCALL	I.Bad Spectrum	0	0	0	0	0	0		0
F16	209189P2_G	NOCALL	D.Low Probability	1.957303	.572352	6277.1	11.54452	3.576804	735.895711		.940955
F16	210090P15_G	NOCALL	D.Low Probability	.700519	.196226	5515.6	4.76969	1.273701	640.664623		.940955
F17	201322P9_G	G	A.Conservative	3.254048	.993645	6445.3	24.093164	18.214599	690.067441		.412603
F17	201694P4_G	G	A.Conservative	1.981937	.99713	5337.5	97.540468	60.09543	601.530397		.412603
F17	208825P7_G	G	A.Conservative	5.297433	.996913	7129.7	7.465792	13.042318	580.981088		.412603
F17	209189P2_G	G	A.Conservative	3.255519	.992767	6277.1	98.257901	72.015739	671.751027		.412603
F17	210090P15_G	G	A.Conservative	1.992109	.998945	5515.6	65.121245	41.467851	625.775802		.412603
F18	201322P9_G	G	A.Conservative	.112558	.997936	6445.3	14.338502	17.400089	697.632198		.284397
F18	201694P4_G	G	A.Conservative	-1.124469	.997436	5337.5	32.972475	32.922437	598.641072		.284397
F18	208825P7_G	G	A.Conservative	1.232602	.999431	7129.7	8.857746	18.415406	673.65002		.284397
F18	209189P2_G	G	A.Conservative	.118519	.994154	6277.1	33.06329	38.959617	678.448812		.284397
F18	210090P15_G	NOCALL	I.Bad Spectrum	0	0	0	0	0	0		0
F19	201322P9_G	G	A.Conservative	3.205375	.99357	6445.3	40.00437	23.275987	609.121385		.447864
F19	201694P4_G	G	A.Conservative	2.054684	.995562	5337.5	129.271069	61.837744	541.705518		.447864
F19	208825P7_G	G	A.Conservative	4.64394	.994884	7129.7	18.500828	15.665674	601.268976		.447864
F19	209189P2_G	G	A.Conservative	3.204843	.993849	6277.1	105.797737	59.725504	592.89057		.447864
F19	210090P15_G	G	A.Conservative	2.079299	.994671	5515.6	46.413759	22.902338	562.59637		.447864
F20	201322P9_G	G	A.Conservative	3.062052	.997155	6445.3	41.800735	23.531742	702.104968		.427235
F20	201694P4_G	G	A.Conservative	1.741656	.99327	5337.5	125.699084	56.779946	600.695978		.427235
F20	208825P7_G	G	A.Conservative	4.595265	.997913	7129.7	16.453458	18.670457	604.081004		.427235
F20	209189P2_G	G	A.Conservative	3.063555	.997786	6277.1	106.178032	57.79423	682.609468		.427235
F20	210090P15_G	NOCALL	D.Low Probability	1.566774	.991363	5515.6	71.014248	13.908449	621.947072		1.194847
F21	201322P9_G	G	A.Conservative	5.351619	.99381	6445.3	47.67596	25.775954	645.086336		.582563
F21	201694P4_G	G	A.Conservative	3.836428	.997664	5337.5	144.653365	64.472216	574.861748		.582563
F21	208825P7_G	G	A.Conservative	7.195586	.999033	7129.7	19.989712	28.950609	640.294997		.582563
F21	209189P2_G	G	A.Conservative	5.352957	.994737	6277.1	143.219112	75.185474	624.678882		.582563
F21	210090P15_G	NOCALL	D.Low Probability	3.066152	.992267	5515.6	76.999217	13.044438	563.570234		1.664791
F22	201322P9_G	G	A.Conservative	3.320665	.996506	6445.3	46.052567	26.149524	702.008134		.475197
F22	201694P4_G	G	A.Conservative	1.757244	.997241	5337.5	122.582108	56.867571	626.140317		.475197
F22	208825P7_G	G	A.Conservative	5.010575	.997989	7129.7	21.483307	18.942184	670.174602		.475197
F22	209189P2_G	G	A.Conservative	3.323767	.99646	6277.1	113.616024	62.545871	682.745374		.475197
F22	210090P15_G	NOCALL	D.Low Probability	1.29601	.36225	5515.6	10.331501	2.3287	621.955668		1.231835
F23	201322P9_G	G	A.Conservative	3.753953	.999134	6445.3	51.014091	42.19918	634.632136		.436896
F23	201694P4_G	G	A.Conservative	2.202018	.998352	5337.5	85.767037	58.580924	597.232034		.436896
F23	208825P7_G	G	A.Conservative	5.299499	.998893	7129.7	30.348955	28.234038	683.569393		.436896
F23	209189P2_G	G	A.Conservative	3.559418	.996723	6277.1	41.904708	33.678877	636.080883		.436896
F23	210090P15_G	NOCALL	D.Low Probability	2.185738	.992605	5515.6	71.62052	17.175397	588.838734		1.089422
F24	201322P9_G	G	A.Conservative	.427524	.927237	6445.3	18.010863	9.302084	655.782179		.724701
F24	201694P4_G	NOCALL	D.Low Probability	-.215013	.499597	5337.5	8.844863	3.081174	547.998925		.847265
F24	208825P7_G	NOCALL	I.Bad Spectrum	0	0	0	0	0	0		0
F24	209189P2_G	NOCALL	D.Low Probability	.691664	.99673	6277.1	30.961822	13.142567	660.361064		.847265
F24	210090P15_G	NOCALL	D.Low Probability	-.253188	.632711	5515.6	10.660692	3.859299	553.655599		.847265
G01	201322P9_G	G	A.Conservative	2.409537	.995667	6445.3	15.52988	14.394287	586.756434		.394133
G01	201694P4_G	G	A.Conservative	1.949752	.997099	5337.5	19.895848	14.21448	520.394774		.394133
G01	208825P7_G	G	A.Conservative	2.645546	.900352	7129.7	6.171399	9.028594	537.365418		.394133
G01	209189P2_G	G	A.Conservative	2.409848	.996129	6277.1	22.082739	19.7044	568.355122		.394133
G01	210090P15_G	NOCALL	D.Low Probability	-.322755	.985076	5515.6	55.402558	13.199044	547.379085		1.085657
G02	201322P9_G	G	A.Conservative	2.902113	.996767	6445.3	36.774374	22.981879	640.069889		.461004
G02	201694P4_G	NOCALL	D.Low Probability	1.317716	.991895	5337.5	69.055846	17.93531	561.006172		1.033763
G02	208825P7_G	G	A.Conservative	4.575937	.996783	7129.7	11.35157	13.280374	588.71196		.461004
G02	209189P2_G	G	A.Conservative	2.770676	.966834	6277.1	16.048677	9.715154	674.884062		.461004
G02	210090P15_G	NOCALL	D.Low Probability	1.520365	.236269	5515.6	5.677415	1.523955	548.999172		1.033763
G03	201322P9_G	G	A.Conservative	2.785968	.995928	6445.3	37.42369	25.523675	679.555855		.466887
G03	201694P4_G	G	A.Conservative	1.484224	.993226	5337.5	117.642183	65.493675	584.912809		.466887
G03	208825P7_G	G	A.Conservative	4.626025	.99856	7129.7	12.530403	19.878037	591.145709		.466887
G03	209189P2_G	G	A.Conservative	2.793558	.99674	6277.1	96.990214	64.148609	666.919202		.466887
G03	210090P15_G	NOCALL	D.Low Probability	1.198987	0	5515.6	0	0	599.78184		1.19017
G04	201322P9_G	G	A.Conservative	3.144698	.993731	6445.3	29.307396	27.242194	754.006465		.398712
G04	201694P4_G	G	A.Conservative	1.64973	.992341	5337.5	75.681758	58.02929	642.203712		.398712
G04	208825P7_G	G	A.Conservative	4.527214	.997546	7129.7	8.666729	11.629967	624.698451		.398712
G04	209189P2_G	G	A.Conservative	3.145283	.997841	6277.1	76.543095	69.123925	732.486829		.398712
G04	210090P15_G	G	A.Conservative	1.676689	.985034	5515.6	15.594039	12.336836	666.992473		.398712
G05	201322P9_G	G	A.Conservative	5.263202	.993367	6445.3	30.698819	17.540456	597.531465		.455802
G05	201694P4_G	G	A.Conservative	3.761073	.996473	5337.5	88.748988	41.571903	553.373236		.455802
G05	208825P7_G	G	A.Conservative	7.186986	.998178	7129.7	12.492183	15.895455	551.254935		.455802
G05	209189P2_G	G	A.Conservative	5.268144	.994294	6277.1	100.445484	55.66234	583.604745		.455802
G05	210090P15_G	G	A.Conservative	3.826407	.9949	5515.6	25.504917	12.329825	572.128231		.455802
G06	201322P9_G	G	A.Conservative	4.846392	.993972	6445.3	23.373669	15.855921	664.725493		.43454
G06	201694P4_G	G	A.Conservative	3.401943	.996694	5337.5	83.148214	46.365093	563.142501		.43454
G06	208825P7_G	G	A.Conservative	6.394748	.999767	7129.7	8.40289	14.889027	563.3936		.43454
G06	209189P2_G	G	A.Conservative	4.851298	.995917	6277.1	75.602532	49.772721	645.018974		.43454
G06	210090P15_G	NOCALL	D.Low Probability	2.816947	.986565	5515.6	25.02799	6.21745	627.564114		1.20145
G07	201322P9_G	G	A.Conservative	1.552034	.996084	6445.3	31.691754	18.5817	653.078517		.471226
G07	201694P4_G	G	A.Conservative	.535151	.993569	5337.5	108.56638	51.557125	567.335941		.471226
G07	208825P7_G	G	A.Conservative	2.463035	.996342	7129.7	11.613164	16.955016	594.06915		.471226
G07	209189P2_G	G	A.Conservative	1.566285	.996761	6277.1	102.118214	57.982946	644.113893		.471226
G07	210090P15_G	NOCALL	D.Low Probability	.030693	.992522	5515.6	70.737426	15.170432	590.932956		1.197045
G08	201322P9_G	G	A.Conservative	4.131803	.997104	6445.3	33.636281	22.179454	631.610971		.459614
G08	201694P4_G	G	A.Conservative	2.595546	.997768	5337.5	129.695838	69.148355	577.367743		.459614
G08	208825P7_G	G	A.Conservative	6.023595	.99857	7129.7	10.69505	15.336885	603.113402		.459614
G08	209189P2_G	G	A.Conservative	4.138645	.995719	6277.1	107.873927	68.883008	615.797607		.459614
G08	210090P15_G	NOCALL	D.Low Probability	2.195665	.631172	5515.6	21.342363	3.912634	570.674796		1.236318
G09	201322P9_G	G	A.Conservative	3.930486	.998327	6445.3	30.629375	25.083102	712.109472		.37903
G09	201694P4_G	G	A.Conservative	2.886461	.997332	5337.5	96.421799	62.713016	613.568381		.37903
G09	208825P7_G	G	A.Conservative	4.51727	.99679	7129.7	11.989439	18.661036	700.388016		.37903
G09	209189P2_G	G	A.Conservative	3.934601	.996582	6277.1	83.907833	66.386069	693.276848		.37903
G09	210090P15_G	G	A.Conservative	2.925362	.993374	5515.6	27.10576	18.30554	642.733336		.37903
G10	201322P9_G	G	A.Conservative	4.796935	.99264	6445.3	20.022943	16.752764	702.30456		.40406
G10	201694P4_G	G	A.Conservative	3.960144	.99874	5337.5	69.647738	46.004261	593.461173		.40406
G10	208825P7_G	G	A.Conservative	6.212521	.998047	7129.7	8.313028	13.314208	592.707213		.40406
G10	209189P2_G	G	A.Conservative	4.799211	.998251	6277.1	63.914823	51.637446	682.038679		.40406
G10	210090P15_G	NOCALL	D.Low Probability	2.432601	.992575	5515.6	47.392062	13.668658	605.67995		1.064988
G11	201322P9_G	G	A.Conservative	4.224625	.9957	6445.3	40.253945	25.783535	673.918232		.466149
G11	201694P4_G	G	A.Conservative	3.112964	.99613	5337.5	143.539114	76.562038	586.861447		.466149
G11	208825P7_G	G	A.Conservative	6.603901	.999554	7129.7	14.085461	21.270684	554.094687		.466149
G11	209189P2_G	G	A.Conservative	4.226399	.996885	6277.1	115.519022	71.936414	656.290616		.466149
G11	210090P15_G	G	A.Conservative	3.115166	.994855	5515.6	35.382764	19.429177	608.951684		.466149
G12	201322P9_G	G	A.Conservative	4.258816	.997043	6445.3	38.187459	26.210159	621.446436		.457576
G12	201694P4_G	G	A.Conservative	2.680272	.994496	5337.5	67.241673	37.210753	580.532402		.457576
G12	208825P7_G	G	A.Conservative	6.206708	.999411	7129.7	20.951444	21.047106	641.769697		.457576
G12	209189P2_G	G	A.Conservative	4.089502	.996634	6277.1	27.909631	18.545212	624.995344		.457576
G12	210090P15_G	NOCALL	D.Low Probability	2.166698	.9902	5515.6	43.061359	9.011345	576.320135		1.11198
G13	201322P9_G	G	A.Conservative	2.994157	.995432	6445.3	39.122787	27.23172	647.998941		.478566
G13	201694P4_G	G	A.Conservative	1.951255	.997066	5337.5	124.626176	71.742321	566.626111		.478566
G13	208825P7_G	G	A.Conservative	4.01574	.997605	7129.7	16.290323	14.178706	581.657473		.478566
G13	209189P2_G	G	A.Conservative	2.997051	.996563	6277.1	109.258541	73.886957	630.262725		.478566
G13	210090P15_G	NOCALL	D.Low Probability	1.02421	.250127	5515.6	9.292758	1.685173	561.269879		1.334144
G14	201322P9_G	G	A.Conservative	2.776103	.994576	6445.3	36.395581	25.769406	655.164268		.431409
G14	201694P4_G	G	A.Conservative	1.474657	.990211	5337.5	107.126662	62.045531	592.136799		.431409
G14	208825P7_G	G	A.Conservative	4.16022	.996772	7129.7	12.9561	13.374996	597.849219		.431409
G14	209189P2_G	G	A.Conservative	2.778524	.998104	6277.1	97.735501	67.11952	638.053017		.431409
G14	210090P15_G	NOCALL	D.Low Probability	1.350455	0	5515.6	0	0	608.09602		1.213548
G15	201322P9_G	G	A.Conservative	3.123979	.997899	6445.3	39.601564	32.681047	687.972055		.410357
G15	201694P4_G	G	A.Conservative	1.79472	.995796	5337.5	102.453732	70.245283	586.325522		.410357
G15	208825P7_G	G	A.Conservative	4.853954	.997246	7129.7	20.528709	19.033013	657.122777		.410357
G15	209189P2_G	G	A.Conservative	3.120806	.996863	6277.1	91.843235	73.687313	672.879742		.410357
G15	210090P15_G	NOCALL	D.Low Probability	1.93221	.991926	5515.6	68.673389	16.253127	585.807669		1.184462
G16	201322P9_G	G	A.Conservative	4.660962	.995257	6445.3	48.123394	34.381815	645.824415		.434401
G16	201694P4_G	G	A.Conservative	3.355442	.99748	5337.5	100.065551	58.701395	580.782007		.434401
G16	208825P7_G	G	A.Conservative	5.968312	.99812	7129.7	21.480556	19.094127	620.084578		.434401
G16	209189P2_G	G	A.Conservative	4.659053	.997674	6277.1	88.089872	61.076725	628.151907		.434401
G16	210090P15_G	NOCALL	D.Low Probability	2.830731	.913857	5515.6	28.214538	5.606247	587.618582		1.203327
G17	201322P9_G	G	A.Conservative	5.774308	.993587	6445.3	48.875473	32.839369	602.368471		.474222
G17	201694P4_G	G	A.Conservative	4.387648	.997763	5337.5	97.860087	54.091497	522.480209		.474222
G17	208825P7_G	G	A.Conservative	7.110276	.998454	7129.7	23.765775	20.824227	612.682159		.474222
G17	209189P2_G	G	A.Conservative	5.776203	.996817	6277.1	96.66192	63.048658	587.88565		.474222
G17	210090P15_G	G	A.Conservative	4.398445	.993153	5515.6	27.872252	15.896634	543.940781		.474222
G18	201322P9_G	G	A.Conservative	3.096697	.994787	6445.3	46.634517	31.857457	714.984877		.466494
G18	201694P4_G	G	A.Conservative	1.888008	.997272	5337.5	162.675262	90.916023	625.080673		.466494
G18	208825P7_G	G	A.Conservative	4.638972	.996305	7129.7	18.075607	14.356965	617.492067		.466494
G18	209189P2_G	G	A.Conservative	3.099605	.996483	6277.1	144.291161	95.615415	696.550762		.466494
G18	210090P15_G	G	A.Conservative	1.905861	.996588	5515.6	59.843957	34.545728	647.705306		.466494
G19	201322P9_G	G	A.Conservative	2.458422	.994303	6445.3	38.46762	30.625559	601.611081		.400745
G19	201694P4_G	G	A.Conservative	1.313117	.996539	5337.5	110.334	72.362362	549.986778		.400745
G19	208825P7_G	G	A.Conservative	4.367037	.997404	7129.7	20.479433	18.407119	624.08203		.400745
G19	209189P2_G	G	A.Conservative	2.466934	.996243	6277.1	93.409628	72.207087	585.999326		.400745
G19	210090P15_G	G	A.Conservative	1.330276	.993124	5515.6	41.305197	27.945659	565.85776		.400745
G20	201322P9_G	G	A.Conservative	4.220243	.991877	6445.3	31.175202	22.592759	645.134496		.464312
G20	201694P4_G	G	A.Conservative	3.198138	.998708	5337.5	120.15389	71.580097	578.485033		.464312
G20	208825P7_G	G	A.Conservative	6.045735	.998795	7129.7	15.125489	20.428877	586.033434		.464312
G20	209189P2_G	G	A.Conservative	4.232781	.995579	6277.1	113.661319	79.964732	638.013374		.464312
G20	210090P15_G	G	A.Conservative	3.180084	.998342	5515.6	67.240327	41.345709	603.592545		.464312
G21	201322P9_G	G	A.Conservative	3.941976	.995784	6445.3	56.472802	33.521802	703.540093		.409577
G21	201694P4_G	G	A.Conservative	2.560397	.994336	5337.5	146.888353	71.639633	602.838104		.409577
G21	208825P7_G	G	A.Conservative	5.393101	.999499	7129.7	28.796584	23.473833	691.776651		.409577
G21	209189P2_G	G	A.Conservative	3.941746	.997985	6277.1	126.400899	72.78449	684.696229		.409577
G21	210090P15_G	G	A.Conservative	2.111652	.990409	5515.6	45.453286	21.073027	617.150851		.608675
G22	201322P9_G	G	A.Conservative	6.026809	.995126	6445.3	15.424314	16.846444	694.019621		.325006
G22	201694P4_G	G	A.Conservative	5.253021	.998332	5337.5	37.118802	32.165129	570.350269		.325006
G22	208825P7_G	G	A.Conservative	6.218043	.998605	7129.7	5.766705	16.507202	614.773719		.325006
G22	209189P2_G	G	A.Conservative	6.025364	.998596	6277.1	33.052089	34.886938	673.964041		.325006
G22	210090P15_G	G	B.Moderate	5.254968	.889225	5515.6	7.939183	7.148003	590.191546		.325006
G23	201322P9_G	G	A.Conservative	3.929753	.995586	6445.3	53.273943	38.276937	672.078494		.449628
G23	201694P4_G	G	A.Conservative	2.367284	.99552	5337.5	92.399381	54.30219	602.217202		.449628
G23	208825P7_G	G	A.Conservative	5.847423	.999414	7129.7	21.946452	26.647759	678.922868		.449628
G23	209189P2_G	G	A.Conservative	3.778964	.996019	6277.1	57.663255	40.190104	673.255374		.449628
G23	210090P15_G	NOCALL	D.Low Probability	2.384761	.200917	5515.6	6.352448	1.319584	640.660776		1.138104
G24	201322P9_G	G	A.Conservative	2.067656	.994014	6445.3	23.186593	11.980263	690.884943		.608276
G24	201694P4_G	NOCALL	D.Low Probability	.845962	.63872	5337.5	13.40789	3.924336	589.574278		.945652
G24	208825P7_G	NOCALL	I.Bad Spectrum	0	0	0	0	0	0		0
G24	209189P2_G	G	A.Conservative	2.684735	.991089	6277.1	11.599121	10.019485	636.424006		.393641
G24	210090P15_G	NOCALL	D.Low Probability	.803966	.337031	5515.6	6.934821	2.103794	581.200996		.945652
H01	201322P9_G	G	A.Conservative	.101408	.996826	6445.3	12.673213	10.609945	629.715391		.426087
H01	201694P4_G	G	A.Conservative	-.593085	.993267	5337.5	29.087338	20.156362	570.754333		.426087
H01	208825P7_G	G	A.Conservative	.90282	.997286	7129.7	18.521323	13.839278	534.07032		.98088
H01	209189P2_G	G	A.Conservative	.052858	.995097	6277.1	39.089467	31.804147	648.999098		.426087
H01	210090P15_G	NOCALL	D.Low Probability	-1.016748	.759045	5515.6	24.860152	4.632281	555.802014		1.059091
H02	201322P9_G	G	A.Conservative	3.363586	.998604	6445.3	32.311212	29.589578	654.700981		.387252
H02	201694P4_G	NOCALL	D.Low Probability	1.04436	.9909	5337.5	29.862624	8.063483	541.552323		.986154
H02	208825P7_G	G	A.Conservative	4.155745	.997058	7129.7	10.538017	14.61731	651.701553		.387252
H02	209189P2_G	G	A.Conservative	3.286886	.801902	6277.1	9.097735	8.06081	664.956028		.387252
H02	210090P15_G	NOCALL	D.Low Probability	1.156477	.591371	5515.6	12.969672	3.631199	535.857335		.986154
H03	201322P9_G	G	A.Conservative	2.99152	.99632	6445.3	10.469981	11.560468	628.687583		.335429
H03	201694P4_G	G	A.Conservative	2.128532	.997263	5337.5	33.325351	28.257626	617.210375		.335429
H03	208825P7_G	G	A.Conservative	2.555958	.997381	7129.7	6.447307	10.556173	577.099873		.502075
H03	209189P2_G	G	A.Conservative	2.982957	.998129	6277.1	27.1038	28.805047	609.668553		.335429
H03	210090P15_G	NOCALL	D.Low Probability	.930337	.991582	5515.6	32.725369	9.617795	622.203864		.922724
H04	201322P9_G	G	A.Conservative	2.175997	.994557	6445.3	17.200017	11.721434	641.508188		.508845
H04	201694P4_G	G	A.Conservative	1.272539	.998123	5337.5	57.743422	32.081847	573.544289		.508845
H04	208825P7_G	G	A.Conservative	2.631259	.996987	7129.7	7.496688	11.162385	547.19083		.508845
H04	209189P2_G	G	A.Conservative	2.175952	.996094	6277.1	54.142484	35.78289	621.555621		.508845
H04	210090P15_G	NOCALL	D.Low Probability	1.212009	.602857	5515.6	12.047129	3.685229	560.42118		.905267
H05	201322P9_G	G	A.Conservative	3.111596	.995507	6445.3	52.571698	31.82677	689.30622		.465164
H05	201694P4_G	G	A.Conservative	1.960964	.998412	5337.5	136.415179	67.687271	578.337902		.465164
H05	208825P7_G	G	A.Conservative	4.637868	.996578	7129.7	19.252879	13.85731	661.752107		.465164
H05	209189P2_G	G	A.Conservative	3.112591	.997329	6277.1	131.836171	77.417758	672.137913		.465164
H05	210090P15_G	NOCALL	D.Low Probability	1.902636	.991539	5515.6	55.000227	12.592129	574.843742		1.259266
H06	201322P9_G	G	A.Conservative	3.029145	.995485	6445.3	24.741421	16.315159	668.744773		.424603
H06	201694P4_G	G	A.Conservative	1.694096	.995077	5337.5	80.845348	43.792005	572.217562		.424603
H06	208825P7_G	G	A.Conservative	6.417349	.978698	7129.7	7.712467	9.798134	550.422346		.424603
H06	209189P2_G	G	A.Conservative	3.030273	.996945	6277.1	98.982854	63.332838	658.947517		.424603
H06	210090P15_G	G	A.Conservative	1.86701	.998136	5515.6	85.674383	47.891644	593.864151		.424603
H07	201322P9_G	G	A.Conservative	-.902351	.993517	6445.3	19.774063	16.27981	662.625609		.39829
H07	201694P4_G	G	A.Conservative	-1.652781	.996909	5337.5	49.972033	32.827023	618.701145		.39829
H07	208825P7_G	G	A.Conservative	.582998	.997761	7129.7	5.38172	11.817427	573.784883		.39829
H07	209189P2_G	G	A.Conservative	-.89616	.996361	6277.1	46.983287	37.399792	646.970286		.39829
H07	210090P15_G	NOCALL	D.Low Probability	-.895622	.987649	5515.6	28.811205	6.355962	614.876832		1.129955
H08	201322P9_G	G	A.Conservative	2.94373	.994945	6445.3	48.112548	31.933466	669.326145		.448362
H08	201694P4_G	G	A.Conservative	1.801471	.998009	5337.5	144.511254	77.639889	579.313463		.448362
H08	208825P7_G	G	A.Conservative	4.373502	.998222	7129.7	18.798668	17.567516	623.11934		.448362
H08	209189P2_G	G	A.Conservative	2.946106	.99678	6277.1	132.264235	85.021398	650.460814		.448362
H08	210090P15_G	NOCALL	D.Low Probability	1.121845	.376552	5515.6	11.238309	2.412943	593.472771		1.137708
H09	201322P9_G	G	A.Conservative	3.413838	.997145	6445.3	41.427715	25.948311	682.407925		.4838
H09	201694P4_G	G	A.Conservative	2.134501	.993007	5337.5	136.527945	70.519402	601.517707		.4838
H09	208825P7_G	G	A.Conservative	4.672173	.996487	7129.7	16.537928	12.003664	575.128544		.4838
H09	209189P2_G	G	A.Conservative	3.416383	.997571	6277.1	117.194069	71.272479	663.206319		.4838
H09	210090P15_G	NOCALL	D.Low Probability	1.948064	.989383	5515.6	43.919209	9.455258	598.64647		1.171278
H10	201322P9_G	G	A.Conservative	2.930411	.991827	6445.3	20.643747	10.48417	704.021271		.67065
H10	201694P4_G	NOCALL	D.Low Probability	1.994488	.563815	5337.5	12.562795	3.48322	609.572987		.895629
H10	208825P7_G	NOCALL	I.Bad Spectrum	0	0	0	0	0	0		0
H10	209189P2_G	NOCALL	D.Low Probability	3.064019	.895567	6277.1	16.073962	5.412062	692.488675		.895629
H10	210090P15_G	NOCALL	I.Bad Spectrum	0	0	0	0	0	0		0
H11	201322P9_G	G	A.Conservative	3.728187	.996045	6445.3	47.289607	29.901399	665.882884		.469775
H11	201694P4_G	G	A.Conservative	2.37734	.994918	5337.5	139.898855	72.986714	583.806883		.469775
H11	208825P7_G	G	A.Conservative	5.366123	.99643	7129.7	18.925561	20.115422	623.093545		.469775
H11	209189P2_G	G	A.Conservative	3.725096	.996602	6277.1	125.155236	76.841283	647.733314		.469775
H11	210090P15_G	NOCALL	D.Low Probability	2.179225	.99054	5515.6	76.549873	15.327256	607.736209		1.244626
H12	201322P9_G	G	A.Conservative	3.440552	.993915	6445.3	31.078596	20.489331	581.598837		.41782
H12	201694P4_G	G	A.Conservative	2.159681	.998082	5337.5	83.448224	45.10765	554.250281		.41782
H12	208825P7_G	G	A.Conservative	4.819997	.995891	7129.7	15.062964	13.393251	627.551639		.41782
H12	209189P2_G	G	A.Conservative	3.437043	.994979	6277.1	79.007423	50.516245	566.204422		.41782
H12	210090P15_G	NOCALL	D.Low Probability	1.671145	.987079	5515.6	63.327654	14.919758	606.382352		1.181767
H13	201322P9_G	G	A.Conservative	2.870184	.997605	6445.3	55.942495	28.725157	625.924274		.473276
H13	201694P4_G	G	A.Conservative	1.921717	.998656	5337.5	160.411519	67.41645	524.247262		.473276
H13	208825P7_G	G	A.Conservative	4.32023	.997115	7129.7	24.559178	18.040199	606.814382		.473276
H13	209189P2_G	G	A.Conservative	2.870744	.998302	6277.1	138.120508	68.760556	610.976419		.473276
H13	210090P15_G	NOCALL	D.Low Probability	.814413	.979757	5515.6	59.604226	13.453788	522.345115		1.225843
H14	201322P9_G	G	A.Conservative	3.157956	.996486	6445.3	36.237887	43.808718	681.973313		.446769
H14	201694P4_G	G	A.Conservative	2.012391	.992467	5337.5	114.887643	115.085262	589.332291		.446769
H14	208825P7_G	G	A.Conservative	4.648998	.99763	7129.7	12.943562	17.339173	568.884017		.446769
H14	209189P2_G	G	A.Conservative	3.156464	.996055	6277.1	102.757697	120.958176	667.247475		.446769
H14	210090P15_G	G	A.Conservative	2.038999	.99419	5515.6	23.981827	24.810873	621.238666		.446769
H15	201322P9_G	G	A.Conservative	3.470271	.995439	6445.3	49.716848	27.709956	642.881633		.495245
H15	201694P4_G	G	A.Conservative	2.206262	.993492	5337.5	137.057534	62.197015	586.302824		.495245
H15	208825P7_G	G	A.Conservative	5.286031	.998235	7129.7	20.35207	13.870354	568.559753		.495245
H15	209189P2_G	G	A.Conservative	3.485408	.996619	6277.1	124.421784	67.203906	633.149705		.495245
H15	210090P15_G	G	A.Conservative	2.226726	.992208	5515.6	45.038007	21.120612	608.369009		.495245
H16	201322P9_G	G	A.Conservative	3.735046	.994751	6445.3	36.821215	20.79259	632.943516		.469016
H16	201694P4_G	G	A.Conservative	2.653419	.999059	5337.5	150.021037	69.129653	581.147865		.469016
H16	208825P7_G	G	A.Conservative	6.105796	.997702	7129.7	15.703201	13.395589	558.479144		.469016
H16	209189P2_G	G	A.Conservative	3.736431	.997536	6277.1	119.081668	65.180231	616.368376		.469016
H16	210090P15_G	G	A.Conservative	2.668299	.995318	5515.6	80.624223	38.373359	600.145607		.469016
H17	201322P9_G	G	A.Conservative	2.594668	.996757	6445.3	36.614248	29.871685	674.552982		.405545
H17	201694P4_G	G	A.Conservative	1.537641	.996383	5337.5	88.36542	58.496727	589.769015		.405545
H17	208825P7_G	G	A.Conservative	3.507325	.996649	7129.7	14.509813	14.660637	651.272695		.405545
H17	209189P2_G	G	A.Conservative	2.596082	.997781	6277.1	85.843211	67.869756	655.728274		.405545
H17	210090P15_G	G	A.Conservative	1.547604	.9963	5515.6	26.219882	17.955944	616.282447		.405545
H18	201322P9_G	G	A.Conservative	4.102383	.99822	6445.3	46.120323	29.083463	627.446998		.483721
H18	201694P4_G	G	A.Conservative	2.92703	.997624	5337.5	134.42647	68.901877	536.408398		.483721
H18	208825P7_G	G	A.Conservative	5.780891	.999658	7129.7	19.774907	20.657937	524.562295		.483721
H18	209189P2_G	G	A.Conservative	4.104307	.996905	6277.1	106.773894	65.249141	609.56684		.483721
H18	210090P15_G	NOCALL	D.Low Probability	1.878305	.99162	5515.6	57.426904	13.208152	573.660134		1.232034
H19	201322P9_G	G	A.Conservative	2.103894	.996014	6445.3	31.016501	20.463264	675.443816		.42487
H19	201694P4_G	G	A.Conservative	1.347317	.993768	5337.5	87.491389	47.644504	555.017773		.42487
H19	208825P7_G	G	A.Conservative	3.576407	.997317	7129.7	12.019313	14.230081	573.790904		.42487
H19	209189P2_G	G	A.Conservative	2.105245	.996925	6277.1	83.881768	53.731577	657.110743		.42487
H19	210090P15_G	G	A.Conservative	1.368503	.989913	5515.6	22.168169	12.445688	576.642002		.42487
H20	201322P9_G	G	A.Conservative	4.169535	.941103	6445.3	11.749811	9.458793	676.807038		.397698
H20	201694P4_G	G	A.Conservative	3.468077	.998156	5337.5	38.88898	25.346465	580.542933		.397698
H20	208825P7_G	G	A.Conservative	4.704503	.887237	7129.7	5.43451	8.907906	576.269931		.397698
H20	209189P2_G	G	A.Conservative	4.17664	.996247	6277.1	31.000061	24.174069	666.429793		.397698
H20	210090P15_G	NOCALL	D.Low Probability	.969588	.983904	5515.6	26.903545	8.487874	560.464342		.953314
H21	201322P9_G	G	A.Conservative	3.121469	.997707	6445.3	46.98265	33.362968	709.836764		.415569
H21	201694P4_G	G	A.Conservative	1.895795	.99608	5337.5	125.454452	72.477299	620.876183		.415569
H21	208825P7_G	G	A.Conservative	4.477098	.998696	7129.7	21.807963	17.619111	700.160342		.415569
H21	209189P2_G	G	A.Conservative	3.121388	.997307	6277.1	111.739336	76.896745	689.50742		.415569
H21	210090P15_G	G	A.Conservative	1.925352	.990842	5515.6	34.499678	20.603215	644.663027		.415569
H22	201322P9_G	G	A.Conservative	4.367191	.995612	6445.3	41.52788	33.097436	687.484997		.401039
H22	201694P4_G	G	A.Conservative	3.007645	.995662	5337.5	127.466588	82.021335	599.074066		.401039
H22	208825P7_G	G	A.Conservative	5.263726	.996257	7129.7	17.436655	15.843366	599.622946		.401039
H22	209189P2_G	G	A.Conservative	4.370308	.996222	6277.1	101.8423	78.596186	670.878302		.401039
H22	210090P15_G	NOCALL	D.Low Probability	2.185429	.989743	5515.6	56.211532	15.639719	595.698178		1.001413
H23	201322P9_G	G	A.Conservative	4.082906	.99839	6445.3	71.052716	66.667495	688.07667		.460138
H23	201694P4_G	G	A.Conservative	2.459302	.990643	5337.5	118.005074	90.826385	616.344124		.460138
H23	208825P7_G	G	A.Conservative	5.541001	.999394	7129.7	42.216043	44.461251	708.087212		.460138
H23	209189P2_G	G	A.Conservative	4.053037	.99788	6277.1	81.970702	74.709401	663.653813		.460138
H23	210090P15_G	NOCALL	D.Low Probability	2.399874	.991635	5515.6	86.118536	17.041079	611.849811		1.178139
H24	201322P9_G	G	A.Conservative	2.923414	.897447	6445.3	10.963143	9.029961	713.235135		.395915
H24	201694P4_G	NOCALL	D.Low Probability	1.438609	.866412	5337.5	21.706604	5.270549	588.283855		1.018548
H24	208825P7_G	NOCALL	I.Bad Spectrum	0	0	0	0	0	0		0
H24	209189P2_G	NOCALL	D.Low Probability	2.42256	.995525	6277.1	48.69772	14.012221	676.296703		1.018548
H24	210090P15_G	NOCALL	D.Low Probability	1.496349	.308508	5515.6	7.745835	1.942193	572.352851		1.018548
I01	201322P9_G	G	A.Conservative	-.201829	.99824	6445.3	22.700413	15.280686	631.409747		.433273
I01	201694P4_G	G	A.Conservative	-1.244294	.997987	5337.5	57.902477	31.887897	574.657708		.433273
I01	208825P7_G	G	A.Conservative	.433092	.99767	7129.7	8.734469	12.328243	664.348816		.433273
I01	209189P2_G	G	A.Conservative	-.197299	.99839	6277.1	45.917185	29.976979	612.973729		.433273
I01	210090P15_G	NOCALL	D.Low Probability	-1.385701	.123623	5515.6	2.528362	.889176	559.81412		.844578
I02	201322P9_G	G	A.Conservative	3.056208	.993067	6445.3	39.733413	26.021712	631.793393		.426449
I02	201694P4_G	NOCALL	D.Low Probability	.874829	.991424	5337.5	50.492352	12.141465	600.156675		1.05624
I02	208825P7_G	G	A.Conservative	4.030077	.996425	7129.7	12.591922	14.380788	684.576772		.426449
I02	209189P2_G	G	A.Conservative	3.000941	.995135	6277.1	16.81035	10.668284	697.962895		.426449
I02	210090P15_G	NOCALL	D.Low Probability	.90328	.25976	5515.6	6.641283	1.651984	602.338967		1.05624
I03	201322P9_G	G	A.Conservative	2.788756	.996905	6445.3	48.355571	29.844715	692.592534		.450944
I03	201694P4_G	G	A.Conservative	1.404638	.998144	5337.5	128.096345	65.307767	637.475256		.450944
I03	208825P7_G	G	A.Conservative	3.674294	.998488	7129.7	15.278161	16.030625	692.742308		.450944
I03	209189P2_G	G	A.Conservative	2.783623	.99727	6277.1	122.546302	73.443057	672.609608		.450944
I03	210090P15_G	NOCALL	D.Low Probability	.215416	0	5515.6	1.896447	.487852	635.509064		1.180058
I04	201322P9_G	G	A.Conservative	4.656865	.993317	6445.3	38.25434	24.473878	600.399272		.505763
I04	201694P4_G	G	A.Conservative	3.049766	.992764	5337.5	128.708835	66.889382	563.241444		.505763
I04	208825P7_G	G	A.Conservative	6.305285	.997496	7129.7	10.176842	12.54068	637.407088		.505763
I04	209189P2_G	G	A.Conservative	4.648734	.996222	6277.1	114.918507	71.254073	583.669452		.505763
I04	210090P15_G	NOCALL	D.Low Probability	2.514063	.989333	5515.6	38.197738	6.822786	608.680464		1.450658
I05	201322P9_G	G	A.Conservative	5.102278	.993712	6445.3	34.382547	25.703211	707.444524		.42863
I05	201694P4_G	G	A.Conservative	3.798916	.997296	5337.5	96.910251	59.334383	562.488334		.42863
I05	208825P7_G	G	A.Conservative	6.558935	.998768	7129.7	11.43709	16.560309	584.893062		.42863
I05	209189P2_G	G	A.Conservative	5.118101	.9962	6277.1	88.718909	64.345602	685.800169		.42863
I05	210090P15_G	NOCALL	D.Low Probability	2.643397	.445511	5515.6	10.418082	2.839099	590.738753		1.142296
I06	201322P9_G	G	A.Conservative	3.463259	.994371	6445.3	39.082328	28.362066	726.357195		.425218
I06	201694P4_G	G	A.Conservative	2.426035	.992926	5337.5	86.349126	50.743539	629.993936		.425218
I06	208825P7_G	G	A.Conservative	4.306817	.998225	7129.7	13.674553	17.64602	681.507225		.425218
I06	209189P2_G	G	A.Conservative	3.46213	.995833	6277.1	88.006012	61.850898	706.78245		.425218
I06	210090P15_G	G	A.Conservative	2.464003	.992394	5515.6	21.034351	12.78944	654.253393		.425218
I07	201322P9_G	G	A.Conservative	1.0845	.998757	6445.3	40.631767	26.106773	668.415506		.494301
I07	201694P4_G	G	A.Conservative	.245851	.995675	5337.5	122.209322	64.661152	576.111834		.494301
I07	208825P7_G	G	A.Conservative	1.447348	.995871	7129.7	17.230325	16.082537	693.22576		.494301
I07	209189P2_G	G	A.Conservative	1.086267	.997521	6277.1	106.299589	66.310579	648.969515		.494301
I07	210090P15_G	G	A.Conservative	.237295	.992022	5515.6	30.598723	16.702734	601.292784		.494301
I08	201322P9_G	G	A.Conservative	3.124919	.997985	6445.3	49.939543	27.134765	676.542192		.412921
I08	201694P4_G	G	A.Conservative	1.796018	.991939	5337.5	156.921453	69.482016	572.946184		.412921
I08	208825P7_G	G	A.Conservative	4.686482	.997757	7129.7	17.128583	16.749091	654.667986		.412921
I08	209189P2_G	G	A.Conservative	3.1252	.996683	6277.1	149.852761	78.885342	658.699789		.412921
I08	210090P15_G	NOCALL	D.Low Probability	1.337133	.990658	5515.6	94.718318	15.812137	568.00161		1.332299
I09	201322P9_G	G	A.Conservative	2.825729	.997111	6445.3	39.552197	34.253458	739.226165		.405539
I09	201694P4_G	G	A.Conservative	1.320923	.994856	5337.5	107.22189	76.048002	642.419668		.405539
I09	208825P7_G	G	A.Conservative	4.287556	.998475	7129.7	14.941038	22.456406	697.812998		.405539
I09	209189P2_G	G	A.Conservative	2.827873	.998168	6277.1	102.348097	86.017374	723.13209		.405539
I09	210090P15_G	NOCALL	D.Low Probability	.898853	.990977	5515.6	67.877939	17.758193	628.410867		1.093577
I10	201322P9_G	G	A.Conservative	3.941341	.994963	6445.3	40.993236	20.004396	659.610612		.517242
I10	201694P4_G	G	A.Conservative	2.331231	.99139	5337.5	144.586596	57.618638	584.536098		.517242
I10	208825P7_G	G	A.Conservative	5.725338	.998265	7129.7	15.01599	22.280895	654.845065		.517242
I10	209189P2_G	G	A.Conservative	3.937625	.997478	6277.1	128.304738	60.690393	641.894636		.517242
I10	210090P15_G	NOCALL	D.Low Probability	2.297824	.119054	5515.6	4.810333	.87345	595.957131		1.306662
I11	201322P9_G	G	A.Conservative	3.98295	.998778	6445.3	58.598445	39.764357	674.576574		.471876
I11	201694P4_G	G	A.Conservative	3.041039	.992744	5337.5	81.374403	45.462174	516.39765		.471876
I11	208825P7_G	G	A.Conservative	4.319983	.998276	7129.7	23.417469	24.859027	687.238707		.471876
I11	209189P2_G	G	A.Conservative	3.988145	.997201	6277.1	106.566973	70.208344	655.679209		.471876
I11	210090P15_G	NOCALL	D.Low Probability	1.96129	.172679	5515.6	4.976035	1.20868	511.979923		1.016811
I12	201322P9_G	G	A.Conservative	4.171947	.992363	6445.3	38.173254	23.430396	645.01765		.447096
I12	201694P4_G	G	A.Conservative	2.686713	.996754	5337.5	105.673688	53.407117	596.431485		.447096
I12	208825P7_G	G	A.Conservative	6.209496	.998587	7129.7	16.596216	21.977595	617.403158		.447096
I12	209189P2_G	G	A.Conservative	4.165976	.993272	6277.1	102.542825	61.087413	624.926563		.447096
I12	210090P15_G	NOCALL	D.Low Probability	2.195308	.132077	5515.6	4.489105	.958964	602.210079		1.221765
I13	201322P9_G	G	A.Conservative	2.286418	.994863	6445.3	29.777545	28.557696	689.954843		.378278
I13	201694P4_G	G	A.Conservative	1.533976	.99862	5337.5	77.488417	61.600284	589.527456		.378278
I13	208825P7_G	G	A.Conservative	3.69001	.999123	7129.7	15.265994	21.810574	665.626679		.378278
I13	209189P2_G	G	A.Conservative	2.30702	.996174	6277.1	58.263176	54.316329	687.504389		.378278
I13	210090P15_G	NOCALL	D.Low Probability	.766885	0	5515.6	2.01977	.511162	600.480933		1.087934
I14	201322P9_G	G	A.Conservative	3.081212	.997075	6445.3	50.044009	35.410193	686.583682		.469436
I14	201694P4_G	G	A.Conservative	1.994242	.998863	5337.5	145.980884	84.552822	576.518109		.469436
I14	208825P7_G	G	A.Conservative	4.054012	.99699	7129.7	18.796096	20.652491	671.295577		.469436
I14	209189P2_G	G	A.Conservative	3.079762	.997934	6277.1	126.296477	86.702609	668.024387		.469436
I14	210090P15_G	NOCALL	D.Low Probability	1.420081	.230408	5515.6	7.938678	1.59687	576.634367		1.463681
I15	201322P9_G	G	A.Conservative	3.031834	.997212	6445.3	49.769066	40.15902	705.170944		.400361
I15	201694P4_G	G	A.Conservative	1.699356	.994586	5337.5	121.655114	80.246728	589.291077		.400361
I15	208825P7_G	G	A.Conservative	4.429562	.998691	7129.7	23.860164	24.733537	694.340322		.400361
I15	209189P2_G	G	A.Conservative	3.030979	.999296	6277.1	113.229599	88.623269	686.973021		.400361
I15	210090P15_G	NOCALL	D.Low Probability	1.566105	.990794	5515.6	61.695612	15.831606	600.428009		1.00947
I16	201322P9_G	G	A.Conservative	4.194479	.996553	6445.3	44.804924	27.726332	691.122643		.459649
I16	201694P4_G	G	A.Conservative	2.914708	.99876	5337.5	131.261666	67.298313	597.864969		.459649
I16	208825P7_G	G	A.Conservative	5.429812	.998263	7129.7	19.99071	22.727412	631.783478		.459649
I16	209189P2_G	G	A.Conservative	4.20042	.996456	6277.1	121.440297	73.00374	676.966964		.459649
I16	210090P15_G	NOCALL	D.Low Probability	2.301056	.089909	5515.6	3.39073	.690873	600.111234		1.230521
I17	201322P9_G	G	A.Conservative	3.791185	.997252	6445.3	39.608247	33.014	703.15665		.413766
I17	201694P4_G	G	A.Conservative	2.572431	.995761	5337.5	98.159836	67.839867	629.692067		.413766
I17	208825P7_G	G	A.Conservative	5.14419	.998119	7129.7	18.872865	19.935832	627.283801		.413766
I17	209189P2_G	G	A.Conservative	3.791825	.996135	6277.1	92.813815	75.195365	685.374686		.413766
I17	210090P15_G	G	A.Conservative	2.577284	.996668	5515.6	44.770803	31.888675	656.418652		.413766
I18	201322P9_G	G	A.Conservative	3.179114	.993547	6445.3	37.238529	24.201509	645.547695		.488928
I18	201694P4_G	G	A.Conservative	1.94317	.99779	5337.5	104.655654	55.769198	599.666973		.488928
I18	208825P7_G	G	A.Conservative	4.913415	.997522	7129.7	16.249423	16.976637	636.035886		.488928
I18	209189P2_G	G	A.Conservative	3.178237	.995877	6277.1	92.914126	58.59264	624.293848		.488928
I18	210090P15_G	NOCALL	D.Low Probability	2.054701	.991739	5515.6	65.039087	12.173236	598.850036		1.297271
I19	201322P9_G	G	A.Conservative	2.161908	.995553	6445.3	42.423236	26.999274	635.289072		.422321
I19	201694P4_G	G	A.Conservative	.999459	.991827	5337.5	146.869025	76.336326	550.494295		.422321
I19	208825P7_G	G	A.Conservative	3.070141	.998422	7129.7	15.752488	17.579051	594.601033		.422321
I19	209189P2_G	G	A.Conservative	2.162631	.998139	6277.1	114.408751	70.586172	618.11964		.422321
I19	210090P15_G	NOCALL	D.Low Probability	.56749	.990056	5515.6	67.81004	13.150942	595.217021		1.225164
I20	201322P9_G	G	A.Conservative	3.139793	.996984	6445.3	53.989302	37.121028	690.960434		.435512
I20	201694P4_G	G	A.Conservative	1.741571	.992378	5337.5	153.077301	84.950198	595.686482		.435512
I20	208825P7_G	G	A.Conservative	4.256254	.998405	7129.7	24.43916	19.184909	702.358057		.435512
I20	209189P2_G	G	A.Conservative	3.136709	.996646	6277.1	131.426601	87.484628	675.155882		.435512
I20	210090P15_G	NOCALL	D.Low Probability	1.072596	.985019	5515.6	38.641859	7.274485	582.697888		1.157428
I21	201322P9_G	G	A.Conservative	3.69324	.998936	6445.3	52.800673	26.613623	681.579674		.498617
I21	201694P4_G	G	A.Conservative	2.18586	.991676	5337.5	152.947204	61.842778	567.710721		.498617
I21	208825P7_G	G	A.Conservative	4.664654	.997396	7129.7	23.19457	18.457339	649.146157		.498617
I21	209189P2_G	G	A.Conservative	3.695721	.997938	6277.1	130.077696	63.397119	666.318032		.498617
I21	210090P15_G	NOCALL	D.Low Probability	1.274706	.083164	5515.6	3.439474	.649933	579.740739		1.28143
I22	201322P9_G	G	A.Conservative	3.720256	.998768	6445.3	46.094506	37.156718	652.873566		.438362
I22	201694P4_G	G	A.Conservative	2.21496	.99054	5337.5	117.776493	78.358518	589.185156		.438362
I22	208825P7_G	G	A.Conservative	5.225317	.998839	7129.7	21.437143	19.448479	638.58089		.438362
I22	209189P2_G	G	A.Conservative	3.720566	.997751	6277.1	100.717131	78.871408	634.742402		.438362
I22	210090P15_G	NOCALL	D.Low Probability	1.986145	.708799	5515.6	16.181434	4.414204	601.933735		1.064549
I23	201322P9_G	G	A.Conservative	4.520337	.997084	6445.3	51.869362	37.851517	659.869948		.439594
I23	201694P4_G	G	A.Conservative	3.079622	.998615	5337.5	87.833578	52.282882	586.639793		.439594
I23	208825P7_G	G	A.Conservative	5.975699	.998928	7129.7	33.154763	27.437929	680.910306		.439594
I23	209189P2_G	G	A.Conservative	4.407431	.995072	6277.1	62.083085	43.923054	632.145885		.439594
I23	210090P15_G	NOCALL	D.Low Probability	2.032892	.984565	5515.6	28.879348	7.391904	589.150443		1.085342
I24	201322P9_G	G	A.Conservative	2.943885	.99167	6445.3	16.494817	13.522992	749.553657		.388958
I24	201694P4_G	NOCALL	D.Low Probability	1.38229	.649093	5337.5	15.910947	3.983357	559.509401		.997209
I24	208825P7_G	NOCALL	I.Bad Spectrum	0	0	0	0	0	0		0
I24	209189P2_G	G	A.Conservative	2.868314	.992509	6277.1	16.092217	12.782562	726.889905		.388958
I24	210090P15_G	NOCALL	D.Low Probability	1.508429	.384254	5515.6	9.192095	2.384649	564.684408		.997209
J01	201322P9_G	G	A.Conservative	.61165	.996396	6445.3	54.682489	37.780154	683.571904		.482649
J01	201694P4_G	G	A.Conservative	-.344052	.998747	5337.5	130.684773	73.918607	601.317257		.482649
J01	208825P7_G	G	A.Conservative	1.689073	.999092	7129.7	23.144975	23.908638	625.678576		.482649
J01	209189P2_G	G	A.Conservative	.61657	.998113	6277.1	119.993706	80.438099	665.294769		.482649
J01	210090P15_G	NOCALL	D.Low Probability	-.401401	.807504	5515.6	29.010899	4.965956	580.78061		1.315693
J02	201322P9_G	G	A.Conservative	3.154991	.994441	6445.3	53.454269	35.70334	637.93305		.450271
J02	201694P4_G	NOCALL	D.Low Probability	1.069646	.990054	5337.5	50.947015	9.837876	540.640577		1.100648
J02	208825P7_G	G	A.Conservative	4.149264	.996736	7129.7	16.916982	16.242994	630.442638		.450271
J02	209189P2_G	G	A.Conservative	2.960505	.997911	6277.1	25.492324	16.492217	652.289523		.450271
J02	210090P15_G	NOCALL	D.Low Probability	1.158427	.214569	5515.6	6.947034	1.385327	535.656381		1.100648
J03	201322P9_G	G	A.Conservative	2.91588	.995509	6445.3	25.650332	18.449233	637.675346		.416183
J03	201694P4_G	G	A.Conservative	1.520662	.99731	5337.5	80.575313	47.313366	602.105679		.416183
J03	208825P7_G	G	A.Conservative	3.5305	.996927	7129.7	7.77674	12.606328	606.845915		.416183
J03	209189P2_G	G	A.Conservative	2.906852	.996975	6277.1	88.675894	61.843543	621.81191		.416183
J03	210090P15_G	NOCALL	D.Low Probability	1.006571	.061364	5515.6	2.498121	.510131	599.256674		1.222185
J04	201322P9_G	G	A.Conservative	3.058283	.998782	6445.3	29.887869	27.8552	723.00121		.37181
J04	201694P4_G	G	A.Conservative	1.900414	.998097	5337.5	81.341321	62.360654	589.989973		.37181
J04	208825P7_G	G	A.Conservative	4.317945	.996933	7129.7	9.545963	10.168017	608.426928		.37181
J04	209189P2_G	G	A.Conservative	3.05638	.996456	6277.1	76.799247	69.497521	700.49812		.37181
J04	210090P15_G	NOCALL	D.Low Probability	1.417034	.990105	5515.6	26.113832	7.240426	613.145323		1.018992
J05	201322P9_G	G	A.Conservative	4.557602	.993799	6445.3	55.553017	36.694614	694.708563		.496101
J05	201694P4_G	G	A.Conservative	3.09438	.994003	5337.5	143.514532	77.834713	596.413815		.496101
J05	208825P7_G	G	A.Conservative	5.965711	.997763	7129.7	19.859236	20.84894	617.971031		.496101
J05	209189P2_G	G	A.Conservative	4.567558	.997701	6277.1	140.021832	89.768958	682.084532		.496101
J05	210090P15_G	NOCALL	D.Low Probability	2.670801	.847327	5515.6	36.218988	5.209615	603.082898		1.478019
J06	201322P9_G	G	A.Conservative	3.520508	.996256	6445.3	48.276098	29.833167	683.636088		.436353
J06	201694P4_G	G	A.Conservative	2.120202	.997659	5337.5	106.47413	53.289715	600.374702		.436353
J06	208825P7_G	G	A.Conservative	4.595416	.998092	7129.7	18.157157	22.114803	700.98929		.436353
J06	209189P2_G	G	A.Conservative	3.513744	.995198	6277.1	136.83716	81.884598	667.837093		.436353
J06	210090P15_G	NOCALL	D.Low Probability	1.694329	.989325	5515.6	41.854176	9.102811	600.252738		1.167143
J07	201322P9_G	G	A.Conservative	1.654845	.996021	6445.3	26.738774	23.279377	684.075831		.390237
J07	201694P4_G	G	A.Conservative	1.403336	.999328	5337.5	67.800339	48.50919	576.567794		.390237
J07	208825P7_G	G	A.Conservative	2.303264	.998716	7129.7	10.275704	12.573136	584.725362		.390237
J07	209189P2_G	G	A.Conservative	1.656618	.998695	6277.1	58.85346	49.741894	667.754002		.390237
J07	210090P15_G	NOCALL	D.Low Probability	.345308	.582195	5515.6	16.718822	3.650138	558.178278		1.131083
J08	201322P9_G	G	A.Conservative	3.248518	.995057	6445.3	36.908301	28.262361	595.9095		.434859
J08	201694P4_G	G	A.Conservative	1.854011	.998178	5337.5	105.2736	66.397723	585.617171		.434859
J08	208825P7_G	G	A.Conservative	4.808274	.998216	7129.7	15.85835	15.199156	597.049056		.434859
J08	209189P2_G	G	A.Conservative	3.249294	.996395	6277.1	90.792122	67.508922	579.077355		.434859
J08	210090P15_G	NOCALL	D.Low Probability	1.507828	.977955	5515.6	41.594343	8.582395	561.688403		1.06678
J09	201322P9_G	G	A.Conservative	6.971075	.998175	6445.3	24.851148	31.83068	867.014555		.334887
J09	201694P4_G	G	A.Conservative	5.751872	.997575	5337.5	50.046024	53.983507	695.813441		.334887
J09	208825P7_G	G	A.Conservative	7.66702	.999108	7129.7	11.53304	21.341161	950.306588		.334887
J09	209189P2_G	G	A.Conservative	6.968799	.998934	6277.1	43.560281	54.37918	840.298741		.334887
J09	210090P15_G	NOCALL	D.Low Probability	3.642336	.972821	5515.6	20.57042	6.528679	475.745455		1.0355
J10	201322P9_G	G	A.Conservative	3.205368	.995773	6445.3	39.679458	32.67944	692.352066		.416107
J10	201694P4_G	G	A.Conservative	1.984123	.998666	5337.5	103.645245	70.241032	582.009765		.416107
J10	208825P7_G	G	A.Conservative	4.57338	.998659	7129.7	17.076108	17.696999	661.311748		.416107
J10	209189P2_G	G	A.Conservative	3.213012	.995346	6277.1	88.732973	70.957884	678.566325		.416107
J10	210090P15_G	NOCALL	D.Low Probability	2.065923	.614134	5515.6	19.341267	3.801253	606.699858		1.279702
J11	201322P9_G	G	A.Conservative	4.885175	.996958	6445.3	22.9118	23.138823	685.64713		.38781
J11	201694P4_G	G	A.Conservative	4.08266	.997017	5337.5	49.162261	40.813392	576.886177		.38781
J11	208825P7_G	G	A.Conservative	5.124234	.995259	7129.7	10.387109	14.158566	668.074061		.38781
J11	209189P2_G	G	A.Conservative	4.880476	.996413	6277.1	42.499531	41.686429	666.329005		.38781
J11	210090P15_G	NOCALL	D.Low Probability	2.665299	.978628	5515.6	24.423946	6.550928	626.538677		1.037125
J12	201322P9_G	G	A.Conservative	2.963157	.855944	6445.3	11.85938	8.595218	666.605591		.446066
J12	201694P4_G	NOCALL	D.Low Probability	1.210425	.986727	5337.5	44.554272	11.219703	598.451648		1.007296
J12	208825P7_G	NOCALL	I.Bad Spectrum	0	0	0	0	0	0		0
J12	209189P2_G	G	A.Conservative	2.922215	.992738	6277.1	26.788639	18.816909	690.75436		.446066
J12	210090P15_G	NOCALL	D.Low Probability	1.391634	.274334	5515.6	6.657386	1.734141	587.865412		1.007296
J13	201322P9_G	G	A.Conservative	1.427093	.996416	6445.3	48.559956	40.071219	676.496277		.396234
J13	201694P4_G	G	A.Conservative	.501022	.995433	5337.5	115.70737	79.067325	584.421104		.396234
J13	208825P7_G	G	A.Conservative	2.518744	.999125	7129.7	23.866128	22.16191	685.26582		.396234
J13	209189P2_G	G	A.Conservative	1.425805	.997447	6277.1	116.085052	93.06506	657.631376		.396234
J13	210090P15_G	G	A.Conservative	.505036	.993282	5515.6	25.859954	18.213491	611.973593		.396234
J14	201322P9_G	G	A.Conservative	3.54708	.992691	6445.3	41.194808	24.482174	631.865337		.485994
J14	201694P4_G	G	A.Conservative	2.162274	.997337	5337.5	128.961516	62.548844	567.267173		.485994
J14	208825P7_G	G	A.Conservative	5.116999	.997071	7129.7	20.750572	19.490702	622.606188		.485994
J14	209189P2_G	G	A.Conservative	3.540357	.995413	6277.1	126.234218	72.73308	615.074904		.485994
J14	210090P15_G	NOCALL	D.Low Probability	1.976838	.180901	5515.6	7.383648	1.243633	584.469036		1.320091
J15	201322P9_G	G	A.Conservative	3.248126	.993423	6445.3	60.473888	44.61929	682.800982		.429966
J15	201694P4_G	G	A.Conservative	2.056227	.992656	5337.5	158.401915	96.729547	608.007126		.429966
J15	208825P7_G	G	A.Conservative	4.705673	.998232	7129.7	34.779366	28.909694	653.437427		.429966
J15	209189P2_G	G	A.Conservative	3.254415	.997272	6277.1	129.625242	92.918541	671.098093		.429966
J15	210090P15_G	NOCALL	D.Low Probability	1.745637	.990911	5515.6	82.912047	20.197533	619.01134		1.042038
J16	201322P9_G	G	A.Conservative	2.927789	.996328	6445.3	39.80903	32.644244	733.452718		.40561
J16	201694P4_G	G	A.Conservative	1.647689	.993695	5337.5	121.908293	81.544181	641.761473		.40561
J16	208825P7_G	G	A.Conservative	4.223526	.998593	7129.7	21.250753	21.324841	732.626166		.40561
J16	209189P2_G	G	A.Conservative	2.923906	.997289	6277.1	112.296728	89.302839	712.383354		.40561
J16	210090P15_G	NOCALL	D.Low Probability	1.638307	.994056	5515.6	127.826626	27.040282	644.624293		1.356937
J17	201322P9_G	G	A.Conservative	3.427263	.993811	6445.3	41.648251	25.852168	657.63437		.457013
J17	201694P4_G	G	A.Conservative	2.083767	.992099	5337.5	112.833328	57.374955	583.697846		.457013
J17	208825P7_G	G	A.Conservative	4.923729	.996599	7129.7	22.654346	20.712231	663.370733		.457013
J17	209189P2_G	G	A.Conservative	3.435243	.994612	6277.1	100.69026	60.612065	645.619973		.457013
J17	210090P15_G	NOCALL	D.Low Probability	1.862024	.985799	5515.6	66.749968	18.172527	615.265947		1.05513
J18	201322P9_G	G	A.Conservative	3.182703	.997758	6445.3	43.064214	29.890998	669.156134		.463875
J18	201694P4_G	G	A.Conservative	1.976027	.997862	5337.5	104.961792	59.781774	585.83944		.463875
J18	208825P7_G	G	A.Conservative	4.372348	.998002	7129.7	21.164157	16.614507	615.642137		.463875
J18	209189P2_G	G	A.Conservative	3.192561	.99469	6277.1	98.015511	66.022109	655.9358		.463875
J18	210090P15_G	NOCALL	D.Low Probability	1.330626	.993062	5515.6	42.916142	10.339866	593.195307		1.146949
J19	201322P9_G	G	A.Conservative	2.111492	.998177	6445.3	47.435136	33.834706	748.530343		.445032
J19	201694P4_G	G	A.Conservative	.79254	.996314	5337.5	125.420499	72.575447	625.109858		.445032
J19	208825P7_G	G	A.Conservative	3.867496	.997727	7129.7	21.520531	21.639182	666.383513		.445032
J19	209189P2_G	G	A.Conservative	2.112095	.997544	6277.1	105.112329	72.646761	727.098949		.445032
J19	210090P15_G	G	A.Conservative	.355388	.99228	5515.6	63.946478	20.492973	639.39961		.807329
J20	201322P9_G	G	A.Conservative	3.572859	.997794	6445.3	39.403522	33.641473	673.956302		.409507
J20	201694P4_G	G	A.Conservative	2.199138	.99447	5337.5	105.957591	74.974482	604.631869		.409507
J20	208825P7_G	G	A.Conservative	4.933164	.998156	7129.7	19.288061	18.497749	612.128403		.409507
J20	209189P2_G	G	A.Conservative	3.572326	.997652	6277.1	88.763218	73.659479	656.701121		.409507
J20	210090P15_G	G	A.Conservative	2.223078	.994552	5515.6	21.483304	15.668407	636.887942		.409507
J21	201322P9_G	G	A.Conservative	4.442123	.998387	6445.3	16.385226	18.312711	704.341277		.376365
J21	201694P4_G	G	A.Conservative	3.671024	.99442	5337.5	42.303178	36.778045	600.86006		.376365
J21	208825P7_G	G	A.Conservative	5.976937	.998833	7129.7	8.629305	17.192395	648.284623		.376365
J21	209189P2_G	G	A.Conservative	4.447561	.9981	6277.1	37.632445	40.574552	687.583377		.376365
J21	210090P15_G	G	A.Conservative	2.352791	.988946	5515.6	28.812648	13.848294	620.328747		.596354
J22	201322P9_G	G	A.Conservative	3.596017	.997003	6445.3	45.394797	33.092993	669.02192		.455866
J22	201694P4_G	G	A.Conservative	2.108578	.993163	5337.5	134.341961	78.475267	579.878044		.455866
J22	208825P7_G	G	A.Conservative	5.37123	.998336	7129.7	21.541741	18.679309	647.932432		.455866
J22	209189P2_G	G	A.Conservative	3.598708	.99672	6277.1	113.657126	80.162196	651.208974		.455866
J22	210090P15_G	NOCALL	D.Low Probability	1.762527	.990167	5515.6	83.039908	17.902189	624.776913		1.108114
J23	201322P9_G	G	A.Conservative	4.256001	.994775	6445.3	51.478106	38.176728	630.829443		.442534
J23	201694P4_G	G	A.Conservative	2.830212	.997022	5337.5	75.325359	46.960387	565.726076		.442534
J23	208825P7_G	G	A.Conservative	5.674236	.999398	7129.7	35.161023	34.178326	689.190004		.442534
J23	209189P2_G	G	A.Conservative	4.177376	.995634	6277.1	44.598595	32.203873	610.76524		.442534
J23	210090P15_G	NOCALL	D.Low Probability	2.562713	.985725	5515.6	41.048303	11.318611	585.767		1.067141
J24	201322P9_G	G	B.Moderate	2.427384	.996526	6445.3	24.575719	8.028687	649.032297		.964647
J24	201694P4_G	NOCALL	D.Low Probability	1.572197	.988607	5337.5	26.246316	7.016353	546.023825		.964647
J24	208825P7_G	NOCALL	I.Bad Spectrum	0	0	0	0	0	0		0
J24	209189P2_G	NOCALL	D.Low Probability	2.597653	.996411	6277.1	45.941009	14.55905	649.736556		.964647
J24	210090P15_G	NOCALL	D.Low Probability	1.575486	.328464	5515.6	7.446318	2.055875	551.411054		.964647
K01	201322P9_G	G	A.Conservative	.169881	.997621	6445.3	42.353982	33.197866	669.396608		.430911
K01	201694P4_G	G	A.Conservative	-.684135	.998278	5337.5	86.273164	56.248836	599.558412		.430911
K01	208825P7_G	G	A.Conservative	1.292969	.99798	7129.7	15.657964	17.775138	616.856756		.430911
K01	209189P2_G	G	A.Conservative	.175266	.99821	6277.1	90.045583	68.627602	652.707034		.430911
K01	210090P15_G	G	A.Conservative	-.685602	.989445	5515.6	21.382792	14.359384	616.896699		.430911
K02	201322P9_G	G	A.Conservative	2.678864	.992245	6445.3	45.343161	32.752086	635.658968		.444368
K02	201694P4_G	NOCALL	D.Low Probability	.376641	.988812	5337.5	32.424157	9.300325	570.472116		.974263
K02	208825P7_G	G	A.Conservative	4.378087	.997828	7129.7	13.198658	15.526363	584.417837		.444368
K02	209189P2_G	G	A.Conservative	2.42955	.995259	6277.1	21.669932	15.172269	667.963488		.444368
K02	210090P15_G	NOCALL	D.Low Probability	.435767	.264772	5515.6	5.696579	1.685931	560.267451		.974263
K03	201322P9_G	G	A.Conservative	4.724999	.9968	6445.3	30.262932	27.144677	744.80091		.372271
K03	201694P4_G	G	A.Conservative	3.950294	.997939	5337.5	78.820918	57.610878	632.484959		.372271
K03	208825P7_G	G	A.Conservative	5.232669	.999739	7129.7	9.672815	12.660188	762.679246		.372271
K03	209189P2_G	G	A.Conservative	4.719475	.997261	6277.1	60.65138	52.749926	720.769572		.372271
K03	210090P15_G	NOCALL	D.Low Probability	2.583608	.211675	5515.6	5.075132	1.453843	599.971987		1.035418
K04	201322P9_G	G	A.Conservative	4.481179	.994465	6445.3	48.907337	45.395712	689.684544		.482136
K04	201694P4_G	G	A.Conservative	3.042396	.99652	5337.5	122.554331	96.880618	617.352644		.482136
K04	208825P7_G	G	A.Conservative	6.36277	.998327	7129.7	13.854356	14.785727	679.217276		.482136
K04	209189P2_G	G	A.Conservative	4.488743	.996187	6277.1	131.094557	118.772678	676.384513		.482136
K04	210090P15_G	NOCALL	D.Low Probability	2.407632	.194112	5515.6	6.342931	1.305084	595.643104		1.258411
K05	201322P9_G	G	A.Conservative	4.541244	.99391	6445.3	20.831643	16.926139	670.439062		.409197
K05	201694P4_G	G	A.Conservative	3.216211	.99828	5337.5	53.092171	35.33456	604.614325		.409197
K05	208825P7_G	G	A.Conservative	6.02735	.999517	7129.7	5.988263	10.824082	575.77223		.409197
K05	209189P2_G	G	A.Conservative	4.533209	.997517	6277.1	49.853788	39.304733	650.019179		.409197
K05	210090P15_G	G	B.Moderate	3.219984	.951081	5515.6	11.140666	7.65733	630.083456		.409197
K06	201322P9_G	G	A.Conservative	4.351627	.995319	6445.3	14.019914	14.063662	639.006889		.34518
K06	201694P4_G	G	A.Conservative	3.41112	.997942	5337.5	42.493095	34.996225	611.218055		.34518
K06	208825P7_G	G	A.Conservative	5.200703	.997493	7129.7	4.329454	11.840011	605.71587		.34518
K06	209189P2_G	G	A.Conservative	4.346122	.99662	6277.1	28.664253	27.911394	617.509798		.34518
K06	210090P15_G	NOCALL	D.Low Probability	2.062263	.399466	5515.6	9.768699	2.543531	629.555796		1.058398
K07	201322P9_G	G	A.Conservative	1.633475	.994719	6445.3	44.929449	29.654026	688.300337		.502119
K07	201694P4_G	G	A.Conservative	.519359	.996903	5337.5	113.470888	61.606564	560.617612		.502119
K07	208825P7_G	G	A.Conservative	3.466874	.998549	7129.7	12.291295	18.44904	526.80913		.502119
K07	209189P2_G	G	A.Conservative	1.640438	.997266	6277.1	102.463088	65.656574	675.535689		.502119
K07	210090P15_G	NOCALL	D.Low Probability	-.226866	.25731	5515.6	7.611226	1.697577	583.2014		1.26129
K08	201322P9_G	G	A.Conservative	2.300988	.993777	6445.3	32.90537	20.902618	636.957745		.445786
K08	201694P4_G	G	A.Conservative	.999275	.992707	5337.5	127.596798	66.197835	551.239398		.445786
K08	208825P7_G	G	A.Conservative	3.995873	.997901	7129.7	12.514885	15.285544	580.326693		.445786
K08	209189P2_G	G	A.Conservative	2.305856	.994784	6277.1	110.217705	67.880893	620.659758		.445786
K08	210090P15_G	NOCALL	D.Low Probability	.758165	.989185	5515.6	81.204564	16.615478	556.814696		1.279249
K09	201322P9_G	G	A.Conservative	3.60425	.991731	6445.3	32.749595	23.663871	639.035121		.445718
K09	201694P4_G	G	A.Conservative	2.213679	.994621	5337.5	142.378954	85.270861	598.063867		.445718
K09	208825P7_G	G	A.Conservative	5.556163	.998206	7129.7	10.447742	17.518117	564.100325		.445718
K09	209189P2_G	G	A.Conservative	3.605476	.995613	6277.1	104.525347	73.395522	624.303937		.445718
K09	210090P15_G	NOCALL	D.Low Probability	1.876475	.989831	5515.6	83.768818	16.732619	607.084806		1.193813
K10	201322P9_G	G	A.Conservative	4.184366	.995245	6445.3	25.996662	21.200294	706.076852		.421419
K10	201694P4_G	G	A.Conservative	2.796601	.998374	5337.5	76.272858	51.132687	613.40907		.421419
K10	208825P7_G	G	A.Conservative	5.508035	.999253	7129.7	9.109463	19.688238	699.342886		.421419
K10	209189P2_G	G	A.Conservative	4.183948	.996465	6277.1	61.42573	48.632563	688.967671		.421419
K10	210090P15_G	NOCALL	D.Low Probability	2.775794	.991402	5515.6	41.944898	11.967889	620.472874		1.018868
K11	201322P9_G	G	A.Conservative	4.826789	.994764	6445.3	44.640471	31.695686	650.39482		.487279
K11	201694P4_G	G	A.Conservative	3.17663	.998472	5337.5	106.643073	62.3241	575.25084		.487279
K11	208825P7_G	G	A.Conservative	6.301791	.999113	7129.7	34.454679	27.58229	630.795695		.487279
K11	209189P2_G	G	A.Conservative	4.825598	.998283	6277.1	95.548395	65.87763	633.582516		.487279
K11	210090P15_G	NOCALL	D.Low Probability	2.459563	.995574	5515.6	61.385556	13.031548	625.286646		1.166612
K12	201322P9_G	G	A.Conservative	2.773963	.996416	6445.3	32.98593	25.095501	738.767065		.391519
K12	201694P4_G	G	A.Conservative	1.276219	.998862	5337.5	86.783757	54.070292	618.562971		.391519
K12	208825P7_G	G	A.Conservative	4.135757	.997434	7129.7	14.879652	17.971188	660.080846		.391519
K12	209189P2_G	G	A.Conservative	2.771409	.995147	6277.1	84.517876	62.373139	716.076061		.391519
K12	210090P15_G	NOCALL	D.Low Probability	.779917	.985376	5515.6	27.350536	6.791906	631.521437		1.055526
K13	201322P9_G	G	A.Conservative	1.95592	.994485	6445.3	30.45089	20.229809	604.176732		.434001
K13	201694P4_G	G	A.Conservative	1.000841	.993799	5337.5	116.846755	62.311477	549.03557		.434001
K13	208825P7_G	G	A.Conservative	3.434758	.998617	7129.7	11.643169	22.803163	624.303097		.434001
K13	209189P2_G	G	A.Conservative	1.960933	.993123	6277.1	90.785421	58.340749	587.141303		.434001
K13	210090P15_G	G	A.Conservative	1.198185	.989892	5515.6	85.539564	26.835616	587.035315		.930237
K14	201322P9_G	G	A.Conservative	3.177269	.995309	6445.3	41.404101	31.830578	675.170435		.434837
K14	201694P4_G	G	A.Conservative	1.720094	.994163	5337.5	109.770213	69.314745	620.815359		.434837
K14	208825P7_G	G	A.Conservative	4.680126	.998244	7129.7	17.799727	20.46554	609.749581		.434837
K14	209189P2_G	G	A.Conservative	3.174837	.998163	6277.1	94.810073	70.751632	655.563472		.434837
K14	210090P15_G	G	A.Conservative	1.730796	.988737	5515.6	21.967869	14.31915	642.507525		.434837
K15	201322P9_G	G	A.Conservative	4.333654	.997232	6445.3	26.030759	24.106641	712.953025		.380146
K15	201694P4_G	G	A.Conservative	3.041139	.997405	5337.5	59.224867	45.415287	591.035127		.380146
K15	208825P7_G	G	A.Conservative	5.153218	.998467	7129.7	12.250443	20.031054	692.37008		.380146
K15	209189P2_G	G	A.Conservative	4.336647	.995627	6277.1	51.264451	46.139001	695.323409		.380146
K15	210090P15_G	NOCALL	D.Low Probability	2.011071	.989086	5515.6	34.142748	11.140484	642.083953		1.052042
K16	201322P9_G	G	A.Conservative	4.326744	.995507	6445.3	51.784055	31.755409	684.729678		.48187
K16	201694P4_G	G	A.Conservative	2.511584	.996968	5337.5	129.582534	65.098105	576.648399		.48187
K16	208825P7_G	G	A.Conservative	5.609024	.998811	7129.7	32.227174	22.405632	640.018659		.48187
K16	209189P2_G	G	A.Conservative	4.329996	.996352	6277.1	117.692545	70.010634	671.128998		.48187
K16	210090P15_G	NOCALL	D.Low Probability	2.229843	.201728	5515.6	7.399595	1.334682	613.808051		1.394261
K17	201322P9_G	G	A.Conservative	4.151202	.995512	6445.3	45.151305	34.750866	698.69779		.421983
K17	201694P4_G	G	A.Conservative	2.805488	.995803	5337.5	141.149663	89.097787	621.504013		.421983
K17	208825P7_G	G	A.Conservative	5.396497	.998957	7129.7	16.525499	20.478643	653.868814		.421983
K17	209189P2_G	G	A.Conservative	4.154368	.99832	6277.1	109.849836	82.043646	680.784756		.421983
K17	210090P15_G	G	A.Conservative	2.807997	.994927	5515.6	32.614495	21.256002	644.340425		.421983
K18	201322P9_G	G	A.Conservative	4.775025	.996688	6445.3	46.915517	34.877549	619.608817		.444632
K18	201694P4_G	G	A.Conservative	3.234305	.993894	5337.5	114.862236	70.068162	571.019569		.444632
K18	208825P7_G	G	A.Conservative	6.307311	.999286	7129.7	23.643442	20.366691	622.054511		.444632
K18	209189P2_G	G	A.Conservative	4.778329	.997143	6277.1	106.756941	77.025639	602.412475		.444632
K18	210090P15_G	G	A.Conservative	3.251997	.995518	5515.6	25.122498	15.82182	593.351164		.444632
K19	201322P9_G	G	A.Conservative	2.950612	.997405	6445.3	60.333998	40.847327	652.221143		.489394
K19	201694P4_G	G	A.Conservative	1.654111	.996609	5337.5	165.309404	92.443163	602.278307		.489394
K19	208825P7_G	G	A.Conservative	4.328205	.998028	7129.7	26.249141	20.711988	642.440904		.489394
K19	209189P2_G	G	A.Conservative	2.949392	.998344	6277.1	143.395563	94.304957	636.09433		.489394
K19	210090P15_G	G	A.Conservative	1.659918	.99484	5515.6	56.699044	32.695984	626.341828		.489394
K20	201322P9_G	G	A.Conservative	2.432695	.997223	6445.3	42.522405	28.61518	671.792337		.492128
K20	201694P4_G	G	A.Conservative	.872084	.996966	5337.5	121.307615	65.687394	603.814998		.492128
K20	208825P7_G	G	A.Conservative	3.97406	.997868	7129.7	15.777578	22.077185	619.626685		.492128
K20	209189P2_G	G	A.Conservative	2.438168	.997099	6277.1	98.741494	64.310728	653.983321		.492128
K20	210090P15_G	NOCALL	D.Low Probability	1.38421	.151956	5515.6	4.671392	1.135164	562.498424		1.053417
K21	201322P9_G	G	A.Conservative	4.441189	.995768	6445.3	14.125117	15.262231	672.410477		.363044
K21	201694P4_G	G	A.Conservative	3.531531	.99793	5337.5	37.388779	33.204513	576.725474		.363044
K21	208825P7_G	G	A.Conservative	5.22462	.995429	7129.7	7.287991	14.09293	662.374787		.363044
K21	209189P2_G	G	A.Conservative	4.440158	.995717	6277.1	31.659115	33.223722	652.857775		.363044
K21	210090P15_G	NOCALL	I.Bad Spectrum	0	0	0	0	0	0		0
K22	201322P9_G	G	A.Conservative	4.978208	.996926	6445.3	47.676724	29.194185	683.188927		.475642
K22	201694P4_G	G	A.Conservative	3.484542	.995594	5337.5	128.608841	64.700639	592.284132		.475642
K22	208825P7_G	G	A.Conservative	5.946543	.997233	7129.7	21.873996	24.714218	633.720574		.475642
K22	209189P2_G	G	A.Conservative	4.976922	.998447	6277.1	100.804698	59.898911	665.616184		.475642
K22	210090P15_G	NOCALL	D.Low Probability	3.04244	.983902	5515.6	49.109925	11.08814	578.28791		1.129607
K23	201322P9_G	G	A.Conservative	4.064923	.99812	6445.3	71.2356	49.725665	625.074151		.459297
K23	201694P4_G	G	A.Conservative	2.549081	.997478	5337.5	115.951376	66.630068	580.403807		.459297
K23	208825P7_G	G	A.Conservative	5.624131	.998715	7129.7	39.862848	31.422448	626.245028		.459297
K23	209189P2_G	G	A.Conservative	4.003918	.998206	6277.1	91.427489	61.961755	613.305014		.459297
K23	210090P15_G	NOCALL	D.Low Probability	1.808558	.070982	5515.6	2.69165	.573069	584.001408		1.062344
K24	201322P9_G	G	A.Conservative	1.941021	.992104	6445.3	11.555776	10.366115	644.243752		.409248
K24	201694P4_G	NOCALL	D.Low Probability	.868492	.240485	5337.5	5.541992	1.538805	556.987816		.958238
K24	208825P7_G	NOCALL	I.Bad Spectrum	0	0	0	0	0	0		0
K24	209189P2_G	NOCALL	D.Low Probability	1.866911	.99513	6277.1	35.22478	11.972049	659.371745		.958238
K24	210090P15_G	NOCALL	I.Bad Spectrum	0	0	0	0	0	0		0
L01	201322P9_G	G	A.Conservative	-.088067	.996914	6445.3	20.619452	11.022662	661.941454		.489132
L01	201694P4_G	G	A.Conservative	-.529635	.993165	5337.5	71.968011	24.293848	493.481463		.777639
L01	208825P7_G	G	A.Conservative	1.759699	.927679	7129.7	14.877914	9.303267	524.283665		.915113
L01	209189P2_G	G	A.Conservative	-.126356	.995702	6277.1	57.842946	29.903792	649.325845		.489132
L01	210090P15_G	NOCALL	D.Low Probability	-.637269	.310229	5515.6	9.165945	1.957802	530.947798		1.294436
L02	201322P9_G	G	A.Conservative	1.111032	.995085	6445.3	43.316206	33.119447	652.601954		.413191
L02	201694P4_G	NOCALL	D.Low Probability	-.596464	.994411	5337.5	46.597644	11.63805	595.128267		.934474
L02	208825P7_G	G	A.Conservative	1.913102	.997855	7129.7	14.781744	16.99989	589.394383		.413191
L02	209189P2_G	G	A.Conservative	1.0679	.997817	6277.1	19.688835	14.611975	657.560967		.413191
L02	210090P15_G	G	A.Conservative	.031263	.99406	5515.6	21.832895	14.161683	602.276723		.413191
L03	201322P9_G	G	A.Conservative	3.184055	.992537	6445.3	45.905859	28.318578	629.658881		.488725
L03	201694P4_G	G	A.Conservative	1.861477	.994486	5337.5	103.901332	52.56608	591.829378		.488725
L03	208825P7_G	G	A.Conservative	4.709518	.996955	7129.7	12.845146	14.073176	576.103624		.488725
L03	209189P2_G	G	A.Conservative	3.173829	.994749	6277.1	117.375709	70.250716	614.742808		.488725
L03	210090P15_G	NOCALL	D.Low Probability	1.647853	.231001	5515.6	9.375432	1.527978	603.728171		1.226115
L04	201322P9_G	G	A.Conservative	4.223889	.99583	6445.3	18.435646	15.421363	617.652548		.452732
L04	201694P4_G	G	A.Conservative	3.004805	.996865	5337.5	51.018769	35.43288	572.591794		.452732
L04	208825P7_G	G	A.Conservative	4.892186	.996602	7129.7	19.232443	11.790996	592.049074		.834302
L04	209189P2_G	G	A.Conservative	4.233771	.998404	6277.1	49.756782	40.473161	600.747323		.452732
L04	210090P15_G	NOCALL	D.Low Probability	2.118229	.088141	5515.6	3.017176	.672336	605.666397		1.186548
L05	201322P9_G	G	A.Conservative	3.101996	.996213	6445.3	57.581315	33.315644	719.575806		.490736
L05	201694P4_G	G	A.Conservative	1.831106	.997296	5337.5	130.592013	62.052947	611.323837		.490736
L05	208825P7_G	G	A.Conservative	4.522388	.998467	7129.7	18.539671	13.415545	641.6502		.490736
L05	209189P2_G	G	A.Conservative	3.088024	.998039	6277.1	133.00491	74.666654	702.084944		.490736
L05	210090P15_G	NOCALL	D.Low Probability	1.278096	.302317	5515.6	7.32557	1.933063	622.541415		1.080577
L06	201322P9_G	G	A.Conservative	4.17693	.995462	6445.3	29.04783	23.753362	640.828244		.453461
L06	201694P4_G	G	A.Conservative	2.901102	.99752	5337.5	74.904884	51.167733	577.242371		.453461
L06	208825P7_G	G	A.Conservative	5.952963	.999239	7129.7	8.673099	10.700794	584.957839		.453461
L06	209189P2_G	G	A.Conservative	4.179213	.996603	6277.1	68.311614	54.360455	622.798769		.453461
L06	210090P15_G	NOCALL	D.Low Probability	2.610112	.982997	5515.6	35.002707	8.443365	587.86678		1.11594
L07	201322P9_G	G	A.Conservative	.705628	.995776	6445.3	25.652052	20.607776	729.941036		.405861
L07	201694P4_G	G	A.Conservative	-.041147	.996293	5337.5	91.672309	60.440253	594.529411		.405861
L07	208825P7_G	G	A.Conservative	.905032	.997087	7129.7	7.748767	15.098523	516.224302		.405861
L07	209189P2_G	G	A.Conservative	.706959	.997366	6277.1	80.579212	62.824138	710.538817		.405861
L07	210090P15_G	NOCALL	D.Low Probability	-.686765	.980316	5515.6	26.658354	6.839029	635.974153		1.206849
L08	201322P9_G	G	A.Conservative	2.121285	.996058	6445.3	48.323756	24.73092	678.007215		.472836
L08	201694P4_G	G	A.Conservative	.807255	.994699	5337.5	115.273157	47.864865	584.231865		.472836
L08	208825P7_G	G	A.Conservative	4.054672	.99654	7129.7	15.630282	14.264412	627.665253		.472836
L08	209189P2_G	G	A.Conservative	2.124121	.997047	6277.1	122.80005	60.858767	658.129005		.472836
L08	210090P15_G	NOCALL	D.Low Probability	1.097647	.228452	5515.6	7.886368	1.54192	569.358442		1.373878
L09	201322P9_G	G	A.Conservative	2.605524	.994915	6445.3	45.634	27.543394	632.213419		.457257
L09	201694P4_G	G	A.Conservative	1.452462	.996746	5337.5	128.986211	62.541389	553.82024		.457257
L09	208825P7_G	G	A.Conservative	4.29409	.998151	7129.7	17.274646	16.612626	638.714798		.457257
L09	209189P2_G	G	A.Conservative	2.606434	.99648	6277.1	116.4396	67.983578	614.503609		.457257
L09	210090P15_G	NOCALL	D.Low Probability	.912418	.253675	5515.6	8.854121	1.682959	587.930761		1.305651
L10	201322P9_G	G	A.Conservative	2.572969	.997757	6445.3	47.900334	32.589112	663.589948		.448507
L10	201694P4_G	G	A.Conservative	1.51986	.998909	5337.5	107.644696	60.641685	595.37582		.448507
L10	208825P7_G	G	A.Conservative	3.70301	.997874	7129.7	21.001218	18.623812	708.080181		.448507
L10	209189P2_G	G	A.Conservative	2.57624	.997721	6277.1	104.48156	69.060423	646.760573		.448507
L10	210090P15_G	NOCALL	D.Low Probability	.951814	.98633	5515.6	72.303486	17.484392	598.688811		1.176375
L11	201322P9_G	G	A.Conservative	3.393532	.996159	6445.3	41.319026	26.458885	625.6611		.478418
L11	201694P4_G	G	A.Conservative	1.961439	.996013	5337.5	104.254592	54.883471	587.725405		.478418
L11	208825P7_G	G	A.Conservative	5.092166	.998398	7129.7	15.762383	16.954134	590.11098		.478418
L11	209189P2_G	G	A.Conservative	3.382755	.995553	6277.1	107.946601	67.08993	607.586641		.478418
L11	210090P15_G	NOCALL	D.Low Probability	1.708689	.088998	5515.6	3.008198	.730007	592.546316		1.108762
L12	201322P9_G	G	A.Conservative	3.400219	.992271	6445.3	40.250142	25.765038	595.558076		.477664
L12	201694P4_G	G	A.Conservative	2.092279	.996841	5337.5	97.635321	50.564182	550.915474		.477664
L12	208825P7_G	G	A.Conservative	5.088339	.997931	7129.7	15.439329	14.276511	545.336105		.477664
L12	209189P2_G	G	A.Conservative	3.404893	.995785	6277.1	86.921706	53.886374	578.485582		.477664
L12	210090P15_G	NOCALL	D.Low Probability	1.472682	.2241	5515.6	8.322233	1.502066	574.659192		1.37076
L13	201322P9_G	G	A.Conservative	.926718	.998253	6445.3	51.555861	40.221247	729.142571		.436495
L13	201694P4_G	G	A.Conservative	.133824	.997571	5337.5	115.836599	74.764844	605.740471		.436495
L13	208825P7_G	G	A.Conservative	1.664171	.999739	7129.7	23.005194	29.074994	694.621981		.436495
L13	209189P2_G	G	A.Conservative	.927132	.998336	6277.1	118.189624	89.592259	710.751191		.436495
L13	210090P15_G	G	A.Conservative	-.205274	.990794	5515.6	59.308035	21.863946	614.708769		.79506
L14	201322P9_G	G	A.Conservative	2.514687	.994027	6445.3	56.423962	31.452135	679.881285		.484593
L14	201694P4_G	G	A.Conservative	1.523399	.997734	5337.5	142.020451	65.357083	579.86346		.484593
L14	208825P7_G	G	A.Conservative	4.227245	.998516	7129.7	20.248736	13.572132	589.467199		.484593
L14	209189P2_G	G	A.Conservative	2.520606	.997629	6277.1	127.147061	68.811751	662.396236		.484593
L14	210090P15_G	NOCALL	D.Low Probability	1.220637	.201856	5515.6	6.700296	1.399944	587.322725		1.347975
L15	201322P9_G	G	A.Conservative	3.019887	.995711	6445.3	61.141647	39.961045	669.164183		.464814
L15	201694P4_G	G	A.Conservative	1.727382	.998727	5337.5	153.015653	82.97823	624.518004		.464814
L15	208825P7_G	G	A.Conservative	4.259108	.998623	7129.7	25.060392	20.820774	670.272255		.464814
L15	209189P2_G	G	A.Conservative	3.020103	.997765	6277.1	133.64395	84.882959	651.027122		.464814
L15	210090P15_G	NOCALL	D.Low Probability	1.443061	.097031	5515.6	2.20762	.737841	619.561652		.891295
L16	201322P9_G	G	A.Conservative	4.112004	.995534	6445.3	41.069867	24.953592	650.000138		.521457
L16	201694P4_G	G	A.Conservative	2.907538	.99808	5337.5	128.360722	63.767177	579.094698		.521457
L16	208825P7_G	G	A.Conservative	5.775249	.99822	7129.7	17.216477	18.861143	544.675164		.521457
L16	209189P2_G	G	A.Conservative	4.14089	.994468	6277.1	100.126554	59.006754	650.347149		.521457
L16	210090P15_G	NOCALL	D.Low Probability	2.426326	.302678	5515.6	8.671155	2.027628	570.18594		1.251427
L17	201322P9_G	G	A.Conservative	4.040678	.997477	6445.3	41.770097	41.056369	698.761433		.42601
L17	201694P4_G	G	A.Conservative	2.883495	.993653	5337.5	104.965767	84.315748	617.934837		.42601
L17	208825P7_G	G	A.Conservative	5.135577	.998874	7129.7	20.621244	22.813249	714.868415		.42601
L17	209189P2_G	G	A.Conservative	4.043512	.998971	6277.1	77.211371	73.672316	688.209157		.42601
L17	210090P15_G	NOCALL	D.Low Probability	2.05064	.977525	5515.6	28.103326	7.076493	586.178251		1.010291
L18	201322P9_G	G	A.Conservative	2.911685	.997579	6445.3	31.637925	24.405648	663.932612		.464214
L18	201694P4_G	G	A.Conservative	1.447953	.997273	5337.5	86.489433	52.384452	588.21661		.464214
L18	208825P7_G	G	A.Conservative	4.647329	.996567	7129.7	15.923299	17.925723	577.257423		.464214
L18	209189P2_G	G	A.Conservative	2.914606	.997269	6277.1	70.942396	52.818665	661.692798		.464214
L18	210090P15_G	NOCALL	D.Low Probability	1.159163	.144137	5515.6	4.159819	1.009278	574.558046		1.141933
L19	201322P9_G	G	A.Conservative	2.46253	.997743	6445.3	36.215227	25.883675	621.643955		.435573
L19	201694P4_G	G	A.Conservative	1.112475	.996924	5337.5	96.07144	55.790765	562.62362		.435573
L19	208825P7_G	G	A.Conservative	4.012087	.997273	7129.7	15.979027	18.436887	637.621855		.435573
L19	209189P2_G	G	A.Conservative	2.4645	.996964	6277.1	72.322454	50.092856	605.824306		.435573
L19	210090P15_G	NOCALL	D.Low Probability	.836803	.988276	5515.6	77.965279	16.472747	587.263566		1.109913
L20	201322P9_G	G	A.Conservative	4.459922	.996778	6445.3	17.217775	17.555658	700.051114		.349851
L20	201694P4_G	G	A.Conservative	3.811502	.997152	5337.5	39.378809	32.19066	569.231355		.349851
L20	208825P7_G	G	A.Conservative	4.174726	.869067	7129.7	5.697035	8.803837	600.916978		.349851
L20	209189P2_G	G	A.Conservative	4.466143	.99704	6277.1	30.984671	30.56774	680.238075		.349851
L20	210090P15_G	NOCALL	D.Low Probability	1.591059	.927172	5515.6	20.208636	5.686616	598.371703		1.03831
L21	201322P9_G	G	A.Conservative	3.774341	.996594	6445.3	52.428926	35.528694	736.143839		.461778
L21	201694P4_G	G	A.Conservative	2.658153	.994446	5337.5	121.964521	68.672784	624.781999		.461778
L21	208825P7_G	G	A.Conservative	4.68597	.99718	7129.7	24.377453	19.544037	682.693867		.461778
L21	209189P2_G	G	A.Conservative	3.774487	.996842	6277.1	114.995049	75.747935	715.315217		.461778
L21	210090P15_G	NOCALL	D.Low Probability	1.957467	.981645	5515.6	45.43405	11.108055	618.743514		1.133088
L22	201322P9_G	G	A.Conservative	3.638156	.99492	6445.3	47.652732	27.671807	630.305205		.465057
L22	201694P4_G	G	A.Conservative	2.143574	.998072	5337.5	130.830998	62.192379	559.212516		.465057
L22	208825P7_G	G	A.Conservative	5.018515	.996256	7129.7	21.833579	14.399468	581.185872		.465057
L22	209189P2_G	G	A.Conservative	3.636129	.996804	6277.1	115.156128	64.848834	612.928508		.465057
L22	210090P15_G	NOCALL	D.Low Probability	1.734068	.589242	5515.6	17.022989	3.724986	576.531355		1.248145
L23	201322P9_G	G	A.Conservative	3.355411	.997564	6445.3	55.137658	38.815897	671.973236		.452719
L23	201694P4_G	G	A.Conservative	1.875437	.997471	5337.5	78.615434	45.780251	580.603878		.452719
L23	208825P7_G	G	A.Conservative	4.399148	.998538	7129.7	31.523078	25.005387	666.716023		.452719
L23	209189P2_G	G	A.Conservative	3.283908	.998322	6277.1	55.096098	37.680201	667.983251		.452719
L23	210090P15_G	NOCALL	D.Low Probability	1.768071	.988219	5515.6	40.795858	10.977687	624.913707		1.074433
L24	201322P9_G	G	A.Conservative	2.773315	.877192	6445.3	24.001735	8.825049	638.124461		.738548
L24	201694P4_G	NOCALL	D.Low Probability	1.158415	.715078	5337.5	16.018623	4.405661	541.914077		.956685
L24	208825P7_G	NOCALL	I.Bad Spectrum	0	0	0	0	0	0		0
L24	209189P2_G	NOCALL	D.Low Probability	2.292279	.995459	6277.1	57.642888	18.745414	640.502403		.956685
L24	210090P15_G	NOCALL	D.Low Probability	1.182418	.482608	5515.6	10.522878	2.987666	543.274682		.956685
M01	201322P9_G	G	A.Conservative	-.92753	.99773	6445.3	28.669359	23.423428	672.532787		.350169
M01	201694P4_G	G	A.Conservative	-1.862948	.996083	5337.5	61.815555	41.684857	594.595114		.350169
M01	208825P7_G	G	A.Conservative	.363547	.998393	7129.7	9.090118	15.533665	604.298518		.350169
M01	209189P2_G	G	A.Conservative	-.955339	.993118	6277.1	66.611224	52.841718	666.474582		.350169
M01	210090P15_G	NOCALL	D.Low Probability	-.754254	.168089	5515.6	5.717156	1.141719	597.182554		1.097498
M02	201322P9_G	G	A.Conservative	1.576972	.998046	6445.3	52.101817	43.067682	646.920152		.404178
M02	201694P4_G	NOCALL	D.Low Probability	.451981	.991233	5337.5	51.678531	11.939019	551.9304		1.095574
M02	208825P7_G	G	A.Conservative	2.966733	.999041	7129.7	19.190547	25.764316	657.135822		.404178
M02	209189P2_G	G	A.Conservative	1.347449	.995952	6277.1	30.988988	24.864218	687.586261		.404178
M02	210090P15_G	NOCALL	D.Low Probability	.549994	.244908	5515.6	6.590153	1.567972	549.305567		1.095574
M03	201322P9_G	NOCALL	D.Low Probability	2.258896	.441872	6445.3	7.834584	2.742131	720.068003		.90283
M03	201694P4_G	NOCALL	D.Low Probability	1.101357	.803561	5337.5	17.692993	4.8998	595.136961		.90283
M03	208825P7_G	NOCALL	I.Bad Spectrum	0	0	0	0	0	0		0
M03	209189P2_G	NOCALL	D.Low Probability	2.312405	.984058	6277.1	21.701629	7.335052	707.071387		.90283
M03	210090P15_G	NOCALL	D.Low Probability	1.11505	.250497	5515.6	5.553083	1.597977	592.151918		.90283
M04	201322P9_G	G	A.Conservative	4.242182	.995485	6445.3	22.170579	15.993001	641.796138		.369001
M04	201694P4_G	G	A.Conservative	2.812446	.995937	5337.5	60.613184	35.582617	582.637192		.369001
M04	208825P7_G	G	A.Conservative	5.476526	.915414	7129.7	4.420629	9.203624	478.711306		.369001
M04	209189P2_G	G	A.Conservative	4.225157	.994599	6277.1	63.263393	44.217926	622.849473		.369001
M04	210090P15_G	NOCALL	D.Low Probability	2.209812	.195195	5515.6	4.598919	1.320702	597.932122		1.028601
M05	201322P9_G	G	A.Conservative	4.204178	.998132	6445.3	32.941506	26.715115	740.693317		.407804
M05	201694P4_G	G	A.Conservative	2.781099	.997775	5337.5	65.55246	42.780299	620.499344		.407804
M05	208825P7_G	G	A.Conservative	5.036065	.997743	7129.7	8.767635	17.1932	760.282142		.407804
M05	209189P2_G	G	A.Conservative	4.203628	.997822	6277.1	68.581754	53.838495	722.990761		.407804
M05	210090P15_G	NOCALL	D.Low Probability	2.304659	.138867	5515.6	3.067675	.963788	611.163173		.911413
M06	201322P9_G	G	A.Conservative	4.40873	.992617	6445.3	45.84513	28.845541	661.915831		.490871
M06	201694P4_G	G	A.Conservative	3.016606	.997496	5337.5	123.510425	63.783693	595.138305		.490871
M06	208825P7_G	G	A.Conservative	6.773848	.999183	7129.7	12.097588	13.351238	562.932396		.490871
M06	209189P2_G	G	A.Conservative	4.398397	.996466	6277.1	123.087148	75.151526	647.680496		.490871
M06	210090P15_G	NOCALL	D.Low Probability	2.692569	.625904	5515.6	19.298414	3.902275	562.588829		1.358244
M07	201322P9_G	G	A.Conservative	-.337245	.998065	6445.3	40.692682	30.634166	736.370847		.409323
M07	201694P4_G	G	A.Conservative	-1.275497	.99545	5337.5	110.865562	68.471154	631.77588		.409323
M07	208825P7_G	G	A.Conservative	.680151	.998712	7129.7	11.92709	17.748455	679.599327		.409323
M07	209189P2_G	G	A.Conservative	-.343891	.997201	6277.1	119.803578	87.514781	714.211099		.409323
M07	210090P15_G	NOCALL	D.Low Probability	-1.587202	.994311	5515.6	37.573501	10.421198	631.379999		.987047
M08	201322P9_G	G	A.Conservative	3.756234	.995591	6445.3	29.419818	23.753969	680.771131		.38205
M08	201694P4_G	G	A.Conservative	2.483967	.99583	5337.5	67.462256	44.446003	614.577512		.38205
M08	208825P7_G	G	A.Conservative	5.212875	.996947	7129.7	8.347163	14.071013	567.890183		.38205
M08	209189P2_G	G	A.Conservative	3.739187	.996132	6277.1	73.216389	57.320442	659.713097		.38205
M08	210090P15_G	NOCALL	D.Low Probability	1.838783	.328138	5515.6	7.519919	2.118583	584.762838		1.140367
M09	201322P9_G	G	A.Conservative	3.623776	.996425	6445.3	34.415812	22.906846	665.099256		.456
M09	201694P4_G	G	A.Conservative	2.322434	.995597	5337.5	96.101273	52.037766	626.372163		.456
M09	208825P7_G	G	A.Conservative	4.941723	.997086	7129.7	13.684885	14.617646	539.273814		.456
M09	209189P2_G	G	A.Conservative	3.616591	.99706	6277.1	82.581845	53.27276	644.497159		.456
M09	210090P15_G	G	A.Conservative	2.318328	.991056	5515.6	21.856019	12.234348	648.042353		.456
M10	201322P9_G	G	A.Conservative	4.212081	.995141	6445.3	42.378706	31.232319	657.212785		.436399
M10	201694P4_G	G	A.Conservative	2.893313	.9978	5337.5	106.646715	64.333475	578.904821		.436399
M10	208825P7_G	G	A.Conservative	5.592548	.997143	7129.7	16.351587	18.542199	641.864459		.436399
M10	209189P2_G	G	A.Conservative	4.219507	.99534	6277.1	97.637259	69.806502	638.773691		.436399
M10	210090P15_G	NOCALL	D.Low Probability	2.285122	.988898	5515.6	62.76537	12.566924	597.322257		1.325364
M11	201322P9_G	G	A.Conservative	4.68755	.99751	6445.3	47.40209	30.34223	678.586204		.484465
M11	201694P4_G	G	A.Conservative	3.087653	.997851	5337.5	113.917225	58.942958	584.592174		.484465
M11	208825P7_G	G	A.Conservative	6.351852	.998729	7129.7	24.267745	20.021807	588.00422		.484465
M11	209189P2_G	G	A.Conservative	4.694914	.998094	6277.1	108.195375	67.068856	662.396531		.484465
M11	210090P15_G	NOCALL	D.Low Probability	2.724148	.99092	5515.6	78.839767	13.586809	579.613895		1.329936
M12	201322P9_G	G	A.Conservative	3.865214	.996309	6445.3	36.061851	22.243402	665.991308		.432212
M12	201694P4_G	G	A.Conservative	2.358578	.997307	5337.5	120.180633	60.977254	590.035761		.432212
M12	208825P7_G	G	A.Conservative	5.443902	.998234	7129.7	11.209398	13.929247	644.34318		.432212
M12	209189P2_G	G	A.Conservative	3.869014	.997333	6277.1	102.624817	61.425383	652.998449		.432212
M12	210090P15_G	G	A.Conservative	2.357949	.989284	5515.6	24.956221	13.060424	614.303511		.432212
M13	201322P9_G	G	A.Conservative	1.251141	.995598	6445.3	39.916202	26.169582	676.330881		.482008
M13	201694P4_G	G	A.Conservative	.189786	.998364	5337.5	111.444462	59.122327	592.517219		.482008
M13	208825P7_G	G	A.Conservative	2.624178	.999119	7129.7	18.516414	16.863152	654.016723		.482008
M13	209189P2_G	G	A.Conservative	1.250099	.994634	6277.1	101.60507	64.520676	655.802663		.482008
M13	210090P15_G	NOCALL	D.Low Probability	-.203443	.706646	5515.6	19.960417	4.381027	589.943814		1.219877
M14	201322P9_G	G	A.Conservative	1.956539	.996992	6445.3	40.772705	31.673056	698.991965		.426891
M14	201694P4_G	G	A.Conservative	.528337	.996958	5337.5	105.522567	67.266507	588.05901		.426891
M14	208825P7_G	G	A.Conservative	3.275016	.998787	7129.7	17.693317	18.288565	731.231132		.426891
M14	209189P2_G	G	A.Conservative	1.958497	.997681	6277.1	98.158151	74.005523	680.780601		.426891
M14	210090P15_G	G	A.Conservative	.539531	.994952	5515.6	23.140435	15.229195	618.678604		.426891
M15	201322P9_G	G	A.Conservative	3.927156	.995902	6445.3	49.385353	33.666574	705.728639		.437585
M15	201694P4_G	G	A.Conservative	2.596902	.997562	5337.5	90.998707	51.748716	605.372326		.437585
M15	208825P7_G	G	A.Conservative	4.811826	.997387	7129.7	21.620807	22.711233	677.514047		.437585
M15	209189P2_G	G	A.Conservative	3.9266	.998672	6277.1	91.538111	60.684164	688.115839		.437585
M15	210090P15_G	G	A.Conservative	2.617045	.995414	5515.6	18.40319	10.770352	636.289648		.437585
M16	201322P9_G	G	A.Conservative	4.173645	.99365	6445.3	43.087501	30.451629	666.686147		.41512
M16	201694P4_G	G	A.Conservative	2.845447	.999174	5337.5	109.636382	63.188948	603.998945		.41512
M16	208825P7_G	G	A.Conservative	5.833641	.995679	7129.7	16.567491	21.409143	573.881184		.41512
M16	209189P2_G	G	A.Conservative	4.200602	.9952	6277.1	98.286754	67.338436	658.889071		.41512
M16	210090P15_G	NOCALL	D.Low Probability	2.212727	.990335	5515.6	64.473608	13.932576	592.13408		1.096646
M17	201322P9_G	G	A.Conservative	4.122144	.993936	6445.3	32.57152	25.807765	730.532453		.416686
M17	201694P4_G	G	A.Conservative	2.76542	.992383	5337.5	90.874459	58.766299	618.970252		.416686
M17	208825P7_G	G	A.Conservative	5.752931	.998665	7129.7	17.249136	20.549492	654.962683		.416686
M17	209189P2_G	G	A.Conservative	4.120236	.998416	6277.1	82.87213	63.681989	716.853592		.416686
M17	210090P15_G	NOCALL	D.Low Probability	2.234823	.533508	5515.6	14.182762	3.301926	655.061525		1.066767
M18	201322P9_G	G	A.Conservative	3.832182	.997569	6445.3	32.12709	20.614676	619.767734		.441013
M18	201694P4_G	G	A.Conservative	2.19819	.996355	5337.5	114.564584	59.670888	568.906935		.441013
M18	208825P7_G	G	A.Conservative	5.052326	.997871	7129.7	10.41761	11.665415	562.836485		.441013
M18	209189P2_G	G	A.Conservative	3.82956	.997641	6277.1	99.185027	61.653924	601.394656		.441013
M18	210090P15_G	G	A.Conservative	2.198714	.9926	5515.6	32.254436	17.370883	590.480678		.441013
M19	201322P9_G	G	A.Conservative	2.210721	.995273	6445.3	43.519758	28.620628	661.25592		.451343
M19	201694P4_G	G	A.Conservative	.973975	.99867	5337.5	108.235107	58.66478	605.918732		.451343
M19	208825P7_G	G	A.Conservative	3.511777	.998321	7129.7	21.542033	16.013588	591.344152		.451343
M19	209189P2_G	G	A.Conservative	2.21392	.99576	6277.1	98.788413	63.072891	644.211303		.451343
M19	210090P15_G	NOCALL	D.Low Probability	.6917	.983799	5515.6	31.207164	6.674076	614.914488		1.131924
M20	201322P9_G	G	A.Conservative	2.741718	.998008	6445.3	40.070756	28.555083	712.868155		.40316
M20	201694P4_G	G	A.Conservative	1.473307	.998586	5337.5	92.612285	53.410683	575.531823		.40316
M20	208825P7_G	G	A.Conservative	3.350946	.998871	7129.7	21.307054	23.115664	739.558368		.40316
M20	209189P2_G	G	A.Conservative	2.740672	.998144	6277.1	91.85486	63.387963	693.995058		.40316
M20	210090P15_G	NOCALL	D.Low Probability	1.100685	.165186	5515.6	5.205545	1.145577	604.809183		1.037804
M21	201322P9_G	G	A.Conservative	3.340971	.995707	6445.3	49.051858	38.214076	733.800101		.432134
M21	201694P4_G	G	A.Conservative	2.077339	.992072	5337.5	126.291468	79.852846	612.734272		.432134
M21	208825P7_G	G	A.Conservative	4.568152	.997608	7129.7	21.38411	19.247348	736.724327		.432134
M21	209189P2_G	G	A.Conservative	3.345409	.997585	6277.1	121.817155	91.973575	717.705792		.432134
M21	210090P15_G	NOCALL	D.Low Probability	1.502957	.256706	5515.6	8.718317	1.661307	618.876705		1.269341
M22	201322P9_G	G	A.Conservative	5.358384	.993146	6445.3	27.93521	23.138655	636.690419		.439216
M22	201694P4_G	G	A.Conservative	4.158894	.997107	5337.5	94.542796	63.011318	587.357403		.439216
M22	208825P7_G	G	A.Conservative	6.334868	.998078	7129.7	8.705679	17.782028	689.350582		.439216
M22	209189P2_G	G	A.Conservative	5.359762	.994579	6277.1	69.030012	55.363556	620.358958		.439216
M22	210090P15_G	G	A.Conservative	4.159659	.994524	5515.6	19.675821	13.591313	608.440632		.439216
M23	201322P9_G	G	A.Conservative	4.19063	.997277	6445.3	65.785507	44.918117	701.583562		.443949
M23	201694P4_G	G	A.Conservative	2.580477	.996349	5337.5	101.792042	57.329799	621.180699		.443949
M23	208825P7_G	G	A.Conservative	5.505663	.999315	7129.7	31.149276	24.665536	725.032292		.443949
M23	209189P2_G	G	A.Conservative	4.024619	.998094	6277.1	60.191762	39.907123	675.97512		.443949
M23	210090P15_G	G	A.Conservative	1.95789	.990234	5515.6	36.562153	14.587749	617.337599		.651175
M24	201322P9_G	G	A.Conservative	1.949797	.823983	6445.3	10.795506	8.28032	716.681428		.429242
M24	201694P4_G	NOCALL	D.Low Probability	.784665	.796212	5337.5	16.326462	4.863846	576.324813		.905226
M24	208825P7_G	NOCALL	I.Bad Spectrum	0	0	0	0	0	0		0
M24	209189P2_G	NOCALL	D.Low Probability	1.99174	.99374	6277.1	35.021059	12.479017	678.56117		.905226
M24	210090P15_G	NOCALL	D.Low Probability	.895753	.405255	5515.6	8.144081	2.511183	570.759469		.905226
N01	201322P9_G	G	A.Conservative	.961282	.995396	6445.3	25.261848	20.635325	623.565656		.388306
N01	201694P4_G	G	A.Conservative	.003116	.995699	5337.5	70.247062	45.975475	579.931647		.388306
N01	208825P7_G	G	A.Conservative	2.343689	.997181	7129.7	10.349889	13.646606	549.469094		.388306
N01	209189P2_G	G	A.Conservative	.97136	.991827	6277.1	57.790071	45.663242	600.619694		.388306
N01	210090P15_G	NOCALL	D.Low Probability	-.68187	.275117	5515.6	7.849916	1.787424	574.195471		1.033612
N02	201322P9_G	G	A.Conservative	1.882001	.997156	6445.3	44.11393	36.497591	665.049343		.394343
N02	201694P4_G	NOCALL	D.Low Probability	.316652	.778742	5337.5	18.774737	4.735657	583.578087		.996163
N02	208825P7_G	G	A.Conservative	3.137868	.998316	7129.7	14.551156	15.569191	614.43593		.394343
N02	209189P2_G	G	A.Conservative	1.5873	.994394	6277.1	18.892488	15.132206	708.143204		.394343
N02	210090P15_G	NOCALL	D.Low Probability	.32172	.139693	5515.6	3.577485	.932653	571.895309		.996163
N03	201322P9_G	G	A.Conservative	2.251064	.99489	6445.3	36.861244	28.573419	757.22254		.421563
N03	201694P4_G	G	A.Conservative	.836515	.997188	5337.5	104.409584	66.714096	656.681799		.421563
N03	208825P7_G	G	A.Conservative	3.806508	.996757	7129.7	10.153383	11.770489	683.090616		.421563
N03	209189P2_G	G	A.Conservative	2.24069	.995897	6277.1	97.170526	73.145779	736.565546		.421563
N03	210090P15_G	NOCALL	D.Low Probability	.729207	.991654	5515.6	24.597521	6.357994	661.422167		.995002
N04	201322P9_G	G	A.Conservative	2.15908	.92626	6445.3	27.813991	9.355803	715.477314		.951495
N04	201694P4_G	NOCALL	D.Low Probability	.930078	.986842	5337.5	47.519863	13.058397	605.99594		.951495
N04	208825P7_G	NOCALL	I.Bad Spectrum	0	0	0	0	0	0		0
N04	209189P2_G	G	A.Conservative	2.677136	.994483	6277.1	25.73136	19.015508	764.002262		.40783
N04	210090P15_G	NOCALL	D.Low Probability	.985431	.598846	5515.6	12.943735	3.674901	610.361928		.951495
N05	201322P9_G	G	A.Conservative	3.715774	.993875	6445.3	31.333043	17.689108	648.536912		.437495
N05	201694P4_G	G	A.Conservative	2.062015	.994907	5337.5	87.929856	40.037442	593.639313		.437495
N05	208825P7_G	G	A.Conservative	5.712186	.99946	7129.7	8.563816	17.842469	625.228919		.437495
N05	209189P2_G	G	A.Conservative	3.678342	.995502	6277.1	94.68422	51.723502	630.42935		.437495
N05	210090P15_G	NOCALL	D.Low Probability	1.920289	.100443	5515.6	3.643866	.749998	578.061484		1.31266
N06	201322P9_G	G	A.Conservative	2.188462	.997824	6445.3	37.100994	25.202634	687.299596		.407545
N06	201694P4_G	G	A.Conservative	.69595	.996815	5337.5	108.236046	60.614747	591.628474		.407545
N06	208825P7_G	G	A.Conservative	3.47541	.998327	7129.7	13.506105	16.998418	616.974001		.407545
N06	209189P2_G	G	A.Conservative	2.182626	.99668	6277.1	108.046234	71.248812	671.293237		.407545
N06	210090P15_G	NOCALL	D.Low Probability	.105551	.992876	5515.6	31.616721	8.692665	640.312621		1.013097
N07	201322P9_G	G	A.Conservative	2.257109	.997478	6445.3	28.94052	21.418601	602.324211		.446822
N07	201694P4_G	G	A.Conservative	1.178934	.997122	5337.5	63.306676	38.183999	541.14188		.446822
N07	208825P7_G	G	A.Conservative	3.515825	.995755	7129.7	10.7884	13.340523	539.686854		.446822
N07	209189P2_G	G	A.Conservative	2.258568	.995439	6277.1	65.098823	46.715659	582.088649		.446822
N07	210090P15_G	NOCALL	D.Low Probability	.501189	0	5515.6	2.690724	.505202	574.353151		1.296103
N08	201322P9_G	G	A.Conservative	3.918493	.813119	6445.3	7.969756	8.193175	567.480103		.342594
N08	201694P4_G	G	A.Conservative	2.637751	.996787	5337.5	20.878424	17.417729	582.734381		.342594
N08	208825P7_G	G	A.Conservative	5.341439	.935724	7129.7	3.888624	9.369288	597.728282		.342594
N08	209189P2_G	G	A.Conservative	3.851634	.994858	6277.1	18.889486	18.82243	541.589302		.342594
N08	210090P15_G	NOCALL	D.Low Probability	1.545805	.883784	5515.6	17.014193	5.399657	565.217416		.90758
N09	201322P9_G	G	A.Conservative	4.944458	.996438	6445.3	22.669576	18.317857	713.278143		.395102
N09	201694P4_G	G	A.Conservative	3.901675	.998554	5337.5	67.257555	43.515084	607.081671		.395102
N09	208825P7_G	G	A.Conservative	6.266983	.997852	7129.7	7.242016	15.04504	653.468749		.395102
N09	209189P2_G	G	A.Conservative	4.946569	.997445	6277.1	53.077087	41.483395	693.989288		.395102
N09	210090P15_G	NOCALL	D.Low Probability	2.343933	.21553	5515.6	4.020826	1.421387	600.356436		.783831
N10	201322P9_G	G	A.Conservative	4.546281	.993604	6445.3	54.640051	33.19385	658.654869		.457247
N10	201694P4_G	G	A.Conservative	2.82096	.992844	5337.5	145.895772	72.063973	598.09214		.457247
N10	208825P7_G	G	A.Conservative	6.25715	.998279	7129.7	19.436218	16.242071	569.066631		.457247
N10	209189P2_G	G	A.Conservative	4.54515	.998443	6277.1	120.340756	70.835069	646.102127		.457247
N10	210090P15_G	NOCALL	D.Low Probability	1.950804	.988023	5515.6	37.432356	9.382955	614.086221		1.061343
N11	201322P9_G	G	A.Conservative	3.929792	.997858	6445.3	48.041968	42.434548	772.122201		.410311
N11	201694P4_G	G	A.Conservative	2.829506	.998421	5337.5	117.608644	86.94981	670.345509		.410311
N11	208825P7_G	G	A.Conservative	4.935479	.999127	7129.7	15.716012	21.659954	741.066633		.410311
N11	209189P2_G	G	A.Conservative	3.929867	.997666	6277.1	104.662882	89.981913	750.354047		.410311
N11	210090P15_G	G	A.Conservative	2.839315	.991217	5515.6	24.934313	18.96953	695.588952		.410311
N12	201322P9_G	G	A.Conservative	3.725211	.996911	6445.3	37.336135	26.382466	701.149921		.465437
N12	201694P4_G	G	A.Conservative	2.405902	.998342	5337.5	105.289926	59.702463	604.900236		.465437
N12	208825P7_G	G	A.Conservative	5.259671	.997434	7129.7	20.002541	17.399035	626.544183		.465437
N12	209189P2_G	G	A.Conservative	3.727972	.99765	6277.1	94.190758	64.403077	679.53414		.465437
N12	210090P15_G	NOCALL	D.Low Probability	1.625772	.989517	5515.6	45.046595	9.496092	602.095291		1.181072
N13	201322P9_G	G	A.Conservative	2.692494	.997961	6445.3	32.016813	25.745447	637.921907		.410699
N13	201694P4_G	G	A.Conservative	1.708441	.992474	5337.5	80.723012	51.365925	538.145786		.410699
N13	208825P7_G	G	A.Conservative	3.632348	.997	7129.7	11.718832	15.999	555.002014		.410699
N13	209189P2_G	G	A.Conservative	2.693006	.997654	6277.1	70.958345	55.111633	618.922078		.410699
N13	210090P15_G	NOCALL	D.Low Probability	.439833	.989341	5515.6	61.041172	17.258268	568.766539		1.001959
N14	201322P9_G	G	A.Conservative	3.415171	.996957	6445.3	25.786125	24.601605	683.976132		.359777
N14	201694P4_G	G	A.Conservative	2.945122	.998295	5337.5	46.79793	36.450453	589.140129		.359777
N14	208825P7_G	G	A.Conservative	4.468403	.998681	7129.7	10.18549	17.130493	664.279371		.359777
N14	209189P2_G	G	A.Conservative	3.426729	.997688	6277.1	39.033487	36.120633	678.686624		.359777
N14	210090P15_G	NOCALL	D.Low Probability	1.362194	.984437	5515.6	21.911159	6.956247	601.096456		.948433
N15	201322P9_G	G	A.Conservative	3.325542	.995644	6445.3	22.238078	21.056268	649.548492		.379333
N15	201694P4_G	G	A.Conservative	2.153773	.995947	5337.5	77.834572	60.416553	584.82162		.379333
N15	208825P7_G	G	A.Conservative	4.415906	.998256	7129.7	8.138158	11.561937	664.079161		.379333
N15	209189P2_G	G	A.Conservative	3.324742	.995626	6277.1	63.360109	58.230313	630.634099		.379333
N15	210090P15_G	NOCALL	D.Low Probability	1.778035	.996166	5515.6	74.372402	17.906655	630.021245		1.090139
N16	201322P9_G	G	A.Conservative	3.730155	.99784	6445.3	49.542187	29.217982	677.908067		.466859
N16	201694P4_G	G	A.Conservative	2.211151	.994688	5337.5	138.314549	66.672411	582.923159		.466859
N16	208825P7_G	G	A.Conservative	5.219681	.998115	7129.7	22.178034	25.964877	669.75597		.466859
N16	209189P2_G	G	A.Conservative	3.725018	.997636	6277.1	133.965637	76.60537	658.721482		.466859
N16	210090P15_G	G	A.Conservative	1.827759	.991206	5515.6	51.33745	17.863476	607.039463		.695617
N17	201322P9_G	G	A.Conservative	3.99464	.996859	6445.3	46.728637	34.901271	674.760714		.436284
N17	201694P4_G	G	A.Conservative	2.503993	.997722	5337.5	99.28909	61.254686	611.102962		.436284
N17	208825P7_G	G	A.Conservative	5.181115	.997653	7129.7	24.407422	20.545104	683.106096		.436284
N17	209189P2_G	G	A.Conservative	3.996368	.996569	6277.1	86.720003	62.915312	657.647709		.436284
N17	210090P15_G	NOCALL	D.Low Probability	1.749309	.986156	5515.6	32.949941	8.809151	619.464975		1.063268
N18	201322P9_G	G	A.Conservative	4.260936	.997124	6445.3	40.204215	28.92642	689.545503		.459326
N18	201694P4_G	G	A.Conservative	2.831557	.991756	5337.5	128.115924	75.631045	578.811976		.459326
N18	208825P7_G	G	A.Conservative	5.541745	.998782	7129.7	17.542596	19.657759	630.042112		.459326
N18	209189P2_G	G	A.Conservative	4.257322	.998133	6277.1	99.551713	69.513077	673.341473		.459326
N18	210090P15_G	NOCALL	D.Low Probability	2.220521	.989375	5515.6	83.777025	18.71363	596.112613		1.187337
N19	201322P9_G	G	A.Conservative	4.135864	.997647	6445.3	14.264285	13.182622	662.291949		.348554
N19	201694P4_G	G	A.Conservative	3.075249	.996737	5337.5	43.07145	32.561172	583.084325		.348554
N19	208825P7_G	G	A.Conservative	5.353274	.99874	7129.7	5.051563	12.07729	597.920316		.348554
N19	209189P2_G	G	A.Conservative	4.140081	.997835	6277.1	28.446313	25.501544	638.88472		.348554
N19	210090P15_G	NOCALL	D.Low Probability	1.387101	.41433	5515.6	8.909959	2.635606	586.940958		1.01111
N20	201322P9_G	G	A.Conservative	4.353441	.996963	6445.3	54.627295	32.618219	613.142325		.439943
N20	201694P4_G	G	A.Conservative	2.786951	.993866	5337.5	140.221106	68.417424	548.193831		.439943
N20	208825P7_G	G	A.Conservative	6.250666	.999289	7129.7	27.019326	18.356944	626.699815		.439943
N20	209189P2_G	G	A.Conservative	4.366526	.99679	6277.1	111.553766	64.574394	611.560151		.439943
N20	210090P15_G	G	A.Conservative	2.804579	.989454	5515.6	28.373057	14.295945	575.534403		.439943
N21	201322P9_G	G	A.Conservative	5.071485	.994129	6445.3	16.564444	15.079881	641.501019		.389916
N21	201694P4_G	G	A.Conservative	4.068559	.998037	5337.5	44.11916	31.708099	595.295343		.389916
N21	208825P7_G	G	A.Conservative	6.5262	.998144	7129.7	6.826729	11.235814	589.615815		.389916
N21	209189P2_G	G	A.Conservative	5.071735	.998671	6277.1	39.510873	34.738973	623.815768		.389916
N21	210090P15_G	NOCALL	D.Low Probability	1.818561	.324521	5515.6	7.987234	2.125712	580.433443		1.100694
N22	201322P9_G	G	A.Conservative	4.042066	.99692	6445.3	18.192095	18.256194	713.866132		.348393
N22	201694P4_G	G	A.Conservative	2.780718	.9988	5337.5	40.33593	32.673224	569.859695		.348393
N22	208825P7_G	G	A.Conservative	4.970121	.996829	7129.7	8.191404	18.071808	642.72436		.348393
N22	209189P2_G	G	A.Conservative	4.045782	.996774	6277.1	40.140178	39.014758	690.928073		.348393
N22	210090P15_G	NOCALL	D.Low Probability	2.512646	.988143	5515.6	21.807186	6.122261	623.487124		1.007267
N23	201322P9_G	G	A.Conservative	5.14469	.99495	6445.3	53.435236	42.535415	648.760357		.416592
N23	201694P4_G	G	A.Conservative	3.275108	.995988	5337.5	91.473207	59.967496	608.589005		.416592
N23	208825P7_G	G	A.Conservative	6.429334	.998228	7129.7	27.541531	24.734709	635.570649		.416592
N23	209189P2_G	G	A.Conservative	4.800908	.99888	6277.1	49.980449	38.632167	660.603532		.416592
N23	210090P15_G	NOCALL	D.Low Probability	3.182401	.262726	5515.6	6.454883	1.727656	597.522736		1.113191
N24	201322P9_G	G	A.Conservative	2.573963	.849362	6445.3	18.360811	8.535523	662.423171		.784925
N24	201694P4_G	NOCALL	D.Low Probability	1.875161	.448678	5337.5	9.159741	2.815536	539.565142		.89069
N24	208825P7_G	NOCALL	I.Bad Spectrum	0	0	0	0	0	0		0
N24	209189P2_G	NOCALL	D.Low Probability	2.682851	.995375	6277.1	25.914172	9.561181	645.998299		.89069
N24	210090P15_G	NOCALL	D.Low Probability	1.906097	.382778	5515.6	7.466982	2.377108	541.285627		.89069
O01	201322P9_G	G	A.Conservative	1.140726	.996811	6445.3	33.378834	17.021138	636.648425		.483634
O01	201694P4_G	G	A.Conservative	.135637	.996234	5337.5	81.547294	34.355909	576.06459		.483634
O01	208825P7_G	G	A.Conservative	2.787228	.998647	7129.7	10.330597	11.568067	546.759886		.483634
O01	209189P2_G	G	A.Conservative	1.104868	.992787	6277.1	87.399633	43.267437	617.243887		.483634
O01	210090P15_G	NOCALL	D.Low Probability	-.190296	.113337	5515.6	3.617432	.83462	535.177844		1.093584
O02	201322P9_G	G	A.Conservative	2.608665	.996579	6445.3	68.872119	45.162262	655.549618		.450934
O02	201694P4_G	NOCALL	D.Low Probability	.59651	.727144	5337.5	23.636636	4.479293	556.912596		1.117594
O02	208825P7_G	G	A.Conservative	3.534501	.998898	7129.7	24.713957	18.405792	642.152757		.450934
O02	209189P2_G	G	A.Conservative	2.280271	.997536	6277.1	25.255059	16.052991	685.502425		.450934
O02	210090P15_G	NOCALL	D.Low Probability	.641609	.260265	5515.6	8.40128	1.652054	574.197896		1.117594
O03	201322P9_G	G	A.Conservative	4.277509	.992911	6445.3	49.910178	29.821221	631.987205		.424709
O03	201694P4_G	G	A.Conservative	2.617808	.995145	5337.5	107.432305	51.60228	567.692666		.424709
O03	208825P7_G	G	A.Conservative	6.476543	.999054	7129.7	12.524649	21.175289	597.0105		.424709
O03	209189P2_G	G	A.Conservative	4.266452	.996978	6277.1	106.199767	61.37553	613.654455		.424709
O03	210090P15_G	NOCALL	D.Low Probability	1.952345	.212902	5515.6	5.687413	1.438822	561.904183		1.110677
O04	201322P9_G	G	A.Conservative	4.264584	.988436	6445.3	20.711625	15.728071	651.557904		.423841
O04	201694P4_G	G	A.Conservative	2.804295	.992034	5337.5	52.069535	32.431991	606.133229		.423841
O04	208825P7_G	G	A.Conservative	5.360793	.876558	7129.7	5.660964	8.852212	603.189255		.423841
O04	209189P2_G	G	A.Conservative	4.203153	.992321	6277.1	66.466747	48.979088	624.594461		.423841
O04	210090P15_G	NOCALL	D.Low Probability	2.457807	.20002	5515.6	4.824708	1.307987	608.082562		.978712
O05	201322P9_G	G	A.Conservative	3.584371	.997091	6445.3	40.000253	29.94119	715.196141		.43716
O05	201694P4_G	G	A.Conservative	2.526109	.996811	5337.5	83.678217	51.038625	618.631328		.43716
O05	208825P7_G	G	A.Conservative	4.650899	.997928	7129.7	11.919425	19.968412	665.824331		.43716
O05	209189P2_G	G	A.Conservative	3.589269	.996557	6277.1	90.785325	65.889213	695.790028		.43716
O05	210090P15_G	NOCALL	D.Low Probability	1.669077	.990145	5515.6	44.071457	11.435011	621.080525		1.163859
O06	201322P9_G	G	A.Conservative	3.073242	.995769	6445.3	47.952189	28.804505	709.223882		.457101
O06	201694P4_G	G	A.Conservative	1.765552	.996669	5337.5	112.364688	54.694619	585.653059		.457101
O06	208825P7_G	G	A.Conservative	5.020924	.999283	7129.7	14.019295	14.460606	556.47201		.457101
O06	209189P2_G	G	A.Conservative	3.077472	.9976	6277.1	118.357477	68.85373	687.521965		.457101
O06	210090P15_G	NOCALL	D.Low Probability	1.199273	.307852	5515.6	12.211511	2.002054	601.081576		1.188886
O07	201322P9_G	G	A.Conservative	1.187959	.997583	6445.3	34.204816	36.848815	712.626265		.363738
O07	201694P4_G	G	A.Conservative	.571215	.994339	5337.5	80.313874	72.89119	586.421805		.363738
O07	208825P7_G	G	A.Conservative	2.325928	.999465	7129.7	16.684775	23.870783	756.701624		.363738
O07	209189P2_G	G	A.Conservative	1.189846	.997126	6277.1	75.036166	78.767137	699.441714		.363738
O07	210090P15_G	NOCALL	D.Low Probability	.261194	.984971	5515.6	41.711939	12.297275	544.311434		.957716
O08	201322P9_G	G	A.Conservative	3.06578	.996883	6445.3	61.686096	35.142595	679.704151		.447286
O08	201694P4_G	G	A.Conservative	1.852479	.997561	5337.5	136.544555	63.453526	595.192274		.447286
O08	208825P7_G	G	A.Conservative	4.314535	.99753	7129.7	24.523603	22.708446	620.891538		.447286
O08	209189P2_G	G	A.Conservative	3.065178	.998701	6277.1	121.101124	66.863628	669.176549		.447286
O08	210090P15_G	NOCALL	D.Low Probability	1.269518	0	5515.6	0	0	611.637365		1.26718
O09	201322P9_G	G	A.Conservative	4.097239	.996735	6445.3	46.839856	39.89091	628.867641		.455119
O09	201694P4_G	G	A.Conservative	2.690485	.995521	5337.5	148.458691	106.489429	588.197159		.455119
O09	208825P7_G	G	A.Conservative	5.327279	.997595	7129.7	16.976731	16.181963	583.617662		.455119
O09	209189P2_G	G	A.Conservative	4.094376	.997389	6277.1	115.832251	96.118129	612.754102		.455119
O09	210090P15_G	NOCALL	D.Low Probability	2.175099	.988421	5515.6	80.479727	20.923021	598.391224		1.058024
O10	201322P9_G	G	A.Conservative	4.647873	.996141	6445.3	34.733136	25.704489	629.536727		.434743
O10	201694P4_G	G	A.Conservative	3.044301	.99572	5337.5	83.773805	50.741281	579.922143		.434743
O10	208825P7_G	G	A.Conservative	5.939669	.998556	7129.7	13.228833	13.332479	670.256074		.434743
O10	209189P2_G	G	A.Conservative	4.632946	.995475	6277.1	79.095946	56.786739	612.375231		.434743
O10	210090P15_G	NOCALL	D.Low Probability	2.012182	.178676	5515.6	5.201147	1.224915	587.12493		1.000865
O11	201322P9_G	G	A.Conservative	5.304511	.994344	6445.3	64.780835	35.829413	632.399902		.550193
O11	201694P4_G	G	A.Conservative	3.727376	.997188	5337.5	139.522964	62.377985	564.844595		.550193
O11	208825P7_G	G	A.Conservative	6.79774	.99929	7129.7	22.592677	24.019649	633.315573		.550193
O11	209189P2_G	G	A.Conservative	5.302755	.996859	6277.1	128.556071	68.851877	614.922713		.550193
O11	210090P15_G	NOCALL	D.Low Probability	2.584796	.329304	5515.6	11.527748	2.128011	604.636175		1.214688
O12	201322P9_G	G	A.Conservative	4.026369	.99562	6445.3	42.290489	26.954242	652.316761		.469971
O12	201694P4_G	G	A.Conservative	2.567097	.997931	5337.5	103.684183	53.153808	576.351635		.469971
O12	208825P7_G	G	A.Conservative	6.168735	.998625	7129.7	17.891624	20.24287	573.564651		.469971
O12	209189P2_G	G	A.Conservative	4.027284	.99884	6277.1	95.329899	58.795998	633.047274		.469971
O12	210090P15_G	NOCALL	D.Low Probability	1.305998	.994226	5515.6	50.683493	11.839144	587.927077		1.107414
O13	201322P9_G	G	A.Conservative	.815319	.99685	6445.3	37.913192	32.112652	659.059181		.416201
O13	201694P4_G	G	A.Conservative	-.326858	.997563	5337.5	88.285756	61.849474	580.067346		.416201
O13	208825P7_G	G	A.Conservative	1.507976	.997132	7129.7	13.279305	15.512336	603.102143		.416201
O13	209189P2_G	G	A.Conservative	.815646	.997413	6277.1	88.682302	72.99142	641.332988		.416201
O13	210090P15_G	NOCALL	D.Low Probability	-1.029631	.994701	5515.6	64.915672	17.04795	622.579727		1.041599
O14	201322P9_G	G	A.Conservative	3.557556	.997918	6445.3	20.242008	19.024781	636.103386		.384383
O14	201694P4_G	G	A.Conservative	2.330905	.996222	5337.5	52.033029	40.898377	537.13222		.384383
O14	208825P7_G	G	A.Conservative	4.901838	.998476	7129.7	8.375084	14.766304	589.129483		.384383
O14	209189P2_G	G	A.Conservative	3.548833	.996262	6277.1	46.284352	42.336948	618.731986		.384383
O14	210090P15_G	NOCALL	D.Low Probability	1.008729	.98787	5515.6	38.164069	8.4652	572.968201		1.089585
O15	201322P9_G	G	A.Conservative	4.094108	.997152	6445.3	61.014206	35.724388	694.993967		.477137
O15	201694P4_G	G	A.Conservative	2.963727	.995324	5337.5	146.989029	71.034954	579.425634		.477137
O15	208825P7_G	G	A.Conservative	5.478436	.998866	7129.7	22.438648	22.036712	640.039065		.477137
O15	209189P2_G	G	A.Conservative	4.09442	.998256	6277.1	128.512676	73.055723	685.974058		.477137
O15	210090P15_G	G	A.Conservative	2.990059	.993926	5515.6	41.399557	20.626367	600.828978		.477137
O16	201322P9_G	G	A.Conservative	4.46383	.996793	6445.3	12.025327	13.234562	695.209102		.373369
O16	201694P4_G	G	A.Conservative	3.594174	.997535	5337.5	35.770284	30.555145	631.28716		.373369
O16	208825P7_G	G	A.Conservative	4.545536	.996153	7129.7	7.045626	12.00337	677.126375		.373369
O16	209189P2_G	G	A.Conservative	4.461257	.997212	6277.1	29.72695	31.542341	675.562677		.373369
O16	210090P15_G	NOCALL	I.Bad Spectrum	0	0	0	0	0	0		0
O17	201322P9_G	G	A.Conservative	4.051512	.99698	6445.3	66.960376	31.21906	649.264349		.523514
O17	201694P4_G	G	A.Conservative	2.413978	.997394	5337.5	166.280287	63.904122	568.66725		.523514
O17	208825P7_G	G	A.Conservative	5.613837	.999193	7129.7	21.060822	18.033163	630.115427		.523514
O17	209189P2_G	G	A.Conservative	4.0429	.997823	6277.1	147.714364	66.837895	632.337639		.523514
O17	210090P15_G	NOCALL	D.Low Probability	1.598056	.503379	5515.6	15.377606	3.203539	598.316458		1.381943
O18	201322P9_G	G	A.Conservative	4.32654	.995862	6445.3	28.080027	22.159763	626.813005		.423329
O18	201694P4_G	G	A.Conservative	2.778781	.995364	5337.5	75.906651	49.604505	531.118511		.423329
O18	208825P7_G	G	A.Conservative	5.903028	.99933	7129.7	13.129792	21.575706	646.704726		.423329
O18	209189P2_G	G	A.Conservative	4.320413	.995615	6277.1	76.005676	58.285153	610.25111		.423329
O18	210090P15_G	NOCALL	D.Low Probability	3.420849	.977446	5515.6	26.118734	7.01332	489.680857		1.136663
O19	201322P9_G	G	A.Conservative	3.128542	.996053	6445.3	52.139288	36.427853	629.566663		.508056
O19	201694P4_G	G	A.Conservative	1.909908	.996204	5337.5	150.508563	87.980412	551.100136		.508056
O19	208825P7_G	G	A.Conservative	4.574555	.998322	7129.7	18.749092	15.467007	563.673044		.508056
O19	209189P2_G	G	A.Conservative	3.134508	.996379	6277.1	122.023845	82.971625	617.426719		.508056
O19	210090P15_G	G	A.Conservative	1.905411	.991772	5515.6	52.425322	31.535689	566.642881		.508056
O20	201322P9_G	G	A.Conservative	3.940125	.998447	6445.3	45.647791	27.204269	634.115341		.474092
O20	201694P4_G	G	A.Conservative	2.665676	.99162	5337.5	136.791431	66.225682	572.688622		.474092
O20	208825P7_G	G	A.Conservative	4.961878	.99693	7129.7	22.672065	19.080224	608.932181		.474092
O20	209189P2_G	G	A.Conservative	3.945982	.997355	6277.1	102.986582	59.463767	616.513604		.474092
O20	210090P15_G	NOCALL	D.Low Probability	1.751969	.640998	5515.6	22.99727	3.981304	595.794777		1.289788
O21	201322P9_G	G	A.Conservative	3.340212	.994917	6445.3	46.534892	35.146476	675.630275		.464359
O21	201694P4_G	G	A.Conservative	1.981446	.998816	5337.5	119.007198	74.419399	592.178269		.464359
O21	208825P7_G	G	A.Conservative	4.844412	.997073	7129.7	18.297662	18.0291	667.059238		.464359
O21	209189P2_G	G	A.Conservative	3.363661	.99671	6277.1	100.157035	73.515217	675.26509		.464359
O21	210090P15_G	NOCALL	D.Low Probability	1.911501	.182536	5515.6	6.190874	1.237314	614.718024		1.292328
O22	201322P9_G	G	A.Conservative	3.721731	.993518	6445.3	56.180957	36.352756	709.978839		.443921
O22	201694P4_G	G	A.Conservative	2.41764	.996999	5337.5	125.816684	65.920742	607.056962		.443921
O22	208825P7_G	G	A.Conservative	5.562156	.997759	7129.7	21.180912	18.622453	632.821574		.443921
O22	209189P2_G	G	A.Conservative	3.721294	.997751	6277.1	112.599764	70.561076	689.753433		.443921
O22	210090P15_G	NOCALL	D.Low Probability	1.975349	.23648	5515.6	6.403286	1.600017	602.886229		.981185
O23	201322P9_G	G	A.Conservative	4.310167	.996356	6445.3	58.495585	42.796067	716.976101		.42167
O23	201694P4_G	G	A.Conservative	2.668776	.994682	5337.5	58.364916	34.380509	652.359653		.42167
O23	208825P7_G	G	A.Conservative	5.710615	.99906	7129.7	32.952495	27.540632	719.341769		.42167
O23	209189P2_G	G	A.Conservative	4.074888	.998259	6277.1	40.542763	28.709221	726.073196		.42167
O23	210090P15_G	NOCALL	D.Low Probability	2.550259	.206241	5515.6	5.385224	1.356607	616.995207		.924439
O24	201322P9_G	G	A.Conservative	2.998461	.995045	6445.3	18.294387	11.097124	696.797644		.588365
O24	201694P4_G	NOCALL	D.Low Probability	1.846101	.651163	5337.5	12.429272	3.980152	555.161403		.965231
O24	208825P7_G	NOCALL	I.Bad Spectrum	0	0	0	0	0	0		0
O24	209189P2_G	G	A.Conservative	3.074351	.991129	6277.1	22.016407	12.994627	678.594643		.588365
O24	210090P15_G	G	A.Conservative	1.994688	.807258	5515.6	20.715672	8.097332	568.056752		.728454
P01	201322P9_G	G	A.Conservative	-3.260718	.989509	6445.3	13.221439	13.176516	666.796208		.351143
P01	201694P4_G	G	A.Conservative	-3.930426	.99541	5337.5	41.968125	33.86223	588.249328		.351143
P01	208825P7_G	G	A.Conservative	-2.058127	.808632	7129.7	3.733648	8.11005	521.678542		.351143
P01	209189P2_G	G	A.Conservative	-3.254766	.993405	6277.1	44.181835	42.665256	642.514628		.351143
P01	210090P15_G	G	B.Moderate	-3.903148	.855663	5515.6	8.285768	6.921349	579.162604		.351143
P02	201322P9_G	G	A.Conservative	.246785	.998317	6445.3	41.92492	34.116092	667.800973		.416793
P02	201694P4_G	NOCALL	D.Low Probability	-.756905	.99069	5337.5	29.044062	6.883029	591.988837		.981057
P02	208825P7_G	G	A.Conservative	.87415	.999189	7129.7	13.746281	18.423805	675.430736		.416793
P02	209189P2_G	G	A.Conservative	.235592	.997861	6277.1	17.45041	13.789386	666.50538		.416793
P02	210090P15_G	NOCALL	D.Low Probability	-.77755	.213442	5515.6	5.559327	1.367691	596.846872		.981057
P03	201322P9_G	G	A.Conservative	2.465941	.99484	6445.3	35.556344	25.663411	638.144181		.423555
P03	201694P4_G	G	A.Conservative	1.688391	.997855	5337.5	61.073156	35.225659	570.672976		.423555
P03	208825P7_G	G	A.Conservative	3.435338	.998785	7129.7	10.948314	13.264997	692.320144		.423555
P03	209189P2_G	G	A.Conservative	2.442304	.996631	6277.1	59.037706	41.192472	625.976318		.423555
P03	210090P15_G	NOCALL	I.Bad Spectrum	0	0	0	0	0	0		0
P04	201322P9_G	G	A.Conservative	2.9623	.994804	6445.3	46.266008	28.380595	650.999927		.456021
P04	201694P4_G	G	A.Conservative	1.914758	.996779	5337.5	105.113279	52.237694	539.525941		.456021
P04	208825P7_G	G	A.Conservative	4.140679	.997075	7129.7	16.363785	14.152656	661.244864		.456021
P04	209189P2_G	G	A.Conservative	2.955266	.998582	6277.1	103.630687	61.563322	641.855538		.456021
P04	210090P15_G	NOCALL	D.Low Probability	1.363194	.187841	5515.6	5.810751	1.299535	570.987781		1.247077
P05	201322P9_G	G	A.Conservative	1.959667	.994569	6445.3	34.071083	24.693463	682.730922		.466047
P05	201694P4_G	G	A.Conservative	.425224	.993155	5337.5	47.046233	28.166809	598.95757		.466047
P05	208825P7_G	G	A.Conservative	3.490586	.997268	7129.7	8.58331	10.519696	574.980649		.466047
P05	209189P2_G	G	A.Conservative	1.922365	.995737	6277.1	66.276149	46.663623	666.886442		.466047
P05	210090P15_G	NOCALL	D.Low Probability	.597459	.545479	5515.6	13.331199	3.435358	567.461851		1.197533
P06	201322P9_G	G	A.Conservative	2.226248	.995045	6445.3	37.033686	23.834596	639.088331		.450479
P06	201694P4_G	G	A.Conservative	1.001416	.996844	5337.5	85.078535	44.399541	566.963743		.450479
P06	208825P7_G	G	A.Conservative	3.40587	.997709	7129.7	14.377406	24.080744	595.016265		.450479
P06	209189P2_G	G	A.Conservative	2.218646	.996391	6277.1	92.678004	57.776284	619.756073		.450479
P06	210090P15_G	NOCALL	D.Low Probability	1.163034	.994154	5515.6	64.853439	14.209114	571.117531		1.270331
P07	201322P9_G	G	A.Conservative	-.413491	.997087	6445.3	36.15542	21.690812	660.239493		.483997
P07	201694P4_G	G	A.Conservative	-1.339389	.995964	5337.5	84.895329	41.822671	589.423207		.483997
P07	208825P7_G	G	A.Conservative	.048202	.999096	7129.7	13.315494	15.078177	637.985595		.483997
P07	209189P2_G	G	A.Conservative	-.423112	.996543	6277.1	95.613862	55.659656	641.516355		.483997
P07	210090P15_G	NOCALL	D.Low Probability	-1.493154	.238352	5515.6	7.120286	1.55584	591.960304		1.178018
P08	201322P9_G	G	A.Conservative	1.368076	.997482	6445.3	49.56591	35.107197	670.919477		.44705
P08	201694P4_G	G	A.Conservative	.320846	.995667	5337.5	81.585427	47.512329	575.018685		.44705
P08	208825P7_G	G	A.Conservative	2.494597	.998548	7129.7	18.582172	25.560893	731.214026		.44705
P08	209189P2_G	G	A.Conservative	1.369819	.995672	6277.1	97.212488	66.824513	651.668343		.44705
P08	210090P15_G	NOCALL	D.Low Probability	.531342	.980942	5515.6	30.658706	7.206347	587.085738		1.25251
P09	201322P9_G	G	A.Conservative	2.318183	.994125	6445.3	40.448661	26.987306	670.520492		.438566
P09	201694P4_G	G	A.Conservative	.83398	.997271	5337.5	110.631833	60.406066	587.258067		.438566
P09	208825P7_G	G	A.Conservative	3.76393	.996367	7129.7	15.508553	16.912463	576.791891		.438566
P09	209189P2_G	G	A.Conservative	2.310792	.995225	6277.1	111.305598	72.026989	652.515706		.438566
P09	210090P15_G	NOCALL	D.Low Probability	.584874	.143812	5515.6	3.646909	1.071754	574.668614		1.012505
P10	201322P9_G	G	A.Conservative	3.027295	.997263	6445.3	50.811451	37.862257	676.876039		.493392
P10	201694P4_G	G	A.Conservative	1.717276	.99863	5337.5	110.47092	68.425248	579.929167		.493392
P10	208825P7_G	G	A.Conservative	4.325926	.998216	7129.7	19.564061	23.848191	715.62988		.493392
P10	209189P2_G	G	A.Conservative	3.026343	.998212	6277.1	105.381531	76.365736	657.487846		.493392
P10	210090P15_G	NOCALL	D.Low Probability	1.06318	.986956	5515.6	26.777092	7.109448	601.49861		1.148099
P11	201322P9_G	G	A.Conservative	2.699624	.996752	6445.3	66.521045	46.724517	714.350068		.458839
P11	201694P4_G	G	A.Conservative	1.554318	.995553	5337.5	76.266721	43.375161	593.450921		.458839
P11	208825P7_G	G	A.Conservative	3.688997	.997346	7129.7	28.16048	22.508558	719.643773		.458839
P11	209189P2_G	G	A.Conservative	2.69255	.998416	6277.1	93.603239	63.691657	693.598093		.458839
P11	210090P15_G	NOCALL	D.Low Probability	1.00426	.233297	5515.6	6.925565	1.562819	602.057037		1.193552
P12	201322P9_G	G	A.Conservative	3.184636	.997311	6445.3	13.812108	10.358477	636.242304		.428554
P12	201694P4_G	G	A.Conservative	1.743607	.988299	5337.5	34.029598	20.499446	556.446421		.428554
P12	208825P7_G	NOCALL	D.Low Probability	5.985542	.685304	7129.7	12.658804	4.150157	419.06549		1.132285
P12	209189P2_G	G	A.Conservative	3.153452	.997248	6277.1	41.826354	30.354708	628.810954		.428554
P12	210090P15_G	NOCALL	D.Low Probability	1.639525	.254537	5515.6	6.556577	1.649675	526.694477		1.132285
P13	201322P9_G	NOCALL	D.Low Probability	-2.105316	.443195	6445.3	6.773906	2.740098	705.305707		.825176
P13	201694P4_G	NOCALL	D.Low Probability	-2.674063	.734761	5337.5	13.53828	4.491112	588.708789		.825176
P13	208825P7_G	NOCALL	I.Bad Spectrum	0	0	0	0	0	0		0
P13	209189P2_G	NOCALL	D.Low Probability	-1.962985	.994517	6277.1	33.171786	13.021965	697.430757		.825176
P13	210090P15_G	NOCALL	D.Low Probability	-2.718384	.275996	5515.6	5.141616	1.761222	583.685952		.825176
P14	201322P9_G	G	A.Conservative	1.060661	.997908	6445.3	46.881935	34.446166	693.689871		.423464
P14	201694P4_G	G	A.Conservative	-.155525	.99792	5337.5	113.612357	69.077275	578.814068		.423464
P14	208825P7_G	G	A.Conservative	2.191314	.999415	7129.7	20.783405	17.209716	708.401749		.423464
P14	209189P2_G	G	A.Conservative	1.058265	.997427	6277.1	116.964104	83.488563	672.664541		.423464
P14	210090P15_G	NOCALL	D.Low Probability	-.596803	.070029	5515.6	2.247069	.558414	584.183338		1.20093
P15	201322P9_G	G	A.Conservative	.80257	.997919	6445.3	31.32619	25.476777	707.141438		.403395
P15	201694P4_G	G	A.Conservative	-.401852	.99856	5337.5	83.357424	54.578023	620.207012		.403395
P15	208825P7_G	G	A.Conservative	2.275738	.999255	7129.7	14.899837	23.616419	663.682754		.403395
P15	209189P2_G	G	A.Conservative	.815885	.996958	6277.1	80.276513	63.200972	691.801747		.403395
P15	210090P15_G	NOCALL	D.Low Probability	-.68188	.994823	5515.6	45.516862	12.433523	583.913332		1.023433
P16	201322P9_G	G	A.Conservative	1.707751	.997821	6445.3	41.23025	29.276236	646.489999		.428454
P16	201694P4_G	G	A.Conservative	.652535	.995149	5337.5	77.898806	46.213313	541.859135		.428454
P16	208825P7_G	G	A.Conservative	2.543558	.998483	7129.7	27.553632	21.94954	606.062698		.428454
P16	209189P2_G	G	A.Conservative	1.709741	.998691	6277.1	95.410773	65.899187	627.03883		.428454
P16	210090P15_G	G	A.Conservative	.674141	.995328	5515.6	25.716308	15.697031	553.091791		.428454
P17	201322P9_G	G	A.Conservative	1.761268	.997487	6445.3	55.329546	37.608533	750.988525		.466687
P17	201694P4_G	G	A.Conservative	.66732	.995605	5337.5	89.320212	48.795094	625.356158		.466687
P17	208825P7_G	G	A.Conservative	2.610216	.999388	7129.7	29.901409	23.218439	751.772071		.466687
P17	209189P2_G	G	A.Conservative	1.769188	.996463	6277.1	85.55917	56.279863	734.253559		.466687
P17	210090P15_G	NOCALL	D.Low Probability	.827141	.99337	5515.6	46.984482	9.693805	595.995334		1.257563
P18	201322P9_G	G	A.Conservative	2.413513	.995171	6445.3	43.691063	27.325149	630.811278		.459432
P18	201694P4_G	G	A.Conservative	1.18665	.996994	5337.5	88.321817	45.397136	572.73641		.459432
P18	208825P7_G	G	A.Conservative	3.660738	.997075	7129.7	20.977104	22.656096	675.800929		.459432
P18	209189P2_G	G	A.Conservative	2.411313	.995362	6277.1	82.545117	50.088464	614.367334		.459432
P18	210090P15_G	NOCALL	D.Low Probability	.869552	.983655	5515.6	40.330462	7.015694	563.145033		1.32073
P19	201322P9_G	G	A.Conservative	3.932145	.998287	6445.3	54.694692	26.365488	611.7021		.485682
P19	201694P4_G	G	A.Conservative	2.696074	.997438	5337.5	121.039193	47.341785	488.467813		.485682
P19	208825P7_G	G	A.Conservative	4.918874	.996405	7129.7	28.280736	16.431773	554.790757		.485682
P19	209189P2_G	G	A.Conservative	3.9319	.997476	6277.1	104.705349	48.874303	597.021656		.485682
P19	210090P15_G	NOCALL	D.Low Probability	1.270849	.98803	5515.6	94.53559	16.506004	484.297251		1.506951
P20	201322P9_G	G	A.Conservative	2.427585	.995824	6445.3	68.079111	35.814834	669.973749		.488557
P20	201694P4_G	G	A.Conservative	1.27827	.998529	5337.5	137.868715	59.208914	570.687105		.488557
P20	208825P7_G	G	A.Conservative	3.04953	.998532	7129.7	38.635292	23.13419	715.503411		.488557
P20	209189P2_G	G	A.Conservative	2.422525	.995635	6277.1	130.381572	66.472471	651.422469		.488557
P20	210090P15_G	NOCALL	D.Low Probability	.759138	.989709	5515.6	72.166946	12.507657	573.562891		1.374992
P21	201322P9_G	G	A.Conservative	2.522928	.997889	6445.3	48.966486	32.298624	720.902114		.436404
P21	201694P4_G	G	A.Conservative	1.450302	.992829	5337.5	109.920728	57.631639	598.23668		.436404
P21	208825P7_G	G	A.Conservative	3.575547	.997737	7129.7	21.941765	21.462037	735.138858		.436404
P21	209189P2_G	G	A.Conservative	2.519499	.996725	6277.1	112.365709	71.601027	700.621966		.436404
P21	210090P15_G	G	A.Conservative	1.461168	.994296	5515.6	37.632604	20.479091	620.513743		.436404
P22	201322P9_G	G	A.Conservative	4.366328	.996097	6445.3	47.132535	31.161377	629.604588		.505766
P22	201694P4_G	G	A.Conservative	3.113185	.997752	5337.5	106.234919	56.07784	555.752601		.505766
P22	208825P7_G	G	A.Conservative	5.71712	.999046	7129.7	25.836509	20.156389	619.388627		.505766
P22	209189P2_G	G	A.Conservative	4.373166	.997287	6277.1	81.17881	51.900575	612.625176		.505766
P22	210090P15_G	NOCALL	D.Low Probability	1.960223	.99337	5515.6	45.08021	9.847111	574.22293		1.162826
P23	201322P9_G	G	A.Conservative	4.294975	.99563	6445.3	88.050567	56.36535	654.544189		.498505
P23	201694P4_G	G	A.Conservative	2.941029	.993013	5337.5	85.152437	44.896714	502.540699		.498505
P23	208825P7_G	G	A.Conservative	5.374198	.999321	7129.7	52.462766	37.92144	685.38934		.498505
P23	209189P2_G	G	A.Conservative	4.207834	.995822	6277.1	82.811131	51.469265	643.552351		.498505
P23	210090P15_G	NOCALL	D.Low Probability	1.951893	.985683	5515.6	30.444777	6.382241	526.912142		1.190235
P24	201322P9_G	G	A.Conservative	3.245853	.882374	6445.3	16.27795	8.873594	639.437065		.662668
P24	201694P4_G	NOCALL	D.Low Probability	1.761022	.986486	5337.5	25.101596	7.048106	538.833273		1.039953
P24	208825P7_G	NOCALL	I.Bad Spectrum	0	0	0	0	0	0		0
P24	209189P2_G	G	A.Conservative	3.79133	.995846	6277.1	14.716948	11.050608	602.511585		.465324
P24	210090P15_G	NOCALL	D.Low Probability	1.894102	.503372	5515.6	10.658842	3.088812	560.306218		1.039953
