# Supplementary material for: Gene expression-based screening for inhibitors of PDGFR signaling
Source: Genome Biol. 2008 Mar 1;9(3):R47. doi: 10.1186/gb-2008-9-3-r47 (PMC2397499; doi:10.1186/gb-2008-9-3-r47)
Supplement: Additional data file 1 — Primary screen data. [file gb-2008-9-3-r47-S1.zip › Primary_Screen_Data/ScreenData/ScreenASDI4/PLATE28036.1_0731.DTL]

Sequenom db=biomass genotype results details	Plate=28036, ExpNo=1	TimeStamp=0731	filename=PLATE28036.1_0731.DTL
well_position	assay_id	genotype_id	Call_Status_LU.description	max_shift	Call.score	Picked_Peaks.mass	Picked_Peaks.height	Picked_Peaks.snr	Picked_Peaks.resolution	Picked_Peaks.integral	Spectra.noise_std_dev
A01	201322P9_G	G	A.Conservative	3.689065	.997139	6445.3	96.109673	60.880353	707.669444		.496868
A01	201694P4_G	G	A.Conservative	3.183921	.997406	5337.5	108.631778	56.641064	523.530108		.496868
A01	208825P7_G	G	A.Conservative	4.273136	.998864	7129.7	73.403413	52.519932	781.035554		.496868
A01	209189P2_G	G	A.Conservative	3.691673	.999266	6277.1	142.176548	87.431628	687.560967		.496868
A01	210090P15_G	NOCALL	D.Low Probability	2.625062	.988941	5515.6	47.081818	10.86241	542.709911		1.1601
A02	201322P9_G	G	A.Conservative	3.808476	.997837	6445.3	44.452194	46.965401	726.21319		.360255
A02	201694P4_G	G	A.Conservative	3.095471	.993046	5337.5	32.727382	27.611658	577.168719		.360255
A02	208825P7_G	G	A.Conservative	4.479852	.999727	7129.7	28.16121	33.929679	778.472512		.360255
A02	209189P2_G	G	A.Conservative	3.767797	.996384	6277.1	21.918664	22.404952	682.604557		.360255
A02	210090P15_G	NOCALL	I.Bad Spectrum	0	0	0	0	0	0		0
A03	201322P9_G	G	A.Conservative	4.963344	.999045	6445.3	39.960591	30.847397	715.764463		.439077
A03	201694P4_G	G	A.Conservative	4.320995	.998967	5337.5	83.114714	51.240642	555.743483		.439077
A03	208825P7_G	G	A.Conservative	5.837006	.999469	7129.7	28.843283	25.474633	809.422268		.439077
A03	209189P2_G	G	A.Conservative	4.965456	.999344	6277.1	86.608047	64.655404	695.233259		.439077
A03	210090P15_G	G	A.Conservative	4.329111	.990418	5515.6	24.010062	15.359343	568.382596		.439077
A04	201322P9_G	G	A.Conservative	4.371678	.998385	6445.3	30.716313	29.309214	711.393656		.383473
A04	201694P4_G	G	A.Conservative	3.560893	.998886	5337.5	60.518902	46.029925	568.510459		.383473
A04	208825P7_G	G	A.Conservative	5.351991	.999505	7129.7	10.552795	20.507066	670.138925		.383473
A04	209189P2_G	G	A.Conservative	4.368744	.996675	6277.1	45.395847	41.891769	692.432522		.383473
A04	210090P15_G	G	A.Conservative	3.497394	.995973	5515.6	33.810899	15.679099	595.680317		.669755
A05	201322P9_G	G	A.Conservative	4.20176	.999264	6445.3	33.755711	28.032879	693.703284		.368673
A05	201694P4_G	G	A.Conservative	3.293121	.994693	5337.5	63.082305	42.994165	584.090321		.368673
A05	208825P7_G	G	A.Conservative	4.735388	.999418	7129.7	21.676657	21.435133	725.258873		.368673
A05	209189P2_G	G	A.Conservative	4.204114	.997294	6277.1	78.789766	63.491862	674.830541		.368673
A05	210090P15_G	G	A.Conservative	3.309973	.995935	5515.6	26.969468	18.973329	608.107396		.368673
A06	201322P9_G	G	A.Conservative	4.228885	.998246	6445.3	16.690334	17.971661	664.216509		.314158
A06	201694P4_G	G	A.Conservative	3.746465	.999277	5337.5	29.39922	26.082058	582.921158		.314158
A06	208825P7_G	G	A.Conservative	5.056451	.999723	7129.7	10.583002	19.883721	705.397859		.314158
A06	209189P2_G	G	A.Conservative	4.230203	.998495	6277.1	33.145663	34.659064	644.658378		.314158
A06	210090P15_G	G	A.Conservative	3.039728	.899369	5515.6	12.337512	9.039133	586.734043		.437136
A07	201322P9_G	G	A.Conservative	2.799059	.998931	6445.3	18.817573	19.046686	654.306641		.346485
A07	201694P4_G	G	A.Conservative	1.89872	.99468	5337.5	50.466072	42.43068	523.051855		.346485
A07	208825P7_G	G	A.Conservative	3.196564	.998163	7129.7	9.450422	16.60299	660.955467		.346485
A07	209189P2_G	G	A.Conservative	2.801421	.996699	6277.1	43.353123	42.66395	635.929869		.346485
A07	210090P15_G	NOCALL	D.Low Probability	1.799139	.987173	5515.6	21.072127	7.93065	574.082511		.839153
A08	201322P9_G	G	A.Conservative	4.506381	.998657	6445.3	67.675817	54.797211	644.27104		.412557
A08	201694P4_G	G	A.Conservative	3.874619	.996415	5337.5	79.422466	54.008661	480.223569		.412557
A08	208825P7_G	G	A.Conservative	5.133163	.999395	7129.7	48.11672	43.523829	761.575539		.412557
A08	209189P2_G	G	A.Conservative	4.50711	.9996	6277.1	103.382962	81.498174	627.281445		.412557
A08	210090P15_G	G	A.Conservative	3.865947	.997986	5515.6	63.859322	44.650189	500.175678		.412557
A09	201322P9_G	G	A.Conservative	3.970823	.993094	6445.3	7.770317	9.987128	567.277357		.304714
A09	201694P4_G	G	A.Conservative	3.301382	.991684	5337.5	23.247008	23.908536	482.549764		.304714
A09	208825P7_G	G	A.Conservative	4.718185	.999621	7129.7	4.671793	12.13198	577.864717		.304714
A09	209189P2_G	G	A.Conservative	3.980117	.995469	6277.1	17.349503	21.581792	545.346634		.304714
A09	210090P15_G	G	B.Moderate	3.262814	.916791	5515.6	6.981462	7.451826	504.220903		.304714
A10	201322P9_G	G	A.Conservative	4.315965	.995678	6445.3	39.882221	32.904209	668.077153		.438438
A10	201694P4_G	G	A.Conservative	3.752105	.998437	5337.5	67.93138	46.067882	565.215653		.438438
A10	208825P7_G	G	A.Conservative	5.154774	.99985	7129.7	21.508211	19.996131	688.123055		.438438
A10	209189P2_G	G	A.Conservative	4.31681	.998667	6277.1	74.890744	59.994869	650.283002		.438438
A10	210090P15_G	G	A.Conservative	3.716482	.946368	5515.6	13.60931	9.528254	576.914987		.438438
A11	201322P9_G	G	A.Conservative	6.731167	.999544	6445.3	40.203114	31.38836	664.73361		.479447
A11	201694P4_G	G	A.Conservative	6.118102	.999076	5337.5	61.794275	38.992657	501.270062		.479447
A11	208825P7_G	G	A.Conservative	7.088975	.998961	7129.7	26.241131	23.249935	719.351416		.479447
A11	209189P2_G	G	A.Conservative	6.7314	.997287	6277.1	70.033311	52.978567	647.495879		.479447
A11	210090P15_G	G	A.Conservative	6.163886	.998368	5515.6	57.521048	37.593394	524.934019		.479447
A12	201322P9_G	G	A.Conservative	2.460739	.996569	6445.3	11.744617	11.894306	698.958332		.403568
A12	201694P4_G	G	A.Conservative	1.926669	.988229	5337.5	12.725004	19.478634	459.357737		.239949
A12	208825P7_G	G	A.Conservative	2.742023	.998159	7129.7	7.021759	13.133785	640.155811		.403568
A12	209189P2_G	G	A.Conservative	2.082427	.994636	6277.1	11.773818	27.746541	617.596668		.239949
A12	210090P15_G	G	A.Conservative	2.460865	.868072	5515.6	15.545661	8.75092	530.814962		.641007
A13	201322P9_G	NOCALL	D.Low Probability	2.55925	.999502	6445.3	32.426102	14.203947	684.972326		.802794
A13	201694P4_G	G	A.Conservative	2.295806	.991342	5337.5	33.200301	29.053095	575.282312		.328841
A13	208825P7_G	G	C.Aggressive	3.409912	.965988	7129.7	5.101223	5.848549	691.124354		.802794
A13	209189P2_G	G	A.Conservative	2.910451	.997938	6277.1	67.010049	68.628519	707.207552		.328841
A13	210090P15_G	G	A.Conservative	2.080676	.833329	5515.6	19.036195	8.432806	593.479406		.709911
A14	201322P9_G	G	A.Conservative	5.975857	.998163	6445.3	51.138447	30.479242	644.508389		.497006
A14	201694P4_G	G	A.Conservative	5.48076	.998123	5337.5	100.742514	48.347282	471.949392		.497006
A14	208825P7_G	G	A.Conservative	6.297063	.998984	7129.7	32.047241	29.502311	785.102802		.497006
A14	209189P2_G	G	A.Conservative	5.978285	.996499	6277.1	107.702385	62.122177	627.530872		.497006
A14	210090P15_G	G	A.Conservative	5.49009	.992994	5515.6	23.602354	11.731173	487.339777		.497006
A15	201322P9_G	G	A.Conservative	2.498349	.99752	6445.3	14.16202	19.099728	697.405553		.289265
A15	201694P4_G	G	A.Conservative	1.945758	.997223	5337.5	34.200062	37.82232	558.492329		.289265
A15	208825P7_G	G	A.Conservative	3.116289	.998575	7129.7	10.46882	20.912068	658.260887		.289265
A15	209189P2_G	G	A.Conservative	2.493924	.994716	6277.1	42.649924	55.847808	678.424784		.289265
A15	210090P15_G	G	A.Conservative	1.940399	.970562	5515.6	8.564033	9.784773	576.712122		.289265
A16	201322P9_G	G	A.Conservative	4.155749	.999009	6445.3	21.479832	24.790741	684.968007		.308556
A16	201694P4_G	G	A.Conservative	3.315732	.997792	5337.5	40.04048	38.179264	564.884191		.308556
A16	208825P7_G	G	A.Conservative	4.537256	.999454	7129.7	15.237264	23.281827	742.721459		.308556
A16	209189P2_G	G	A.Conservative	4.156893	.996402	6277.1	43.65539	48.953585	665.669094		.308556
A16	210090P15_G	G	A.Conservative	3.299637	.996158	5515.6	19.184218	18.866913	585.761517		.308556
A17	201322P9_G	G	A.Conservative	5.04893	.99499	6445.3	35.178883	24.691243	678.672092		.425304
A17	201694P4_G	G	A.Conservative	4.322442	.998667	5337.5	102.98316	58.474192	566.618153		.425304
A17	208825P7_G	G	A.Conservative	5.824749	.999195	7129.7	14.977693	15.229174	672.146854		.425304
A17	209189P2_G	G	A.Conservative	5.052837	.995056	6277.1	96.695636	65.722699	660.858377		.425304
A17	210090P15_G	NOCALL	D.Low Probability	3.72769	.991657	5515.6	53.12479	14.555473	538.849502		.985834
A18	201322P9_G	G	A.Conservative	2.806221	.995737	6445.3	21.032624	24.143571	746.381149		.309763
A18	201694P4_G	G	A.Conservative	1.469354	.993813	5337.5	43.833595	40.353619	517.706959		.309763
A18	208825P7_G	G	A.Conservative	3.314651	.998597	7129.7	18.662786	26.630804	707.081491		.309763
A18	209189P2_G	G	A.Conservative	2.809011	.998035	6277.1	89.757038	99.71426	725.632638		.309763
A18	210090P15_G	G	A.Conservative	1.485922	.880145	5515.6	9.295702	8.874141	547.746681		.309763
A19	201322P9_G	G	A.Conservative	2.708587	.999153	6445.3	44.831655	43.154616	735.707088		.355072
A19	201694P4_G	G	A.Conservative	1.696075	.998821	5337.5	78.238359	62.652629	569.968339		.355072
A19	208825P7_G	G	A.Conservative	3.178176	.999016	7129.7	27.602566	29.806486	764.706177		.355072
A19	209189P2_G	G	A.Conservative	2.713778	.996769	6277.1	120.411295	112.707417	714.732634		.355072
A19	210090P15_G	NOCALL	D.Low Probability	1.493377	.989196	5515.6	53.423522	13.538405	590.777437		1.023344
A20	201322P9_G	G	A.Conservative	3.638768	.997937	6445.3	41.9069	43.307184	758.689983		.339153
A20	201694P4_G	G	A.Conservative	2.488644	.996926	5337.5	77.00786	64.342705	640.52968		.339153
A20	208825P7_G	G	A.Conservative	4.783995	.999603	7129.7	22.889602	29.187055	821.781349		.339153
A20	209189P2_G	G	A.Conservative	3.64012	.99832	6277.1	82.341281	82.43567	737.905083		.339153
A20	210090P15_G	G	A.Conservative	3.135656	.992611	5515.6	46.246542	18.011729	600.208467		.781769
A21	201322P9_G	G	A.Conservative	4.224443	.995288	6445.3	39.034734	30.007269	598.738261		.420598
A21	201694P4_G	G	A.Conservative	3.515361	.993451	5337.5	48.489371	30.636448	446.213336		.420598
A21	208825P7_G	G	A.Conservative	5.277486	.999622	7129.7	28.084814	32.233438	702.147056		.420598
A21	209189P2_G	G	A.Conservative	4.228182	.99655	6277.1	91.262491	68.09882	582.232412		.420598
A21	210090P15_G	G	A.Conservative	3.543954	.995882	5515.6	20.264147	13.214047	454.625518		.420598
A22	201322P9_G	G	A.Conservative	4.506803	.997063	6445.3	24.416015	26.566672	669.385221		.362772
A22	201694P4_G	G	A.Conservative	3.455834	.997461	5337.5	44.350428	38.14354	528.219819		.362772
A22	208825P7_G	G	A.Conservative	5.261352	.99939	7129.7	15.252835	20.817139	707.329608		.362772
A22	209189P2_G	G	A.Conservative	4.516212	.995362	6277.1	47.885131	50.350331	648.254799		.362772
A22	210090P15_G	G	A.Conservative	3.488927	.995339	5515.6	12.74721	11.403944	555.021249		.362772
A23	201322P9_G	G	A.Conservative	3.861465	.998594	6445.3	22.223188	26.991672	655.630993		.310596
A23	201694P4_G	G	A.Conservative	2.752209	.994236	5337.5	28.771451	28.9653	535.519654		.310596
A23	208825P7_G	G	A.Conservative	4.889758	.999402	7129.7	15.206355	21.49741	774.461043		.310596
A23	209189P2_G	G	A.Conservative	3.728646	.996786	6277.1	15.305493	18.072714	625.500661		.310596
A23	210090P15_G	NOCALL	I.Bad Spectrum	0	0	0	0	0	0		0
A24	201322P9_G	NOCALL	D.Low Probability	3.572245	.590041	6445.3	6.309165	3.591972	665.723874		.691842
A24	201694P4_G	NOCALL	D.Low Probability	2.928767	.581524	5337.5	7.695483	3.610079	516.863626		.691842
A24	208825P7_G	NOCALL	I.Bad Spectrum	0	0	0	0	0	0		0
A24	209189P2_G	NOCALL	D.Low Probability	3.595313	.995297	6277.1	15.159991	8.385622	645.708613		.691842
A24	210090P15_G	NOCALL	I.Bad Spectrum	0	0	0	0	0	0		0
B01	201322P9_G	G	A.Conservative	2.139726	.998542	6445.3	28.558925	30.205651	687.094503		.319741
B01	201694P4_G	G	A.Conservative	1.997212	.997232	5337.5	42.27254	37.363377	565.673641		.319741
B01	208825P7_G	G	A.Conservative	2.223976	.999044	7129.7	20.622091	24.414899	771.119002		.319741
B01	209189P2_G	G	A.Conservative	2.140981	.99625	6277.1	48.41106	49.818069	667.094484		.319741
B01	210090P15_G	G	A.Conservative	2.014149	.998207	5515.6	20.013937	18.205241	586.759295		.319741
B02	201322P9_G	G	A.Conservative	3.485272	.998629	6445.3	75.01342	57.915152	729.547317		.442004
B02	201694P4_G	G	A.Conservative	2.638857	.994001	5337.5	29.104407	18.343155	587.423696		.442004
B02	208825P7_G	G	A.Conservative	4.174316	.999743	7129.7	44.380008	38.790502	724.083488		.442004
B02	209189P2_G	G	A.Conservative	3.386868	.99854	6277.1	40.58998	30.395762	694.271649		.442004
B02	210090P15_G	NOCALL	I.Bad Spectrum	0	0	0	0	0	0		0
B03	201322P9_G	G	A.Conservative	5.356846	.997946	6445.3	69.137038	42.112457	690.590522		.447695
B03	201694P4_G	G	A.Conservative	4.453373	.993372	5337.5	139.836881	69.999337	593.838133		.447695
B03	208825P7_G	G	A.Conservative	6.112196	.999102	7129.7	32.648741	27.472852	731.603437		.447695
B03	209189P2_G	G	A.Conservative	5.358237	.997337	6277.1	147.553361	87.206128	672.550325		.447695
B03	210090P15_G	G	A.Conservative	4.462837	.993669	5515.6	40.691914	21.01517	616.786741		.447695
B04	201322P9_G	G	A.Conservative	5.442636	.999356	6445.3	82.627779	51.697892	669.054588		.449923
B04	201694P4_G	G	A.Conservative	4.582441	.994282	5337.5	24.016834	12.114108	572.720349		.449923
B04	208825P7_G	G	A.Conservative	6.133416	.999252	7129.7	48.187124	34.478675	732.138419		.449923
B04	209189P2_G	G	A.Conservative	5.39113	.996543	6277.1	24.544658	14.862656	680.176752		.449923
B04	210090P15_G	G	A.Conservative	4.369709	.998692	5515.6	30.126894	15.732303	558.528785		.449923
B05	201322P9_G	G	A.Conservative	5.861883	.998276	6445.3	60.387053	41.66548	710.546212		.458112
B05	201694P4_G	G	A.Conservative	4.85721	.9958	5337.5	104.709174	57.837727	603.488457		.458112
B05	208825P7_G	G	A.Conservative	6.860483	.999255	7129.7	29.341538	24.584769	734.55071		.458112
B05	209189P2_G	G	A.Conservative	5.864307	.996935	6277.1	113.10758	75.48148	691.548672		.458112
B05	210090P15_G	G	A.Conservative	4.858827	.997174	5515.6	54.588705	31.265828	627.798035		.458112
B06	201322P9_G	G	A.Conservative	3.286263	.999253	6445.3	26.249364	31.395737	750.220433		.31616
B06	201694P4_G	G	A.Conservative	2.684777	.998372	5337.5	38.380564	37.790817	575.695664		.31616
B06	208825P7_G	G	A.Conservative	3.816935	.999721	7129.7	17.674788	23.778091	761.185283		.31616
B06	209189P2_G	G	A.Conservative	3.284169	.997404	6277.1	45.081625	52.373897	729.912474		.31616
B06	210090P15_G	G	A.Conservative	2.668917	.998662	5515.6	32.251127	32.780218	600.252547		.31616
B07	201322P9_G	G	A.Conservative	2.998151	.998987	6445.3	44.239523	34.891978	708.044142		.405352
B07	201694P4_G	G	A.Conservative	2.538501	.995947	5337.5	88.256198	58.206184	597.199547		.405352
B07	208825P7_G	G	A.Conservative	3.619437	.999162	7129.7	23.227166	31.252769	717.752887		.405352
B07	209189P2_G	G	A.Conservative	3.000812	.996822	6277.1	102.81306	78.891297	689.046828		.405352
B07	210090P15_G	G	A.Conservative	2.539569	.998822	5515.6	51.042482	34.636855	619.279976		.405352
B08	201322P9_G	G	A.Conservative	4.661847	.997663	6445.3	54.542433	43.236376	701.315206		.410016
B08	201694P4_G	G	A.Conservative	3.831021	.995216	5337.5	95.968592	62.813028	561.521017		.410016
B08	208825P7_G	G	A.Conservative	5.090994	.998748	7129.7	30.417115	27.176868	687.526824		.410016
B08	209189P2_G	G	A.Conservative	4.665108	.997604	6277.1	104.222821	80.245979	682.542596		.410016
B08	210090P15_G	G	A.Conservative	3.831468	.998074	5515.6	64.083774	43.254826	579.058749		.410016
B09	201322P9_G	G	A.Conservative	5.00014	.998676	6445.3	52.095682	45.896243	758.287522		.405655
B09	201694P4_G	G	A.Conservative	4.201554	.996347	5337.5	107.520206	77.138351	595.572196		.405655
B09	208825P7_G	G	A.Conservative	5.649357	.999412	7129.7	28.723309	29.928193	844.622111		.405655
B09	209189P2_G	G	A.Conservative	5.001549	.998862	6277.1	103.831782	88.706749	738.073244		.405655
B09	210090P15_G	G	A.Conservative	4.202959	.996621	5515.6	33.198509	24.626471	617.656481		.405655
B10	201322P9_G	G	A.Conservative	5.248219	.996129	6445.3	49.190512	37.543406	681.474705		.46724
B10	201694P4_G	G	A.Conservative	4.177034	.998066	5337.5	132.407836	84.297211	583.269574		.46724
B10	208825P7_G	G	A.Conservative	6.096131	.999193	7129.7	24.207128	33.725415	723.452719		.46724
B10	209189P2_G	G	A.Conservative	5.250885	.997288	6277.1	147.560593	109.56464	663.798339		.46724
B10	210090P15_G	G	A.Conservative	4.177492	.997491	5515.6	88.854139	58.235419	606.044325		.46724
B11	201322P9_G	G	A.Conservative	5.136575	.997839	6445.3	48.14659	42.788496	699.115081		.393352
B11	201694P4_G	G	A.Conservative	4.048816	.993904	5337.5	84.398927	62.212924	572.280298		.393352
B11	208825P7_G	G	A.Conservative	5.987346	.998464	7129.7	29.363693	29.308585	768.843419		.393352
B11	209189P2_G	G	A.Conservative	5.136488	.997344	6277.1	90.984177	78.599818	681.114556		.393352
B11	210090P15_G	G	A.Conservative	4.036586	.992173	5515.6	46.668886	35.454233	590.348294		.393352
B12	201322P9_G	G	A.Conservative	2.896582	.906248	6445.3	7.43301	9.118178	649.387074		.363623
B12	201694P4_G	G	A.Conservative	2.33309	.992081	5337.5	17.497515	15.859498	568.160123		.363623
B12	208825P7_G	G	A.Conservative	2.682057	.917869	7129.7	3.98191	9.2334	544.542388		.363623
B12	209189P2_G	G	A.Conservative	2.890706	.994376	6277.1	20.317034	24.826655	628.720347		.363623
B12	210090P15_G	G	B.Moderate	2.434366	.984282	5515.6	12.677744	7.910824	561.275387		.494232
B13	201322P9_G	G	A.Conservative	4.031021	.99662	6445.3	60.275039	33.603465	694.317457		.474829
B13	201694P4_G	G	A.Conservative	3.339631	.99206	5337.5	121.618724	55.496226	571.067726		.474829
B13	208825P7_G	G	A.Conservative	4.72357	.999265	7129.7	26.557965	31.323303	692.761613		.474829
B13	209189P2_G	G	A.Conservative	4.032772	.997859	6277.1	123.821672	66.93699	675.286561		.474829
B13	210090P15_G	G	A.Conservative	3.342292	.995755	5515.6	34.597747	16.299059	594.738699		.474829
B14	201322P9_G	G	A.Conservative	4.810338	.996475	6445.3	58.707719	40.198258	676.81236		.467888
B14	201694P4_G	G	A.Conservative	3.7281	.995332	5337.5	142.545273	80.783015	570.125359		.467888
B14	208825P7_G	G	A.Conservative	5.69833	.99899	7129.7	30.211465	26.851561	762.077379		.467888
B14	209189P2_G	G	A.Conservative	4.811199	.997007	6277.1	149.787391	99.645843	658.544399		.467888
B14	210090P15_G	G	A.Conservative	3.703944	.996518	5515.6	48.500274	28.331807	587.582906		.467888
B15	201322P9_G	G	A.Conservative	4.36463	.998641	6445.3	53.525498	40.180694	728.132122		.451477
B15	201694P4_G	G	A.Conservative	3.371224	.98989	5337.5	143.447231	89.503768	617.940329		.451477
B15	208825P7_G	G	A.Conservative	5.016316	.999776	7129.7	23.129376	29.083819	732.197027		.451477
B15	209189P2_G	G	A.Conservative	4.365878	.997371	6277.1	141.667201	103.396723	708.73377		.451477
B15	210090P15_G	NOCALL	D.Low Probability	3.169275	.996317	5515.6	90.189023	21.242417	601.157662		1.244752
B16	201322P9_G	G	A.Conservative	4.257721	.995361	6445.3	44.701932	33.265281	720.695782		.474485
B16	201694P4_G	G	A.Conservative	3.150409	.990094	5337.5	95.745942	58.498961	598.027591		.474485
B16	208825P7_G	G	A.Conservative	5.554473	.999018	7129.7	24.491386	24.965247	740.396924		.474485
B16	209189P2_G	G	A.Conservative	4.260613	.996883	6277.1	113.296647	81.848093	701.796562		.474485
B16	210090P15_G	G	A.Conservative	3.170117	.993071	5515.6	31.250923	19.714341	619.31643		.474485
B17	201322P9_G	G	A.Conservative	4.009539	.99933	6445.3	42.228196	43.812292	754.827139		.437539
B17	201694P4_G	G	A.Conservative	3.07	.996745	5337.5	92.61019	80.940746	624.476848		.437539
B17	208825P7_G	G	A.Conservative	4.772855	.999583	7129.7	21.761861	36.48857	732.098983		.437539
B17	209189P2_G	G	A.Conservative	4.0111	.996502	6277.1	89.865271	90.894688	734.097841		.437539
B17	210090P15_G	G	A.Conservative	3.08417	.998244	5515.6	30.758195	27.652115	655.615238		.437539
B18	201322P9_G	G	A.Conservative	4.096306	.997611	6445.3	27.734585	29.514527	709.110408		.339098
B18	201694P4_G	G	A.Conservative	3.467065	.99537	5337.5	52.483038	46.555864	569.570109		.339098
B18	208825P7_G	G	A.Conservative	4.646356	.999446	7129.7	12.272235	18.905576	748.966702		.339098
B18	209189P2_G	G	A.Conservative	4.098516	.997565	6277.1	66.682648	69.03028	688.580428		.339098
B18	210090P15_G	NOCALL	I.Bad Spectrum	0	0	0	0	0	0		0
B19	201322P9_G	G	A.Conservative	3.620667	.996833	6445.3	69.077353	48.134037	727.084576		.453285
B19	201694P4_G	G	A.Conservative	2.850088	.991826	5337.5	136.355108	77.431048	603.275756		.453285
B19	208825P7_G	G	A.Conservative	4.842372	.999472	7129.7	37.068753	30.320385	767.577314		.453285
B19	209189P2_G	G	A.Conservative	3.621951	.997017	6277.1	144.560931	97.660239	707.13248		.453285
B19	210090P15_G	G	A.Conservative	2.844751	.995242	5515.6	50.080183	29.394055	624.616322		.453285
B20	201322P9_G	G	A.Conservative	3.323139	.994011	6445.3	37.069687	22.489478	714.599174		.430907
B20	201694P4_G	G	A.Conservative	2.267516	.997943	5337.5	113.965257	56.197188	605.530022		.430907
B20	208825P7_G	G	A.Conservative	4.544056	.998746	7129.7	15.060048	25.836081	685.857515		.430907
B20	209189P2_G	G	A.Conservative	3.325371	.997248	6277.1	126.531741	74.364714	694.187799		.430907
B20	210090P15_G	NOCALL	D.Low Probability	2.312159	.733142	5515.6	18.045149	4.492493	603.934289		1.103475
B21	201322P9_G	G	A.Conservative	4.371323	.99672	6445.3	36.409076	27.735359	750.53087		.391975
B21	201694P4_G	G	A.Conservative	3.339224	.996819	5337.5	94.817036	57.987129	587.210944		.391975
B21	208825P7_G	G	A.Conservative	5.178329	.99972	7129.7	15.738967	27.853078	760.450481		.391975
B21	209189P2_G	G	A.Conservative	4.370017	.997549	6277.1	91.276691	67.266187	730.014682		.391975
B21	210090P15_G	G	A.Conservative	3.361764	.9956	5515.6	38.216162	24.218255	610.809091		.391975
B22	201322P9_G	G	A.Conservative	5.382086	.996787	6445.3	36.768999	31.017741	643.055477		.47056
B22	201694P4_G	G	A.Conservative	4.298971	.998342	5337.5	99.371851	70.811343	548.756804		.47056
B22	208825P7_G	G	A.Conservative	6.492583	.999265	7129.7	19.975581	23.524966	670.704613		.47056
B22	209189P2_G	G	A.Conservative	5.383389	.998373	6277.1	101.492729	83.459109	624.435841		.47056
B22	210090P15_G	NOCALL	D.Low Probability	3.57846	.988106	5515.6	38.832335	8.794508	574.296035		1.296889
B23	201322P9_G	G	A.Conservative	1.863619	.99818	6445.3	10.810837	15.511606	591.778247		.292397
B23	201694P4_G	G	A.Conservative	.87215	.996029	5337.5	20.968412	24.92508	522.860582		.292397
B23	208825P7_G	G	A.Conservative	1.804325	.997839	7129.7	6.782369	11.061327	573.5215		.292397
B23	209189P2_G	G	A.Conservative	1.590535	.997327	6277.1	12.43319	17.266759	597.740324		.292397
B23	210090P15_G	NOCALL	D.Low Probability	1.887343	.992471	5515.6	16.980944	7.225545	595.280808		.774482
B24	201322P9_G	NOCALL	I.Bad Spectrum	0	0	0	0	0	0		0
B24	201694P4_G	NOCALL	I.Bad Spectrum	0	0	0	0	0	0		0
B24	208825P7_G	NOCALL	I.Bad Spectrum	0	0	0	0	0	0		0
B24	209189P2_G	NOCALL	I.Bad Spectrum	0	0	0	0	0	0		0
B24	210090P15_G	NOCALL	I.Bad Spectrum	0	0	0	0	0	0		0
C01	201322P9_G	G	A.Conservative	2.525385	.998443	6445.3	58.315187	39.289347	698.999824		.468603
C01	201694P4_G	G	A.Conservative	1.822816	.998597	5337.5	106.620409	56.602182	571.20248		.468603
C01	208825P7_G	G	A.Conservative	3.078057	.998785	7129.7	30.3333	23.569871	685.852376		.468603
C01	209189P2_G	G	A.Conservative	2.525637	.997782	6277.1	115.958303	75.404286	680.15939		.468603
C01	210090P15_G	NOCALL	D.Low Probability	1.429766	.992641	5515.6	50.498759	13.255741	575.99186		1.102371
C02	201322P9_G	G	A.Conservative	4.032014	.998615	6445.3	88.659033	67.662005	720.576349		.461495
C02	201694P4_G	G	A.Conservative	3.189668	.991223	5337.5	40.970019	25.889856	600.151935		.461495
C02	208825P7_G	G	A.Conservative	4.665112	.99885	7129.7	58.027262	49.759543	767.905242		.461495
C02	209189P2_G	G	A.Conservative	4.02584	.997086	6277.1	43.370925	32.168073	697.919458		.461495
C02	210090P15_G	NOCALL	D.Low Probability	2.909427	.136849	5515.6	2.328316	.972814	587.694567		.8225
C03	201322P9_G	G	A.Conservative	4.550323	.998191	6445.3	54.653294	41.350297	728.3367		.465
C03	201694P4_G	G	A.Conservative	3.707836	.994082	5337.5	126.999065	79.808113	573.479824		.465
C03	208825P7_G	G	A.Conservative	5.257055	.99957	7129.7	22.827033	28.092057	693.681845		.465
C03	209189P2_G	G	A.Conservative	4.552051	.997985	6277.1	135.785971	99.884848	712.165854		.465
C03	210090P15_G	G	A.Conservative	3.706764	.99809	5515.6	54.793555	35.479106	592.513243		.465
C04	201322P9_G	G	A.Conservative	4.228093	.997609	6445.3	54.769923	35.336578	692.713394		.435998
C04	201694P4_G	G	A.Conservative	3.332004	.997344	5337.5	104.74073	54.848011	588.441955		.435998
C04	208825P7_G	G	A.Conservative	5.06405	.99966	7129.7	26.323703	28.651591	679.865761		.435998
C04	209189P2_G	G	A.Conservative	4.231543	.997118	6277.1	120.748341	75.466361	675.305829		.435998
C04	210090P15_G	G	A.Conservative	3.347963	.997745	5515.6	53.905715	29.189049	612.271198		.435998
C05	201322P9_G	G	A.Conservative	4.450008	.99534	6445.3	45.930177	36.072795	706.661644		.405828
C05	201694P4_G	G	A.Conservative	3.362909	.991198	5337.5	98.022174	63.721802	605.486157		.405828
C05	208825P7_G	G	A.Conservative	5.194071	.999503	7129.7	18.023438	29.030644	694.232432		.405828
C05	209189P2_G	G	A.Conservative	4.449152	.996638	6277.1	121.40758	92.639804	685.104877		.405828
C05	210090P15_G	G	A.Conservative	3.350761	.994325	5515.6	33.764812	22.624586	633.698302		.405828
C06	201322P9_G	G	A.Conservative	1.470725	.998174	6445.3	6.533253	11.214537	630.079754		.276946
C06	201694P4_G	G	A.Conservative	.962715	.991877	5337.5	17.153579	23.341055	537.311897		.276946
C06	208825P7_G	G	A.Conservative	.881363	.99826	7129.7	2.912902	10.313579	561.225038		.276946
C06	209189P2_G	G	A.Conservative	1.463627	.99812	6277.1	14.957278	26.021915	610.351173		.276946
C06	210090P15_G	G	A.Conservative	1.204736	.993965	5515.6	17.340247	11.867586	597.949832		.432065
C07	201322P9_G	G	A.Conservative	3.292672	.993868	6445.3	38.000632	25.585602	704.339517		.458046
C07	201694P4_G	G	A.Conservative	2.719648	.992307	5337.5	107.193315	58.190312	561.487538		.458046
C07	208825P7_G	G	A.Conservative	3.964022	.998828	7129.7	17.668599	17.070715	636.375604		.458046
C07	209189P2_G	G	A.Conservative	3.297222	.997254	6277.1	120.318129	78.421504	687.03234		.458046
C07	210090P15_G	G	A.Conservative	2.722328	.993603	5515.6	38.5732	21.683252	581.959516		.458046
C08	201322P9_G	G	A.Conservative	2.96963	.999362	6445.3	21.907337	20.966517	686.157568		.319283
C08	201694P4_G	G	A.Conservative	2.402937	.996537	5337.5	39.910986	31.336591	539.086878		.319283
C08	208825P7_G	G	A.Conservative	4.091854	.999312	7129.7	11.16593	13.098008	670.80486		.319283
C08	209189P2_G	G	A.Conservative	2.964879	.993356	6277.1	38.730087	35.965029	667.545478		.319283
C08	210090P15_G	G	A.Conservative	2.415749	.998716	5515.6	26.958241	21.850498	558.613234		.319283
C09	201322P9_G	G	A.Conservative	4.935062	.997934	6445.3	24.117694	23.518766	689.234679		.40489
C09	201694P4_G	G	A.Conservative	4.01527	.993391	5337.5	64.294423	49.246983	589.81735		.40489
C09	208825P7_G	G	A.Conservative	5.706344	.999357	7129.7	17.479947	24.637632	757.15841		.40489
C09	209189P2_G	G	A.Conservative	4.941048	.993202	6277.1	56.022574	52.751162	671.210113		.40489
C09	210090P15_G	NOCALL	D.Low Probability	3.511649	.988994	5515.6	34.159425	10.489869	566.139567		.98683
C10	201322P9_G	G	A.Conservative	3.297067	.998309	6445.3	39.115014	29.521256	740.404862		.393055
C10	201694P4_G	G	A.Conservative	2.508383	.994377	5337.5	89.010841	55.608208	574.472001		.393055
C10	208825P7_G	G	A.Conservative	4.143162	.999075	7129.7	19.978567	20.411834	677.005831		.393055
C10	209189P2_G	G	A.Conservative	3.298383	.997364	6277.1	86.084292	63.112876	720.897434		.393055
C10	210090P15_G	G	A.Conservative	2.520906	.994339	5515.6	24.239087	15.60591	598.668152		.393055
C11	201322P9_G	G	A.Conservative	4.071603	.996742	6445.3	62.054824	52.877221	718.702454		.411144
C11	201694P4_G	G	A.Conservative	2.900803	.995512	5337.5	71.234118	50.377292	586.687058		.411144
C11	208825P7_G	G	A.Conservative	5.437586	.999563	7129.7	31.136368	29.787146	746.724486		.411144
C11	209189P2_G	G	A.Conservative	4.063633	.998423	6277.1	117.541651	97.368482	700.935862		.411144
C11	210090P15_G	NOCALL	D.Low Probability	2.39503	.348894	5515.6	8.255793	2.211222	590.848791		1.110695
C12	201322P9_G	G	A.Conservative	2.151299	.996022	6445.3	17.525685	21.257216	735.060207		.296172
C12	201694P4_G	G	A.Conservative	1.547331	.99201	5337.5	35.887875	35.919618	602.969398		.296172
C12	208825P7_G	G	A.Conservative	2.479977	.996603	7129.7	9.513253	17.405327	630.515569		.296172
C12	209189P2_G	G	A.Conservative	2.148428	.997522	6277.1	63.392804	74.696862	716.280068		.296172
C12	210090P15_G	NOCALL	D.Low Probability	.885446	.988863	5515.6	17.57734	8.341069	574.382487		.699766
C13	201322P9_G	G	A.Conservative	3.9839	.997086	6445.3	43.534973	31.762618	657.23677		.429386
C13	201694P4_G	G	A.Conservative	3.297379	.99608	5337.5	111.690068	66.299677	553.341427		.429386
C13	208825P7_G	G	A.Conservative	4.60964	.998804	7129.7	21.907838	28.626175	693.062777		.429386
C13	209189P2_G	G	A.Conservative	3.985658	.995446	6277.1	94.348313	66.718714	637.874		.429386
C13	210090P15_G	G	A.Conservative	3.267743	.995177	5515.6	44.250941	27.15823	564.2185		.429386
C14	201322P9_G	G	A.Conservative	4.794957	.99251	6445.3	26.584651	16.738205	625.616803		.505997
C14	201694P4_G	G	A.Conservative	4.08198	.998532	5337.5	110.254064	56.610056	539.090907		.505997
C14	208825P7_G	G	A.Conservative	6.535803	.918664	7129.7	10.089372	9.207745	481.603564		.505997
C14	209189P2_G	G	A.Conservative	4.79672	.994234	6277.1	115.544135	70.538285	608.707052		.505997
C14	210090P15_G	G	A.Conservative	4.096692	.993247	5515.6	29.24555	15.519065	558.496402		.505997
C15	201322P9_G	G	A.Conservative	4.204249	.993278	6445.3	38.831253	27.889333	694.741623		.426186
C15	201694P4_G	G	A.Conservative	3.49359	.992271	5337.5	100.699692	60.550315	607.553721		.426186
C15	208825P7_G	G	A.Conservative	5.333985	.999601	7129.7	19.440628	27.961695	752.201582		.426186
C15	209189P2_G	G	A.Conservative	4.211383	.996795	6277.1	99.223335	69.338513	679.492435		.426186
C15	210090P15_G	G	A.Conservative	3.500037	.990885	5515.6	40.592364	25.105422	632.668217		.426186
C16	201322P9_G	G	A.Conservative	3.520353	.994632	6445.3	51.338568	39.415928	719.95902		.452023
C16	201694P4_G	G	A.Conservative	2.57143	.995157	5337.5	145.433689	92.600141	588.765736		.452023
C16	208825P7_G	G	A.Conservative	4.645507	.999408	7129.7	29.311582	30.473507	801.473016		.452023
C16	209189P2_G	G	A.Conservative	3.519353	.998781	6277.1	129.797512	96.86611	700.502184		.452023
C16	210090P15_G	NOCALL	D.Low Probability	2.247196	.991816	5515.6	60.851908	12.764508	617.369277		1.193002
C17	201322P9_G	G	A.Conservative	3.552806	.993872	6445.3	44.628366	34.287916	747.088458		.452137
C17	201694P4_G	G	A.Conservative	2.523362	.998664	5337.5	113.476746	72.060109	623.179798		.452137
C17	208825P7_G	G	A.Conservative	5.096408	.99945	7129.7	16.330185	24.368062	735.454387		.452137
C17	209189P2_G	G	A.Conservative	3.556731	.996172	6277.1	126.600965	94.503985	726.811747		.452137
C17	210090P15_G	G	A.Conservative	2.545089	.99726	5515.6	22.270119	14.583914	642.78294		.452137
C18	201322P9_G	G	A.Conservative	3.51915	.999032	6445.3	37.659289	29.575006	700.015914		.42066
C18	201694P4_G	G	A.Conservative	3.069236	.998514	5337.5	60.229417	39.112576	501.628663		.42066
C18	208825P7_G	G	A.Conservative	3.631678	.999474	7129.7	18.548505	25.989634	741.472704		.42066
C18	209189P2_G	G	A.Conservative	3.522592	.9948	6277.1	79.244963	60.461073	681.417991		.42066
C18	210090P15_G	NOCALL	D.Low Probability	2.994459	.592966	5515.6	12.182484	3.728059	526.856914		.906121
C19	201322P9_G	G	A.Conservative	2.699531	.997557	6445.3	38.121745	37.771705	780.568371		.36475
C19	201694P4_G	G	A.Conservative	1.830279	.998377	5337.5	87.794358	72.384101	666.264748		.36475
C19	208825P7_G	G	A.Conservative	3.29875	.99884	7129.7	16.762394	18.606791	773.908578		.36475
C19	209189P2_G	G	A.Conservative	2.698685	.99536	6277.1	96.90934	93.386043	756.12646		.36475
C19	210090P15_G	NOCALL	I.Bad Spectrum	0	0	0	0	0	0		0
C20	201322P9_G	G	A.Conservative	4.369285	.996982	6445.3	64.046986	43.81188	690.879735		.463946
C20	201694P4_G	G	A.Conservative	3.365054	.997086	5337.5	133.680557	75.609133	561.003489		.463946
C20	208825P7_G	G	A.Conservative	5.291665	.999547	7129.7	33.319158	32.455337	679.715989		.463946
C20	209189P2_G	G	A.Conservative	4.370478	.997735	6277.1	156.759361	104.166695	672.026317		.463946
C20	210090P15_G	NOCALL	D.Low Probability	2.943739	.988578	5515.6	41.382504	8.75644	582.994286		1.360371
C21	201322P9_G	G	A.Conservative	3.807135	.992706	6445.3	40.176789	24.890232	730.977458		.494862
C21	201694P4_G	G	A.Conservative	2.992333	.995951	5337.5	89.226592	45.38825	590.439851		.494862
C21	208825P7_G	G	A.Conservative	4.783818	.999457	7129.7	18.078744	35.150216	708.358773		.494862
C21	209189P2_G	G	A.Conservative	3.808095	.995114	6277.1	123.576184	74.292854	712.303844		.494862
C21	210090P15_G	G	A.Conservative	2.977241	.997753	5515.6	22.532855	11.830368	611.559535		.494862
C22	201322P9_G	G	A.Conservative	4.884217	.997762	6445.3	41.35008	27.671423	697.680796		.440654
C22	201694P4_G	G	A.Conservative	3.998702	.995082	5337.5	104.969842	56.884935	565.649378		.440654
C22	208825P7_G	G	A.Conservative	5.645434	.999234	7129.7	16.983296	19.890542	762.010146		.440654
C22	209189P2_G	G	A.Conservative	4.883258	.997436	6277.1	129.875663	84.175833	681.8556		.440654
C22	210090P15_G	G	A.Conservative	4.027608	.997209	5515.6	57.926614	32.476943	584.008424		.440654
C23	201322P9_G	G	A.Conservative	4.019351	.997017	6445.3	69.976551	49.940368	683.605688		.405676
C23	201694P4_G	G	A.Conservative	2.906505	.998524	5337.5	95.186211	56.139795	570.772001		.405676
C23	208825P7_G	G	A.Conservative	4.812122	.999557	7129.7	43.717869	35.226215	754.132555		.405676
C23	209189P2_G	G	A.Conservative	3.963726	.994646	6277.1	95.216729	65.992751	662.249734		.405676
C23	210090P15_G	G	A.Conservative	2.878365	.995842	5515.6	19.911928	12.105681	589.258146		.405676
C24	201322P9_G	G	A.Conservative	2.477611	.910042	6445.3	7.836144	9.147824	722.556401		.328439
C24	201694P4_G	NOCALL	D.Low Probability	3.013354	.903813	5337.5	17.680516	5.507466	481.429205		.861665
C24	208825P7_G	NOCALL	I.Bad Spectrum	0	0	0	0	0	0		0
C24	209189P2_G	NOCALL	D.Low Probability	3.720296	.997587	6277.1	46.542773	17.126196	603.248713		.861665
C24	210090P15_G	NOCALL	D.Low Probability	3.373548	.354105	5515.6	6.848249	2.202195	473.196062		.861665
D01	201322P9_G	G	A.Conservative	.756856	.998363	6445.3	53.743884	43.505132	732.483598		.408314
D01	201694P4_G	G	A.Conservative	.3388	.998883	5337.5	67.973835	44.931888	556.607451		.408314
D01	208825P7_G	G	A.Conservative	1.031138	.999619	7129.7	33.566509	33.108552	711.923951		.408314
D01	209189P2_G	G	A.Conservative	.754086	.998672	6277.1	91.718923	72.00985	715.284679		.408314
D01	210090P15_G	G	A.Conservative	.348763	.995471	5515.6	19.67339	13.438185	578.86427		.408314
D02	201322P9_G	G	A.Conservative	3.153153	.999071	6445.3	89.528011	58.319354	691.998343		.439773
D02	201694P4_G	G	A.Conservative	2.183417	.994757	5337.5	36.249137	19.274918	604.387091		.439773
D02	208825P7_G	G	A.Conservative	3.643992	.99895	7129.7	56.295277	41.653819	738.631364		.439773
D02	209189P2_G	G	A.Conservative	3.11071	.999096	6277.1	48.748566	30.781403	698.967555		.439773
D02	210090P15_G	NOCALL	D.Low Probability	1.598541	.267872	5515.6	6.185222	1.703417	574.041691		1.097872
D03	201322P9_G	G	A.Conservative	3.612397	.998673	6445.3	60.142659	38.916535	718.725379		.461534
D03	201694P4_G	G	A.Conservative	2.993549	.996625	5337.5	131.483735	70.484073	590.809179		.461534
D03	208825P7_G	G	A.Conservative	4.022459	.999766	7129.7	30.750495	31.983768	726.358446		.461534
D03	209189P2_G	G	A.Conservative	3.613429	.998312	6277.1	120.914606	76.013155	700.387246		.461534
D03	210090P15_G	G	A.Conservative	3.009994	.998053	5515.6	63.531202	35.093366	617.228171		.461534
D04	201322P9_G	G	A.Conservative	3.454451	.997877	6445.3	47.486625	33.058715	684.076646		.436222
D04	201694P4_G	G	A.Conservative	2.888993	.995969	5337.5	105.81533	60.740793	557.356997		.436222
D04	208825P7_G	G	A.Conservative	4.18067	.998162	7129.7	24.257315	26.653161	620.9563		.436222
D04	209189P2_G	G	A.Conservative	3.455631	.998248	6277.1	114.942683	77.694769	665.674974		.436222
D04	210090P15_G	G	A.Conservative	2.903747	.997329	5515.6	43.716296	25.880595	583.75295		.436222
D05	201322P9_G	G	A.Conservative	3.945423	.99895	6445.3	48.901467	32.840399	670.954095		.436083
D05	201694P4_G	G	A.Conservative	3.343703	.994143	5337.5	98.069148	53.014556	546.342739		.436083
D05	208825P7_G	G	A.Conservative	4.613553	.999557	7129.7	27.707328	30.879803	707.052215		.436083
D05	209189P2_G	G	A.Conservative	3.947012	.994757	6277.1	103.815813	67.466182	651.048233		.436083
D05	210090P15_G	G	A.Conservative	3.336383	.996553	5515.6	41.564538	23.271442	569.514487		.436083
D06	201322P9_G	G	A.Conservative	3.319617	.997508	6445.3	50.474279	30.20343	703.504785		.503409
D06	201694P4_G	G	A.Conservative	2.401606	.998324	5337.5	101.860432	50.834015	593.931025		.503409
D06	208825P7_G	G	A.Conservative	3.893533	.99664	7129.7	21.846512	23.08944	629.240714		.503409
D06	209189P2_G	G	A.Conservative	3.320306	.996924	6277.1	115.741559	67.349922	685.767546		.503409
D06	210090P15_G	NOCALL	D.Low Probability	1.845404	.998791	5515.6	72.421402	19.293062	586.509295		1.163206
D07	201322P9_G	G	A.Conservative	2.596348	.998114	6445.3	43.787308	34.142772	686.795613		.400566
D07	201694P4_G	G	A.Conservative	2.217212	.995652	5337.5	93.142263	59.150356	565.378156		.400566
D07	208825P7_G	G	A.Conservative	2.857694	.997846	7129.7	22.639652	21.743996	690.262271		.400566
D07	209189P2_G	G	A.Conservative	2.595171	.996915	6277.1	91.629804	69.261117	667.910082		.400566
D07	210090P15_G	G	A.Conservative	2.221809	.996637	5515.6	48.396628	31.76954	589.860997		.400566
D08	201322P9_G	G	A.Conservative	2.90976	.997555	6445.3	53.155374	31.775722	702.798711		.475042
D08	201694P4_G	G	A.Conservative	2.354447	.996796	5337.5	149.779659	72.875125	554.560614		.475042
D08	208825P7_G	G	A.Conservative	3.454021	.997524	7129.7	27.498206	22.915548	704.252146		.475042
D08	209189P2_G	G	A.Conservative	2.907775	.998314	6277.1	126.059876	73.02637	687.64732		.475042
D08	210090P15_G	G	A.Conservative	2.353693	.998442	5515.6	60.780894	30.566273	575.626145		.475042
D09	201322P9_G	G	A.Conservative	2.906282	.99828	6445.3	26.675349	20.503315	718.197587		.421558
D09	201694P4_G	G	A.Conservative	2.236372	.998629	5337.5	66.851969	41.971447	605.650217		.421558
D09	208825P7_G	G	A.Conservative	3.508021	.996866	7129.7	12.752874	18.272962	682.781785		.421558
D09	209189P2_G	G	A.Conservative	2.907802	.998321	6277.1	57.084061	42.55423	699.447591		.421558
D09	210090P15_G	G	A.Conservative	2.247872	.998686	5515.6	41.887227	27.172061	632.634466		.421558
D10	201322P9_G	G	A.Conservative	2.694769	.997102	6445.3	33.007887	26.514112	745.54671		.388908
D10	201694P4_G	G	A.Conservative	1.870296	.994327	5337.5	81.320081	53.586075	568.671764		.388908
D10	208825P7_G	G	A.Conservative	3.231636	.997617	7129.7	13.087809	20.50032	645.13663		.388908
D10	209189P2_G	G	A.Conservative	2.699741	.995844	6277.1	102.015788	79.515418	728.458015		.388908
D10	210090P15_G	G	A.Conservative	1.837603	.99749	5515.6	24.377931	16.583492	585.372953		.388908
D11	201322P9_G	G	A.Conservative	3.128633	.99828	6445.3	69.145743	40.345466	723.026335		.450947
D11	201694P4_G	G	A.Conservative	2.470656	.998274	5337.5	112.276207	53.819409	568.800191		.450947
D11	208825P7_G	G	A.Conservative	3.712373	.998663	7129.7	32.810234	38.841042	696.088995		.450947
D11	209189P2_G	G	A.Conservative	3.128326	.996792	6277.1	142.925114	80.906969	702.95863		.450947
D11	210090P15_G	NOCALL	D.Low Probability	2.380753	.994635	5515.6	84.529223	15.966601	584.713234		1.290458
D12	201322P9_G	G	A.Conservative	2.796256	.99833	6445.3	41.479865	35.95091	692.342266		.426747
D12	201694P4_G	G	A.Conservative	2.227397	.991718	5337.5	111.590411	80.09797	553.392175		.426747
D12	208825P7_G	G	A.Conservative	3.171955	.997961	7129.7	20.136948	23.336052	715.110675		.426747
D12	209189P2_G	G	A.Conservative	2.793884	.996228	6277.1	106.659316	89.856365	676.434796		.426747
D12	210090P15_G	G	A.Conservative	2.228367	.994997	5515.6	35.907532	26.574786	569.231708		.426747
D13	201322P9_G	G	A.Conservative	2.605055	.998019	6445.3	40.742337	24.595518	685.779824		.461221
D13	201694P4_G	G	A.Conservative	2.069247	.994324	5337.5	118.260949	58.507625	558.776981		.461221
D13	208825P7_G	G	A.Conservative	3.048116	.99896	7129.7	19.560476	25.514986	641.618917		.461221
D13	209189P2_G	G	A.Conservative	2.606755	.997917	6277.1	109.375455	64.044558	665.997666		.461221
D13	210090P15_G	G	A.Conservative	2.065638	.995859	5515.6	36.939887	18.864846	581.004573		.461221
D14	201322P9_G	G	A.Conservative	3.390255	.997536	6445.3	61.102393	37.99062	717.51269		.505912
D14	201694P4_G	G	A.Conservative	2.652798	.998872	5337.5	141.649996	72.361302	587.546191		.505912
D14	208825P7_G	G	A.Conservative	4.195269	.9994	7129.7	29.482203	26.938152	649.708783		.505912
D14	209189P2_G	G	A.Conservative	3.391176	.998261	6277.1	147.789675	89.183625	697.440982		.505912
D14	210090P15_G	G	A.Conservative	2.458021	.996544	5515.6	64.020979	20.464059	559.858629		.90514
D15	201322P9_G	G	A.Conservative	3.297527	.99842	6445.3	32.064292	30.95248	745.570724		.316033
D15	201694P4_G	G	A.Conservative	2.51012	.998025	5337.5	59.252656	46.822182	598.935298		.316033
D15	208825P7_G	G	A.Conservative	3.966672	.999415	7129.7	18.824667	21.472812	772.813721		.316033
D15	209189P2_G	G	A.Conservative	3.297413	.997999	6277.1	59.480959	55.696256	723.066561		.316033
D15	210090P15_G	G	A.Conservative	2.511533	.993246	5515.6	12.416929	10.132625	619.493793		.316033
D16	201322P9_G	G	A.Conservative	2.237201	.998517	6445.3	22.76328	21.505855	642.313539		.394629
D16	201694P4_G	G	A.Conservative	1.417106	.992397	5337.5	57.018444	43.295728	534.441729		.394629
D16	208825P7_G	G	A.Conservative	2.7866	.998128	7129.7	11.248461	27.363588	769.975643		.394629
D16	209189P2_G	G	A.Conservative	2.229933	.996921	6277.1	53.867336	49.274723	623.851992		.394629
D16	210090P15_G	G	A.Conservative	1.407839	.989595	5515.6	13.914289	10.953774	559.358135		.394629
D17	201322P9_G	G	A.Conservative	2.584306	.99793	6445.3	45.531145	28.868993	689.776366		.449049
D17	201694P4_G	G	A.Conservative	1.77747	.998493	5337.5	119.260138	61.119517	608.949816		.449049
D17	208825P7_G	G	A.Conservative	3.247309	.998915	7129.7	15.93384	22.658237	662.574859		.449049
D17	209189P2_G	G	A.Conservative	2.583321	.995932	6277.1	118.794962	72.925572	670.535101		.449049
D17	210090P15_G	NOCALL	D.Low Probability	1.659243	.997474	5515.6	82.455419	19.481572	604.225041		1.125226
D18	201322P9_G	G	A.Conservative	1.217194	.997439	6445.3	24.862446	23.378606	667.556106		.38857
D18	201694P4_G	G	A.Conservative	.437298	.998883	5337.5	83.590217	64.690534	562.431529		.38857
D18	208825P7_G	G	A.Conservative	1.662934	.997876	7129.7	10.3355	14.832356	668.239321		.38857
D18	209189P2_G	G	A.Conservative	1.223095	.996525	6277.1	101.790107	92.95705	650.053923		.38857
D18	210090P15_G	NOCALL	I.Bad Spectrum	0	0	0	0	0	0		0
D19	201322P9_G	G	A.Conservative	3.234148	.996841	6445.3	58.756826	35.266572	687.196948		.459802
D19	201694P4_G	G	A.Conservative	2.721783	.9935	5337.5	137.918398	67.954787	547.706498		.459802
D19	208825P7_G	G	A.Conservative	3.974942	.997601	7129.7	27.313925	18.728784	641.170018		.459802
D19	209189P2_G	G	A.Conservative	3.232776	.997872	6277.1	139.107933	81.002925	667.01757		.459802
D19	210090P15_G	G	A.Conservative	2.717058	.996453	5515.6	36.68375	18.651781	568.400872		.459802
D20	201322P9_G	G	A.Conservative	1.996607	.997427	6445.3	31.482712	30.75656	689.104744		.345026
D20	201694P4_G	G	A.Conservative	1.534015	.994395	5337.5	58.95806	47.623484	555.886382		.345026
D20	208825P7_G	G	A.Conservative	2.275132	.997459	7129.7	16.854387	19.476328	697.861884		.345026
D20	209189P2_G	G	A.Conservative	1.997256	.995668	6277.1	66.855365	63.454374	670.394798		.345026
D20	210090P15_G	G	A.Conservative	1.564459	.99238	5515.6	19.96803	16.631338	567.592519		.345026
D21	201322P9_G	G	A.Conservative	2.93038	.999157	6445.3	41.779302	26.945496	683.43016		.472136
D21	201694P4_G	G	A.Conservative	2.175136	.994913	5337.5	91.339313	48.04043	568.501078		.472136
D21	208825P7_G	G	A.Conservative	3.426029	.997047	7129.7	19.552674	20.364358	693.729023		.472136
D21	209189P2_G	G	A.Conservative	2.933322	.995434	6277.1	85.319741	53.348842	663.845174		.472136
D21	210090P15_G	G	A.Conservative	2.165052	.995557	5515.6	43.983474	23.905328	586.770933		.472136
D22	201322P9_G	G	A.Conservative	2.878631	.99669	6445.3	43.168314	31.815631	691.706561		.40859
D22	201694P4_G	G	A.Conservative	2.151338	.99833	5337.5	114.168602	68.560977	605.862358		.40859
D22	208825P7_G	G	A.Conservative	3.4811	.996665	7129.7	18.340115	19.298662	675.683433		.40859
D22	209189P2_G	G	A.Conservative	2.879232	.994049	6277.1	127.136137	90.830837	672.228238		.40859
D22	210090P15_G	G	A.Conservative	2.143066	.995918	5515.6	23.30822	14.466029	634.318085		.40859
D23	201322P9_G	G	A.Conservative	2.770937	.999006	6445.3	39.915832	34.251282	682.304786		.40141
D23	201694P4_G	G	A.Conservative	1.861398	.996392	5337.5	57.858514	39.916121	594.490779		.40141
D23	208825P7_G	G	A.Conservative	3.442785	.998814	7129.7	20.627305	24.729395	663.730198		.40141
D23	209189P2_G	G	A.Conservative	2.733289	.996384	6277.1	38.860051	32.278413	666.917793		.40141
D23	210090P15_G	NOCALL	I.Bad Spectrum	0	0	0	0	0	0		0
D24	201322P9_G	G	A.Conservative	1.030787	.822164	6445.3	14.397731	8.254053	710.400305		.679052
D24	201694P4_G	NOCALL	D.Low Probability	.557471	.519526	5337.5	7.730284	3.2	558.954827		.752896
D24	208825P7_G	NOCALL	I.Bad Spectrum	0	0	0	0	0	0		0
D24	209189P2_G	NOCALL	D.Low Probability	.935757	.993326	6277.1	15.124492	7.347179	659.685353		.752896
D24	210090P15_G	NOCALL	I.Bad Spectrum	0	0	0	0	0	0		0
E01	201322P9_G	G	A.Conservative	2.957894	.999152	6445.3	40.475741	43.618456	772.223401		.336191
E01	201694P4_G	G	A.Conservative	2.829084	.998354	5337.5	57.626976	51.150542	581.541786		.336191
E01	208825P7_G	G	A.Conservative	3.42281	.999255	7129.7	16.555556	20.085323	649.658382		.336191
E01	209189P2_G	G	A.Conservative	2.95924	.999173	6277.1	63.070179	66.012337	751.824019		.336191
E01	210090P15_G	G	A.Conservative	2.832517	.994345	5515.6	13.196765	12.089173	602.714101		.336191
E02	201322P9_G	G	A.Conservative	3.148387	.998738	6445.3	57.889107	43.198546	686.407954		.395766
E02	201694P4_G	G	A.Conservative	2.409586	.995783	5337.5	16.660416	10.234462	582.43174		.395766
E02	208825P7_G	G	A.Conservative	3.610365	.999116	7129.7	35.192184	29.691402	739.206791		.395766
E02	209189P2_G	G	A.Conservative	2.90708	.996596	6277.1	26.541629	19.221766	702.673438		.395766
E02	210090P15_G	G	A.Conservative	2.346475	.994595	5515.6	17.48199	11.078155	558.993219		.395766
E03	201322P9_G	G	A.Conservative	5.748244	.998939	6445.3	43.727451	29.822283	675.445314		.487398
E03	201694P4_G	G	A.Conservative	5.072609	.996823	5337.5	92.800871	51.640891	516.697099		.487398
E03	208825P7_G	G	A.Conservative	6.029033	.999469	7129.7	27.300956	23.376967	708.829834		.487398
E03	209189P2_G	G	A.Conservative	5.750613	.997132	6277.1	87.874474	58.120512	655.730405		.487398
E03	210090P15_G	G	A.Conservative	5.069283	.997476	5515.6	30.98174	17.818176	540.430041		.487398
E04	201322P9_G	G	A.Conservative	3.432826	.99894	6445.3	25.023218	24.745123	786.616615		.343489
E04	201694P4_G	G	A.Conservative	2.814831	.993417	5337.5	69.66961	56.940862	642.95866		.343489
E04	208825P7_G	G	A.Conservative	4.243007	.999119	7129.7	7.796913	18.646836	723.938186		.343489
E04	209189P2_G	G	A.Conservative	3.431933	.997893	6277.1	64.561855	62.026285	764.892576		.343489
E04	210090P15_G	G	A.Conservative	2.604528	.997617	5515.6	21.31031	15.132923	655.629236		.468846
E05	201322P9_G	G	A.Conservative	3.929953	.996534	6445.3	29.42626	35.114374	807.622657		.302258
E05	201694P4_G	G	A.Conservative	2.953382	.99786	5337.5	55.984933	55.837569	640.746606		.302258
E05	208825P7_G	G	A.Conservative	4.747881	.999741	7129.7	12.668967	26.46743	722.544767		.302258
E05	209189P2_G	G	A.Conservative	3.929687	.998957	6277.1	80.012665	92.91495	785.373942		.302258
E05	210090P15_G	G	A.Conservative	2.952281	.994135	5515.6	14.361433	14.74321	663.250293		.302258
E06	201322P9_G	G	A.Conservative	2.417638	.995742	6445.3	13.868189	14.536193	703.699994		.377453
E06	201694P4_G	G	A.Conservative	3.33371	.996975	5337.5	6.506669	16.241039	539.163754		.275254
E06	208825P7_G	G	A.Conservative	2.19317	.922727	7129.7	6.032351	9.250447	626.573862		.377453
E06	209189P2_G	G	A.Conservative	2.750173	.992486	6277.1	7.212704	14.332002	650.118008		.275254
E06	210090P15_G	G	B.Moderate	1.747336	.93651	5515.6	8.670522	7.551616	632.457736		.377453
E07	201322P9_G	G	A.Conservative	4.000491	.993977	6445.3	38.012224	29.635796	664.595231		.476872
E07	201694P4_G	G	A.Conservative	3.772434	.998477	5337.5	68.598789	44.496231	535.940107		.476872
E07	208825P7_G	G	A.Conservative	4.243529	.998928	7129.7	16.04706	19.261	685.398623		.476872
E07	209189P2_G	G	A.Conservative	4.007126	.998014	6277.1	69.611109	52.78509	646.041588		.476872
E07	210090P15_G	G	A.Conservative	3.765734	.993657	5515.6	18.875157	12.613828	556.112715		.476872
E08	201322P9_G	G	A.Conservative	5.137174	.996125	6445.3	52.721854	33.671458	619.711005		.472906
E08	201694P4_G	G	A.Conservative	4.533795	.992078	5337.5	138.377896	71.659718	477.407511		.472906
E08	208825P7_G	G	A.Conservative	5.717536	.99911	7129.7	24.770962	22.273592	640.425851		.472906
E08	209189P2_G	G	A.Conservative	5.134571	.996849	6277.1	129.825399	80.320431	603.155744		.472906
E08	210090P15_G	G	A.Conservative	4.543095	.984396	5515.6	30.199549	16.177613	497.871179		.472906
E09	201322P9_G	G	A.Conservative	1.407421	.997131	6445.3	5.833124	10.325738	684.597774		.242259
E09	201694P4_G	G	A.Conservative	.637299	.997902	5337.5	24.213267	36.352142	562.319788		.242259
E09	208825P7_G	G	A.Conservative	.956039	.998098	7129.7	2.664785	11.953913	622.545611		.242259
E09	209189P2_G	G	A.Conservative	1.398762	.996989	6277.1	17.379843	30.013375	666.29725		.242259
E09	210090P15_G	G	A.Conservative	.643115	.942309	5515.6	6.135667	9.461621	589.689116		.242259
E10	201322P9_G	G	A.Conservative	3.220893	.997805	6445.3	27.59562	24.545422	711.8238		.35956
E10	201694P4_G	G	A.Conservative	2.405595	.993078	5337.5	87.101853	64.304344	574.615095		.35956
E10	208825P7_G	G	A.Conservative	3.981584	.998829	7129.7	10.969732	23.294184	678.429816		.35956
E10	209189P2_G	G	A.Conservative	3.223487	.996865	6277.1	76.996714	66.563958	692.221742		.35956
E10	210090P15_G	G	A.Conservative	2.41801	.992962	5515.6	27.670072	21.045831	599.174353		.35956
E11	201322P9_G	G	A.Conservative	4.512544	.997281	6445.3	58.240294	35.912359	673.896143		.575924
E11	201694P4_G	G	A.Conservative	4.682802	.996587	5337.5	10.059885	11.387123	518.258974		.387957
E11	208825P7_G	G	A.Conservative	4.704168	.999493	7129.7	27.088686	24.574343	717.610598		.575924
E11	209189P2_G	G	A.Conservative	4.956405	.991046	6277.1	12.745701	20.239393	627.21349		.387957
E11	210090P15_G	G	A.Conservative	3.760804	.996329	5515.6	42.070809	21.954891	515.443446		.575924
E12	201322P9_G	G	A.Conservative	3.947118	.995737	6445.3	6.886759	10.803777	729.598335		.291089
E12	201694P4_G	G	A.Conservative	3.695302	.993991	5337.5	8.625014	12.421313	552.104086		.291089
E12	208825P7_G	G	A.Conservative	4.941377	.999463	7129.7	3.757449	11.894479	816.87503		.291089
E12	209189P2_G	G	A.Conservative	3.946849	.997656	6277.1	20.081187	30.609822	712.64447		.291089
E12	210090P15_G	G	A.Conservative	3.003798	.804292	5515.6	10.111214	8.162782	569.296105		.444546
E13	201322P9_G	G	A.Conservative	1.898688	.997896	6445.3	30.997887	34.971218	693.126325		.318891
E13	201694P4_G	G	A.Conservative	1.170932	.994878	5337.5	40.430751	37.665906	589.102367		.318891
E13	208825P7_G	G	A.Conservative	2.517754	.998861	7129.7	15.608518	26.507925	811.602359		.318891
E13	209189P2_G	G	A.Conservative	1.877599	.997138	6277.1	34.991741	38.354661	672.383027		.318891
E13	210090P15_G	NOCALL	D.Low Probability	1.75617	.15895	5515.6	3.815772	1.101983	577.199258		.830846
E14	201322P9_G	G	A.Conservative	3.405097	.994551	6445.3	29.829263	24.937747	687.434484		.392396
E14	201694P4_G	G	A.Conservative	2.908978	.998695	5337.5	69.937677	48.298319	551.982101		.392396
E14	208825P7_G	G	A.Conservative	4.120927	.999431	7129.7	10.392593	15.145611	758.152747		.392396
E14	209189P2_G	G	A.Conservative	3.399466	.998471	6277.1	75.216901	61.082018	668.598789		.392396
E14	210090P15_G	G	A.Conservative	2.918568	.99628	5515.6	25.417452	18.100632	565.963644		.392396
E15	201322P9_G	G	A.Conservative	2.370211	.997462	6445.3	34.788075	41.48226	754.172325		.314458
E15	201694P4_G	G	A.Conservative	1.255827	.996075	5337.5	68.651914	67.511063	575.353441		.314458
E15	208825P7_G	G	A.Conservative	3.099234	.998963	7129.7	18.49257	36.009759	738.14516		.314458
E15	209189P2_G	G	A.Conservative	2.369991	.998015	6277.1	79.940362	92.610668	733.614832		.314458
E15	210090P15_G	NOCALL	D.Low Probability	1.791956	.810986	5515.6	12.947441	5.025784	579.506964		.769585
E16	201322P9_G	G	A.Conservative	3.762163	.998687	6445.3	27.25836	22.572418	719.873205		.382286
E16	201694P4_G	G	A.Conservative	2.916869	.991203	5337.5	70.60327	46.491752	561.62253		.382286
E16	208825P7_G	G	A.Conservative	4.9227	.999128	7129.7	13.499806	18.145403	693.560972		.382286
E16	209189P2_G	G	A.Conservative	3.766254	.997037	6277.1	75.45299	60.37893	698.624695		.382286
E16	210090P15_G	NOCALL	D.Low Probability	2.537853	.995012	5515.6	49.834249	15.094868	569.247233		1.022972
E17	201322P9_G	G	A.Conservative	3.335575	.996907	6445.3	8.429444	10.60833	672.60279		.318631
E17	201694P4_G	G	A.Conservative	2.789501	.994813	5337.5	18.409208	18.015674	504.458618		.318631
E17	208825P7_G	G	A.Conservative	3.490448	.994966	7129.7	4.327715	12.799102	671.033441		.318631
E17	209189P2_G	G	A.Conservative	3.33526	.996205	6277.1	20.485331	24.863309	653.710313		.318631
E17	210090P15_G	G	A.Conservative	2.692091	.891286	5515.6	14.459199	8.983039	548.771863		.493943
E18	201322P9_G	G	A.Conservative	3.490757	.999457	6445.3	18.711384	15.906135	799.41968		.49869
E18	201694P4_G	G	A.Conservative	2.862583	.995315	5337.5	10.907467	18.317271	596.315997		.31684
E18	208825P7_G	G	A.Conservative	4.719528	.999185	7129.7	8.963601	17.234967	816.962052		.49869
E18	209189P2_G	G	A.Conservative	3.420977	.998924	6277.1	8.491665	15.532617	734.321196		.31684
E18	210090P15_G	G	A.Conservative	2.865019	.996956	5515.6	31.621477	22.189558	653.993901		.49869
E19	201322P9_G	G	A.Conservative	2.441412	.997883	6445.3	22.836189	25.626914	708.766147		.331941
E19	201694P4_G	G	A.Conservative	1.712964	.991821	5337.5	57.852911	53.849606	561.403811		.331941
E19	208825P7_G	G	A.Conservative	2.718797	.997801	7129.7	11.082523	17.265999	605.85836		.331941
E19	209189P2_G	G	A.Conservative	2.448028	.99708	6277.1	68.194896	74.404533	692.444005		.331941
E19	210090P15_G	NOCALL	D.Low Probability	2.103935	.987448	5515.6	54.001762	16.564936	560.359705		1.104152
E20	201322P9_G	G	A.Conservative	4.313451	.998395	6445.3	24.157751	21.65279	694.606436		.417448
E20	201694P4_G	G	A.Conservative	3.292754	.990339	5337.5	46.586865	34.241085	531.961399		.417448
E20	208825P7_G	G	A.Conservative	4.836692	.998656	7129.7	12.902966	22.944375	659.344624		.417448
E20	209189P2_G	G	A.Conservative	4.313981	.997769	6277.1	57.56853	50.091826	674.860127		.417448
E20	210090P15_G	NOCALL	D.Low Probability	2.611725	.990444	5515.6	45.171117	15.16236	565.262284		.942184
E21	201322P9_G	G	A.Conservative	2.461697	.997492	6445.3	21.869895	20.094342	682.001744		.361659
E21	201694P4_G	G	A.Conservative	1.381095	.993628	5337.5	92.110221	67.568165	551.314789		.361659
E21	208825P7_G	G	A.Conservative	3.246965	.99481	7129.7	8.511718	16.271073	562.656605		.361659
E21	209189P2_G	G	A.Conservative	2.456244	.997135	6277.1	78.187466	69.468809	662.603924		.361659
E21	210090P15_G	NOCALL	D.Low Probability	1.974833	.989067	5515.6	86.707272	16.045834	578.651596		1.214335
E22	201322P9_G	G	A.Conservative	4.016233	.995369	6445.3	21.254846	20.925548	661.67393		.370562
E22	201694P4_G	G	A.Conservative	3.49789	.997198	5337.5	51.874717	41.594196	531.399319		.370562
E22	208825P7_G	G	A.Conservative	5.030624	.999697	7129.7	9.043776	22.726998	724.044685		.370562
E22	209189P2_G	G	A.Conservative	4.018243	.994392	6277.1	53.368044	50.955074	643.137262		.370562
E22	210090P15_G	G	A.Conservative	3.49157	.996083	5515.6	16.941067	14.048185	550.594806		.370562
E23	201322P9_G	G	A.Conservative	3.850132	.995118	6445.3	41.203525	31.619506	647.946692		.495684
E23	201694P4_G	G	A.Conservative	2.656599	.99344	5337.5	10.070631	16.06393	569.852704		.302392
E23	208825P7_G	G	A.Conservative	3.570608	.873874	7129.7	3.46047	8.788659	702.779328		.302392
E23	209189P2_G	G	A.Conservative	3.367202	.997206	6277.1	13.650492	21.619844	699.419858		.302392
E23	210090P15_G	NOCALL	I.Bad Spectrum	0	0	0	0	0	0		0
E24	201322P9_G	G	A.Conservative	2.39622	.996281	6445.3	14.81642	10.598177	632.135004		.648808
E24	201694P4_G	NOCALL	D.Low Probability	2.772699	.507228	5337.5	7.647605	3.14706	485.70578		.821958
E24	208825P7_G	NOCALL	I.Bad Spectrum	0	0	0	0	0	0		0
E24	209189P2_G	G	A.Conservative	3.455766	.99745	6277.1	23.57502	11.522134	609.480276		.821958
E24	210090P15_G	NOCALL	I.Bad Spectrum	0	0	0	0	0	0		0
F01	201322P9_G	G	A.Conservative	2.502933	.999684	6445.3	36.40378	28.471711	674.653239		.398036
F01	201694P4_G	G	A.Conservative	2.01918	.99741	5337.5	64.985661	41.180266	522.839424		.398036
F01	208825P7_G	G	A.Conservative	2.268316	.998068	7129.7	23.491383	22.953014	740.061746		.398036
F01	209189P2_G	G	A.Conservative	2.505165	.999106	6277.1	66.071108	50.058086	657.055684		.398036
F01	210090P15_G	G	A.Conservative	2.039486	.997966	5515.6	24.664119	16.170479	545.406112		.398036
F02	201322P9_G	G	A.Conservative	4.484137	.999099	6445.3	62.018555	49.519288	651.059567		.444619
F02	201694P4_G	NOCALL	D.Low Probability	2.588727	.991332	5337.5	84.921031	25.484715	569.834289		.993
F02	208825P7_G	G	A.Conservative	5.178237	.999176	7129.7	43.847436	39.471555	700.355063		.444619
F02	209189P2_G	G	A.Conservative	4.377877	.998701	6277.1	32.450436	25.15685	660.761547		.444619
F02	210090P15_G	NOCALL	I.Bad Spectrum	0	0	0	0	0	0		0
F03	201322P9_G	G	A.Conservative	5.36932	.997487	6445.3	27.877157	30.132166	676.541533		.367031
F03	201694P4_G	G	A.Conservative	4.477	.998555	5337.5	45.382727	41.082227	545.502457		.367031
F03	208825P7_G	G	A.Conservative	5.787434	.999278	7129.7	14.349925	25.951615	718.182535		.367031
F03	209189P2_G	G	A.Conservative	5.3726	.997916	6277.1	46.384232	48.816544	659.832425		.367031
F03	210090P15_G	G	A.Conservative	4.501228	.818431	5515.6	8.901909	8.293782	567.429027		.367031
F04	201322P9_G	G	A.Conservative	5.172721	.998572	6445.3	51.980065	34.431787	719.101679		.463853
F04	201694P4_G	G	A.Conservative	4.407597	.995558	5337.5	100.068889	54.923421	597.066545		.463853
F04	208825P7_G	G	A.Conservative	5.911385	.999387	7129.7	27.053645	25.707725	816.267789		.463853
F04	209189P2_G	G	A.Conservative	5.170696	.996951	6277.1	124.453903	80.084679	699.695901		.463853
F04	210090P15_G	G	A.Conservative	4.406434	.995281	5515.6	53.027406	29.991116	615.790821		.463853
F05	201322P9_G	G	A.Conservative	4.876554	.997779	6445.3	49.785153	42.114397	750.65239		.435097
F05	201694P4_G	G	A.Conservative	3.845918	.995932	5337.5	130.002679	90.772862	618.817079		.435097
F05	208825P7_G	G	A.Conservative	5.852088	.999253	7129.7	23.028275	26.558012	765.083897		.435097
F05	209189P2_G	G	A.Conservative	4.877651	.998613	6277.1	138.878307	114.141376	726.156592		.435097
F05	210090P15_G	G	A.Conservative	3.856511	.996321	5515.6	29.943884	21.570299	647.429374		.435097
F06	201322P9_G	G	A.Conservative	3.725508	.997191	6445.3	18.266813	22.362227	766.32268		.327409
F06	201694P4_G	G	A.Conservative	2.973777	.997705	5337.5	63.768928	63.183758	589.431555		.327409
F06	208825P7_G	G	A.Conservative	3.871763	.996743	7129.7	8.716564	17.628889	657.913757		.327409
F06	209189P2_G	G	A.Conservative	3.726941	.996745	6277.1	65.039848	77.183229	745.616352		.327409
F06	210090P15_G	G	A.Conservative	2.980055	.996178	5515.6	27.944414	28.67687	612.521063		.327409
F07	201322P9_G	G	A.Conservative	2.072418	.998647	6445.3	38.086918	34.67491	697.793488		.367393
F07	201694P4_G	G	A.Conservative	1.407259	.995683	5337.5	86.317083	64.359096	565.554333		.367393
F07	208825P7_G	G	A.Conservative	2.352919	.998834	7129.7	17.213132	30.183682	748.077896		.367393
F07	209189P2_G	G	A.Conservative	2.073353	.996849	6277.1	97.079598	85.741825	680.517889		.367393
F07	210090P15_G	G	A.Conservative	1.391846	.995713	5515.6	23.964421	18.454983	584.224398		.367393
F08	201322P9_G	G	A.Conservative	4.313646	.994223	6445.3	45.036132	29.954761	701.181761		.454295
F08	201694P4_G	G	A.Conservative	3.315455	.997768	5337.5	124.402751	68.641368	590.28916		.454295
F08	208825P7_G	G	A.Conservative	5.175794	.999566	7129.7	20.366705	20.113254	737.139744		.454295
F08	209189P2_G	G	A.Conservative	4.317961	.997383	6277.1	150.591017	97.331288	684.138492		.454295
F08	210090P15_G	G	A.Conservative	3.361386	.998085	5515.6	122.943979	69.885913	608.87456		.454295
F09	201322P9_G	G	A.Conservative	6.066176	.999265	6445.3	57.125203	40.099487	704.818487		.494463
F09	201694P4_G	G	A.Conservative	5.059349	.99547	5337.5	165.785025	96.908703	573.075133		.494463
F09	208825P7_G	G	A.Conservative	6.816004	.997746	7129.7	34.663611	27.274983	697.88499		.494463
F09	209189P2_G	G	A.Conservative	6.065369	.996339	6277.1	142.066051	96.988032	685.850384		.494463
F09	210090P15_G	G	A.Conservative	5.069183	.994747	5515.6	51.448581	30.972029	595.473739		.494463
F10	201322P9_G	G	A.Conservative	4.051054	.996291	6445.3	49.211253	33.252576	721.309509		.462532
F10	201694P4_G	G	A.Conservative	3.09531	.993085	5337.5	126.145944	69.959299	588.543789		.462532
F10	208825P7_G	G	A.Conservative	4.699936	.999379	7129.7	21.889741	24.649695	707.67848		.462532
F10	209189P2_G	G	A.Conservative	4.055089	.996373	6277.1	153.870032	100.894803	702.988645		.462532
F10	210090P15_G	NOCALL	D.Low Probability	2.992681	.991246	5515.6	70.80857	13.102516	583.65975		1.298252
F11	201322P9_G	G	A.Conservative	4.881328	.997123	6445.3	32.85274	25.563281	665.943245		.445483
F11	201694P4_G	G	A.Conservative	3.804501	.98997	5337.5	72.950179	47.065223	581.763517		.445483
F11	208825P7_G	G	A.Conservative	5.707159	.99962	7129.7	17.464547	21.964099	639.370533		.445483
F11	209189P2_G	G	A.Conservative	4.881916	.99748	6277.1	88.373477	66.839098	648.492277		.445483
F11	210090P15_G	G	A.Conservative	3.797795	.9912	5515.6	24.565036	16.334484	604.901928		.445483
F12	201322P9_G	G	A.Conservative	3.07515	.996757	6445.3	12.360037	14.790716	696.456542		.341654
F12	201694P4_G	G	A.Conservative	2.499951	.995936	5337.5	33.503081	32.324644	563.500861		.341654
F12	208825P7_G	G	A.Conservative	3.476639	.995792	7129.7	4.812464	13.504266	664.442063		.341654
F12	209189P2_G	G	A.Conservative	3.084689	.996829	6277.1	35.105842	40.705242	679.939575		.341654
F12	210090P15_G	G	A.Conservative	2.531456	.971474	5515.6	9.764785	9.765931	583.75362		.341654
F13	201322P9_G	G	A.Conservative	3.849201	.997754	6445.3	53.604528	41.557661	678.949007		.436414
F13	201694P4_G	G	A.Conservative	3.222849	.996342	5337.5	127.535608	81.110963	560.257792		.436414
F13	208825P7_G	G	A.Conservative	4.710362	.999358	7129.7	26.415519	26.627663	681.654605		.436414
F13	209189P2_G	G	A.Conservative	3.848484	.99748	6277.1	123.977334	93.2819	659.900378		.436414
F13	210090P15_G	G	A.Conservative	3.225858	.994372	5515.6	50.303416	33.029486	587.546585		.436414
F14	201322P9_G	G	A.Conservative	3.53323	.995965	6445.3	29.36843	23.980117	724.98353		.365965
F14	201694P4_G	G	A.Conservative	2.745293	.990861	5337.5	71.11015	47.550447	568.657882		.365965
F14	208825P7_G	G	A.Conservative	4.582603	.999135	7129.7	17.001239	25.216531	699.000593		.365965
F14	209189P2_G	G	A.Conservative	3.533735	.996457	6277.1	82.825205	65.60104	704.646572		.365965
F14	210090P15_G	G	A.Conservative	2.736479	.996439	5515.6	34.880473	24.08325	593.803108		.365965
F15	201322P9_G	G	A.Conservative	3.976022	.995824	6445.3	50.718983	38.807611	681.182587		.420022
F15	201694P4_G	G	A.Conservative	2.984389	.994611	5337.5	105.9362	66.891488	580.797743		.420022
F15	208825P7_G	G	A.Conservative	4.9812	.999643	7129.7	34.95905	30.169076	712.320257		.420022
F15	209189P2_G	G	A.Conservative	3.975034	.996643	6277.1	123.393336	91.694123	661.010689		.420022
F15	210090P15_G	G	A.Conservative	2.988749	.991706	5515.6	21.074637	13.724	600.779119		.420022
F16	201322P9_G	G	A.Conservative	4.000594	.995367	6445.3	28.01814	23.927847	653.790054		.388217
F16	201694P4_G	G	A.Conservative	2.887957	.993357	5337.5	87.046444	62.686104	561.766925		.388217
F16	208825P7_G	G	A.Conservative	4.873087	.999425	7129.7	11.522585	27.001058	706.502608		.388217
F16	209189P2_G	G	A.Conservative	4.004015	.995246	6277.1	93.941961	78.150215	637.015768		.388217
F16	210090P15_G	NOCALL	D.Low Probability	2.971528	.994973	5515.6	72.293421	18.488942	593.496163		1.107436
F17	201322P9_G	G	A.Conservative	5.385809	.998268	6445.3	47.500427	31.321251	716.622312		.447457
F17	201694P4_G	G	A.Conservative	4.416183	.996826	5337.5	173.981341	94.963467	586.610139		.447457
F17	208825P7_G	G	A.Conservative	6.284799	.999308	7129.7	18.722713	19.46399	730.461248		.447457
F17	209189P2_G	G	A.Conservative	5.3861	.997164	6277.1	160.121035	102.562318	697.042219		.447457
F17	210090P15_G	G	A.Conservative	4.453936	.996195	5515.6	64.279092	36.15706	608.281969		.447457
F18	201322P9_G	G	A.Conservative	2.815844	.994348	6445.3	8.47277	11.738241	696.242822		.32498
F18	201694P4_G	G	A.Conservative	2.320936	.99663	5337.5	25.30734	27.641454	532.659239		.32498
F18	208825P7_G	G	A.Conservative	2.702947	.834766	7129.7	8.114647	8.390862	659.437403		.492276
F18	209189P2_G	G	A.Conservative	2.826586	.994196	6277.1	26.131933	34.996358	676.314343		.32498
F18	210090P15_G	NOCALL	I.Bad Spectrum	0	0	0	0	0	0		0
F19	201322P9_G	G	A.Conservative	3.801203	.99901	6445.3	56.046316	41.98137	722.046217		.430051
F19	201694P4_G	G	A.Conservative	2.916997	.993007	5337.5	139.201797	83.705027	610.192463		.430051
F19	208825P7_G	G	A.Conservative	4.410503	.997535	7129.7	23.257757	22.868865	707.429572		.430051
F19	209189P2_G	G	A.Conservative	3.801386	.997464	6277.1	149.15492	108.105591	702.640661		.430051
F19	210090P15_G	NOCALL	D.Low Probability	2.532916	.989828	5515.6	77.885599	19.120193	585.294188		1.194563
F20	201322P9_G	G	A.Conservative	4.318133	.997172	6445.3	39.403289	31.091592	695.707547		.444119
F20	201694P4_G	G	A.Conservative	3.501339	.995282	5337.5	140.291874	92.404548	579.438656		.444119
F20	208825P7_G	G	A.Conservative	5.138021	.999767	7129.7	15.64082	34.414166	715.353684		.444119
F20	209189P2_G	G	A.Conservative	4.318791	.99766	6277.1	146.455895	112.430932	677.007123		.444119
F20	210090P15_G	G	A.Conservative	3.529163	.996537	5515.6	41.093034	27.8633	597.212149		.444119
F21	201322P9_G	G	A.Conservative	4.987066	.994363	6445.3	43.024023	27.21939	673.764705		.437822
F21	201694P4_G	G	A.Conservative	4.262724	.999047	5337.5	170.659005	88.859506	570.326061		.437822
F21	208825P7_G	G	A.Conservative	5.906481	.999376	7129.7	11.234333	24.963987	784.561577		.437822
F21	209189P2_G	G	A.Conservative	4.992477	.995187	6277.1	155.352163	95.383656	656.272879		.437822
F21	210090P15_G	G	A.Conservative	4.26789	.997579	5515.6	81.946361	44.012203	590.602074		.437822
F22	201322P9_G	G	A.Conservative	4.911823	.994916	6445.3	34.198383	26.696753	674.753114		.428286
F22	201694P4_G	G	A.Conservative	3.919794	.997371	5337.5	111.805974	72.194215	604.817085		.428286
F22	208825P7_G	G	A.Conservative	5.803359	.999363	7129.7	14.879655	23.47741	723.984994		.428286
F22	209189P2_G	G	A.Conservative	4.914777	.994192	6277.1	115.037254	87.251568	658.615111		.428286
F22	210090P15_G	NOCALL	D.Low Probability	3.328766	.831127	5515.6	19.053033	5.090132	614.863243		1.129639
F23	201322P9_G	G	A.Conservative	4.271137	.997833	6445.3	42.638198	35.614286	635.817324		.39969
F23	201694P4_G	G	A.Conservative	3.009721	.990742	5337.5	79.145808	53.493748	556.282615		.39969
F23	208825P7_G	G	A.Conservative	5.014664	.999303	7129.7	23.641503	27.958987	714.564887		.39969
F23	209189P2_G	G	A.Conservative	4.164489	.991997	6277.1	46.964082	38.002064	626.368695		.39969
F23	210090P15_G	G	A.Conservative	3.035631	.99219	5515.6	18.364361	12.847178	582.581507		.39969
F24	201322P9_G	NOCALL	I.Bad Spectrum	0	0	0	0	0	0		0
F24	201694P4_G	NOCALL	I.Bad Spectrum	0	0	0	0	0	0		0
F24	208825P7_G	NOCALL	I.Bad Spectrum	0	0	0	0	0	0		0
F24	209189P2_G	NOCALL	I.Bad Spectrum	0	0	0	0	0	0		0
F24	210090P15_G	NOCALL	I.Bad Spectrum	0	0	0	0	0	0		0
G01	201322P9_G	G	A.Conservative	1.80842	.997	6445.3	40.360814	30.699932	716.977059		.418441
G01	201694P4_G	G	A.Conservative	1.236452	.998172	5337.5	92.361167	57.526612	617.129374		.418441
G01	208825P7_G	G	A.Conservative	2.252839	.998865	7129.7	53.458555	46.035284	813.504951		.418441
G01	209189P2_G	G	A.Conservative	1.806238	.993514	6277.1	108.770281	80.265016	694.025728		.418441
G01	210090P15_G	G	A.Conservative	1.256335	.997706	5515.6	26.726824	17.191538	627.417439		.418441
G02	201322P9_G	G	A.Conservative	2.755409	.998271	6445.3	56.46512	50.512095	682.233835		.396187
G02	201694P4_G	NOCALL	D.Low Probability	1.993393	.991556	5337.5	46.404847	11.351234	583.097843		1.002929
G02	208825P7_G	G	A.Conservative	3.38711	.997742	7129.7	31.353379	31.461	731.33342		.396187
G02	209189P2_G	G	A.Conservative	2.762914	.997569	6277.1	22.416383	19.497738	671.624888		.396187
G02	210090P15_G	G	A.Conservative	2.036116	.856051	5515.6	26.969005	8.645739	604.081631		.875517
G03	201322P9_G	G	A.Conservative	3.920036	.995871	6445.3	47.23719	33.354037	682.434158		.446702
G03	201694P4_G	G	A.Conservative	3.033257	.997348	5337.5	131.732679	76.324476	625.811576		.446702
G03	208825P7_G	G	A.Conservative	4.680479	.998947	7129.7	20.276325	25.767849	690.295324		.446702
G03	209189P2_G	G	A.Conservative	3.91811	.995554	6277.1	118.586097	81.254541	665.383125		.446702
G03	210090P15_G	G	A.Conservative	3.034648	.998533	5515.6	59.678638	35.694762	650.381211		.446702
G04	201322P9_G	G	A.Conservative	3.699129	.997631	6445.3	56.186139	51.987503	728.43657		.40065
G04	201694P4_G	G	A.Conservative	2.873841	.994751	5337.5	108.37341	84.043152	576.683757		.40065
G04	208825P7_G	G	A.Conservative	4.188609	.999369	7129.7	26.786112	29.152022	711.976638		.40065
G04	209189P2_G	G	A.Conservative	3.701753	.997661	6277.1	128.747642	115.979255	709.687168		.40065
G04	210090P15_G	G	A.Conservative	2.876674	.997185	5515.6	56.062018	44.730617	593.706726		.40065
G05	201322P9_G	G	A.Conservative	4.08399	.998676	6445.3	23.12038	16.876204	669.201914		.459399
G05	201694P4_G	G	A.Conservative	3.616145	.995552	5337.5	72.956477	43.113283	500.583382		.459399
G05	208825P7_G	G	A.Conservative	5.07771	.999004	7129.7	11.048228	19.79242	677.148227		.459399
G05	209189P2_G	G	A.Conservative	4.095423	.995838	6277.1	84.571676	59.804598	651.78165		.459399
G05	210090P15_G	G	A.Conservative	3.662742	.997257	5515.6	44.637207	27.302247	519.201188		.459399
G06	201322P9_G	G	A.Conservative	-.222783	.994942	6445.3	9.853241	14.668437	694.862833		.2658
G06	201694P4_G	G	A.Conservative	-.754012	.989217	5337.5	24.214385	29.840573	501.138849		.2658
G06	208825P7_G	G	A.Conservative	-.59977	.996792	7129.7	3.743642	13.687013	514.885816		.2658
G06	209189P2_G	G	A.Conservative	-.213453	.994617	6277.1	34.125493	49.389083	678.945285		.2658
G06	210090P15_G	NOCALL	D.Low Probability	.737843	.994282	5515.6	24.597099	12.285782	599.186693		.685913
G07	201322P9_G	G	A.Conservative	2.809467	.995752	6445.3	27.50194	26.03195	703.866488		.382464
G07	201694P4_G	G	A.Conservative	2.436534	.999313	5337.5	50.049374	39.350188	560.430154		.382464
G07	208825P7_G	G	A.Conservative	3.345413	.997912	7129.7	13.787287	20.277049	653.920966		.382464
G07	209189P2_G	G	A.Conservative	2.812424	.994455	6277.1	60.444024	55.6299	684.693618		.382464
G07	210090P15_G	G	A.Conservative	2.442846	.90919	5515.6	11.317637	9.169528	579.331219		.382464
G08	201322P9_G	G	A.Conservative	3.649189	.996786	6445.3	43.451435	27.329039	689.769855		.447566
G08	201694P4_G	G	A.Conservative	2.684744	.99872	5337.5	121.685627	62.436841	580.104481		.447566
G08	208825P7_G	G	A.Conservative	4.377186	.998809	7129.7	19.836042	22.809624	684.233832		.447566
G08	209189P2_G	G	A.Conservative	3.649218	.997389	6277.1	121.919095	74.333458	670.173325		.447566
G08	210090P15_G	NOCALL	D.Low Probability	2.391166	.993222	5515.6	53.790494	12.678369	607.096265		1.290391
G09	201322P9_G	G	A.Conservative	4.781468	.998287	6445.3	46.288277	36.468339	697.858901		.464484
G09	201694P4_G	G	A.Conservative	3.924326	.994052	5337.5	126.30703	83.710684	574.302099		.464484
G09	208825P7_G	G	A.Conservative	5.181696	.996678	7129.7	24.624385	26.194211	762.696713		.464484
G09	209189P2_G	G	A.Conservative	4.784741	.996429	6277.1	109.693221	84.177192	680.14953		.464484
G09	210090P15_G	G	A.Conservative	3.932423	.995847	5515.6	40.405822	27.532818	598.790162		.464484
G10	201322P9_G	G	A.Conservative	3.280621	.99586	6445.3	52.836564	38.752487	699.544113		.420546
G10	201694P4_G	G	A.Conservative	2.471354	.995229	5337.5	144.697113	88.064182	568.980274		.420546
G10	208825P7_G	G	A.Conservative	4.036511	.998996	7129.7	24.724627	24.757599	719.045567		.420546
G10	209189P2_G	G	A.Conservative	3.282186	.997791	6277.1	136.612557	97.373609	680.286761		.420546
G10	210090P15_G	NOCALL	D.Low Probability	2.107602	.991417	5515.6	69.445791	18.185897	593.077634		1.007689
G11	201322P9_G	G	A.Conservative	5.039455	.995265	6445.3	38.738571	31.210072	711.640007		.446061
G11	201694P4_G	G	A.Conservative	4.353895	.997182	5337.5	125.028222	83.786117	608.1602		.446061
G11	208825P7_G	G	A.Conservative	6.050057	.999188	7129.7	18.254914	25.082188	826.950393		.446061
G11	209189P2_G	G	A.Conservative	5.042	.997539	6277.1	108.643323	85.12109	691.960762		.446061
G11	210090P15_G	G	A.Conservative	4.376246	.996947	5515.6	41.305427	28.516384	633.855235		.446061
G12	201322P9_G	G	A.Conservative	3.607871	.997466	6445.3	28.364256	22.70273	606.723095		.519821
G12	201694P4_G	G	A.Conservative	3.313529	.993688	5337.5	17.912673	11.833999	464.011068		.519821
G12	208825P7_G	G	A.Conservative	3.731831	.998158	7129.7	21.077198	24.217776	684.911166		.519821
G12	209189P2_G	G	A.Conservative	3.619092	.999266	6277.1	47.101794	36.643211	587.686988		.519821
G12	210090P15_G	G	A.Conservative	3.303187	.948027	5515.6	13.959045	9.518682	461.477239		.519821
G13	201322P9_G	G	A.Conservative	3.058324	.998552	6445.3	32.553445	30.572588	726.45061		.395844
G13	201694P4_G	G	A.Conservative	2.524573	.998355	5337.5	82.172315	63.804825	610.163915		.395844
G13	208825P7_G	G	A.Conservative	4.010683	.99861	7129.7	14.834989	22.8895	705.880165		.395844
G13	209189P2_G	G	A.Conservative	3.053749	.994698	6277.1	82.792234	75.561905	704.693383		.395844
G13	210090P15_G	NOCALL	D.Low Probability	1.830849	.99499	5515.6	30.32535	9.883303	580.719326		.941488
G14	201322P9_G	G	A.Conservative	3.529989	.998163	6445.3	64.508268	42.131395	693.117613		.459087
G14	201694P4_G	G	A.Conservative	2.950052	.993731	5337.5	173.602028	92.816272	585.737235		.459087
G14	208825P7_G	G	A.Conservative	4.616791	.998494	7129.7	23.533338	23.758667	695.771068		.459087
G14	209189P2_G	G	A.Conservative	3.531324	.996565	6277.1	183.540482	116.273274	674.767772		.459087
G14	210090P15_G	NOCALL	D.Low Probability	2.486197	.992813	5515.6	99.424756	18.008094	593.22226		1.345145
G15	201322P9_G	G	A.Conservative	2.917661	.996132	6445.3	40.272736	32.915855	757.369253		.408474
G15	201694P4_G	G	A.Conservative	1.644826	.994593	5337.5	106.820552	73.320082	615.07494		.408474
G15	208825P7_G	G	A.Conservative	3.585317	.998592	7129.7	22.905925	24.323757	732.922323		.408474
G15	209189P2_G	G	A.Conservative	2.919212	.998048	6277.1	98.879502	78.681312	736.069898		.408474
G15	210090P15_G	NOCALL	D.Low Probability	2.426392	.98945	5515.6	50.370886	15.443841	607.025991		1.036157
G16	201322P9_G	G	A.Conservative	3.25382	.996129	6445.3	36.454753	32.058871	722.383603		.416766
G16	201694P4_G	G	A.Conservative	2.426967	.999008	5337.5	128.180599	94.162519	620.191576		.416766
G16	208825P7_G	G	A.Conservative	3.814751	.997729	7129.7	13.920359	17.097669	695.004506		.416766
G16	209189P2_G	G	A.Conservative	3.254542	.996267	6277.1	121.593674	104.056391	702.73172		.416766
G16	210090P15_G	NOCALL	D.Low Probability	2.379717	.996148	5515.6	77.808606	17.060541	610.990036		1.201376
G17	201322P9_G	G	A.Conservative	4.004899	.995141	6445.3	43.566833	27.458722	726.006667		.469978
G17	201694P4_G	G	A.Conservative	3.373098	.993154	5337.5	132.756946	69.788775	583.873831		.469978
G17	208825P7_G	G	A.Conservative	4.77698	.999786	7129.7	16.645553	18.806593	760.715881		.469978
G17	209189P2_G	G	A.Conservative	4.007862	.996649	6277.1	139.68035	85.605703	706.756945		.469978
G17	210090P15_G	G	A.Conservative	3.374904	.995187	5515.6	28.345451	15.336183	605.02441		.469978
G18	201322P9_G	G	A.Conservative	1.937634	.995399	6445.3	26.237388	19.331188	655.712231		.403126
G18	201694P4_G	G	A.Conservative	1.198513	.996581	5337.5	86.135321	52.008613	552.097384		.403126
G18	208825P7_G	G	A.Conservative	2.71566	.998361	7129.7	12.541368	19.449255	691.326622		.403126
G18	209189P2_G	G	A.Conservative	1.936584	.996006	6277.1	83.978915	60.023564	636.816258		.403126
G18	210090P15_G	G	A.Conservative	1.220539	.992827	5515.6	30.203751	18.828047	578.252603		.403126
G19	201322P9_G	G	A.Conservative	4.346247	.995896	6445.3	26.60009	23.039945	685.534925		.422457
G19	201694P4_G	G	A.Conservative	3.725187	.999358	5337.5	78.646011	56.567288	583.235839		.422457
G19	208825P7_G	G	A.Conservative	5.140076	.998388	7129.7	11.307251	11.097798	658.981932		.422457
G19	209189P2_G	G	A.Conservative	4.34834	.997534	6277.1	81.807739	68.898684	666.308793		.422457
G19	210090P15_G	G	A.Conservative	3.709385	.994779	5515.6	20.984847	15.554564	600.256826		.422457
G20	201322P9_G	G	A.Conservative	2.743213	.997673	6445.3	34.98259	23.401706	711.34971		.421811
G20	201694P4_G	G	A.Conservative	1.884598	.996417	5337.5	104.890985	57.349447	594.205205		.421811
G20	208825P7_G	G	A.Conservative	3.848081	.99722	7129.7	13.476749	18.149128	632.789094		.421811
G20	209189P2_G	G	A.Conservative	2.742704	.997014	6277.1	112.192488	72.772141	691.663496		.421811
G20	210090P15_G	G	A.Conservative	1.868853	.998306	5515.6	40.70101	22.982737	617.050036		.421811
G21	201322P9_G	G	A.Conservative	4.147782	.998409	6445.3	47.410918	28.894738	663.666631		.503958
G21	201694P4_G	G	A.Conservative	3.211135	.991451	5337.5	128.437755	64.576885	547.670842		.503958
G21	208825P7_G	G	A.Conservative	4.997529	.999001	7129.7	23.015949	30.842903	684.321858		.503958
G21	209189P2_G	G	A.Conservative	4.149208	.994819	6277.1	123.490332	73.082062	645.944186		.503958
G21	210090P15_G	G	A.Conservative	3.22293	.995619	5515.6	29.792106	15.444836	572.829914		.503958
G22	201322P9_G	G	A.Conservative	3.376168	.999001	6445.3	38.497038	32.928478	743.456069		.421037
G22	201694P4_G	G	A.Conservative	2.377729	.992126	5337.5	100.768925	71.408137	595.22367		.421037
G22	208825P7_G	G	A.Conservative	4.197119	.99982	7129.7	16.185322	19.251753	746.398401		.421037
G22	209189P2_G	G	A.Conservative	3.379253	.998223	6277.1	103.966478	86.437277	722.96153		.421037
G22	210090P15_G	NOCALL	D.Low Probability	2.489411	.997451	5515.6	75.496218	17.500108	605.067008		1.204275
G23	201322P9_G	G	A.Conservative	4.062165	.995986	6445.3	58.276549	47.484586	692.90087		.385145
G23	201694P4_G	G	A.Conservative	2.957593	.998397	5337.5	94.081529	63.704489	598.075114		.385145
G23	208825P7_G	G	A.Conservative	4.989575	.999718	7129.7	27.889749	31.676997	698.506631		.385145
G23	209189P2_G	G	A.Conservative	4.054618	.996986	6277.1	73.075622	57.878855	698.553943		.385145
G23	210090P15_G	NOCALL	D.Low Probability	2.775161	.990373	5515.6	44.658788	10.913219	585.929102		1.041179
G24	201322P9_G	G	A.Conservative	2.5974	.833144	6445.3	14.466114	8.36234	659.895494		.698519
G24	201694P4_G	NOCALL	D.Low Probability	2.191142	.9938	5337.5	17.28172	6.649218	510.179514		.769281
G24	208825P7_G	NOCALL	I.Bad Spectrum	0	0	0	0	0	0		0
G24	209189P2_G	G	A.Conservative	2.041357	.996732	6277.1	10.844707	14.302749	616.300915		.315237
G24	210090P15_G	NOCALL	D.Low Probability	2.212871	.543537	5515.6	8.303964	3.323456	516.669816		.769281
H01	201322P9_G	G	A.Conservative	-.110229	.997579	6445.3	40.369839	40.84582	653.951992		.385997
H01	201694P4_G	G	A.Conservative	-.007134	.997305	5337.5	53.235307	45.402054	521.553545		.385997
H01	208825P7_G	G	A.Conservative	.258212	.99972	7129.7	25.79064	31.435222	669.518481		.385997
H01	209189P2_G	G	A.Conservative	-.108332	.993665	6277.1	58.817421	57.990451	635.918143		.385997
H01	210090P15_G	G	A.Conservative	-.010789	.99748	5515.6	22.122274	19.395345	538.834154		.385997
H02	201322P9_G	G	A.Conservative	1.441507	.997077	6445.3	76.006861	54.281589	707.722438		.404873
H02	201694P4_G	G	A.Conservative	.640468	.993001	5337.5	31.296651	18.385302	585.177843		.404873
H02	208825P7_G	G	A.Conservative	2.226175	.998582	7129.7	40.163511	32.460313	680.554956		.404873
H02	209189P2_G	G	A.Conservative	1.539502	.994985	6277.1	44.961955	31.163936	675.56822		.404873
H02	210090P15_G	NOCALL	I.Bad Spectrum	0	0	0	0	0	0		0
H03	201322P9_G	G	A.Conservative	3.19096	.995354	6445.3	44.865994	29.203607	665.606567		.478781
H03	201694P4_G	G	A.Conservative	2.401694	.994334	5337.5	97.392674	52.395081	571.525766		.478781
H03	208825P7_G	G	A.Conservative	3.568752	.997275	7129.7	21.982165	17.174676	668.864199		.478781
H03	209189P2_G	G	A.Conservative	3.185919	.998032	6277.1	92.71755	58.619527	646.165647		.478781
H03	210090P15_G	G	A.Conservative	2.406745	.996414	5515.6	34.869719	19.339955	586.44872		.478781
H04	201322P9_G	G	A.Conservative	1.523434	.99909	6445.3	30.577019	27.496324	648.322037		.389929
H04	201694P4_G	G	A.Conservative	.776236	.989862	5337.5	62.679215	46.435561	537.812825		.389929
H04	208825P7_G	G	A.Conservative	2.099959	.998993	7129.7	14.951177	25.266537	725.482911		.389929
H04	209189P2_G	G	A.Conservative	1.524053	.998016	6277.1	73.850764	64.49728	631.540732		.389929
H04	210090P15_G	NOCALL	D.Low Probability	1.04317	.995938	5515.6	55.247869	14.551529	576.908015		1.089279
H05	201322P9_G	G	A.Conservative	2.869551	.996478	6445.3	40.671492	29.666571	718.472013		.436819
H05	201694P4_G	G	A.Conservative	2.49705	.998668	5337.5	102.677721	60.700714	566.143639		.436819
H05	208825P7_G	G	A.Conservative	3.182912	.99818	7129.7	19.41328	25.602351	745.790315		.436819
H05	209189P2_G	G	A.Conservative	2.868118	.995035	6277.1	112.199187	79.28613	693.329062		.436819
H05	210090P15_G	G	A.Conservative	2.501538	.998686	5515.6	55.830399	34.150137	588.397218		.436819
H06	201322P9_G	G	A.Conservative	1.132682	.997878	6445.3	13.022505	11.307323	681.528933		.390943
H06	201694P4_G	G	A.Conservative	.559765	.998762	5337.5	50.417573	34.616648	571.781864		.390943
H06	208825P7_G	G	A.Conservative	2.290915	.998082	7129.7	6.154477	14.65109	751.983234		.390943
H06	209189P2_G	G	A.Conservative	1.133605	.995816	6277.1	60.978271	51.138485	663.393009		.390943
H06	210090P15_G	G	A.Conservative	.529309	.999206	5515.6	49.097098	35.040872	591.010355		.390943
H07	201322P9_G	G	A.Conservative	.712286	.999064	6445.3	40.433403	34.13591	738.722674		.415189
H07	201694P4_G	G	A.Conservative	.337854	.995361	5337.5	84.741559	58.936592	597.407292		.415189
H07	208825P7_G	G	A.Conservative	1.456288	.998386	7129.7	18.341081	19.696178	701.181639		.415189
H07	209189P2_G	G	A.Conservative	.714301	.997493	6277.1	93.81389	76.920338	719.41347		.415189
H07	210090P15_G	G	A.Conservative	.341484	.996996	5515.6	40.889366	29.345019	619.179726		.415189
H08	201322P9_G	G	A.Conservative	2.901217	.99784	6445.3	63.550199	32.509926	665.396417		.494298
H08	201694P4_G	G	A.Conservative	2.354846	.997207	5337.5	135.093941	56.4864	567.619722		.494298
H08	208825P7_G	G	A.Conservative	3.771556	.999275	7129.7	31.175854	23.428578	720.630942		.494298
H08	209189P2_G	G	A.Conservative	2.89738	.997142	6277.1	146.268303	72.535618	646.149589		.494298
H08	210090P15_G	G	A.Conservative	2.353503	.998023	5515.6	63.570734	27.446449	589.937167		.494298
H09	201322P9_G	G	A.Conservative	3.155627	.998544	6445.3	48.017824	30.579334	672.427245		.471381
H09	201694P4_G	G	A.Conservative	2.379759	.987615	5337.5	117.918705	61.002613	563.716768		.471381
H09	208825P7_G	G	A.Conservative	3.986855	.99916	7129.7	24.516178	21.827558	679.233578		.471381
H09	209189P2_G	G	A.Conservative	3.153298	.995859	6277.1	119.780247	73.912595	654.638363		.471381
H09	210090P15_G	NOCALL	D.Low Probability	2.002699	.993842	5515.6	61.644789	12.09565	555.277878		1.198156
H10	201322P9_G	G	A.Conservative	3.038724	.99539	6445.3	30.503483	24.16018	637.416841		.439134
H10	201694P4_G	G	A.Conservative	2.201241	.998026	5337.5	93.739711	61.361111	545.306654		.439134
H10	208825P7_G	G	A.Conservative	3.476588	.995966	7129.7	13.301221	13.256727	643.12344		.439134
H10	209189P2_G	G	A.Conservative	3.03867	.99261	6277.1	100.792917	77.564046	620.244084		.439134
H10	210090P15_G	G	A.Conservative	2.203641	.995876	5515.6	28.61878	19.319382	567.9173		.439134
H11	201322P9_G	G	A.Conservative	3.181162	.997146	6445.3	45.232519	29.162624	702.109162		.461684
H11	201694P4_G	G	A.Conservative	2.548751	.993198	5337.5	120.692236	63.782231	539.452834		.461684
H11	208825P7_G	G	A.Conservative	3.899099	.998392	7129.7	21.543783	18.162456	664.579734		.461684
H11	209189P2_G	G	A.Conservative	3.181572	.996898	6277.1	112.346895	70.268998	683.395307		.461684
H11	210090P15_G	NOCALL	D.Low Probability	1.824905	.870678	5515.6	22.452744	5.370655	572.291535		1.054636
H12	201322P9_G	G	A.Conservative	3.86383	.995156	6445.3	31.501239	23.555538	650.714125		.453975
H12	201694P4_G	G	A.Conservative	2.913181	.995288	5337.5	113.652255	70.263651	563.598298		.453975
H12	208825P7_G	G	A.Conservative	4.493736	.998391	7129.7	14.359191	23.07852	632.300561		.453975
H12	209189P2_G	G	A.Conservative	3.857684	.99497	6277.1	115.182952	83.68098	626.156878		.453975
H12	210090P15_G	G	A.Conservative	2.91489	.992857	5515.6	27.152202	17.308923	578.987889		.453975
H13	201322P9_G	G	A.Conservative	2.0736	.997538	6445.3	50.460409	37.58348	677.184304		.477648
H13	201694P4_G	G	A.Conservative	1.802976	.99819	5337.5	109.001953	66.588144	544.875427		.477648
H13	208825P7_G	G	A.Conservative	2.530938	.997765	7129.7	25.468008	24.132178	705.034115		.477648
H13	209189P2_G	G	A.Conservative	2.080434	.997439	6277.1	126.030071	91.098147	663.293772		.477648
H13	210090P15_G	G	A.Conservative	1.802564	.997342	5515.6	28.15996	17.766101	565.853514		.477648
H14	201322P9_G	G	A.Conservative	2.263684	.998541	6445.3	56.54719	45.833187	722.444729		.436467
H14	201694P4_G	G	A.Conservative	1.620056	.99576	5337.5	153.80725	104.039972	623.989141		.436467
H14	208825P7_G	G	A.Conservative	2.844098	.998377	7129.7	24.522918	22.247218	690.568207		.436467
H14	209189P2_G	G	A.Conservative	2.265028	.996348	6277.1	139.688694	110.153318	703.153425		.436467
H14	210090P15_G	G	A.Conservative	1.635786	.996081	5515.6	47.320831	32.954028	652.58958		.436467
H15	201322P9_G	G	A.Conservative	2.380926	.996515	6445.3	37.254674	29.884644	686.193271		.424183
H15	201694P4_G	G	A.Conservative	1.801807	.996108	5337.5	134.14795	88.456301	615.471272		.424183
H15	208825P7_G	G	A.Conservative	3.909095	.998437	7129.7	14.73058	19.347163	633.952271		.424183
H15	209189P2_G	G	A.Conservative	2.377326	.998442	6277.1	108.585287	84.562625	666.59031		.424183
H15	210090P15_G	G	A.Conservative	1.809499	.996985	5515.6	40.855419	27.807424	640.703525		.424183
H16	201322P9_G	G	A.Conservative	2.466987	.997465	6445.3	34.281336	25.588538	742.495049		.434923
H16	201694P4_G	G	A.Conservative	1.86093	.996171	5337.5	116.003714	70.433408	622.621673		.434923
H16	208825P7_G	G	A.Conservative	3.217206	.998718	7129.7	13.182666	21.529224	668.366725		.434923
H16	209189P2_G	G	A.Conservative	2.46801	.997103	6277.1	112.164169	81.155152	721.634896		.434923
H16	210090P15_G	G	A.Conservative	1.866368	.996618	5515.6	48.83704	30.660853	649.876569		.434923
H17	201322P9_G	G	A.Conservative	1.909693	.998436	6445.3	29.746946	26.61963	683.879443		.406865
H17	201694P4_G	G	A.Conservative	1.416127	.996153	5337.5	80.527608	58.409561	584.727836		.406865
H17	208825P7_G	G	A.Conservative	2.442668	.998655	7129.7	13.896228	19.461812	749.798138		.406865
H17	209189P2_G	G	A.Conservative	1.912721	.996498	6277.1	84.603326	73.376738	666.503888		.406865
H17	210090P15_G	G	A.Conservative	1.412596	.991096	5515.6	16.195844	12.159675	605.051963		.406865
H18	201322P9_G	G	A.Conservative	-1.198364	.996191	6445.3	17.103561	15.989065	617.683237		.446644
H18	201694P4_G	G	A.Conservative	-.819932	.963415	5337.5	4.194642	9.648144	407.528977		.318763
H18	208825P7_G	G	A.Conservative	-1.133507	.998659	7129.7	7.865516	18.898121	646.532068		.446644
H18	209189P2_G	G	A.Conservative	-.761234	.998206	6277.1	6.092495	14.893406	555.736985		.318763
H18	210090P15_G	G	A.Conservative	-1.385305	.989132	5515.6	13.366136	10.429888	465.237646		.446644
H19	201322P9_G	G	A.Conservative	1.98829	.998302	6445.3	47.486444	38.823916	705.408754		.426423
H19	201694P4_G	G	A.Conservative	1.559248	.996314	5337.5	133.331909	90.269085	601.559428		.426423
H19	208825P7_G	G	A.Conservative	2.417456	.998044	7129.7	22.66864	20.829892	694.133363		.426423
H19	209189P2_G	G	A.Conservative	1.989686	.996369	6277.1	130.067195	103.344071	685.193825		.426423
H19	210090P15_G	G	A.Conservative	1.552936	.997759	5515.6	45.27759	31.602667	625.238898		.426423
H20	201322P9_G	G	A.Conservative	2.793594	.99372	6445.3	51.955095	30.425188	674.255933		.506007
H20	201694P4_G	G	A.Conservative	2.218888	.992082	5337.5	146.772887	69.219594	572.019366		.506007
H20	208825P7_G	G	A.Conservative	3.661831	.996949	7129.7	19.507488	19.478319	662.248095		.506007
H20	209189P2_G	G	A.Conservative	2.796111	.994392	6277.1	140.29869	79.514471	656.569562		.506007
H20	210090P15_G	G	A.Conservative	2.214789	.994151	5515.6	35.610609	17.392506	589.458959		.506007
H21	201322P9_G	G	A.Conservative	.978021	.998626	6445.3	30.521334	29.346347	713.975086		.389673
H21	201694P4_G	G	A.Conservative	.425521	.992128	5337.5	70.113005	54.81036	604.837029		.389673
H21	208825P7_G	G	A.Conservative	1.969476	.998823	7129.7	13.147588	21.078295	719.681722		.389673
H21	209189P2_G	G	A.Conservative	.98049	.997594	6277.1	90.725124	84.587782	695.021602		.389673
H21	210090P15_G	G	A.Conservative	.411922	.995965	5515.6	20.45622	16.545114	631.169966		.389673
H22	201322P9_G	G	A.Conservative	2.111686	.998959	6445.3	56.009651	38.229236	690.225149		.433002
H22	201694P4_G	G	A.Conservative	1.362416	.995899	5337.5	138.869145	77.93403	551.012201		.433002
H22	208825P7_G	G	A.Conservative	2.519375	.998802	7129.7	27.946948	23.717603	746.139721		.433002
H22	209189P2_G	G	A.Conservative	2.10979	.998042	6277.1	146.234278	96.868961	671.53662		.433002
H22	210090P15_G	G	A.Conservative	1.351569	.99384	5515.6	34.165737	19.783479	575.034994		.433002
H23	201322P9_G	G	A.Conservative	2.713155	.996981	6445.3	39.350993	34.069175	653.57253		.377493
H23	201694P4_G	G	A.Conservative	2.210731	.996841	5337.5	58.18936	40.703872	562.922376		.377493
H23	208825P7_G	G	A.Conservative	3.207186	.997817	7129.7	19.528585	19.681395	630.456876		.377493
H23	209189P2_G	G	A.Conservative	2.655	.995559	6277.1	37.469943	31.4181	634.995128		.377493
H23	210090P15_G	NOCALL	I.Bad Spectrum	0	0	0	0	0	0		0
H24	201322P9_G	G	A.Conservative	1.365555	.982163	6445.3	9.083971	9.889031	611.594237		.317291
H24	201694P4_G	NOCALL	D.Low Probability	.465169	.972986	5337.5	17.727841	6.8341	420.205802		.759227
H24	208825P7_G	G	C.Aggressive	1.135232	.837429	7129.7	9.610737	5.073179	707.794606		.759227
H24	209189P2_G	NOCALL	D.Low Probability	1.149185	.997496	6277.1	55.398712	25.206417	555.731321		.759227
H24	210090P15_G	NOCALL	D.Low Probability	.489976	.599637	5515.6	9.19473	3.658636	426.1733		.759227
I01	201322P9_G	G	A.Conservative	4.119817	.998996	6445.3	31.635398	24.345019	653.004198		.456849
I01	201694P4_G	G	A.Conservative	3.760838	.99868	5337.5	65.176054	41.488903	512.85451		.456849
I01	208825P7_G	G	A.Conservative	4.40436	.999514	7129.7	16.752097	22.628742	692.047701		.456849
I01	209189P2_G	G	A.Conservative	4.121836	.995402	6277.1	73.402393	54.888555	636.579462		.456849
I01	210090P15_G	NOCALL	D.Low Probability	2.495634	.746115	5515.6	14.048089	4.608761	517.910786		.944927
I02	201322P9_G	G	A.Conservative	3.177641	.995566	6445.3	31.985208	28.904318	645.060733		.368477
I02	201694P4_G	NOCALL	D.Low Probability	2.102639	.988927	5337.5	52.228288	17.87314	586.156134		.834368
I02	208825P7_G	G	A.Conservative	3.959868	.998471	7129.7	14.533813	22.33083	692.00048		.368477
I02	209189P2_G	G	A.Conservative	3.101183	.996303	6277.1	16.413239	14.320127	700.142218		.368477
I02	210090P15_G	NOCALL	D.Low Probability	1.991159	.294004	5515.6	5.322259	1.882052	582.301485		.834368
I03	201322P9_G	G	A.Conservative	3.687005	.999527	6445.3	46.885527	42.593708	706.060452		.394293
I03	201694P4_G	G	A.Conservative	2.916387	.991392	5337.5	83.874571	60.668056	544.159311		.394293
I03	208825P7_G	G	A.Conservative	4.41173	.99966	7129.7	21.418279	29.454826	701.875347		.394293
I03	209189P2_G	G	A.Conservative	3.686467	.996276	6277.1	90.02228	79.074519	686.716905		.394293
I03	210090P15_G	G	A.Conservative	2.912436	.996203	5515.6	32.366967	24.310114	566.731029		.394293
I04	201322P9_G	G	A.Conservative	3.563767	.996044	6445.3	19.508764	22.479454	733.132149		.312854
I04	201694P4_G	G	A.Conservative	2.950018	.999228	5337.5	40.954647	38.184046	544.222654		.312854
I04	208825P7_G	G	A.Conservative	3.860809	.998956	7129.7	7.414891	19.022322	743.269999		.312854
I04	209189P2_G	G	A.Conservative	3.562548	.998788	6277.1	44.548396	49.738779	712.418886		.312854
I04	210090P15_G	G	A.Conservative	2.96483	.983619	5515.6	10.225657	9.870886	565.059251		.312854
I05	201322P9_G	G	A.Conservative	6.668489	.980393	6445.3	8.322532	9.833714	598.387867		.338126
I05	201694P4_G	G	A.Conservative	5.694941	.994324	5337.5	24.748011	23.817928	556.073734		.338126
I05	208825P7_G	G	A.Conservative	5.535499	.998227	7129.7	4.208668	10.777621	494.244903		.338126
I05	209189P2_G	G	A.Conservative	6.678813	.996808	6277.1	16.717865	21.479583	585.02724		.338126
I05	210090P15_G	NOCALL	D.Low Probability	4.594256	.835416	5515.6	10.37816	5.059487	559.788322		.725618
I06	201322P9_G	G	A.Conservative	3.684045	.996935	6445.3	17.578213	19.167591	669.505342		.374434
I06	201694P4_G	G	A.Conservative	2.480805	.99315	5337.5	39.360871	35.148453	539.234474		.374434
I06	208825P7_G	G	A.Conservative	4.289337	.999433	7129.7	12.133025	20.769449	729.69304		.374434
I06	209189P2_G	G	A.Conservative	3.700519	.99637	6277.1	53.593471	56.739914	653.976297		.374434
I06	210090P15_G	G	A.Conservative	2.475279	.909086	5515.6	9.885258	9.123501	557.254944		.374434
I07	201322P9_G	G	A.Conservative	4.662292	.99891	6445.3	42.259277	30.311449	668.478533		.446225
I07	201694P4_G	G	A.Conservative	4.599009	.996508	5337.5	93.421057	54.398045	530.343558		.446225
I07	208825P7_G	G	A.Conservative	4.824417	.998627	7129.7	20.915665	21.002107	617.14721		.446225
I07	209189P2_G	G	A.Conservative	4.665997	.997391	6277.1	87.953153	61.131686	649.460884		.446225
I07	210090P15_G	G	A.Conservative	4.586311	.998014	5515.6	43.7624	26.35846	545.809243		.446225
I08	201322P9_G	G	A.Conservative	4.525741	.997195	6445.3	54.57097	44.014936	732.322242		.437334
I08	201694P4_G	G	A.Conservative	3.642662	.995775	5337.5	111.394025	74.46669	607.561163		.437334
I08	208825P7_G	G	A.Conservative	5.414297	.999587	7129.7	27.582176	28.479247	778.342192		.437334
I08	209189P2_G	G	A.Conservative	4.527978	.998171	6277.1	104.906725	82.243927	713.578025		.437334
I08	210090P15_G	G	A.Conservative	3.644075	.993713	5515.6	32.416082	22.337078	629.838657		.437334
I09	201322P9_G	G	A.Conservative	3.759822	.998032	6445.3	47.444611	29.899736	713.622532		.465262
I09	201694P4_G	G	A.Conservative	2.850808	.994413	5337.5	147.259491	76.593271	596.063445		.465262
I09	208825P7_G	G	A.Conservative	5.002193	.999802	7129.7	21.078148	24.03702	703.837575		.465262
I09	209189P2_G	G	A.Conservative	3.761317	.997003	6277.1	136.788375	83.704207	694.888993		.465262
I09	210090P15_G	NOCALL	D.Low Probability	2.930726	.987023	5515.6	73.311782	14.043311	574.320199		1.248179
I10	201322P9_G	G	A.Conservative	2.733319	.995764	6445.3	15.85753	18.719854	667.251314		.325075
I10	201694P4_G	G	A.Conservative	1.889696	.996946	5337.5	29.149502	28.302955	594.201076		.325075
I10	208825P7_G	G	A.Conservative	3.489992	.996848	7129.7	6.763224	16.329899	669.742538		.325075
I10	209189P2_G	G	A.Conservative	2.728464	.996355	6277.1	46.099287	52.856069	647.409577		.325075
I10	210090P15_G	NOCALL	D.Low Probability	2.494525	.985666	5515.6	27.85921	7.734587	575.131641		.924007
I11	201322P9_G	G	A.Conservative	5.227943	.995604	6445.3	35.859972	23.496808	703.675385		.454094
I11	201694P4_G	G	A.Conservative	4.130136	.995845	5337.5	96.452036	51.613935	596.418603		.454094
I11	208825P7_G	G	A.Conservative	6.356512	.998949	7129.7	17.016467	19.420019	683.468743		.454094
I11	209189P2_G	G	A.Conservative	5.225059	.998393	6277.1	105.826907	67.238136	684.012087		.454094
I11	210090P15_G	NOCALL	D.Low Probability	3.22205	.992189	5515.6	79.048512	19.080755	593.776525		1.15031
I12	201322P9_G	G	A.Conservative	3.840582	.997347	6445.3	13.682335	15.500249	626.061972		.333193
I12	201694P4_G	G	A.Conservative	3.525029	.996621	5337.5	23.840074	24.306681	490.089942		.333193
I12	208825P7_G	G	A.Conservative	5.254344	.998938	7129.7	7.314649	25.660179	700.951061		.333193
I12	209189P2_G	G	A.Conservative	3.845754	.997485	6277.1	25.734711	28.303241	613.594877		.333193
I12	210090P15_G	G	A.Conservative	3.495414	.997152	5515.6	11.695583	11.468123	506.753913		.333193
I13	201322P9_G	G	A.Conservative	2.733766	.997715	6445.3	31.305855	31.986875	754.409435		.370789
I13	201694P4_G	G	A.Conservative	1.925542	.998577	5337.5	85.289899	68.647914	602.110762		.370789
I13	208825P7_G	G	A.Conservative	2.999526	.99925	7129.7	13.314064	16.871928	761.933767		.370789
I13	209189P2_G	G	A.Conservative	2.733965	.997786	6277.1	78.228583	77.194277	733.786698		.370789
I13	210090P15_G	NOCALL	I.Bad Spectrum	0	0	0	0	0	0		0
I14	201322P9_G	G	A.Conservative	4.862158	.996581	6445.3	39.228995	22.154612	693.764346		.490516
I14	201694P4_G	G	A.Conservative	3.963903	.997264	5337.5	120.217697	56.016178	556.965553		.490516
I14	208825P7_G	G	A.Conservative	5.65852	.998347	7129.7	13.59965	25.058751	637.638873		.490516
I14	209189P2_G	G	A.Conservative	4.862442	.996598	6277.1	133.157882	73.008081	673.97362		.490516
I14	210090P15_G	NOCALL	D.Low Probability	3.010762	.675029	5515.6	19.966998	4.152526	581.51716		1.264621
I15	201322P9_G	G	A.Conservative	4.48883	.994761	6445.3	52.719501	50.307239	697.276715		.391642
I15	201694P4_G	G	A.Conservative	3.494009	.991513	5337.5	129.655558	103.640822	568.076351		.391642
I15	208825P7_G	G	A.Conservative	5.169228	.99919	7129.7	25.343949	37.238133	688.411569		.391642
I15	209189P2_G	G	A.Conservative	4.491713	.997926	6277.1	136.86322	127.14408	678.652283		.391642
I15	210090P15_G	NOCALL	D.Low Probability	3.247292	.990923	5515.6	86.58207	22.276303	576.079887		1.087136
I16	201322P9_G	G	A.Conservative	3.905376	.992203	6445.3	25.029012	22.877228	695.287113		.366267
I16	201694P4_G	G	A.Conservative	2.933331	.998255	5337.5	67.152897	50.765969	593.541814		.366267
I16	208825P7_G	G	A.Conservative	5.061676	.999612	7129.7	12.017631	22.500643	795.168514		.366267
I16	209189P2_G	G	A.Conservative	3.900915	.997326	6277.1	58.741612	52.165626	683.202061		.366267
I16	210090P15_G	NOCALL	D.Low Probability	2.777258	.995581	5515.6	32.017045	10.118041	612.453113		.910512
I17	201322P9_G	G	A.Conservative	3.419158	.997298	6445.3	13.684944	16.634782	631.579686		.319272
I17	201694P4_G	G	A.Conservative	2.769648	.996856	5337.5	24.160508	26.520264	553.545375		.319272
I17	208825P7_G	G	A.Conservative	4.046165	.998082	7129.7	5.758979	26.971601	738.526009		.319272
I17	209189P2_G	G	A.Conservative	3.414259	.998754	6277.1	26.725965	31.452341	612.882418		.319272
I17	210090P15_G	NOCALL	D.Low Probability	2.107805	.990135	5515.6	26.989399	11.706169	602.317541		.744462
I18	201322P9_G	G	A.Conservative	2.848955	.999309	6445.3	26.858655	19.635624	667.321604		.512851
I18	201694P4_G	G	A.Conservative	3.829339	.998382	5337.5	9.848912	12.135529	514.623467		.322251
I18	208825P7_G	G	A.Conservative	3.133824	.998238	7129.7	11.117624	17.066335	714.506122		.512851
I18	209189P2_G	G	A.Conservative	4.393051	.9937	6277.1	10.020692	14.816996	560.984491		.322251
I18	210090P15_G	NOCALL	D.Low Probability	1.945321	.985561	5515.6	21.388607	9.85927	583.320749		.78507
I19	201322P9_G	G	A.Conservative	2.829649	.997555	6445.3	35.826798	31.304782	723.9606		.403352
I19	201694P4_G	G	A.Conservative	2.310526	.995705	5337.5	82.976193	60.08213	583.448503		.403352
I19	208825P7_G	G	A.Conservative	2.848659	.998006	7129.7	15.079694	21.987469	731.052351		.403352
I19	209189P2_G	G	A.Conservative	2.832675	.996585	6277.1	86.424167	73.397403	702.657388		.403352
I19	210090P15_G	NOCALL	I.Bad Spectrum	0	0	0	0	0	0		0
I20	201322P9_G	G	A.Conservative	4.371306	.998961	6445.3	19.159853	19.050715	687.186162		.358305
I20	201694P4_G	G	A.Conservative	3.802519	.994391	5337.5	61.380645	50.051111	572.604349		.358305
I20	208825P7_G	G	A.Conservative	4.123145	.999001	7129.7	7.187795	15.668861	689.720654		.358305
I20	209189P2_G	G	A.Conservative	4.372545	.998315	6277.1	54.560712	52.657613	670.116364		.358305
I20	210090P15_G	NOCALL	D.Low Probability	3.511584	.979925	5515.6	27.850367	5.96492	565.916192		1.144912
I21	201322P9_G	G	A.Conservative	3.931279	.995463	6445.3	33.399766	29.366588	671.73753		.415326
I21	201694P4_G	G	A.Conservative	2.979256	.998628	5337.5	97.275814	71.092681	543.686937		.415326
I21	208825P7_G	G	A.Conservative	4.943268	.999926	7129.7	12.307885	18.635945	715.249225		.415326
I21	209189P2_G	G	A.Conservative	3.928307	.995419	6277.1	93.689735	80.107657	652.909943		.415326
I21	210090P15_G	NOCALL	D.Low Probability	2.036062	.85999	5515.6	20.346286	5.276193	575.6817		1.027426
I22	201322P9_G	G	A.Conservative	3.560755	.994276	6445.3	25.903154	22.449666	726.741477		.388522
I22	201694P4_G	G	A.Conservative	2.694884	.991492	5337.5	84.078461	59.211914	597.389606		.388522
I22	208825P7_G	G	A.Conservative	4.544705	.997418	7129.7	6.900539	11.826393	587.38955		.388522
I22	209189P2_G	G	A.Conservative	3.566387	.996456	6277.1	80.68046	67.777266	710.657929		.388522
I22	210090P15_G	NOCALL	D.Low Probability	2.384777	.997089	5515.6	36.534413	12.501759	619.456169		.887807
I23	201322P9_G	G	A.Conservative	2.776127	.996105	6445.3	18.926272	20.934857	713.695488		.334688
I23	201694P4_G	G	A.Conservative	2.198816	.997479	5337.5	23.993365	21.979275	588.387499		.334688
I23	208825P7_G	G	A.Conservative	3.400399	.996718	7129.7	8.553377	18.401824	680.902814		.334688
I23	209189P2_G	G	A.Conservative	2.727763	.996659	6277.1	26.228339	28.200304	695.763698		.334688
I23	210090P15_G	NOCALL	I.Bad Spectrum	0	0	0	0	0	0		0
I24	201322P9_G	G	C.Aggressive	2.678277	.984852	6445.3	7.466137	6.268394	617.321529		.425967
I24	201694P4_G	NOCALL	D.Low Probability	2.293027	.477874	5337.5	4.295323	2.968859	482.019393		.425967
I24	208825P7_G	NOCALL	I.Bad Spectrum	0	0	0	0	0	0		0
I24	209189P2_G	NOCALL	D.Low Probability	2.836925	.993892	6277.1	7.73705	6.308349	576.448322		.425967
I24	210090P15_G	NOCALL	I.Bad Spectrum	0	0	0	0	0	0		0
J01	201322P9_G	G	A.Conservative	.705288	.997371	6445.3	17.684332	17.700406	655.3304		.357015
J01	201694P4_G	G	A.Conservative	.279394	.998024	5337.5	37.120848	30.007673	561.603911		.357015
J01	208825P7_G	G	A.Conservative	1.528054	.999067	7129.7	9.55868	13.907622	571.381868		.357015
J01	209189P2_G	G	A.Conservative	.704495	.996604	6277.1	32.706964	31.712078	638.653221		.357015
J01	210090P15_G	NOCALL	D.Low Probability	.182779	.995982	5515.6	43.72693	14.271147	572.598373		.843654
J02	201322P9_G	G	A.Conservative	4.091188	.998407	6445.3	80.285879	64.497045	699.758138		.426184
J02	201694P4_G	G	A.Conservative	3.263088	.992257	5337.5	37.67454	25.047653	575.594684		.426184
J02	208825P7_G	G	A.Conservative	4.806883	.998531	7129.7	53.999812	48.789545	797.170832		.426184
J02	209189P2_G	G	A.Conservative	4.153754	.998122	6277.1	42.375458	33.084339	686.191004		.426184
J02	210090P15_G	G	A.Conservative	3.272086	.993115	5515.6	15.193317	10.414309	602.31903		.426184
J03	201322P9_G	G	A.Conservative	4.005193	.996803	6445.3	58.210577	40.892032	690.967189		.462653
J03	201694P4_G	G	A.Conservative	3.202002	.994684	5337.5	134.147884	77.169717	579.206124		.462653
J03	208825P7_G	G	A.Conservative	4.79299	.998953	7129.7	25.283578	29.82284	671.746311		.462653
J03	209189P2_G	G	A.Conservative	4.008978	.996281	6277.1	131.860482	89.87027	672.825421		.462653
J03	210090P15_G	G	A.Conservative	3.196205	.996487	5515.6	41.314719	24.545668	605.287436		.462653
J04	201322P9_G	G	A.Conservative	3.704554	.99686	6445.3	42.578396	36.69422	744.980118		.409777
J04	201694P4_G	G	A.Conservative	2.955421	.993671	5337.5	123.453165	88.062202	593.466329		.409777
J04	208825P7_G	G	A.Conservative	4.695093	.999218	7129.7	16.284861	25.111694	677.677922		.409777
J04	209189P2_G	G	A.Conservative	3.707463	.99719	6277.1	125.716316	105.289736	727.919857		.409777
J04	210090P15_G	NOCALL	D.Low Probability	2.830695	.994044	5515.6	43.563357	12.282932	606.374984		1.15786
J05	201322P9_G	G	A.Conservative	4.841594	.998405	6445.3	55.801943	37.855371	699.710882		.462975
J05	201694P4_G	G	A.Conservative	3.860836	.995228	5337.5	133.125981	71.629026	566.452782		.462975
J05	208825P7_G	G	A.Conservative	5.846226	.999498	7129.7	28.296657	29.137194	719.415613		.462975
J05	209189P2_G	G	A.Conservative	4.844282	.997978	6277.1	128.298216	84.075489	681.842631		.462975
J05	210090P15_G	NOCALL	D.Low Probability	3.126574	.992262	5515.6	84.845455	19.368722	604.350674		1.093676
J06	201322P9_G	G	A.Conservative	3.213667	.99534	6445.3	6.048306	10.650554	743.713258		.281475
J06	201694P4_G	G	A.Conservative	3.135524	.995368	5337.5	14.057274	25.081818	592.17353		.281475
J06	208825P7_G	G	A.Conservative	3.928071	.998466	7129.7	24.332837	30.859625	807.416424		.48033
J06	209189P2_G	G	A.Conservative	3.221357	.997391	6277.1	15.717746	28.09697	722.470104		.281475
J06	210090P15_G	G	A.Conservative	3.03425	.991126	5515.6	18.901166	11.674231	558.91556		.48033
J07	201322P9_G	G	A.Conservative	3.085622	.997685	6445.3	53.902178	38.357552	702.080986		.460116
J07	201694P4_G	G	A.Conservative	2.460148	.994156	5337.5	152.300492	88.20049	572.377658		.460116
J07	208825P7_G	G	A.Conservative	3.553955	.998557	7129.7	24.995565	30.456348	681.718078		.460116
J07	209189P2_G	G	A.Conservative	3.08022	.996026	6277.1	145.15697	100.117916	681.772543		.460116
J07	210090P15_G	G	A.Conservative	2.46461	.996186	5515.6	31.431259	18.820563	596.476878		.460116
J08	201322P9_G	G	A.Conservative	3.937355	.992834	6445.3	29.21091	27.779371	719.436128		.378966
J08	201694P4_G	G	A.Conservative	3.70728	.995386	5337.5	64.669708	49.993912	591.830467		.378966
J08	208825P7_G	G	A.Conservative	5.150673	.999244	7129.7	13.131193	18.237405	636.638295		.378966
J08	209189P2_G	G	A.Conservative	3.942596	.997391	6277.1	62.634663	57.750257	703.75299		.378966
J08	210090P15_G	G	A.Conservative	3.719763	.994459	5515.6	27.852704	22.274972	611.258708		.378966
J09	201322P9_G	G	A.Conservative	4.535622	.997321	6445.3	64.114268	47.913313	753.442145		.465343
J09	201694P4_G	G	A.Conservative	3.562538	.998888	5337.5	114.232023	70.482536	600.164742		.465343
J09	208825P7_G	G	A.Conservative	5.228786	.99942	7129.7	29.776279	27.026631	715.430021		.465343
J09	209189P2_G	G	A.Conservative	4.534644	.998366	6277.1	135.801161	98.588585	734.997357		.465343
J09	210090P15_G	G	A.Conservative	3.566198	.994131	5515.6	22.50561	14.322956	628.270604		.465343
J10	201322P9_G	G	A.Conservative	5.297579	.991311	6445.3	87.975085	54.954913	598.888729		.514487
J10	201694P4_G	G	A.Conservative	4.274493	.998744	5337.5	162.97864	84.177952	547.214085		.514487
J10	208825P7_G	G	A.Conservative	6.352736	.999234	7129.7	41.181565	29.184158	703.236333		.514487
J10	209189P2_G	G	A.Conservative	5.30258	.995224	6277.1	203.346991	123.395888	581.338332		.514487
J10	210090P15_G	G	A.Conservative	4.259782	.997809	5515.6	47.177295	25.121407	566.673849		.514487
J11	201322P9_G	G	A.Conservative	5.225145	.996913	6445.3	48.011793	35.933032	702.006616		.452383
J11	201694P4_G	G	A.Conservative	4.040092	.991965	5337.5	115.019467	71.872841	569.787368		.452383
J11	208825P7_G	G	A.Conservative	6.262174	.999044	7129.7	22.455618	22.74599	768.760477		.452383
J11	209189P2_G	G	A.Conservative	5.234819	.997384	6277.1	123.43665	89.875611	687.758731		.452383
J11	210090P15_G	G	A.Conservative	4.021396	.992939	5515.6	25.083944	16.133284	593.52448		.452383
J12	201322P9_G	G	A.Conservative	2.884113	.996282	6445.3	9.274937	14.007437	741.533546		.285595
J12	201694P4_G	G	A.Conservative	1.770013	.998117	5337.5	26.880838	33.695583	641.269378		.285595
J12	208825P7_G	G	A.Conservative	3.902606	.883515	7129.7	3.57395	8.85107	693.494539		.285595
J12	209189P2_G	G	A.Conservative	2.880521	.997111	6277.1	23.527546	34.566677	718.245551		.285595
J12	210090P15_G	NOCALL	D.Low Probability	2.121078	.984809	5515.6	23.118832	8.28406	583.967663		.918358
J13	201322P9_G	G	A.Conservative	3.563823	.998273	6445.3	52.152617	33.116223	695.876351		.435529
J13	201694P4_G	G	A.Conservative	2.835846	.998851	5337.5	106.895068	55.79355	602.590741		.435529
J13	208825P7_G	G	A.Conservative	4.350176	.998708	7129.7	23.515532	23.4338	646.044757		.435529
J13	209189P2_G	G	A.Conservative	3.564664	.997372	6277.1	117.806405	72.586702	677.068666		.435529
J13	210090P15_G	G	A.Conservative	2.833928	.996329	5515.6	23.443914	12.62428	625.898672		.435529
J14	201322P9_G	G	A.Conservative	3.928912	.99496	6445.3	38.75289	27.067839	687.310328		.472836
J14	201694P4_G	G	A.Conservative	3.061647	.996439	5337.5	140.475954	79.074385	600.313895		.472836
J14	208825P7_G	G	A.Conservative	4.644562	.996998	7129.7	15.397952	16.912579	648.914308		.472836
J14	209189P2_G	G	A.Conservative	3.933411	.995823	6277.1	133.418917	90.224435	668.585098		.472836
J14	210090P15_G	NOCALL	D.Low Probability	2.44599	.991542	5515.6	36.033474	8.079434	610.421911		1.250829
J15	201322P9_G	G	A.Conservative	4.717209	.998641	6445.3	48.570294	34.707277	678.703094		.457774
J15	201694P4_G	G	A.Conservative	3.827329	.992389	5337.5	129.238993	75.05169	554.167133		.457774
J15	208825P7_G	G	A.Conservative	5.585383	.998829	7129.7	31.696344	25.721325	696.915653		.457774
J15	209189P2_G	G	A.Conservative	4.719186	.997863	6277.1	121.358058	84.051838	659.3635		.457774
J15	210090P15_G	NOCALL	D.Low Probability	3.221484	.988535	5515.6	79.158705	22.723846	566.815913		1.127409
J16	201322P9_G	G	A.Conservative	5.000589	.995371	6445.3	63.563323	39.358932	666.194914		.477235
J16	201694P4_G	G	A.Conservative	3.861841	.997098	5337.5	130.000393	66.605574	535.084029		.477235
J16	208825P7_G	G	A.Conservative	6.001569	.999257	7129.7	32.94772	34.214198	763.531695		.477235
J16	209189P2_G	G	A.Conservative	5.002037	.994695	6277.1	140.944923	84.773656	649.507429		.477235
J16	210090P15_G	NOCALL	D.Low Probability	3.430249	.935808	5515.6	24.19241	5.709831	565.304754		1.175376
J17	201322P9_G	G	A.Conservative	4.474665	.997664	6445.3	52.754856	32.612976	741.802004		.46183
J17	201694P4_G	G	A.Conservative	3.498835	.992863	5337.5	145.458392	74.18959	609.274871		.46183
J17	208825P7_G	G	A.Conservative	5.516074	.999519	7129.7	28.022475	29.332739	755.877533		.46183
J17	209189P2_G	G	A.Conservative	4.475026	.997393	6277.1	125.661279	75.422617	722.200895		.46183
J17	210090P15_G	G	A.Conservative	3.516103	.997346	5515.6	37.360533	19.647648	630.772436		.46183
J18	201322P9_G	G	A.Conservative	3.121458	.997561	6445.3	13.649081	12.466684	647.650058		.398056
J18	201694P4_G	G	A.Conservative	2.169574	.997398	5337.5	5.139198	10.774159	523.094383		.201865
J18	208825P7_G	G	A.Conservative	3.149382	.88438	7129.7	5.833266	8.871084	577.593869		.398056
J18	209189P2_G	G	A.Conservative	2.0727	.9956	6277.1	6.557098	17.458615	553.198686		.201865
J18	210090P15_G	NOCALL	D.Low Probability	2.681516	.385036	5515.6	4.505379	2.423142	520.28166		.651556
J19	201322P9_G	G	A.Conservative	2.251968	.995304	6445.3	35.995059	29.982818	663.544196		.41276
J19	201694P4_G	G	A.Conservative	1.528316	.999045	5337.5	94.577349	65.30874	587.666703		.41276
J19	208825P7_G	G	A.Conservative	2.691369	.998442	7129.7	16.740755	29.823641	736.371524		.41276
J19	209189P2_G	G	A.Conservative	2.25551	.998579	6277.1	83.715944	67.777056	646.171685		.41276
J19	210090P15_G	NOCALL	D.Low Probability	1.486726	.983492	5515.6	23.867233	6.725138	600.214281		1.043832
J20	201322P9_G	G	A.Conservative	4.274886	.993379	6445.3	13.434439	17.12972	671.528138		.33524
J20	201694P4_G	G	A.Conservative	3.554214	.9995	5337.5	36.587998	36.648005	606.465155		.33524
J20	208825P7_G	G	A.Conservative	4.368983	.997869	7129.7	6.1588	13.430216	520.049878		.33524
J20	209189P2_G	G	A.Conservative	4.275129	.997899	6277.1	36.490392	44.944406	652.975656		.33524
J20	210090P15_G	NOCALL	D.Low Probability	2.936136	.983931	5515.6	33.759392	9.243484	601.375399		1.14507
J21	201322P9_G	G	A.Conservative	4.558618	.998051	6445.3	43.334702	23.345396	721.324514		.446121
J21	201694P4_G	G	A.Conservative	3.755043	.991619	5337.5	125.427009	54.459255	569.169477		.446121
J21	208825P7_G	G	A.Conservative	5.332038	.999603	7129.7	21.630911	23.790728	748.81012		.446121
J21	209189P2_G	G	A.Conservative	4.561263	.996949	6277.1	135.158563	70.443778	701.556014		.446121
J21	210090P15_G	G	A.Conservative	3.759653	.988302	5515.6	24.20228	10.876112	591.707441		.446121
J22	201322P9_G	G	A.Conservative	4.102233	.995337	6445.3	45.965209	34.950385	686.821236		.450343
J22	201694P4_G	G	A.Conservative	2.984735	.997355	5337.5	113.988318	70.738863	609.593699		.450343
J22	208825P7_G	G	A.Conservative	5.275736	.999253	7129.7	19.131115	20.611658	729.079383		.450343
J22	209189P2_G	G	A.Conservative	4.108741	.994777	6277.1	137.406728	101.336154	671.19995		.450343
J22	210090P15_G	NOCALL	D.Low Probability	3.155409	.994929	5515.6	39.835532	7.663764	635.738613		1.369218
J23	201322P9_G	G	A.Conservative	4.011215	.998045	6445.3	39.412788	39.634184	713.740174		.373167
J23	201694P4_G	G	A.Conservative	3.111257	.997115	5337.5	50.826262	42.118186	571.659888		.373167
J23	208825P7_G	G	A.Conservative	4.929687	.999781	7129.7	20.66946	26.517564	724.819169		.373167
J23	209189P2_G	G	A.Conservative	4.046956	.997512	6277.1	44.595212	43.564213	697.77311		.373167
J23	210090P15_G	G	A.Conservative	3.383021	.996653	5515.6	34.344062	12.267551	571.286558		.812176
J24	201322P9_G	G	B.Moderate	2.495525	.822923	6445.3	12.591074	6.62434	627.030071		.745057
J24	201694P4_G	NOCALL	I.Bad Spectrum	0	0	0	0	0	0		0
J24	208825P7_G	NOCALL	I.Bad Spectrum	0	0	0	0	0	0		0
J24	209189P2_G	G	A.Conservative	2.619779	.998779	6277.1	20.773779	10.62984	612.026158		.745057
J24	210090P15_G	NOCALL	I.Bad Spectrum	0	0	0	0	0	0		0
K01	201322P9_G	G	A.Conservative	1.870689	.999003	6445.3	45.220784	33.904113	672.410868		.435932
K01	201694P4_G	G	A.Conservative	1.57853	.99805	5337.5	79.68254	49.877843	583.530504		.435932
K01	208825P7_G	G	A.Conservative	2.13527	.997725	7129.7	24.130881	24.022829	679.427401		.435932
K01	209189P2_G	G	A.Conservative	1.871418	.9964	6277.1	82.996362	60.52981	654.11049		.435932
K01	210090P15_G	NOCALL	D.Low Probability	1.055805	.989272	5515.6	44.024289	11.040324	549.970125		1.073487
K02	201322P9_G	G	A.Conservative	3.88533	.998085	6445.3	67.49928	51.359572	700.556336		.448452
K02	201694P4_G	G	A.Conservative	3.147344	.990109	5337.5	33.892152	20.329539	564.175546		.448452
K02	208825P7_G	G	A.Conservative	4.506773	.998991	7129.7	40.411015	35.382488	690.592743		.448452
K02	209189P2_G	G	A.Conservative	3.90415	.995645	6277.1	36.135404	26.545758	686.329547		.448452
K02	210090P15_G	NOCALL	I.Bad Spectrum	0	0	0	0	0	0		0
K03	201322P9_G	G	A.Conservative	3.874407	.998301	6445.3	64.318828	43.797072	699.989118		.446077
K03	201694P4_G	G	A.Conservative	3.060593	.992974	5337.5	135.61842	74.745742	571.350335		.446077
K03	208825P7_G	G	A.Conservative	4.702476	.99903	7129.7	33.458058	25.96422	684.516831		.446077
K03	209189P2_G	G	A.Conservative	3.877157	.997401	6277.1	138.874373	91.587654	681.748199		.446077
K03	210090P15_G	G	A.Conservative	3.064008	.996072	5515.6	58.353595	33.279113	587.944798		.446077
K04	201322P9_G	G	A.Conservative	4.663513	.998266	6445.3	77.647927	53.375373	732.272416		.481793
K04	201694P4_G	G	A.Conservative	3.933019	.995491	5337.5	116.125266	65.710619	561.219186		.481793
K04	208825P7_G	G	A.Conservative	5.451639	.999469	7129.7	37.705934	29.245125	711.449282		.481793
K04	209189P2_G	G	A.Conservative	4.664645	.996782	6277.1	127.212208	84.904465	712.486345		.481793
K04	210090P15_G	NOCALL	D.Low Probability	2.863596	.988913	5515.6	62.928733	10.77209	562.546479		1.394229
K05	201322P9_G	G	A.Conservative	4.154245	.997758	6445.3	58.233517	63.961891	671.20698		.419168
K05	201694P4_G	G	A.Conservative	3.330483	.990324	5337.5	152.505882	138.311983	576.906152		.419168
K05	208825P7_G	G	A.Conservative	5.12803	.999376	7129.7	27.924449	34.249418	669.804661		.419168
K05	209189P2_G	G	A.Conservative	4.154613	.997797	6277.1	127.406556	136.082574	653.347536		.419168
K05	210090P15_G	NOCALL	D.Low Probability	2.665235	.994986	5515.6	45.856713	11.134165	572.724538		1.058825
K06	201322P9_G	G	A.Conservative	3.017047	.997682	6445.3	28.317805	24.725648	657.768642		.392994
K06	201694P4_G	G	A.Conservative	2.07541	.998083	5337.5	49.208747	34.843427	533.815883		.392994
K06	208825P7_G	G	A.Conservative	4.068881	.999305	7129.7	15.482231	24.859272	670.509654		.392994
K06	209189P2_G	G	A.Conservative	3.022818	.996486	6277.1	55.761564	47.183477	638.149048		.392994
K06	210090P15_G	G	A.Conservative	2.054864	.994305	5515.6	17.061874	12.501007	555.290933		.392994
K07	201322P9_G	G	A.Conservative	3.458828	.997214	6445.3	45.517724	32.194479	657.607488		.403795
K07	201694P4_G	G	A.Conservative	2.724154	.993741	5337.5	106.342163	62.256159	545.877689		.403795
K07	208825P7_G	G	A.Conservative	3.889973	.996768	7129.7	22.006514	19.998933	655.564145		.403795
K07	209189P2_G	G	A.Conservative	3.45931	.997511	6277.1	100.338624	68.933963	637.993807		.403795
K07	210090P15_G	G	A.Conservative	2.729241	.993095	5515.6	31.36525	18.922238	573.308557		.403795
K08	201322P9_G	G	A.Conservative	2.615136	.999253	6445.3	63.548964	42.81361	763.123905		.426347
K08	201694P4_G	G	A.Conservative	1.814639	.998356	5337.5	117.48289	65.319994	647.74883		.426347
K08	208825P7_G	G	A.Conservative	3.13136	.998075	7129.7	27.114993	30.045653	738.940121		.426347
K08	209189P2_G	G	A.Conservative	2.612467	.994775	6277.1	132.456587	86.644713	742.13265		.426347
K08	210090P15_G	G	A.Conservative	1.806666	.993806	5515.6	27.843172	15.961306	673.372876		.426347
K09	201322P9_G	G	A.Conservative	3.46675	.996609	6445.3	35.650606	31.565998	764.534792		.417954
K09	201694P4_G	G	A.Conservative	2.357595	.997111	5337.5	90.440654	66.678961	651.898673		.417954
K09	208825P7_G	G	A.Conservative	4.216628	.999507	7129.7	14.86398	17.489106	711.11469		.417954
K09	209189P2_G	G	A.Conservative	3.464526	.996111	6277.1	112.204494	96.639186	741.469836		.417954
K09	210090P15_G	NOCALL	D.Low Probability	1.959566	.993253	5515.6	26.393638	6.100654	628.301462		1.080743
K10	201322P9_G	G	A.Conservative	2.738312	.997142	6445.3	50.170756	33.137612	709.267336		.442682
K10	201694P4_G	G	A.Conservative	1.808322	.99211	5337.5	147.63462	78.070381	586.486736		.442682
K10	208825P7_G	G	A.Conservative	3.579307	.998815	7129.7	26.361905	25.997931	724.200453		.442682
K10	209189P2_G	G	A.Conservative	2.736984	.997806	6277.1	127.503616	81.437212	689.571382		.442682
K10	210090P15_G	NOCALL	D.Low Probability	1.677265	.996214	5515.6	40.940748	10.886072	631.964385		1.053437
K11	201322P9_G	G	A.Conservative	3.612532	.997996	6445.3	44.582871	33.182794	728.455057		.428588
K11	201694P4_G	G	A.Conservative	2.855035	.992017	5337.5	119.816257	73.162409	581.775214		.428588
K11	208825P7_G	G	A.Conservative	4.097683	.998752	7129.7	24.123938	21.746527	667.799863		.428588
K11	209189P2_G	G	A.Conservative	3.615648	.996938	6277.1	114.759156	82.88645	708.483281		.428588
K11	210090P15_G	G	A.Conservative	2.494923	.993734	5515.6	44.072506	16.410839	577.953661		.629329
K12	201322P9_G	G	A.Conservative	3.884832	.995851	6445.3	41.933947	30.188451	695.107123		.388899
K12	201694P4_G	G	A.Conservative	3.475563	.996516	5337.5	73.324548	43.903946	545.995805		.388899
K12	208825P7_G	G	A.Conservative	4.758401	.99916	7129.7	17.297913	26.470845	689.492723		.388899
K12	209189P2_G	G	A.Conservative	3.887132	.997313	6277.1	84.163313	58.887647	673.619277		.388899
K12	210090P15_G	NOCALL	D.Low Probability	1.981472	.980348	5515.6	19.933801	6.778392	573.564972		.896594
K13	201322P9_G	G	A.Conservative	3.514833	.998386	6445.3	47.945059	28.890447	650.946747		.484851
K13	201694P4_G	G	A.Conservative	2.786773	.997446	5337.5	116.04105	57.956001	528.493481		.484851
K13	208825P7_G	G	A.Conservative	4.397482	.999091	7129.7	23.360454	20.119789	626.021788		.484851
K13	209189P2_G	G	A.Conservative	3.518277	.997325	6277.1	120.792107	70.715667	633.57211		.484851
K13	210090P15_G	NOCALL	D.Low Probability	2.0245	.99549	5515.6	82.924717	18.297255	554.332729		1.188648
K14	201322P9_G	G	A.Conservative	3.791198	.994165	6445.3	43.26851	34.997493	688.87861		.414386
K14	201694P4_G	G	A.Conservative	2.855671	.996487	5337.5	79.597812	51.07973	561.523718		.414386
K14	208825P7_G	G	A.Conservative	4.156171	.998927	7129.7	27.414713	27.020548	702.931308		.414386
K14	209189P2_G	G	A.Conservative	3.793519	.993248	6277.1	82.417047	64.410988	670.043279		.414386
K14	210090P15_G	NOCALL	D.Low Probability	2.36351	.749904	5515.6	24.503898	4.629475	579.133347		1.239209
K15	201322P9_G	G	A.Conservative	2.541562	.997732	6445.3	41.711592	34.823371	769.332699		.400294
K15	201694P4_G	G	A.Conservative	1.56077	.998733	5337.5	103.615276	71.479688	651.479027		.400294
K15	208825P7_G	G	A.Conservative	3.617843	.999007	7129.7	21.387824	26.469781	719.988234		.400294
K15	209189P2_G	G	A.Conservative	2.543602	.995696	6277.1	108.387672	87.90569	747.371944		.400294
K15	210090P15_G	NOCALL	D.Low Probability	1.559286	.992644	5515.6	29.580828	8.177649	636.41		1.033883
K16	201322P9_G	G	A.Conservative	3.196953	.99673	6445.3	58.657741	49.131591	727.91153		.387975
K16	201694P4_G	G	A.Conservative	2.192645	.991269	5337.5	123.251852	84.406272	601.043547		.387975
K16	208825P7_G	G	A.Conservative	3.981513	.999259	7129.7	35.747479	33.90591	730.402941		.387975
K16	209189P2_G	G	A.Conservative	3.197603	.998121	6277.1	141.080838	114.626954	708.293377		.387975
K16	210090P15_G	G	A.Conservative	2.204976	.994612	5515.6	28.939545	20.473279	627.775572		.387975
K17	201322P9_G	G	A.Conservative	2.852508	.997517	6445.3	39.265291	29.878832	686.840527		.420562
K17	201694P4_G	G	A.Conservative	2.03936	.99802	5337.5	92.753057	56.034089	568.687558		.420562
K17	208825P7_G	G	A.Conservative	3.691757	.99924	7129.7	22.927163	30.36263	739.031469		.420562
K17	209189P2_G	G	A.Conservative	2.852979	.997974	6277.1	95.045799	69.877893	667.700013		.420562
K17	210090P15_G	NOCALL	D.Low Probability	1.490986	.991745	5515.6	35.904942	10.778333	599.127733		.996574
K18	201322P9_G	G	A.Conservative	.365897	.990989	6445.3	7.088925	10.781503	658.32456		.271252
K18	201694P4_G	G	A.Conservative	-.425459	.99418	5337.5	20.588357	28.080044	515.554237		.271252
K18	208825P7_G	G	A.Conservative	1.093023	.964915	7129.7	2.551137	9.68325	556.174909		.271252
K18	209189P2_G	G	A.Conservative	.367553	.99616	6277.1	21.731385	33.018191	644.239027		.271252
K18	210090P15_G	NOCALL	I.Bad Spectrum	0	0	0	0	0	0		0
K19	201322P9_G	G	A.Conservative	2.620522	.996507	6445.3	31.827803	30.790786	688.684953		.404456
K19	201694P4_G	G	A.Conservative	1.677703	.996403	5337.5	74.152325	60.188648	629.329144		.404456
K19	208825P7_G	G	A.Conservative	3.249301	.998867	7129.7	12.026279	15.684852	679.920467		.404456
K19	209189P2_G	G	A.Conservative	2.621671	.994736	6277.1	75.419688	71.056095	675.382417		.404456
K19	210090P15_G	NOCALL	D.Low Probability	1.930968	.243181	5515.6	5.762716	1.631111	570.98484		1.055716
K20	201322P9_G	G	A.Conservative	3.48929	.994542	6445.3	44.010589	31.72276	742.475789		.418711
K20	201694P4_G	G	A.Conservative	2.555085	.998548	5337.5	110.622539	64.729682	607.586659		.418711
K20	208825P7_G	G	A.Conservative	4.55386	.998902	7129.7	16.593982	21.761002	683.223028		.418711
K20	209189P2_G	G	A.Conservative	3.485688	.99729	6277.1	123.971148	86.578133	720.463788		.418711
K20	210090P15_G	NOCALL	D.Low Probability	2.061866	.981875	5515.6	21.694889	6.181638	603.573002		1.052355
K21	201322P9_G	G	A.Conservative	3.755042	.993924	6445.3	46.459447	30.408194	651.535827		.489456
K21	201694P4_G	G	A.Conservative	2.793744	.998482	5337.5	155.434797	83.122125	587.610405		.489456
K21	208825P7_G	G	A.Conservative	4.702247	.998161	7129.7	16.071158	17.033988	626.904178		.489456
K21	209189P2_G	G	A.Conservative	3.753945	.993497	6277.1	168.85276	107.186988	632.111066		.489456
K21	210090P15_G	NOCALL	D.Low Probability	2.57274	.994388	5515.6	48.069149	10.442762	590.885311		1.326868
K22	201322P9_G	G	A.Conservative	2.489535	.998606	6445.3	41.550001	38.000834	735.193595		.372557
K22	201694P4_G	G	A.Conservative	1.585303	.999236	5337.5	102.352415	75.28878	614.355371		.372557
K22	208825P7_G	G	A.Conservative	2.8812	.998079	7129.7	16.880539	22.402116	799.994688		.372557
K22	209189P2_G	G	A.Conservative	2.487842	.996867	6277.1	95.423431	84.481281	715.048344		.372557
K22	210090P15_G	NOCALL	D.Low Probability	1.461817	.795983	5515.6	16.584637	4.852054	618.084519		.991703
K23	201322P9_G	G	A.Conservative	3.440848	.996986	6445.3	53.265864	37.073153	685.364095		.462218
K23	201694P4_G	G	A.Conservative	2.568796	.995808	5337.5	83.183005	47.520417	596.218432		.462218
K23	208825P7_G	G	A.Conservative	4.3454	.999218	7129.7	19.587324	29.683082	681.676174		.462218
K23	209189P2_G	G	A.Conservative	3.482126	.998524	6277.1	75.059574	50.699682	688.398332		.462218
K23	210090P15_G	NOCALL	D.Low Probability	2.394301	.7381	5515.6	16.385112	4.540305	573.299413		1.069417
K24	201322P9_G	G	A.Conservative	2.450068	.828788	6445.3	6.05471	8.347115	700.783081		.315316
K24	201694P4_G	NOCALL	D.Low Probability	1.462028	.984842	5337.5	13.602675	6.301527	567.624263		.710784
K24	208825P7_G	NOCALL	I.Bad Spectrum	0	0	0	0	0	0		0
K24	209189P2_G	G	A.Conservative	2.381504	.983644	6277.1	11.795622	9.867417	696.749015		.459281
K24	210090P15_G	G	B.Moderate	1.399738	.951497	5515.6	16.1039	7.691771	587.14705		.710784
L01	201322P9_G	G	A.Conservative	-1.969898	.998713	6445.3	20.347902	23.162839	673.365994		.296043
L01	201694P4_G	G	A.Conservative	-2.325155	.997502	5337.5	37.504725	35.184387	596.55854		.296043
L01	208825P7_G	G	A.Conservative	-2.240843	.998581	7129.7	11.11101	29.772273	736.139851		.296043
L01	209189P2_G	G	A.Conservative	-1.967475	.99827	6277.1	41.16397	45.50603	653.884617		.296043
L01	210090P15_G	G	A.Conservative	-2.336279	.845615	5515.6	8.847226	8.563024	616.232908		.296043
L02	201322P9_G	G	A.Conservative	.905512	.996273	6445.3	57.007704	51.889465	669.451049		.431984
L02	201694P4_G	G	A.Conservative	.272773	.993538	5337.5	23.505526	17.29143	551.376044		.431984
L02	208825P7_G	G	A.Conservative	1.562911	.998954	7129.7	29.706725	30.637772	682.267574		.431984
L02	209189P2_G	G	A.Conservative	.992287	.994742	6277.1	40.431923	35.66548	664.864466		.431984
L02	210090P15_G	NOCALL	I.Bad Spectrum	0	0	0	0	0	0		0
L03	201322P9_G	G	A.Conservative	2.734194	.997942	6445.3	65.693846	36.957937	693.315221		.499349
L03	201694P4_G	G	A.Conservative	2.157063	.992961	5337.5	123.585612	56.677446	586.047608		.499349
L03	208825P7_G	G	A.Conservative	3.150659	.998501	7129.7	32.439596	21.851627	692.666626		.499349
L03	209189P2_G	G	A.Conservative	2.741148	.996138	6277.1	125.217501	68.280254	684.74763		.499349
L03	210090P15_G	G	A.Conservative	2.147239	.996247	5515.6	37.001928	17.533533	604.529192		.499349
L04	201322P9_G	G	A.Conservative	1.237975	.996988	6445.3	33.181093	29.887116	664.643904		.38279
L04	201694P4_G	G	A.Conservative	.787358	.993329	5337.5	64.07061	48.293698	544.796726		.38279
L04	208825P7_G	G	A.Conservative	1.64295	.998702	7129.7	15.881594	24.243757	651.277155		.38279
L04	209189P2_G	G	A.Conservative	1.236192	.995812	6277.1	74.559026	65.356908	646.252457		.38279
L04	210090P15_G	G	A.Conservative	.785718	.997043	5515.6	26.640798	20.661906	570.306566		.38279
L05	201322P9_G	G	A.Conservative	1.346502	.998124	6445.3	29.015042	27.265729	695.840975		.376821
L05	201694P4_G	G	A.Conservative	.536931	.996485	5337.5	42.278604	32.739174	521.927849		.376821
L05	208825P7_G	G	A.Conservative	1.744276	.999077	7129.7	18.758707	28.285146	714.94098		.376821
L05	209189P2_G	G	A.Conservative	1.344108	.996325	6277.1	53.331545	48.675606	675.724903		.376821
L05	210090P15_G	NOCALL	D.Low Probability	.293563	.987946	5515.6	28.872323	9.721122	556.769478		.84305
L06	201322P9_G	G	A.Conservative	2.871221	.998483	6445.3	48.811895	34.398009	664.335018		.466103
L06	201694P4_G	G	A.Conservative	2.416156	.999289	5337.5	105.108255	59.95839	523.142426		.466103
L06	208825P7_G	G	A.Conservative	3.269747	.997898	7129.7	26.092752	26.185733	688.546087		.466103
L06	209189P2_G	G	A.Conservative	2.872219	.995269	6277.1	101.182835	69.073308	645.022031		.466103
L06	210090P15_G	NOCALL	D.Low Probability	1.456196	.995768	5515.6	67.608496	16.048111	573.160334		1.212143
L07	201322P9_G	G	A.Conservative	-.612184	.993036	6445.3	7.912805	10.733236	605.355268		.305374
L07	201694P4_G	G	A.Conservative	-.427797	.9986	5337.5	26.935017	29.321844	518.168661		.305374
L07	208825P7_G	G	A.Conservative	-1.096108	.997943	7129.7	7.616928	14.056195	604.189532		.440966
L07	209189P2_G	G	A.Conservative	-.617666	.996052	6277.1	19.708529	25.88953	590.605483		.305374
L07	210090P15_G	G	A.Conservative	-.444026	.992889	5515.6	9.795882	11.064201	541.382323		.305374
L08	201322P9_G	G	A.Conservative	2.00307	.997773	6445.3	42.432503	27.434219	674.376799		.430602
L08	201694P4_G	G	A.Conservative	1.188102	.994145	5337.5	110.939145	59.098506	570.452291		.430602
L08	208825P7_G	G	A.Conservative	2.237694	.998989	7129.7	19.925607	19.973781	694.065967		.430602
L08	209189P2_G	G	A.Conservative	2.0036	.994289	6277.1	103.910591	65.211724	656.348259		.430602
L08	210090P15_G	G	A.Conservative	1.184251	.995001	5515.6	34.165947	18.769782	596.108143		.430602
L09	201322P9_G	G	A.Conservative	1.752968	.998874	6445.3	57.172639	37.755164	699.836694		.482682
L09	201694P4_G	G	A.Conservative	1.377594	.991929	5337.5	149.876289	81.169086	564.735184		.482682
L09	208825P7_G	G	A.Conservative	2.22855	.997914	7129.7	28.196001	29.805453	723.064451		.482682
L09	209189P2_G	G	A.Conservative	1.756751	.997745	6277.1	140.560685	90.068326	688.353664		.482682
L09	210090P15_G	NOCALL	D.Low Probability	.434891	.985731	5515.6	34.492526	8.462474	587.878376		1.152426
L10	201322P9_G	G	A.Conservative	.257845	.997529	6445.3	31.536891	30.622917	724.939507		.355727
L10	201694P4_G	G	A.Conservative	-.233372	.994574	5337.5	79.125717	61.619968	608.594545		.355727
L10	208825P7_G	G	A.Conservative	.95052	.999254	7129.7	14.784138	17.879043	751.524609		.355727
L10	209189P2_G	G	A.Conservative	.261118	.997596	6277.1	86.94248	81.695878	706.029168		.355727
L10	210090P15_G	NOCALL	D.Low Probability	1.180426	.993403	5515.6	95.355651	22.594904	578.948601		1.16614
L11	201322P9_G	G	A.Conservative	1.906331	.998831	6445.3	61.601439	42.121211	691.226024		.468596
L11	201694P4_G	G	A.Conservative	1.417121	.998391	5337.5	140.055901	77.641699	557.701705		.468596
L11	208825P7_G	G	A.Conservative	2.481675	.998836	7129.7	33.11454	25.756399	736.560222		.468596
L11	209189P2_G	G	A.Conservative	1.906289	.998273	6277.1	134.761782	89.275698	672.410752		.468596
L11	210090P15_G	NOCALL	D.Low Probability	1.023845	.756699	5515.6	18.192179	4.679994	519.136054		1.110372
L12	201322P9_G	G	A.Conservative	.71901	.99728	6445.3	13.149163	14.636413	642.03889		.375281
L12	201694P4_G	G	A.Conservative	-.136213	.997582	5337.5	33.668424	29.976507	555.312		.375281
L12	208825P7_G	G	A.Conservative	.73546	.996938	7129.7	5.822996	14.999117	591.438267		.375281
L12	209189P2_G	G	A.Conservative	.73866	.994532	6277.1	37.596447	40.513028	625.693085		.375281
L12	210090P15_G	NOCALL	D.Low Probability	.967101	.982195	5515.6	18.768005	6.503691	556.580749		.819209
L13	201322P9_G	G	A.Conservative	-.739826	.997257	6445.3	18.993164	21.840755	720.022863		.309782
L13	201694P4_G	G	A.Conservative	-1.113671	.994742	5337.5	35.46446	33.400318	524.569115		.309782
L13	208825P7_G	G	A.Conservative	-.569616	.999475	7129.7	7.859986	18.88867	648.317001		.309782
L13	209189P2_G	G	A.Conservative	-.737628	.997473	6277.1	37.859548	42.250632	701.586093		.309782
L13	210090P15_G	G	A.Conservative	-1.115698	.876405	5515.6	9.059477	8.814035	545.226636		.309782
L14	201322P9_G	G	A.Conservative	.897502	.998356	6445.3	36.162492	29.858123	686.815489		.432509
L14	201694P4_G	G	A.Conservative	.537969	.993361	5337.5	108.631869	74.55805	585.279563		.432509
L14	208825P7_G	G	A.Conservative	1.165975	.999167	7129.7	18.737687	17.419194	706.540419		.432509
L14	209189P2_G	G	A.Conservative	.89869	.995639	6277.1	98.701635	79.244279	668.487448		.432509
L14	210090P15_G	NOCALL	D.Low Probability	-.159518	.995008	5515.6	57.414978	14.710042	577.186608		1.073641
L15	201322P9_G	G	A.Conservative	1.253447	.998857	6445.3	43.631391	27.943305	724.420425		.4979
L15	201694P4_G	G	A.Conservative	.678067	.994041	5337.5	129.355603	68.027293	567.20832		.4979
L15	208825P7_G	G	A.Conservative	1.722888	.99914	7129.7	17.851665	20.441263	688.440079		.4979
L15	209189P2_G	G	A.Conservative	1.253392	.996701	6277.1	121.502088	75.520859	704.935053		.4979
L15	210090P15_G	G	A.Conservative	.652503	.994995	5515.6	36.890615	13.918116	599.557163		.713002
L16	201322P9_G	G	A.Conservative	1.868389	.998411	6445.3	45.459017	31.996284	732.946485		.455147
L16	201694P4_G	G	A.Conservative	1.328779	.998345	5337.5	97.896449	57.13419	607.816745		.455147
L16	208825P7_G	G	A.Conservative	2.215996	.998863	7129.7	20.089804	23.90691	746.997867		.455147
L16	209189P2_G	G	A.Conservative	1.870024	.997312	6277.1	107.544043	73.559212	712.702104		.455147
L16	210090P15_G	NOCALL	D.Low Probability	1.399716	.995477	5515.6	58.260999	12.391363	567.430026		1.215891
L17	201322P9_G	G	A.Conservative	1.029593	.99903	6445.3	23.688522	17.859141	644.473915		.362995
L17	201694P4_G	G	A.Conservative	.528803	.992604	5337.5	76.67694	47.555163	533.169335		.362995
L17	208825P7_G	G	A.Conservative	1.286942	.997048	7129.7	9.057221	10.986525	518.121177		.362995
L17	209189P2_G	G	A.Conservative	1.026837	.996141	6277.1	69.161236	50.590506	624.482441		.362995
L17	210090P15_G	NOCALL	D.Low Probability	.221492	.976226	5515.6	18.208772	6.081539	564.749739		.888411
L18	201322P9_G	G	A.Conservative	.524776	.997805	6445.3	26.635345	19.495795	707.048129		.32098
L18	201694P4_G	G	A.Conservative	.124637	.993342	5337.5	77.157264	46.760731	568.798727		.32098
L18	208825P7_G	G	A.Conservative	1.522776	.999158	7129.7	11.352385	18.771828	594.485402		.32098
L18	209189P2_G	G	A.Conservative	.527157	.996868	6277.1	75.352248	53.556664	688.583387		.32098
L18	210090P15_G	G	A.Conservative	.263203	.993999	5515.6	80.871569	20.839929	577.083812		1.058541
L19	201322P9_G	G	A.Conservative	-.509453	.997485	6445.3	15.012893	15.921131	666.606387		.341158
L19	201694P4_G	G	A.Conservative	-1.140602	.997982	5337.5	35.853636	31.055051	502.325708		.341158
L19	208825P7_G	G	A.Conservative	.657613	.998835	7129.7	6.143679	13.706125	582.682275		.341158
L19	209189P2_G	G	A.Conservative	-.507669	.997366	6277.1	38.411977	39.520837	647.457873		.341158
L19	210090P15_G	NOCALL	D.Low Probability	.03469	.618783	5515.6	9.386108	3.875847	529.694111		.792938
L20	201322P9_G	G	A.Conservative	1.76493	.997927	6445.3	34.49791	29.343366	681.001148		.414259
L20	201694P4_G	G	A.Conservative	1.249644	.994653	5337.5	85.989767	59.566806	580.404896		.414259
L20	208825P7_G	G	A.Conservative	2.39147	.997827	7129.7	13.624725	21.84553	640.880634		.414259
L20	209189P2_G	G	A.Conservative	1.766284	.995538	6277.1	89.141623	73.526778	659.440858		.414259
L20	210090P15_G	G	A.Conservative	1.240085	.993188	5515.6	19.111857	13.689958	602.15142		.414259
L21	201322P9_G	G	A.Conservative	1.46985	.997983	6445.3	44.431082	33.005189	660.458756		.405827
L21	201694P4_G	G	A.Conservative	1.112907	.997442	5337.5	82.52247	50.832773	503.40122		.405827
L21	208825P7_G	G	A.Conservative	1.672521	.999186	7129.7	17.753058	18.398439	682.105148		.405827
L21	209189P2_G	G	A.Conservative	1.475026	.996852	6277.1	106.453576	76.838605	644.364326		.405827
L21	210090P15_G	NOCALL	D.Low Probability	.390697	.989535	5515.6	30.513102	9.923774	567.046176		.887652
L22	201322P9_G	G	A.Conservative	1.095787	.993934	6445.3	9.003651	12.228261	627.243832		.322645
L22	201694P4_G	G	A.Conservative	.938006	.988746	5337.5	24.883052	27.30386	577.535589		.322645
L22	208825P7_G	G	A.Conservative	.72065	.998946	7129.7	11.440915	14.626859	690.064732		.43753
L22	209189P2_G	G	A.Conservative	1.090762	.994961	6277.1	24.201637	31.867839	609.369802		.322645
L22	210090P15_G	NOCALL	D.Low Probability	-.19833	.987952	5515.6	16.214342	7.940922	543.727745		.724203
L23	201322P9_G	G	A.Conservative	1.257028	.997358	6445.3	47.938087	36.248252	680.271658		.398015
L23	201694P4_G	G	A.Conservative	.507152	.997699	5337.5	86.903638	52.658015	595.115214		.398015
L23	208825P7_G	G	A.Conservative	1.946666	.999018	7129.7	20.765239	18.064553	682.880346		.398015
L23	209189P2_G	G	A.Conservative	1.265637	.996411	6277.1	59.106705	43.227376	682.420583		.398015
L23	210090P15_G	NOCALL	D.Low Probability	.73669	.172001	5515.6	4.980291	1.197879	568.946628		1.083166
L24	201322P9_G	G	C.Aggressive	1.233904	.816954	6445.3	8.332712	4.984174	604.504926		.691614
L24	201694P4_G	NOCALL	I.Bad Spectrum	0	0	0	0	0	0		0
L24	208825P7_G	NOCALL	I.Bad Spectrum	0	0	0	0	0	0		0
L24	209189P2_G	NOCALL	D.Low Probability	1.376512	.714022	6277.1	7.451839	4.325442	590.087986		.691614
L24	210090P15_G	NOCALL	I.Bad Spectrum	0	0	0	0	0	0		0
M01	201322P9_G	G	A.Conservative	2.50928	.997638	6445.3	34.241815	31.224514	674.240617		.408638
M01	201694P4_G	G	A.Conservative	1.904402	.998125	5337.5	50.559042	35.822767	555.9053		.408638
M01	208825P7_G	G	A.Conservative	2.760314	.998549	7129.7	21.699962	22.856989	787.787053		.408638
M01	209189P2_G	G	A.Conservative	2.509214	.99828	6277.1	62.724202	55.137853	659.62488		.408638
M01	210090P15_G	G	A.Conservative	1.89349	.993284	5515.6	14.799618	10.939417	577.097656		.408638
M02	201322P9_G	G	A.Conservative	3.981555	.999157	6445.3	63.280505	48.168722	642.483099		.433749
M02	201694P4_G	G	A.Conservative	3.023027	.994053	5337.5	45.304884	27.824464	593.739087		.433749
M02	208825P7_G	G	A.Conservative	4.969915	.999703	7129.7	41.622591	36.103031	712.951229		.433749
M02	209189P2_G	G	A.Conservative	3.937616	.996518	6277.1	46.977589	34.626576	650.59496		.433749
M02	210090P15_G	NOCALL	D.Low Probability	2.556317	.362637	5515.6	5.345578	2.270403	580.578887		.928201
M03	201322P9_G	G	A.Conservative	3.980009	.999349	6445.3	61.535824	47.80513	734.468205		.426905
M03	201694P4_G	G	A.Conservative	2.839764	.993891	5337.5	139.687176	89.357489	593.615468		.426905
M03	208825P7_G	G	A.Conservative	4.531449	.998256	7129.7	34.960418	30.639148	798.176555		.426905
M03	209189P2_G	G	A.Conservative	3.979329	.997803	6277.1	147.675003	111.394473	714.434028		.426905
M03	210090P15_G	NOCALL	D.Low Probability	2.460263	.993777	5515.6	65.363753	18.842963	604.954975		1.164505
M04	201322P9_G	G	A.Conservative	5.460595	.996732	6445.3	60.696129	40.787845	711.49188		.479586
M04	201694P4_G	G	A.Conservative	4.486888	.999371	5337.5	133.618259	74.324304	630.123443		.479586
M04	208825P7_G	G	A.Conservative	6.40573	.998855	7129.7	24.252771	24.721382	774.299813		.479586
M04	209189P2_G	G	A.Conservative	5.462233	.998928	6277.1	133.488999	87.156226	692.924188		.479586
M04	210090P15_G	NOCALL	D.Low Probability	3.90293	.99398	5515.6	73.690505	19.549733	581.916531		1.221776
M05	201322P9_G	G	A.Conservative	4.798281	.993226	6445.3	35.453004	26.21581	692.599957		.436851
M05	201694P4_G	G	A.Conservative	3.812312	.995556	5337.5	88.571356	52.721184	585.709425		.436851
M05	208825P7_G	G	A.Conservative	6.267595	.99926	7129.7	15.620227	22.247823	660.89635		.436851
M05	209189P2_G	G	A.Conservative	4.808013	.993766	6277.1	119.787752	85.74019	679.544993		.436851
M05	210090P15_G	NOCALL	D.Low Probability	3.666413	.996174	5515.6	57.954765	14.443307	585.368721		1.153961
M06	201322P9_G	G	A.Conservative	3.027167	.999144	6445.3	23.514201	22.539572	722.321926		.391394
M06	201694P4_G	G	A.Conservative	2.449475	.995038	5337.5	82.208308	61.101546	549.030805		.391394
M06	208825P7_G	G	A.Conservative	3.271354	.998878	7129.7	8.858239	23.766407	720.678136		.391394
M06	209189P2_G	G	A.Conservative	3.023765	.997408	6277.1	77.465046	71.561903	699.907315		.391394
M06	210090P15_G	NOCALL	D.Low Probability	2.270785	.994515	5515.6	55.50954	16.214439	592.763364		.977033
M07	201322P9_G	G	A.Conservative	1.241716	.8425	6445.3	6.503916	8.459295	693.819617		.275356
M07	201694P4_G	G	A.Conservative	.805597	.996892	5337.5	23.005799	24.607997	586.867603		.275356
M07	208825P7_G	G	B.Moderate	1.59674	.957018	7129.7	6.18094	7.6785	545.888251		.525266
M07	209189P2_G	G	A.Conservative	1.246558	.994885	6277.1	31.635425	39.954398	683.747181		.275356
M07	210090P15_G	NOCALL	D.Low Probability	.867947	.395972	5515.6	4.819858	2.532325	573.768327		.525266
M08	201322P9_G	G	A.Conservative	4.499756	.993487	6445.3	35.487265	25.628127	668.522741		.456045
M08	201694P4_G	G	A.Conservative	3.666967	.995225	5337.5	100.460901	59.930228	565.526531		.456045
M08	208825P7_G	G	A.Conservative	5.732923	.999729	7129.7	12.837655	17.504579	732.537146		.456045
M08	209189P2_G	G	A.Conservative	4.51222	.99323	6277.1	104.587031	73.368418	650.829797		.456045
M08	210090P15_G	NOCALL	D.Low Probability	3.597555	.994909	5515.6	47.664653	9.991836	560.937904		1.227296
M09	201322P9_G	G	A.Conservative	5.465319	.99859	6445.3	58.266765	32.35464	660.756043		.489404
M09	201694P4_G	G	A.Conservative	4.326318	.992367	5337.5	156.382884	71.469079	518.171693		.489404
M09	208825P7_G	G	A.Conservative	6.458392	.998666	7129.7	31.955699	24.680158	740.288694		.489404
M09	209189P2_G	G	A.Conservative	5.464438	.996807	6277.1	138.785612	74.78991	642.757934		.489404
M09	210090P15_G	G	A.Conservative	4.301429	.990108	5515.6	41.371474	19.501435	533.996273		.489404
M10	201322P9_G	G	A.Conservative	3.993094	.997635	6445.3	18.944136	18.303064	649.257672		.388296
M10	201694P4_G	G	A.Conservative	3.483397	.994519	5337.5	51.254328	39.533937	566.362136		.388296
M10	208825P7_G	G	A.Conservative	5.177068	.99979	7129.7	10.534558	30.037088	678.402314		.388296
M10	209189P2_G	G	A.Conservative	3.99384	.99567	6277.1	46.945621	43.877283	630.448001		.388296
M10	210090P15_G	G	A.Conservative	2.699637	.997162	5515.6	42.139719	18.998978	605.958259		.698482
M11	201322P9_G	G	A.Conservative	6.067067	.997511	6445.3	54.169248	30.823147	664.839325		.549206
M11	201694P4_G	G	A.Conservative	4.932049	.998609	5337.5	138.77323	63.420537	579.900536		.549206
M11	208825P7_G	G	A.Conservative	6.718211	.998157	7129.7	30.461439	28.289529	709.800225		.549206
M11	209189P2_G	G	A.Conservative	6.067881	.996974	6277.1	131.92722	72.63538	646.60988		.549206
M11	210090P15_G	NOCALL	D.Low Probability	4.39067	.815057	5515.6	21.295305	4.987794	578.567802		1.325748
M12	201322P9_G	G	A.Conservative	3.959833	.947064	6445.3	7.846594	9.504837	678.515834		.335928
M12	201694P4_G	G	A.Conservative	3.497281	.997439	5337.5	20.825271	31.659067	556.417553		.335928
M12	208825P7_G	G	A.Conservative	4.826119	.999439	7129.7	5.162915	10.608585	725.684465		.335928
M12	209189P2_G	G	A.Conservative	3.960312	.998238	6277.1	20.862869	26.827471	659.150586		.335928
M12	210090P15_G	NOCALL	D.Low Probability	2.669317	.988191	5515.6	22.16963	9.108364	603.573171		.777524
M13	201322P9_G	G	A.Conservative	2.824059	.996251	6445.3	27.565738	27.60813	713.154377		.340687
M13	201694P4_G	G	A.Conservative	1.974379	.9962	5337.5	73.372899	61.100588	568.715097		.340687
M13	208825P7_G	G	A.Conservative	3.302146	.998318	7129.7	17.084702	21.557385	695.312071		.340687
M13	209189P2_G	G	A.Conservative	2.823478	.996224	6277.1	79.255382	77.180117	692.886052		.340687
M13	210090P15_G	G	A.Conservative	1.975575	.989845	5515.6	14.64362	12.561374	588.205059		.340687
M14	201322P9_G	G	A.Conservative	4.520792	.998532	6445.3	52.48188	47.847065	768.834817		.457717
M14	201694P4_G	G	A.Conservative	3.708641	.992404	5337.5	132.156233	98.3971	597.8387		.457717
M14	208825P7_G	G	A.Conservative	5.627687	.999547	7129.7	21.923192	26.838032	764.111948		.457717
M14	209189P2_G	G	A.Conservative	4.524063	.997515	6277.1	119.412174	105.672097	749.073617		.457717
M14	210090P15_G	NOCALL	D.Low Probability	3.088858	.989792	5515.6	61.887531	14.729934	591.974881		1.209259
M15	201322P9_G	G	A.Conservative	4.712526	.997468	6445.3	50.565124	36.870314	715.450041		.472505
M15	201694P4_G	G	A.Conservative	3.656856	.992321	5337.5	132.200194	79.732705	567.318096		.472505
M15	208825P7_G	G	A.Conservative	5.806997	.999493	7129.7	22.283016	25.490801	705.351078		.472505
M15	209189P2_G	G	A.Conservative	4.715414	.995991	6277.1	129.472514	91.731623	695.579949		.472505
M15	210090P15_G	G	A.Conservative	3.581119	.992452	5515.6	103.554469	28.350489	607.444089		1.12272
M16	201322P9_G	G	A.Conservative	4.504323	.993628	6445.3	27.676785	23.536652	728.209405		.38932
M16	201694P4_G	G	A.Conservative	3.55155	.998362	5337.5	85.557934	58.993772	619.372028		.38932
M16	208825P7_G	G	A.Conservative	5.327377	.999281	7129.7	11.29309	18.007979	771.297194		.38932
M16	209189P2_G	G	A.Conservative	4.518178	.994664	6277.1	92.067322	75.865576	710.366502		.38932
M16	210090P15_G	NOCALL	D.Low Probability	3.679878	.522876	5515.6	13.341978	3.246324	598.229023		1.119491
M17	201322P9_G	G	A.Conservative	4.784898	.998258	6445.3	38.511287	27.572898	726.194801		.461057
M17	201694P4_G	G	A.Conservative	3.851604	.999026	5337.5	106.881638	61.271188	575.81627		.461057
M17	208825P7_G	G	A.Conservative	5.553604	.999541	7129.7	14.393812	27.086486	741.070779		.461057
M17	209189P2_G	G	A.Conservative	4.788289	.995477	6277.1	109.726893	75.995672	706.672222		.461057
M17	210090P15_G	NOCALL	D.Low Probability	3.548633	.995343	5515.6	64.895292	14.487839	596.170913		1.160828
M18	201322P9_G	G	A.Conservative	3.481738	.995477	6445.3	30.404016	29.036627	717.913888		.321908
M18	201694P4_G	G	A.Conservative	2.346787	.999022	5337.5	82.735117	64.759603	559.830038		.321908
M18	208825P7_G	G	A.Conservative	4.832908	.999648	7129.7	12.523802	14.082429	805.460566		.321908
M18	209189P2_G	G	A.Conservative	3.482166	.997592	6277.1	69.043919	63.972663	698.79519		.321908
M18	210090P15_G	NOCALL	D.Low Probability	2.116525	.990151	5515.6	21.540362	9.078909	552.622867		.735829
M19	201322P9_G	G	A.Conservative	2.894792	.995035	6445.3	32.919077	21.032984	695.900588		.504894
M19	201694P4_G	G	A.Conservative	2.440706	.998968	5337.5	106.132943	54.85569	547.432376		.504894
M19	208825P7_G	G	A.Conservative	3.978419	.998151	7129.7	11.874716	15.978997	625.194239		.504894
M19	209189P2_G	G	A.Conservative	2.89628	.993941	6277.1	114.679068	70.969633	676.020465		.504894
M19	210090P15_G	NOCALL	D.Low Probability	2.122492	.990808	5515.6	39.194115	8.696057	584.829824		1.179704
M20	201322P9_G	G	A.Conservative	4.183522	.998625	6445.3	48.568227	31.806638	692.115477		.46371
M20	201694P4_G	G	A.Conservative	3.002693	.992606	5337.5	141.235332	75.872941	600.474373		.46371
M20	208825P7_G	G	A.Conservative	4.595679	.997777	7129.7	20.440451	16.324039	650.623098		.46371
M20	209189P2_G	G	A.Conservative	4.189499	.99602	6277.1	137.828673	87.580387	675.545342		.46371
M20	210090P15_G	NOCALL	D.Low Probability	2.994781	.993591	5515.6	69.430736	17.135834	584.938103		1.314703
M21	201322P9_G	G	A.Conservative	4.41155	.997128	6445.3	48.728877	40.015125	762.145609		.4375
M21	201694P4_G	G	A.Conservative	3.5426	.999112	5337.5	110.887232	75.815584	601.032057		.4375
M21	208825P7_G	G	A.Conservative	5.282344	.999298	7129.7	20.94024	23.009746	743.049527		.4375
M21	209189P2_G	G	A.Conservative	4.412881	.998182	6277.1	112.441318	89.807476	742.511493		.4375
M21	210090P15_G	NOCALL	D.Low Probability	2.994427	.992603	5515.6	41.902692	9.470726	621.595279		1.181329
M22	201322P9_G	G	A.Conservative	5.038993	.996701	6445.3	53.348045	35.72341	696.455773		.448493
M22	201694P4_G	G	A.Conservative	4.004946	.992873	5337.5	160.577279	89.536975	604.775899		.448493
M22	208825P7_G	G	A.Conservative	6.1354	.999238	7129.7	22.438335	21.732423	735.379623		.448493
M22	209189P2_G	G	A.Conservative	5.041013	.996556	6277.1	143.799367	93.617502	677.573365		.448493
M22	210090P15_G	NOCALL	D.Low Probability	3.648912	.995425	5515.6	77.007129	17.145441	606.369096		1.285218
M23	201322P9_G	G	A.Conservative	4.078602	.995973	6445.3	34.00374	29.475083	664.833103		.368223
M23	201694P4_G	G	A.Conservative	2.976859	.99831	5337.5	58.302897	40.787395	583.776903		.368223
M23	208825P7_G	G	A.Conservative	4.82817	.999657	7129.7	17.875178	20.171216	702.73273		.368223
M23	209189P2_G	G	A.Conservative	3.988579	.9951	6277.1	47.102925	39.534271	641.480004		.368223
M23	210090P15_G	NOCALL	D.Low Probability	2.57418	.309967	5515.6	3.717241	2.01088	611.906913		.51633
M24	201322P9_G	NOCALL	I.Bad Spectrum	0	0	0	0	0	0		0
M24	201694P4_G	NOCALL	I.Bad Spectrum	0	0	0	0	0	0		0
M24	208825P7_G	NOCALL	I.Bad Spectrum	0	0	0	0	0	0		0
M24	209189P2_G	NOCALL	I.Bad Spectrum	0	0	0	0	0	0		0
M24	210090P15_G	NOCALL	I.Bad Spectrum	0	0	0	0	0	0		0
N01	201322P9_G	G	A.Conservative	2.101112	.996882	6445.3	49.783824	43.640954	715.286912		.412419
N01	201694P4_G	G	A.Conservative	1.689838	.9955	5337.5	79.80901	58.285288	556.317494		.412419
N01	208825P7_G	G	A.Conservative	2.421481	.998347	7129.7	31.342583	30.757567	708.476219		.412419
N01	209189P2_G	G	A.Conservative	2.105299	.99675	6277.1	107.539568	91.6994	699.477639		.412419
N01	210090P15_G	G	A.Conservative	1.693232	.998423	5515.6	32.892474	24.739913	579.488026		.412419
N02	201322P9_G	G	A.Conservative	3.944654	.998598	6445.3	41.120852	39.001803	709.099109		.356005
N02	201694P4_G	G	A.Conservative	3.285513	.997404	5337.5	29.885844	23.683149	539.783675		.356005
N02	208825P7_G	G	A.Conservative	4.425946	.99938	7129.7	28.48802	30.257496	721.55072		.356005
N02	209189P2_G	G	A.Conservative	3.990784	.996158	6277.1	34.64168	31.966443	685.001508		.356005
N02	210090P15_G	NOCALL	I.Bad Spectrum	0	0	0	0	0	0		0
N03	201322P9_G	G	A.Conservative	5.139483	.998504	6445.3	70.297967	55.580814	730.079456		.449558
N03	201694P4_G	G	A.Conservative	4.34932	.993802	5337.5	142.45261	93.485793	594.019491		.449558
N03	208825P7_G	G	A.Conservative	5.9558	.999352	7129.7	39.319455	34.892781	782.240477		.449558
N03	209189P2_G	G	A.Conservative	5.142209	.998118	6277.1	138.649465	106.572912	712.733199		.449558
N03	210090P15_G	G	A.Conservative	4.343054	.991993	5515.6	28.831684	19.499359	608.592033		.449558
N04	201322P9_G	G	A.Conservative	4.040491	.995892	6445.3	45.319793	28.698554	656.605285		.450008
N04	201694P4_G	G	A.Conservative	3.220271	.995056	5337.5	129.43145	66.888261	541.409997		.450008
N04	208825P7_G	G	A.Conservative	4.9011	.999033	7129.7	24.012512	31.25559	666.584965		.450008
N04	209189P2_G	G	A.Conservative	4.043577	.995719	6277.1	111.491311	68.442878	637.331157		.450008
N04	210090P15_G	G	A.Conservative	3.229353	.995767	5515.6	38.924257	20.777817	569.952522		.450008
N05	201322P9_G	G	A.Conservative	2.430243	.997757	6445.3	22.921809	26.497718	726.113728		.297764
N05	201694P4_G	G	A.Conservative	1.723477	.998459	5337.5	36.542074	34.01425	626.677259		.297764
N05	208825P7_G	G	A.Conservative	3.023913	.998353	7129.7	12.522373	29.053477	753.661258		.297764
N05	209189P2_G	G	A.Conservative	2.431937	.996786	6277.1	41.468241	46.412867	707.476838		.297764
N05	210090P15_G	G	A.Conservative	1.737318	.999003	5515.6	20.155854	19.438915	640.169071		.297764
N06	201322P9_G	G	A.Conservative	3.41867	.997705	6445.3	25.451555	22.260097	715.157857		.397029
N06	201694P4_G	G	A.Conservative	2.691591	.996064	5337.5	59.605746	42.530228	551.733543		.397029
N06	208825P7_G	G	A.Conservative	3.702131	.996929	7129.7	11.457617	18.554839	649.107547		.397029
N06	209189P2_G	G	A.Conservative	3.417849	.99732	6277.1	56.6526	48.057432	695.125149		.397029
N06	210090P15_G	NOCALL	D.Low Probability	2.678256	.682689	5515.6	12.062215	4.220151	566.959799		.930622
N07	201322P9_G	G	A.Conservative	3.281638	.998405	6445.3	63.087492	48.059983	714.638934		.415668
N07	201694P4_G	G	A.Conservative	2.430136	.998404	5337.5	117.758697	73.858024	574.117349		.415668
N07	208825P7_G	G	A.Conservative	3.954775	.999698	7129.7	31.695263	37.0836	682.982399		.415668
N07	209189P2_G	G	A.Conservative	3.282227	.997106	6277.1	137.080866	101.383589	694.141384		.415668
N07	210090P15_G	NOCALL	D.Low Probability	1.805529	.991621	5515.6	73.913466	19.151574	572.002277		1.06636
N08	201322P9_G	G	A.Conservative	3.378173	.996548	6445.3	21.343991	16.782829	663.038928		.412994
N08	201694P4_G	G	A.Conservative	2.630813	.996678	5337.5	66.641837	42.991327	547.600018		.412994
N08	208825P7_G	G	A.Conservative	4.316244	.99673	7129.7	8.325056	17.791795	588.165414		.412994
N08	209189P2_G	G	A.Conservative	3.375872	.996199	6277.1	69.385804	52.946061	645.543374		.412994
N08	210090P15_G	NOCALL	D.Low Probability	2.114972	.767205	5515.6	17.085272	4.690761	584.501205		1.033618
N09	201322P9_G	G	A.Conservative	5.360334	.997381	6445.3	59.322319	37.238533	663.096506		.52107
N09	201694P4_G	G	A.Conservative	4.404722	.994294	5337.5	137.627048	70.97429	549.940841		.52107
N09	208825P7_G	G	A.Conservative	6.164442	.999089	7129.7	28.783789	32.497241	733.5414		.52107
N09	209189P2_G	G	A.Conservative	5.36341	.997923	6277.1	145.171132	88.453144	645.575911		.52107
N09	210090P15_G	G	A.Conservative	4.399716	.995667	5515.6	46.169842	24.576438	569.518656		.52107
N10	201322P9_G	G	A.Conservative	4.157585	.997173	6445.3	56.740602	38.730706	721.642185		.465199
N10	201694P4_G	G	A.Conservative	3.006042	.997868	5337.5	121.353793	69.413084	579.86678		.465199
N10	208825P7_G	G	A.Conservative	5.15713	.999429	7129.7	27.714368	31.810726	683.420662		.465199
N10	209189P2_G	G	A.Conservative	4.160348	.996541	6277.1	135.182781	89.801549	702.766086		.465199
N10	210090P15_G	NOCALL	D.Low Probability	2.942911	.989042	5515.6	37.809453	8.390777	568.459501		1.266675
N11	201322P9_G	G	A.Conservative	4.430235	.999026	6445.3	59.352384	48.702448	696.943509		.436602
N11	201694P4_G	G	A.Conservative	3.528036	.998752	5337.5	105.173795	72.148085	563.974355		.436602
N11	208825P7_G	G	A.Conservative	4.978427	.999698	7129.7	31.227956	28.649449	729.187461		.436602
N11	209189P2_G	G	A.Conservative	4.428981	.99722	6277.1	133.994097	106.999122	679.278853		.436602
N11	210090P15_G	G	A.Conservative	3.517312	.991676	5515.6	29.505268	20.831923	583.022221		.436602
N12	201322P9_G	G	A.Conservative	2.230181	.997418	6445.3	12.691619	20.112889	605.202778		.295228
N12	201694P4_G	G	A.Conservative	2.09477	.998708	5337.5	20.445616	25.603643	538.599973		.295228
N12	208825P7_G	G	A.Conservative	2.67249	.998223	7129.7	7.81063	15.740412	748.873501		.295228
N12	209189P2_G	G	A.Conservative	2.238189	.998551	6277.1	18.922575	28.998155	588.91325		.295228
N12	210090P15_G	G	A.Conservative	2.112209	.994288	5515.6	9.294648	12.105676	557.55177		.295228
N13	201322P9_G	G	A.Conservative	3.871312	.998655	6445.3	48.983733	36.401597	707.499845		.407231
N13	201694P4_G	G	A.Conservative	3.002095	.989389	5337.5	104.497454	63.615204	536.044832		.407231
N13	208825P7_G	G	A.Conservative	4.653984	.998333	7129.7	23.517319	25.873895	628.959493		.407231
N13	209189P2_G	G	A.Conservative	3.872159	.997681	6277.1	108.109974	77.936883	687.39707		.407231
N13	210090P15_G	G	A.Conservative	3.011669	.996093	5515.6	24.481146	15.388133	558.290371		.407231
N14	201322P9_G	G	A.Conservative	3.164499	.994555	6445.3	41.96988	39.580701	734.934574		.433469
N14	201694P4_G	G	A.Conservative	2.206337	.993466	5337.5	102.115441	81.439821	609.994982		.433469
N14	208825P7_G	G	A.Conservative	4.203941	.998507	7129.7	15.521005	17.775435	696.959393		.433469
N14	209189P2_G	G	A.Conservative	3.174656	.996509	6277.1	90.778493	83.474172	720.315641		.433469
N14	210090P15_G	G	A.Conservative	2.227736	.992995	5515.6	22.779443	18.666427	634.778588		.433469
N15	201322P9_G	G	A.Conservative	4.527121	.998395	6445.3	49.44229	36.612891	730.622702		.446534
N15	201694P4_G	G	A.Conservative	3.567155	.996665	5337.5	143.36791	86.696406	593.979074		.446534
N15	208825P7_G	G	A.Conservative	5.277967	.999839	7129.7	26.708213	38.573714	760.283473		.446534
N15	209189P2_G	G	A.Conservative	4.528411	.996751	6277.1	121.055613	86.944551	711.388293		.446534
N15	210090P15_G	G	A.Conservative	3.573104	.995567	5515.6	41.843041	26.146737	619.151983		.446534
N16	201322P9_G	G	A.Conservative	4.610533	.996405	6445.3	61.631434	33.163808	693.752675		.489898
N16	201694P4_G	G	A.Conservative	3.515775	.998837	5337.5	155.840199	68.560807	604.601917		.489898
N16	208825P7_G	G	A.Conservative	5.606449	.999224	7129.7	30.512875	26.214067	732.004125		.489898
N16	209189P2_G	G	A.Conservative	4.610931	.998043	6277.1	167.162328	87.209435	674.717192		.489898
N16	210090P15_G	NOCALL	D.Low Probability	3.236547	.591588	5515.6	17.445941	3.682124	607.632077		1.326676
N17	201322P9_G	G	A.Conservative	5.815392	.991819	6445.3	33.58669	23.147107	685.511637		.444732
N17	201694P4_G	G	A.Conservative	4.84163	.99721	5337.5	90.712896	50.936075	531.370391		.444732
N17	208825P7_G	G	A.Conservative	6.523226	.998941	7129.7	14.78929	17.105186	706.199005		.444732
N17	209189P2_G	G	A.Conservative	5.81793	.994946	6277.1	103.424887	69.096685	665.861617		.444732
N17	210090P15_G	NOCALL	D.Low Probability	3.923953	.987888	5515.6	31.902588	7.866416	538.301044		1.315643
N18	201322P9_G	G	A.Conservative	1.236116	.814958	6445.3	6.353671	8.252193	630.522574		.361176
N18	201694P4_G	G	A.Conservative	.758116	.995471	5337.5	6.666936	13.362137	549.081386		.266107
N18	208825P7_G	G	A.Conservative	.374287	.999577	7129.7	3.782377	10.447742	694.244767		.361176
N18	209189P2_G	G	A.Conservative	1.922646	.997713	6277.1	12.075323	22.754609	616.435266		.266107
N18	210090P15_G	NOCALL	D.Low Probability	-.237634	.686253	5515.6	4.40553	4.223634	588.517737		.421706
N19	201322P9_G	G	A.Conservative	4.550832	.996551	6445.3	53.172279	40.477733	667.837027		.456013
N19	201694P4_G	G	A.Conservative	3.581341	.992784	5337.5	133.35815	83.813699	561.256349		.456013
N19	208825P7_G	G	A.Conservative	5.447376	.999542	7129.7	19.491604	22.318531	654.835814		.456013
N19	209189P2_G	G	A.Conservative	4.548035	.99744	6277.1	132.181725	97.750306	648.460446		.456013
N19	210090P15_G	NOCALL	D.Low Probability	2.906523	.989847	5515.6	47.424037	10.555506	590.621705		1.169661
N20	201322P9_G	G	A.Conservative	4.173616	.994858	6445.3	42.210867	30.356824	676.325625		.449173
N20	201694P4_G	G	A.Conservative	3.269938	.99604	5337.5	120.383773	71.17767	591.057813		.449173
N20	208825P7_G	G	A.Conservative	5.393441	.999271	7129.7	16.008842	20.170012	641.96935		.449173
N20	209189P2_G	G	A.Conservative	4.180353	.997113	6277.1	120.611493	84.199374	657.624879		.449173
N20	210090P15_G	NOCALL	D.Low Probability	3.03208	0	5515.6	2.011613	.443716	602.594246		1.192149
N21	201322P9_G	G	A.Conservative	4.091614	.995602	6445.3	47.100064	35.136371	676.662796		.463676
N21	201694P4_G	G	A.Conservative	3.294874	.990402	5337.5	140.784181	86.960089	575.787699		.463676
N21	208825P7_G	G	A.Conservative	4.948502	.998053	7129.7	16.686648	19.889801	664.922027		.463676
N21	209189P2_G	G	A.Conservative	4.094842	.995063	6277.1	129.103536	93.593464	658.641689		.463676
N21	210090P15_G	NOCALL	D.Low Probability	3.247806	.991377	5515.6	73.685797	18.64833	591.101962		1.289653
N22	201322P9_G	G	A.Conservative	5.763806	.996723	6445.3	51.550586	33.255792	729.350404		.469115
N22	201694P4_G	G	A.Conservative	5.112267	.99577	5337.5	120.84609	62.717527	590.297257		.469115
N22	208825P7_G	G	A.Conservative	6.261591	.999022	7129.7	20.573555	22.032697	771.425377		.469115
N22	209189P2_G	G	A.Conservative	5.766827	.997692	6277.1	115.153336	71.886589	709.135242		.469115
N22	210090P15_G	G	A.Conservative	5.105753	.99594	5515.6	36.489321	19.613691	611.522219		.469115
N23	201322P9_G	G	A.Conservative	4.592448	.998682	6445.3	61.161805	46.596433	698.629502		.432959
N23	201694P4_G	G	A.Conservative	3.490926	.99828	5337.5	103.64144	64.006055	586.745972		.432959
N23	208825P7_G	G	A.Conservative	5.524816	.999607	7129.7	30.760425	38.465397	702.971293		.432959
N23	209189P2_G	G	A.Conservative	4.582903	.996009	6277.1	84.945901	62.705672	685.035242		.432959
N23	210090P15_G	NOCALL	D.Low Probability	3.100327	.630659	5515.6	17.634028	3.902769	594.353511		1.208418
N24	201322P9_G	G	A.Conservative	2.739645	.828573	6445.3	10.87712	8.346261	627.473453		.561955
N24	201694P4_G	NOCALL	D.Low Probability	2.040356	.203407	5337.5	2.560139	1.345047	540.644665		.633643
N24	208825P7_G	NOCALL	I.Bad Spectrum	0	0	0	0	0	0		0
N24	209189P2_G	G	A.Conservative	2.514609	.994572	6277.1	7.958459	10.224825	629.119341		.285355
N24	210090P15_G	NOCALL	D.Low Probability	1.923138	.263418	5515.6	3.106144	1.687247	560.690846		.633643
O01	201322P9_G	G	A.Conservative	1.712358	.998413	6445.3	53.951211	42.976953	717.780106		.435542
O01	201694P4_G	G	A.Conservative	1.193887	.997181	5337.5	77.342247	49.10339	569.985938		.435542
O01	208825P7_G	G	A.Conservative	2.085418	.998974	7129.7	34.579216	31.522629	786.686161		.435542
O01	209189P2_G	G	A.Conservative	1.712384	.997157	6277.1	93.452531	71.980478	699.760804		.435542
O01	210090P15_G	NOCALL	D.Low Probability	.919122	.690981	5515.6	13.294435	4.310786	553.910447		.988788
O02	201322P9_G	G	A.Conservative	3.289902	.998765	6445.3	76.386949	54.846641	713.300716		.441088
O02	201694P4_G	G	A.Conservative	2.324517	.994342	5337.5	80.498027	47.436642	591.153725		.441088
O02	208825P7_G	G	A.Conservative	4.149512	.999048	7129.7	42.649367	34.634262	716.43576		.441088
O02	209189P2_G	G	A.Conservative	3.276966	.998852	6277.1	91.488697	63.747719	692.576278		.441088
O02	210090P15_G	NOCALL	D.Low Probability	2.245942	.187576	5515.6	4.713149	1.266629	569.500096		1.0427
O03	201322P9_G	G	A.Conservative	3.23935	.995671	6445.3	57.592132	46.205321	743.3806		.44964
O03	201694P4_G	G	A.Conservative	2.358017	.99769	5337.5	101.495414	67.064498	599.389031		.44964
O03	208825P7_G	G	A.Conservative	4.342047	.999638	7129.7	30.677276	29.247988	743.602901		.44964
O03	209189P2_G	G	A.Conservative	3.239008	.996614	6277.1	121.92014	95.001245	723.034567		.44964
O03	210090P15_G	NOCALL	D.Low Probability	2.049414	.995864	5515.6	73.241017	16.491763	624.120343		1.259486
O04	201322P9_G	G	A.Conservative	3.060345	.997744	6445.3	55.21346	42.471384	675.383594		.441581
O04	201694P4_G	G	A.Conservative	2.350449	.992801	5337.5	95.941694	60.862091	565.086488		.441581
O04	208825P7_G	G	A.Conservative	3.849759	.999481	7129.7	28.998942	25.139697	718.814048		.441581
O04	209189P2_G	G	A.Conservative	3.054937	.995693	6277.1	111.743965	83.481988	655.928213		.441581
O04	210090P15_G	G	A.Conservative	2.347335	.996644	5515.6	27.137857	17.759863	586.367092		.441581
O05	201322P9_G	G	A.Conservative	3.442488	.996934	6445.3	41.107997	29.274255	693.054954		.461434
O05	201694P4_G	G	A.Conservative	2.615367	.998139	5337.5	95.628191	55.175398	585.714957		.461434
O05	208825P7_G	G	A.Conservative	4.325958	.998973	7129.7	18.973253	24.959394	637.326266		.461434
O05	209189P2_G	G	A.Conservative	3.442103	.995494	6277.1	107.773877	74.358748	674.436944		.461434
O05	210090P15_G	G	A.Conservative	2.630568	.998253	5515.6	31.547107	18.835255	592.415916		.461434
O06	201322P9_G	G	A.Conservative	2.58684	.999317	6445.3	25.992963	20.869819	654.106614		.441519
O06	201694P4_G	G	A.Conservative	2.001223	.993419	5337.5	47.689145	30.661212	527.825289		.441519
O06	208825P7_G	G	A.Conservative	3.169889	.998355	7129.7	18.213715	23.62022	728.465486		.441519
O06	209189P2_G	G	A.Conservative	2.591417	.996862	6277.1	53.295369	41.403959	637.67729		.441519
O06	210090P15_G	G	A.Conservative	1.971866	.994171	5515.6	16.914957	11.28042	547.445136		.441519
O07	201322P9_G	G	A.Conservative	3.852226	.992714	6445.3	33.366856	25.054377	601.511164		.401474
O07	201694P4_G	G	A.Conservative	3.011147	.997287	5337.5	63.748613	38.071904	493.202085		.401474
O07	208825P7_G	G	A.Conservative	5.11191	.998808	7129.7	12.835589	23.722508	603.651158		.401474
O07	209189P2_G	G	A.Conservative	3.853164	.999004	6277.1	63.459315	46.041058	585.754207		.401474
O07	210090P15_G	NOCALL	D.Low Probability	2.365828	.980863	5515.6	35.016078	8.984866	518.380676		1.090703
O08	201322P9_G	G	A.Conservative	3.509433	.998072	6445.3	51.295579	41.63879	727.874013		.41923
O08	201694P4_G	G	A.Conservative	3.103867	.994122	5337.5	98.207732	65.331264	586.029618		.41923
O08	208825P7_G	G	A.Conservative	4.527429	.99973	7129.7	27.740116	34.147541	751.939465		.41923
O08	209189P2_G	G	A.Conservative	3.509711	.99829	6277.1	91.742874	72.269325	709.122667		.41923
O08	210090P15_G	G	A.Conservative	3.111823	.997875	5515.6	21.432117	14.724621	611.811369		.41923
O09	201322P9_G	G	A.Conservative	3.970938	.998018	6445.3	50.818139	37.861539	732.665729		.473524
O09	201694P4_G	G	A.Conservative	3.267302	.994768	5337.5	110.787616	67.775131	590.975795		.473524
O09	208825P7_G	G	A.Conservative	4.37814	.999376	7129.7	28.432498	32.22849	721.520078		.473524
O09	209189P2_G	G	A.Conservative	3.973407	.997792	6277.1	108.964961	78.809311	713.524788		.473524
O09	210090P15_G	G	A.Conservative	3.276875	.996791	5515.6	37.952306	23.973419	616.221065		.473524
O10	201322P9_G	G	A.Conservative	2.605188	.997524	6445.3	54.330121	35.417052	720.28805		.454212
O10	201694P4_G	G	A.Conservative	1.83255	.998212	5337.5	123.696415	66.733512	591.452241		.454212
O10	208825P7_G	G	A.Conservative	3.099233	.998524	7129.7	27.253245	21.754358	667.009326		.454212
O10	209189P2_G	G	A.Conservative	2.607873	.9976	6277.1	132.410904	83.846448	698.6046		.454212
O10	210090P15_G	NOCALL	D.Low Probability	1.68242	.992225	5515.6	41.292569	11.040177	578.362894		1.205497
O11	201322P9_G	G	A.Conservative	3.62868	.996723	6445.3	51.179555	37.936711	731.450185		.496437
O11	201694P4_G	G	A.Conservative	2.641002	.991968	5337.5	128.103981	79.469677	569.811754		.496437
O11	208825P7_G	G	A.Conservative	4.348777	.99888	7129.7	28.005778	26.462433	694.96462		.496437
O11	209189P2_G	G	A.Conservative	3.635154	.996353	6277.1	129.060435	93.11802	711.173574		.496437
O11	210090P15_G	G	A.Conservative	2.285921	.996485	5515.6	95.885153	21.595319	611.122002		1.255353
O12	201322P9_G	G	A.Conservative	2.947113	.998399	6445.3	47.60742	37.654506	719.983094		.376298
O12	201694P4_G	G	A.Conservative	1.91338	.997778	5337.5	75.432824	49.636778	629.265848		.376298
O12	208825P7_G	G	A.Conservative	3.850862	.999294	7129.7	23.547338	36.209448	724.417062		.376298
O12	209189P2_G	G	A.Conservative	2.950365	.995767	6277.1	83.680967	64.339096	700.740641		.376298
O12	210090P15_G	G	A.Conservative	1.903064	.994837	5515.6	20.061092	13.592201	649.619964		.376298
O13	201322P9_G	G	A.Conservative	2.816317	.998503	6445.3	45.156285	29.921839	704.426887		.43162
O13	201694P4_G	G	A.Conservative	2.105639	.993798	5337.5	104.655508	56.787354	576.138949		.43162
O13	208825P7_G	G	A.Conservative	3.532402	.997378	7129.7	19.424145	20.181005	677.039675		.43162
O13	209189P2_G	G	A.Conservative	2.816409	.995954	6277.1	106.093082	68.184839	685.935176		.43162
O13	210090P15_G	NOCALL	D.Low Probability	1.670952	.991618	5515.6	34.609733	9.753491	588.89405		1.080663
O14	201322P9_G	G	A.Conservative	3.757693	.998229	6445.3	50.15393	33.103721	662.208968		.417146
O14	201694P4_G	G	A.Conservative	2.972276	.997554	5337.5	110.194624	58.457508	508.797708		.417146
O14	208825P7_G	G	A.Conservative	4.559212	.999431	7129.7	24.474799	24.983419	643.480705		.417146
O14	209189P2_G	G	A.Conservative	3.760732	.998242	6277.1	88.920754	56.776354	643.032913		.417146
O14	210090P15_G	NOCALL	D.Low Probability	2.674509	.981279	5515.6	29.120897	6.892636	514.020033		1.141275
O15	201322P9_G	G	A.Conservative	3.167717	.993945	6445.3	34.280066	29.746898	683.875459		.392274
O15	201694P4_G	G	A.Conservative	2.368623	.998323	5337.5	71.072816	49.028655	584.400173		.392274
O15	208825P7_G	G	A.Conservative	3.834498	.998868	7129.7	19.598636	20.554539	703.172186		.392274
O15	209189P2_G	G	A.Conservative	3.1643	.996831	6277.1	69.452516	58.250819	665.242937		.392274
O15	210090P15_G	NOCALL	D.Low Probability	1.988932	.986974	5515.6	25.676979	8.176369	592.237135		.964858
O16	201322P9_G	G	A.Conservative	2.345918	.999307	6445.3	47.687262	34.317753	704.065776		.405746
O16	201694P4_G	G	A.Conservative	1.274723	.998197	5337.5	105.934007	62.194354	600.09713		.405746
O16	208825P7_G	G	A.Conservative	2.940103	.998415	7129.7	20.057384	22.158962	697.989397		.405746
O16	209189P2_G	G	A.Conservative	2.349833	.997376	6277.1	119.392445	83.297951	687.609542		.405746
O16	210090P15_G	NOCALL	D.Low Probability	1.554866	.993962	5515.6	49.268764	11.064714	586.476192		1.121127
O17	201322P9_G	G	A.Conservative	3.351155	.998579	6445.3	45.891706	34.920152	767.537771		.429047
O17	201694P4_G	G	A.Conservative	2.531567	.99904	5337.5	112.659058	70.023593	635.300925		.429047
O17	208825P7_G	G	A.Conservative	4.344836	.999307	7129.7	21.351457	21.451644	750.154499		.429047
O17	209189P2_G	G	A.Conservative	3.355469	.997069	6277.1	114.66609	84.625378	748.678616		.429047
O17	210090P15_G	NOCALL	D.Low Probability	2.363387	.994604	5515.6	65.745688	15.50594	606.606126		1.136801
O18	201322P9_G	G	A.Conservative	2.168246	.996456	6445.3	10.540004	10.037135	689.029228		.376255
O18	201694P4_G	G	A.Conservative	1.5815	.995247	5337.5	43.905467	34.42034	568.559511		.376255
O18	208825P7_G	G	A.Conservative	1.58933	.997998	7129.7	7.770701	13.376907	647.597083		.499219
O18	209189P2_G	G	A.Conservative	2.17012	.997026	6277.1	35.139355	36.184118	671.797407		.376255
O18	210090P15_G	NOCALL	I.Bad Spectrum	0	0	0	0	0	0		0
O19	201322P9_G	G	A.Conservative	3.042132	.995289	6445.3	41.834345	28.083975	715.915774		.510014
O19	201694P4_G	G	A.Conservative	2.548481	.998325	5337.5	89.441103	48.441355	587.428516		.510014
O19	208825P7_G	G	A.Conservative	3.749696	.999413	7129.7	18.180385	21.572986	701.989028		.510014
O19	209189P2_G	G	A.Conservative	3.052168	.99715	6277.1	95.786644	62.271227	692.480503		.510014
O19	210090P15_G	G	A.Conservative	2.562756	.99496	5515.6	18.517638	10.387767	612.199911		.510014
O20	201322P9_G	G	A.Conservative	3.813617	.997981	6445.3	66.582805	48.514077	700.817141		.423381
O20	201694P4_G	G	A.Conservative	2.956545	.997696	5337.5	101.309475	60.39698	551.15561		.423381
O20	208825P7_G	G	A.Conservative	4.49373	.999224	7129.7	30.935937	31.068031	694.863965		.423381
O20	209189P2_G	G	A.Conservative	3.818326	.996667	6277.1	118.291791	83.602227	678.504786		.423381
O20	210090P15_G	G	A.Conservative	2.954742	.991033	5515.6	24.726576	15.224486	562.011122		.423381
O21	201322P9_G	G	A.Conservative	3.685231	.995668	6445.3	42.244872	33.317183	711.987106		.448653
O21	201694P4_G	G	A.Conservative	2.620798	.991716	5337.5	122.379035	79.647493	600.100554		.448653
O21	208825P7_G	G	A.Conservative	4.938326	.999377	7129.7	17.825679	22.890663	704.80318		.448653
O21	209189P2_G	G	A.Conservative	3.689276	.997376	6277.1	106.230221	81.387222	690.157529		.448653
O21	210090P15_G	G	A.Conservative	2.238769	.991084	5515.6	37.071463	17.362903	625.146076		.574332
O22	201322P9_G	G	A.Conservative	3.889083	.998118	6445.3	45.193604	27.527396	708.62981		.455708
O22	201694P4_G	G	A.Conservative	3.126694	.997929	5337.5	123.281981	60.912661	578.812637		.455708
O22	208825P7_G	G	A.Conservative	4.448477	.998123	7129.7	14.915254	20.781524	647.201732		.455708
O22	209189P2_G	G	A.Conservative	3.899548	.997468	6277.1	123.189568	72.67859	688.896601		.455708
O22	210090P15_G	NOCALL	D.Low Probability	1.912168	.993137	5515.6	31.317867	7.822582	594.099825		1.035764
O23	201322P9_G	G	A.Conservative	3.557988	.997742	6445.3	32.1445	25.018135	670.86848		.407247
O23	201694P4_G	G	A.Conservative	2.787462	.995301	5337.5	54.997343	34.701122	556.159634		.407247
O23	208825P7_G	G	A.Conservative	4.8937	.998718	7129.7	12.908283	19.960419	640.823473		.407247
O23	209189P2_G	G	A.Conservative	3.611257	.998958	6277.1	29.791382	22.464061	671.678674		.407247
O23	210090P15_G	NOCALL	D.Low Probability	2.4437	.188923	5515.6	3.950729	1.275856	564.837611		.930582
O24	201322P9_G	G	B.Moderate	.480153	.893797	6445.3	11.669555	7.187862	646.790621		.626845
O24	201694P4_G	NOCALL	D.Low Probability	.057605	.476618	5337.5	5.796358	2.951022	558.018589		.626845
O24	208825P7_G	NOCALL	I.Bad Spectrum	0	0	0	0	0	0		0
O24	209189P2_G	NOCALL	D.Low Probability	.576339	.993453	6277.1	16.163395	9.676155	643.650428		.626845
O24	210090P15_G	NOCALL	I.Bad Spectrum	0	0	0	0	0	0		0
P01	201322P9_G	G	A.Conservative	-.796829	.999646	6445.3	23.079671	21.323977	706.256032		.361484
P01	201694P4_G	G	A.Conservative	-.842904	.995654	5337.5	23.341134	19.492164	556.856959		.361484
P01	208825P7_G	G	A.Conservative	-1.027583	.998839	7129.7	18.179256	31.606136	704.38343		.361484
P01	209189P2_G	G	A.Conservative	-.794057	.996967	6277.1	31.303967	28.461139	687.452115		.361484
P01	210090P15_G	G	B.Moderate	-.850398	.944582	5515.6	8.688121	7.575841	573.032564		.361484
P02	201322P9_G	G	A.Conservative	1.15619	.996635	6445.3	48.825878	41.376861	657.255927		.421706
P02	201694P4_G	G	A.Conservative	1.307716	.9947	5337.5	28.739658	19.844283	529.116536		.421706
P02	208825P7_G	G	A.Conservative	1.004496	.999391	7129.7	40.546177	38.88235	805.478304		.421706
P02	209189P2_G	G	A.Conservative	1.291058	.996247	6277.1	34.594083	28.43175	660.776125		.421706
P02	210090P15_G	NOCALL	I.Bad Spectrum	0	0	0	0	0	0		0
P03	201322P9_G	G	A.Conservative	1.211304	.998063	6445.3	64.691531	48.44835	657.259707		.46096
P03	201694P4_G	G	A.Conservative	1.777594	.997456	5337.5	40.689109	24.779991	460.656426		.46096
P03	208825P7_G	G	A.Conservative	1.249428	.999599	7129.7	49.641694	48.963241	859.51503		.46096
P03	209189P2_G	G	A.Conservative	1.212739	.999783	6277.1	63.782584	46.3082	641.218551		.46096
P03	210090P15_G	G	A.Conservative	1.779918	.998783	5515.6	45.185472	28.462147	475.458562		.46096
P04	201322P9_G	G	A.Conservative	-.077421	.996795	6445.3	31.753295	31.192686	662.53648		.331999
P04	201694P4_G	G	A.Conservative	-.393356	.998306	5337.5	59.751681	47.095535	559.040426		.331999
P04	208825P7_G	G	A.Conservative	.032105	.998765	7129.7	15.931333	22.51932	668.364066		.331999
P04	209189P2_G	G	A.Conservative	-.077235	.994506	6277.1	62.948297	59.830794	643.163189		.331999
P04	210090P15_G	G	A.Conservative	-.394575	.995483	5515.6	19.473062	15.910677	582.031537		.331999
P05	201322P9_G	G	B.Moderate	-.431813	.99768	6445.3	4.857782	8.031021	569.802787		.283136
P05	201694P4_G	G	A.Conservative	-.832491	.811471	5337.5	5.662854	8.188126	525.132622		.283136
P05	208825P7_G	G	A.Conservative	-.588177	.809362	7129.7	3.554389	8.133158	650.605751		.283136
P05	209189P2_G	G	A.Conservative	-.404519	.99796	6277.1	6.129341	10.540939	553.415988		.283136
P05	210090P15_G	G	A.Conservative	-.817293	.997177	5515.6	6.832337	10.80515	551.6635		.283136
P06	201322P9_G	G	A.Conservative	.030266	.998292	6445.3	12.899109	18.963467	683.493302		.275669
P06	201694P4_G	G	A.Conservative	.106902	.99611	5337.5	35.987335	42.377352	547.44413		.275669
P06	208825P7_G	G	A.Conservative	-.338557	.999248	7129.7	7.814815	14.616147	718.850519		.275669
P06	209189P2_G	G	A.Conservative	.05347	.998858	6277.1	32.817339	46.708031	677.32254		.275669
P06	210090P15_G	G	A.Conservative	-.270296	.988266	5515.6	12.670245	9.922697	535.424041		.420134
P07	201322P9_G	G	A.Conservative	.12482	.99835	6445.3	19.936723	18.637791	663.127078		.407879
P07	201694P4_G	G	A.Conservative	.284496	.995752	5337.5	40.44462	29.679169	512.053333		.407879
P07	208825P7_G	G	A.Conservative	.129975	.999418	7129.7	11.772188	17.120992	696.853527		.407879
P07	209189P2_G	G	A.Conservative	.123577	.997072	6277.1	35.122296	31.696584	645.765532		.407879
P07	210090P15_G	G	A.Conservative	.273969	.997213	5515.6	13.41206	10.249308	533.00341		.407879
P08	201322P9_G	G	A.Conservative	-.004558	.998593	6445.3	18.771243	19.629946	665.619284		.357402
P08	201694P4_G	G	A.Conservative	-.157396	.998741	5337.5	39.711011	33.226481	536.555284		.357402
P08	208825P7_G	G	A.Conservative	.058006	.998446	7129.7	9.706595	15.60446	635.567882		.357402
P08	209189P2_G	G	A.Conservative	.000186	.994841	6277.1	34.318764	34.721347	648.022262		.357402
P08	210090P15_G	G	A.Conservative	-.170558	.993523	5515.6	12.074331	10.482736	553.808438		.357402
P09	201322P9_G	G	A.Conservative	2.428675	.998365	6445.3	18.040736	19.904542	684.518517		.324379
P09	201694P4_G	G	A.Conservative	1.985556	.99829	5337.5	38.051794	33.418769	506.517344		.324379
P09	208825P7_G	G	A.Conservative	2.689677	.997664	7129.7	10.390766	20.209055	670.746993		.324379
P09	209189P2_G	G	A.Conservative	2.427717	.998184	6277.1	39.417396	42.04855	659.068138		.324379
P09	210090P15_G	NOCALL	D.Low Probability	.433725	.994632	5515.6	34.869586	12.467493	548.562665		.952813
P10	201322P9_G	G	A.Conservative	.811652	.99688	6445.3	19.58801	18.251593	595.706014		.373308
P10	201694P4_G	G	A.Conservative	.772849	.996685	5337.5	38.740491	29.457718	453.039824		.373308
P10	208825P7_G	G	A.Conservative	.629989	.999832	7129.7	14.668938	22.254072	695.650785		.373308
P10	209189P2_G	G	A.Conservative	.814606	.997431	6277.1	37.04044	33.475317	573.91122		.373308
P10	210090P15_G	G	A.Conservative	.788884	.995288	5515.6	16.611045	13.055997	467.716894		.373308
P11	201322P9_G	G	A.Conservative	1.874907	.99664	6445.3	37.664445	24.857222	724.714345		.470449
P11	201694P4_G	G	A.Conservative	1.37644	.993138	5337.5	96.254948	51.45433	557.466445		.470449
P11	208825P7_G	G	A.Conservative	1.77862	.999001	7129.7	25.228957	18.961256	723.696532		.470449
P11	209189P2_G	G	A.Conservative	1.870932	.9971	6277.1	84.311025	53.897768	706.540517		.470449
P11	210090P15_G	G	A.Conservative	1.387799	.991063	5515.6	24.884497	13.764124	583.42871		.470449
P12	201322P9_G	G	A.Conservative	.954767	.829166	6445.3	8.767917	8.335217	574.928556		.382333
P12	201694P4_G	G	A.Conservative	.643693	.998166	5337.5	22.236682	28.309243	473.690051		.382333
P12	208825P7_G	G	A.Conservative	.528118	.998528	7129.7	4.774403	10.496378	550.757944		.382333
P12	209189P2_G	G	A.Conservative	.965003	.998495	6277.1	18.812942	18.556724	557.002894		.382333
P12	210090P15_G	G	B.Moderate	.622107	.884867	5515.6	5.162209	7.102055	495.644856		.382333
P13	201322P9_G	G	A.Conservative	1.717621	.998748	6445.3	39.499976	31.668854	633.50774		.442509
P13	201694P4_G	G	A.Conservative	1.715109	.99815	5337.5	67.983202	44.583072	492.723762		.442509
P13	208825P7_G	G	A.Conservative	1.552372	.999153	7129.7	26.917807	25.446463	695.690392		.442509
P13	209189P2_G	G	A.Conservative	1.713919	.996485	6277.1	76.694658	59.662077	615.554771		.442509
P13	210090P15_G	G	A.Conservative	1.690269	.995119	5515.6	31.352691	21.245452	512.525749		.442509
P14	201322P9_G	G	A.Conservative	2.461412	.996137	6445.3	38.11531	32.201137	678.829807		.443638
P14	201694P4_G	G	A.Conservative	2.76385	.997065	5337.5	81.969169	56.581692	497.75421		.443638
P14	208825P7_G	G	A.Conservative	2.007401	.998943	7129.7	35.093009	33.468205	728.242925		.443638
P14	209189P2_G	G	A.Conservative	2.460406	.996557	6277.1	70.780418	58.022356	661.553881		.443638
P14	210090P15_G	G	A.Conservative	2.786097	.99491	5515.6	29.41761	20.990454	516.860546		.443638
P15	201322P9_G	G	A.Conservative	1.704917	.998982	6445.3	24.876345	21.829123	675.623178		.407238
P15	201694P4_G	G	A.Conservative	1.890499	.99694	5337.5	38.185581	27.292074	502.880158		.407238
P15	208825P7_G	G	A.Conservative	1.858603	.999036	7129.7	14.831629	16.454877	726.778414		.407238
P15	209189P2_G	G	A.Conservative	1.705776	.997047	6277.1	41.969474	35.714635	656.764549		.407238
P15	210090P15_G	G	A.Conservative	.758839	.881989	5515.6	16.973653	8.944763	533.853513		.598067
P16	201322P9_G	G	A.Conservative	1.479083	.997217	6445.3	43.92177	34.263802	628.755343		.399771
P16	201694P4_G	G	A.Conservative	1.048623	.994428	5337.5	106.672161	65.442088	480.69275		.399771
P16	208825P7_G	G	A.Conservative	1.620457	.99889	7129.7	28.112406	33.024911	668.56546		.399771
P16	209189P2_G	G	A.Conservative	1.479759	.995471	6277.1	92.675779	69.758068	611.4626		.399771
P16	210090P15_G	NOCALL	D.Low Probability	.354655	.995979	5515.6	38.680815	13.275735	516.677905		.949673
P17	201322P9_G	G	A.Conservative	2.563789	.998661	6445.3	40.267421	28.115688	675.244356		.467641
P17	201694P4_G	G	A.Conservative	2.605805	.998912	5337.5	56.273042	31.731214	460.586968		.467641
P17	208825P7_G	G	A.Conservative	2.500655	.998782	7129.7	21.152962	18.848523	778.693552		.467641
P17	209189P2_G	G	A.Conservative	2.56058	.998118	6277.1	69.894956	47.260016	655.365542		.467641
P17	210090P15_G	G	A.Conservative	2.610529	.997857	5515.6	20.212778	11.801206	481.351558		.467641
P18	201322P9_G	G	A.Conservative	2.594086	.997055	6445.3	68.161224	52.126474	629.265186		.441537
P18	201694P4_G	G	A.Conservative	2.717359	.996535	5337.5	46.080079	28.957185	423.198578		.441537
P18	208825P7_G	G	A.Conservative	2.534503	.999133	7129.7	40.086702	34.601146	774.269489		.441537
P18	209189P2_G	G	A.Conservative	2.594029	.999834	6277.1	86.421446	64.156826	611.384623		.441537
P18	210090P15_G	G	A.Conservative	2.717295	.814464	5515.6	12.634499	8.195964	438.66608		.441537
P19	201322P9_G	G	A.Conservative	.931919	.997058	6445.3	34.192422	30.150135	672.665897		.405196
P19	201694P4_G	G	A.Conservative	1.001796	.998897	5337.5	59.775724	43.116037	534.224856		.405196
P19	208825P7_G	G	A.Conservative	.685466	.99891	7129.7	14.798269	15.501962	685.578274		.405196
P19	209189P2_G	G	A.Conservative	.943545	.995247	6277.1	76.849848	65.752589	653.813025		.405196
P19	210090P15_G	NOCALL	D.Low Probability	-.107285	.178111	5515.6	3.653347	1.214068	545.631809		.918126
P20	201322P9_G	G	A.Conservative	-1.080393	.996014	6445.3	15.802978	21.721501	674.087375		.249118
P20	201694P4_G	G	A.Conservative	-1.158035	.995115	5337.5	34.700767	38.854843	564.588644		.249118
P20	208825P7_G	G	A.Conservative	-1.48624	.998407	7129.7	6.664178	18.981145	703.473085		.249118
P20	209189P2_G	G	A.Conservative	-1.064059	.997136	6277.1	32.843589	43.77417	667.480313		.249118
P20	210090P15_G	G	A.Conservative	-1.149003	.99126	5515.6	9.278884	10.742362	584.726579		.249118
P21	201322P9_G	G	A.Conservative	.310685	.998041	6445.3	17.302892	21.296037	685.745659		.330705
P21	201694P4_G	G	A.Conservative	.423108	.998654	5337.5	21.602362	21.476867	521.386658		.330705
P21	208825P7_G	G	A.Conservative	.862769	.998944	7129.7	8.759231	17.700862	582.862057		.330705
P21	209189P2_G	G	A.Conservative	.304936	.998393	6277.1	31.339194	37.382337	668.931403		.330705
P21	210090P15_G	NOCALL	I.Bad Spectrum	0	0	0	0	0	0		0
P22	201322P9_G	G	A.Conservative	.932371	.997102	6445.3	29.178358	25.490546	616.585331		.413085
P22	201694P4_G	G	A.Conservative	.671327	.996302	5337.5	45.742204	32.952939	459.853208		.413085
P22	208825P7_G	G	A.Conservative	.870152	.999256	7129.7	14.481246	20.572624	726.708085		.413085
P22	209189P2_G	G	A.Conservative	.938824	.996729	6277.1	59.114563	50.165111	599.107177		.413085
P22	210090P15_G	NOCALL	D.Low Probability	.391417	.9899	5515.6	27.258314	7.657434	548.004624		1.080804
P23	201322P9_G	G	A.Conservative	-.197372	.994471	6445.3	26.307932	29.24838	682.348892		.334079
P23	201694P4_G	G	A.Conservative	-.450939	.998503	5337.5	29.490902	26.555762	522.366813		.334079
P23	208825P7_G	G	A.Conservative	-.282748	.999127	7129.7	14.117813	20.139537	709.905418		.334079
P23	209189P2_G	G	A.Conservative	-.190827	.995603	6277.1	23.578104	25.405236	659.304512		.334079
P23	210090P15_G	G	A.Conservative	-.451071	.99478	5515.6	27.673181	10.756978	542.99462		.799016
P24	201322P9_G	G	A.Conservative	-.620208	.811477	6445.3	11.12949	8.164889	624.225935		.584227
P24	201694P4_G	NOCALL	D.Low Probability	-.619732	.527973	5337.5	5.544593	3.248918	521.646424		.584227
P24	208825P7_G	NOCALL	I.Bad Spectrum	0	0	0	0	0	0		0
P24	209189P2_G	NOCALL	D.Low Probability	-.435516	.996595	6277.1	11.879424	8.436359	599.468729		.584227
P24	210090P15_G	NOCALL	I.Bad Spectrum	0	0	0	0	0	0		0
