# Supplementary material for: Gene expression-based screening for inhibitors of PDGFR signaling
Source: Genome Biol. 2008 Mar 1;9(3):R47. doi: 10.1186/gb-2008-9-3-r47 (PMC2397499; doi:10.1186/gb-2008-9-3-r47)
Supplement: Additional data file 1 — Primary screen data. [file gb-2008-9-3-r47-S1.zip › Primary_Screen_Data/ScreenData/ScreenASDI4/PLATE28058.1_0819.DTL]

Sequenom db=biomass genotype results details	Plate=28058, ExpNo=1	TimeStamp=0819	filename=PLATE28058.1_0819.DTL
well_position	assay_id	genotype_id	Call_Status_LU.description	max_shift	Call.score	Picked_Peaks.mass	Picked_Peaks.height	Picked_Peaks.snr	Picked_Peaks.resolution	Picked_Peaks.integral	Spectra.noise_std_dev
A01	201322P9_G	NOCALL	I.Bad Spectrum	0	0	0	0	0	0		0
A01	201694P4_G	NOCALL	I.Bad Spectrum	0	0	0	0	0	0		0
A01	208825P7_G	NOCALL	I.Bad Spectrum	0	0	0	0	0	0		0
A01	209189P2_G	NOCALL	I.Bad Spectrum	0	0	0	0	0	0		0
A01	210090P15_G	NOCALL	I.Bad Spectrum	0	0	0	0	0	0		0
A02	201322P9_G	NOCALL	I.Bad Spectrum	0	0	0	0	0	0		0
A02	201694P4_G	NOCALL	I.Bad Spectrum	0	0	0	0	0	0		0
A02	208825P7_G	NOCALL	I.Bad Spectrum	0	0	0	0	0	0		0
A02	209189P2_G	NOCALL	I.Bad Spectrum	0	0	0	0	0	0		0
A02	210090P15_G	NOCALL	I.Bad Spectrum	0	0	0	0	0	0		0
A03	201322P9_G	G	A.Conservative	-4.420253	.974093	6445.3	9.636535	9.758604	649.029076		.361818
A03	201694P4_G	G	A.Conservative	-4.353463	.993064	5337.5	17.271702	14.619143	589.010169		.361818
A03	208825P7_G	G	A.Conservative	-4.836776	.99917	7129.7	19.850826	22.466736	688.749401		.361818
A03	209189P2_G	G	A.Conservative	-4.20384	.995767	6277.1	27.297602	26.902188	655.144732		.361818
A03	210090P15_G	NOCALL	I.Bad Spectrum	0	0	0	0	0	0		0
A04	201322P9_G	G	A.Conservative	-5.179206	.995422	6445.3	19.040917	17.218011	595.143035		.374453
A04	201694P4_G	G	A.Conservative	-4.876251	.998247	5337.5	70.427192	52.745675	525.077988		.374453
A04	208825P7_G	G	A.Conservative	-5.724745	.997645	7129.7	31.969747	32.505368	663.123529		.374453
A04	209189P2_G	G	A.Conservative	-5.169376	.994463	6277.1	60.077521	52.785189	584.833966		.374453
A04	210090P15_G	NOCALL	D.Low Probability	-5.648061	.430294	5515.6	7.830126	2.718992	588.812123		.875571
A05	201322P9_G	G	A.Conservative	-8.005616	.999088	6445.3	8.455821	10.073249	656.93862		.283237
A05	201694P4_G	G	A.Conservative	-7.23953	.995536	5337.5	13.97847	13.94426	599.639423		.283237
A05	208825P7_G	G	A.Conservative	-8.011938	.99891	7129.7	17.955383	23.925307	736.490765		.283237
A05	209189P2_G	G	A.Conservative	-7.695603	.997739	6277.1	20.462665	23.723994	664.492924		.283237
A05	210090P15_G	NOCALL	I.Bad Spectrum	0	0	0	0	0	0		0
A06	201322P9_G	NOCALL	I.Bad Spectrum	0	0	0	0	0	0		0
A06	201694P4_G	NOCALL	I.Bad Spectrum	0	0	0	0	0	0		0
A06	208825P7_G	NOCALL	I.Bad Spectrum	0	0	0	0	0	0		0
A06	209189P2_G	NOCALL	I.Bad Spectrum	0	0	0	0	0	0		0
A06	210090P15_G	NOCALL	I.Bad Spectrum	0	0	0	0	0	0		0
A07	201322P9_G	G	A.Conservative	-1.095401	.993957	6445.3	27.721099	16.415582	547.497339		.514651
A07	201694P4_G	G	A.Conservative	-1.135585	.996835	5337.5	59.642877	28.383998	499.744888		.514651
A07	208825P7_G	G	A.Conservative	-.952868	.997865	7129.7	46.156005	31.253169	517.291072		.514651
A07	209189P2_G	G	A.Conservative	-1.051588	.994062	6277.1	93.714339	53.686972	539.699219		.514651
A07	210090P15_G	NOCALL	D.Low Probability	-1.540212	.269302	5515.6	10.123798	1.752578	504.310955		1.281811
A08	201322P9_G	G	A.Conservative	-1.032324	.99414	6445.3	49.123852	31.480234	631.659387		.502776
A08	201694P4_G	G	A.Conservative	-.718754	.997236	5337.5	121.922478	64.190879	538.599205		.502776
A08	208825P7_G	G	A.Conservative	-1.344525	.997958	7129.7	72.343854	52.392272	702.999758		.502776
A08	209189P2_G	G	A.Conservative	-1.014677	.994056	6277.1	133.770998	83.189891	614.56343		.502776
A08	210090P15_G	G	A.Conservative	-.71854	.996269	5515.6	26.094559	14.180091	553.998544		.502776
A09	201322P9_G	G	A.Conservative	-2.520911	.997767	6445.3	28.242198	18.142342	618.933653		.501193
A09	201694P4_G	G	A.Conservative	-2.563311	.99734	5337.5	86.019144	44.674343	544.862024		.501193
A09	208825P7_G	G	A.Conservative	-2.73759	.997378	7129.7	53.568658	39.191073	606.470908		.501193
A09	209189P2_G	G	A.Conservative	-2.492542	.997031	6277.1	112.774742	70.163904	602.640482		.501193
A09	210090P15_G	NOCALL	D.Low Probability	-3.31742	.348079	5515.6	9.216454	2.230914	550.358615		1.137843
A10	201322P9_G	G	A.Conservative	-5.400891	.998601	6445.3	21.216687	16.640524	680.303694		.387442
A10	201694P4_G	G	A.Conservative	-5.160892	.998476	5337.5	78.435788	50.186514	574.025439		.387442
A10	208825P7_G	G	A.Conservative	-5.87864	.998479	7129.7	35.06436	31.22218	685.820197		.387442
A10	209189P2_G	G	A.Conservative	-5.367765	.995677	6277.1	78.628011	59.790853	659.252668		.387442
A10	210090P15_G	NOCALL	D.Low Probability	-5.949743	.178291	5515.6	3.466413	1.223559	564.762999		.902515
A11	201322P9_G	G	A.Conservative	-7.358015	.998511	6445.3	8.016043	10.744101	664.428436		.280852
A11	201694P4_G	G	A.Conservative	-6.587423	.998768	5337.5	24.999492	27.890424	552.958196		.280852
A11	208825P7_G	G	A.Conservative	-8.029182	.999253	7129.7	14.830953	25.207472	728.91558		.280852
A11	209189P2_G	G	A.Conservative	-7.180395	.995312	6277.1	21.399479	27.89586	671.836781		.280852
A11	210090P15_G	G	A.Conservative	-6.656641	.834136	5515.6	7.311465	8.40428	560.863044		.280852
A12	201322P9_G	NOCALL	I.Bad Spectrum	0	0	0	0	0	0		0
A12	201694P4_G	NOCALL	I.Bad Spectrum	0	0	0	0	0	0		0
A12	208825P7_G	NOCALL	I.Bad Spectrum	0	0	0	0	0	0		0
A12	209189P2_G	NOCALL	I.Bad Spectrum	0	0	0	0	0	0		0
A12	210090P15_G	NOCALL	I.Bad Spectrum	0	0	0	0	0	0		0
A13	201322P9_G	G	A.Conservative	-2.096643	.998467	6445.3	26.68794	13.732625	623.362546		.48041
A13	201694P4_G	G	A.Conservative	-2.353158	.997688	5337.5	76.039211	31.493461	571.750734		.48041
A13	208825P7_G	G	A.Conservative	-1.937652	.997425	7129.7	42.885827	25.312295	641.1021		.48041
A13	209189P2_G	G	A.Conservative	-2.067303	.998074	6277.1	84.229066	41.917941	617.052136		.48041
A13	210090P15_G	G	B.Moderate	-2.340637	.889116	5515.6	16.74656	7.180445	577.83202		.48041
A14	201322P9_G	G	A.Conservative	-1.899694	.998409	6445.3	39.177622	21.513702	599.638298		.549411
A14	201694P4_G	G	A.Conservative	-2.047049	.996953	5337.5	140.077629	62.703879	545.017404		.549411
A14	208825P7_G	G	A.Conservative	-2.100417	.998643	7129.7	59.278762	36.973133	654.965403		.549411
A14	209189P2_G	G	A.Conservative	-1.89847	.99558	6277.1	141.157488	75.145802	584.859353		.549411
A14	210090P15_G	NOCALL	D.Low Probability	-2.664019	.783641	5515.6	21.385638	4.822332	564.322894		1.238033
A15	201322P9_G	G	A.Conservative	-2.932693	.996421	6445.3	31.173782	17.355447	612.961143		.490814
A15	201694P4_G	G	A.Conservative	-3.127632	.998024	5337.5	94.405395	42.474651	534.033846		.490814
A15	208825P7_G	G	A.Conservative	-3.018983	.997604	7129.7	50.245114	31.967283	633.324942		.490814
A15	209189P2_G	G	A.Conservative	-2.896134	.99489	6277.1	120.654001	65.028478	601.567209		.490814
A15	210090P15_G	NOCALL	D.Low Probability	-3.815825	.222874	5515.6	7.986405	1.477996	557.0976		1.281962
A16	201322P9_G	G	A.Conservative	-2.774219	.998799	6445.3	37.390626	28.879546	635.362494		.442641
A16	201694P4_G	G	A.Conservative	-2.230111	.998073	5337.5	92.813225	58.476874	518.330317		.442641
A16	208825P7_G	G	A.Conservative	-3.35371	.998735	7129.7	60.212103	52.668051	707.365214		.442641
A16	209189P2_G	G	A.Conservative	-2.757253	.997087	6277.1	94.427906	70.733771	619.050394		.442641
A16	210090P15_G	NOCALL	D.Low Probability	-4.161007	.319899	5515.6	8.444837	2.072348	538.738502		1.05764
A17	201322P9_G	G	A.Conservative	-8.081849	.833687	6445.3	14.15971	8.369532	607.99917		.692414
A17	201694P4_G	G	A.Conservative	-7.17725	.995974	5337.5	13.2755	10.095469	475.893673		.345464
A17	208825P7_G	G	A.Conservative	-8.120154	.998525	7129.7	21.669233	17.462623	641.854513		.488808
A17	209189P2_G	G	A.Conservative	-6	.971661	6277.1	10.924235	10.109965	577.827179		.345464
A17	210090P15_G	NOCALL	D.Low Probability	-7.330673	.489754	5515.6	6.053766	3.02066	501.049476		.692414
A18	201322P9_G	G	A.Conservative	-7.758834	.995314	6445.3	33.982816	24.862998	631.175699		.451305
A18	201694P4_G	G	A.Conservative	-6.999689	.996944	5337.5	96.570868	58.34582	514.922806		.451305
A18	208825P7_G	G	A.Conservative	-8.212837	.998968	7129.7	59.202719	48.801254	666.481452		.451305
A18	209189P2_G	G	A.Conservative	-7.746805	.99626	6277.1	108.652004	77.215329	613.894902		.451305
A18	210090P15_G	NOCALL	D.Low Probability	-8.059935	.320736	5515.6	6.775942	2.104046	526.96141		.876165
A19	201322P9_G	G	A.Conservative	-3.892604	.840481	6445.3	10.528101	8.451362	579.023255		.373746
A19	201694P4_G	G	A.Conservative	-3.896847	.99715	5337.5	29.673894	19.146147	502.451907		.373746
A19	208825P7_G	G	A.Conservative	-3.37167	.999221	7129.7	15.490069	28.312301	611.819096		.373746
A19	209189P2_G	G	A.Conservative	-3.884261	.996825	6277.1	35.82914	27.829712	564.319783		.373746
A19	210090P15_G	NOCALL	D.Low Probability	-3.327839	.987724	5515.6	27.780658	7.168652	545.549749		1.030043
A20	201322P9_G	G	A.Conservative	-2.814918	.997876	6445.3	32.762737	22.454903	657.667241		.473257
A20	201694P4_G	G	A.Conservative	-2.930955	.997904	5337.5	119.540894	66.280298	569.440561		.473257
A20	208825P7_G	G	A.Conservative	-2.971576	.998875	7129.7	58.749388	45.832838	679.216564		.473257
A20	209189P2_G	G	A.Conservative	-2.784835	.996092	6277.1	131.671867	87.41513	640.857104		.473257
A20	210090P15_G	NOCALL	D.Low Probability	-3.8286	.995397	5515.6	72.073662	13.51938	556.824877		1.195806
A21	201322P9_G	G	A.Conservative	-5.393257	.994518	6445.3	22.965667	19.632927	652.783199		.367998
A21	201694P4_G	G	A.Conservative	-5.189301	.999199	5337.5	75.019001	52.420844	573.578165		.367998
A21	208825P7_G	G	A.Conservative	-5.612001	.997751	7129.7	33.401064	32.370347	690.758592		.367998
A21	209189P2_G	G	A.Conservative	-5.300252	.998127	6277.1	66.655372	55.266297	639.220859		.367998
A21	210090P15_G	G	A.Conservative	-5.263635	.997373	5515.6	14.852218	10.721001	590.635758		.367998
A22	201322P9_G	G	A.Conservative	-6.914904	.994469	6445.3	16.137004	16.686929	665.388952		.343148
A22	201694P4_G	G	A.Conservative	-6.399553	.998656	5337.5	41.933453	35.818658	558.133185		.343148
A22	208825P7_G	G	A.Conservative	-7.598659	.998852	7129.7	27.918338	32.471213	716.232149		.343148
A22	209189P2_G	G	A.Conservative	-6.824733	.993939	6277.1	44.110858	44.317189	660.058691		.343148
A22	210090P15_G	NOCALL	I.Bad Spectrum	0	0	0	0	0	0		0
A23	201322P9_G	NOCALL	I.Bad Spectrum	0	0	0	0	0	0		0
A23	201694P4_G	NOCALL	I.Bad Spectrum	0	0	0	0	0	0		0
A23	208825P7_G	NOCALL	I.Bad Spectrum	0	0	0	0	0	0		0
A23	209189P2_G	NOCALL	I.Bad Spectrum	0	0	0	0	0	0		0
A23	210090P15_G	NOCALL	I.Bad Spectrum	0	0	0	0	0	0		0
A24	201322P9_G	NOCALL	I.Bad Spectrum	0	0	0	0	0	0		0
A24	201694P4_G	NOCALL	I.Bad Spectrum	0	0	0	0	0	0		0
A24	208825P7_G	NOCALL	I.Bad Spectrum	0	0	0	0	0	0		0
A24	209189P2_G	NOCALL	I.Bad Spectrum	0	0	0	0	0	0		0
A24	210090P15_G	NOCALL	I.Bad Spectrum	0	0	0	0	0	0		0
B01	201322P9_G	NOCALL	I.Bad Spectrum	0	0	0	0	0	0		0
B01	201694P4_G	NOCALL	I.Bad Spectrum	0	0	0	0	0	0		0
B01	208825P7_G	NOCALL	I.Bad Spectrum	0	0	0	0	0	0		0
B01	209189P2_G	NOCALL	I.Bad Spectrum	0	0	0	0	0	0		0
B01	210090P15_G	NOCALL	I.Bad Spectrum	0	0	0	0	0	0		0
B02	201322P9_G	NOCALL	I.Bad Spectrum	0	0	0	0	0	0		0
B02	201694P4_G	NOCALL	I.Bad Spectrum	0	0	0	0	0	0		0
B02	208825P7_G	NOCALL	I.Bad Spectrum	0	0	0	0	0	0		0
B02	209189P2_G	NOCALL	I.Bad Spectrum	0	0	0	0	0	0		0
B02	210090P15_G	NOCALL	I.Bad Spectrum	0	0	0	0	0	0		0
B03	201322P9_G	G	A.Conservative	-1.109868	.994006	6445.3	25.941984	19.149029	593.495853		.437018
B03	201694P4_G	G	A.Conservative	-1.540477	.998672	5337.5	90.144755	54.813347	573.083081		.437018
B03	208825P7_G	G	A.Conservative	-.831831	.996554	7129.7	40.90273	34.072708	603.884831		.437018
B03	209189P2_G	G	A.Conservative	-1.123322	.994478	6277.1	99.621389	71.38833	581.30804		.437018
B03	210090P15_G	NOCALL	D.Low Probability	-2.01876	.986503	5515.6	37.812346	8.669127	593.186615		1.066488
B04	201322P9_G	G	A.Conservative	-1.611042	.996884	6445.3	31.311472	21.933559	688.694313		.460762
B04	201694P4_G	NOCALL	D.Low Probability	-2.67327	.989131	5337.5	48.19323	12.629349	585.11704		1.005305
B04	208825P7_G	G	A.Conservative	-1.497951	.997308	7129.7	42.797054	34.130373	667.842926		.460762
B04	209189P2_G	G	A.Conservative	-1.636297	.997759	6277.1	31.488649	21.365258	650.06109		.460762
B04	210090P15_G	NOCALL	D.Low Probability	-2.673183	.371192	5515.6	8.523072	2.316921	582.59869		1.005305
B05	201322P9_G	G	A.Conservative	-3.514599	.998722	6445.3	20.095503	14.99551	659.068449		.401182
B05	201694P4_G	G	A.Conservative	-3.591609	.995497	5337.5	62.858177	38.643533	541.564111		.401182
B05	208825P7_G	G	A.Conservative	-3.158297	.998371	7129.7	33.496621	28.254429	608.678368		.401182
B05	209189P2_G	G	A.Conservative	-3.475645	.997484	6277.1	83.78584	60.696416	644.758943		.401182
B05	210090P15_G	NOCALL	D.Low Probability	-4.464181	.336052	5515.6	6.249313	2.142097	572.150801		.946278
B06	201322P9_G	G	A.Conservative	-8.156385	.996731	6445.3	15.639769	11.730739	666.935656		.419803
B06	201694P4_G	G	A.Conservative	-7.05548	.998434	5337.5	26.463814	23.957355	541.798488		.285551
B06	208825P7_G	G	A.Conservative	-8.273236	.998626	7129.7	11.987838	18.113108	661.503408		.285551
B06	209189P2_G	G	A.Conservative	-7.738055	.996398	6277.1	32.157886	33.917757	670.412019		.285551
B06	210090P15_G	NOCALL	D.Low Probability	-7.354444	.313786	5515.6	4.697584	1.979222	611.711371		.694145
B07	201322P9_G	G	A.Conservative	1.548042	.993823	6445.3	21.213366	12.545933	573.575634		.502718
B07	201694P4_G	G	A.Conservative	1.029989	.991681	5337.5	42.032461	20.597062	479.488291		.502718
B07	208825P7_G	G	A.Conservative	1.780099	.993575	7129.7	15.42684	13.978869	517.670689		.502718
B07	209189P2_G	G	A.Conservative	1.520238	.995817	6277.1	67.502562	38.785713	573.961388		.502718
B07	210090P15_G	NOCALL	D.Low Probability	.177215	.81487	5515.6	21.366825	4.983806	506.451999		1.252348
B08	201322P9_G	G	A.Conservative	-.011238	.995838	6445.3	21.401546	16.137692	681.805852		.450993
B08	201694P4_G	NOCALL	D.Low Probability	-.852416	.990405	5337.5	77.329825	16.697986	609.599602		1.154328
B08	208825P7_G	G	A.Conservative	.75556	.998398	7129.7	32.503819	28.037428	651.888057		.450993
B08	209189P2_G	G	A.Conservative	.11628	.995398	6277.1	55.876758	40.750361	670.228307		.450993
B08	210090P15_G	NOCALL	D.Low Probability	-.854254	.238476	5515.6	6.831806	1.523326	608.682141		1.154328
B09	201322P9_G	G	A.Conservative	-2.176622	.996295	6445.3	21.155346	16.122738	640.660021		.438806
B09	201694P4_G	G	A.Conservative	-2.491817	.995537	5337.5	98.937983	61.761206	567.048997		.438806
B09	208825P7_G	G	A.Conservative	-2.156262	.998845	7129.7	39.368164	33.925937	656.981984		.438806
B09	209189P2_G	G	A.Conservative	-2.175828	.994458	6277.1	95.655977	70.724618	626.248633		.438806
B09	210090P15_G	NOCALL	D.Low Probability	-2.693209	.323986	5515.6	8.363255	2.071078	565.841943		1.139014
B10	201322P9_G	NOCALL	D.Low Probability	-4.046663	.995718	6445.3	62.575249	18.793372	635.982394		1.011832
B10	201694P4_G	G	A.Conservative	-3.621062	.995208	5337.5	84.374613	53.04627	533.211246		.389335
B10	208825P7_G	G	A.Conservative	-3.218624	.999154	7129.7	25.676078	22.451856	685.389949		.389335
B10	209189P2_G	G	A.Conservative	-3.553387	.996713	6277.1	86.801076	64.814889	605.91135		.389335
B10	210090P15_G	NOCALL	D.Low Probability	-3.933766	.98926	5515.6	39.291724	10.07357	559.749877		1.011832
B11	201322P9_G	G	A.Conservative	-4.127217	.997756	6445.3	15.646882	13.469708	677.897802		.358253
B11	201694P4_G	G	A.Conservative	-3.999718	.995953	5337.5	65.413803	44.943349	571.031103		.358253
B11	208825P7_G	G	A.Conservative	-4.409034	.999431	7129.7	28.000584	27.645944	745.435334		.358253
B11	209189P2_G	G	A.Conservative	-4.115314	.99394	6277.1	71.623324	59.595556	660.127087		.358253
B11	210090P15_G	NOCALL	D.Low Probability	-4.972415	.12616	5515.6	2.046519	.881842	615.112186		.629981
B12	201322P9_G	NOCALL	I.Bad Spectrum	0	0	0	0	0	0		0
B12	201694P4_G	NOCALL	I.Bad Spectrum	0	0	0	0	0	0		0
B12	208825P7_G	NOCALL	I.Bad Spectrum	0	0	0	0	0	0		0
B12	209189P2_G	NOCALL	I.Bad Spectrum	0	0	0	0	0	0		0
B12	210090P15_G	NOCALL	I.Bad Spectrum	0	0	0	0	0	0		0
B13	201322P9_G	G	A.Conservative	.803892	.993423	6445.3	27.650253	16.865226	560.989868		.542859
B13	201694P4_G	G	A.Conservative	.205084	.996452	5337.5	116.002302	57.969115	501.877093		.542859
B13	208825P7_G	G	A.Conservative	1.485572	.994745	7129.7	43.980609	30.345582	508.906191		.542859
B13	209189P2_G	G	A.Conservative	.809038	.993901	6277.1	109.54865	64.835197	546.947812		.542859
B13	210090P15_G	NOCALL	D.Low Probability	-.068444	.898745	5515.6	30.25645	5.477392	546.232077		1.349742
B14	201322P9_G	G	A.Conservative	.272142	.994144	6445.3	28.796454	17.754693	597.66904		.525001
B14	201694P4_G	G	A.Conservative	-.15114	.997327	5337.5	119.20527	59.949284	543.473923		.525001
B14	208825P7_G	G	A.Conservative	.989057	.997931	7129.7	47.609696	33.290112	603.598175		.525001
B14	209189P2_G	G	A.Conservative	.277273	.994201	6277.1	121.998415	72.939889	580.747752		.525001
B14	210090P15_G	NOCALL	D.Low Probability	-.518478	.140848	5515.6	5.171082	1.017264	563.315121		1.307969
B15	201322P9_G	G	A.Conservative	-.802437	.993541	6445.3	35.03652	23.247551	646.731897		.496249
B15	201694P4_G	G	A.Conservative	-.92023	.997807	5337.5	149.323577	82.036214	576.207901		.496249
B15	208825P7_G	G	A.Conservative	-.615953	.996568	7129.7	60.174157	44.927802	620.478217		.496249
B15	209189P2_G	G	A.Conservative	-.776633	.997072	6277.1	145.952826	94.102018	625.665368		.496249
B15	210090P15_G	NOCALL	D.Low Probability	-2.089824	.976677	5515.6	29.161629	6.608413	569.222082		1.227369
B16	201322P9_G	G	A.Conservative	-4.45881	.995558	6445.3	19.080325	14.599243	648.343196		.387562
B16	201694P4_G	G	A.Conservative	-4.548435	.993244	5337.5	80.223301	49.460681	567.241773		.387562
B16	208825P7_G	G	A.Conservative	-4.521853	.998227	7129.7	27.850614	24.356338	657.167658		.387562
B16	209189P2_G	G	A.Conservative	-4.440596	.991809	6277.1	83.927934	62.153992	635.474123		.387562
B16	210090P15_G	NOCALL	D.Low Probability	-4.641926	.210977	5515.6	6.04455	1.439905	586.540004		.977235
B17	201322P9_G	G	A.Conservative	-3.95235	.997888	6445.3	29.530562	24.31742	626.927492		.409084
B17	201694P4_G	G	A.Conservative	-3.937632	.993953	5337.5	116.159868	78.840963	559.013542		.409084
B17	208825P7_G	G	A.Conservative	-4.077028	.999263	7129.7	45.029967	41.795931	654.050865		.409084
B17	209189P2_G	G	A.Conservative	-3.954985	.994338	6277.1	109.390787	87.48205	612.881085		.409084
B17	210090P15_G	NOCALL	D.Low Probability	-4.767271	.640156	5515.6	13.386582	3.992248	566.982138		.933184
B18	201322P9_G	NOCALL	I.Bad Spectrum	0	0	0	0	0	0		0
B18	201694P4_G	G	A.Conservative	-8.61306	.999002	5337.5	18.55888	23.971745	566.860526		.242843
B18	208825P7_G	NOCALL	I.Bad Spectrum	0	0	0	0	0	0		0
B18	209189P2_G	NOCALL	I.Bad Spectrum	0	0	0	0	0	0		0
B18	210090P15_G	NOCALL	I.Bad Spectrum	0	0	0	0	0	0		0
B19	201322P9_G	G	A.Conservative	-.31088	.995383	6445.3	42.23986	28.269066	620.890631		.512864
B19	201694P4_G	G	A.Conservative	-.567269	.995002	5337.5	151.054972	82.557285	567.821785		.512864
B19	208825P7_G	G	A.Conservative	.122599	.999175	7129.7	61.082865	46.277113	686.11837		.512864
B19	209189P2_G	G	A.Conservative	-.304492	.994383	6277.1	159.610708	103.614026	603.078134		.512864
B19	210090P15_G	NOCALL	D.Low Probability	-.873488	.985456	5515.6	52.251734	8.594217	582.3137		1.425987
B20	201322P9_G	G	A.Conservative	-.548593	.994459	6445.3	39.371972	27.172671	687.731624		.471703
B20	201694P4_G	G	A.Conservative	-.891794	.995738	5337.5	140.157861	80.676926	597.620064		.471703
B20	208825P7_G	G	A.Conservative	-.130454	.998758	7129.7	61.370259	47.512948	720.997267		.471703
B20	209189P2_G	G	A.Conservative	-.547607	.996548	6277.1	170.68297	114.570297	668.343609		.471703
B20	210090P15_G	G	A.Conservative	-.875253	.996619	5515.6	37.017921	21.9345	618.747898		.471703
B21	201322P9_G	G	A.Conservative	-1.086807	.995384	6445.3	22.543694	13.948666	623.286311		.476492
B21	201694P4_G	G	A.Conservative	-1.487522	.995936	5337.5	99.983621	49.799384	580.182533		.476492
B21	208825P7_G	G	A.Conservative	-.402653	.99924	7129.7	42.065845	29.758504	597.046961		.476492
B21	209189P2_G	G	A.Conservative	-1.078122	.994726	6277.1	108.227398	64.791974	604.616051		.476492
B21	210090P15_G	NOCALL	D.Low Probability	-2.009157	.288269	5515.6	7.994318	1.867951	595.45046		1.143474
B22	201322P9_G	G	A.Conservative	-3.871297	.996565	6445.3	22.716596	16.085355	660.019007		.40362
B22	201694P4_G	G	A.Conservative	-4.036956	.997357	5337.5	76.178281	43.415905	582.23249		.40362
B22	208825P7_G	G	A.Conservative	-3.757687	.998393	7129.7	32.970705	26.71011	672.653978		.40362
B22	209189P2_G	G	A.Conservative	-3.836953	.99575	6277.1	80.933721	55.454956	641.615993		.40362
B22	210090P15_G	NOCALL	D.Low Probability	-4.74263	.449453	5515.6	10.684356	2.822915	567.105491		.994698
B23	201322P9_G	NOCALL	I.Bad Spectrum	0	0	0	0	0	0		0
B23	201694P4_G	NOCALL	I.Bad Spectrum	0	0	0	0	0	0		0
B23	208825P7_G	NOCALL	I.Bad Spectrum	0	0	0	0	0	0		0
B23	209189P2_G	NOCALL	I.Bad Spectrum	0	0	0	0	0	0		0
B23	210090P15_G	NOCALL	I.Bad Spectrum	0	0	0	0	0	0		0
B24	201322P9_G	NOCALL	I.Bad Spectrum	0	0	0	0	0	0		0
B24	201694P4_G	NOCALL	I.Bad Spectrum	0	0	0	0	0	0		0
B24	208825P7_G	NOCALL	I.Bad Spectrum	0	0	0	0	0	0		0
B24	209189P2_G	NOCALL	I.Bad Spectrum	0	0	0	0	0	0		0
B24	210090P15_G	NOCALL	I.Bad Spectrum	0	0	0	0	0	0		0
C01	201322P9_G	G	A.Conservative	1.471573	.990613	6445.3	17.273551	11.327477	588.303033		.451675
C01	201694P4_G	G	A.Conservative	.804736	.991811	5337.5	32.776435	17.511163	535.532958		.451675
C01	208825P7_G	G	A.Conservative	2.462087	.998038	7129.7	27.877809	20.782441	536.430319		.451675
C01	209189P2_G	G	A.Conservative	1.498963	.994788	6277.1	33.908754	21.554268	590.831026		.451675
C01	210090P15_G	NOCALL	D.Low Probability	.769479	.275193	5515.6	7.653392	1.743582	522.27438		1.069384
C02	201322P9_G	G	A.Conservative	.441058	.99637	6445.3	31.07637	22.153286	701.82763		.484955
C02	201694P4_G	G	A.Conservative	-.141886	.995738	5337.5	74.946933	44.164189	639.418669		.484955
C02	208825P7_G	G	A.Conservative	1.022891	.998861	7129.7	47.994043	38.496928	682.471804		.484955
C02	209189P2_G	G	A.Conservative	.438013	.995371	6277.1	103.875301	71.946556	687.208336		.484955
C02	210090P15_G	NOCALL	D.Low Probability	-.425213	.181404	5515.6	5.29284	1.205145	611.625532		1.197635
C03	201322P9_G	G	A.Conservative	1.558775	.996191	6445.3	34.745682	21.60061	624.712229		.508985
C03	201694P4_G	G	A.Conservative	.755974	.993121	5337.5	96.058104	48.294915	564.569605		.508985
C03	208825P7_G	G	A.Conservative	2.139915	.996944	7129.7	52.245419	37.005293	633.01353		.508985
C03	209189P2_G	G	A.Conservative	1.502566	.998173	6277.1	109.591208	65.986316	625.760816		.508985
C03	210090P15_G	NOCALL	D.Low Probability	.27836	.371522	5515.6	11.537803	2.342831	559.129197		1.182404
C04	201322P9_G	G	A.Conservative	-1.130393	.993843	6445.3	23.905365	19.491598	632.00428		.416567
C04	201694P4_G	G	A.Conservative	-1.701578	.995985	5337.5	84.79606	57.296456	605.878301		.416567
C04	208825P7_G	G	A.Conservative	-.661649	.998197	7129.7	38.305949	35.107782	667.821611		.416567
C04	209189P2_G	G	A.Conservative	-1.114162	.993818	6277.1	104.309267	82.644779	616.524407		.416567
C04	210090P15_G	NOCALL	D.Low Probability	-1.803931	.346503	5515.6	9.866196	2.222427	603.607094		1.07609
C05	201322P9_G	G	A.Conservative	-3.412947	.99595	6445.3	11.166036	18.696895	654.633781		.338487
C05	201694P4_G	G	A.Conservative	-3.637908	.99583	5337.5	49.971664	69.769777	580.610391		.338487
C05	208825P7_G	G	A.Conservative	-3.024555	.996742	7129.7	19.054881	35.186113	649.28561		.338487
C05	209189P2_G	G	A.Conservative	-3.36239	.998142	6277.1	53.932967	88.027023	647.464974		.338487
C05	210090P15_G	NOCALL	D.Low Probability	-4.362073	.214233	5515.6	4.088222	1.407566	596.177752		.894553
C06	201322P9_G	G	A.Conservative	-7.249952	.907927	6445.3	10.033905	9.11965	659.657328		.406306
C06	201694P4_G	NOCALL	D.Low Probability	-6.616675	.991476	5337.5	24.558873	11.000011	587.971118		.670103
C06	208825P7_G	G	A.Conservative	-7.105849	.997579	7129.7	8.493695	22.773337	705.770262		.307213
C06	209189P2_G	G	A.Conservative	-6.6122	.998055	6277.1	19.325451	21.360859	661.214174		.307213
C06	210090P15_G	NOCALL	D.Low Probability	-6.599402	.315816	5515.6	4.291555	1.989029	579.638322		.670103
C07	201322P9_G	G	A.Conservative	2.878233	.994846	6445.3	26.386805	12.444615	556.159351		.547993
C07	201694P4_G	G	A.Conservative	2.315326	.994128	5337.5	101.963422	38.643942	506.019755		.547993
C07	208825P7_G	G	A.Conservative	3.83897	.997202	7129.7	43.272485	23.418867	512.443164		.547993
C07	209189P2_G	G	A.Conservative	2.849113	.991293	6277.1	116.993777	53.367317	542.749845		.547993
C07	210090P15_G	NOCALL	D.Low Probability	1.787109	.234804	5515.6	6.330801	1.546653	536.81617		1.193609
C08	201322P9_G	G	A.Conservative	.423186	.994873	6445.3	49.856434	23.530539	698.971637		.704842
C08	201694P4_G	G	A.Conservative	.456349	.996801	5337.5	92.921871	47.280124	585.888207		.467125
C08	208825P7_G	G	A.Conservative	1.431615	.998321	7129.7	40.328569	28.090567	668.527229		.467125
C08	209189P2_G	G	A.Conservative	.769723	.992725	6277.1	126.514781	75.716792	688.684052		.467125
C08	210090P15_G	NOCALL	D.Low Probability	.106347	.311529	5515.6	10.866182	1.981972	602.145054		1.311684
C09	201322P9_G	G	A.Conservative	1.373051	.99789	6445.3	20.047495	16.232763	664.190038		.45584
C09	201694P4_G	NOCALL	D.Low Probability	.201039	.987546	5337.5	82.281685	23.154586	601.444669		1.027559
C09	208825P7_G	G	A.Conservative	.951607	.914154	7129.7	6.261025	9.203109	434.820302		.45584
C09	209189P2_G	G	A.Conservative	1.412696	.996019	6277.1	33.130523	26.024457	685.21505		.45584
C09	210090P15_G	G	C.Aggressive	.10619	.895136	5515.6	18.5217	5.408069	613.025354		1.027559
C10	201322P9_G	G	A.Conservative	-.985254	.996734	6445.3	17.92762	11.441884	646.479304		.44407
C10	201694P4_G	G	A.Conservative	-1.222131	.995017	5337.5	69.134825	36.292701	570.51285		.44407
C10	208825P7_G	G	A.Conservative	-.122084	.999152	7129.7	22.915134	16.560355	550.292172		.44407
C10	209189P2_G	G	A.Conservative	-.867848	.998393	6277.1	79.628044	49.320986	627.403903		.44407
C10	210090P15_G	G	A.Conservative	-1.755008	.993288	5515.6	31.100211	10.520383	576.810912		.747365
C11	201322P9_G	G	A.Conservative	-3.660649	.998286	6445.3	18.652405	18.099946	666.804333		.313925
C11	201694P4_G	G	A.Conservative	-4.386102	.992085	5337.5	38.073148	15.809731	599.448191		.644476
C11	208825P7_G	G	A.Conservative	-3.361759	.999248	7129.7	28.070091	31.308738	754.925179		.313925
C11	209189P2_G	G	A.Conservative	-3.551651	.997888	6277.1	37.961516	35.791432	677.127699		.313925
C11	210090P15_G	NOCALL	D.Low Probability	-4.726251	.332563	5515.6	5.324124	2.083926	581.300347		.72167
C12	201322P9_G	G	A.Conservative	-6.090307	.995815	6445.3	8.808968	10.578576	629.666341		.282595
C12	201694P4_G	G	A.Conservative	-5.775662	.998607	5337.5	30.213396	29.953947	532.784313		.282595
C12	208825P7_G	G	A.Conservative	-6.092215	.998983	7129.7	17.825424	24.105405	683.728967		.282595
C12	209189P2_G	G	A.Conservative	-6.071674	.999122	6277.1	34.359146	40.081182	615.898057		.282595
C12	210090P15_G	NOCALL	D.Low Probability	-6.32947	.676778	5515.6	9.116125	4.192009	557.922936		.675444
C13	201322P9_G	G	A.Conservative	2.66647	.989861	6445.3	19.662902	12.993576	555.086403		.471483
C13	201694P4_G	G	A.Conservative	2.100487	.995653	5337.5	79.425589	42.5823	541.851319		.471483
C13	208825P7_G	G	A.Conservative	3.506493	.996312	7129.7	32.753874	24.632721	537.099224		.471483
C13	209189P2_G	G	A.Conservative	2.671966	.99307	6277.1	90.828075	58.152819	545.174287		.471483
C13	210090P15_G	NOCALL	D.Low Probability	1.745247	.327281	5515.6	8.172252	2.07898	530.722842		1.20104
C14	201322P9_G	G	A.Conservative	.443421	.99323	6445.3	48.817833	18.842661	623.954112		.753243
C14	201694P4_G	G	A.Conservative	.205829	.996981	5337.5	116.142188	55.53062	565.360386		.486342
C14	208825P7_G	G	A.Conservative	1.638627	.996885	7129.7	46.318706	30.369369	599.683211		.486342
C14	209189P2_G	G	A.Conservative	.870724	.993598	6277.1	135.965545	76.521683	587.843		.486342
C14	210090P15_G	NOCALL	D.Low Probability	-.177258	.293762	5515.6	10.28013	1.890939	578.303074		1.403148
C15	201322P9_G	G	A.Conservative	1.458568	.996479	6445.3	28.540114	19.385869	662.438946		.504907
C15	201694P4_G	G	A.Conservative	1.135232	.998615	5337.5	121.84674	68.060029	577.76546		.504907
C15	208825P7_G	G	A.Conservative	1.979838	.997859	7129.7	53.658179	41.124146	624.40122		.504907
C15	209189P2_G	G	A.Conservative	1.452566	.997005	6277.1	127.618384	84.160999	645.345216		.504907
C15	210090P15_G	NOCALL	D.Low Probability	.54313	.303089	5515.6	8.556908	1.935073	602.869428		1.194668
C16	201322P9_G	G	A.Conservative	-.299241	.989777	6445.3	22.395852	14.21103	595.58593		.454226
C16	201694P4_G	G	A.Conservative	-.567731	.995713	5337.5	77.775502	40.110388	557.30936		.454226
C16	208825P7_G	G	A.Conservative	.299522	.997852	7129.7	36.182814	26.146729	565.970765		.454226
C16	209189P2_G	G	A.Conservative	-.24334	.996276	6277.1	94.408325	58.044291	581.833447		.454226
C16	210090P15_G	NOCALL	D.Low Probability	-1.385558	.42569	5515.6	10.820988	2.681548	549.311087		1.08085
C17	201322P9_G	G	A.Conservative	-5.065868	.962204	6445.3	8.980045	9.689773	654.503554		.297257
C17	201694P4_G	G	A.Conservative	-5.108133	.998247	5337.5	32.536807	28.446026	539.965554		.297257
C17	208825P7_G	G	A.Conservative	-5.294786	.998615	7129.7	14.97337	18.381309	660.1413		.297257
C17	209189P2_G	G	A.Conservative	-5.041184	.992775	6277.1	37.240613	38.930664	628.808819		.297257
C17	210090P15_G	NOCALL	D.Low Probability	-5.567194	.334317	5515.6	4.602785	2.13345	606.690251		.665836
C18	201322P9_G	G	A.Conservative	-8.224102	.932893	6445.3	6.154797	9.401233	652.308802		.246502
C18	201694P4_G	G	A.Conservative	-7.589863	.999079	5337.5	21.150359	25.951966	577.807354		.246502
C18	208825P7_G	NOCALL	I.Bad Spectrum	0	0	0	0	0	0		0
C18	209189P2_G	G	A.Conservative	-6	.973565	6277.1	18.771495	27.772503	683.420611		.246502
C18	210090P15_G	NOCALL	I.Bad Spectrum	0	0	0	0	0	0		0
C19	201322P9_G	G	A.Conservative	2.382803	.994715	6445.3	25.249198	14.967756	608.872445		.486004
C19	201694P4_G	G	A.Conservative	1.584898	.994773	5337.5	94.438855	45.577687	569.354768		.486004
C19	208825P7_G	G	A.Conservative	2.963426	.997165	7129.7	39.033461	26.327906	616.867991		.486004
C19	209189P2_G	G	A.Conservative	2.362098	.993429	6277.1	109.557821	62.943676	591.090049		.486004
C19	210090P15_G	NOCALL	D.Low Probability	1.212821	.161775	5515.6	5.490553	1.09257	578.175434		1.281198
C20	201322P9_G	G	A.Conservative	1.116748	.99338	6445.3	29.019685	19.058248	609.830743		.513343
C20	201694P4_G	G	A.Conservative	.47133	.996772	5337.5	116.236046	61.486499	575.289237		.513343
C20	208825P7_G	G	A.Conservative	1.671684	.997114	7129.7	54.641459	40.894772	628.361239		.513343
C20	209189P2_G	G	A.Conservative	1.119576	.994883	6277.1	136.944933	87.07549	593.794687		.513343
C20	210090P15_G	NOCALL	D.Low Probability	.313951	.993783	5515.6	62.118622	11.119987	579.711164		1.285713
C21	201322P9_G	G	A.Conservative	2.145406	.994436	6445.3	26.402317	17.717884	638.262489		.53154
C21	201694P4_G	G	A.Conservative	1.551084	.995537	5337.5	102.826846	57.379851	541.183022		.53154
C21	208825P7_G	G	A.Conservative	2.335708	.998582	7129.7	50.468353	37.967066	669.708425		.53154
C21	209189P2_G	G	A.Conservative	2.150253	.994779	6277.1	109.515085	71.468501	623.751058		.53154
C21	210090P15_G	G	A.Conservative	1.54669	.988865	5515.6	22.010153	12.652684	562.576084		.53154
C22	201322P9_G	G	A.Conservative	-2.918774	.994487	6445.3	11.566397	10.026755	661.5454		.395844
C22	201694P4_G	G	A.Conservative	-2.808129	.995959	5337.5	49.089158	34.790206	576.232758		.395844
C22	208825P7_G	G	A.Conservative	-2.435248	.998391	7129.7	22.001568	22.595909	708.794843		.395844
C22	209189P2_G	G	A.Conservative	-2.834557	.997952	6277.1	53.88315	45.316563	652.81573		.395844
C22	210090P15_G	NOCALL	D.Low Probability	-3.37608	.152497	5515.6	1.693039	1.049729	577.548286		.502886
C23	201322P9_G	G	A.Conservative	-5.286118	.937053	6445.3	13.510794	9.387594	695.004315		.460708
C23	201694P4_G	G	A.Conservative	-4.889846	.993844	5337.5	26.953944	20.716333	596.207775		.33595
C23	208825P7_G	G	A.Conservative	-4.974333	.999396	7129.7	11.467395	13.809853	685.114498		.33595
C23	209189P2_G	G	A.Conservative	-4.677257	.995155	6277.1	25.907739	23.83764	689.272254		.33595
C23	210090P15_G	NOCALL	D.Low Probability	-5.315855	.201327	5515.6	2.540854	1.303526	613.148046		.561523
C24	201322P9_G	NOCALL	I.Bad Spectrum	0	0	0	0	0	0		0
C24	201694P4_G	NOCALL	I.Bad Spectrum	0	0	0	0	0	0		0
C24	208825P7_G	NOCALL	I.Bad Spectrum	0	0	0	0	0	0		0
C24	209189P2_G	NOCALL	I.Bad Spectrum	0	0	0	0	0	0		0
C24	210090P15_G	NOCALL	I.Bad Spectrum	0	0	0	0	0	0		0
D01	201322P9_G	G	A.Conservative	1.711225	.995437	6445.3	20.363741	11.390882	611.256218		.550339
D01	201694P4_G	G	A.Conservative	1.073423	.994813	5337.5	29.818149	13.879658	543.269527		.550339
D01	208825P7_G	G	A.Conservative	2.152459	.997774	7129.7	37.021377	23.28148	583.423073		.550339
D01	209189P2_G	G	A.Conservative	1.71905	.997751	6277.1	52.228124	28.40209	627.63021		.550339
D01	210090P15_G	G	B.Moderate	.99094	.809192	5515.6	28.901368	6.5336	537.111925		1.22828
D02	201322P9_G	G	A.Conservative	1.825084	.993672	6445.3	28.419078	18.696292	624.366418		.5151
D02	201694P4_G	G	A.Conservative	.983525	.992709	5337.5	67.478246	36.75388	562.910004		.5151
D02	208825P7_G	G	A.Conservative	2.519407	.997481	7129.7	38.08087	28.182375	607.092608		.5151
D02	209189P2_G	G	A.Conservative	1.784832	.996203	6277.1	81.920945	52.370769	628.198424		.5151
D02	210090P15_G	NOCALL	D.Low Probability	.847781	.495705	5515.6	14.64162	3.088365	568.792918		1.355435
D03	201322P9_G	G	A.Conservative	1.269537	.995141	6445.3	21.387539	13.735084	608.933687		.475162
D03	201694P4_G	G	A.Conservative	.43425	.994876	5337.5	72.749756	38.278341	562.158296		.475162
D03	208825P7_G	G	A.Conservative	1.798546	.997387	7129.7	31.546264	22.94903	611.912674		.475162
D03	209189P2_G	G	A.Conservative	1.273291	.996992	6277.1	81.701163	50.901478	613.108657		.475162
D03	210090P15_G	NOCALL	D.Low Probability	.07428	.336021	5515.6	9.624636	2.11212	578.49964		1.275886
D04	201322P9_G	G	A.Conservative	.534432	.993852	6445.3	29.864945	20.655815	685.035964		.479429
D04	201694P4_G	G	A.Conservative	.058821	.994754	5337.5	79.377045	43.864184	604.206963		.479429
D04	208825P7_G	G	A.Conservative	1.115713	.999046	7129.7	43.050864	34.085835	682.699168		.479429
D04	209189P2_G	G	A.Conservative	.538932	.994859	6277.1	115.411046	77.1951	664.604824		.479429
D04	210090P15_G	G	A.Conservative	.109032	.996816	5515.6	19.513352	11.186775	605.095022		.479429
D05	201322P9_G	G	A.Conservative	-.090176	.997034	6445.3	14.522801	10.341833	628.379373		.473131
D05	201694P4_G	G	A.Conservative	-.267456	.997715	5337.5	44.231006	25.717857	545.984874		.473131
D05	208825P7_G	G	A.Conservative	.160085	.998876	7129.7	30.530216	24.617036	592.136912		.473131
D05	209189P2_G	G	A.Conservative	-.060469	.992683	6277.1	66.827771	46.149585	614.395989		.473131
D05	210090P15_G	G	A.Conservative	-.350402	.997342	5515.6	30.501308	18.326798	544.320903		.473131
D06	201322P9_G	NOCALL	D.Low Probability	-5.490771	.993937	6445.3	32.487785	14.976869	656.617591		.801511
D06	201694P4_G	G	A.Conservative	-5.292305	.996345	5337.5	28.515038	23.705671	552.80395		.354521
D06	208825P7_G	G	A.Conservative	-5.56453	.99858	7129.7	15.498607	22.15087	690.51132		.354521
D06	209189P2_G	G	A.Conservative	-5.21027	.994976	6277.1	39.393943	38.690304	629.420104		.354521
D06	210090P15_G	NOCALL	D.Low Probability	-5.394304	.357243	5515.6	5.750873	2.239764	580.721645		.801511
D07	201322P9_G	G	A.Conservative	1.572306	.991105	6445.3	54.351333	19.410805	612.160142		.839085
D07	201694P4_G	G	A.Conservative	1.15808	.99519	5337.5	96.633145	61.518847	548.884497		.48756
D07	208825P7_G	G	A.Conservative	2.614709	.996062	7129.7	40.45122	34.485431	580.562656		.48756
D07	209189P2_G	G	A.Conservative	1.87434	.995681	6277.1	130.975603	97.178885	577.987823		.48756
D07	210090P15_G	NOCALL	D.Low Probability	.739989	.992131	5515.6	60.533663	13.243478	563.384596		1.262409
D08	201322P9_G	G	A.Conservative	1.514474	.992447	6445.3	39.837195	18.826848	611.099367		.69068
D08	201694P4_G	G	A.Conservative	1.422328	.997825	5337.5	92.007166	41.157366	559.77358		.46066
D08	208825P7_G	G	A.Conservative	3.164944	.997711	7129.7	35.90402	22.89394	562.377003		.46066
D08	209189P2_G	G	A.Conservative	2.18099	.995965	6277.1	103.675584	55.760144	571.906722		.46066
D08	210090P15_G	NOCALL	D.Low Probability	.947804	.348406	5515.6	9.964065	2.234072	585.280816		1.276954
D09	201322P9_G	NOCALL	D.Low Probability	1.048069	.560828	6445.3	50.999086	3.425826	601.490339		5.095908
D09	201694P4_G	G	C.Aggressive	.313413	.953424	5337.5	109.791528	5.757836	560.84751		5.095908
D09	208825P7_G	G	A.Conservative	1.586606	.995124	7129.7	17.622356	13.946818	614.988083		1.221835
D09	209189P2_G	G	A.Conservative	1.553513	.996255	6277.1	44.681374	12.039762	573.401056		1.221835
D09	210090P15_G	NOCALL	I.Bad Spectrum	0	0	0	0	0	0		0
D10	201322P9_G	G	A.Conservative	1.409805	.993847	6445.3	25.540797	13.057369	604.531687		.503984
D10	201694P4_G	G	A.Conservative	.768729	.996349	5337.5	88.871757	37.048114	574.015746		.503984
D10	208825P7_G	G	A.Conservative	1.686946	.997386	7129.7	34.327547	19.98623	581.888035		.503984
D10	209189P2_G	G	A.Conservative	1.420152	.99659	6277.1	100.860363	49.97278	592.986		.503984
D10	210090P15_G	NOCALL	D.Low Probability	.378065	.22111	5515.6	6.532512	1.445131	573.019406		1.187459
D11	201322P9_G	G	A.Conservative	-3.090794	.997249	6445.3	13.74985	12.189887	616.347898		.343962
D11	201694P4_G	G	A.Conservative	-3.487418	.996263	5337.5	53.187655	38.905273	578.575672		.343962
D11	208825P7_G	G	A.Conservative	-2.98722	.998178	7129.7	23.189345	23.207574	653.655673		.343962
D11	209189P2_G	G	A.Conservative	-3.08963	.991859	6277.1	61.046227	52.544556	599.382657		.343962
D11	210090P15_G	NOCALL	D.Low Probability	-4.182377	.268441	5515.6	3.771689	1.776978	582.087818		.678816
D12	201322P9_G	G	A.Conservative	-6.231494	.886253	6445.3	6.815134	8.936792	647.901615		.293674
D12	201694P4_G	G	A.Conservative	-5.854234	.991973	5337.5	30.414342	32.056419	553.828578		.293674
D12	208825P7_G	G	A.Conservative	-6.521192	.999128	7129.7	14.223506	23.062981	739.121111		.293674
D12	209189P2_G	G	A.Conservative	-6.199167	.995585	6277.1	34.822527	44.210358	631.780253		.293674
D12	210090P15_G	NOCALL	I.Bad Spectrum	0	0	0	0	0	0		0
D13	201322P9_G	G	A.Conservative	2.941582	.997903	6445.3	23.213862	14.87138	605.317524		.493902
D13	201694P4_G	G	A.Conservative	2.090465	.996745	5337.5	79.500228	41.696481	594.202799		.493902
D13	208825P7_G	G	A.Conservative	3.585251	.995409	7129.7	35.303461	25.610503	577.351778		.493902
D13	209189P2_G	G	A.Conservative	2.94664	.99503	6277.1	96.812835	60.156503	586.580705		.493902
D13	210090P15_G	NOCALL	D.Low Probability	1.607918	.119266	5515.6	3.588183	.843286	564.567964		1.197453
D14	201322P9_G	G	A.Conservative	2.388567	.994431	6445.3	33.582973	20.043692	619.291592		.518366
D14	201694P4_G	G	A.Conservative	1.628702	.994911	5337.5	143.94377	70.485349	561.257511		.518366
D14	208825P7_G	G	A.Conservative	3.211338	.997794	7129.7	48.831337	32.99014	601.702551		.518366
D14	209189P2_G	G	A.Conservative	2.390815	.994712	6277.1	139.434098	80.752087	603.825724		.518366
D14	210090P15_G	NOCALL	D.Low Probability	.955352	.214667	5515.6	8.254407	1.42621	580.988444		1.458376
D15	201322P9_G	G	A.Conservative	1.628785	.995604	6445.3	18.754711	14.565619	676.120319		.500167
D15	201694P4_G	G	A.Conservative	1.034505	.996249	5337.5	45.856783	29.161355	587.102598		.500167
D15	208825P7_G	G	A.Conservative	2.036805	.998425	7129.7	27.522453	24.091198	670.621723		.500167
D15	209189P2_G	G	A.Conservative	1.633725	.996316	6277.1	63.990977	48.242456	665.63526		.500167
D15	210090P15_G	NOCALL	I.Bad Spectrum	0	0	0	0	0	0		0
D16	201322P9_G	G	A.Conservative	.006207	.993153	6445.3	18.824734	10.824381	612.760183		.486061
D16	201694P4_G	G	A.Conservative	-.260956	.997534	5337.5	81.553204	38.01901	561.192819		.486061
D16	208825P7_G	G	A.Conservative	.366006	.997689	7129.7	29.503257	20.634049	587.850795		.486061
D16	209189P2_G	G	A.Conservative	.010299	.995724	6277.1	87.021111	48.455176	598.142931		.486061
D16	210090P15_G	NOCALL	D.Low Probability	-.761596	.195139	5515.6	5.324076	1.292746	582.550869		1.015577
D17	201322P9_G	G	A.Conservative	-2.52158	.889028	6445.3	9.821994	8.961268	605.791646		.356072
D17	201694P4_G	G	A.Conservative	-2.846418	.996966	5337.5	42.594442	31.567427	537.3459		.356072
D17	208825P7_G	G	A.Conservative	-2.622896	.997961	7129.7	24.080232	24.957857	649.746665		.356072
D17	209189P2_G	G	A.Conservative	-2.508264	.996606	6277.1	47.690443	42.169952	589.744993		.356072
D17	210090P15_G	NOCALL	D.Low Probability	-3.462142	.940021	5515.6	14.541405	5.759801	540.214867		.820872
D18	201322P9_G	G	A.Conservative	-7.619158	.855869	6445.3	12.737891	8.655297	642.462468		.565691
D18	201694P4_G	G	A.Conservative	-6.246925	.998675	5337.5	28.290357	27.473389	547.145525		.288914
D18	208825P7_G	G	A.Conservative	-7.505207	.998455	7129.7	10.408024	21.618223	717.474033		.288914
D18	209189P2_G	G	A.Conservative	-6.759762	.997003	6277.1	28.249522	32.821326	637.530728		.288914
D18	210090P15_G	NOCALL	I.Bad Spectrum	0	0	0	0	0	0		0
D19	201322P9_G	NOCALL	D.Low Probability	1.322561	.990963	6445.3	93.027274	17.68131	588.107954		1.395184
D19	201694P4_G	G	A.Conservative	.405342	.995165	5337.5	91.165973	41.789558	556.334886		.499998
D19	208825P7_G	G	A.Conservative	1.969561	.997838	7129.7	33.169352	22.139108	569.567569		.499998
D19	209189P2_G	G	A.Conservative	1.354449	.995094	6277.1	112.366796	62.802171	598.191356		.499998
D19	210090P15_G	NOCALL	D.Low Probability	.591867	.227641	5515.6	9.304174	1.487313	557.525725		1.395184
D20	201322P9_G	G	A.Conservative	2.012581	.989432	6445.3	25.008066	14.243428	637.072044		.490113
D20	201694P4_G	G	A.Conservative	1.259908	.996701	5337.5	74.671365	34.638023	576.501539		.490113
D20	208825P7_G	G	A.Conservative	2.765019	.998241	7129.7	40.554383	26.28551	585.8169		.490113
D20	209189P2_G	G	A.Conservative	2.029209	.995979	6277.1	106.308775	58.669594	625.598248		.490113
D20	210090P15_G	NOCALL	D.Low Probability	.662288	.307362	5515.6	9.538425	1.994379	586.746451		1.273237
D21	201322P9_G	G	A.Conservative	1.482086	.994474	6445.3	29.276698	17.374337	636.576989		.517116
D21	201694P4_G	G	A.Conservative	1.006656	.99786	5337.5	107.979359	52.648327	578.874351		.517116
D21	208825P7_G	G	A.Conservative	1.944723	.996718	7129.7	46.552274	31.257574	640.68939		.517116
D21	209189P2_G	G	A.Conservative	1.486755	.996601	6277.1	139.417154	80.295859	619.99863		.517116
D21	210090P15_G	G	A.Conservative	1.070367	.993974	5515.6	29.368747	14.77788	578.154217		.517116
D22	201322P9_G	G	A.Conservative	-1.155214	.994462	6445.3	16.068183	12.818663	651.111122		.426419
D22	201694P4_G	G	A.Conservative	-1.313526	.998222	5337.5	67.599324	43.567902	583.85563		.426419
D22	208825P7_G	G	A.Conservative	-.667705	.99811	7129.7	30.144446	27.360554	641.344587		.426419
D22	209189P2_G	G	A.Conservative	-1.14306	.993641	6277.1	69.418136	53.63014	629.718816		.426419
D22	210090P15_G	NOCALL	D.Low Probability	-2.283063	.709442	5515.6	12.979462	4.385276	599.240048		.86983
D23	201322P9_G	G	A.Conservative	-5.22141	.992685	6445.3	11.694214	9.961389	668.027762		.419024
D23	201694P4_G	G	A.Conservative	-5.03652	.802568	5337.5	7.892031	8.095543	601.901618		.296977
D23	208825P7_G	G	A.Conservative	-5.112685	.996716	7129.7	9.257223	13.043758	633.552945		.296977
D23	209189P2_G	G	A.Conservative	-4.58935	.863348	6277.1	7.154036	8.668997	721.436426		.296977
D23	210090P15_G	NOCALL	I.Bad Spectrum	0	0	0	0	0	0		0
D24	201322P9_G	NOCALL	I.Bad Spectrum	0	0	0	0	0	0		0
D24	201694P4_G	NOCALL	I.Bad Spectrum	0	0	0	0	0	0		0
D24	208825P7_G	NOCALL	I.Bad Spectrum	0	0	0	0	0	0		0
D24	209189P2_G	NOCALL	I.Bad Spectrum	0	0	0	0	0	0		0
D24	210090P15_G	NOCALL	I.Bad Spectrum	0	0	0	0	0	0		0
E01	201322P9_G	G	A.Conservative	-.609697	.997769	6445.3	27.159627	14.552211	531.593162		.482883
E01	201694P4_G	G	A.Conservative	-1.714155	.992448	5337.5	53.702224	18.610073	491.918657		.766721
E01	208825P7_G	G	A.Conservative	-.392169	.997462	7129.7	44.579215	27.25966	544.553042		.482883
E01	209189P2_G	G	A.Conservative	-.557733	.998463	6277.1	68.03762	35.309498	543.317373		.482883
E01	210090P15_G	G	A.Conservative	-.766897	.908207	5515.6	20.329406	9.143593	467.680789		.482883
E02	201322P9_G	G	A.Conservative	-2.360135	.994453	6445.3	34.351601	23.022627	644.14723		.499057
E02	201694P4_G	G	A.Conservative	-2.494765	.996207	5337.5	92.865384	50.863279	580.016467		.499057
E02	208825P7_G	G	A.Conservative	-2.257344	.996776	7129.7	48.924306	37.127247	638.970542		.499057
E02	209189P2_G	G	A.Conservative	-2.34905	.99548	6277.1	118.080035	76.764788	632.612058		.499057
E02	210090P15_G	NOCALL	D.Low Probability	-2.878499	.257754	5515.6	9.073074	1.67351	580.905575		1.318226
E03	201322P9_G	G	A.Conservative	-2.565109	.997788	6445.3	21.002119	16.341632	660.263732		.429349
E03	201694P4_G	G	A.Conservative	-2.705635	.99336	5337.5	69.041278	44.176301	562.196007		.429349
E03	208825P7_G	G	A.Conservative	-2.76278	.996632	7129.7	33.524338	29.442741	675.98385		.429349
E03	209189P2_G	G	A.Conservative	-2.526097	.996963	6277.1	87.813147	66.333083	655.99285		.429349
E03	210090P15_G	G	A.Conservative	-2.71617	.994637	5515.6	18.066698	11.930801	590.36633		.429349
E04	201322P9_G	G	A.Conservative	-3.119999	.996661	6445.3	18.475082	17.611748	677.433265		.456231
E04	201694P4_G	G	A.Conservative	-3.043819	.991741	5337.5	54.031164	43.585865	574.564245		.456231
E04	208825P7_G	G	A.Conservative	-2.965312	.998135	7129.7	32.778146	34.570088	649.644541		.456231
E04	209189P2_G	G	A.Conservative	-3.081907	.998761	6277.1	90.544243	84.170185	666.032368		.456231
E04	210090P15_G	NOCALL	D.Low Probability	-3.685487	.337957	5515.6	8.989809	2.136796	554.650242		1.091597
E05	201322P9_G	G	A.Conservative	-5.547849	.996351	6445.3	21.227702	17.514735	673.004225		.3999
E05	201694P4_G	G	A.Conservative	-5.213212	.998666	5337.5	73.930552	50.395917	606.779022		.3999
E05	208825P7_G	G	A.Conservative	-5.827703	.999399	7129.7	32.210454	29.936977	702.15128		.3999
E05	209189P2_G	G	A.Conservative	-5.538752	.993888	6277.1	80.333668	64.386574	653.110824		.3999
E05	210090P15_G	NOCALL	D.Low Probability	-5.988971	.388796	5515.6	5.109205	2.44718	586.881369		.70842
E06	201322P9_G	NOCALL	I.Bad Spectrum	0	0	0	0	0	0		0
E06	201694P4_G	NOCALL	I.Bad Spectrum	0	0	0	0	0	0		0
E06	208825P7_G	NOCALL	I.Bad Spectrum	0	0	0	0	0	0		0
E06	209189P2_G	NOCALL	I.Bad Spectrum	0	0	0	0	0	0		0
E06	210090P15_G	NOCALL	I.Bad Spectrum	0	0	0	0	0	0		0
E07	201322P9_G	G	A.Conservative	-.879978	.902571	6445.3	16.925903	9.065135	508.825619		.467037
E07	201694P4_G	G	A.Conservative	-1.701023	.988495	5337.5	26.7171	11.673652	481.997568		.467037
E07	208825P7_G	G	A.Conservative	.045934	.997807	7129.7	25.081648	21.533158	494.514393		.467037
E07	209189P2_G	G	A.Conservative	-1.041564	.994396	6277.1	60.996628	31.655072	517.920086		.467037
E07	210090P15_G	NOCALL	D.Low Probability	-1.761548	.393852	5515.6	12.855641	2.455484	502.181041		1.132533
E08	201322P9_G	G	A.Conservative	-1.59861	.995205	6445.3	34.77743	19.539327	677.604001		.464049
E08	201694P4_G	G	A.Conservative	-1.787796	.997061	5337.5	111.563597	50.854762	579.197211		.464049
E08	208825P7_G	G	A.Conservative	-1.520579	.997995	7129.7	50.063501	32.110108	635.643056		.464049
E08	209189P2_G	G	A.Conservative	-1.586647	.994915	6277.1	136.173109	74.096498	668.571513		.464049
E08	210090P15_G	NOCALL	D.Low Probability	-2.293605	.315225	5515.6	10.256094	2.034783	591.554167		1.210546
E09	201322P9_G	G	A.Conservative	-2.456757	.9974	6445.3	28.354036	19.810309	693.885667		.43115
E09	201694P4_G	G	A.Conservative	-2.542713	.993614	5337.5	60.48932	34.252945	573.958476		.43115
E09	208825P7_G	G	A.Conservative	-2.464543	.997103	7129.7	44.53519	35.452754	670.913184		.43115
E09	209189P2_G	G	A.Conservative	-2.435487	.998916	6277.1	104.383555	70.645236	677.187874		.43115
E09	210090P15_G	NOCALL	D.Low Probability	-2.973816	.226509	5515.6	5.561935	1.490678	574.117492		1.055676
E10	201322P9_G	G	A.Conservative	-3.575205	.998407	6445.3	45.084841	19.269507	647.510813		.790268
E10	201694P4_G	G	A.Conservative	-3.237854	.996954	5337.5	74.382817	47.334846	543.959234		.433497
E10	208825P7_G	G	A.Conservative	-2.936022	.997959	7129.7	37.148057	32.563261	628.579024		.433497
E10	209189P2_G	G	A.Conservative	-3.307334	.995097	6277.1	100.325607	75.528521	587.748425		.433497
E10	210090P15_G	NOCALL	D.Low Probability	-4.179342	.987513	5515.6	31.683853	7.047601	527.497218		1.084443
E11	201322P9_G	NOCALL	D.Low Probability	-7.787605	.992944	6445.3	7.064122	5.984184	642.3832		.348357
E11	201694P4_G	G	A.Conservative	-7.333932	.997679	5337.5	29.674602	20.536332	517.187916		.348357
E11	208825P7_G	G	A.Conservative	-7.985741	.998872	7129.7	15.858309	24.72651	673.542811		.348357
E11	209189P2_G	G	A.Conservative	-7.73867	.995672	6277.1	38.48478	31.612335	623.642886		.348357
E11	210090P15_G	NOCALL	D.Low Probability	-8.395089	.776901	5515.6	12.052112	4.742315	588.659317		.778101
E12	201322P9_G	NOCALL	I.Bad Spectrum	0	0	0	0	0	0		0
E12	201694P4_G	NOCALL	I.Bad Spectrum	0	0	0	0	0	0		0
E12	208825P7_G	NOCALL	I.Bad Spectrum	0	0	0	0	0	0		0
E12	209189P2_G	NOCALL	I.Bad Spectrum	0	0	0	0	0	0		0
E12	210090P15_G	NOCALL	I.Bad Spectrum	0	0	0	0	0	0		0
E13	201322P9_G	G	A.Conservative	-.876628	.997165	6445.3	20.0652	12.714768	557.489231		.471107
E13	201694P4_G	G	A.Conservative	-1.233352	.994914	5337.5	37.523067	19.151165	529.121085		.471107
E13	208825P7_G	G	A.Conservative	-.512859	.997204	7129.7	27.290398	19.761462	523.506527		.471107
E13	209189P2_G	G	A.Conservative	-.809981	.996435	6277.1	45.23897	27.745172	544.595914		.471107
E13	210090P15_G	NOCALL	D.Low Probability	-1.6912	.390669	5515.6	11.29676	2.482761	515.728573		1.121444
E14	201322P9_G	G	A.Conservative	-2.048998	.997831	6445.3	29.604466	19.06379	647.059952		.499307
E14	201694P4_G	G	A.Conservative	-2.107643	.997891	5337.5	118.071549	62.844654	585.324702		.499307
E14	208825P7_G	G	A.Conservative	-1.741871	.998686	7129.7	46.834648	33.981197	643.731059		.499307
E14	209189P2_G	G	A.Conservative	-2.043699	.995291	6277.1	132.5415	82.895515	630.45034		.499307
E14	210090P15_G	NOCALL	D.Low Probability	-2.083732	.99556	5515.6	60.832474	14.380353	606.425282		1.261845
E15	201322P9_G	G	A.Conservative	-1.334082	.993209	6445.3	26.226044	15.684893	622.559756		.547333
E15	201694P4_G	G	A.Conservative	-1.292416	.997925	5337.5	85.098122	40.229702	568.40321		.547333
E15	208825P7_G	G	A.Conservative	-1.404089	.997022	7129.7	42.756528	29.429127	595.0483		.547333
E15	209189P2_G	G	A.Conservative	-1.300574	.998259	6277.1	104.494229	60.349109	605.062897		.547333
E15	210090P15_G	G	A.Conservative	-1.506637	.992007	5515.6	29.234383	10.124371	566.031857		.826473
E16	201322P9_G	G	A.Conservative	-2.241428	.997616	6445.3	14.389627	10.359079	569.239732		.441339
E16	201694P4_G	G	A.Conservative	-1.870562	.998747	5337.5	70.76432	41.570965	503.895674		.441339
E16	208825P7_G	G	A.Conservative	-2.812448	.996793	7129.7	29.569916	24.136063	552.124213		.441339
E16	209189P2_G	G	A.Conservative	-2.23101	.997071	6277.1	73.296732	51.158339	547.654691		.441339
E16	210090P15_G	NOCALL	D.Low Probability	-3.115111	.272716	5515.6	8.168304	1.785245	522.80653		1.156943
E17	201322P9_G	NOCALL	I.Bad Spectrum	0	0	0	0	0	0		0
E17	201694P4_G	G	A.Conservative	-8.321135	.993006	5337.5	10.430071	10.428657	553.892797		.273883
E17	208825P7_G	NOCALL	I.Bad Spectrum	0	0	0	0	0	0		0
E17	209189P2_G	NOCALL	I.Bad Spectrum	0	0	0	0	0	0		0
E17	210090P15_G	NOCALL	I.Bad Spectrum	0	0	0	0	0	0		0
E18	201322P9_G	NOCALL	I.Bad Spectrum	0	0	0	0	0	0		0
E18	201694P4_G	NOCALL	I.Bad Spectrum	0	0	0	0	0	0		0
E18	208825P7_G	NOCALL	I.Bad Spectrum	0	0	0	0	0	0		0
E18	209189P2_G	NOCALL	I.Bad Spectrum	0	0	0	0	0	0		0
E18	210090P15_G	NOCALL	I.Bad Spectrum	0	0	0	0	0	0		0
E19	201322P9_G	G	A.Conservative	-1.502996	.998059	6445.3	35.489262	22.122409	597.675456		.446085
E19	201694P4_G	G	A.Conservative	-1.450418	.995405	5337.5	103.774551	52.555911	475.827273		.446085
E19	208825P7_G	G	A.Conservative	-1.68809	.996682	7129.7	47.490347	33.734064	597.588495		.446085
E19	209189P2_G	G	A.Conservative	-1.434682	.996764	6277.1	117.727647	71.096574	577.399124		.446085
E19	210090P15_G	NOCALL	D.Low Probability	-1.727229	.993542	5515.6	60.139124	11.490959	522.182135		1.323563
E20	201322P9_G	G	A.Conservative	-2.139388	.997775	6445.3	46.010782	14.942207	626.023535		.927365
E20	201694P4_G	G	A.Conservative	-1.760889	.996414	5337.5	77.671192	37.834197	546.857467		.486931
E20	208825P7_G	G	A.Conservative	-1.795673	.996822	7129.7	34.528189	23.363003	617.853128		.486931
E20	209189P2_G	G	A.Conservative	-1.662845	.99428	6277.1	98.216553	56.761783	588.737024		.486931
E20	210090P15_G	NOCALL	D.Low Probability	-2.277691	.087736	5515.6	4.081521	.679122	557.789039		1.273368
E21	201322P9_G	G	A.Conservative	-2.918338	.995004	6445.3	21.409718	14.334848	608.64455		.442194
E21	201694P4_G	G	A.Conservative	-2.930406	.997446	5337.5	94.058269	52.119283	536.032585		.442194
E21	208825P7_G	G	A.Conservative	-2.692017	.997366	7129.7	37.306724	28.169813	610.406783		.442194
E21	209189P2_G	G	A.Conservative	-2.908698	.99394	6277.1	104.109034	67.712166	597.392996		.442194
E21	210090P15_G	NOCALL	D.Low Probability	-3.404352	.237494	5515.6	7.4666	1.620161	566.321803		1.115822
E22	201322P9_G	G	A.Conservative	-4.650864	.999241	6445.3	16.450374	12.50998	627.286174		.388557
E22	201694P4_G	G	A.Conservative	-4.499025	.994774	5337.5	45.022131	27.784245	577.293932		.388557
E22	208825P7_G	G	A.Conservative	-4.704155	.998789	7129.7	27.3878	23.719697	577.39137		.388557
E22	209189P2_G	G	A.Conservative	-4.540606	.998004	6277.1	61.377074	45.218457	616.150439		.388557
E22	210090P15_G	NOCALL	D.Low Probability	-5.334581	.60296	5515.6	11.583983	3.733175	535.963302		.927718
E23	201322P9_G	G	B.Moderate	-6	.873507	6445.3	8.522268	7.256855	829.748385		.438033
E23	201694P4_G	NOCALL	D.Low Probability	-8.152369	.990456	5337.5	11.887524	6.389566	571.386143		.548402
E23	208825P7_G	NOCALL	I.Bad Spectrum	0	0	0	0	0	0		0
E23	209189P2_G	NOCALL	I.Bad Spectrum	0	0	0	0	0	0		0
E23	210090P15_G	NOCALL	I.Bad Spectrum	0	0	0	0	0	0		0
E24	201322P9_G	NOCALL	I.Bad Spectrum	0	0	0	0	0	0		0
E24	201694P4_G	NOCALL	I.Bad Spectrum	0	0	0	0	0	0		0
E24	208825P7_G	NOCALL	I.Bad Spectrum	0	0	0	0	0	0		0
E24	209189P2_G	NOCALL	I.Bad Spectrum	0	0	0	0	0	0		0
E24	210090P15_G	NOCALL	I.Bad Spectrum	0	0	0	0	0	0		0
F01	201322P9_G	G	A.Conservative	-1.943985	.996448	6445.3	17.489469	13.985259	642.724443		.409498
F01	201694P4_G	G	A.Conservative	-2.188469	.992953	5337.5	43.470237	28.016213	546.799149		.409498
F01	208825P7_G	G	A.Conservative	-1.776805	.997701	7129.7	32.345421	29.486615	629.990892		.409498
F01	209189P2_G	G	A.Conservative	-1.944326	.998128	6277.1	58.556457	45.334414	632.774787		.409498
F01	210090P15_G	NOCALL	D.Low Probability	-2.284036	.311496	5515.6	8.443617	1.993942	602.095456		1.141309
F02	201322P9_G	G	A.Conservative	.503417	.995455	6445.3	25.142041	17.064695	627.936372		.472197
F02	201694P4_G	G	A.Conservative	-.10697	.990768	5337.5	41.741829	23.035824	595.301853		.472197
F02	208825P7_G	G	A.Conservative	.718989	.997842	7129.7	36.347904	28.021603	638.349281		.472197
F02	209189P2_G	G	A.Conservative	.574978	.99799	6277.1	43.162663	28.395309	638.992802		.472197
F02	210090P15_G	NOCALL	D.Low Probability	-.678993	.339388	5515.6	9.116168	2.147439	577.420677		1.120814
F03	201322P9_G	G	A.Conservative	-1.189646	.996846	6445.3	19.765585	14.13634	719.960695		.473026
F03	201694P4_G	G	A.Conservative	-1.564114	.996529	5337.5	82.689818	48.884435	632.055974		.473026
F03	208825P7_G	G	A.Conservative	-.823422	.998415	7129.7	30.871657	24.851071	683.066023		.473026
F03	209189P2_G	G	A.Conservative	-1.171645	.998559	6277.1	82.236406	57.131761	702.762338		.473026
F03	210090P15_G	NOCALL	D.Low Probability	-1.882983	.290304	5515.6	8.600042	1.878355	623.396745		1.200468
F04	201322P9_G	G	A.Conservative	-2.973148	.998493	6445.3	17.431178	16.161804	647.659039		.353987
F04	201694P4_G	G	A.Conservative	-3.395955	.995203	5337.5	79.677403	61.618723	596.539235		.353987
F04	208825P7_G	G	A.Conservative	-2.843808	.99801	7129.7	28.18949	29.306052	694.697669		.353987
F04	209189P2_G	G	A.Conservative	-2.968367	.992676	6277.1	70.144863	63.258319	630.35378		.353987
F04	210090P15_G	NOCALL	D.Low Probability	-3.915507	.733903	5515.6	12.437941	4.502447	634.067913		.856922
F05	201322P9_G	G	A.Conservative	-2.238224	.997677	6445.3	15.818984	13.921187	652.747495		.422388
F05	201694P4_G	G	A.Conservative	-2.487033	.993328	5337.5	27.373072	19.798821	590.671629		.422388
F05	208825P7_G	G	A.Conservative	-2.06669	.998584	7129.7	16.418208	18.263244	635.561207		.422388
F05	209189P2_G	G	A.Conservative	-2.240342	.995602	6277.1	48.571904	41.500977	667.748248		.422388
F05	210090P15_G	NOCALL	D.Low Probability	-2.925516	.281147	5515.6	7.323916	1.808946	555.494202		1.012379
F06	201322P9_G	NOCALL	D.Low Probability	-8.295384	.992166	6445.3	12.212178	7.756289	710.953999		.608594
F06	201694P4_G	G	A.Conservative	-7.221747	.995195	5337.5	13.345908	15.970298	590.470752		.257713
F06	208825P7_G	NOCALL	I.Bad Spectrum	0	0	0	0	0	0		0
F06	209189P2_G	G	A.Conservative	-7.887408	.999383	6277.1	18.432219	26.489725	651.285427		.257713
F06	210090P15_G	NOCALL	I.Bad Spectrum	0	0	0	0	0	0		0
F07	201322P9_G	G	A.Conservative	1.813831	.987201	6445.3	20.84798	16.568157	507.931917		.502855
F07	201694P4_G	G	A.Conservative	1.048062	.994656	5337.5	81.129076	52.923133	491.339161		.502855
F07	208825P7_G	G	A.Conservative	3.104172	.996906	7129.7	28.056284	25.086143	447.541354		.502855
F07	209189P2_G	G	A.Conservative	1.779165	.996253	6277.1	84.337886	65.089299	496.988076		.502855
F07	210090P15_G	NOCALL	D.Low Probability	.247129	.25032	5515.6	8.251914	1.6419	534.860296		1.356332
F08	201322P9_G	G	A.Conservative	1.076603	.99401	6445.3	18.842824	13.213729	650.326837		.465562
F08	201694P4_G	G	A.Conservative	.702701	.997211	5337.5	79.472951	44.589629	535.170488		.465562
F08	208825P7_G	G	A.Conservative	1.252248	.998695	7129.7	30.31303	24.320614	687.396846		.465562
F08	209189P2_G	G	A.Conservative	1.085093	.994845	6277.1	83.360562	56.542004	642.001897		.465562
F08	210090P15_G	G	A.Conservative	.744191	.995501	5515.6	23.888588	13.900037	553.214482		.465562
F09	201322P9_G	G	A.Conservative	-1.013933	.994935	6445.3	26.933218	17.431991	677.436319		.481409
F09	201694P4_G	G	A.Conservative	-1.375956	.99685	5337.5	96.873267	51.393162	598.359232		.481409
F09	208825P7_G	G	A.Conservative	-.553668	.998628	7129.7	39.096232	28.645783	665.483614		.481409
F09	209189P2_G	G	A.Conservative	-1.011607	.995497	6277.1	120.927684	75.925038	660.991675		.481409
F09	210090P15_G	NOCALL	D.Low Probability	-1.568698	.250293	5515.6	8.456692	1.630179	608.633401		1.280172
F10	201322P9_G	G	A.Conservative	-1.272153	.996973	6445.3	16.534937	11.59319	591.250334		.416764
F10	201694P4_G	G	A.Conservative	-1.730165	.99842	5337.5	77.941985	45.121701	542.967928		.416764
F10	208825P7_G	G	A.Conservative	-.920652	.996818	7129.7	22.367299	19.167474	581.570022		.416764
F10	209189P2_G	G	A.Conservative	-1.296147	.998054	6277.1	74.600377	50.790013	583.224148		.416764
F10	210090P15_G	NOCALL	D.Low Probability	-2.169535	.201757	5515.6	5.995313	1.377285	567.927355		1.022792
F11	201322P9_G	G	A.Conservative	-5.302106	.992873	6445.3	8.921941	10.908682	647.724678		.314242
F11	201694P4_G	G	A.Conservative	-5.258455	.99527	5337.5	35.317348	35.193298	552.057216		.314242
F11	208825P7_G	G	A.Conservative	-4.918549	.998738	7129.7	12.69085	22.820119	624.252906		.314242
F11	209189P2_G	G	A.Conservative	-5.205857	.996163	6277.1	39.192782	46.479457	628.956132		.314242
F11	210090P15_G	NOCALL	I.Bad Spectrum	0	0	0	0	0	0		0
F12	201322P9_G	G	A.Conservative	-7.886001	.967842	6445.3	8.118526	9.767543	641.88297		.321215
F12	201694P4_G	G	A.Conservative	-7.316056	.999019	5337.5	33.163936	33.244428	543.185661		.321215
F12	208825P7_G	G	A.Conservative	-7.934758	.999294	7129.7	12.145576	24.830683	731.92576		.321215
F12	209189P2_G	G	A.Conservative	-7.843483	.993612	6277.1	31.263564	36.595682	625.868364		.321215
F12	210090P15_G	NOCALL	D.Low Probability	-8.003725	.259109	5515.6	3.156781	1.664556	575.330858		.550491
F13	201322P9_G	G	A.Conservative	1.859321	.992522	6445.3	18.987323	11.967416	534.141248		.522152
F13	201694P4_G	G	A.Conservative	1.413153	.996117	5337.5	95.33392	49.575074	507.420712		.522152
F13	208825P7_G	G	A.Conservative	2.453145	.99821	7129.7	34.85451	24.76987	531.098388		.522152
F13	209189P2_G	G	A.Conservative	1.872424	.992776	6277.1	96.508051	59.076118	522.542466		.522152
F13	210090P15_G	NOCALL	D.Low Probability	.805324	.20177	5515.6	6.047072	1.368361	507.381242		1.257047
F14	201322P9_G	G	A.Conservative	2.723986	.992637	6445.3	14.053814	11.370176	613.869265		.487677
F14	201694P4_G	G	A.Conservative	1.766651	.997612	5337.5	56.815288	36.902002	557.502208		.487677
F14	208825P7_G	G	A.Conservative	2.519528	.995755	7129.7	28.473488	26.17765	704.58032		.487677
F14	209189P2_G	G	A.Conservative	2.735925	.993641	6277.1	56.319659	44.121143	596.15274		.487677
F14	210090P15_G	NOCALL	D.Low Probability	1.511793	.991673	5515.6	29.963186	8.157634	581.247647		1.19558
F15	201322P9_G	G	A.Conservative	-.33246	.989458	6445.3	48.309676	22.061868	606.926761		.678915
F15	201694P4_G	G	A.Conservative	-.360695	.995335	5337.5	116.659872	58.74142	553.956802		.507317
F15	208825P7_G	G	A.Conservative	.947364	.998336	7129.7	50.051174	34.689927	633.431573		.507317
F15	209189P2_G	G	A.Conservative	.190293	.994954	6277.1	140.204859	83.38937	603.672007		.507317
F15	210090P15_G	NOCALL	D.Low Probability	-.699316	.383109	5515.6	10.708446	2.409262	599.080108		1.221869
F16	201322P9_G	G	A.Conservative	-3.369717	.996559	6445.3	14.604787	11.581078	675.028237		.384707
F16	201694P4_G	G	A.Conservative	-3.570308	.99396	5337.5	55.926277	37.002018	587.400034		.384707
F16	208825P7_G	G	A.Conservative	-3.117196	.998693	7129.7	23.044654	20.519009	710.033393		.384707
F16	209189P2_G	G	A.Conservative	-3.305077	.993924	6277.1	72.711943	56.073413	647.334724		.384707
F16	210090P15_G	NOCALL	D.Low Probability	-4.187064	.247109	5515.6	4.661846	1.631025	591.045853		.856561
F17	201322P9_G	G	A.Conservative	-3.811944	.998643	6445.3	16.04441	14.587247	640.330199		.405871
F17	201694P4_G	G	A.Conservative	-3.96564	.998393	5337.5	70.330978	52.96765	590.107649		.405871
F17	208825P7_G	G	A.Conservative	-3.812009	.99855	7129.7	26.445391	26.980669	679.135683		.405871
F17	209189P2_G	G	A.Conservative	-3.804899	.996993	6277.1	69.778209	61.668464	619.373789		.405871
F17	210090P15_G	NOCALL	D.Low Probability	-4.780132	.387777	5515.6	6.32293	2.435016	569.718073		.817874
F18	201322P9_G	NOCALL	I.Bad Spectrum	0	0	0	0	0	0		0
F18	201694P4_G	G	A.Conservative	-8.059503	.996775	5337.5	19.191573	20.344813	537.247526		.269128
F18	208825P7_G	NOCALL	I.Bad Spectrum	0	0	0	0	0	0		0
F18	209189P2_G	NOCALL	I.Bad Spectrum	0	0	0	0	0	0		0
F18	210090P15_G	NOCALL	I.Bad Spectrum	0	0	0	0	0	0		0
F19	201322P9_G	G	A.Conservative	.901526	.997864	6445.3	25.610582	31.186516	683.831077		.480905
F19	201694P4_G	G	A.Conservative	.508893	.995221	5337.5	58.931313	60.060629	571.056301		.480905
F19	208825P7_G	G	A.Conservative	1.102829	.998885	7129.7	33.311974	44.587621	692.40745		.480905
F19	209189P2_G	G	A.Conservative	.935134	.997956	6277.1	88.590237	105.210538	678.237936		.480905
F19	210090P15_G	NOCALL	D.Low Probability	.279721	.256855	5515.6	7.879216	1.659253	570.406776		1.187064
F20	201322P9_G	G	A.Conservative	-.159771	.990656	6445.3	25.710242	15.195111	629.529095		.455364
F20	201694P4_G	G	A.Conservative	-.607477	.9962	5337.5	93.062401	45.008598	601.081045		.455364
F20	208825P7_G	G	A.Conservative	.223163	.999117	7129.7	35.29984	23.70016	630.783018		.455364
F20	209189P2_G	G	A.Conservative	-.14781	.992413	6277.1	121.304725	69.508002	617.975068		.455364
F20	210090P15_G	NOCALL	D.Low Probability	-.545527	.306471	5515.6	8.71715	1.973979	583.855424		1.224898
F21	201322P9_G	G	A.Conservative	-.478962	.995615	6445.3	58.159747	19.319022	656.083654		.898827
F21	201694P4_G	G	A.Conservative	-.310477	.996038	5337.5	93.917737	55.335238	565.829886		.46898
F21	208825P7_G	G	A.Conservative	.843139	.998504	7129.7	39.986766	31.940144	617.94681		.46898
F21	209189P2_G	G	A.Conservative	-.038481	.992047	6277.1	126.121739	87.073173	612.446676		.46898
F21	210090P15_G	NOCALL	D.Low Probability	-.706168	.411069	5515.6	13.140977	2.574074	573.309484		1.292392
F22	201322P9_G	G	A.Conservative	-4.625928	.998057	6445.3	12.895438	11.22265	690.342623		.327792
F22	201694P4_G	G	A.Conservative	-4.879108	.993138	5337.5	53.793214	38.501375	552.387743		.327792
F22	208825P7_G	G	A.Conservative	-4.5542	.99942	7129.7	20.56276	29.736837	676.483151		.327792
F22	209189P2_G	G	A.Conservative	-4.61668	.994375	6277.1	53.968551	45.581716	670.637003		.327792
F22	210090P15_G	NOCALL	D.Low Probability	-5.222965	.240318	5515.6	4.026837	1.587533	588.370454		.748692
F23	201322P9_G	G	A.Conservative	-5.294279	.996176	6445.3	13.832651	14.809763	688.085908		.340109
F23	201694P4_G	NOCALL	D.Low Probability	-6.245236	.994362	5337.5	26.893731	10.937371	559.057945		.731307
F23	208825P7_G	G	A.Conservative	-5.500357	.99877	7129.7	17.448692	23.024539	681.858985		.340109
F23	209189P2_G	G	A.Conservative	-5.253845	.997263	6277.1	11.712035	12.173476	675.500453		.340109
F23	210090P15_G	NOCALL	D.Low Probability	-6.33733	.202269	5515.6	3.123843	1.312513	551.91769		.731307
F24	201322P9_G	NOCALL	I.Bad Spectrum	0	0	0	0	0	0		0
F24	201694P4_G	NOCALL	I.Bad Spectrum	0	0	0	0	0	0		0
F24	208825P7_G	NOCALL	I.Bad Spectrum	0	0	0	0	0	0		0
F24	209189P2_G	NOCALL	I.Bad Spectrum	0	0	0	0	0	0		0
F24	210090P15_G	NOCALL	I.Bad Spectrum	0	0	0	0	0	0		0
G01	201322P9_G	G	A.Conservative	-.463269	.99327	6445.3	23.785011	15.718749	616.468108		.462619
G01	201694P4_G	G	A.Conservative	-.825073	.989678	5337.5	36.444127	19.179336	566.64069		.462619
G01	208825P7_G	G	A.Conservative	-.026184	.99848	7129.7	44.851541	34.050451	615.836912		.462619
G01	209189P2_G	G	A.Conservative	-.43603	.996868	6277.1	73.846068	47.163644	598.687631		.462619
G01	210090P15_G	NOCALL	D.Low Probability	-1.228552	.219008	5515.6	4.566517	1.418744	542.904805		.89506
G02	201322P9_G	G	A.Conservative	.427129	.993383	6445.3	19.267136	13.076808	612.47207		.441282
G02	201694P4_G	NOCALL	D.Low Probability	-.543212	.852485	5337.5	23.31143	5.211844	582.829145		1.044112
G02	208825P7_G	G	A.Conservative	1.144186	.997777	7129.7	17.716568	16.953568	727.940722		.441282
G02	209189P2_G	G	A.Conservative	.470784	.995995	6277.1	43.937653	28.816081	650.810773		.441282
G02	210090P15_G	NOCALL	D.Low Probability	-.347726	.5966	5515.6	15.835912	3.649607	607.571379		1.044112
G03	201322P9_G	G	A.Conservative	.136841	.990654	6445.3	20.196406	14.290853	618.377632		.434451
G03	201694P4_G	NOCALL	D.Low Probability	-1.225287	.990957	5337.5	82.081187	21.822511	574.117602		1.028683
G03	208825P7_G	G	A.Conservative	1.24486	.998668	7129.7	21.77667	18.824733	574.637436		.434451
G03	209189P2_G	G	A.Conservative	.035012	.993961	6277.1	51.050721	35.009839	631.872119		.434451
G03	210090P15_G	NOCALL	D.Low Probability	-1.132498	.388341	5515.6	8.774831	2.407756	559.707048		1.028683
G04	201322P9_G	G	A.Conservative	-.011182	.993804	6445.3	22.865733	15.249774	589.738437		.465293
G04	201694P4_G	G	A.Conservative	-.511272	.993716	5337.5	90.670515	48.154726	548.378572		.465293
G04	208825P7_G	G	A.Conservative	.930191	.998527	7129.7	33.456346	25.621277	609.989949		.465293
G04	209189P2_G	G	A.Conservative	.008566	.9942	6277.1	102.991537	66.371969	573.457901		.465293
G04	210090P15_G	NOCALL	D.Low Probability	-1.358073	.658865	5515.6	18.719429	4.092089	593.671494		1.212302
G05	201322P9_G	G	A.Conservative	-3.316367	.895513	6445.3	11.949408	8.984045	643.686089		.397129
G05	201694P4_G	G	A.Conservative	-3.545839	.953342	5337.5	15.490125	9.585399	582.854963		.397129
G05	208825P7_G	G	A.Conservative	-3.166077	.998392	7129.7	13.917256	17.506186	589.446299		.397129
G05	209189P2_G	G	A.Conservative	-3.238198	.99622	6277.1	35.781042	26.112503	645.248266		.397129
G05	210090P15_G	G	B.Moderate	-3.791682	.82025	5515.6	16.42271	6.641368	570.394663		.622689
G06	201322P9_G	G	A.Conservative	-6.476876	.998134	6445.3	14.869211	15.912934	726.002817		.43111
G06	201694P4_G	G	A.Conservative	-5.990192	.994024	5337.5	26.23359	25.564043	587.171124		.295607
G06	208825P7_G	G	A.Conservative	-6.701772	.998452	7129.7	13.060004	22.110506	712.730722		.295607
G06	209189P2_G	G	A.Conservative	-6.482535	.989384	6277.1	31.873142	36.762336	643.757392		.295607
G06	210090P15_G	NOCALL	I.Bad Spectrum	0	0	0	0	0	0		0
G07	201322P9_G	G	A.Conservative	1.95566	.996991	6445.3	19.809815	11.634076	628.675155		.470793
G07	201694P4_G	G	A.Conservative	1.064835	.993901	5337.5	42.316964	20.223178	553.873301		.470793
G07	208825P7_G	G	A.Conservative	2.56426	.99555	7129.7	22.694638	15.960127	541.418835		.470793
G07	209189P2_G	G	A.Conservative	1.855149	.995329	6277.1	69.52521	39.558711	633.86815		.470793
G07	210090P15_G	NOCALL	D.Low Probability	.941364	.185858	5515.6	6.828401	1.220256	539.832419		1.234322
G08	201322P9_G	G	A.Conservative	1.042374	.99306	6445.3	22.900129	17.311578	639.739884		.452366
G08	201694P4_G	G	A.Conservative	.607952	.99865	5337.5	90.125054	56.307364	538.61241		.452366
G08	208825P7_G	G	A.Conservative	1.378946	.998579	7129.7	39.78028	33.842636	701.433224		.452366
G08	209189P2_G	G	A.Conservative	1.053482	.994018	6277.1	87.245993	64.066749	623.920818		.452366
G08	210090P15_G	NOCALL	D.Low Probability	.318784	.355612	5515.6	10.140392	2.269027	580.07822		1.215412
G09	201322P9_G	G	A.Conservative	.466624	.994173	6445.3	27.010697	19.01103	656.635674		.473123
G09	201694P4_G	G	A.Conservative	.058756	.997539	5337.5	101.589487	58.82241	570.03094		.473123
G09	208825P7_G	G	A.Conservative	.952321	.998972	7129.7	43.721476	34.736803	689.376151		.473123
G09	209189P2_G	G	A.Conservative	.472718	.996088	6277.1	110.172692	75.283668	639.734565		.473123
G09	210090P15_G	NOCALL	D.Low Probability	-.515808	.363886	5515.6	10.058261	2.268904	600.126216		1.147509
G10	201322P9_G	NOCALL	D.Low Probability	-2.192102	.997299	6445.3	53.612246	19.256424	636.03833		.896045
G10	201694P4_G	G	A.Conservative	-2.441477	.998002	5337.5	68.377158	41.39454	581.730016		.4115
G10	208825P7_G	G	A.Conservative	-1.499528	.996591	7129.7	24.531255	21.353574	673.914942		.4115
G10	209189P2_G	G	A.Conservative	-1.784633	.995242	6277.1	76.582297	56.188119	655.600261		.4115
G10	210090P15_G	NOCALL	D.Low Probability	-2.62358	.134586	5515.6	3.142999	.94584	586.084525		.896045
G11	201322P9_G	G	A.Conservative	-4.720747	.996256	6445.3	10.975129	12.026111	675.670263		.325976
G11	201694P4_G	G	A.Conservative	-4.606733	.992576	5337.5	60.235611	52.893398	560.471069		.325976
G11	208825P7_G	G	A.Conservative	-4.896349	.998774	7129.7	18.234675	26.948686	715.204836		.325976
G11	209189P2_G	G	A.Conservative	-4.689617	.996548	6277.1	50.759677	53.824	656.743756		.325976
G11	210090P15_G	NOCALL	D.Low Probability	-5.083454	.346511	5515.6	5.779749	2.207946	594.258213		.792173
G12	201322P9_G	G	A.Conservative	-7.324022	.818042	6445.3	5.980467	8.233132	696.573082		.246358
G12	201694P4_G	NOCALL	D.Low Probability	-7.235767	.489574	5337.5	5.905199	3.01246	585.951997		.625391
G12	208825P7_G	G	A.Conservative	-7.506961	.997897	7129.7	8.377946	16.62585	717.966946		.246358
G12	209189P2_G	G	A.Conservative	-7.224013	.99561	6277.1	10.575809	10.257855	690.54255		.338612
G12	210090P15_G	NOCALL	I.Bad Spectrum	0	0	0	0	0	0		0
G13	201322P9_G	G	A.Conservative	1.518718	.986105	6445.3	22.611876	12.767158	588.020853		.612747
G13	201694P4_G	G	A.Conservative	1.159691	.9981	5337.5	43.727519	22.096433	563.764849		.468592
G13	208825P7_G	G	A.Conservative	3.131668	.995963	7129.7	16.838305	14.493486	525.767124		.468592
G13	209189P2_G	G	A.Conservative	2.056095	.996287	6277.1	49.297997	29.382029	582.761235		.468592
G13	210090P15_G	NOCALL	D.Low Probability	1.278803	.23368	5515.6	5.608474	1.527405	542.994301		1.056909
G14	201322P9_G	G	A.Conservative	1.861885	.986763	6445.3	21.536325	15.610282	678.82148		.483377
G14	201694P4_G	G	A.Conservative	1.266669	.997088	5337.5	87.041992	51.889024	600.786213		.483377
G14	208825P7_G	G	A.Conservative	2.475385	.998007	7129.7	40.635297	33.214954	667.960419		.483377
G14	209189P2_G	G	A.Conservative	1.874373	.995108	6277.1	107.113925	75.385445	660.766841		.483377
G14	210090P15_G	NOCALL	D.Low Probability	.951276	.330502	5515.6	8.484954	2.086897	601.141691		1.217797
G15	201322P9_G	G	A.Conservative	1.006338	.988188	6445.3	20.90954	14.469826	611.766415		.475683
G15	201694P4_G	G	A.Conservative	.440883	.993669	5337.5	65.014643	36.86568	538.496017		.475683
G15	208825P7_G	G	A.Conservative	2.014902	.998532	7129.7	32.369077	25.338829	560.330934		.475683
G15	209189P2_G	G	A.Conservative	1.024612	.993996	6277.1	104.480935	70.145042	593.577793		.475683
G15	210090P15_G	NOCALL	D.Low Probability	.096987	.993954	5515.6	42.010736	10.091807	576.733264		1.162916
G16	201322P9_G	G	A.Conservative	.169653	.993748	6445.3	15.443993	10.81147	607.867423		.446419
G16	201694P4_G	G	A.Conservative	-.416543	.991883	5337.5	36.159037	20.596105	604.281759		.446419
G16	208825P7_G	G	A.Conservative	1.052158	.998207	7129.7	18.345314	17.817126	605.177683		.446419
G16	209189P2_G	G	A.Conservative	.152238	.9953	6277.1	57.575552	39.06754	628.570104		.446419
G16	210090P15_G	NOCALL	D.Low Probability	-.849554	.288006	5515.6	7.842327	1.830038	581.822909		1.057367
G17	201322P9_G	G	A.Conservative	-3.917802	.996518	6445.3	10.005782	11.361809	638.815494		.322811
G17	201694P4_G	G	A.Conservative	-4.007409	.996243	5337.5	20.764443	19.229193	545.485552		.322811
G17	208825P7_G	G	A.Conservative	-3.897197	.998628	7129.7	19.119792	24.545933	694.187668		.322811
G17	209189P2_G	G	A.Conservative	-3.853422	.997923	6277.1	38.218659	42.098015	625.09195		.322811
G17	210090P15_G	NOCALL	I.Bad Spectrum	0	0	0	0	0	0		0
G18	201322P9_G	NOCALL	I.Bad Spectrum	0	0	0	0	0	0		0
G18	201694P4_G	G	B.Moderate	-8.010794	.927041	5337.5	11.395649	7.506911	578.742615		.565859
G18	208825P7_G	NOCALL	I.Bad Spectrum	0	0	0	0	0	0		0
G18	209189P2_G	G	A.Conservative	-6	.969514	6277.1	14.299517	14.775797	664.480197		.424735
G18	210090P15_G	NOCALL	I.Bad Spectrum	0	0	0	0	0	0		0
G19	201322P9_G	G	A.Conservative	3.479758	.827713	6445.3	22.619958	8.308961	589.696192		.920442
G19	201694P4_G	G	A.Conservative	3.708055	.990409	5337.5	27.918885	15.08093	550.050736		.502788
G19	208825P7_G	G	A.Conservative	5.56833	.997044	7129.7	13.010202	15.046693	509.408833		.502788
G19	209189P2_G	G	A.Conservative	4.771916	.994764	6277.1	31.758475	20.583039	601.568874		.502788
G19	210090P15_G	NOCALL	I.Bad Spectrum	0	0	0	0	0	0		0
G20	201322P9_G	G	B.Moderate	4.638961	.954287	6445.3	12.888308	7.661265	516.121812		.618035
G20	201694P4_G	G	A.Conservative	5.267627	.994985	5337.5	25.833754	15.682451	440.587867		.455801
G20	208825P7_G	G	A.Conservative	9.621044	.968094	7129.7	9.055336	9.763574	351.452173		.455801
G20	209189P2_G	G	A.Conservative	6.58259	.99467	6277.1	31.262816	22.463436	468.144852		.455801
G20	210090P15_G	G	A.Conservative	5.29863	.971273	5515.6	15.628042	9.796401	444.999533		.455801
G21	201322P9_G	G	A.Conservative	.987153	.995161	6445.3	19.250393	14.035948	591.286588		.436108
G21	201694P4_G	G	A.Conservative	.192144	.993058	5337.5	47.863569	28.50322	591.744969		.436108
G21	208825P7_G	G	A.Conservative	1.782893	.998089	7129.7	26.484877	21.890221	622.378436		.436108
G21	209189P2_G	G	A.Conservative	.95509	.996443	6277.1	64.571144	45.651192	601.724375		.436108
G21	210090P15_G	NOCALL	D.Low Probability	.056022	.321147	5515.6	8.942073	2.035292	567.57961		1.177518
G22	201322P9_G	G	A.Conservative	-1.147338	.993982	6445.3	27.333853	20.407038	678.770142		.43875
G22	201694P4_G	G	A.Conservative	-1.628848	.997966	5337.5	73.900842	45.205101	609.98112		.43875
G22	208825P7_G	G	A.Conservative	-.754988	.998895	7129.7	44.871487	37.892806	686.73361		.43875
G22	209189P2_G	G	A.Conservative	-1.144413	.991719	6277.1	128.075683	92.763583	656.818339		.43875
G22	210090P15_G	NOCALL	D.Low Probability	-2.670555	.257672	5515.6	6.720904	1.685158	575.412374		1.033769
G23	201322P9_G	G	A.Conservative	-6.110962	.828963	6445.3	8.312409	8.316136	624.441392		.384775
G23	201694P4_G	NOCALL	D.Low Probability	-6.040538	.993948	5337.5	22.342565	10.7964	595.391171		.719329
G23	208825P7_G	G	A.Conservative	-5.730058	.954294	7129.7	4.610112	9.589085	529.101485		.271208
G23	209189P2_G	G	A.Conservative	-5.419069	.960817	6277.1	7.217283	9.671402	599.898913		.271208
G23	210090P15_G	NOCALL	I.Bad Spectrum	0	0	0	0	0	0		0
G24	201322P9_G	NOCALL	I.Bad Spectrum	0	0	0	0	0	0		0
G24	201694P4_G	NOCALL	I.Bad Spectrum	0	0	0	0	0	0		0
G24	208825P7_G	NOCALL	I.Bad Spectrum	0	0	0	0	0	0		0
G24	209189P2_G	NOCALL	I.Bad Spectrum	0	0	0	0	0	0		0
G24	210090P15_G	NOCALL	I.Bad Spectrum	0	0	0	0	0	0		0
H01	201322P9_G	G	A.Conservative	4.453094	.997243	6445.3	22.465376	13.305694	521.633314		.512934
H01	201694P4_G	G	A.Conservative	2.995636	.99152	5337.5	61.201202	29.442946	494.231416		.512934
H01	208825P7_G	G	A.Conservative	5.817505	.998193	7129.7	37.250145	25.10552	502.524628		.512934
H01	209189P2_G	G	A.Conservative	4.294159	.99676	6277.1	55.298749	31.736479	535.318148		.512934
H01	210090P15_G	NOCALL	D.Low Probability	2.226732	.379486	5515.6	12.446292	2.402693	511.661804		1.297455
H02	201322P9_G	G	A.Conservative	1.021268	.992885	6445.3	15.421675	10.887521	576.783786		.489736
H02	201694P4_G	G	A.Conservative	.224407	.991856	5337.5	24.454949	14.313648	561.519202		.489736
H02	208825P7_G	G	A.Conservative	1.31173	.996203	7129.7	28.345191	22.480877	649.384672		.489736
H02	209189P2_G	G	A.Conservative	1.076541	.99705	6277.1	64.667678	44.375714	579.405346		.489736
H02	210090P15_G	NOCALL	D.Low Probability	-.163347	.353388	5515.6	10.25931	2.217112	550.03253		1.25025
H03	201322P9_G	G	A.Conservative	1.888312	.993424	6445.3	19.058677	12.138791	613.073097		.493922
H03	201694P4_G	G	A.Conservative	1.169978	.99676	5337.5	67.797488	34.9085	575.685906		.493922
H03	208825P7_G	G	A.Conservative	2.458118	.996261	7129.7	36.261083	26.316164	602.647986		.493922
H03	209189P2_G	G	A.Conservative	1.876895	.993462	6277.1	93.775438	57.83227	609.426443		.493922
H03	210090P15_G	NOCALL	D.Low Probability	.497701	.300296	5515.6	8.713425	1.933769	564.630836		1.197267
H04	201322P9_G	G	A.Conservative	.952068	.996746	6445.3	18.355759	14.69656	609.299382		.438628
H04	201694P4_G	G	A.Conservative	.404669	.991865	5337.5	35.773811	23.681699	568.026871		.438628
H04	208825P7_G	G	A.Conservative	1.444425	.997153	7129.7	24.896392	22.414745	607.948669		.438628
H04	209189P2_G	G	A.Conservative	.93463	.995752	6277.1	66.484867	51.714383	603.009402		.438628
H04	210090P15_G	NOCALL	D.Low Probability	-.393027	.322596	5515.6	8.359468	2.054046	547.939817		1.076548
H05	201322P9_G	G	A.Conservative	-.893437	.997793	6445.3	18.044429	13.461214	646.471465		.442014
H05	201694P4_G	G	A.Conservative	-1.144117	.9958	5337.5	36.028311	22.100621	537.03729		.442014
H05	208825P7_G	G	A.Conservative	-.685532	.999242	7129.7	34.979522	29.460993	671.74075		.442014
H05	209189P2_G	G	A.Conservative	-.845789	.998057	6277.1	64.188428	46.486425	624.123944		.442014
H05	210090P15_G	NOCALL	D.Low Probability	-2.755634	.99178	5515.6	23.22195	8.198522	561.20214		.8999
H06	201322P9_G	G	A.Conservative	-4.542054	.999037	6445.3	45.136836	17.503401	619.107184		.869557
H06	201694P4_G	G	A.Conservative	-2.940047	.998686	5337.5	60.155607	39.298177	524.862951		.420423
H06	208825P7_G	G	A.Conservative	-3.019822	.998291	7129.7	27.473753	24.681502	633.178715		.420423
H06	209189P2_G	G	A.Conservative	-3.116438	.995763	6277.1	80.631783	62.248775	570.654871		.420423
H06	210090P15_G	NOCALL	D.Low Probability	-4.343269	.242835	5515.6	4.970321	1.620062	524.83116		.869557
H07	201322P9_G	G	A.Conservative	2.378181	.993082	6445.3	19.926439	10.609233	541.937648		.488344
H07	201694P4_G	G	A.Conservative	1.363205	.996256	5337.5	66.080972	28.78103	527.748321		.488344
H07	208825P7_G	G	A.Conservative	3.127662	.997837	7129.7	22.987814	16.738781	505.582291		.488344
H07	209189P2_G	G	A.Conservative	2.374174	.997339	6277.1	84.007982	43.36754	537.772336		.488344
H07	210090P15_G	NOCALL	D.Low Probability	1.151831	.988168	5515.6	53.074396	10.655132	522.518917		1.314096
H08	201322P9_G	G	A.Conservative	1.294665	.996292	6445.3	24.387212	14.530221	662.206926		.512342
H08	201694P4_G	G	A.Conservative	.571559	.994229	5337.5	86.312092	42.907256	586.231195		.512342
H08	208825P7_G	G	A.Conservative	1.917316	.997798	7129.7	37.601601	25.155403	638.540297		.512342
H08	209189P2_G	G	A.Conservative	1.311672	.998655	6277.1	120.036419	69.554816	644.129904		.512342
H08	210090P15_G	NOCALL	D.Low Probability	.314464	.367423	5515.6	7.238606	2.298966	569.277655		.941114
H09	201322P9_G	G	A.Conservative	2.226438	.992049	6445.3	21.737207	13.351535	597.677599		.481371
H09	201694P4_G	G	A.Conservative	1.570416	.995529	5337.5	72.401615	36.68849	573.101122		.481371
H09	208825P7_G	G	A.Conservative	2.622347	.9962	7129.7	31.360774	21.758882	562.742815		.481371
H09	209189P2_G	G	A.Conservative	2.253643	.99779	6277.1	78.218627	46.649233	581.618899		.481371
H09	210090P15_G	NOCALL	D.Low Probability	1.067571	.226931	5515.6	5.519665	1.491935	571.240322		1.119967
H10	201322P9_G	G	A.Conservative	1.230594	.9928	6445.3	23.362512	18.14286	621.199151		.434128
H10	201694P4_G	G	A.Conservative	.739356	.996355	5337.5	107.259966	68.269684	562.872108		.434128
H10	208825P7_G	G	A.Conservative	1.803874	.998231	7129.7	38.967699	34.202795	601.487427		.434128
H10	209189P2_G	G	A.Conservative	1.238113	.993434	6277.1	113.996366	85.909532	611.194605		.434128
H10	210090P15_G	NOCALL	D.Low Probability	.619473	.382224	5515.6	8.764219	2.442287	579.241535		1.116868
H11	201322P9_G	G	A.Conservative	-3.205235	.99431	6445.3	13.957495	13.604005	641.863019		.345538
H11	201694P4_G	G	A.Conservative	-3.223746	.997148	5337.5	56.024528	44.846535	531.12533		.345538
H11	208825P7_G	G	A.Conservative	-3.122327	.999154	7129.7	28.876106	31.778971	723.062007		.345538
H11	209189P2_G	G	A.Conservative	-3.191496	.994179	6277.1	61.044988	57.744914	629.066662		.345538
H11	210090P15_G	NOCALL	D.Low Probability	-4.217087	.143462	5515.6	2.68652	1.027051	544.612215		.801819
H12	201322P9_G	G	A.Conservative	-6.706436	.911441	6445.3	10.756124	9.162116	637.747347		.421736
H12	201694P4_G	G	A.Conservative	-5.684008	.995401	5337.5	36.288666	26.669464	532.878934		.323637
H12	208825P7_G	G	A.Conservative	-6.516485	.998487	7129.7	11.895301	22.26285	631.261047		.323637
H12	209189P2_G	G	A.Conservative	-6.188716	.99367	6277.1	30.70762	26.667668	575.926679		.323637
H12	210090P15_G	NOCALL	D.Low Probability	-6.357516	.949757	5515.6	11.042331	5.773321	561.812669		.723484
H13	201322P9_G	NOCALL	D.Low Probability	1.395407	.995827	6445.3	79.761996	19.364225	613.754699		1.336006
H13	201694P4_G	G	A.Conservative	.830922	.991599	5337.5	94.796852	40.608726	554.65775		.501638
H13	208825P7_G	G	A.Conservative	1.927671	.997131	7129.7	31.059168	18.137064	588.524338		.501638
H13	209189P2_G	G	A.Conservative	1.730805	.997591	6277.1	105.611222	53.027442	597.972723		.501638
H13	210090P15_G	NOCALL	D.Low Probability	.740538	.986135	5515.6	31.147716	6.391907	569.286661		1.336006
H14	201322P9_G	G	A.Conservative	2.180893	.992544	6445.3	28.891123	32.541164	613.550802		.489717
H14	201694P4_G	G	A.Conservative	1.337931	.994935	5337.5	125.804704	118.121145	575.789122		.489717
H14	208825P7_G	G	A.Conservative	2.689073	.997706	7129.7	49.633468	61.725829	584.713007		.489717
H14	209189P2_G	G	A.Conservative	2.195798	.994131	6277.1	145.001837	159.16574	600.079669		.489717
H14	210090P15_G	NOCALL	D.Low Probability	.79546	.292406	5515.6	11.706393	1.90098	574.216744		1.423196
H15	201322P9_G	G	A.Conservative	1.740467	.991075	6445.3	20.748115	13.432124	563.070822		.490742
H15	201694P4_G	G	A.Conservative	1.117683	.994815	5337.5	76.951992	41.019238	548.774207		.490742
H15	208825P7_G	G	A.Conservative	2.498332	.997734	7129.7	31.81841	23.26556	567.920536		.490742
H15	209189P2_G	G	A.Conservative	1.786751	.99374	6277.1	90.120439	56.642731	551.294072		.490742
H15	210090P15_G	NOCALL	D.Low Probability	.469568	.366469	5515.6	10.610872	2.332914	549.195702		1.280054
H16	201322P9_G	G	A.Conservative	-3.935303	.820854	6445.3	5.327604	8.24861	704.014178		.268726
H16	201694P4_G	G	A.Conservative	-4.172609	.997316	5337.5	16.638731	21.727166	615.07613		.268726
H16	208825P7_G	G	A.Conservative	-3.256062	.999143	7129.7	10.285596	17.669825	737.917549		.268726
H16	209189P2_G	G	A.Conservative	-3.922521	.995853	6277.1	26.702102	40.298274	682.899383		.268726
H16	210090P15_G	NOCALL	D.Low Probability	-2.380542	.332567	5515.6	5.339209	2.134064	510.917575		.824492
H17	201322P9_G	G	A.Conservative	-4.079374	.940966	6445.3	8.798089	9.444208	640.718597		.298891
H17	201694P4_G	G	A.Conservative	-3.965104	.995286	5337.5	26.142016	23.3316	550.603631		.298891
H17	208825P7_G	G	A.Conservative	-3.919889	.998123	7129.7	14.703542	17.7327	661.304618		.298891
H17	209189P2_G	G	A.Conservative	-3.991163	.998172	6277.1	35.282483	36.820048	627.02789		.298891
H17	210090P15_G	NOCALL	D.Low Probability	-4.528247	.19233	5515.6	3.133472	1.251607	582.117438		.767155
H18	201322P9_G	G	A.Conservative	-7.710644	.960783	6445.3	12.355949	9.622948	616.316352		.519319
H18	201694P4_G	G	A.Conservative	-6.308158	.99588	5337.5	9.093994	11.747336	575.582645		.251387
H18	208825P7_G	G	A.Conservative	-7.546547	.998228	7129.7	4.948711	14.094794	733.48011		.251387
H18	209189P2_G	G	A.Conservative	-7.093519	.992127	6277.1	10.718354	16.730299	642.932719		.251387
H18	210090P15_G	NOCALL	I.Bad Spectrum	0	0	0	0	0	0		0
H19	201322P9_G	G	A.Conservative	-.006352	.833141	6445.3	11.914746	8.456268	574.525308		.464943
H19	201694P4_G	G	A.Conservative	-.790003	.99065	5337.5	31.89968	17.420515	568.452644		.464943
H19	208825P7_G	G	A.Conservative	1.315655	.997108	7129.7	15.572686	15.953009	616.680167		.464943
H19	209189P2_G	G	A.Conservative	.147784	.996703	6277.1	44.208905	30.194322	555.383381		.464943
H19	210090P15_G	NOCALL	I.Bad Spectrum	0	0	0	0	0	0		0
H20	201322P9_G	NOCALL	D.Low Probability	1.573817	.991	6445.3	76.194922	25.579384	653.619668		1.185887
H20	201694P4_G	G	A.Conservative	1.554751	.994905	5337.5	49.903855	26.826754	577.643218		.441623
H20	208825P7_G	G	A.Conservative	2.796714	.997615	7129.7	31.237253	23.182738	575.085619		.441623
H20	209189P2_G	G	A.Conservative	2.315169	.994027	6277.1	101.611382	64.577667	602.921635		.441623
H20	210090P15_G	NOCALL	D.Low Probability	1.043912	.993186	5515.6	22.961043	6.545634	559.439411		1.185887
H21	201322P9_G	G	A.Conservative	1.498981	.994624	6445.3	23.275329	14.04896	630.414571		.488819
H21	201694P4_G	G	A.Conservative	.96085	.994912	5337.5	79.789498	39.188608	537.403989		.488819
H21	208825P7_G	G	A.Conservative	1.733084	.997508	7129.7	35.636013	24.46412	603.077149		.488819
H21	209189P2_G	G	A.Conservative	1.509498	.998652	6277.1	79.672126	46.606691	632.933591		.488819
H21	210090P15_G	NOCALL	D.Low Probability	.303486	.313817	5515.6	9.008044	2.04416	564.498377		1.263022
H22	201322P9_G	NOCALL	D.Low Probability	-4.108731	.996172	6445.3	40.33397	17.612576	645.05828		.781502
H22	201694P4_G	G	A.Conservative	-3.905015	.997109	5337.5	45.686176	31.770719	551.571473		.340863
H22	208825P7_G	G	A.Conservative	-2.971441	.997544	7129.7	17.504607	17.245622	585.838293		.340863
H22	209189P2_G	G	A.Conservative	-3.643639	.994183	6277.1	53.431785	44.597453	617.138502		.340863
H22	210090P15_G	NOCALL	D.Low Probability	-4.46849	.208196	5515.6	3.802529	1.390809	634.958367		.781502
H23	201322P9_G	G	A.Conservative	-6.517638	.950519	6445.3	7.979163	9.533118	688.81498		.367802
H23	201694P4_G	G	A.Conservative	-5.736598	.997254	5337.5	9.353363	10.015393	626.091795		.285819
H23	208825P7_G	G	A.Conservative	-6.302268	.998397	7129.7	12.259105	18.519322	716.200704		.285819
H23	209189P2_G	G	A.Conservative	-5.840256	.997375	6277.1	11.382755	14.212403	660.884066		.285819
H23	210090P15_G	NOCALL	I.Bad Spectrum	0	0	0	0	0	0		0
H24	201322P9_G	NOCALL	I.Bad Spectrum	0	0	0	0	0	0		0
H24	201694P4_G	NOCALL	I.Bad Spectrum	0	0	0	0	0	0		0
H24	208825P7_G	NOCALL	I.Bad Spectrum	0	0	0	0	0	0		0
H24	209189P2_G	NOCALL	I.Bad Spectrum	0	0	0	0	0	0		0
H24	210090P15_G	NOCALL	I.Bad Spectrum	0	0	0	0	0	0		0
I01	201322P9_G	G	A.Conservative	-2.006988	.996991	6445.3	25.98338	15.592225	654.080234		.48133
I01	201694P4_G	NOCALL	D.Low Probability	-2.414282	.989241	5337.5	88.992192	19.903961	554.260145		1.126181
I01	208825P7_G	G	A.Conservative	-1.98135	.998226	7129.7	41.855789	28.621328	693.754154		.48133
I01	209189P2_G	G	A.Conservative	-1.922646	.994985	6277.1	58.252065	33.862111	668.908924		.48133
I01	210090P15_G	NOCALL	D.Low Probability	-2.540253	.361904	5515.6	9.826675	2.268029	571.488684		1.126181
I02	201322P9_G	G	A.Conservative	-1.580378	.99517	6445.3	27.971993	17.458121	625.374951		.510003
I02	201694P4_G	G	A.Conservative	-1.945583	.989891	5337.5	31.805621	16.011774	559.884717		.510003
I02	208825P7_G	G	A.Conservative	-1.142631	.9978	7129.7	37.241253	26.511129	578.298063		.510003
I02	209189P2_G	G	A.Conservative	-1.609716	.998006	6277.1	120.801834	72.998964	616.09556		.510003
I02	210090P15_G	NOCALL	D.Low Probability	-2.242419	.485391	5515.6	14.293071	3.011108	578.538039		1.300402
I03	201322P9_G	G	A.Conservative	-1.197118	.995241	6445.3	25.812355	16.347782	670.591248		.496264
I03	201694P4_G	G	A.Conservative	-1.331477	.991506	5337.5	50.487821	26.053035	564.641146		.496264
I03	208825P7_G	G	A.Conservative	-.921615	.999078	7129.7	29.482725	21.196004	654.0072		.496264
I03	209189P2_G	G	A.Conservative	-1.172897	.9935	6277.1	59.503867	36.528704	638.275142		.496264
I03	210090P15_G	NOCALL	D.Low Probability	-1.601547	.415382	5515.6	11.911149	2.566485	603.691165		1.081517
I04	201322P9_G	G	A.Conservative	-2.169439	.996888	6445.3	29.297743	15.011864	647.707647		.49685
I04	201694P4_G	G	A.Conservative	-2.202673	.99719	5337.5	93.160454	38.189204	555.366639		.49685
I04	208825P7_G	G	A.Conservative	-2.355151	.997071	7129.7	36.802057	21.684766	655.95004		.49685
I04	209189P2_G	G	A.Conservative	-2.121919	.998691	6277.1	91.449029	45.283899	635.269099		.49685
I04	210090P15_G	NOCALL	D.Low Probability	-2.556322	.289419	5515.6	9.764111	1.869106	570.137507		1.288746
I05	201322P9_G	G	A.Conservative	-2.776783	.998088	6445.3	23.282926	16.594995	636.247391		.431266
I05	201694P4_G	G	A.Conservative	-2.680777	.994087	5337.5	50.564825	29.395524	543.012259		.431266
I05	208825P7_G	G	A.Conservative	-2.828018	.997424	7129.7	25.935818	20.984686	606.03718		.431266
I05	209189P2_G	G	A.Conservative	-2.756915	.9964	6277.1	71.678996	49.533425	652.442451		.431266
I05	210090P15_G	NOCALL	D.Low Probability	-3.833592	.490347	5515.6	10.418422	3.031698	542.854098		.970906
I06	201322P9_G	NOCALL	I.Bad Spectrum	0	0	0	0	0	0		0
I06	201694P4_G	G	A.Conservative	-8.160432	.993131	5337.5	12.303646	11.934232	593.564381		.295797
I06	208825P7_G	NOCALL	I.Bad Spectrum	0	0	0	0	0	0		0
I06	209189P2_G	NOCALL	I.Bad Spectrum	0	0	0	0	0	0		0
I06	210090P15_G	NOCALL	I.Bad Spectrum	0	0	0	0	0	0		0
I07	201322P9_G	G	A.Conservative	-.700514	.994747	6445.3	16.455712	11.481112	556.029428		.487241
I07	201694P4_G	G	A.Conservative	-1.100259	.996722	5337.5	65.729118	37.780331	542.803516		.487241
I07	208825P7_G	G	A.Conservative	-.37409	.99656	7129.7	27.414233	21.560294	546.88469		.487241
I07	209189P2_G	G	A.Conservative	-.69125	.997403	6277.1	72.678553	49.243332	563.587207		.487241
I07	210090P15_G	NOCALL	D.Low Probability	-.968495	.376737	5515.6	11.774936	2.377153	540.333148		1.338294
I08	201322P9_G	G	A.Conservative	-.725162	.996195	6445.3	27.755418	12.68525	628.0532		.524417
I08	201694P4_G	G	A.Conservative	-1.006312	.997336	5337.5	120.567968	44.458256	546.096527		.524417
I08	208825P7_G	G	A.Conservative	-.308401	.998797	7129.7	52.168327	27.335816	654.981788		.524417
I08	209189P2_G	G	A.Conservative	-.708846	.995418	6277.1	129.800492	57.402235	610.777405		.524417
I08	210090P15_G	NOCALL	D.Low Probability	-1.535805	.333884	5515.6	11.248427	2.159453	585.336596		1.32995
I09	201322P9_G	G	A.Conservative	.305379	.944416	6445.3	12.701516	9.513863	597.787591		.480415
I09	201694P4_G	G	A.Conservative	.214712	.995526	5337.5	31.722752	19.2033	553.630864		.480415
I09	208825P7_G	G	A.Conservative	.201614	.998783	7129.7	25.665632	21.839494	656.088685		.480415
I09	209189P2_G	G	A.Conservative	.356359	.998817	6277.1	43.218489	31.361975	585.188332		.480415
I09	210090P15_G	NOCALL	D.Low Probability	.494989	.266637	5515.6	4.009804	1.719978	538.805699		.685801
I10	201322P9_G	G	A.Conservative	-1.807935	.995327	6445.3	21.93894	13.890411	567.275297		.456553
I10	201694P4_G	G	A.Conservative	-1.997647	.994015	5337.5	75.462202	38.621314	528.521653		.456553
I10	208825P7_G	G	A.Conservative	-1.320383	.997562	7129.7	33.569874	24.266078	573.131104		.456553
I10	209189P2_G	G	A.Conservative	-1.788813	.997562	6277.1	85.528705	52.432159	559.980527		.456553
I10	210090P15_G	NOCALL	D.Low Probability	-2.382628	.257212	5515.6	6.527256	1.694541	538.673145		1.065643
I11	201322P9_G	G	A.Conservative	-7.736191	.877075	6445.3	13.575085	8.824848	623.918944		.528294
I11	201694P4_G	G	A.Conservative	-7.473099	.998353	5337.5	22.030589	20.782788	535.351996		.306578
I11	208825P7_G	G	A.Conservative	-8.367156	.998483	7129.7	8.610319	17.417017	643.451365		.306578
I11	209189P2_G	G	A.Conservative	-7.984904	.996543	6277.1	22.561131	25.076237	636.943483		.306578
I11	210090P15_G	NOCALL	I.Bad Spectrum	0	0	0	0	0	0		0
I12	201322P9_G	NOCALL	I.Bad Spectrum	0	0	0	0	0	0		0
I12	201694P4_G	NOCALL	I.Bad Spectrum	0	0	0	0	0	0		0
I12	208825P7_G	NOCALL	I.Bad Spectrum	0	0	0	0	0	0		0
I12	209189P2_G	NOCALL	I.Bad Spectrum	0	0	0	0	0	0		0
I12	210090P15_G	NOCALL	I.Bad Spectrum	0	0	0	0	0	0		0
I13	201322P9_G	G	A.Conservative	-.283707	.993485	6445.3	20.176128	11.785974	546.639555		.455944
I13	201694P4_G	G	A.Conservative	-.601686	.996232	5337.5	105.429335	50.68527	519.393909		.455944
I13	208825P7_G	G	A.Conservative	.096181	.998141	7129.7	34.27778	22.691859	569.740969		.455944
I13	209189P2_G	G	A.Conservative	-.276068	.995308	6277.1	77.954092	44.190305	545.166257		.455944
I13	210090P15_G	NOCALL	D.Low Probability	-.897442	.295367	5515.6	8.976267	1.944801	529.857892		1.20629
I14	201322P9_G	G	A.Conservative	-.911363	.997978	6445.3	19.473829	12.437142	596.358036		.436019
I14	201694P4_G	G	A.Conservative	-1.366639	.994851	5337.5	43.525324	22.7758	562.047422		.436019
I14	208825P7_G	G	A.Conservative	-.070092	.998391	7129.7	22.714309	19.886383	552.058658		.436019
I14	209189P2_G	G	A.Conservative	-.940852	.996737	6277.1	57.138998	35.395402	604.573349		.436019
I14	210090P15_G	NOCALL	D.Low Probability	-1.717674	.330823	5515.6	9.872918	2.102739	570.239147		1.164269
I15	201322P9_G	G	A.Conservative	-2.328124	.995699	6445.3	14.491564	11.451574	619.782802		.436314
I15	201694P4_G	G	A.Conservative	-2.52921	.990706	5337.5	28.78826	17.849973	578.93457		.436314
I15	208825P7_G	G	A.Conservative	-1.832206	.99661	7129.7	16.155107	19.100025	578.670795		.436314
I15	209189P2_G	G	A.Conservative	-2.287462	.995496	6277.1	45.393391	34.61229	625.546773		.436314
I15	210090P15_G	NOCALL	D.Low Probability	-2.919913	.479218	5515.6	11.048562	2.975308	593.812867		1.026867
I16	201322P9_G	G	A.Conservative	-2.396476	.995662	6445.3	17.150611	12.474738	640.590937		.469586
I16	201694P4_G	G	A.Conservative	-2.344806	.991197	5337.5	28.615049	16.784118	569.14379		.469586
I16	208825P7_G	G	A.Conservative	-2.045064	.998343	7129.7	22.23742	18.421699	635.325464		.469586
I16	209189P2_G	G	A.Conservative	-2.303231	.998886	6277.1	54.515827	38.398058	629.347427		.469586
I16	210090P15_G	NOCALL	D.Low Probability	-3.074113	.470002	5515.6	10.515951	2.928126	546.921253		1.057832
I17	201322P9_G	G	A.Conservative	-6.751079	.997823	6445.3	11.012033	10.830398	619.930731		.334529
I17	201694P4_G	G	A.Conservative	-6.322708	.998241	5337.5	26.805609	21.568204	594.604785		.334529
I17	208825P7_G	G	A.Conservative	-7.343542	.999048	7129.7	17.521464	23.895853	697.205694		.334529
I17	209189P2_G	G	A.Conservative	-6.592339	.997967	6277.1	34.442002	32.861522	627.907423		.334529
I17	210090P15_G	NOCALL	D.Low Probability	-6.967967	.67706	5515.6	9.619873	4.105111	540.05805		.708079
I18	201322P9_G	NOCALL	I.Bad Spectrum	0	0	0	0	0	0		0
I18	201694P4_G	NOCALL	I.Bad Spectrum	0	0	0	0	0	0		0
I18	208825P7_G	NOCALL	I.Bad Spectrum	0	0	0	0	0	0		0
I18	209189P2_G	NOCALL	I.Bad Spectrum	0	0	0	0	0	0		0
I18	210090P15_G	NOCALL	I.Bad Spectrum	0	0	0	0	0	0		0
I19	201322P9_G	G	A.Conservative	-1.27263	.997327	6445.3	24.191974	12.625548	629.909848		.530158
I19	201694P4_G	G	A.Conservative	-1.671563	.99462	5337.5	65.089568	27.444724	523.213781		.530158
I19	208825P7_G	G	A.Conservative	-.605551	.99739	7129.7	35.968191	21.456504	583.87789		.530158
I19	209189P2_G	G	A.Conservative	-1.275764	.997286	6277.1	92.126469	46.544015	609.565952		.530158
I19	210090P15_G	NOCALL	D.Low Probability	-1.754203	.988596	5515.6	48.224488	8.548436	540.137058		1.290716
I20	201322P9_G	G	A.Conservative	-1.944933	.997554	6445.3	37.738542	18.903776	633.864045		.689717
I20	201694P4_G	G	A.Conservative	-1.7051	.992999	5337.5	68.387137	37.533887	584.791046		.503311
I20	208825P7_G	G	A.Conservative	-.847875	.998787	7129.7	40.332311	29.956162	664.753417		.503311
I20	209189P2_G	G	A.Conservative	-1.495829	.998229	6277.1	106.756659	68.591562	625.624208		.503311
I20	210090P15_G	NOCALL	D.Low Probability	-2.029919	.353305	5515.6	8.970246	2.273203	576.599769		1.162725
I21	201322P9_G	G	A.Conservative	-1.983333	.997662	6445.3	26.955184	19.567257	656.666133		.427499
I21	201694P4_G	G	A.Conservative	-2.253716	.993829	5337.5	90.164476	53.551297	578.158716		.427499
I21	208825P7_G	G	A.Conservative	-1.994076	.99852	7129.7	44.312007	36.449861	657.535734		.427499
I21	209189P2_G	G	A.Conservative	-1.952809	.998864	6277.1	97.862723	68.908724	651.567664		.427499
I21	210090P15_G	NOCALL	D.Low Probability	-2.490498	.208279	5515.6	6.576223	1.415797	562.302322		1.178184
I22	201322P9_G	G	A.Conservative	-5.444327	.997932	6445.3	11.224808	11.979379	692.098034		.33924
I22	201694P4_G	G	A.Conservative	-5.289629	.994773	5337.5	33.860718	29.963179	577.489233		.33924
I22	208825P7_G	G	A.Conservative	-6.174556	.997247	7129.7	15.360325	24.408282	680.244046		.33924
I22	209189P2_G	G	A.Conservative	-5.357405	.994341	6277.1	38.012305	39.436322	700.615803		.33924
I22	210090P15_G	NOCALL	D.Low Probability	-6.100943	.356439	5515.6	5.866648	2.232761	608.922242		.778426
I23	201322P9_G	G	A.Conservative	-8.235465	.998642	6445.3	16.817005	12.409031	642.198804		.445083
I23	201694P4_G	G	A.Conservative	-7.482485	.994788	5337.5	16.159791	13.188791	582.163192		.331031
I23	208825P7_G	G	A.Conservative	-8.352826	.999219	7129.7	40.860743	26.794641	704.848405		.563791
I23	209189P2_G	G	A.Conservative	-6	.968115	6277.1	11.255827	11.119842	735.075981		.331031
I23	210090P15_G	NOCALL	D.Low Probability	-7.682344	.302954	5515.6	4.866004	1.924847	534.406633		.751432
I24	201322P9_G	NOCALL	I.Bad Spectrum	0	0	0	0	0	0		0
I24	201694P4_G	NOCALL	I.Bad Spectrum	0	0	0	0	0	0		0
I24	208825P7_G	NOCALL	I.Bad Spectrum	0	0	0	0	0	0		0
I24	209189P2_G	NOCALL	I.Bad Spectrum	0	0	0	0	0	0		0
I24	210090P15_G	NOCALL	I.Bad Spectrum	0	0	0	0	0	0		0
J01	201322P9_G	G	A.Conservative	-.10175	.996045	6445.3	25.034809	17.898714	683.308311		.466092
J01	201694P4_G	NOCALL	D.Low Probability	-.561846	.988517	5337.5	54.302744	13.674381	557.934267		1.087293
J01	208825P7_G	G	A.Conservative	.304007	.99848	7129.7	32.561287	26.378619	681.900182		.466092
J01	209189P2_G	G	A.Conservative	-.090723	.995608	6277.1	60.632774	42.031723	660.302021		.466092
J01	210090P15_G	NOCALL	D.Low Probability	-.630332	.440285	5515.6	10.514496	2.73298	560.515754		1.087293
J02	201322P9_G	G	A.Conservative	1.355723	.992694	6445.3	24.058422	15.834004	615.949928		.480865
J02	201694P4_G	G	A.Conservative	.70871	.992676	5337.5	31.70329	16.773184	591.771141		.480865
J02	208825P7_G	G	A.Conservative	1.763054	.997353	7129.7	35.312113	26.549501	649.835997		.480865
J02	209189P2_G	G	A.Conservative	1.368769	.998358	6277.1	89.683367	57.121518	607.705469		.480865
J02	210090P15_G	NOCALL	D.Low Probability	.644036	.393601	5515.6	10.857755	2.468537	562.952752		1.252934
J03	201322P9_G	G	A.Conservative	-.005669	.996254	6445.3	27.432676	18.10614	640.437801		.471734
J03	201694P4_G	G	A.Conservative	-.499796	.991636	5337.5	41.405886	22.562589	574.942471		.471734
J03	208825P7_G	G	A.Conservative	.584817	.998192	7129.7	39.05321	29.077628	695.996479		.471734
J03	209189P2_G	G	A.Conservative	.04218	.996691	6277.1	86.955922	55.738899	643.971715		.471734
J03	210090P15_G	NOCALL	D.Low Probability	-.438796	.520905	5515.6	14.039296	3.226739	581.469627		1.235353
J04	201322P9_G	G	A.Conservative	-.282625	.997394	6445.3	23.021177	12.510927	582.354908		.503061
J04	201694P4_G	G	A.Conservative	-.782668	.993641	5337.5	24.980725	10.95925	538.726136		.503061
J04	208825P7_G	G	A.Conservative	.358365	.998078	7129.7	24.702255	19.006811	579.159907		.503061
J04	209189P2_G	G	A.Conservative	-.375075	.995296	6277.1	65.783267	34.603312	587.544768		.503061
J04	210090P15_G	NOCALL	D.Low Probability	-1.258211	.368813	5515.6	9.562538	2.312244	552.158503		1.116671
J05	201322P9_G	G	A.Conservative	-3.114685	.994542	6445.3	17.189422	12.806041	654.018678		.346961
J05	201694P4_G	G	A.Conservative	-3.345296	.996221	5337.5	59.671702	35.998604	543.987033		.346961
J05	208825P7_G	G	A.Conservative	-3.042838	.998766	7129.7	28.077072	23.902923	658.740531		.346961
J05	209189P2_G	G	A.Conservative	-3.083875	.999114	6277.1	57.914062	41.76729	638.503139		.346961
J05	210090P15_G	NOCALL	D.Low Probability	-4.241152	.144976	5515.6	2.727046	1.01865	562.5759		.710317
J06	201322P9_G	G	A.Conservative	-5.849594	.994295	6445.3	12.281602	14.125101	685.514211		.307774
J06	201694P4_G	G	A.Conservative	-5.617285	.996841	5337.5	15.753197	15.159014	614.667393		.307774
J06	208825P7_G	G	A.Conservative	-6.444961	.998073	7129.7	13.278391	18.097182	686.530227		.307774
J06	209189P2_G	G	A.Conservative	-5.835881	.996394	6277.1	26.84962	30.053174	686.761217		.307774
J06	210090P15_G	NOCALL	I.Bad Spectrum	0	0	0	0	0	0		0
J07	201322P9_G	G	A.Conservative	1.324552	.990445	6445.3	23.001951	19.631826	547.91596		.478587
J07	201694P4_G	G	A.Conservative	.424183	.992427	5337.5	65.434278	45.940133	542.509246		.478587
J07	208825P7_G	G	A.Conservative	2.214465	.998499	7129.7	27.365825	26.229111	530.723505		.478587
J07	209189P2_G	G	A.Conservative	1.225812	.995097	6277.1	71.519367	59.301096	561.283197		.478587
J07	210090P15_G	NOCALL	D.Low Probability	.203306	.243239	5515.6	7.556022	1.627382	541.154827		1.266982
J08	201322P9_G	G	A.Conservative	1.079104	.993406	6445.3	31.067267	14.404453	601.270318		.530642
J08	201694P4_G	G	A.Conservative	.370708	.993217	5337.5	82.359994	31.173841	558.704798		.530642
J08	208825P7_G	G	A.Conservative	1.410922	.997986	7129.7	45.648647	24.107036	646.299932		.530642
J08	209189P2_G	G	A.Conservative	1.033286	.995858	6277.1	90.798813	40.795692	602.576407		.530642
J08	210090P15_G	NOCALL	D.Low Probability	.155734	.355295	5515.6	10.412139	2.221022	568.926493		1.193927
J09	201322P9_G	G	A.Conservative	-.668294	.993802	6445.3	23.761687	18.171658	638.153823		.441184
J09	201694P4_G	G	A.Conservative	-.806952	.996245	5337.5	85.860868	53.648857	589.534385		.441184
J09	208825P7_G	G	A.Conservative	.291108	.99895	7129.7	38.082662	32.973974	659.436871		.441184
J09	209189P2_G	G	A.Conservative	-.656023	.994213	6277.1	95.644279	70.949796	624.034284		.441184
J09	210090P15_G	NOCALL	D.Low Probability	-1.35456	.991931	5515.6	37.161076	8.846561	607.290067		1.096989
J10	201322P9_G	G	A.Conservative	-2.128954	.993415	6445.3	16.303469	15.056828	672.015236		.370717
J10	201694P4_G	G	A.Conservative	-2.465713	.995602	5337.5	68.186931	52.447895	577.056203		.370717
J10	208825P7_G	G	A.Conservative	-1.927438	.997914	7129.7	29.301374	30.33869	734.420089		.370717
J10	209189P2_G	G	A.Conservative	-2.139024	.98949	6277.1	78.849121	70.809927	652.229582		.370717
J10	210090P15_G	NOCALL	D.Low Probability	-2.983249	.278017	5515.6	6.08191	1.831674	597.904606		.904873
J11	201322P9_G	G	A.Conservative	-1.799461	.998146	6445.3	16.502959	12.349288	642.650284		.435468
J11	201694P4_G	NOCALL	D.Low Probability	-3.144366	.98955	5337.5	63.420862	15.588865	576.210667		1.016039
J11	208825P7_G	G	A.Conservative	-1.36469	.997833	7129.7	14.348981	17.638397	616.067232		.435468
J11	209189P2_G	G	A.Conservative	-1.787498	.995151	6277.1	38.355827	27.87225	648.308617		.435468
J11	210090P15_G	NOCALL	D.Low Probability	-3.298243	.188501	5515.6	4.843732	1.230293	593.74666		1.016039
J12	201322P9_G	NOCALL	I.Bad Spectrum	0	0	0	0	0	0		0
J12	201694P4_G	G	A.Conservative	-7.780882	.990777	5337.5	7.393399	10.089242	550.987762		.253379
J12	208825P7_G	G	A.Conservative	-8.469145	.998851	7129.7	3.825233	11.536938	606.623101		.253379
J12	209189P2_G	G	A.Conservative	-6	.965124	6277.1	10.631418	11.215543	606.147002		.330606
J12	210090P15_G	NOCALL	I.Bad Spectrum	0	0	0	0	0	0		0
J13	201322P9_G	G	A.Conservative	.273409	.995355	6445.3	30.975045	12.761483	579.963314		.751567
J13	201694P4_G	G	A.Conservative	-.060791	.993816	5337.5	63.991301	27.441708	549.891668		.511372
J13	208825P7_G	G	A.Conservative	1.281928	.998069	7129.7	28.463746	17.648534	573.1089		.511372
J13	209189P2_G	G	A.Conservative	.756707	.996509	6277.1	80.765721	42.026392	569.486413		.511372
J13	210090P15_G	NOCALL	D.Low Probability	-.17299	.238713	5515.6	7.948034	1.583384	544.819936		1.279326
J14	201322P9_G	G	A.Conservative	.885854	.993518	6445.3	20.479347	11.782172	608.348383		.496706
J14	201694P4_G	G	A.Conservative	.185318	.989253	5337.5	47.678359	22.064769	558.874535		.496706
J14	208825P7_G	G	A.Conservative	1.473424	.998388	7129.7	25.540866	19.667762	640.022501		.496706
J14	209189P2_G	G	A.Conservative	.894318	.995425	6277.1	72.044417	40.096665	599.334444		.496706
J14	210090P15_G	NOCALL	D.Low Probability	-.2683	.270406	5515.6	9.182126	1.74241	564.003523		1.17176
J15	201322P9_G	G	A.Conservative	-1.306415	.856159	6445.3	12.398083	8.612644	600.866717		.441163
J15	201694P4_G	G	A.Conservative	-1.774501	.992656	5337.5	47.058767	26.012932	538.942974		.441163
J15	208825P7_G	G	A.Conservative	-.286144	.99783	7129.7	12.91562	20.519196	613.531567		.441163
J15	209189P2_G	G	A.Conservative	-1.226459	.995461	6277.1	40.896372	27.453152	585.526517		.441163
J15	210090P15_G	NOCALL	D.Low Probability	-2.334719	.317671	5515.6	7.386262	2.038304	573.182846		1.026844
J16	201322P9_G	G	A.Conservative	-.154326	.831869	6445.3	10.449557	8.365053	677.747878		.399395
J16	201694P4_G	NOCALL	D.Low Probability	-.90995	.989999	5337.5	51.288906	15.717088	585.791166		.906236
J16	208825P7_G	G	A.Conservative	.190001	.999259	7129.7	11.078838	15.084272	660.029087		.399395
J16	209189P2_G	G	A.Conservative	-.002211	.99505	6277.1	20.530352	15.936105	654.902103		.399395
J16	210090P15_G	NOCALL	D.Low Probability	-.898197	.308559	5515.6	6.169085	1.959915	601.370687		.906236
J17	201322P9_G	G	A.Conservative	-5.091381	.994628	6445.3	10.26905	10.449405	713.421363		.324972
J17	201694P4_G	G	A.Conservative	-4.969077	.993673	5337.5	32.982594	15.668173	599.553153		.584358
J17	208825P7_G	G	A.Conservative	-5.195969	.997863	7129.7	9.621685	16.045689	651.050748		.324972
J17	209189P2_G	G	A.Conservative	-4.926111	.99311	6277.1	21.199183	20.932742	702.420598		.324972
J17	210090P15_G	NOCALL	D.Low Probability	-5.468385	.247957	5515.6	4.073233	1.583889	590.460609		.753498
J18	201322P9_G	NOCALL	I.Bad Spectrum	0	0	0	0	0	0		0
J18	201694P4_G	G	A.Conservative	-8.020846	.910717	5337.5	9.51059	9.225349	557.676034		.339071
J18	208825P7_G	NOCALL	I.Bad Spectrum	0	0	0	0	0	0		0
J18	209189P2_G	NOCALL	I.Bad Spectrum	0	0	0	0	0	0		0
J18	210090P15_G	NOCALL	I.Bad Spectrum	0	0	0	0	0	0		0
J19	201322P9_G	G	A.Conservative	.20595	.993334	6445.3	17.205037	11.983205	656.784211		.46248
J19	201694P4_G	G	A.Conservative	-.459109	.994266	5337.5	46.498653	26.508208	592.737831		.46248
J19	208825P7_G	G	A.Conservative	.515595	.998448	7129.7	25.047137	19.749288	680.939203		.46248
J19	209189P2_G	G	A.Conservative	.211056	.996493	6277.1	46.835287	31.646363	653.263802		.46248
J19	210090P15_G	NOCALL	D.Low Probability	-.586835	.515826	5515.6	12.442902	3.202373	600.09553		1.105208
J20	201322P9_G	G	A.Conservative	1.397291	.990151	6445.3	20.851026	13.512939	604.820207		.505016
J20	201694P4_G	G	A.Conservative	.777328	.994613	5337.5	82.545335	44.012045	542.576824		.505016
J20	208825P7_G	G	A.Conservative	2.10929	.997701	7129.7	33.792077	24.727182	563.275613		.505016
J20	209189P2_G	G	A.Conservative	1.400364	.994749	6277.1	105.227455	66.206746	595.665183		.505016
J20	210090P15_G	NOCALL	D.Low Probability	.396774	.418139	5515.6	12.269473	2.626553	557.44235		1.288594
J21	201322P9_G	G	A.Conservative	1.086043	.993363	6445.3	23.43909	14.919918	573.204878		.500345
J21	201694P4_G	G	A.Conservative	-.432992	.993696	5337.5	61.421577	19.700388	570.976726		.720841
J21	208825P7_G	G	A.Conservative	1.823896	.996734	7129.7	27.394244	19.743116	540.321336		.500345
J21	209189P2_G	G	A.Conservative	1.062242	.998122	6277.1	46.932253	28.982203	573.593257		.500345
J21	210090P15_G	NOCALL	D.Low Probability	-.236017	.591518	5515.6	14.340711	3.650491	546.638248		1.161659
J22	201322P9_G	G	A.Conservative	-3.713633	.995735	6445.3	15.047802	14.153177	679.90538		.355139
J22	201694P4_G	G	A.Conservative	-3.930423	.99589	5337.5	29.302477	22.375829	609.457863		.355139
J22	208825P7_G	G	A.Conservative	-2.897646	.997631	7129.7	20.193772	21.572085	674.066801		.355139
J22	209189P2_G	G	A.Conservative	-3.569809	.994373	6277.1	47.400294	43.208463	697.72714		.355139
J22	210090P15_G	NOCALL	D.Low Probability	-4.479311	.748798	5515.6	14.85616	4.569607	576.300044		.773438
J23	201322P9_G	G	A.Conservative	-4.406848	.996007	6445.3	16.186965	12.547946	626.609945		.332494
J23	201694P4_G	NOCALL	D.Low Probability	-5.306003	.992804	5337.5	43.906828	17.379031	552.996392		.729758
J23	208825P7_G	G	A.Conservative	-4.226928	.999334	7129.7	24.146864	21.323929	657.580076		.332494
J23	209189P2_G	G	A.Conservative	-4.091877	.998525	6277.1	27.233649	20.459265	622.006976		.332494
J23	210090P15_G	NOCALL	D.Low Probability	-5.453369	.229758	5515.6	3.586492	1.467406	540.04216		.729758
J24	201322P9_G	NOCALL	I.Bad Spectrum	0	0	0	0	0	0		0
J24	201694P4_G	NOCALL	I.Bad Spectrum	0	0	0	0	0	0		0
J24	208825P7_G	NOCALL	I.Bad Spectrum	0	0	0	0	0	0		0
J24	209189P2_G	NOCALL	I.Bad Spectrum	0	0	0	0	0	0		0
J24	210090P15_G	NOCALL	I.Bad Spectrum	0	0	0	0	0	0		0
K01	201322P9_G	G	A.Conservative	2.499382	.9956	6445.3	23.52551	14.902677	621.683473		.465378
K01	201694P4_G	NOCALL	D.Low Probability	1.037112	.989006	5337.5	46.795276	11.307746	539.295707		1.147088
K01	208825P7_G	G	A.Conservative	3.458582	.997997	7129.7	20.705502	18.893126	512.767195		.465378
K01	209189P2_G	G	A.Conservative	2.502442	.996756	6277.1	35.820763	21.988153	620.830072		.465378
K01	210090P15_G	NOCALL	D.Low Probability	1.023902	.614863	5515.6	15.034499	3.763853	527.097597		1.147088
K02	201322P9_G	G	A.Conservative	1.912305	.991429	6445.3	30.625075	16.403026	642.645857		.493117
K02	201694P4_G	NOCALL	D.Low Probability	.543615	.991242	5337.5	108.503549	19.546013	541.993343		1.269251
K02	208825P7_G	G	A.Conservative	2.980101	.997746	7129.7	23.296784	17.135207	595.619672		.493117
K02	209189P2_G	G	A.Conservative	1.965005	.996498	6277.1	53.354945	27.589012	608.267099		.493117
K02	210090P15_G	G	A.Conservative	.716637	.895014	5515.6	24.005781	9.012403	583.436479		.709723
K03	201322P9_G	G	A.Conservative	1.525105	.993601	6445.3	19.427341	11.381475	611.842196		.510224
K03	201694P4_G	G	A.Conservative	.707048	.993083	5337.5	52.978087	25.431441	555.304333		.510224
K03	208825P7_G	G	A.Conservative	2.237332	.997961	7129.7	22.708794	17.627745	589.337301		.510224
K03	209189P2_G	G	A.Conservative	1.552838	.99679	6277.1	63.255556	35.950055	606.775731		.510224
K03	210090P15_G	NOCALL	D.Low Probability	.227771	.374295	5515.6	9.781668	2.399781	559.620237		1.150486
K04	201322P9_G	G	A.Conservative	1.04485	.991803	6445.3	23.073261	15.940265	571.038775		.444037
K04	201694P4_G	G	A.Conservative	.212208	.990326	5337.5	30.475772	17.150364	546.294264		.444037
K04	208825P7_G	G	A.Conservative	1.523883	.997741	7129.7	25.590894	20.081815	570.809802		.444037
K04	209189P2_G	G	A.Conservative	1.074731	.996613	6277.1	65.487812	43.857579	587.587469		.444037
K04	210090P15_G	NOCALL	D.Low Probability	-.532061	.468527	5515.6	11.835206	2.893916	551.838546		1.060493
K05	201322P9_G	G	A.Conservative	-2.842593	.994356	6445.3	10.73976	10.854424	617.955274		.333795
K05	201694P4_G	G	A.Conservative	-3.321292	.996376	5337.5	41.334553	33.736351	549.341085		.333795
K05	208825P7_G	G	A.Conservative	-2.928589	.997881	7129.7	17.332285	19.937638	625.980846		.333795
K05	209189P2_G	G	A.Conservative	-2.818254	.9931	6277.1	43.044746	42.135048	605.903392		.333795
K05	210090P15_G	NOCALL	D.Low Probability	-3.78507	.170346	5515.6	3.623309	1.14896	578.002877		.83222
K06	201322P9_G	G	A.Conservative	-4.215651	.996342	6445.3	12.626172	10.431419	664.327571		.373435
K06	201694P4_G	G	A.Conservative	-4.170523	.996629	5337.5	42.373604	29.051243	574.445052		.373435
K06	208825P7_G	G	A.Conservative	-4.931067	.996823	7129.7	15.034228	19.194671	557.896053		.373435
K06	209189P2_G	G	A.Conservative	-4.169013	.998691	6277.1	40.723818	32.691963	653.194785		.373435
K06	210090P15_G	NOCALL	D.Low Probability	-4.480689	.375591	5515.6	6.526359	2.390846	558.90842		.828587
K07	201322P9_G	G	A.Conservative	2.716327	.992885	6445.3	28.878107	19.217672	547.027069		.459293
K07	201694P4_G	G	A.Conservative	1.345305	.992755	5337.5	84.544312	46.200666	524.438933		.459293
K07	208825P7_G	G	A.Conservative	3.548642	.99516	7129.7	41.173785	31.009428	522.272639		.459293
K07	209189P2_G	G	A.Conservative	2.573101	.995022	6277.1	93.412568	60.325765	546.901658		.459293
K07	210090P15_G	NOCALL	D.Low Probability	1.11877	.240799	5515.6	9.527152	1.610411	536.85157		1.413509
K08	201322P9_G	G	A.Conservative	1.789379	.989848	6445.3	24.467142	12.684406	629.34738		.522494
K08	201694P4_G	G	A.Conservative	.946547	.996853	5337.5	103.646858	43.26245	574.954181		.522494
K08	208825P7_G	G	A.Conservative	2.717382	.99822	7129.7	42.097429	24.996907	612.525554		.522494
K08	209189P2_G	G	A.Conservative	1.776078	.993939	6277.1	105.230745	52.785583	611.417552		.522494
K08	210090P15_G	NOCALL	D.Low Probability	.655943	.176537	5515.6	6.384106	1.198701	587.903697		1.341289
K09	201322P9_G	G	A.Conservative	1.025597	.990399	6445.3	29.774388	18.80298	616.182851		.484867
K09	201694P4_G	G	A.Conservative	.374974	.99858	5337.5	115.262663	60.008964	577.603556		.484867
K09	208825P7_G	G	A.Conservative	1.469971	.997961	7129.7	47.49249	33.869003	602.023938		.484867
K09	209189P2_G	G	A.Conservative	1.03689	.992807	6277.1	128.492948	78.774331	602.697861		.484867
K09	210090P15_G	NOCALL	D.Low Probability	.062858	.993915	5515.6	55.353285	11.968811	576.816642		1.242518
K10	201322P9_G	G	A.Conservative	-.807787	.993968	6445.3	16.631012	12.166522	624.410775		.429463
K10	201694P4_G	G	A.Conservative	-1.116018	.997588	5337.5	76.22789	46.23412	548.381035		.429463
K10	208825P7_G	G	A.Conservative	-.434138	.998349	7129.7	28.413697	23.395895	606.058669		.429463
K10	209189P2_G	G	A.Conservative	-.799317	.994306	6277.1	68.593313	48.76281	620.803041		.429463
K10	210090P15_G	NOCALL	D.Low Probability	-2.456194	.19531	5515.6	5.162906	1.340445	564.067955		.993027
K11	201322P9_G	G	A.Conservative	-2.208556	.997288	6445.3	25.668418	20.355585	686.743913		.406476
K11	201694P4_G	G	A.Conservative	-2.582595	.993226	5337.5	55.330689	35.974121	583.00942		.406476
K11	208825P7_G	G	A.Conservative	-2.018286	.998822	7129.7	42.302658	37.946162	720.89267		.406476
K11	209189P2_G	G	A.Conservative	-2.205009	.994148	6277.1	90.462341	69.599142	666.985499		.406476
K11	210090P15_G	NOCALL	I.Bad Spectrum	0	0	0	0	0	0		0
K12	201322P9_G	G	A.Conservative	-6.667926	.992768	6445.3	7.042471	10.437278	723.126526		.268835
K12	201694P4_G	G	A.Conservative	-6.34799	.997874	5337.5	27.127218	33.26451	596.538206		.268835
K12	208825P7_G	G	A.Conservative	-7.137342	.999152	7129.7	13.121636	25.262715	745.269608		.268835
K12	209189P2_G	G	A.Conservative	-6.636049	.997568	6277.1	30.232404	43.557394	712.261239		.268835
K12	210090P15_G	NOCALL	I.Bad Spectrum	0	0	0	0	0	0		0
K13	201322P9_G	G	A.Conservative	1.044283	.827098	6445.3	10.851941	8.361949	615.616251		.433743
K13	201694P4_G	G	A.Conservative	.230349	.995565	5337.5	37.822501	23.865014	557.083423		.433743
K13	208825P7_G	G	A.Conservative	1.18986	.998931	7129.7	19.857788	17.305075	669.195538		.433743
K13	209189P2_G	G	A.Conservative	1.122111	.998597	6277.1	29.909351	22.361877	635.50042		.433743
K13	210090P15_G	G	B.Moderate	-.271029	.922524	5515.6	15.476973	7.425405	593.14		.622819
K14	201322P9_G	G	A.Conservative	-.529206	.997391	6445.3	20.360511	10.251957	652.255944		.659036
K14	201694P4_G	G	A.Conservative	-.741448	.995972	5337.5	45.059157	21.648932	578.239295		.500923
K14	208825P7_G	G	A.Conservative	.761979	.9994	7129.7	15.761457	12.248574	578.345264		.500923
K14	209189P2_G	G	A.Conservative	-.153972	.995114	6277.1	36.922643	21.759527	644.41871		.500923
K14	210090P15_G	NOCALL	I.Bad Spectrum	0	0	0	0	0	0		0
K15	201322P9_G	G	A.Conservative	1.683603	.965289	6445.3	14.9267	9.687084	629.100134		.46772
K15	201694P4_G	NOCALL	D.Low Probability	.626469	.988684	5337.5	40.279623	10.398683	566.516602		1.027171
K15	208825P7_G	G	A.Conservative	1.987584	.997994	7129.7	8.293748	14.088676	573.958537		.46772
K15	209189P2_G	G	A.Conservative	1.701387	.991167	6277.1	30.124037	18.926528	621.508921		.46772
K15	210090P15_G	NOCALL	D.Low Probability	.713197	.62329	5515.6	14.241595	3.806464	533.471221		1.027171
K16	201322P9_G	G	A.Conservative	-.424469	.994226	6445.3	13.40962	11.556454	705.654603		.407889
K16	201694P4_G	G	A.Conservative	-.844984	.99751	5337.5	20.92396	14.807765	591.22116		.407889
K16	208825P7_G	G	A.Conservative	-.112079	.999039	7129.7	13.63755	17.500959	668.013337		.407889
K16	209189P2_G	G	A.Conservative	-.483522	.995572	6277.1	39.924681	33.401634	698.745572		.407889
K16	210090P15_G	NOCALL	D.Low Probability	-1.709055	.503383	5515.6	10.093574	3.108346	589.859953		1.015538
K17	201322P9_G	G	A.Conservative	-2.629742	.907058	6445.3	10.485922	9.116436	680.692055		.385627
K17	201694P4_G	NOCALL	D.Low Probability	-3.08012	.991438	5337.5	47.061789	14.186297	572.002126		.983657
K17	208825P7_G	G	A.Conservative	-2.109579	.998381	7129.7	13.883579	19.81225	639.435983		.385627
K17	209189P2_G	G	A.Conservative	-2.577137	.997767	6277.1	27.143482	22.867829	680.246465		.385627
K17	210090P15_G	NOCALL	D.Low Probability	-3.073756	.365916	5515.6	7.251868	2.269216	562.538998		.983657
K18	201322P9_G	G	C.Aggressive	-8.131896	.995423	6445.3	8.978224	6.186917	623.767417		.626318
K18	201694P4_G	G	A.Conservative	-7.251939	.877864	5337.5	10.619539	8.867966	547.385883		.363546
K18	208825P7_G	G	A.Conservative	-7.852451	.99848	7129.7	5.235175	11.449431	576.360966		.252048
K18	209189P2_G	G	A.Conservative	-7.522713	.997991	6277.1	8.406684	12.914735	651.763953		.252048
K18	210090P15_G	NOCALL	I.Bad Spectrum	0	0	0	0	0	0		0
K19	201322P9_G	G	A.Conservative	1.572034	.997415	6445.3	18.010377	11.290804	615.296198		.493105
K19	201694P4_G	G	A.Conservative	.671037	.992636	5337.5	21.11809	10.818088	550.093367		.493105
K19	208825P7_G	G	A.Conservative	1.829789	.997142	7129.7	24.874385	17.68296	639.016206		.493105
K19	209189P2_G	G	A.Conservative	1.518049	.997778	6277.1	57.15285	34.747956	619.15033		.493105
K19	210090P15_G	NOCALL	D.Low Probability	.477359	.314598	5515.6	8.036873	1.971635	584.805569		1.158282
K20	201322P9_G	G	A.Conservative	1.719667	.995125	6445.3	28.058983	17.7318	650.185161		.509582
K20	201694P4_G	G	A.Conservative	.95257	.995121	5337.5	67.967194	35.179104	577.908458		.509582
K20	208825P7_G	G	A.Conservative	2.502785	.998791	7129.7	35.487367	25.385535	612.032095		.509582
K20	209189P2_G	G	A.Conservative	1.75834	.996862	6277.1	91.728495	56.241325	656.682577		.509582
K20	210090P15_G	NOCALL	D.Low Probability	.614286	.453021	5515.6	13.05092	2.839659	570.647963		1.202185
K21	201322P9_G	G	A.Conservative	1.37418	.993698	6445.3	16.533009	10.880501	611.587849		.471649
K21	201694P4_G	G	A.Conservative	.685762	.996705	5337.5	25.507453	13.687943	554.431282		.471649
K21	208825P7_G	G	A.Conservative	1.90553	.997735	7129.7	20.874327	15.595884	578.450467		.471649
K21	209189P2_G	G	A.Conservative	1.351287	.992683	6277.1	40.369623	25.758563	625.108574		.471649
K21	210090P15_G	G	B.Moderate	.231863	.863711	5515.6	29.187006	6.964376	569.18456		1.097674
K22	201322P9_G	G	A.Conservative	-1.628837	.995199	6445.3	13.479752	10.186075	585.635333		.405839
K22	201694P4_G	G	A.Conservative	-2.003569	.995003	5337.5	47.759228	29.891765	565.148495		.405839
K22	208825P7_G	G	A.Conservative	-1.367294	.996296	7129.7	20.541599	17.490914	596.283292		.405839
K22	209189P2_G	G	A.Conservative	-1.619377	.996903	6277.1	45.970704	33.750726	595.17191		.405839
K22	210090P15_G	NOCALL	D.Low Probability	-2.976814	.924761	5515.6	16.897593	5.601647	575.187959		.877465
K23	201322P9_G	G	A.Conservative	-5.919007	.996891	6445.3	10.582457	12.898237	641.083094		.29357
K23	201694P4_G	G	A.Conservative	-5.793636	.994016	5337.5	11.252155	11.158403	625.611086		.29357
K23	208825P7_G	G	A.Conservative	-6.080735	.998487	7129.7	11.199221	17.191739	670.923347		.29357
K23	209189P2_G	G	A.Conservative	-5.635887	.995615	6277.1	13.341303	15.767538	673.483844		.29357
K23	210090P15_G	NOCALL	D.Low Probability	-6.110451	.27078	5515.6	2.371367	1.718067	632.812865		.422
K24	201322P9_G	NOCALL	I.Bad Spectrum	0	0	0	0	0	0		0
K24	201694P4_G	NOCALL	I.Bad Spectrum	0	0	0	0	0	0		0
K24	208825P7_G	NOCALL	I.Bad Spectrum	0	0	0	0	0	0		0
K24	209189P2_G	NOCALL	I.Bad Spectrum	0	0	0	0	0	0		0
K24	210090P15_G	NOCALL	I.Bad Spectrum	0	0	0	0	0	0		0
L01	201322P9_G	G	A.Conservative	2.007549	.992963	6445.3	25.493057	12.350628	556.461375		.505095
L01	201694P4_G	G	A.Conservative	1.038802	.993441	5337.5	40.540145	15.897934	538.142722		.505095
L01	208825P7_G	G	A.Conservative	3.062889	.996415	7129.7	29.328832	17.367188	537.110154		.505095
L01	209189P2_G	G	A.Conservative	1.822759	.995957	6277.1	57.261557	26.850713	565.997491		.505095
L01	210090P15_G	NOCALL	D.Low Probability	.924921	.462348	5515.6	13.914445	2.866012	525.914903		1.242476
L02	201322P9_G	G	A.Conservative	1.467592	.9923	6445.3	30.989556	17.671055	572.468236		.4617
L02	201694P4_G	G	A.Conservative	.785601	.994609	5337.5	49.088153	23.025965	528.36667		.4617
L02	208825P7_G	G	A.Conservative	2.362	.997642	7129.7	39.457398	25.506823	580.486499		.4617
L02	209189P2_G	G	A.Conservative	1.435146	.99804	6277.1	94.774469	52.440996	580.786673		.4617
L02	210090P15_G	NOCALL	D.Low Probability	.435629	.298929	5515.6	9.836695	1.913516	541.205145		1.227254
L03	201322P9_G	G	A.Conservative	1.970114	.992175	6445.3	20.062636	13.496482	590.702431		.479081
L03	201694P4_G	G	A.Conservative	1.296096	.993392	5337.5	50.290518	28.184065	565.062749		.479081
L03	208825P7_G	G	A.Conservative	2.589652	.996326	7129.7	26.164735	19.755378	561.906535		.479081
L03	209189P2_G	G	A.Conservative	1.938825	.995094	6277.1	70.570996	46.158453	584.239984		.479081
L03	210090P15_G	NOCALL	D.Low Probability	.467002	.284917	5515.6	7.375098	1.81975	551.305164		1.129158
L04	201322P9_G	G	A.Conservative	.680819	.989533	6445.3	25.327003	18.922258	658.158618		.415448
L04	201694P4_G	G	A.Conservative	.320008	.994354	5337.5	76.2763	47.309721	567.052064		.415448
L04	208825P7_G	G	A.Conservative	1.089326	.999073	7129.7	40.728297	34.244106	653.691932		.415448
L04	209189P2_G	G	A.Conservative	.713785	.996925	6277.1	87.774774	63.734368	637.252367		.415448
L04	210090P15_G	NOCALL	D.Low Probability	.141288	.289036	5515.6	7.235418	1.875641	570.364872		1.135878
L05	201322P9_G	G	A.Conservative	-1.147045	.996235	6445.3	19.43844	14.727723	637.370543		.406486
L05	201694P4_G	G	A.Conservative	-1.422669	.995981	5337.5	62.379622	38.439747	578.946209		.406486
L05	208825P7_G	G	A.Conservative	-1.298936	.995761	7129.7	31.359373	27.005713	645.836743		.406486
L05	209189P2_G	G	A.Conservative	-1.13517	.998037	6277.1	70.368157	51.6631	622.943126		.406486
L05	210090P15_G	NOCALL	D.Low Probability	-2.241702	.177037	5515.6	3.784209	1.227184	566.728137		.96667
L06	201322P9_G	G	A.Conservative	-4.110808	.994646	6445.3	10.720573	13.749312	706.569574		.31062
L06	201694P4_G	G	A.Conservative	-4.136421	.995718	5337.5	23.915185	25.514871	569.230443		.31062
L06	208825P7_G	G	A.Conservative	-4.369007	.999664	7129.7	15.883772	23.552562	735.841077		.31062
L06	209189P2_G	G	A.Conservative	-4.080888	.998103	6277.1	34.778193	43.385007	708.691333		.31062
L06	210090P15_G	NOCALL	I.Bad Spectrum	0	0	0	0	0	0		0
L07	201322P9_G	G	A.Conservative	2.555535	.992745	6445.3	30.357899	19.276507	527.568907		.432024
L07	201694P4_G	G	A.Conservative	1.655194	.994348	5337.5	129.537196	66.702496	520.516149		.432024
L07	208825P7_G	G	A.Conservative	3.000652	.995727	7129.7	41.859771	30.328721	556.547557		.432024
L07	209189P2_G	G	A.Conservative	2.539349	.995718	6277.1	109.37694	67.267245	516.810214		.432024
L07	210090P15_G	NOCALL	D.Low Probability	1.141891	.983421	5515.6	64.444171	11.593881	531.410682		1.346819
L08	201322P9_G	G	A.Conservative	.799769	.996586	6445.3	30.945183	21.93129	689.061129		.445069
L08	201694P4_G	G	A.Conservative	.185967	.998312	5337.5	110.28577	64.513756	594.8947		.445069
L08	208825P7_G	G	A.Conservative	1.243924	.998795	7129.7	46.012245	36.791877	712.625215		.445069
L08	209189P2_G	G	A.Conservative	.825529	.994938	6277.1	117.694828	81.006404	671.109534		.445069
L08	210090P15_G	NOCALL	D.Low Probability	.087892	.445113	5515.6	11.853414	2.787143	613.715442		1.174302
L09	201322P9_G	G	A.Conservative	1.627252	.991061	6445.3	25.092729	15.788344	649.737872		.518975
L09	201694P4_G	G	A.Conservative	1.236973	.99749	5337.5	94.604307	48.878871	612.724651		.518975
L09	208825P7_G	G	A.Conservative	2.05623	.997643	7129.7	40.860943	29.060003	641.795642		.518975
L09	209189P2_G	G	A.Conservative	1.660718	.997553	6277.1	92.749238	56.64027	635.107007		.518975
L09	210090P15_G	NOCALL	D.Low Probability	.570175	.252483	5515.6	6.513312	1.663668	579.928186		1.160816
L10	201322P9_G	G	A.Conservative	1.217121	.996066	6445.3	29.822839	20.497701	605.838659		.467449
L10	201694P4_G	G	A.Conservative	.748405	.99558	5337.5	77.260222	43.978629	562.218775		.467449
L10	208825P7_G	G	A.Conservative	1.431221	.99777	7129.7	32.163976	24.885224	611.115653		.467449
L10	209189P2_G	G	A.Conservative	1.105424	.995364	6277.1	90.757285	60.611537	615.249528		.467449
L10	210090P15_G	NOCALL	D.Low Probability	.007195	.280746	5515.6	8.122215	1.790834	546.747783		1.169384
L11	201322P9_G	G	A.Conservative	-2.454576	.998671	6445.3	14.506896	10.984275	618.713332		.357241
L11	201694P4_G	G	A.Conservative	-2.581895	.997756	5337.5	49.94226	30.576665	541.80267		.357241
L11	208825P7_G	G	A.Conservative	-2.326617	.997831	7129.7	19.834309	19.014597	658.445146		.357241
L11	209189P2_G	G	A.Conservative	-2.393036	.997861	6277.1	49.128321	36.012762	608.701525		.357241
L11	210090P15_G	NOCALL	D.Low Probability	-3.051276	.801891	5515.6	14.445362	4.920405	567.76493		.856116
L12	201322P9_G	G	A.Conservative	-.034267	.831429	6445.3	10.336915	8.40194	612.752259		.44887
L12	201694P4_G	G	A.Conservative	.152209	.99339	5337.5	16.521506	14.154789	551.106926		.289136
L12	208825P7_G	G	A.Conservative	-.204557	.998612	7129.7	5.583299	10.479435	522.089409		.289136
L12	209189P2_G	G	A.Conservative	.215191	.998421	6277.1	15.544547	15.659331	633.688567		.289136
L12	210090P15_G	NOCALL	I.Bad Spectrum	0	0	0	0	0	0		0
L13	201322P9_G	G	A.Conservative	1.698939	.853699	6445.3	14.090135	8.620268	520.91983		.496036
L13	201694P4_G	G	A.Conservative	.66121	.99213	5337.5	62.133859	28.925031	544.312877		.496036
L13	208825P7_G	G	A.Conservative	2.836738	.996566	7129.7	16.173338	15.414743	509.044157		.496036
L13	209189P2_G	G	A.Conservative	1.635031	.996648	6277.1	47.327293	27.814665	543.051065		.496036
L13	210090P15_G	NOCALL	D.Low Probability	.598306	.207806	5515.6	7.613336	1.360936	534.986021		1.357566
L14	201322P9_G	G	A.Conservative	1.469385	.950775	6445.3	14.550464	9.609552	597.800486		.491811
L14	201694P4_G	NOCALL	D.Low Probability	-.102297	.990859	5337.5	89.469144	17.302341	567.075702		1.142983
L14	208825P7_G	G	A.Conservative	1.742817	.997346	7129.7	14.236393	12.463531	563.43575		.491811
L14	209189P2_G	G	A.Conservative	1.416891	.996201	6277.1	41.076211	26.14638	607.659777		.491811
L14	210090P15_G	NOCALL	D.Low Probability	.000693	.200076	5515.6	6.534101	1.305835	559.005576		1.142983
L15	201322P9_G	G	A.Conservative	.749787	.892489	6445.3	13.261792	8.95457	597.416575		.468
L15	201694P4_G	G	A.Conservative	.21539	.989457	5337.5	36.619552	20.295424	554.511811		.468
L15	208825P7_G	G	A.Conservative	1.452435	.998514	7129.7	18.090107	18.603422	585.731095		.468
L15	209189P2_G	G	A.Conservative	.854249	.998464	6277.1	49.893222	32.692656	608.103501		.468
L15	210090P15_G	NOCALL	D.Low Probability	-.242375	.435253	5515.6	9.528267	2.736047	565.263294		1.042156
L16	201322P9_G	G	A.Conservative	-1.118465	.994367	6445.3	11.691685	10.006374	654.640463		.37576
L16	201694P4_G	G	A.Conservative	-1.714219	.992294	5337.5	46.502229	32.523645	567.009701		.37576
L16	208825P7_G	G	A.Conservative	-1.296148	.995889	7129.7	15.567727	15.095551	599.37428		.37576
L16	209189P2_G	G	A.Conservative	-1.14119	.995692	6277.1	43.707416	36.275409	640.227569		.37576
L16	210090P15_G	NOCALL	D.Low Probability	-1.596545	.331024	5515.6	7.142343	2.098506	564.384845		.875724
L17	201322P9_G	G	A.Conservative	-5.063487	.906597	6445.3	9.578723	9.110361	628.080208		.390114
L17	201694P4_G	G	A.Conservative	-4.677365	.994226	5337.5	13.143476	12.433271	564.418678		.291811
L17	208825P7_G	G	A.Conservative	-4.15882	.998279	7129.7	5.767478	15.265374	552.159449		.291811
L17	209189P2_G	G	A.Conservative	-4.268941	.996202	6277.1	14.573793	16.288062	613.342427		.291811
L17	210090P15_G	G	C.Aggressive	-5.60918	.895377	5515.6	11.024115	5.424507	585.994807		.648842
L18	201322P9_G	G	C.Aggressive	-8.058111	.847631	6445.3	6.035958	5.14505	613.94578		.434051
L18	201694P4_G	NOCALL	D.Low Probability	-8.012796	.945692	5337.5	10.633486	5.729511	553.645837		.598464
L18	208825P7_G	G	A.Conservative	-8.285598	.998931	7129.7	4.550551	11.279857	605.862983		.366223
L18	209189P2_G	G	A.Conservative	-7.472245	.84929	6277.1	6.473188	8.531985	643.175299		.267779
L18	210090P15_G	NOCALL	I.Bad Spectrum	0	0	0	0	0	0		0
L19	201322P9_G	G	A.Conservative	.808737	.994844	6445.3	16.878903	10.651099	569.88677		.477081
L19	201694P4_G	G	A.Conservative	-.098692	.994793	5337.5	51.132217	26.563854	573.870339		.477081
L19	208825P7_G	G	A.Conservative	1.181772	.998359	7129.7	19.117498	20.272157	652.353649		.477081
L19	209189P2_G	G	A.Conservative	.793633	.995073	6277.1	50.851818	31.150043	575.518961		.477081
L19	210090P15_G	NOCALL	D.Low Probability	-.236679	.13804	5515.6	4.730038	.949	562.627074		1.146499
L20	201322P9_G	G	A.Conservative	1.746555	.997262	6445.3	29.889114	18.914025	645.699733		.499859
L20	201694P4_G	G	A.Conservative	1.036541	.993265	5337.5	45.302551	23.813352	583.370824		.499859
L20	208825P7_G	G	A.Conservative	2.351612	.995006	7129.7	35.961101	25.593379	613.667065		.499859
L20	209189P2_G	G	A.Conservative	1.689897	.99594	6277.1	77.567258	47.710862	654.465332		.499859
L20	210090P15_G	NOCALL	D.Low Probability	.515467	.441509	5515.6	10.39894	2.747158	588.222859		1.101177
L21	201322P9_G	G	A.Conservative	.71493	.940487	6445.3	14.086992	9.517852	640.893019		.474094
L21	201694P4_G	G	A.Conservative	.131355	.99145	5337.5	26.229186	14.446044	611.341336		.474094
L21	208825P7_G	G	A.Conservative	1.108387	.998593	7129.7	20.378295	15.624265	612.109856		.474094
L21	209189P2_G	G	A.Conservative	.755152	.994906	6277.1	47.848765	31.345086	647.694105		.474094
L21	210090P15_G	NOCALL	D.Low Probability	-.087721	.265956	5515.6	5.68275	1.694598	566.372186		.983296
L22	201322P9_G	G	A.Conservative	-2.823234	.875428	6445.3	10.904072	8.829484	618.552043		.541777
L22	201694P4_G	G	A.Conservative	-2.106892	.996107	5337.5	17.274807	16.607954	490.64992		.317207
L22	208825P7_G	G	A.Conservative	-2.050941	.999617	7129.7	9.740413	17.715525	641.338036		.317207
L22	209189P2_G	G	A.Conservative	-2.061431	.998694	6277.1	19.332317	21.848627	613.335056		.317207
L22	210090P15_G	NOCALL	I.Bad Spectrum	0	0	0	0	0	0		0
L23	201322P9_G	G	A.Conservative	-7.6752	.828512	6445.3	5.713006	8.334013	660.658599		.319998
L23	201694P4_G	NOCALL	D.Low Probability	-7.470488	.76031	5337.5	7.991562	4.634772	603.305134		.605008
L23	208825P7_G	G	A.Conservative	-7.048216	.99897	7129.7	3.596468	12.88666	680.351736		.216966
L23	209189P2_G	G	A.Conservative	-7.176662	.86825	6277.1	10.882655	8.754883	647.169913		.524325
L23	210090P15_G	NOCALL	I.Bad Spectrum	0	0	0	0	0	0		0
L24	201322P9_G	NOCALL	I.Bad Spectrum	0	0	0	0	0	0		0
L24	201694P4_G	NOCALL	I.Bad Spectrum	0	0	0	0	0	0		0
L24	208825P7_G	NOCALL	I.Bad Spectrum	0	0	0	0	0	0		0
L24	209189P2_G	NOCALL	I.Bad Spectrum	0	0	0	0	0	0		0
L24	210090P15_G	NOCALL	I.Bad Spectrum	0	0	0	0	0	0		0
M01	201322P9_G	G	A.Conservative	-.294717	.996443	6445.3	30.165341	16.195214	587.687774		.443387
M01	201694P4_G	NOCALL	D.Low Probability	-1.421798	.991045	5337.5	94.238215	19.479719	545.843455		1.134528
M01	208825P7_G	G	A.Conservative	.203159	.998673	7129.7	32.036423	20.31387	573.383183		.443387
M01	209189P2_G	G	A.Conservative	-.2358	.99629	6277.1	33.984701	17.692129	590.110819		.443387
M01	210090P15_G	NOCALL	D.Low Probability	-1.362016	.612013	5515.6	17.532726	3.740435	549.79518		1.134528
M02	201322P9_G	G	A.Conservative	-.555659	.995636	6445.3	21.782846	13.599589	610.160095		.507752
M02	201694P4_G	NOCALL	D.Low Probability	-1.639981	.989329	5337.5	63.856834	11.170437	547.618512		1.27921
M02	208825P7_G	G	A.Conservative	-.014444	.998031	7129.7	30.25235	21.271166	549.483803		.507752
M02	209189P2_G	G	A.Conservative	-.524393	.993981	6277.1	51.675848	31.347213	596.065493		.507752
M02	210090P15_G	NOCALL	D.Low Probability	-1.640564	.363906	5515.6	12.577367	2.276374	554.536614		1.27921
M03	201322P9_G	G	A.Conservative	-.464534	.996174	6445.3	24.070979	18.187101	634.541783		.437351
M03	201694P4_G	G	A.Conservative	-.541765	.988265	5337.5	26.538649	16.51706	596.102532		.437351
M03	208825P7_G	G	A.Conservative	-.435074	.998207	7129.7	34.766628	29.632634	612.283123		.437351
M03	209189P2_G	G	A.Conservative	-.371038	.997104	6277.1	57.269547	42.016239	638.135391		.437351
M03	210090P15_G	NOCALL	D.Low Probability	-1.085004	.431606	5515.6	10.711516	2.678524	549.037214		1.101792
M04	201322P9_G	G	A.Conservative	-.974411	.995256	6445.3	16.893449	10.211488	599.232572		.466648
M04	201694P4_G	G	A.Conservative	-1.262154	.994888	5337.5	35.474227	17.665167	535.682991		.466648
M04	208825P7_G	G	A.Conservative	.116962	.998768	7129.7	16.039981	23.414237	517.670209		.466648
M04	209189P2_G	G	A.Conservative	-.935778	.9966	6277.1	34.123191	20.021679	587.752954		.466648
M04	210090P15_G	NOCALL	D.Low Probability	-1.953062	.491204	5515.6	11.891321	3.035987	567.2857		1.057683
M05	201322P9_G	G	A.Conservative	-6.225888	.998046	6445.3	9.812423	10.457404	653.891781		.355847
M05	201694P4_G	G	A.Conservative	-6.10556	.995064	5337.5	21.539199	18.724985	564.758821		.355847
M05	208825P7_G	G	A.Conservative	-5.852599	.999387	7129.7	13.600999	17.44905	632.210216		.355847
M05	209189P2_G	G	A.Conservative	-6.17456	.999025	6277.1	31.869413	32.9454	665.825973		.355847
M05	210090P15_G	NOCALL	I.Bad Spectrum	0	0	0	0	0	0		0
M06	201322P9_G	G	A.Conservative	-7.453968	.997568	6445.3	13.693724	13.344175	673.651696		.316104
M06	201694P4_G	G	A.Conservative	-6.721772	.995535	5337.5	21.632143	17.552865	591.036412		.316104
M06	208825P7_G	G	A.Conservative	-7.661918	.998179	7129.7	13.078855	23.995653	635.758218		.316104
M06	209189P2_G	G	A.Conservative	-7.244988	.996499	6277.1	29.733036	28.170725	658.147757		.316104
M06	210090P15_G	NOCALL	D.Low Probability	-8.049834	.446052	5515.6	6.595282	2.758368	596.990455		.675111
M07	201322P9_G	G	A.Conservative	-.453809	.989811	6445.3	16.95284	10.196996	572.251634		.47859
M07	201694P4_G	NOCALL	D.Low Probability	-.782641	.98827	5337.5	80.179857	17.981139	522.459282		1.175978
M07	208825P7_G	G	A.Conservative	.225711	.997967	7129.7	13.302315	20.532455	504.700748		.47859
M07	209189P2_G	G	A.Conservative	-.470276	.993903	6277.1	31.837993	18.568492	565.35325		.47859
M07	210090P15_G	NOCALL	D.Low Probability	-.811437	.455675	5515.6	12.186821	2.82657	507.289894		1.175978
M08	201322P9_G	G	A.Conservative	-.83012	.995066	6445.3	22.111623	12.825895	608.587062		.465986
M08	201694P4_G	G	A.Conservative	-1.165635	.996054	5337.5	44.282818	20.877531	572.896755		.465986
M08	208825P7_G	G	A.Conservative	-.437698	.997841	7129.7	34.75926	22.980373	645.009705		.465986
M08	209189P2_G	G	A.Conservative	-.820116	.997343	6277.1	81.281705	45.677548	608.863905		.465986
M08	210090P15_G	NOCALL	D.Low Probability	-1.594892	.401009	5515.6	9.12449	2.506729	565.097172		1.153622
M09	201322P9_G	G	A.Conservative	-.576247	.996409	6445.3	22.991711	12.931381	611.21854		.46657
M09	201694P4_G	G	A.Conservative	-.96115	.996305	5337.5	76.14436	35.493831	542.448972		.46657
M09	208825P7_G	G	A.Conservative	-.446258	.998088	7129.7	38.742458	24.604541	673.719423		.46657
M09	209189P2_G	G	A.Conservative	-.580624	.996805	6277.1	83.128296	45.415065	596.451232		.46657
M09	210090P15_G	NOCALL	D.Low Probability	-1.334263	.993772	5515.6	49.981736	12.939499	572.704143		1.154842
M10	201322P9_G	G	A.Conservative	.208876	.996893	6445.3	19.725793	13.517205	617.126686		.44965
M10	201694P4_G	G	A.Conservative	.335227	.994681	5337.5	30.973815	17.522568	531.84221		.44965
M10	208825P7_G	G	A.Conservative	-.004977	.998663	7129.7	28.019496	21.66642	627.151548		.44965
M10	209189P2_G	G	A.Conservative	.343793	.998	6277.1	50.09752	33.338611	595.46321		.44965
M10	210090P15_G	G	B.Moderate	-.273279	.858156	5515.6	18.231732	6.945245	524.712048		.687348
M11	201322P9_G	G	A.Conservative	-7.145517	.995049	6445.3	10.973974	11.75037	693.67137		.304799
M11	201694P4_G	G	A.Conservative	-6.723885	.99722	5337.5	17.304021	15.059272	614.652807		.304799
M11	208825P7_G	G	A.Conservative	-7.377374	.998388	7129.7	5.827761	13.814659	641.513436		.304799
M11	209189P2_G	G	A.Conservative	-6.754319	.995352	6277.1	24.383399	25.306075	704.003672		.304799
M11	210090P15_G	NOCALL	D.Low Probability	-7.34013	.472701	5515.6	6.298558	2.917199	590.689923		.666771
M12	201322P9_G	G	A.Conservative	-7.851731	.848849	6445.3	9.047502	8.53711	622.879167		.360812
M12	201694P4_G	G	A.Conservative	-7.305009	.995515	5337.5	27.593452	21.322748	509.6558		.360812
M12	208825P7_G	G	A.Conservative	-8.028726	.998892	7129.7	16.507066	19.248299	682.363859		.360812
M12	209189P2_G	G	A.Conservative	-7.797274	.997724	6277.1	32.867014	30.093017	601.337935		.360812
M12	210090P15_G	NOCALL	D.Low Probability	-8.311744	.268944	5515.6	5.049861	1.75165	556.354772		.827819
M13	201322P9_G	G	A.Conservative	.115276	.996567	6445.3	16.001928	11.897473	597.74701		.490196
M13	201694P4_G	G	A.Conservative	-.401157	.994652	5337.5	36.530277	21.734101	575.230529		.490196
M13	208825P7_G	G	A.Conservative	.659396	.998058	7129.7	26.534201	22.504252	610.257816		.490196
M13	209189P2_G	G	A.Conservative	.167164	.995323	6277.1	52.432079	37.72066	621.797869		.490196
M13	210090P15_G	NOCALL	D.Low Probability	-.799836	.143422	5515.6	4.52811	.971215	547.421765		1.238878
M14	201322P9_G	G	A.Conservative	-1.483019	.994935	6445.3	25.621523	18.658252	694.128734		.471025
M14	201694P4_G	G	A.Conservative	-1.722864	.998649	5337.5	101.158903	59.783718	610.235215		.471025
M14	208825P7_G	G	A.Conservative	-1.384948	.996815	7129.7	40.445401	33.441481	651.786182		.471025
M14	209189P2_G	G	A.Conservative	-1.454617	.995518	6277.1	109.529612	77.304256	677.648946		.471025
M14	210090P15_G	NOCALL	D.Low Probability	-2.004428	.353915	5515.6	9.764226	2.273372	621.589468		1.249093
M15	201322P9_G	G	A.Conservative	-.833101	.996889	6445.3	24.276755	15.757684	637.441044		.443625
M15	201694P4_G	G	A.Conservative	-.893579	.994297	5337.5	42.898517	22.454442	543.614513		.443625
M15	208825P7_G	G	A.Conservative	-.313784	.998606	7129.7	23.243658	20.895276	648.924305		.443625
M15	209189P2_G	G	A.Conservative	-.81073	.994412	6277.1	47.001706	29.528828	620.960471		.443625
M15	210090P15_G	NOCALL	D.Low Probability	-1.554908	.425003	5515.6	11.542106	2.669378	548.626185		1.086537
M16	201322P9_G	G	A.Conservative	-2.599967	.997	6445.3	19.034534	12.386476	645.202034		.474972
M16	201694P4_G	G	A.Conservative	-2.748697	.993504	5337.5	40.525203	21.505166	565.775263		.474972
M16	208825P7_G	G	A.Conservative	-2.077452	.997924	7129.7	20.537987	17.527622	557.342461		.474972
M16	209189P2_G	G	A.Conservative	-2.549499	.997137	6277.1	50.73581	32.009732	660.537744		.474972
M16	210090P15_G	NOCALL	D.Low Probability	-3.18271	.443574	5515.6	10.285693	2.785632	547.275642		1.04818
M17	201322P9_G	G	A.Conservative	-5.159704	.995862	6445.3	11.100407	10.786972	626.864753		.333056
M17	201694P4_G	G	A.Conservative	-5.093291	.995471	5337.5	14.541083	11.467501	546.183274		.333056
M17	208825P7_G	G	A.Conservative	-5.294584	.998344	7129.7	10.211525	14.926506	561.627708		.333056
M17	209189P2_G	G	A.Conservative	-4.954376	.995321	6277.1	22.514575	21.201596	622.345682		.333056
M17	210090P15_G	NOCALL	D.Low Probability	-5.740678	.247827	5515.6	3.800903	1.579323	562.782577		.669429
M18	201322P9_G	NOCALL	I.Bad Spectrum	0	0	0	0	0	0		0
M18	201694P4_G	NOCALL	I.Bad Spectrum	0	0	0	0	0	0		0
M18	208825P7_G	NOCALL	I.Bad Spectrum	0	0	0	0	0	0		0
M18	209189P2_G	NOCALL	I.Bad Spectrum	0	0	0	0	0	0		0
M18	210090P15_G	NOCALL	I.Bad Spectrum	0	0	0	0	0	0		0
M19	201322P9_G	G	A.Conservative	-.65545	.993127	6445.3	21.511976	13.022159	604.648199		.471719
M19	201694P4_G	G	A.Conservative	-.920586	.990328	5337.5	38.725265	19.143544	553.316356		.471719
M19	208825P7_G	G	A.Conservative	.136993	.998065	7129.7	21.392722	18.849542	582.444905		.471719
M19	209189P2_G	G	A.Conservative	-.596188	.996213	6277.1	49.815211	29.237324	611.031561		.471719
M19	210090P15_G	NOCALL	D.Low Probability	-1.199521	.477663	5515.6	13.85525	2.933165	542.440591		1.203376
M20	201322P9_G	G	A.Conservative	-.117244	.993474	6445.3	29.389087	18.936523	626.890603		.475776
M20	201694P4_G	G	A.Conservative	-.349414	.994063	5337.5	30.636545	16.229824	502.512026		.475776
M20	208825P7_G	G	A.Conservative	.427297	.99805	7129.7	38.258509	27.874389	572.931067		.475776
M20	209189P2_G	G	A.Conservative	.004049	.996685	6277.1	70.885521	44.323458	617.011748		.475776
M20	210090P15_G	NOCALL	D.Low Probability	-1.04381	.423461	5515.6	11.81058	2.624572	559.637251		1.107486
M21	201322P9_G	G	A.Conservative	-1.39944	.991152	6445.3	19.750969	13.931797	602.912018		.409158
M21	201694P4_G	G	A.Conservative	-1.70208	.992092	5337.5	24.299476	14.08004	568.248448		.409158
M21	208825P7_G	G	A.Conservative	-.781378	.999472	7129.7	23.484722	19.950412	627.599541		.409158
M21	209189P2_G	G	A.Conservative	-1.304805	.997987	6277.1	49.909551	34.160518	587.103778		.409158
M21	210090P15_G	NOCALL	D.Low Probability	-2.623646	.397904	5515.6	8.886179	2.529082	540.087281		.97379
M22	201322P9_G	G	A.Conservative	-3.56544	.999145	6445.3	15.984191	11.686608	603.629406		.416257
M22	201694P4_G	G	A.Conservative	-3.566424	.996527	5337.5	39.427856	23.247558	567.733829		.416257
M22	208825P7_G	G	A.Conservative	-3.328694	.9985	7129.7	19.976106	21.632784	626.853484		.416257
M22	209189P2_G	G	A.Conservative	-3.479207	.996337	6277.1	49.002794	34.682766	626.433322		.416257
M22	210090P15_G	NOCALL	D.Low Probability	-4.511598	.116122	5515.6	2.479727	.83169	567.602243		.750431
M23	201322P9_G	G	A.Conservative	-7.841964	.895178	6445.3	8.013464	8.992725	673.257008		.320154
M23	201694P4_G	NOCALL	D.Low Probability	-7.688611	.992975	5337.5	28.843863	10.639628	586.878566		.72176
M23	208825P7_G	G	A.Conservative	-7.9387	.997721	7129.7	8.824768	20.046065	682.64881		.320154
M23	209189P2_G	G	A.Conservative	-7.592983	.994438	6277.1	10.091373	11.005162	664.003088		.320154
M23	210090P15_G	NOCALL	D.Low Probability	-7.925951	.2423	5515.6	4.114388	1.569334	549.162324		.72176
M24	201322P9_G	NOCALL	I.Bad Spectrum	0	0	0	0	0	0		0
M24	201694P4_G	NOCALL	D.Low Probability	-7.49873	.568967	5337.5	3.126259	3.552112	519.979242		.439443
M24	208825P7_G	NOCALL	I.Bad Spectrum	0	0	0	0	0	0		0
M24	209189P2_G	G	A.Conservative	-6	.971587	6277.1	8.11217	10.766933	653.034474		.439443
M24	210090P15_G	NOCALL	D.Low Probability	-7.477214	.446357	5515.6	2.771927	2.754127	515.838604		.302627
N01	201322P9_G	G	A.Conservative	.734235	.994166	6445.3	20.715726	15.542497	684.461854		.46677
N01	201694P4_G	NOCALL	D.Low Probability	.026614	.989537	5337.5	56.49758	14.85379	578.397221		1.078985
N01	208825P7_G	G	A.Conservative	1.680249	.997	7129.7	15.576836	16.418333	604.256625		.46677
N01	209189P2_G	G	A.Conservative	.774841	.998384	6277.1	38.687929	28.198359	657.423542		.46677
N01	210090P15_G	NOCALL	D.Low Probability	.076857	.370923	5515.6	8.486557	2.305092	565.500427		1.078985
N02	201322P9_G	G	A.Conservative	2.387933	.996702	6445.3	22.340409	13.231748	630.556198		.470799
N02	201694P4_G	NOCALL	D.Low Probability	.874223	.994437	5337.5	61.459442	15.333348	540.836213		1.115079
N02	208825P7_G	G	A.Conservative	3.189027	.997734	7129.7	26.717674	18.219933	562.952813		.470799
N02	209189P2_G	G	A.Conservative	2.349005	.995442	6277.1	42.735739	24.453448	620.648292		.470799
N02	210090P15_G	NOCALL	D.Low Probability	.944976	.662424	5515.6	15.617882	4.040409	547.926759		1.115079
N03	201322P9_G	G	A.Conservative	1.033593	.998124	6445.3	18.896444	15.964248	593.53539		.417177
N03	201694P4_G	NOCALL	D.Low Probability	-.576654	.990043	5337.5	66.485612	16.271818	586.469428		1.001207
N03	208825P7_G	G	A.Conservative	1.774821	.998642	7129.7	18.860102	20.737005	600.318624		.417177
N03	209189P2_G	G	A.Conservative	.967635	.996332	6277.1	37.733431	31.011812	616.494113		.417177
N03	210090P15_G	NOCALL	D.Low Probability	-.535945	.585403	5515.6	14.173382	3.578581	560.866275		1.001207
N04	201322P9_G	G	A.Conservative	-1.137837	.996702	6445.3	17.343362	12.442326	650.637593		.441006
N04	201694P4_G	G	A.Conservative	-1.292673	.990876	5337.5	21.289204	12.364254	590.432304		.441006
N04	208825P7_G	G	A.Conservative	-.310688	.999613	7129.7	19.369271	21.944925	721.483877		.441006
N04	209189P2_G	G	A.Conservative	-.894038	.995415	6277.1	46.530246	32.335225	641.676528		.441006
N04	210090P15_G	NOCALL	D.Low Probability	-2.1327	.410918	5515.6	9.503953	2.575136	564.292472		.902392
N05	201322P9_G	G	A.Conservative	-5.477689	.978428	6445.3	15.842922	9.817838	637.005579		.582833
N05	201694P4_G	G	A.Conservative	-5.419972	.844948	5337.5	8.089301	8.546593	606.227246		.269749
N05	208825P7_G	G	A.Conservative	-5.632004	.995928	7129.7	5.709808	10.631818	600.104578		.269749
N05	209189P2_G	G	A.Conservative	-5.209413	.995773	6277.1	13.777596	17.379004	650.892508		.269749
N05	210090P15_G	NOCALL	I.Bad Spectrum	0	0	0	0	0	0		0
N06	201322P9_G	G	B.Moderate	-8.231982	.891113	6445.3	8.814366	7.196117	692.078872		.531903
N06	201694P4_G	G	A.Conservative	-7.622866	.877223	5337.5	14.194687	8.87745	602.791135		.59064
N06	208825P7_G	G	A.Conservative	-7.76233	.997364	7129.7	3.510163	10.529545	632.185576		.26063
N06	209189P2_G	G	A.Conservative	-7.406445	.992452	6277.1	10.325918	11.72467	660.272093		.366049
N06	210090P15_G	NOCALL	I.Bad Spectrum	0	0	0	0	0	0		0
N07	201322P9_G	G	A.Conservative	2.726379	.994043	6445.3	18.407709	11.492573	521.006167		.484653
N07	201694P4_G	G	A.Conservative	2.108154	.990535	5337.5	29.37344	15.022057	519.239988		.484653
N07	208825P7_G	G	A.Conservative	3.671041	.997849	7129.7	19.981482	17.932418	469.893394		.484653
N07	209189P2_G	G	A.Conservative	2.778324	.996488	6277.1	45.931082	27.81788	528.187839		.484653
N07	210090P15_G	NOCALL	D.Low Probability	1.117472	.412755	5515.6	13.484787	2.571381	496.703027		1.232778
N08	201322P9_G	G	A.Conservative	1.100119	.992241	6445.3	28.823313	16.143839	684.144058		.488939
N08	201694P4_G	G	A.Conservative	.495045	.994437	5337.5	59.30107	27.014223	576.957376		.488939
N08	208825P7_G	G	A.Conservative	1.69403	.997513	7129.7	32.30665	20.612884	618.547396		.488939
N08	209189P2_G	G	A.Conservative	1.159319	.995585	6277.1	64.737746	35.132905	666.909482		.488939
N08	210090P15_G	NOCALL	D.Low Probability	.073683	.398118	5515.6	11.262638	2.514527	581.225888		1.143319
N09	201322P9_G	G	A.Conservative	-.187122	.997624	6445.3	19.370197	14.007869	680.232381		.474427
N09	201694P4_G	G	A.Conservative	-.574268	.991999	5337.5	45.301708	26.359961	604.362894		.474427
N09	208825P7_G	G	A.Conservative	.295149	.998025	7129.7	31.279091	25.779164	706.478572		.474427
N09	209189P2_G	G	A.Conservative	-.066444	.994123	6277.1	49.798276	34.856996	672.922373		.474427
N09	210090P15_G	NOCALL	D.Low Probability	-1.101726	.541042	5515.6	14.518307	3.365169	578.565453		1.103655
N10	201322P9_G	G	A.Conservative	1.494715	.997198	6445.3	26.328497	19.588037	681.832202		.466453
N10	201694P4_G	G	A.Conservative	1.020477	.990207	5337.5	33.698331	19.922278	608.192274		.466453
N10	208825P7_G	G	A.Conservative	1.512491	.997432	7129.7	31.356637	26.736259	726.869877		.466453
N10	209189P2_G	G	A.Conservative	1.540519	.998561	6277.1	68.947805	49.579263	678.267561		.466453
N10	210090P15_G	NOCALL	D.Low Probability	.132968	.446776	5515.6	14.096532	2.758498	587.922838		1.106104
N11	201322P9_G	G	A.Conservative	-2.482093	.995366	6445.3	15.182567	14.449598	677.564123		.388115
N11	201694P4_G	G	A.Conservative	-2.684542	.995745	5337.5	26.595831	21.058931	613.281151		.388115
N11	208825P7_G	G	A.Conservative	-1.815955	.996571	7129.7	18.535429	19.759269	567.787163		.388115
N11	209189P2_G	G	A.Conservative	-2.52097	.996296	6277.1	34.642814	32.067229	661.412048		.388115
N11	210090P15_G	NOCALL	D.Low Probability	-2.064612	.562109	5515.6	13.306259	3.444836	586.976826		1.043013
N12	201322P9_G	G	B.Moderate	-8.343386	.87731	6445.3	7.382064	7.07738	678.643057		.410799
N12	201694P4_G	G	A.Conservative	-7.806485	.988215	5337.5	13.411764	14.389694	592.123988		.292447
N12	208825P7_G	G	A.Conservative	-8.002819	.99889	7129.7	5.52882	12.807496	645.359511		.292447
N12	209189P2_G	G	A.Conservative	-6	.971438	6277.1	13.087739	16.720198	709.198467		.292447
N12	210090P15_G	NOCALL	I.Bad Spectrum	0	0	0	0	0	0		0
N13	201322P9_G	G	A.Conservative	3.00459	.998039	6445.3	20.64986	11.064627	572.429185		.650513
N13	201694P4_G	G	A.Conservative	3.132489	.993539	5337.5	43.608416	21.911459	539.338253		.477639
N13	208825P7_G	G	A.Conservative	5.299369	.99782	7129.7	20.287443	13.86016	556.745214		.477639
N13	209189P2_G	G	A.Conservative	4.062558	.995655	6277.1	41.848683	24.634834	530.032772		.477639
N13	210090P15_G	NOCALL	D.Low Probability	1.928234	.333105	5515.6	6.690937	2.106134	570.291028		.932249
N14	201322P9_G	G	A.Conservative	.58223	.99637	6445.3	21.86291	14.049094	642.748272		.466681
N14	201694P4_G	G	A.Conservative	.031678	.995073	5337.5	59.859157	31.193084	600.13228		.466681
N14	208825P7_G	G	A.Conservative	1.321627	.998144	7129.7	30.942878	22.649779	594.705388		.466681
N14	209189P2_G	G	A.Conservative	.639867	.998463	6277.1	86.148938	53.629282	647.274628		.466681
N14	210090P15_G	NOCALL	D.Low Probability	-.578661	.311267	5515.6	8.950003	1.954997	591.686267		1.094922
N15	201322P9_G	G	A.Conservative	-1.026486	.994364	6445.3	12.619633	10.007051	623.767285		.423261
N15	201694P4_G	G	A.Conservative	-1.633989	.99172	5337.5	30.690661	19.7363	582.505306		.423261
N15	208825P7_G	G	A.Conservative	-.254773	.998181	7129.7	20.44802	18.584168	626.906525		.423261
N15	209189P2_G	G	A.Conservative	-.97124	.995815	6277.1	40.508841	31.128294	626.297542		.423261
N15	210090P15_G	NOCALL	D.Low Probability	-2.119184	.292083	5515.6	6.664448	1.872123	578.268402		.984398
N16	201322P9_G	G	A.Conservative	-3.585365	.997273	6445.3	10.901392	10.663985	684.738644		.34465
N16	201694P4_G	G	A.Conservative	-3.633923	.998167	5337.5	48.463432	39.17996	577.826694		.34465
N16	208825P7_G	G	A.Conservative	-2.95464	.998411	7129.7	15.691867	18.394145	632.190239		.34465
N16	209189P2_G	G	A.Conservative	-3.413219	.997729	6277.1	35.649625	33.879128	667.505474		.34465
N16	210090P15_G	NOCALL	D.Low Probability	-3.814227	.280022	5515.6	5.25174	1.841677	587.747905		.868331
N17	201322P9_G	G	A.Conservative	-3.236238	.995303	6445.3	14.954595	13.106267	645.923765		.363729
N17	201694P4_G	G	A.Conservative	-3.453224	.994755	5337.5	22.678463	16.244552	573.447355		.363729
N17	208825P7_G	G	A.Conservative	-2.922058	.996677	7129.7	13.505928	14.598396	598.498665		.363729
N17	209189P2_G	G	A.Conservative	-3.207801	.994966	6277.1	30.499429	25.921079	643.173182		.363729
N17	210090P15_G	NOCALL	D.Low Probability	-4.344343	.399518	5515.6	6.471047	2.512409	523.173976		.742645
N18	201322P9_G	NOCALL	I.Bad Spectrum	0	0	0	0	0	0		0
N18	201694P4_G	G	A.Conservative	-8.070825	.840891	5337.5	7.606295	8.517726	583.846361		.272913
N18	208825P7_G	NOCALL	I.Bad Spectrum	0	0	0	0	0	0		0
N18	209189P2_G	G	A.Conservative	-6	.964134	6277.1	8.596809	11.423339	794.293797		.272913
N18	210090P15_G	NOCALL	I.Bad Spectrum	0	0	0	0	0	0		0
N19	201322P9_G	G	A.Conservative	1.479474	.996407	6445.3	28.354542	18.541518	630.038569		.480266
N19	201694P4_G	G	A.Conservative	1.108384	.990982	5337.5	45.554614	24.277944	544.832977		.480266
N19	208825P7_G	G	A.Conservative	1.944484	.997325	7129.7	18.185495	14.38342	522.873734		.480266
N19	209189P2_G	G	A.Conservative	1.485203	.997581	6277.1	54.382074	34.476403	634.959597		.480266
N19	210090P15_G	NOCALL	D.Low Probability	.4587	.57757	5515.6	15.954063	3.572385	542.454891		1.193941
N20	201322P9_G	G	A.Conservative	.470699	.996805	6445.3	26.591511	17.046936	616.9478		.439326
N20	201694P4_G	G	A.Conservative	-.144198	.995879	5337.5	92.607263	49.52211	568.702899		.439326
N20	208825P7_G	G	A.Conservative	1.282004	.998942	7129.7	36.974771	26.653269	627.788378		.439326
N20	209189P2_G	G	A.Conservative	.453671	.998675	6277.1	88.817352	55.363258	610.827872		.439326
N20	210090P15_G	NOCALL	D.Low Probability	-.374108	.421493	5515.6	14.020002	2.617893	602.161175		1.202666
N21	201322P9_G	G	A.Conservative	-.580746	.998537	6445.3	15.939881	12.924204	641.271249		.401154
N21	201694P4_G	G	A.Conservative	-.875403	.991002	5337.5	19.658831	13.205447	577.397571		.401154
N21	208825P7_G	G	A.Conservative	-.150246	.998596	7129.7	20.486811	18.695669	617.696111		.401154
N21	209189P2_G	G	A.Conservative	-.467404	.996493	6277.1	37.343374	29.422144	647.997815		.401154
N21	210090P15_G	G	A.Conservative	-.912834	.998136	5515.6	15.652463	10.836256	556.149726		.401154
N22	201322P9_G	G	A.Conservative	-3.449446	.932712	6445.3	8.75612	9.370131	645.204547		.351875
N22	201694P4_G	G	A.Conservative	-3.876612	.986449	5337.5	25.246218	22.325139	607.669418		.351875
N22	208825P7_G	G	A.Conservative	-3.636653	.999003	7129.7	12.017154	18.49214	722.713226		.351875
N22	209189P2_G	G	A.Conservative	-3.314459	.994804	6277.1	26.741627	27.810163	662.846198		.351875
N22	210090P15_G	NOCALL	D.Low Probability	-4.183805	.154599	5515.6	2.463848	1.050195	583.537452		.754291
N23	201322P9_G	G	A.Conservative	-5.349647	.993047	6445.3	15.926119	18.605099	671.822178		.317696
N23	201694P4_G	NOCALL	D.Low Probability	-6.082665	.990531	5337.5	30.803141	13.18229	568.969292		.701426
N23	208825P7_G	G	A.Conservative	-5.260363	.999684	7129.7	24.342362	31.873991	705.443103		.317696
N23	209189P2_G	G	A.Conservative	-5.125346	.998784	6277.1	16.457831	18.69154	647.467843		.317696
N23	210090P15_G	NOCALL	D.Low Probability	-6.20628	.1843	5515.6	2.769984	1.224113	556.371493		.701426
N24	201322P9_G	NOCALL	I.Bad Spectrum	0	0	0	0	0	0		0
N24	201694P4_G	NOCALL	I.Bad Spectrum	0	0	0	0	0	0		0
N24	208825P7_G	NOCALL	I.Bad Spectrum	0	0	0	0	0	0		0
N24	209189P2_G	NOCALL	I.Bad Spectrum	0	0	0	0	0	0		0
N24	210090P15_G	NOCALL	I.Bad Spectrum	0	0	0	0	0	0		0
O01	201322P9_G	G	A.Conservative	1.594881	.994206	6445.3	26.292432	17.683863	564.126942		.497897
O01	201694P4_G	G	A.Conservative	.619437	.992257	5337.5	62.622744	34.500802	550.752433		.497897
O01	208825P7_G	G	A.Conservative	2.210913	.99687	7129.7	37.286319	28.362081	558.419809		.497897
O01	209189P2_G	G	A.Conservative	1.572474	.996004	6277.1	60.661019	39.589341	559.338665		.497897
O01	210090P15_G	G	A.Conservative	.691099	.991198	5515.6	44.973209	10.240363	542.76538		1.063999
O02	201322P9_G	G	A.Conservative	2.438766	.989961	6445.3	17.743243	12.818116	568.931615		.476126
O02	201694P4_G	NOCALL	D.Low Probability	.798179	.988626	5337.5	36.502921	8.46364	558.346929		1.114365
O02	208825P7_G	G	A.Conservative	3.606811	.997	7129.7	13.146712	14.981668	500.615311		.476126
O02	209189P2_G	G	A.Conservative	2.296565	.994799	6277.1	34.086981	23.912211	628.852758		.476126
O02	210090P15_G	NOCALL	D.Low Probability	.879573	.634809	5515.6	16.162303	3.873241	551.013783		1.114365
O03	201322P9_G	G	A.Conservative	.686289	.99549	6445.3	16.703466	13.895554	663.180242		.43669
O03	201694P4_G	NOCALL	D.Low Probability	-.48594	.990174	5337.5	75.094422	20.016287	618.756475		1.076272
O03	208825P7_G	G	A.Conservative	1.549085	.997216	7129.7	12.523201	16.318215	668.557374		.43669
O03	209189P2_G	G	A.Conservative	.795988	.99733	6277.1	26.36175	21.256679	687.933597		.43669
O03	210090P15_G	NOCALL	D.Low Probability	-.550315	.379984	5515.6	8.605649	2.374746	619.556281		1.076272
O04	201322P9_G	G	A.Conservative	-.639805	.999396	6445.3	20.137546	17.874317	663.366035		.379599
O04	201694P4_G	G	A.Conservative	-1.130977	.995848	5337.5	38.498291	28.216513	605.56741		.379599
O04	208825P7_G	G	A.Conservative	.218631	.998653	7129.7	32.158552	32.152608	688.610782		.379599
O04	209189P2_G	G	A.Conservative	-.537792	.998464	6277.1	53.081749	45.768359	633.926919		.379599
O04	210090P15_G	NOCALL	D.Low Probability	-1.95554	.593113	5515.6	10.673014	3.646401	597.002848		.907811
O05	201322P9_G	G	A.Conservative	-3.238894	.997026	6445.3	12.335371	14.489419	707.082215		.312393
O05	201694P4_G	G	A.Conservative	-3.363944	.989967	5337.5	25.544268	15.939656	579.432163		.485515
O05	208825P7_G	G	A.Conservative	-3.015259	.998282	7129.7	15.657521	20.631433	693.727417		.312393
O05	209189P2_G	G	A.Conservative	-3.042746	.996574	6277.1	19.843702	22.65639	702.016986		.312393
O05	210090P15_G	NOCALL	D.Low Probability	-3.740537	.342853	5515.6	5.177929	2.163666	568.816368		.772542
O06	201322P9_G	G	A.Conservative	-5.443013	.997836	6445.3	8.846344	12.193848	676.615894		.270858
O06	201694P4_G	G	A.Conservative	-5.085761	.995306	5337.5	8.845769	9.97242	558.479623		.270858
O06	208825P7_G	G	A.Conservative	-5.475752	.999592	7129.7	13.410983	20.867197	680.420891		.270858
O06	209189P2_G	G	A.Conservative	-5.321732	.998813	6277.1	20.365547	27.242286	682.470733		.270858
O06	210090P15_G	NOCALL	D.Low Probability	-5.411299	.23344	5515.6	3.354623	1.49542	594.984294		.591673
O07	201322P9_G	G	A.Conservative	2.542365	.998258	6445.3	26.525858	14.978643	635.725286		.495471
O07	201694P4_G	G	A.Conservative	1.470629	.991984	5337.5	55.151732	25.496342	591.335028		.495471
O07	208825P7_G	G	A.Conservative	3.199662	.99772	7129.7	30.873771	20.860512	579.636586		.495471
O07	209189P2_G	G	A.Conservative	2.442376	.996984	6277.1	60.770039	33.280762	656.086891		.495471
O07	210090P15_G	NOCALL	D.Low Probability	1.19557	.421723	5515.6	13.844622	2.604278	563.537725		1.232225
O08	201322P9_G	G	A.Conservative	2.050629	.994389	6445.3	25.666284	13.866138	678.023419		.494234
O08	201694P4_G	G	A.Conservative	1.410803	.993691	5337.5	68.414692	30.33913	583.201624		.494234
O08	208825P7_G	G	A.Conservative	2.710454	.998086	7129.7	41.551579	25.465424	627.166164		.494234
O08	209189P2_G	G	A.Conservative	2.100938	.995026	6277.1	83.927661	43.985902	659.898869		.494234
O08	210090P15_G	NOCALL	D.Low Probability	.903068	.316305	5515.6	8.648888	2.00861	588.712407		1.122158
O09	201322P9_G	G	A.Conservative	.463974	.99335	6445.3	22.039612	11.497104	619.699891		.646593
O09	201694P4_G	NOCALL	D.Low Probability	.134828	.988912	5337.5	29.295355	7.101567	590.037831		1.204085
O09	208825P7_G	NOCALL	I.Bad Spectrum	0	0	0	0	0	0		0
O09	209189P2_G	G	A.Conservative	1.016867	.994189	6277.1	22.750538	15.105212	614.897371		.472355
O09	210090P15_G	G	C.Aggressive	.196736	.894147	5515.6	21.493058	5.402629	558.194365		1.204085
O10	201322P9_G	G	A.Conservative	.389779	.995017	6445.3	17.819529	14.409478	588.206148		.392751
O10	201694P4_G	G	A.Conservative	-.365123	.994423	5337.5	39.948156	26.374029	579.871721		.392751
O10	208825P7_G	G	A.Conservative	.894336	.998551	7129.7	25.816769	23.674235	639.160301		.392751
O10	209189P2_G	G	A.Conservative	.444749	.997895	6277.1	53.335157	41.824995	618.38949		.392751
O10	210090P15_G	NOCALL	D.Low Probability	-1.082226	.392227	5515.6	9.799989	2.472017	547.158752		.961699
O11	201322P9_G	G	A.Conservative	-4.466832	.997485	6445.3	10.039504	10.737038	668.636892		.326244
O11	201694P4_G	G	A.Conservative	-4.58333	.995535	5337.5	22.638026	20.004034	594.688517		.326244
O11	208825P7_G	G	A.Conservative	-3.951818	.998697	7129.7	10.195245	18.42026	596.620072		.326244
O11	209189P2_G	G	A.Conservative	-4.278669	.995848	6277.1	23.19552	24.101432	657.252649		.326244
O11	210090P15_G	G	B.Moderate	-5.240604	.990656	5515.6	11.551416	8.041593	600.214984		.446599
O12	201322P9_G	G	A.Conservative	-7.521176	.929607	6445.3	6.34385	9.38413	625.137521		.238991
O12	201694P4_G	G	A.Conservative	-7.210122	.834294	5337.5	10.8721	8.439774	621.089577		.458767
O12	208825P7_G	G	A.Conservative	-7.848786	.998993	7129.7	7.288244	19.405217	838.887873		.238991
O12	209189P2_G	G	A.Conservative	-7.346558	.997834	6277.1	10.074122	14.483411	614.040643		.238991
O12	210090P15_G	NOCALL	I.Bad Spectrum	0	0	0	0	0	0		0
O13	201322P9_G	G	A.Conservative	.235013	.99755	6445.3	29.728426	11.505546	550.029254		.934202
O13	201694P4_G	NOCALL	D.Low Probability	-.753091	.990324	5337.5	45.255039	11.208893	530.736299		1.048255
O13	208825P7_G	G	A.Conservative	1.988806	.965334	7129.7	4.943724	9.687084	452.823114		.465976
O13	209189P2_G	G	A.Conservative	1.947461	.994063	6277.1	21.821688	13.701871	501.861202		.465976
O13	210090P15_G	NOCALL	D.Low Probability	-.669876	.379264	5515.6	9.126045	2.359796	496.286791		1.048255
O14	201322P9_G	G	A.Conservative	.261432	.993888	6445.3	19.409073	10.969155	656.736454		.720794
O14	201694P4_G	G	A.Conservative	-1.341261	.956559	5337.5	14.887494	9.646505	529.448847		.497437
O14	208825P7_G	G	A.Conservative	1.784644	.997824	7129.7	4.747493	10.09489	679.948978		.34172
O14	209189P2_G	G	A.Conservative	.8638	.868302	6277.1	6.837449	8.776925	686.358212		.34172
O14	210090P15_G	NOCALL	I.Bad Spectrum	0	0	0	0	0	0		0
O15	201322P9_G	G	A.Conservative	1.007188	.992109	6445.3	21.88418	16.939098	638.052011		.416485
O15	201694P4_G	G	A.Conservative	.438977	.992861	5337.5	33.442379	21.536995	571.051673		.416485
O15	208825P7_G	G	A.Conservative	1.318499	.998189	7129.7	23.748804	20.644628	666.161868		.416485
O15	209189P2_G	G	A.Conservative	1.078263	.996419	6277.1	36.61266	27.553877	644.519906		.416485
O15	210090P15_G	NOCALL	D.Low Probability	-.19324	.513834	5515.6	10.425308	3.185376	548.484754		.949648
O16	201322P9_G	G	A.Conservative	-.675314	.993275	6445.3	15.24914	11.68146	607.590617		.39647
O16	201694P4_G	G	A.Conservative	-1.259089	.991835	5337.5	30.64298	19.060931	590.673626		.39647
O16	208825P7_G	G	A.Conservative	.630825	.998878	7129.7	11.28866	16.277902	561.810298		.39647
O16	209189P2_G	G	A.Conservative	-.584229	.996388	6277.1	25.185192	18.693909	612.238914		.39647
O16	210090P15_G	NOCALL	D.Low Probability	-1.975784	.218442	5515.6	4.733734	1.426912	543.886724		.856949
O17	201322P9_G	NOCALL	I.Bad Spectrum	0	0	0	0	0	0		0
O17	201694P4_G	NOCALL	I.Bad Spectrum	0	0	0	0	0	0		0
O17	208825P7_G	NOCALL	I.Bad Spectrum	0	0	0	0	0	0		0
O17	209189P2_G	NOCALL	I.Bad Spectrum	0	0	0	0	0	0		0
O17	210090P15_G	NOCALL	I.Bad Spectrum	0	0	0	0	0	0		0
O18	201322P9_G	NOCALL	I.Bad Spectrum	0	0	0	0	0	0		0
O18	201694P4_G	NOCALL	I.Bad Spectrum	0	0	0	0	0	0		0
O18	208825P7_G	NOCALL	I.Bad Spectrum	0	0	0	0	0	0		0
O18	209189P2_G	NOCALL	I.Bad Spectrum	0	0	0	0	0	0		0
O18	210090P15_G	NOCALL	I.Bad Spectrum	0	0	0	0	0	0		0
O19	201322P9_G	G	A.Conservative	3.195175	.99591	6445.3	13.157504	10.182287	620.052309		.439972
O19	201694P4_G	G	A.Conservative	2.24332	.995768	5337.5	31.281192	19.803504	537.060497		.439972
O19	208825P7_G	G	A.Conservative	3.779579	.997036	7129.7	12.128602	11.9046	464.700837		.439972
O19	209189P2_G	G	A.Conservative	3.112896	.995534	6277.1	35.273159	26.483943	617.367943		.439972
O19	210090P15_G	NOCALL	D.Low Probability	1.434898	.418657	5515.6	9.780862	2.607922	565.571425		1.18608
O20	201322P9_G	G	A.Conservative	2.106085	.993515	6445.3	20.615526	13.024106	628.663818		.488167
O20	201694P4_G	G	A.Conservative	1.218905	.994009	5337.5	31.90854	16.347839	577.083645		.488167
O20	208825P7_G	G	A.Conservative	2.799651	.998345	7129.7	24.087687	17.368924	579.149135		.488167
O20	209189P2_G	G	A.Conservative	2.036309	.996307	6277.1	35.865829	21.947946	628.689484		.488167
O20	210090P15_G	NOCALL	D.Low Probability	.7426	.335991	5515.6	10.219113	2.112812	589.683346		1.170553
O21	201322P9_G	G	A.Conservative	.659297	.997229	6445.3	28.551952	17.979904	625.811794		.437923
O21	201694P4_G	G	A.Conservative	.032776	.994325	5337.5	68.990558	34.928028	574.362833		.437923
O21	208825P7_G	G	A.Conservative	1.41188	.998744	7129.7	38.35439	27.674286	642.873082		.437923
O21	209189P2_G	G	A.Conservative	.759574	.998102	6277.1	91.185213	55.551253	622.545546		.437923
O21	210090P15_G	NOCALL	D.Low Probability	-.097423	.299084	5515.6	9.125703	1.901447	571.151489		1.170876
O22	201322P9_G	G	A.Conservative	-1.702039	.997107	6445.3	13.029787	12.054014	634.88711		.40105
O22	201694P4_G	G	A.Conservative	-1.920167	.994874	5337.5	41.878845	32.311978	554.11956		.40105
O22	208825P7_G	G	A.Conservative	-1.004629	.999261	7129.7	18.474432	20.005324	652.782963		.40105
O22	209189P2_G	G	A.Conservative	-1.530254	.998344	6277.1	28.996416	26.0995	640.320937		.40105
O22	210090P15_G	NOCALL	D.Low Probability	-2.177238	.175043	5515.6	3.409929	1.208362	575.470694		.914092
O23	201322P9_G	NOCALL	I.Bad Spectrum	0	0	0	0	0	0		0
O23	201694P4_G	NOCALL	I.Bad Spectrum	0	0	0	0	0	0		0
O23	208825P7_G	NOCALL	I.Bad Spectrum	0	0	0	0	0	0		0
O23	209189P2_G	NOCALL	I.Bad Spectrum	0	0	0	0	0	0		0
O23	210090P15_G	NOCALL	I.Bad Spectrum	0	0	0	0	0	0		0
O24	201322P9_G	NOCALL	I.Bad Spectrum	0	0	0	0	0	0		0
O24	201694P4_G	NOCALL	I.Bad Spectrum	0	0	0	0	0	0		0
O24	208825P7_G	NOCALL	I.Bad Spectrum	0	0	0	0	0	0		0
O24	209189P2_G	NOCALL	I.Bad Spectrum	0	0	0	0	0	0		0
O24	210090P15_G	NOCALL	I.Bad Spectrum	0	0	0	0	0	0		0
P01	201322P9_G	G	A.Conservative	1.136192	.995206	6445.3	16.105303	10.890257	577.41993		.444208
P01	201694P4_G	NOCALL	D.Low Probability	-.094189	.83998	5337.5	24.079329	5.132264	555.459062		1.115839
P01	208825P7_G	G	A.Conservative	1.273664	.956446	7129.7	6.330557	9.587117	530.567613		.444208
P01	209189P2_G	G	A.Conservative	1.10473	.997738	6277.1	19.384008	12.701381	588.535859		.444208
P01	210090P15_G	NOCALL	D.Low Probability	-.051287	.457138	5515.6	12.761982	2.81037	530.961727		1.115839
P02	201322P9_G	G	A.Conservative	2.321349	.995705	6445.3	22.379697	13.210954	622.056907		.443679
P02	201694P4_G	NOCALL	D.Low Probability	1.129612	.987076	5337.5	31.157032	8.072711	518.794018		1.012687
P02	208825P7_G	G	A.Conservative	2.838904	.997018	7129.7	6.788839	12.36136	619.903454		.443679
P02	209189P2_G	G	A.Conservative	2.343763	.993747	6277.1	24.375944	13.939653	611.659229		.443679
P02	210090P15_G	NOCALL	D.Low Probability	1.204068	.270004	5515.6	6.372592	1.704342	509.863166		1.012687
P03	201322P9_G	G	A.Conservative	1.444429	.988142	6445.3	16.076416	10.662217	582.080346		.501244
P03	201694P4_G	NOCALL	D.Low Probability	.214925	.987342	5337.5	25.218582	6.994556	571.424059		.99597
P03	208825P7_G	G	A.Conservative	3.062781	.997636	7129.7	8.406953	12.860673	503.85444		.501244
P03	209189P2_G	NOCALL	D.Low Probability	1.073156	.997956	6277.1	62.159939	20.676192	624.042978		.99597
P03	210090P15_G	NOCALL	D.Low Probability	.236798	.509117	5515.6	10.911788	3.13381	555.896809		.99597
P04	201322P9_G	G	A.Conservative	1.217339	.991279	6445.3	17.935664	12.658823	605.48445		.441139
P04	201694P4_G	NOCALL	D.Low Probability	.26123	.989801	5337.5	67.953327	13.945385	553.593784		1.125644
P04	208825P7_G	G	A.Conservative	1.853931	.99763	7129.7	14.123831	13.968862	527.679072		.441139
P04	209189P2_G	G	A.Conservative	1.286793	.997213	6277.1	29.425068	20.151887	606.380362		.441139
P04	210090P15_G	NOCALL	D.Low Probability	.281274	.350183	5515.6	10.227142	2.182299	534.831662		1.125644
P05	201322P9_G	G	A.Conservative	-1.353257	.990763	6445.3	14.492533	11.271499	659.06593		.414863
P05	201694P4_G	NOCALL	D.Low Probability	-2.652022	.991691	5337.5	29.579004	9.265949	547.371284		.818977
P05	208825P7_G	G	A.Conservative	-1.343974	.940516	7129.7	8.533529	9.42765	470.017679		.519041
P05	209189P2_G	NOCALL	D.Low Probability	-2.272325	.996976	6277.1	34.596484	12.723181	633.765502		.818977
P05	210090P15_G	NOCALL	D.Low Probability	-2.742643	.093699	5515.6	2.078567	.671139	548.18268		.818977
P06	201322P9_G	G	A.Conservative	-7.392122	.832227	6445.3	10.434045	8.407596	702.105907		.50357
P06	201694P4_G	NOCALL	D.Low Probability	-7.075386	.9907	5337.5	9.759838	6.170629	567.177635		.58766
P06	208825P7_G	G	A.Conservative	-8.346212	.999248	7129.7	5.885494	16.242736	800.715393		.250665
P06	209189P2_G	G	A.Conservative	-6.926661	.994057	6277.1	7.616237	11.998594	714.088587		.250665
P06	210090P15_G	NOCALL	I.Bad Spectrum	0	0	0	0	0	0		0
P07	201322P9_G	G	A.Conservative	3.500087	.993504	6445.3	20.280555	11.430881	521.225358		.53377
P07	201694P4_G	NOCALL	D.Low Probability	2.469086	.992299	5337.5	74.15467	14.542306	484.650804		1.202536
P07	208825P7_G	G	A.Conservative	3.988255	.995554	7129.7	27.270285	17.626359	537.26752		.53377
P07	209189P2_G	G	A.Conservative	3.469618	.997091	6277.1	41.815627	22.788445	536.014457		.53377
P07	210090P15_G	NOCALL	D.Low Probability	2.714244	.305082	5515.6	9.503982	1.931726	485.11687		1.202536
P08	201322P9_G	G	A.Conservative	1.652558	.992075	6445.3	21.175933	13.830678	572.56494		.478998
P08	201694P4_G	NOCALL	D.Low Probability	.667755	.992513	5337.5	95.942002	18.292478	543.874068		1.132498
P08	208825P7_G	G	A.Conservative	2.541975	.997396	7129.7	21.920413	18.189917	579.226317		.478998
P08	209189P2_G	G	A.Conservative	1.713534	.996768	6277.1	47.034362	29.815955	585.644622		.478998
P08	210090P15_G	NOCALL	D.Low Probability	.741033	.41279	5515.6	12.988534	2.56357	527.725159		1.132498
P09	201322P9_G	G	A.Conservative	1.78624	.997676	6445.3	17.172037	13.841563	603.50896		.484362
P09	201694P4_G	NOCALL	D.Low Probability	.71061	.989264	5337.5	45.551573	9.939572	563.783805		1.113699
P09	208825P7_G	G	A.Conservative	2.67608	.995738	7129.7	10.567132	13.937009	545.377751		.484362
P09	209189P2_G	G	A.Conservative	1.772828	.997487	6277.1	22.368532	17.475346	616.060858		.484362
P09	210090P15_G	NOCALL	D.Low Probability	.763033	.501333	5515.6	13.667865	3.091881	538.164257		1.113699
P10	201322P9_G	G	A.Conservative	-.79809	.996408	6445.3	12.544647	11.817969	601.834595		.349236
P10	201694P4_G	G	A.Conservative	-1.294716	.989112	5337.5	17.614198	13.655329	581.432315		.349236
P10	208825P7_G	G	A.Conservative	-.114306	.998862	7129.7	15.24684	16.845429	597.389544		.349236
P10	209189P2_G	G	A.Conservative	-.678034	.992358	6277.1	25.409274	23.240604	600.356591		.349236
P10	210090P15_G	NOCALL	D.Low Probability	-1.153271	.26664	5515.6	4.963091	1.719831	555.272983		.863212
P11	201322P9_G	G	A.Conservative	-4.274119	.997415	6445.3	9.766401	11.92661	612.755718		.287946
P11	201694P4_G	NOCALL	D.Low Probability	-4.862527	.992093	5337.5	22.313855	10.048715	610.013606		.702072
P11	208825P7_G	G	A.Conservative	-3.97218	.999236	7129.7	9.947491	21.026933	622.46986		.287946
P11	209189P2_G	G	A.Conservative	-4.011417	.993307	6277.1	23.01214	27.302929	610.466681		.287946
P11	210090P15_G	NOCALL	D.Low Probability	-5.092638	.345382	5515.6	4.66848	2.173672	610.825079		.702072
P12	201322P9_G	G	B.Moderate	-7.512422	.952501	6445.3	10.57769	7.693041	676.467147		.591001
P12	201694P4_G	G	A.Conservative	-7.009379	.980045	5337.5	6.904849	9.847697	563.222029		.236912
P12	208825P7_G	G	A.Conservative	-7.521059	.998927	7129.7	5.180515	19.29686	639.237787		.236912
P12	209189P2_G	G	A.Conservative	-7.1767	.996852	6277.1	6.972052	11.568648	653.649359		.236912
P12	210090P15_G	NOCALL	I.Bad Spectrum	0	0	0	0	0	0		0
P13	201322P9_G	G	A.Conservative	-1.777212	.821976	6445.3	15.494956	8.289591	644.270086		.599467
P13	201694P4_G	G	A.Conservative	-1.640797	.825147	5337.5	13.769702	8.300741	615.044827		.40933
P13	208825P7_G	G	A.Conservative	-.451506	.997956	7129.7	9.426182	11.478776	598.408317		.40933
P13	209189P2_G	G	A.Conservative	-.959739	.993489	6277.1	19.617613	14.589411	658.701		.40933
P13	210090P15_G	NOCALL	D.Low Probability	-2.4051	.261274	5515.6	4.838287	1.657432	595.586017		.714612
P14	201322P9_G	G	A.Conservative	-1.157971	.82304	6445.3	10.152325	8.298614	679.406665		.374035
P14	201694P4_G	G	A.Conservative	-1.800733	.991691	5337.5	58.78611	14.435008	587.794756		.99865
P14	208825P7_G	G	A.Conservative	-.391656	.99645	7129.7	13.024091	12.238525	544.039714		.374035
P14	209189P2_G	G	A.Conservative	-.886937	.99409	6277.1	28.28971	22.433872	634.118861		.374035
P14	210090P15_G	NOCALL	D.Low Probability	-1.659793	.412554	5515.6	6.393335	2.566513	605.775195		.698315
P15	201322P9_G	G	A.Conservative	1.412003	.99462	6445.3	17.292085	11.452404	590.741416		.50101
P15	201694P4_G	NOCALL	D.Low Probability	.076776	.985395	5337.5	55.578664	14.611487	547.370954		1.033765
P15	208825P7_G	G	A.Conservative	1.793189	.997506	7129.7	12.327317	10.73079	537.885119		.50101
P15	209189P2_G	G	A.Conservative	1.4975	.998138	6277.1	24.513066	15.800275	620.85267		.50101
P15	210090P15_G	NOCALL	D.Low Probability	.107466	.425043	5515.6	9.645508	2.616989	534.007986		1.033765
P16	201322P9_G	G	A.Conservative	.808349	.998386	6445.3	19.166473	14.280483	748.008525		.445369
P16	201694P4_G	NOCALL	D.Low Probability	.545542	.99101	5337.5	65.274752	16.908142	551.363917		.922422
P16	208825P7_G	G	A.Conservative	1.493795	.99922	7129.7	15.279442	15.909632	634.135971		.445369
P16	209189P2_G	G	A.Conservative	.869294	.997835	6277.1	25.243683	18.241874	726.34608		.445369
P16	210090P15_G	NOCALL	D.Low Probability	.427785	.415726	5515.6	9.672348	2.585661	559.47339		.922422
P17	201322P9_G	NOCALL	I.Bad Spectrum	0	0	0	0	0	0		0
P17	201694P4_G	NOCALL	I.Bad Spectrum	0	0	0	0	0	0		0
P17	208825P7_G	NOCALL	I.Bad Spectrum	0	0	0	0	0	0		0
P17	209189P2_G	NOCALL	I.Bad Spectrum	0	0	0	0	0	0		0
P17	210090P15_G	NOCALL	I.Bad Spectrum	0	0	0	0	0	0		0
P18	201322P9_G	NOCALL	I.Bad Spectrum	0	0	0	0	0	0		0
P18	201694P4_G	NOCALL	I.Bad Spectrum	0	0	0	0	0	0		0
P18	208825P7_G	NOCALL	I.Bad Spectrum	0	0	0	0	0	0		0
P18	209189P2_G	NOCALL	I.Bad Spectrum	0	0	0	0	0	0		0
P18	210090P15_G	NOCALL	I.Bad Spectrum	0	0	0	0	0	0		0
P19	201322P9_G	G	A.Conservative	3.498216	.883447	6445.3	12.652883	8.927833	490.124418		.433246
P19	201694P4_G	G	A.Conservative	2.088929	.99348	5337.5	19.048898	10.901866	475.878852		.433246
P19	208825P7_G	G	A.Conservative	4.464836	.99507	7129.7	11.417093	11.636819	478.78962		.433246
P19	209189P2_G	G	A.Conservative	3.204916	.993256	6277.1	23.807862	16.274964	514.493087		.433246
P19	210090P15_G	NOCALL	D.Low Probability	1.570291	.442661	5515.6	12.055434	2.763235	488.909098		1.078088
P20	201322P9_G	G	A.Conservative	1.627853	.995568	6445.3	27.391482	14.766238	623.495892		.650688
P20	201694P4_G	NOCALL	D.Low Probability	.276488	.990183	5337.5	58.468853	17.234403	570.565974		1.05828
P20	208825P7_G	G	A.Conservative	2.369893	.997351	7129.7	13.720014	15.055238	557.030837		.483475
P20	209189P2_G	G	A.Conservative	1.677801	.997937	6277.1	29.999315	17.52017	636.289016		.483475
P20	210090P15_G	G	A.Conservative	.716128	.80689	5515.6	24.416685	8.140615	563.930308		.876414
P21	201322P9_G	G	A.Conservative	-.083307	.849921	6445.3	10.954964	8.572288	615.376369		.474505
P21	201694P4_G	NOCALL	D.Low Probability	-.998838	.565796	5337.5	14.610142	3.495105	589.965348		1.138029
P21	208825P7_G	G	A.Conservative	.577043	.874864	7129.7	6.686713	8.770061	560.952347		.863137
P21	209189P2_G	G	A.Conservative	.062738	.991131	6277.1	13.706547	10.407415	667.873541		.474505
P21	210090P15_G	NOCALL	D.Low Probability	-1.041219	.322073	5515.6	8.132218	2.008845	560.253186		1.138029
P22	201322P9_G	G	A.Conservative	.655629	.992494	6445.3	22.3076	16.054177	642.402626		.443794
P22	201694P4_G	NOCALL	D.Low Probability	-1.158454	.991565	5337.5	73.406893	17.508767	529.372244		1.015195
P22	208825P7_G	G	A.Conservative	1.218619	.996494	7129.7	11.305462	14.106778	638.667498		.443794
P22	209189P2_G	G	A.Conservative	.844596	.997358	6277.1	31.318358	21.845109	639.108965		.443794
P22	210090P15_G	NOCALL	D.Low Probability	-.984621	.672056	5515.6	16.613579	4.099592	527.6742		1.015195
P23	201322P9_G	NOCALL	I.Bad Spectrum	0	0	0	0	0	0		0
P23	201694P4_G	NOCALL	I.Bad Spectrum	0	0	0	0	0	0		0
P23	208825P7_G	NOCALL	I.Bad Spectrum	0	0	0	0	0	0		0
P23	209189P2_G	NOCALL	I.Bad Spectrum	0	0	0	0	0	0		0
P23	210090P15_G	NOCALL	I.Bad Spectrum	0	0	0	0	0	0		0
P24	201322P9_G	NOCALL	I.Bad Spectrum	0	0	0	0	0	0		0
P24	201694P4_G	NOCALL	I.Bad Spectrum	0	0	0	0	0	0		0
P24	208825P7_G	NOCALL	I.Bad Spectrum	0	0	0	0	0	0		0
P24	209189P2_G	NOCALL	I.Bad Spectrum	0	0	0	0	0	0		0
P24	210090P15_G	NOCALL	I.Bad Spectrum	0	0	0	0	0	0		0
