# Supplementary material for: Gene expression-based screening for inhibitors of PDGFR signaling
Source: Genome Biol. 2008 Mar 1;9(3):R47. doi: 10.1186/gb-2008-9-3-r47 (PMC2397499; doi:10.1186/gb-2008-9-3-r47)
Supplement: Additional data file 1 — Primary screen data. [file gb-2008-9-3-r47-S1.zip › Primary_Screen_Data/ScreenData/ScreenASDI4/PLATE28059.1_0819.DTL]

Sequenom db=biomass genotype results details	Plate=28059, ExpNo=1	TimeStamp=0819	filename=PLATE28059.1_0819.DTL
well_position	assay_id	genotype_id	Call_Status_LU.description	max_shift	Call.score	Picked_Peaks.mass	Picked_Peaks.height	Picked_Peaks.snr	Picked_Peaks.resolution	Picked_Peaks.integral	Spectra.noise_std_dev
A01	201322P9_G	NOCALL	I.Bad Spectrum	0	0	0	0	0	0		0
A01	201694P4_G	NOCALL	I.Bad Spectrum	0	0	0	0	0	0		0
A01	208825P7_G	NOCALL	I.Bad Spectrum	0	0	0	0	0	0		0
A01	209189P2_G	NOCALL	I.Bad Spectrum	0	0	0	0	0	0		0
A01	210090P15_G	NOCALL	I.Bad Spectrum	0	0	0	0	0	0		0
A02	201322P9_G	NOCALL	I.Bad Spectrum	0	0	0	0	0	0		0
A02	201694P4_G	NOCALL	I.Bad Spectrum	0	0	0	0	0	0		0
A02	208825P7_G	NOCALL	I.Bad Spectrum	0	0	0	0	0	0		0
A02	209189P2_G	NOCALL	I.Bad Spectrum	0	0	0	0	0	0		0
A02	210090P15_G	NOCALL	I.Bad Spectrum	0	0	0	0	0	0		0
A03	201322P9_G	G	A.Conservative	2.575564	.996628	6445.3	36.257489	28.747263	673.363574		.451392
A03	201694P4_G	G	A.Conservative	2.233926	.999038	5337.5	112.628938	74.60577	564.242134		.451392
A03	208825P7_G	G	A.Conservative	2.896616	.998117	7129.7	52.62339	46.666835	644.800302		.451392
A03	209189P2_G	G	A.Conservative	2.573514	.996303	6277.1	110.830087	85.505949	653.634125		.451392
A03	210090P15_G	NOCALL	D.Low Probability	1.668791	.986145	5515.6	44.039765	11.085769	582.922503		1.192155
A04	201322P9_G	G	A.Conservative	1.214042	.995388	6445.3	21.824884	14.987388	614.947442		.440091
A04	201694P4_G	G	A.Conservative	.660075	.997997	5337.5	85.53768	47.93983	556.081007		.440091
A04	208825P7_G	G	A.Conservative	1.92106	.997871	7129.7	36.562164	28.50049	594.964621		.440091
A04	209189P2_G	G	A.Conservative	1.262362	.993848	6277.1	74.388094	49.530442	599.141087		.440091
A04	210090P15_G	NOCALL	D.Low Probability	1.085092	.37494	5515.6	8.677503	2.399528	570.20955		1.060217
A05	201322P9_G	G	A.Conservative	.957014	.994208	6445.3	39.191305	26.130614	622.494659		.448436
A05	201694P4_G	G	A.Conservative	.712904	.996005	5337.5	145.260103	80.107043	536.162705		.448436
A05	208825P7_G	G	A.Conservative	1.10462	.99706	7129.7	58.74258	44.175947	666.167068		.448436
A05	209189P2_G	G	A.Conservative	.956603	.99677	6277.1	139.860698	90.562553	604.554137		.448436
A05	210090P15_G	NOCALL	D.Low Probability	-.056479	.991417	5515.6	82.801997	22.964454	561.899236		1.098107
A06	201322P9_G	G	A.Conservative	-2.075459	.994117	6445.3	23.087946	20.691301	633.07414		.373195
A06	201694P4_G	G	A.Conservative	-2.15711	.99709	5337.5	57.189312	41.78017	542.588372		.373195
A06	208825P7_G	G	A.Conservative	-1.936482	.999396	7129.7	36.079127	36.644955	657.759993		.373195
A06	209189P2_G	G	A.Conservative	-2.073086	.994139	6277.1	73.473519	63.840259	617.097305		.373195
A06	210090P15_G	G	A.Conservative	-2.148188	.995675	5515.6	13.449782	10.156651	567.7438		.373195
A07	201322P9_G	G	A.Conservative	1.43956	.997901	6445.3	30.742535	22.274834	664.715044		.478014
A07	201694P4_G	G	A.Conservative	1.166705	.992809	5337.5	100.973004	59.95468	534.747227		.478014
A07	208825P7_G	G	A.Conservative	1.681959	.998368	7129.7	42.948974	35.155211	671.941783		.478014
A07	209189P2_G	G	A.Conservative	1.442901	.997353	6277.1	92.325239	64.919546	646.165189		.478014
A07	210090P15_G	NOCALL	D.Low Probability	-.31465	.235678	5515.6	4.064927	1.584135	572.146036		.80266
A08	201322P9_G	G	A.Conservative	.745153	.99592	6445.3	26.040749	19.637125	682.592086		.445799
A08	201694P4_G	G	A.Conservative	.16232	.99746	5337.5	115.16263	71.793571	584.84759		.445799
A08	208825P7_G	G	A.Conservative	1.199669	.999188	7129.7	41.840317	35.521123	666.786258		.445799
A08	209189P2_G	G	A.Conservative	.742292	.994832	6277.1	117.255404	85.905467	665.479954		.445799
A08	210090P15_G	G	A.Conservative	.164763	.992037	5515.6	22.27171	14.318256	610.798692		.445799
A09	201322P9_G	G	A.Conservative	1.822845	.997384	6445.3	40.230938	27.136492	686.799234		.495753
A09	201694P4_G	G	A.Conservative	1.19101	.992742	5337.5	138.317997	75.966425	581.702968		.495753
A09	208825P7_G	G	A.Conservative	2.116869	.999323	7129.7	63.357155	48.475305	673.208844		.495753
A09	209189P2_G	G	A.Conservative	1.825813	.996029	6277.1	149.887868	98.022092	665.227206		.495753
A09	210090P15_G	NOCALL	D.Low Probability	.914496	.504615	5515.6	15.674507	3.150373	598.859244		1.348158
A10	201322P9_G	G	A.Conservative	-.98879	.998597	6445.3	15.624093	12.870397	620.844835		.434255
A10	201694P4_G	G	A.Conservative	-1.310666	.993072	5337.5	63.540836	42.573826	552.415229		.434255
A10	208825P7_G	G	A.Conservative	-.514011	.997965	7129.7	22.064875	20.587817	696.855601		.434255
A10	209189P2_G	G	A.Conservative	-.973496	.99558	6277.1	52.750649	42.125614	603.556352		.434255
A10	210090P15_G	NOCALL	D.Low Probability	-.871202	.253533	5515.6	5.612773	1.705706	570.513272		1.005433
A11	201322P9_G	G	A.Conservative	-2.067087	.995242	6445.3	23.664842	31.849353	697.539941		.292025
A11	201694P4_G	G	A.Conservative	-2.311217	.995158	5337.5	43.202502	48.584205	528.215125		.292025
A11	208825P7_G	G	A.Conservative	-2.283208	.998718	7129.7	29.735383	44.655472	755.024087		.292025
A11	209189P2_G	G	A.Conservative	-2.066009	.993701	6277.1	60.305562	78.988024	675.975699		.292025
A11	210090P15_G	G	A.Conservative	-2.296739	.989769	5515.6	9.627067	11.146505	551.564147		.292025
A12	201322P9_G	G	A.Conservative	-4.489706	.997876	6445.3	14.184031	17.546825	695.925427		.300666
A12	201694P4_G	G	A.Conservative	-4.266014	.997771	5337.5	54.810371	56.624188	584.613302		.300666
A12	208825P7_G	G	A.Conservative	-4.926862	.998849	7129.7	20.384746	33.685387	767.314151		.300666
A12	209189P2_G	G	A.Conservative	-4.485928	.996828	6277.1	48.281921	58.123055	678.253483		.300666
A12	210090P15_G	NOCALL	D.Low Probability	-4.883899	.99042	5515.6	38.94067	16.060222	572.101442		.744597
A13	201322P9_G	G	A.Conservative	-.231065	.994998	6445.3	20.358659	15.5472	610.806473		.388077
A13	201694P4_G	G	A.Conservative	-.573098	.995421	5337.5	75.148515	46.370092	548.399679		.388077
A13	208825P7_G	G	A.Conservative	.469804	.999112	7129.7	35.793441	31.200923	672.232619		.388077
A13	209189P2_G	G	A.Conservative	-.226068	.993163	6277.1	62.617846	46.299784	593.122723		.388077
A13	210090P15_G	NOCALL	I.Bad Spectrum	0	0	0	0	0	0		0
A14	201322P9_G	G	A.Conservative	2.320087	.997277	6445.3	30.526946	21.960599	643.866728		.5048
A14	201694P4_G	G	A.Conservative	2.05786	.997185	5337.5	133.77882	77.816149	559.841703		.5048
A14	208825P7_G	G	A.Conservative	2.666992	.998826	7129.7	54.316533	44.368605	688.100255		.5048
A14	209189P2_G	G	A.Conservative	2.32957	.996175	6277.1	122.624016	85.469447	626.827157		.5048
A14	210090P15_G	G	A.Conservative	2.089887	.996661	5515.6	38.293851	23.065339	580.161129		.5048
A15	201322P9_G	G	A.Conservative	1.748196	.990445	6445.3	26.458674	21.753129	680.875253		.441522
A15	201694P4_G	G	A.Conservative	1.498763	.997725	5337.5	87.132532	59.582094	568.845042		.441522
A15	208825P7_G	G	A.Conservative	2.166394	.999037	7129.7	48.166382	44.38123	711.69732		.441522
A15	209189P2_G	G	A.Conservative	1.763419	.996568	6277.1	97.372825	77.85545	665.820905		.441522
A15	210090P15_G	NOCALL	D.Low Probability	1.090798	.328261	5515.6	6.820153	2.077743	581.672603		1.051726
A16	201322P9_G	G	A.Conservative	1.463298	.997455	6445.3	56.731666	32.697692	641.955152		.569793
A16	201694P4_G	G	A.Conservative	2.140002	.998803	5337.5	11.563929	18.716149	543.185002		.304266
A16	208825P7_G	G	A.Conservative	2.335224	.999388	7129.7	5.482681	16.653444	586.20364		.304266
A16	209189P2_G	G	A.Conservative	1.296822	.989267	6277.1	8.800595	15.069689	576.545358		.304266
A16	210090P15_G	NOCALL	D.Low Probability	.908284	.189463	5515.6	3.980982	1.295486	584.555805		.797085
A17	201322P9_G	G	A.Conservative	-.117335	.995517	6445.3	27.376932	20.02085	647.830369		.464721
A17	201694P4_G	G	A.Conservative	-.177341	.993341	5337.5	113.667466	68.380317	574.5154		.464721
A17	208825P7_G	G	A.Conservative	-.145854	.995953	7129.7	44.733225	36.904493	639.710883		.464721
A17	209189P2_G	G	A.Conservative	-.112994	.99607	6277.1	112.465001	79.853454	630.273559		.464721
A17	210090P15_G	NOCALL	D.Low Probability	-.708962	.349835	5515.6	7.672481	2.256158	580.195848		1.094067
A18	201322P9_G	G	A.Conservative	-4.776457	.998718	6445.3	12.910847	16.893079	644.558325		.270156
A18	201694P4_G	G	A.Conservative	-4.806159	.99301	5337.5	49.7201	53.044178	550.981918		.270156
A18	208825P7_G	G	A.Conservative	-5.585122	.998951	7129.7	18.156162	31.028125	680.3781		.270156
A18	209189P2_G	G	A.Conservative	-4.766614	.995776	6277.1	46.78736	59.376009	629.53219		.270156
A18	210090P15_G	NOCALL	I.Bad Spectrum	0	0	0	0	0	0		0
A19	201322P9_G	G	A.Conservative	-.207916	.998282	6445.3	28.745168	24.787561	662.688589		.371528
A19	201694P4_G	G	A.Conservative	-.771675	.992582	5337.5	103.641325	72.531581	574.897113		.371528
A19	208825P7_G	G	A.Conservative	.225436	.999279	7129.7	42.856614	42.025306	684.572922		.371528
A19	209189P2_G	G	A.Conservative	-.208111	.993918	6277.1	99.529306	83.165367	644.696089		.371528
A19	210090P15_G	NOCALL	D.Low Probability	-1.083278	.090757	5515.6	1.260993	.681766	607.768178		.543059
A20	201322P9_G	G	A.Conservative	.447797	.996236	6445.3	22.781387	19.181582	703.516018		.370099
A20	201694P4_G	G	A.Conservative	.071061	.995596	5337.5	96.008275	65.618966	578.314855		.370099
A20	208825P7_G	G	A.Conservative	.56354	.997414	7129.7	38.454505	36.827024	665.664864		.370099
A20	209189P2_G	G	A.Conservative	.454774	.995695	6277.1	105.856251	86.364136	684.428503		.370099
A20	210090P15_G	G	A.Conservative	.080446	.993591	5515.6	19.340506	13.673825	602.315859		.370099
A21	201322P9_G	G	A.Conservative	1.455117	.994274	6445.3	33.045992	22.25937	643.566488		.441816
A21	201694P4_G	G	A.Conservative	.714475	.998395	5337.5	98.924958	54.021961	556.941211		.441816
A21	208825P7_G	G	A.Conservative	1.890638	.999588	7129.7	53.398533	40.974671	695.561402		.441816
A21	209189P2_G	G	A.Conservative	1.455427	.994415	6277.1	118.773564	77.50006	623.621201		.441816
A21	210090P15_G	NOCALL	D.Low Probability	.207965	.362938	5515.6	10.028941	2.317252	590.742268		1.156047
A22	201322P9_G	G	A.Conservative	.801551	.992667	6445.3	32.787452	23.98926	642.931376		.453529
A22	201694P4_G	G	A.Conservative	.564942	.993012	5337.5	80.555711	49.178252	553.057969		.453529
A22	208825P7_G	G	A.Conservative	1.219494	.999083	7129.7	55.358427	45.409608	661.137626		.453529
A22	209189P2_G	G	A.Conservative	.824017	.993421	6277.1	109.74237	78.102507	626.023748		.453529
A22	210090P15_G	NOCALL	D.Low Probability	.086904	.992846	5515.6	37.226853	10.319488	565.040203		1.047552
A23	201322P9_G	NOCALL	I.Bad Spectrum	0	0	0	0	0	0		0
A23	201694P4_G	NOCALL	I.Bad Spectrum	0	0	0	0	0	0		0
A23	208825P7_G	NOCALL	I.Bad Spectrum	0	0	0	0	0	0		0
A23	209189P2_G	NOCALL	I.Bad Spectrum	0	0	0	0	0	0		0
A23	210090P15_G	NOCALL	I.Bad Spectrum	0	0	0	0	0	0		0
A24	201322P9_G	NOCALL	I.Bad Spectrum	0	0	0	0	0	0		0
A24	201694P4_G	NOCALL	I.Bad Spectrum	0	0	0	0	0	0		0
A24	208825P7_G	NOCALL	I.Bad Spectrum	0	0	0	0	0	0		0
A24	209189P2_G	NOCALL	I.Bad Spectrum	0	0	0	0	0	0		0
A24	210090P15_G	NOCALL	I.Bad Spectrum	0	0	0	0	0	0		0
B01	201322P9_G	NOCALL	I.Bad Spectrum	0	0	0	0	0	0		0
B01	201694P4_G	NOCALL	I.Bad Spectrum	0	0	0	0	0	0		0
B01	208825P7_G	NOCALL	I.Bad Spectrum	0	0	0	0	0	0		0
B01	209189P2_G	NOCALL	I.Bad Spectrum	0	0	0	0	0	0		0
B01	210090P15_G	NOCALL	I.Bad Spectrum	0	0	0	0	0	0		0
B02	201322P9_G	NOCALL	I.Bad Spectrum	0	0	0	0	0	0		0
B02	201694P4_G	NOCALL	I.Bad Spectrum	0	0	0	0	0	0		0
B02	208825P7_G	NOCALL	I.Bad Spectrum	0	0	0	0	0	0		0
B02	209189P2_G	NOCALL	I.Bad Spectrum	0	0	0	0	0	0		0
B02	210090P15_G	NOCALL	I.Bad Spectrum	0	0	0	0	0	0		0
B03	201322P9_G	G	A.Conservative	2.006735	.994492	6445.3	44.806252	29.202938	607.53529		.510766
B03	201694P4_G	G	A.Conservative	1.417579	.994292	5337.5	155.085788	83.91052	548.773174		.510766
B03	208825P7_G	G	A.Conservative	2.720036	.998434	7129.7	62.068034	45.452532	662.700193		.510766
B03	209189P2_G	G	A.Conservative	2.008973	.993966	6277.1	155.461411	98.475993	589.977341		.510766
B03	210090P15_G	NOCALL	D.Low Probability	.710222	.89397	5515.6	25.535189	5.535375	578.776624		1.300198
B04	201322P9_G	G	A.Conservative	.646473	.996789	6445.3	25.990481	21.872018	620.194687		.38522
B04	201694P4_G	G	A.Conservative	.207222	.973237	5337.5	14.626768	9.817944	566.49711		.38522
B04	208825P7_G	G	A.Conservative	1.008456	.998328	7129.7	36.371224	35.085391	664.364273		.38522
B04	209189P2_G	G	A.Conservative	.791517	.999099	6277.1	26.217494	21.330463	621.94937		.38522
B04	210090P15_G	NOCALL	D.Low Probability	-.163865	.27996	5515.6	4.011664	1.77553	543.491556		.560232
B05	201322P9_G	G	A.Conservative	-1.117194	.995815	6445.3	28.190527	22.997948	646.251264		.392467
B05	201694P4_G	G	A.Conservative	-1.369312	.997108	5337.5	106.936453	71.421459	554.102592		.392467
B05	208825P7_G	G	A.Conservative	-.637576	.998908	7129.7	33.07406	30.54558	627.817328		.392467
B05	209189P2_G	G	A.Conservative	-1.109829	.996678	6277.1	91.151728	72.129185	630.051371		.392467
B05	210090P15_G	NOCALL	D.Low Probability	-1.605075	.991868	5515.6	55.832461	16.297341	590.578368		.869022
B06	201322P9_G	G	A.Conservative	-3.402991	.997187	6445.3	23.040843	24.147279	687.070613		.332291
B06	201694P4_G	G	A.Conservative	-3.555472	.99619	5337.5	94.228282	81.836148	596.009404		.332291
B06	208825P7_G	G	A.Conservative	-3.423997	.998161	7129.7	28.175533	33.175193	719.110265		.332291
B06	209189P2_G	G	A.Conservative	-3.396722	.996666	6277.1	80.797115	82.300515	672.425083		.332291
B06	210090P15_G	NOCALL	D.Low Probability	-4.421891	.993782	5515.6	50.963848	18.293185	591.121386		.732336
B07	201322P9_G	G	A.Conservative	2.363009	.995063	6445.3	38.441734	25.571577	647.615461		.440587
B07	201694P4_G	G	A.Conservative	2.01128	.998229	5337.5	134.413502	71.349201	549.894102		.440587
B07	208825P7_G	G	A.Conservative	2.918923	.998578	7129.7	66.30582	50.649291	677.055753		.440587
B07	209189P2_G	G	A.Conservative	2.36316	.996555	6277.1	147.511321	94.847646	628.356251		.440587
B07	210090P15_G	G	A.Conservative	1.876389	.994206	5515.6	51.721249	20.708919	577.752744		.676583
B08	201322P9_G	G	A.Conservative	1.56028	.994202	6445.3	30.383592	23.126869	677.490593		.424621
B08	201694P4_G	G	A.Conservative	.879602	.995162	5337.5	129.553599	81.516007	582.118873		.424621
B08	208825P7_G	G	A.Conservative	2.176209	.998936	7129.7	50.300824	43.141186	679.243012		.424621
B08	209189P2_G	G	A.Conservative	1.554098	.995699	6277.1	129.625467	95.847992	657.191008		.424621
B08	210090P15_G	NOCALL	D.Low Probability	.733349	.253126	5515.6	6.966743	1.639406	603.477894		1.160942
B09	201322P9_G	G	A.Conservative	2.909225	.993196	6445.3	44.668984	27.842701	661.046019		.51604
B09	201694P4_G	G	A.Conservative	2.449676	.996964	5337.5	180.371957	92.454304	539.472291		.51604
B09	208825P7_G	G	A.Conservative	3.156327	.997213	7129.7	60.185051	42.385633	639.998037		.51604
B09	209189P2_G	G	A.Conservative	2.915427	.997188	6277.1	168.278766	101.819116	642.619959		.51604
B09	210090P15_G	G	A.Conservative	2.456765	.994436	5515.6	36.012881	19.049346	561.96891		.51604
B10	201322P9_G	G	A.Conservative	.732393	.99772	6445.3	28.936134	22.75815	666.547175		.412664
B10	201694P4_G	G	A.Conservative	.127912	.998407	5337.5	130.119681	83.99199	568.810837		.412664
B10	208825P7_G	G	A.Conservative	1.380743	.998374	7129.7	39.61341	35.225357	616.596023		.412664
B10	209189P2_G	G	A.Conservative	.73276	.997066	6277.1	128.521885	98.101138	650.696703		.412664
B10	210090P15_G	G	A.Conservative	.141776	.997303	5515.6	57.382745	38.244109	594.249172		.412664
B11	201322P9_G	G	A.Conservative	-.874515	.998531	6445.3	35.249481	31.074931	669.424557		.401043
B11	201694P4_G	G	A.Conservative	-1.150774	.997554	5337.5	130.093825	94.030975	572.679271		.401043
B11	208825P7_G	G	A.Conservative	-.600675	.998289	7129.7	45.957961	45.732704	709.768582		.401043
B11	209189P2_G	G	A.Conservative	-.875938	.996366	6277.1	126.731329	108.439426	651.840381		.401043
B11	210090P15_G	G	A.Conservative	-1.13669	.996039	5515.6	31.334906	23.390707	595.987144		.401043
B12	201322P9_G	G	A.Conservative	-4.240529	.995527	6445.3	18.772225	20.158927	601.74273		.323606
B12	201694P4_G	G	A.Conservative	-3.841811	.997519	5337.5	59.855838	53.300237	517.304655		.323606
B12	208825P7_G	G	A.Conservative	-3.948299	.999189	7129.7	26.374363	31.81776	669.165878		.323606
B12	209189P2_G	G	A.Conservative	-4.234867	.995339	6277.1	56.450557	58.923936	586.316678		.323606
B12	210090P15_G	G	A.Conservative	-3.838962	.997146	5515.6	22.988677	21.098225	542.768747		.323606
B13	201322P9_G	G	A.Conservative	.840869	.995788	6445.3	36.505805	21.342494	674.465683		.472314
B13	201694P4_G	G	A.Conservative	.398902	.996408	5337.5	139.939752	66.706434	597.697097		.472314
B13	208825P7_G	G	A.Conservative	1.291552	.998872	7129.7	49.909743	33.202519	668.325846		.472314
B13	209189P2_G	G	A.Conservative	.841121	.993863	6277.1	137.358575	77.835521	658.752807		.472314
B13	210090P15_G	NOCALL	D.Low Probability	-.038205	.986615	5515.6	36.879108	9.151727	623.121101		1.228915
B14	201322P9_G	G	A.Conservative	2.151177	.995738	6445.3	26.804768	18.360896	639.670452		.45048
B14	201694P4_G	NOCALL	D.Low Probability	1.308871	.425825	5337.5	12.217941	2.693489	580.360206		1.07265
B14	208825P7_G	NOCALL	I.Bad Spectrum	0	0	0	0	0	0		0
B14	209189P2_G	G	A.Conservative	2.175776	.9975	6277.1	30.510657	20.244257	635.099581		.45048
B14	210090P15_G	G	A.Conservative	1.325515	.840996	5515.6	29.52658	8.463665	585.867029		.963538
B15	201322P9_G	G	A.Conservative	3.996734	.996218	6445.3	30.016356	19.902588	611.310364		.493253
B15	201694P4_G	G	A.Conservative	3.561525	.998331	5337.5	135.410852	72.48705	548.718976		.493253
B15	208825P7_G	G	A.Conservative	4.170677	.995429	7129.7	47.853454	36.149011	588.954126		.493253
B15	209189P2_G	G	A.Conservative	4.001478	.997782	6277.1	106.911685	68.646737	596.470996		.493253
B15	210090P15_G	NOCALL	D.Low Probability	2.949418	.992606	5515.6	69.307711	16.009293	583.554553		1.328522
B16	201322P9_G	G	A.Conservative	.466631	.996044	6445.3	33.777162	28.1286	685.82302		.40331
B16	201694P4_G	G	A.Conservative	.122204	.995355	5337.5	129.964629	89.395529	614.951725		.40331
B16	208825P7_G	G	A.Conservative	1.08806	.99907	7129.7	47.823808	44.85706	673.27164		.40331
B16	209189P2_G	G	A.Conservative	.467705	.996811	6277.1	123.988521	100.303793	667.419505		.40331
B16	210090P15_G	NOCALL	D.Low Probability	-.328916	.442283	5515.6	11.681351	2.830141	613.662403		1.132286
B17	201322P9_G	G	A.Conservative	-.65534	.995911	6445.3	34.69116	23.755019	653.039286		.446705
B17	201694P4_G	G	A.Conservative	-.835445	.995396	5337.5	133.117181	74.76406	552.455765		.446705
B17	208825P7_G	G	A.Conservative	-.367553	.997134	7129.7	46.560604	36.094074	657.377565		.446705
B17	209189P2_G	G	A.Conservative	-.65172	.99745	6277.1	125.432302	83.338465	635.388852		.446705
B17	210090P15_G	NOCALL	D.Low Probability	-1.297447	.596163	5515.6	15.776496	3.721355	597.60535		1.156895
B18	201322P9_G	G	A.Conservative	-5.639492	.996645	6445.3	11.770009	13.302836	641.200953		.328429
B18	201694P4_G	G	A.Conservative	-5.482346	.996997	5337.5	48.761529	45.686626	578.479237		.328429
B18	208825P7_G	G	A.Conservative	-5.881125	.99915	7129.7	18.287133	28.92917	745.293627		.328429
B18	209189P2_G	G	A.Conservative	-5.574351	.997208	6277.1	39.878242	43.816835	629.726548		.328429
B18	210090P15_G	NOCALL	D.Low Probability	-6.098068	.231482	5515.6	3.031597	1.57912	574.924443		.635249
B19	201322P9_G	G	A.Conservative	2.501055	.991737	6445.3	38.395612	19.700482	630.345214		.510323
B19	201694P4_G	G	A.Conservative	1.861817	.997661	5337.5	156.444976	66.232545	573.482288		.510323
B19	208825P7_G	G	A.Conservative	3.069238	.998317	7129.7	61.735624	35.849717	624.768205		.510323
B19	209189P2_G	G	A.Conservative	2.500017	.995216	6277.1	170.025272	84.687376	613.345689		.510323
B19	210090P15_G	NOCALL	D.Low Probability	.900082	.463643	5515.6	17.142229	2.928455	580.635285		1.321509
B20	201322P9_G	G	A.Conservative	2.180867	.99028	6445.3	28.742601	20.263876	633.655937		.461906
B20	201694P4_G	G	A.Conservative	1.72966	.996914	5337.5	126.400151	72.988962	554.494497		.461906
B20	208825P7_G	G	A.Conservative	2.986129	.998704	7129.7	52.17892	41.622371	650.112915		.461906
B20	209189P2_G	G	A.Conservative	2.185633	.994292	6277.1	145.152233	99.289858	616.700418		.461906
B20	210090P15_G	G	A.Conservative	1.286533	.993166	5515.6	45.825331	20.967613	587.401044		.646676
B21	201322P9_G	G	A.Conservative	1.136336	.993117	6445.3	31.294631	23.495542	701.950846		.455341
B21	201694P4_G	G	A.Conservative	.645844	.997137	5337.5	103.453959	63.791153	606.297182		.455341
B21	208825P7_G	G	A.Conservative	1.676292	.997538	7129.7	57.857614	49.03171	733.772203		.455341
B21	209189P2_G	G	A.Conservative	1.134163	.995605	6277.1	111.898379	81.538364	679.851952		.455341
B21	210090P15_G	NOCALL	D.Low Probability	.117449	.384643	5515.6	10.457078	2.414648	615.451629		1.18813
B22	201322P9_G	G	A.Conservative	.361629	.994328	6445.3	29.13886	18.753627	624.057544		.464868
B22	201694P4_G	G	A.Conservative	-.077258	.997073	5337.5	120.070249	63.244257	572.943317		.464868
B22	208825P7_G	G	A.Conservative	.903894	.99817	7129.7	48.62794	35.484063	622.562673		.464868
B22	209189P2_G	G	A.Conservative	.350903	.995148	6277.1	105.268864	65.71442	610.012258		.464868
B22	210090P15_G	NOCALL	D.Low Probability	-.403476	.982514	5515.6	25.842566	6.83839	590.30584		1.049669
B23	201322P9_G	NOCALL	I.Bad Spectrum	0	0	0	0	0	0		0
B23	201694P4_G	NOCALL	I.Bad Spectrum	0	0	0	0	0	0		0
B23	208825P7_G	NOCALL	I.Bad Spectrum	0	0	0	0	0	0		0
B23	209189P2_G	NOCALL	I.Bad Spectrum	0	0	0	0	0	0		0
B23	210090P15_G	NOCALL	I.Bad Spectrum	0	0	0	0	0	0		0
B24	201322P9_G	NOCALL	I.Bad Spectrum	0	0	0	0	0	0		0
B24	201694P4_G	NOCALL	I.Bad Spectrum	0	0	0	0	0	0		0
B24	208825P7_G	NOCALL	I.Bad Spectrum	0	0	0	0	0	0		0
B24	209189P2_G	NOCALL	I.Bad Spectrum	0	0	0	0	0	0		0
B24	210090P15_G	NOCALL	I.Bad Spectrum	0	0	0	0	0	0		0
C01	201322P9_G	G	A.Conservative	1.196501	.994572	6445.3	32.837905	20.773064	668.346687		.481015
C01	201694P4_G	G	A.Conservative	.788037	.998001	5337.5	111.27615	57.562304	582.600354		.481015
C01	208825P7_G	G	A.Conservative	1.591448	.997654	7129.7	46.537608	33.381325	626.473203		.481015
C01	209189P2_G	G	A.Conservative	1.196696	.996662	6277.1	109.795697	67.363797	647.934543		.481015
C01	210090P15_G	NOCALL	D.Low Probability	.492701	.176017	5515.6	5.406453	1.18471	610.340356		1.227963
C02	201322P9_G	G	A.Conservative	3.230403	.991842	6445.3	49.585792	31.110263	568.971661		.496311
C02	201694P4_G	G	A.Conservative	2.631002	.998532	5337.5	160.254164	81.629273	537.019961		.496311
C02	208825P7_G	G	A.Conservative	4.265094	.998202	7129.7	69.154714	49.357643	595.665933		.496311
C02	209189P2_G	G	A.Conservative	3.23201	.995173	6277.1	149.145697	90.672914	554.521378		.496311
C02	210090P15_G	NOCALL	D.Low Probability	1.75571	.206733	5515.6	6.651157	1.428431	554.930778		1.295667
C03	201322P9_G	G	A.Conservative	-.074762	.989526	6445.3	21.199931	18.302374	653.356817		.372102
C03	201694P4_G	G	A.Conservative	-.730696	.994771	5337.5	100.777868	71.605987	549.614895		.372102
C03	208825P7_G	G	A.Conservative	.602817	.998383	7129.7	36.212952	35.299737	669.968791		.372102
C03	209189P2_G	G	A.Conservative	-.068666	.994544	6277.1	96.823709	81.138805	640.510433		.372102
C03	210090P15_G	NOCALL	D.Low Probability	-.93834	.983791	5515.6	32.375246	9.36544	599.878984		.993534
C04	201322P9_G	G	A.Conservative	-.005936	.995482	6445.3	27.283568	18.741631	629.439263		.435009
C04	201694P4_G	G	A.Conservative	-.519298	.995998	5337.5	120.685727	67.320062	577.266816		.435009
C04	208825P7_G	G	A.Conservative	.318093	.998239	7129.7	44.950064	35.143311	696.096646		.435009
C04	209189P2_G	G	A.Conservative	-.001905	.994093	6277.1	112.26931	74.708959	613.23324		.435009
C04	210090P15_G	NOCALL	D.Low Probability	-.982769	.986669	5515.6	37.007041	9.958719	606.514278		1.058798
C05	201322P9_G	G	A.Conservative	-1.346719	.997683	6445.3	18.672503	19.925887	662.948916		.344536
C05	201694P4_G	G	A.Conservative	-1.671971	.992309	5337.5	83.76215	72.557729	567.645528		.344536
C05	208825P7_G	G	A.Conservative	-1.062326	.998757	7129.7	30.529893	36.920433	688.47427		.344536
C05	209189P2_G	G	A.Conservative	-1.343652	.994795	6277.1	90.817862	93.951567	645.490052		.344536
C05	210090P15_G	NOCALL	D.Low Probability	-2.406199	.989907	5515.6	22.805335	9.152231	601.304532		.751046
C06	201322P9_G	G	A.Conservative	-1.89879	.992809	6445.3	24.601676	20.426871	668.524888		.410763
C06	201694P4_G	G	A.Conservative	-1.747222	.996393	5337.5	104.139621	71.072163	587.172535		.410763
C06	208825P7_G	G	A.Conservative	-1.918449	.99956	7129.7	43.198198	40.471555	694.272265		.410763
C06	209189P2_G	G	A.Conservative	-1.897225	.99508	6277.1	110.010775	88.678531	650.577638		.410763
C06	210090P15_G	NOCALL	D.Low Probability	-2.572058	.990673	5515.6	36.382062	10.021692	609.135847		.998778
C07	201322P9_G	G	A.Conservative	.525139	.99658	6445.3	29.267531	22.890677	660.017504		.434937
C07	201694P4_G	G	A.Conservative	.156637	.995252	5337.5	103.060008	62.672088	531.943295		.434937
C07	208825P7_G	G	A.Conservative	1.490702	.998273	7129.7	39.905031	36.151074	598.15606		.434937
C07	209189P2_G	G	A.Conservative	.527565	.99644	6277.1	101.330567	76.37916	642.645215		.434937
C07	210090P15_G	NOCALL	D.Low Probability	-.368364	.993159	5515.6	68.53938	17.079737	576.81547		1.1104
C08	201322P9_G	G	A.Conservative	1.782214	.993907	6445.3	48.565885	31.080473	676.364533		.485689
C08	201694P4_G	G	A.Conservative	1.218233	.996097	5337.5	171.293599	90.570755	569.994502		.485689
C08	208825P7_G	G	A.Conservative	2.186707	.998649	7129.7	59.021818	42.607376	678.39413		.485689
C08	209189P2_G	G	A.Conservative	1.782179	.996987	6277.1	161.141177	100.160623	657.825996		.485689
C08	210090P15_G	NOCALL	D.Low Probability	.609884	.991806	5515.6	98.980025	20.820811	605.65573		1.240761
C09	201322P9_G	G	A.Conservative	-.824196	.995775	6445.3	12.735923	18.062225	646.394103		.331342
C09	201694P4_G	G	A.Conservative	-1.134774	.995739	5337.5	53.177623	63.121573	553.173839		.331342
C09	208825P7_G	G	A.Conservative	-.555072	.996709	7129.7	21.620395	34.012245	714.114136		.331342
C09	209189P2_G	G	A.Conservative	-.824583	.994431	6277.1	55.000653	75.992191	629.541159		.331342
C09	210090P15_G	NOCALL	I.Bad Spectrum	0	0	0	0	0	0		0
C10	201322P9_G	G	A.Conservative	.281778	.99356	6445.3	25.975925	20.740053	678.120013		.430891
C10	201694P4_G	G	A.Conservative	-.042932	.994948	5337.5	122.529734	80.760845	587.813219		.430891
C10	208825P7_G	G	A.Conservative	.672515	.998209	7129.7	44.309	39.829233	685.36278		.430891
C10	209189P2_G	G	A.Conservative	.29124	.995377	6277.1	112.714195	87.422594	661.826614		.430891
C10	210090P15_G	NOCALL	D.Low Probability	-.698172	.981941	5515.6	21.823184	6.501478	617.323109		1.036695
C11	201322P9_G	G	A.Conservative	-.522783	.998079	6445.3	38.674041	32.116063	633.770456		.384318
C11	201694P4_G	G	A.Conservative	-.994854	.997067	5337.5	67.106641	45.403369	550.181202		.384318
C11	208825P7_G	G	A.Conservative	-.139133	.997452	7129.7	47.139332	44.431631	682.855797		.384318
C11	209189P2_G	G	A.Conservative	-.519712	.996489	6277.1	91.648227	73.787395	616.051473		.384318
C11	210090P15_G	NOCALL	D.Low Probability	-2.020349	.987427	5515.6	25.921779	8.624238	591.96232		.888075
C12	201322P9_G	G	A.Conservative	-4.743568	.99839	6445.3	14.732455	16.436763	674.941723		.324916
C12	201694P4_G	G	A.Conservative	-4.649211	.997979	5337.5	67.698428	62.659406	589.310791		.324916
C12	208825P7_G	G	A.Conservative	-4.878302	.998134	7129.7	21.168106	27.155175	726.123728		.324916
C12	209189P2_G	G	A.Conservative	-4.743381	.995618	6277.1	65.195682	70.716179	660.044322		.324916
C12	210090P15_G	NOCALL	D.Low Probability	-5.073764	.990862	5515.6	21.263923	8.882358	596.251643		.731541
C13	201322P9_G	G	A.Conservative	1.953101	.993943	6445.3	34.884334	22.17305	578.557983		.462836
C13	201694P4_G	G	A.Conservative	1.556612	.997033	5337.5	151.878559	79.089967	557.402763		.462836
C13	208825P7_G	G	A.Conservative	2.759141	.997985	7129.7	53.848873	38.81021	572.848845		.462836
C13	209189P2_G	G	A.Conservative	1.955584	.99445	6277.1	144.072185	88.829614	562.33645		.462836
C13	210090P15_G	G	A.Conservative	1.560972	.992893	5515.6	30.867469	16.595284	576.959392		.462836
C14	201322P9_G	G	A.Conservative	2.908984	.989448	6445.3	36.713958	23.554724	612.968049		.508048
C14	201694P4_G	G	A.Conservative	2.200876	.99512	5337.5	161.454042	85.061674	539.697054		.508048
C14	208825P7_G	G	A.Conservative	3.51527	.998456	7129.7	66.032204	47.885748	638.026375		.508048
C14	209189P2_G	G	A.Conservative	2.906193	.99574	6277.1	169.707633	105.675682	594.755558		.508048
C14	210090P15_G	NOCALL	D.Low Probability	1.515456	.995364	5515.6	118.00419	23.602756	580.503519		1.295517
C15	201322P9_G	G	A.Conservative	1.722501	.995976	6445.3	34.877747	21.415889	625.56111		.449761
C15	201694P4_G	G	A.Conservative	1.198591	.996068	5337.5	136.047886	69.375997	566.990724		.449761
C15	208825P7_G	G	A.Conservative	2.106657	.997547	7129.7	47.938389	33.185931	658.178668		.449761
C15	209189P2_G	G	A.Conservative	1.721302	.99705	6277.1	126.203078	75.29897	608.554097		.449761
C15	210090P15_G	G	A.Conservative	1.204061	.995612	5515.6	36.93954	19.398461	595.41606		.449761
C16	201322P9_G	G	A.Conservative	.893526	.994879	6445.3	27.158989	21.980472	706.493001		.439111
C16	201694P4_G	G	A.Conservative	.432069	.996426	5337.5	104.761341	67.952481	595.430012		.439111
C16	208825P7_G	G	A.Conservative	1.268374	.998191	7129.7	50.108393	46.27295	691.461355		.439111
C16	209189P2_G	G	A.Conservative	.899699	.995179	6277.1	119.66212	93.717161	684.666342		.439111
C16	210090P15_G	NOCALL	D.Low Probability	-.087518	.987964	5515.6	37.056145	9.287876	606.490054		1.087014
C17	201322P9_G	G	A.Conservative	-1.010084	.993761	6445.3	22.34895	20.364561	600.605457		.378393
C17	201694P4_G	G	A.Conservative	-1.128149	.994319	5337.5	102.313112	76.689589	540.465912		.378393
C17	208825P7_G	G	A.Conservative	-.617976	.997629	7129.7	39.214688	40.294692	677.016918		.378393
C17	209189P2_G	G	A.Conservative	-1.006867	.99404	6277.1	106.282141	94.016634	584.312951		.378393
C17	210090P15_G	NOCALL	D.Low Probability	-1.862019	.983726	5515.6	24.798842	6.288197	590.690684		.990416
C18	201322P9_G	G	A.Conservative	-6.776091	.978645	6445.3	7.495277	9.863483	677.008995		.27187
C18	201694P4_G	G	A.Conservative	-6.419948	.994131	5337.5	37.530324	41.063632	574.060785		.27187
C18	208825P7_G	G	A.Conservative	-7.042039	.998054	7129.7	12.158007	19.230798	639.24772		.27187
C18	209189P2_G	G	A.Conservative	-6.762803	.995401	6277.1	32.461616	41.540881	660.621456		.27187
C18	210090P15_G	NOCALL	D.Low Probability	-6.113044	.578695	5515.6	7.582414	3.615615	600.077402		.669879
C19	201322P9_G	G	A.Conservative	1.846887	.989805	6445.3	23.341398	15.93474	613.210823		.464325
C19	201694P4_G	G	A.Conservative	1.395274	.995827	5337.5	117.25747	64.233294	578.429167		.464325
C19	208825P7_G	G	A.Conservative	2.662393	.998647	7129.7	45.671315	35.657799	634.872183		.464325
C19	209189P2_G	G	A.Conservative	1.847216	.994535	6277.1	115.966563	76.595323	596.701315		.464325
C19	210090P15_G	G	A.Conservative	1.305948	.993299	5515.6	41.699401	17.45153	580.86724		.686499
C20	201322P9_G	G	A.Conservative	2.762445	.99349	6445.3	50.804705	32.269183	606.872934		.478271
C20	201694P4_G	G	A.Conservative	2.081852	.994694	5337.5	184.237415	95.859239	546.668473		.478271
C20	208825P7_G	G	A.Conservative	3.612411	.998885	7129.7	77.373334	55.695215	656.094069		.478271
C20	209189P2_G	G	A.Conservative	2.764167	.996827	6277.1	186.754429	115.0699	590.16718		.478271
C20	210090P15_G	NOCALL	D.Low Probability	1.251975	.989172	5515.6	59.577315	12.202224	573.510282		1.364109
C21	201322P9_G	G	A.Conservative	2.072247	.996608	6445.3	35.74328	21.610497	624.347123		.464814
C21	201694P4_G	G	A.Conservative	1.809112	.995653	5337.5	144.471041	72.064507	558.389635		.464814
C21	208825P7_G	G	A.Conservative	2.470759	.999355	7129.7	58.912176	40.268331	679.867941		.464814
C21	209189P2_G	G	A.Conservative	2.072642	.995088	6277.1	138.417597	81.235715	606.466448		.464814
C21	210090P15_G	NOCALL	D.Low Probability	.813635	.994777	5515.6	126.515182	29.599321	596.497612		1.276249
C22	201322P9_G	G	A.Conservative	.212408	.995705	6445.3	26.666792	20.623129	668.37983		.423043
C22	201694P4_G	G	A.Conservative	-.427179	.993528	5337.5	105.883447	66.34511	554.734524		.423043
C22	208825P7_G	G	A.Conservative	.819338	.998478	7129.7	46.44578	40.84851	649.273776		.423043
C22	209189P2_G	G	A.Conservative	.207918	.9939	6277.1	113.154898	84.784786	647.096234		.423043
C22	210090P15_G	NOCALL	D.Low Probability	-.989985	.993556	5515.6	70.197594	16.523312	587.295249		1.051147
C23	201322P9_G	G	A.Conservative	-2.689319	.998245	6445.3	19.94216	19.757815	702.809182		.337049
C23	201694P4_G	G	A.Conservative	-2.974049	.998368	5337.5	57.595683	46.396775	585.665238		.337049
C23	208825P7_G	G	A.Conservative	-2.63508	.997054	7129.7	34.815661	39.142055	676.725435		.337049
C23	209189P2_G	G	A.Conservative	-2.604069	.996528	6277.1	56.696815	54.45242	685.578404		.337049
C23	210090P15_G	NOCALL	I.Bad Spectrum	0	0	0	0	0	0		0
C24	201322P9_G	G	B.Moderate	-5.838521	.88735	6445.3	14.56116	7.15205	543.990679		.739749
C24	201694P4_G	NOCALL	I.Bad Spectrum	0	0	0	0	0	0		0
C24	208825P7_G	NOCALL	I.Bad Spectrum	0	0	0	0	0	0		0
C24	209189P2_G	G	A.Conservative	-4.956545	.998459	6277.1	11.324598	11.190345	595.333733		.336906
C24	210090P15_G	NOCALL	I.Bad Spectrum	0	0	0	0	0	0		0
D01	201322P9_G	G	A.Conservative	.127709	.998348	6445.3	29.371066	16.765144	587.516235		.505695
D01	201694P4_G	G	A.Conservative	-.209604	.995735	5337.5	97.097935	43.964146	558.152019		.505695
D01	208825P7_G	G	A.Conservative	.24898	.997502	7129.7	42.218116	27.760961	634.983648		.505695
D01	209189P2_G	G	A.Conservative	.119718	.996672	6277.1	84.218573	46.418	567.9284		.505695
D01	210090P15_G	NOCALL	I.Bad Spectrum	0	0	0	0	0	0		0
D02	201322P9_G	G	A.Conservative	.64834	.992914	6445.3	26.052839	16.461861	646.818874		.463336
D02	201694P4_G	G	A.Conservative	.259076	.998161	5337.5	89.651269	45.486121	567.041747		.463336
D02	208825P7_G	G	A.Conservative	1.328498	.997489	7129.7	45.056287	32.604219	623.278485		.463336
D02	209189P2_G	G	A.Conservative	.641722	.994951	6277.1	100.344458	61.336054	624.687719		.463336
D02	210090P15_G	NOCALL	D.Low Probability	-.024824	.210116	5515.6	6.216787	1.447722	582.830359		1.20238
D03	201322P9_G	G	A.Conservative	.707876	.99577	6445.3	24.959274	19.249113	691.786168		.458005
D03	201694P4_G	G	A.Conservative	.495682	.998312	5337.5	83.00483	53.232655	552.548879		.458005
D03	208825P7_G	G	A.Conservative	1.028791	.997541	7129.7	41.047153	35.503228	659.124839		.458005
D03	209189P2_G	G	A.Conservative	.709541	.993673	6277.1	86.169212	64.622568	669.38153		.458005
D03	210090P15_G	NOCALL	D.Low Probability	-.445941	.984485	5515.6	34.840036	8.909176	563.931252		1.094318
D04	201322P9_G	G	A.Conservative	-.413851	.997756	6445.3	21.980494	19.135704	684.425345		.392172
D04	201694P4_G	G	A.Conservative	-.779016	.99599	5337.5	95.633702	66.274464	553.387413		.392172
D04	208825P7_G	G	A.Conservative	-.18855	.998527	7129.7	36.940856	36.838789	749.520407		.392172
D04	209189P2_G	G	A.Conservative	-.407461	.995339	6277.1	103.154202	86.815584	662.744592		.392172
D04	210090P15_G	NOCALL	D.Low Probability	-1.623967	.990803	5515.6	47.146667	15.979919	588.659836		.90349
D05	201322P9_G	G	A.Conservative	-1.59664	.997182	6445.3	20.062779	19.581006	644.352628		.356301
D05	201694P4_G	G	A.Conservative	-1.813487	.995946	5337.5	94.201817	75.757668	585.981121		.356301
D05	208825P7_G	G	A.Conservative	-1.584755	.998027	7129.7	26.088471	28.68369	612.142019		.356301
D05	209189P2_G	G	A.Conservative	-1.594571	.996064	6277.1	84.23681	79.847144	629.265286		.356301
D05	210090P15_G	NOCALL	D.Low Probability	-2.336035	.387408	5515.6	6.101235	2.473205	592.122864		.738853
D06	201322P9_G	G	A.Conservative	-3.354073	.994217	6445.3	16.180443	14.739111	641.466498		.363333
D06	201694P4_G	G	A.Conservative	-3.23822	.995746	5337.5	81.578076	61.395232	574.29572		.363333
D06	208825P7_G	G	A.Conservative	-3.321748	.99774	7129.7	24.851675	25.503387	672.210654		.363333
D06	209189P2_G	G	A.Conservative	-3.343012	.997354	6277.1	82.199218	72.736164	624.579859		.363333
D06	210090P15_G	NOCALL	D.Low Probability	-3.77635	.985613	5515.6	25.14163	7.647821	579.08181		.880548
D07	201322P9_G	G	A.Conservative	.466959	.997281	6445.3	34.964502	23.287676	665.390175		.519541
D07	201694P4_G	G	A.Conservative	.15855	.995176	5337.5	116.405513	62.084959	568.671191		.519541
D07	208825P7_G	G	A.Conservative	.291115	.998164	7129.7	54.907918	41.761514	697.612171		.519541
D07	209189P2_G	G	A.Conservative	.464223	.995936	6277.1	115.168093	74.215346	649.286052		.519541
D07	210090P15_G	NOCALL	D.Low Probability	-.150105	.984605	5515.6	48.794656	10.955719	580.258754		1.252248
D08	201322P9_G	G	A.Conservative	-1.910678	.997534	6445.3	11.16544	11.32676	640.612691		.346213
D08	201694P4_G	G	A.Conservative	-2.260817	.995628	5337.5	62.791547	50.124391	576.231963		.346213
D08	208825P7_G	G	A.Conservative	-1.984943	.99917	7129.7	18.769439	21.909164	739.510674		.346213
D08	209189P2_G	G	A.Conservative	-1.904268	.994701	6277.1	50.926317	49.872887	626.171189		.346213
D08	210090P15_G	NOCALL	D.Low Probability	-1.985395	.987238	5515.6	30.282724	9.048436	614.296805		.910568
D09	201322P9_G	G	A.Conservative	.649223	.995098	6445.3	19.585057	14.088408	697.592535		.475042
D09	201694P4_G	G	A.Conservative	.137206	.997122	5337.5	107.239507	62.90016	608.827634		.475042
D09	208825P7_G	G	A.Conservative	1.615827	.999816	7129.7	36.003816	29.340547	676.27632		.475042
D09	209189P2_G	G	A.Conservative	.657468	.994973	6277.1	98.003684	68.369529	680.22421		.475042
D09	210090P15_G	NOCALL	D.Low Probability	-.472762	.984838	5515.6	34.281528	7.991194	628.599938		1.188202
D10	201322P9_G	G	A.Conservative	-2.378075	.996774	6445.3	10.687038	11.32582	651.882877		.332092
D10	201694P4_G	G	A.Conservative	-2.72183	.995016	5337.5	57.960102	49.661098	566.666828		.332092
D10	208825P7_G	G	A.Conservative	-2.532291	.997999	7129.7	18.506883	22.287048	637.035962		.332092
D10	209189P2_G	G	A.Conservative	-2.375159	.996243	6277.1	50.847444	52.20563	631.90968		.332092
D10	210090P15_G	NOCALL	D.Low Probability	-2.587948	.988351	5515.6	20.62578	7.730507	572.49044		.830589
D11	201322P9_G	G	A.Conservative	-4.204095	.996321	6445.3	16.466241	19.180282	612.973446		.338956
D11	201694P4_G	G	A.Conservative	-4.228178	.997494	5337.5	71.627178	69.502782	552.439552		.338956
D11	208825P7_G	G	A.Conservative	-4.922441	.998108	7129.7	19.724888	29.368575	743.056995		.338956
D11	209189P2_G	G	A.Conservative	-4.199464	.992494	6277.1	59.244061	67.134124	597.431072		.338956
D11	210090P15_G	NOCALL	D.Low Probability	-4.126705	.996037	5515.6	53.205596	18.099486	609.695892		.867733
D12	201322P9_G	G	A.Conservative	-2.271169	.998025	6445.3	19.399551	19.636209	590.6387		.350688
D12	201694P4_G	G	A.Conservative	-1.889099	.9966	5337.5	72.59566	61.621389	528.155681		.350688
D12	208825P7_G	G	A.Conservative	-2.499069	.999036	7129.7	32.277884	36.481489	684.076909		.350688
D12	209189P2_G	G	A.Conservative	-2.2642	.99407	6277.1	64.317252	63.378937	576.297686		.350688
D12	210090P15_G	G	A.Conservative	-1.882954	.991876	5515.6	14.290473	12.479353	553.694021		.350688
D13	201322P9_G	G	A.Conservative	.829185	.994905	6445.3	36.829056	23.249726	633.538596		.494364
D13	201694P4_G	G	A.Conservative	.371973	.996424	5337.5	134.538138	69.014746	597.476311		.494364
D13	208825P7_G	G	A.Conservative	1.170849	.997063	7129.7	55.26657	39.67336	636.600101		.494364
D13	209189P2_G	G	A.Conservative	.834981	.995246	6277.1	127.579328	78.049889	624.87851		.494364
D13	210090P15_G	NOCALL	D.Low Probability	.131434	.990697	5515.6	77.808468	16.593533	599.277361		1.224946
D14	201322P9_G	G	A.Conservative	1.865001	.992055	6445.3	28.186473	17.763658	601.233662		.444337
D14	201694P4_G	G	A.Conservative	1.354523	.995275	5337.5	115.131856	59.222187	550.802827		.444337
D14	208825P7_G	G	A.Conservative	2.450591	.998154	7129.7	42.147786	30.202245	576.675464		.444337
D14	209189P2_G	G	A.Conservative	1.864527	.997553	6277.1	103.146066	63.016981	585.244148		.444337
D14	210090P15_G	NOCALL	D.Low Probability	.883115	.979995	5515.6	32.767345	7.137062	587.539448		1.200814
D15	201322P9_G	G	A.Conservative	2.81259	.997051	6445.3	35.138061	22.802359	616.945462		.465214
D15	201694P4_G	G	A.Conservative	2.275389	.994203	5337.5	142.583308	75.181479	541.237033		.465214
D15	208825P7_G	G	A.Conservative	3.457816	.998555	7129.7	50.380976	37.204458	629.346864		.465214
D15	209189P2_G	G	A.Conservative	2.813384	.997293	6277.1	125.454603	78.888179	600.401452		.465214
D15	210090P15_G	NOCALL	D.Low Probability	1.070801	.989869	5515.6	56.984438	13.427763	558.834379		1.260096
D16	201322P9_G	G	A.Conservative	-2.837972	.997704	6445.3	17.479304	21.174941	672.795347		.329313
D16	201694P4_G	G	A.Conservative	-2.788705	.994513	5337.5	71.4762	71.547979	562.30275		.329313
D16	208825P7_G	G	A.Conservative	-2.845468	.998873	7129.7	24.225521	32.904449	725.608595		.329313
D16	209189P2_G	G	A.Conservative	-2.83645	.997907	6277.1	68.22283	80.332265	654.308188		.329313
D16	210090P15_G	NOCALL	D.Low Probability	-2.727575	.985559	5515.6	22.300149	9.007647	589.276099		.803991
D17	201322P9_G	G	A.Conservative	-4.429015	.997481	6445.3	11.197737	13.228983	660.009234		.336095
D17	201694P4_G	G	A.Conservative	-4.467422	.995884	5337.5	59.143912	56.431404	596.170084		.336095
D17	208825P7_G	G	A.Conservative	-4.555331	.999115	7129.7	20.18443	27.020281	706.437493		.336095
D17	209189P2_G	G	A.Conservative	-4.425889	.997833	6277.1	55.953256	64.0583	642.038773		.336095
D17	210090P15_G	NOCALL	D.Low Probability	-4.597626	.986329	5515.6	18.570805	7.855959	610.815391		.727987
D18	201322P9_G	G	A.Conservative	-6.420111	.867115	6445.3	6.924869	8.693989	660.59758		.299327
D18	201694P4_G	G	A.Conservative	-6.10889	.99551	5337.5	38.094465	39.827184	633.483342		.299327
D18	208825P7_G	G	A.Conservative	-6.884589	.999093	7129.7	13.177216	22.884682	690.546369		.299327
D18	209189P2_G	G	A.Conservative	-6.414916	.991221	6277.1	32.682969	39.915741	637.923526		.299327
D18	210090P15_G	NOCALL	I.Bad Spectrum	0	0	0	0	0	0		0
D19	201322P9_G	G	A.Conservative	1.347543	.996157	6445.3	38.502897	23.286766	603.506784		.527467
D19	201694P4_G	G	A.Conservative	.7952	.995526	5337.5	168.287433	83.238302	544.114506		.527467
D19	208825P7_G	G	A.Conservative	1.853604	.998801	7129.7	64.304617	44.055087	631.505108		.527467
D19	209189P2_G	G	A.Conservative	1.353245	.995993	6277.1	153.230232	89.894626	587.990324		.527467
D19	210090P15_G	NOCALL	D.Low Probability	-.126112	.98959	5515.6	87.904747	18.238458	593.96517		1.414344
D20	201322P9_G	G	A.Conservative	.700767	.997076	6445.3	27.837608	17.433032	648.169428		.467974
D20	201694P4_G	G	A.Conservative	.146642	.995686	5337.5	139.818294	71.67335	559.744904		.467974
D20	208825P7_G	G	A.Conservative	1.483613	.999665	7129.7	46.438405	32.989072	626.120211		.467974
D20	209189P2_G	G	A.Conservative	.701461	.996333	6277.1	121.79712	73.980312	627.752322		.467974
D20	210090P15_G	NOCALL	D.Low Probability	.475121	.391534	5515.6	10.713382	2.526565	585.596165		1.210519
D21	201322P9_G	G	A.Conservative	-1.063568	.998026	6445.3	11.747094	10.932367	643.131081		.376423
D21	201694P4_G	G	A.Conservative	-1.584486	.994891	5337.5	34.895559	26.664462	574.484184		.376423
D21	208825P7_G	G	A.Conservative	-.539768	.997418	7129.7	9.019257	15.690788	610.989297		.376423
D21	209189P2_G	G	A.Conservative	-1.085792	.998269	6277.1	53.618481	48.432437	637.373093		.376423
D21	210090P15_G	NOCALL	D.Low Probability	-2.132283	.701361	5515.6	12.498376	4.315907	580.88546		.844725
D22	201322P9_G	G	A.Conservative	-2.503801	.998613	6445.3	17.278957	21.1525	696.189483		.314018
D22	201694P4_G	G	A.Conservative	-2.656655	.991592	5337.5	61.82321	62.694401	575.390532		.314018
D22	208825P7_G	G	A.Conservative	-2.376657	.999211	7129.7	23.951011	32.870261	677.55989		.314018
D22	209189P2_G	G	A.Conservative	-2.497778	.996029	6277.1	60.074402	71.495099	677.296892		.314018
D22	210090P15_G	NOCALL	D.Low Probability	-3.59642	.989931	5515.6	25.392159	9.990273	568.619865		.794404
D23	201322P9_G	G	A.Conservative	-4.728773	.997857	6445.3	10.946399	14.521461	698.666582		.295705
D23	201694P4_G	G	A.Conservative	-4.341573	.996372	5337.5	21.286102	22.563919	585.394522		.295705
D23	208825P7_G	G	A.Conservative	-4.671329	.998896	7129.7	19.927462	36.234576	803.31377		.295705
D23	209189P2_G	G	A.Conservative	-4.377752	.994469	6277.1	15.822827	20.312198	702.120487		.295705
D23	210090P15_G	NOCALL	I.Bad Spectrum	0	0	0	0	0	0		0
D24	201322P9_G	G	B.Moderate	-7.887273	.987289	6445.3	11.804953	7.95593	641.247279		.607513
D24	201694P4_G	NOCALL	I.Bad Spectrum	0	0	0	0	0	0		0
D24	208825P7_G	NOCALL	I.Bad Spectrum	0	0	0	0	0	0		0
D24	209189P2_G	G	A.Conservative	-7.589867	.997304	6277.1	10.465018	10.287539	653.552688		.361962
D24	210090P15_G	NOCALL	D.Low Probability	-7.188297	.470497	5515.6	4.987288	2.886783	512.563505		.607513
E01	201322P9_G	G	A.Conservative	1.356382	.993925	6445.3	16.588084	13.965807	585.835436		.407855
E01	201694P4_G	G	A.Conservative	1.042921	.992831	5337.5	23.677055	16.4377	508.864708		.407855
E01	208825P7_G	G	A.Conservative	2.0162	.998627	7129.7	28.364227	26.900633	622.276138		.407855
E01	209189P2_G	G	A.Conservative	1.356841	.996403	6277.1	73.738668	60.298272	565.447257		.407855
E01	210090P15_G	G	A.Conservative	1.125373	.998624	5515.6	22.833735	16.356012	505.936657		.407855
E02	201322P9_G	G	A.Conservative	1.014656	.993709	6445.3	34.320165	24.979172	627.669623		.450672
E02	201694P4_G	G	A.Conservative	.636467	.99642	5337.5	120.353388	69.948233	581.080434		.450672
E02	208825P7_G	G	A.Conservative	1.607123	.99882	7129.7	48.469932	40.393177	634.692117		.450672
E02	209189P2_G	G	A.Conservative	1.014845	.995211	6277.1	123.254251	86.729708	610.524488		.450672
E02	210090P15_G	NOCALL	D.Low Probability	.539349	.991425	5515.6	58.153258	13.113784	602.881844		1.263344
E03	201322P9_G	G	A.Conservative	1.167793	.994519	6445.3	25.012436	17.417082	670.432082		.412602
E03	201694P4_G	G	A.Conservative	.779058	.996108	5337.5	113.172522	63.450861	547.560725		.412602
E03	208825P7_G	G	A.Conservative	1.901798	.999261	7129.7	38.822268	30.921081	678.010838		.412602
E03	209189P2_G	G	A.Conservative	1.163907	.994586	6277.1	108.184109	72.900473	655.461859		.412602
E03	210090P15_G	NOCALL	D.Low Probability	.097541	.992158	5515.6	71.422661	17.644994	588.846836		.992023
E04	201322P9_G	G	A.Conservative	2.071363	.993568	6445.3	42.082601	24.750463	611.618931		.447198
E04	201694P4_G	G	A.Conservative	1.804292	.995854	5337.5	153.427745	74.329945	549.028367		.447198
E04	208825P7_G	G	A.Conservative	2.632002	.999114	7129.7	58.072917	38.685923	631.246692		.447198
E04	209189P2_G	G	A.Conservative	2.072463	.995891	6277.1	153.324671	87.503696	595.986985		.447198
E04	210090P15_G	NOCALL	D.Low Probability	1.158953	.250884	5515.6	6.980384	1.692379	590.667851		1.193945
E05	201322P9_G	G	A.Conservative	-.185202	.996938	6445.3	28.718019	21.915152	674.941522		.380854
E05	201694P4_G	G	A.Conservative	-.358367	.998019	5337.5	118.347704	73.381548	565.024732		.380854
E05	208825P7_G	G	A.Conservative	.129766	.998529	7129.7	42.371065	36.821331	686.002353		.380854
E05	209189P2_G	G	A.Conservative	-.1863	.994883	6277.1	119.967568	88.703001	655.372345		.380854
E05	210090P15_G	NOCALL	D.Low Probability	-1.195393	.99336	5515.6	52.751022	15.079733	608.699683		.928307
E06	201322P9_G	G	A.Conservative	-4.951602	.996401	6445.3	10.63558	13.519035	664.230385		.305443
E06	201694P4_G	G	A.Conservative	-4.867459	.997445	5337.5	48.342934	48.851429	580.168513		.305443
E06	208825P7_G	G	A.Conservative	-5.245248	.998966	7129.7	15.494941	22.989578	719.260137		.305443
E06	209189P2_G	G	A.Conservative	-4.942094	.99445	6277.1	43.483265	53.449931	646.144568		.305443
E06	210090P15_G	NOCALL	D.Low Probability	-4.976748	.404994	5515.6	3.493237	2.540026	583.762108		.425914
E07	201322P9_G	G	A.Conservative	2.65747	.996689	6445.3	30.009377	19.471388	623.963033		.473087
E07	201694P4_G	G	A.Conservative	2.134371	.998702	5337.5	132.379641	68.443368	552.875318		.473087
E07	208825P7_G	G	A.Conservative	2.980569	.998365	7129.7	49.803194	37.099102	653.588182		.473087
E07	209189P2_G	G	A.Conservative	2.659907	.994715	6277.1	121.942239	76.471773	607.483178		.473087
E07	210090P15_G	NOCALL	D.Low Probability	1.100531	.337149	5515.6	10.047122	2.1453	579.934679		1.157042
E08	201322P9_G	G	A.Conservative	.419314	.994032	6445.3	52.228218	28.157838	738.644461		.620321
E08	201694P4_G	G	A.Conservative	.126075	.997667	5337.5	115.926223	70.961648	623.712658		.423867
E08	208825P7_G	G	A.Conservative	1.386635	.999123	7129.7	43.465289	37.168476	681.483388		.423867
E08	209189P2_G	G	A.Conservative	.677431	.996051	6277.1	134.093419	97.832648	732.476051		.423867
E08	210090P15_G	NOCALL	D.Low Probability	-.069498	.357517	5515.6	8.461487	2.254778	639.035853		1.068939
E09	201322P9_G	G	A.Conservative	1.854733	.996019	6445.3	35.358377	22.586955	672.817979		.450549
E09	201694P4_G	G	A.Conservative	1.192592	.995652	5337.5	141.31007	73.714393	573.939326		.450549
E09	208825P7_G	G	A.Conservative	2.452834	.999403	7129.7	47.905573	34.769822	686.837552		.450549
E09	209189P2_G	G	A.Conservative	1.854133	.997429	6277.1	125.376265	77.651457	655.085585		.450549
E09	210090P15_G	NOCALL	D.Low Probability	.454728	.992843	5515.6	86.672972	19.314361	604.353584		1.19718
E10	201322P9_G	G	A.Conservative	2.080927	.988064	6445.3	37.380048	21.513218	630.934211		.50102
E10	201694P4_G	G	A.Conservative	1.787339	.994787	5337.5	157.378056	75.037995	558.734103		.50102
E10	208825P7_G	G	A.Conservative	2.480704	.998232	7129.7	60.171749	39.05303	624.25179		.50102
E10	209189P2_G	G	A.Conservative	2.085116	.995231	6277.1	166.601184	93.132157	614.518212		.50102
E10	210090P15_G	NOCALL	D.Low Probability	.960952	.985899	5515.6	43.064993	9.223576	588.928352		1.14773
E11	201322P9_G	G	A.Conservative	.323656	.995725	6445.3	22.187223	19.366375	689.234751		.428411
E11	201694P4_G	G	A.Conservative	.305024	.993143	5337.5	64.169252	44.58536	573.212923		.428411
E11	208825P7_G	G	A.Conservative	.576876	.997941	7129.7	34.222763	34.133395	724.57192		.428411
E11	209189P2_G	G	A.Conservative	.319862	.996618	6277.1	68.269223	57.62409	669.489597		.428411
E11	210090P15_G	NOCALL	D.Low Probability	-.988827	.885084	5515.6	18.93631	5.415068	546.93706		1.027217
E12	201322P9_G	G	A.Conservative	-5.13393	.994629	6445.3	15.201892	14.475821	710.399319		.323312
E12	201694P4_G	G	A.Conservative	-4.60629	.995531	5337.5	62.520066	49.001635	574.422867		.323312
E12	208825P7_G	G	A.Conservative	-5.523284	.999201	7129.7	19.268051	27.96149	731.789325		.323312
E12	209189P2_G	G	A.Conservative	-5.127929	.996652	6277.1	54.329962	50.213492	697.774039		.323312
E12	210090P15_G	NOCALL	D.Low Probability	-5.044027	.990794	5515.6	16.61347	8.119292	612.792867		.673021
E13	201322P9_G	G	A.Conservative	1.14389	.994026	6445.3	29.921344	19.778	646.916473		.489395
E13	201694P4_G	G	A.Conservative	.685481	.997973	5337.5	114.324638	60.462795	558.478477		.489395
E13	208825P7_G	G	A.Conservative	2.046159	.998684	7129.7	48.922028	37.012467	669.427433		.489395
E13	209189P2_G	G	A.Conservative	1.277049	.995945	6277.1	63.235959	40.428431	614.933335		.489395
E13	210090P15_G	NOCALL	D.Low Probability	.28959	.384569	5515.6	7.764846	2.479837	603.290066		1.107948
E14	201322P9_G	G	A.Conservative	1.529306	.998209	6445.3	18.622222	17.851709	709.312742		.462288
E14	201694P4_G	G	A.Conservative	1.265431	.993981	5337.5	89.888884	70.906396	585.200005		.462288
E14	208825P7_G	G	A.Conservative	1.642954	.998618	7129.7	32.77051	35.179507	713.444719		.462288
E14	209189P2_G	G	A.Conservative	1.529814	.997717	6277.1	84.15584	78.40212	688.883635		.462288
E14	210090P15_G	NOCALL	D.Low Probability	1.144638	.287995	5515.6	8.00058	1.847374	595.089695		1.082139
E15	201322P9_G	G	A.Conservative	2.087923	.990043	6445.3	35.338912	21.903738	621.095948		.471344
E15	201694P4_G	G	A.Conservative	1.505498	.996824	5337.5	156.965144	79.161297	566.014157		.471344
E15	208825P7_G	G	A.Conservative	2.857035	.998651	7129.7	64.482148	45.465877	688.655395		.471344
E15	209189P2_G	G	A.Conservative	2.084218	.994409	6277.1	162.941832	97.857859	602.649572		.471344
E15	210090P15_G	NOCALL	D.Low Probability	.61224	.993896	5515.6	113.696641	25.108697	593.818075		1.266243
E16	201322P9_G	G	A.Conservative	.764774	.992545	6445.3	29.399624	25.716845	647.795941		.429566
E16	201694P4_G	G	A.Conservative	.449391	.995273	5337.5	137.227398	100.689912	575.155269		.429566
E16	208825P7_G	G	A.Conservative	1.700017	.999682	7129.7	46.271864	45.142157	650.494123		.429566
E16	209189P2_G	G	A.Conservative	.768508	.995654	6277.1	128.998598	109.8738	630.747292		.429566
E16	210090P15_G	NOCALL	D.Low Probability	.016804	.986146	5515.6	46.129835	11.590285	594.044521		1.128467
E17	201322P9_G	G	A.Conservative	-.666417	.998703	6445.3	21.054449	15.525541	623.957321		.45163
E17	201694P4_G	G	A.Conservative	-.968833	.992831	5337.5	107.472596	64.586986	537.813157		.45163
E17	208825P7_G	G	A.Conservative	-.446402	.99825	7129.7	35.981057	30.076652	607.887408		.45163
E17	209189P2_G	G	A.Conservative	-.669367	.994047	6277.1	108.347682	77.472066	605.767349		.45163
E17	210090P15_G	NOCALL	D.Low Probability	-1.864429	.262074	5515.6	5.182678	1.763646	572.529116		.931466
E18	201322P9_G	G	A.Conservative	-5.545244	.997724	6445.3	14.297212	18.09265	673.88281		.295598
E18	201694P4_G	G	A.Conservative	-5.627896	.995712	5337.5	53.419248	56.735499	585.932961		.295598
E18	208825P7_G	G	A.Conservative	-5.983046	.999465	7129.7	19.9381	28.822922	685.463116		.295598
E18	209189P2_G	G	A.Conservative	-5.540079	.996663	6277.1	56.580222	69.724569	655.51336		.295598
E18	210090P15_G	NOCALL	D.Low Probability	-5.546739	.995338	5515.6	35.507043	14.851292	601.236315		.726317
E19	201322P9_G	G	A.Conservative	1.007039	.996319	6445.3	28.374459	22.913014	591.409365		.42845
E19	201694P4_G	G	A.Conservative	.67738	.994044	5337.5	99.098796	65.605124	533.387759		.42845
E19	208825P7_G	G	A.Conservative	1.176028	.997984	7129.7	50.615612	46.163082	626.041386		.42845
E19	209189P2_G	G	A.Conservative	1.013584	.995039	6277.1	96.349543	75.498232	575.35773		.42845
E19	210090P15_G	NOCALL	D.Low Probability	-.141021	.980089	5515.6	28.981496	7.670095	578.214147		1.009304
E20	201322P9_G	NOCALL	D.Low Probability	-.02367	.995891	6445.3	90.632251	27.650769	670.250605		1.078475
E20	201694P4_G	G	A.Conservative	-.121102	.993513	5337.5	105.186296	74.01671	582.119412		.39974
E20	208825P7_G	G	A.Conservative	1.371255	.999583	7129.7	38.787416	37.78778	657.05835		.39974
E20	209189P2_G	G	A.Conservative	.604986	.995322	6277.1	132.817251	110.942957	676.922381		.39974
E20	210090P15_G	NOCALL	D.Low Probability	-.591788	.988937	5515.6	37.376041	9.680343	601.484555		1.078475
E21	201322P9_G	G	A.Conservative	.872986	.994178	6445.3	40.705883	30.545385	649.976001		.467738
E21	201694P4_G	G	A.Conservative	.470032	.995533	5337.5	159.878162	98.350864	586.766565		.467738
E21	208825P7_G	G	A.Conservative	1.227121	.997434	7129.7	54.3287	46.041618	640.036994		.467738
E21	209189P2_G	G	A.Conservative	.873579	.995617	6277.1	145.308987	105.827734	633.571784		.467738
E21	210090P15_G	NOCALL	D.Low Probability	.523316	.193583	5515.6	5.859588	1.326325	603.562916		1.238172
E22	201322P9_G	G	A.Conservative	.744602	.994283	6445.3	30.806695	22.541252	651.830461		.457841
E22	201694P4_G	G	A.Conservative	.534272	.997081	5337.5	126.949636	76.863344	559.184725		.457841
E22	208825P7_G	G	A.Conservative	1.389298	.998367	7129.7	48.409362	39.865664	668.163891		.457841
E22	209189P2_G	G	A.Conservative	.748948	.995719	6277.1	120.225874	85.47427	638.481699		.457841
E22	210090P15_G	NOCALL	D.Low Probability	.384442	.991406	5515.6	63.384514	14.467439	596.109673		1.243257
E23	201322P9_G	G	A.Conservative	-1.539008	.997342	6445.3	33.407063	27.116542	647.893545		.418127
E23	201694P4_G	G	A.Conservative	-1.680246	.998537	5337.5	102.575142	68.984481	561.804135		.418127
E23	208825P7_G	G	A.Conservative	-1.615236	.998535	7129.7	51.726745	47.202958	660.455642		.418127
E23	209189P2_G	G	A.Conservative	-1.518145	.995973	6277.1	105.64609	83.338301	635.490718		.418127
E23	210090P15_G	NOCALL	D.Low Probability	-2.163265	.377035	5515.6	6.979011	2.42576	570.196416		.756216
E24	201322P9_G	G	A.Conservative	-3.496796	.996477	6445.3	11.89689	17.079143	591.379375		.268709
E24	201694P4_G	NOCALL	D.Low Probability	-4.618587	.471303	5337.5	6.112493	2.917705	463.478061		.623089
E24	208825P7_G	NOCALL	I.Bad Spectrum	0	0	0	0	0	0		0
E24	209189P2_G	G	A.Conservative	-3.534754	.995692	6277.1	10.00046	13.930262	568.120539		.268709
E24	210090P15_G	NOCALL	D.Low Probability	-4.454514	.616094	5515.6	7.603985	3.752404	466.664239		.623089
F01	201322P9_G	G	A.Conservative	.838558	.99691	6445.3	43.992935	28.119022	645.260014		.498202
F01	201694P4_G	G	A.Conservative	.802996	.995158	5337.5	143.830035	75.720965	533.139057		.498202
F01	208825P7_G	G	A.Conservative	1.125396	.997837	7129.7	56.204635	40.565405	654.534903		.498202
F01	209189P2_G	G	A.Conservative	.845128	.996875	6277.1	132.722217	82.364374	627.446165		.498202
F01	210090P15_G	NOCALL	D.Low Probability	-.224148	.992118	5515.6	57.698797	13.659076	599.077959		1.167111
F02	201322P9_G	G	A.Conservative	1.681025	.995671	6445.3	38.318505	25.779018	652.700926		.450499
F02	201694P4_G	G	A.Conservative	.755354	.996322	5337.5	85.277686	46.91152	579.005537		.450499
F02	208825P7_G	G	A.Conservative	2.411512	.999349	7129.7	59.152689	45.137806	689.799662		.450499
F02	209189P2_G	G	A.Conservative	1.692458	.997781	6277.1	96.318878	62.84603	638.371219		.450499
F02	210090P15_G	NOCALL	D.Low Probability	.183727	.270422	5515.6	7.402726	1.735535	591.888721		1.080534
F03	201322P9_G	G	A.Conservative	1.607434	.99174	6445.3	34.009657	19.447974	608.368776		.464237
F03	201694P4_G	G	A.Conservative	1.042638	.997116	5337.5	136.420696	63.621517	537.291173		.464237
F03	208825P7_G	G	A.Conservative	2.190194	.998761	7129.7	45.729706	29.769771	641.145822		.464237
F03	209189P2_G	G	A.Conservative	1.609582	.996404	6277.1	124.079873	68.770373	592.072886		.464237
F03	210090P15_G	NOCALL	D.Low Probability	.208119	.990262	5515.6	80.511492	17.857074	569.674738		1.153361
F04	201322P9_G	G	A.Conservative	.641212	.99632	6445.3	26.192543	21.926907	706.924676		.419928
F04	201694P4_G	G	A.Conservative	.102065	.997367	5337.5	95.489848	66.601434	577.802132		.419928
F04	208825P7_G	G	A.Conservative	1.234738	.997936	7129.7	38.352777	35.976091	619.755924		.419928
F04	209189P2_G	G	A.Conservative	.642664	.99723	6277.1	89.575501	72.938549	688.35459		.419928
F04	210090P15_G	NOCALL	D.Low Probability	-.745774	.988047	5515.6	49.468036	14.562202	610.721568		1.032875
F05	201322P9_G	G	A.Conservative	1.790192	.993747	6445.3	26.736185	20.140151	669.343744		.463165
F05	201694P4_G	G	A.Conservative	1.377628	.993745	5337.5	99.188982	61.156761	569.220186		.463165
F05	208825P7_G	G	A.Conservative	2.144673	.999043	7129.7	44.922475	38.251516	677.376067		.463165
F05	209189P2_G	G	A.Conservative	1.790931	.993919	6277.1	117.713772	86.041952	650.32326		.463165
F05	210090P15_G	NOCALL	D.Low Probability	.460599	.93512	5515.6	23.637914	5.701206	597.455511		1.159577
F06	201322P9_G	G	A.Conservative	-3.130259	.997356	6445.3	12.612969	10.776598	675.028621		.36045
F06	201694P4_G	G	A.Conservative	-3.083776	.996272	5337.5	61.919127	43.618981	555.410641		.36045
F06	208825P7_G	G	A.Conservative	-2.835439	.999515	7129.7	19.655901	21.358141	684.347891		.36045
F06	209189P2_G	G	A.Conservative	-3.13032	.992861	6277.1	64.577988	53.565441	654.23539		.36045
F06	210090P15_G	NOCALL	D.Low Probability	-3.84516	.986811	5515.6	24.054836	8.625505	611.384501		.842379
F07	201322P9_G	G	A.Conservative	.422781	.996044	6445.3	27.553182	18.641162	676.89344		.410722
F07	201694P4_G	G	A.Conservative	-.112909	.993994	5337.5	132.769912	72.713428	565.114481		.410722
F07	208825P7_G	G	A.Conservative	.762372	.998481	7129.7	45.425613	35.081633	695.12416		.410722
F07	209189P2_G	G	A.Conservative	.418946	.995068	6277.1	130.933774	85.779364	658.765326		.410722
F07	210090P15_G	NOCALL	D.Low Probability	-.751873	.975832	5515.6	28.564935	7.143779	587.251574		1.113602
F08	201322P9_G	G	A.Conservative	1.935597	.993498	6445.3	24.316526	19.43558	653.857351		.419139
F08	201694P4_G	G	A.Conservative	1.580555	.997396	5337.5	120.09917	79.307031	581.724336		.419139
F08	208825P7_G	G	A.Conservative	2.641224	.998419	7129.7	42.386575	38.158733	649.399181		.419139
F08	209189P2_G	G	A.Conservative	1.936869	.994235	6277.1	114.852681	89.176409	636.719755		.419139
F08	210090P15_G	G	A.Conservative	1.580025	.995932	5515.6	28.433025	19.361722	605.373456		.419139
F09	201322P9_G	G	A.Conservative	.834271	.994457	6445.3	26.781414	18.174219	685.443491		.424527
F09	201694P4_G	G	A.Conservative	.319481	.994328	5337.5	117.800625	65.836996	599.006098		.424527
F09	208825P7_G	G	A.Conservative	1.264526	.998056	7129.7	40.896156	31.398553	622.588524		.424527
F09	209189P2_G	G	A.Conservative	.836213	.996531	6277.1	110.603101	72.855347	666.870306		.424527
F09	210090P15_G	NOCALL	D.Low Probability	.06238	.297882	5515.6	8.919987	1.959181	629.925877		1.121003
F10	201322P9_G	G	A.Conservative	.73891	.997024	6445.3	26.072497	20.064936	675.18213		.454522
F10	201694P4_G	G	A.Conservative	.113636	.99351	5337.5	121.261768	77.444922	563.043847		.454522
F10	208825P7_G	G	A.Conservative	1.027945	.998058	7129.7	45.229217	39.080971	659.206492		.454522
F10	209189P2_G	G	A.Conservative	.735988	.994513	6277.1	131.019478	98.022064	655.670871		.454522
F10	210090P15_G	NOCALL	D.Low Probability	-.825003	.35861	5515.6	8.652556	2.293037	575.580951		1.091864
F11	201322P9_G	G	A.Conservative	.742677	.99672	6445.3	33.363389	22.841291	666.260922		.466517
F11	201694P4_G	G	A.Conservative	.604992	.996374	5337.5	138.56877	78.088606	561.697971		.466517
F11	208825P7_G	G	A.Conservative	.975819	.997106	7129.7	50.936816	39.387486	619.917468		.466517
F11	209189P2_G	G	A.Conservative	.743476	.995686	6277.1	149.700213	99.49865	650.349896		.466517
F11	210090P15_G	NOCALL	D.Low Probability	-.055259	.982385	5515.6	37.804006	7.459372	580.509794		1.272614
F12	201322P9_G	G	A.Conservative	-4.753734	.998327	6445.3	13.146379	13.140203	645.276375		.33132
F12	201694P4_G	G	A.Conservative	-4.590383	.994532	5337.5	69.842056	58.216538	559.131571		.33132
F12	208825P7_G	G	A.Conservative	-4.888812	.998112	7129.7	20.20897	22.646322	652.243666		.33132
F12	209189P2_G	G	A.Conservative	-4.750098	.996503	6277.1	60.630246	58.944597	627.353478		.33132
F12	210090P15_G	NOCALL	D.Low Probability	-4.755347	.910452	5515.6	14.827881	5.600746	581.652443		.784472
F13	201322P9_G	G	A.Conservative	.496973	.997131	6445.3	34.460184	23.462821	669.349113		.49223
F13	201694P4_G	G	A.Conservative	.052119	.993908	5337.5	133.626709	73.884527	567.869361		.49223
F13	208825P7_G	G	A.Conservative	.699207	.998441	7129.7	52.114112	40.285394	661.089245		.49223
F13	209189P2_G	G	A.Conservative	.499416	.995062	6277.1	133.060438	87.808324	655.887562		.49223
F13	210090P15_G	NOCALL	D.Low Probability	.154072	.992416	5515.6	101.45926	16.701625	574.649286		1.391898
F14	201322P9_G	G	A.Conservative	2.920007	.993749	6445.3	52.714343	20.984546	602.98093		.728852
F14	201694P4_G	G	A.Conservative	2.768396	.994835	5337.5	152.41606	89.612485	562.96912		.465856
F14	208825P7_G	G	A.Conservative	3.722037	.997783	7129.7	57.588144	46.451703	651.91521		.465856
F14	209189P2_G	G	A.Conservative	3.219661	.994662	6277.1	151.221551	104.934792	601.191691		.465856
F14	210090P15_G	NOCALL	D.Low Probability	2.050136	.992259	5515.6	78.381898	16.481666	572.013836		1.315969
F15	201322P9_G	G	A.Conservative	1.751213	.996873	6445.3	35.648058	22.270104	659.718449		.430036
F15	201694P4_G	G	A.Conservative	1.25121	.994482	5337.5	145.849064	75.499264	569.393619		.430036
F15	208825P7_G	G	A.Conservative	2.241648	.99945	7129.7	54.329957	38.325891	679.215384		.430036
F15	209189P2_G	G	A.Conservative	1.752261	.99738	6277.1	153.449538	93.116449	642.057889		.430036
F15	210090P15_G	NOCALL	D.Low Probability	.551929	.989694	5515.6	57.430751	13.921925	612.697544		1.208159
F16	201322P9_G	G	A.Conservative	.875973	.997063	6445.3	28.647368	16.790112	601.825705		.455446
F16	201694P4_G	G	A.Conservative	.089018	.993556	5337.5	142.967005	68.466894	553.826703		.455446
F16	208825P7_G	G	A.Conservative	1.159692	.99676	7129.7	48.751288	32.493944	630.574812		.455446
F16	209189P2_G	G	A.Conservative	.872847	.995153	6277.1	137.827702	78.316127	585.559513		.455446
F16	210090P15_G	NOCALL	D.Low Probability	-.61696	.23879	5515.6	6.018753	1.622035	595.209427		1.159596
F17	201322P9_G	G	A.Conservative	-.110997	.994546	6445.3	29.83885	23.704182	629.154808		.437332
F17	201694P4_G	G	A.Conservative	-.365799	.996336	5337.5	139.349778	91.481037	550.169649		.437332
F17	208825P7_G	G	A.Conservative	.565917	.998484	7129.7	50.612854	45.245169	631.393705		.437332
F17	209189P2_G	G	A.Conservative	-.108849	.994181	6277.1	134.916277	104.130464	612.710316		.437332
F17	210090P15_G	NOCALL	D.Low Probability	-1.321416	.984761	5515.6	43.784885	12.598561	558.889598		1.013961
F18	201322P9_G	G	A.Conservative	-4.545359	.99642	6445.3	14.30872	13.29621	672.140571		.328255
F18	201694P4_G	G	A.Conservative	-4.42016	.995298	5337.5	65.242421	49.609129	574.789512		.328255
F18	208825P7_G	G	A.Conservative	-4.393513	.997611	7129.7	20.640136	23.858338	665.281813		.328255
F18	209189P2_G	G	A.Conservative	-4.541743	.996254	6277.1	60.512286	54.540798	657.729289		.328255
F18	210090P15_G	NOCALL	D.Low Probability	-5.56993	.594585	5515.6	9.1364	3.731675	584.724037		.756021
F19	201322P9_G	G	A.Conservative	.818881	.994947	6445.3	28.480807	25.250605	711.49831		.40701
F19	201694P4_G	G	A.Conservative	.177514	.998472	5337.5	100.480058	73.315562	641.959037		.40701
F19	208825P7_G	G	A.Conservative	1.677766	.997766	7129.7	54.688742	54.62085	728.001739		.40701
F19	209189P2_G	G	A.Conservative	.815962	.992359	6277.1	114.356672	98.460275	690.067355		.40701
F19	210090P15_G	NOCALL	D.Low Probability	.2224	.770369	5515.6	18.482163	4.745567	598.558814		1.0688
F20	201322P9_G	G	A.Conservative	2.246815	.994068	6445.3	30.280266	18.749027	637.243336		.484492
F20	201694P4_G	G	A.Conservative	1.871349	.993894	5337.5	142.77865	72.762174	569.368617		.484492
F20	208825P7_G	G	A.Conservative	3.083646	.998744	7129.7	52.098982	36.472044	637.532738		.484492
F20	209189P2_G	G	A.Conservative	2.248402	.994862	6277.1	141.208173	84.871261	617.29792		.484492
F20	210090P15_G	NOCALL	D.Low Probability	1.460532	.993098	5515.6	42.260191	7.740779	595.498567		1.259267
F21	201322P9_G	G	A.Conservative	.488671	.997201	6445.3	28.833332	24.53216	664.396282		.411661
F21	201694P4_G	G	A.Conservative	.119286	.99559	5337.5	111.774196	77.737486	608.665185		.411661
F21	208825P7_G	G	A.Conservative	1.095228	.999181	7129.7	42.492425	40.885113	652.919253		.411661
F21	209189P2_G	G	A.Conservative	.490012	.996451	6277.1	103.155826	85.151869	647.338711		.411661
F21	210090P15_G	NOCALL	D.Low Probability	-.29225	.389966	5515.6	9.278988	2.495653	632.139652		1.060089
F22	201322P9_G	G	A.Conservative	.482706	.997615	6445.3	33.038039	27.51423	679.483261		.411898
F22	201694P4_G	G	A.Conservative	-.132641	.996535	5337.5	128.487964	87.755631	580.11937		.411898
F22	208825P7_G	G	A.Conservative	.949641	.997352	7129.7	49.172344	46.260744	674.078614		.411898
F22	209189P2_G	G	A.Conservative	.480972	.997047	6277.1	133.181272	107.648571	658.514199		.411898
F22	210090P15_G	NOCALL	D.Low Probability	-1.597831	.993453	5515.6	61.129109	20.501243	582.147039		.899543
F23	201322P9_G	G	A.Conservative	-1.889481	.996413	6445.3	28.302144	23.563146	615.679764		.391964
F23	201694P4_G	G	A.Conservative	-2.200639	.998402	5337.5	78.912947	52.227726	568.679456		.391964
F23	208825P7_G	G	A.Conservative	-1.507087	.998725	7129.7	39.706082	37.934793	647.695381		.391964
F23	209189P2_G	G	A.Conservative	-1.877677	.996703	6277.1	51.659713	41.565087	617.384117		.391964
F23	210090P15_G	NOCALL	D.Low Probability	-2.689551	.592027	5515.6	13.7498	3.673197	590.471557		.935739
F24	201322P9_G	G	C.Aggressive	-5.034242	.901213	6445.3	6.555793	5.431583	588.523217		.487156
F24	201694P4_G	NOCALL	I.Bad Spectrum	0	0	0	0	0	0		0
F24	208825P7_G	NOCALL	I.Bad Spectrum	0	0	0	0	0	0		0
F24	209189P2_G	G	C.Aggressive	-4.88264	.996514	6277.1	7.683271	6.177997	574.700949		.487156
F24	210090P15_G	NOCALL	I.Bad Spectrum	0	0	0	0	0	0		0
G01	201322P9_G	G	A.Conservative	.88727	.99838	6445.3	49.106905	37.614498	677.914917		.45186
G01	201694P4_G	G	A.Conservative	.460626	.995509	5337.5	135.617476	84.868082	584.69132		.45186
G01	208825P7_G	G	A.Conservative	1.332016	.999122	7129.7	56.343269	48.835571	671.931255		.45186
G01	209189P2_G	G	A.Conservative	.887875	.997231	6277.1	134.535669	99.966231	659.201744		.45186
G01	210090P15_G	NOCALL	D.Low Probability	.182746	.989648	5515.6	60.922904	14.296446	613.038402		1.08562
G02	201322P9_G	G	A.Conservative	1.17265	.995202	6445.3	28.786859	22.024548	604.00493		.439039
G02	201694P4_G	G	A.Conservative	.529362	.996304	5337.5	96.43297	60.948462	561.984125		.439039
G02	208825P7_G	G	A.Conservative	1.719446	.998432	7129.7	37.632021	32.420742	644.965384		.439039
G02	209189P2_G	G	A.Conservative	1.17953	.995307	6277.1	101.776585	75.644811	588.52825		.439039
G02	210090P15_G	NOCALL	D.Low Probability	-.11188	.319194	5515.6	6.224461	2.103725	596.103989		.891012
G03	201322P9_G	G	A.Conservative	-1.240648	.998234	6445.3	22.817019	19.939776	683.513876		.389575
G03	201694P4_G	G	A.Conservative	-1.795948	.994156	5337.5	75.861934	55.184933	598.563981		.389575
G03	208825P7_G	G	A.Conservative	-.719304	.99893	7129.7	28.710232	28.144501	721.528073		.389575
G03	209189P2_G	G	A.Conservative	-1.238228	.995985	6277.1	69.768685	59.292772	664.596866		.389575
G03	210090P15_G	NOCALL	I.Bad Spectrum	0	0	0	0	0	0		0
G04	201322P9_G	G	A.Conservative	1.771629	.994284	6445.3	43.54397	25.759001	629.739033		.524722
G04	201694P4_G	G	A.Conservative	1.459679	.996048	5337.5	187.842787	89.059222	534.937934		.524722
G04	208825P7_G	G	A.Conservative	2.37441	.99834	7129.7	57.243824	38.76829	611.88802		.524722
G04	209189P2_G	G	A.Conservative	1.774173	.996915	6277.1	164.678912	94.231357	613.58592		.524722
G04	210090P15_G	G	A.Conservative	.997882	.994189	5515.6	84.204186	26.125808	556.392601		.879389
G05	201322P9_G	G	A.Conservative	-.453139	.99784	6445.3	26.938326	19.841825	629.351245		.405942
G05	201694P4_G	G	A.Conservative	-.701276	.994905	5337.5	112.537617	68.574182	540.567195		.405942
G05	208825P7_G	G	A.Conservative	-.249348	.99799	7129.7	36.909585	30.66246	621.530044		.405942
G05	209189P2_G	G	A.Conservative	-.45224	.997295	6277.1	96.820505	69.271012	610.753092		.405942
G05	210090P15_G	NOCALL	D.Low Probability	-1.517731	.458171	5515.6	9.570485	2.888814	587.767007		.951909
G06	201322P9_G	G	A.Conservative	-5.346682	.997192	6445.3	17.065002	13.893568	677.778108		.397808
G06	201694P4_G	G	A.Conservative	-4.642773	.997648	5337.5	44.005875	46.083992	562.680436		.274439
G06	208825P7_G	G	A.Conservative	-5.204002	.998961	7129.7	16.579486	30.60115	819.403506		.274439
G06	209189P2_G	G	A.Conservative	-5.068022	.995994	6277.1	45.496316	56.420862	683.427826		.274439
G06	210090P15_G	NOCALL	D.Low Probability	-5.361972	.303768	5515.6	3.775015	1.989018	580.940434		.601768
G07	201322P9_G	G	A.Conservative	1.290737	.997031	6445.3	14.14201	12.90781	675.655922		.418492
G07	201694P4_G	G	A.Conservative	.864821	.998681	5337.5	60.201539	44.482155	595.202233		.418492
G07	208825P7_G	G	A.Conservative	1.773092	.99919	7129.7	27.004385	27.930158	752.038331		.418492
G07	209189P2_G	G	A.Conservative	1.300797	.995603	6277.1	57.210144	50.611004	658.217671		.418492
G07	210090P15_G	NOCALL	D.Low Probability	.155089	.553563	5515.6	13.46607	3.433044	654.191185		1.16837
G08	201322P9_G	G	A.Conservative	1.065753	.990534	6445.3	22.820036	32.839945	658.408937		.392124
G08	201694P4_G	G	A.Conservative	.495724	.993679	5337.5	105.040884	124.587468	604.634336		.392124
G08	208825P7_G	G	A.Conservative	1.447383	.99791	7129.7	41.89358	66.786795	732.53296		.392124
G08	209189P2_G	G	A.Conservative	1.065337	.994905	6277.1	107.892154	151.106582	639.929259		.392124
G08	210090P15_G	NOCALL	D.Low Probability	-.07276	.633569	5515.6	16.292377	3.917105	626.657633		1.090407
G09	201322P9_G	G	A.Conservative	-.1168	.990931	6445.3	17.936325	16.958069	646.830818		.403159
G09	201694P4_G	G	A.Conservative	-.949724	.993322	5337.5	79.811015	62.692453	569.583731		.403159
G09	208825P7_G	G	A.Conservative	.211894	.998118	7129.7	28.507683	30.184622	699.199619		.403159
G09	209189P2_G	G	A.Conservative	-.117018	.995865	6277.1	83.322488	76.61492	629.230444		.403159
G09	210090P15_G	NOCALL	D.Low Probability	-.795304	.978929	5515.6	20.922921	6.330376	597.892886		.989548
G10	201322P9_G	G	A.Conservative	1.342961	.997042	6445.3	34.087051	24.368355	614.597678		.470486
G10	201694P4_G	G	A.Conservative	.909268	.995277	5337.5	159.669355	93.961392	566.419044		.470486
G10	208825P7_G	G	A.Conservative	1.670178	.994902	7129.7	50.109693	40.405352	542.006706		.470486
G10	209189P2_G	G	A.Conservative	1.345742	.995119	6277.1	147.859362	102.636096	598.215187		.470486
G10	210090P15_G	NOCALL	D.Low Probability	.533887	.984676	5515.6	28.546843	7.589527	595.814852		1.277266
G11	201322P9_G	G	A.Conservative	-1.320851	.997067	6445.3	23.011747	19.75336	664.910886		.385465
G11	201694P4_G	G	A.Conservative	-1.436671	.996314	5337.5	106.238623	73.850416	539.728907		.385465
G11	208825P7_G	G	A.Conservative	-.826902	.999092	7129.7	35.18268	34.354011	658.85015		.385465
G11	209189P2_G	G	A.Conservative	-1.321509	.997242	6277.1	97.20676	80.839575	646.26354		.385465
G11	210090P15_G	NOCALL	D.Low Probability	-1.866918	.914501	5515.6	18.222932	5.638194	593.185661		.920125
G12	201322P9_G	G	A.Conservative	-4.614525	.997794	6445.3	16.061423	19.033856	701.332125		.297734
G12	201694P4_G	G	A.Conservative	-4.562201	.997476	5337.5	37.897973	37.446131	595.140198		.297734
G12	208825P7_G	G	A.Conservative	-4.94563	.998982	7129.7	26.370044	34.993403	743.409238		.297734
G12	209189P2_G	G	A.Conservative	-4.609294	.998071	6277.1	61.951114	71.418287	680.581165		.297734
G12	210090P15_G	NOCALL	D.Low Probability	-4.679705	.992695	5515.6	22.476414	9.933656	612.132307		.727725
G13	201322P9_G	G	A.Conservative	2.37516	.993204	6445.3	41.653516	27.804289	580.225121		.468942
G13	201694P4_G	G	A.Conservative	1.806533	.995599	5337.5	185.307101	102.176486	542.252253		.468942
G13	208825P7_G	G	A.Conservative	2.708549	.998097	7129.7	68.84628	51.823607	663.560173		.468942
G13	209189P2_G	G	A.Conservative	2.375029	.995345	6277.1	172.95302	112.131168	564.311674		.468942
G13	210090P15_G	NOCALL	D.Low Probability	.99746	.983567	5515.6	51.842705	11.991707	573.230416		1.168286
G14	201322P9_G	G	A.Conservative	2.529631	.996741	6445.3	31.487618	19.675483	637.86709		.486455
G14	201694P4_G	G	A.Conservative	2.111075	.993867	5337.5	147.817531	74.554485	536.354325		.486455
G14	208825P7_G	G	A.Conservative	2.850457	.99854	7129.7	49.145583	35.046397	663.455331		.486455
G14	209189P2_G	G	A.Conservative	2.528489	.997187	6277.1	129.828158	78.541322	616.625718		.486455
G14	210090P15_G	NOCALL	D.Low Probability	1.387131	.988505	5515.6	61.207367	13.236072	571.884162		1.219859
G15	201322P9_G	G	A.Conservative	-.742042	.997965	6445.3	22.307933	21.722316	705.77357		.372061
G15	201694P4_G	G	A.Conservative	-1.255224	.994315	5337.5	79.610404	64.580046	580.538675		.372061
G15	208825P7_G	G	A.Conservative	-.608755	.998239	7129.7	34.18602	37.270336	710.502959		.372061
G15	209189P2_G	G	A.Conservative	-.74245	.995319	6277.1	85.124245	80.63036	687.004139		.372061
G15	210090P15_G	NOCALL	D.Low Probability	-1.082503	.535581	5515.6	9.991301	3.416866	586.720219		.890263
G16	201322P9_G	G	A.Conservative	1.741738	.992416	6445.3	35.985514	23.137661	657.492053		.493337
G16	201694P4_G	G	A.Conservative	1.143632	.995659	5337.5	158.547923	83.523584	555.272342		.493337
G16	208825P7_G	G	A.Conservative	2.367877	.999425	7129.7	55.497389	40.400561	648.550369		.493337
G16	209189P2_G	G	A.Conservative	1.743079	.997339	6277.1	153.79719	95.941169	636.51974		.493337
G16	210090P15_G	NOCALL	D.Low Probability	.704828	.984919	5515.6	50.950048	10.924926	580.837577		1.16803
G17	201322P9_G	G	A.Conservative	-1.938206	.998412	6445.3	19.544123	20.245699	645.767588		.366541
G17	201694P4_G	G	A.Conservative	-2.300824	.994466	5337.5	80.767373	66.895667	566.656809		.366541
G17	208825P7_G	G	A.Conservative	-1.611216	.998816	7129.7	29.338975	34.639125	713.434372		.366541
G17	209189P2_G	G	A.Conservative	-1.936487	.994792	6277.1	81.545183	81.723839	628.022963		.366541
G17	210090P15_G	NOCALL	D.Low Probability	-3.52094	.331665	5515.6	5.297263	2.148141	593.982893		.73188
G18	201322P9_G	G	A.Conservative	-6.960133	.996393	6445.3	20.943817	14.648927	687.836633		.532653
G18	201694P4_G	G	A.Conservative	-6.186983	.99368	5337.5	36.677433	42.580784	635.426509		.273787
G18	208825P7_G	G	A.Conservative	-6.518612	.999473	7129.7	11.723508	30.101528	692.816377		.273787
G18	209189P2_G	G	A.Conservative	-6.383122	.996022	6277.1	33.851042	46.482146	666.914199		.273787
G18	210090P15_G	NOCALL	D.Low Probability	-6.615102	.746948	5515.6	6.923613	4.576818	641.237828		.594338
G19	201322P9_G	G	A.Conservative	2.389657	.994076	6445.3	29.178054	20.943655	612.996927		.485908
G19	201694P4_G	G	A.Conservative	1.943112	.996857	5337.5	130.710057	76.67044	541.603779		.485908
G19	208825P7_G	G	A.Conservative	2.987678	.998502	7129.7	45.981466	37.326403	625.415077		.485908
G19	209189P2_G	G	A.Conservative	2.389147	.995671	6277.1	117.505044	81.825599	595.205635		.485908
G19	210090P15_G	NOCALL	D.Low Probability	1.12455	.989658	5515.6	53.974987	12.622062	596.830585		1.188454
G20	201322P9_G	G	A.Conservative	2.948899	.99314	6445.3	29.792512	25.720804	638.289158		.424058
G20	201694P4_G	G	A.Conservative	2.263889	.995884	5337.5	82.727485	59.101727	544.5857		.424058
G20	208825P7_G	G	A.Conservative	3.757442	.997719	7129.7	53.601228	51.978391	682.358371		.424058
G20	209189P2_G	G	A.Conservative	2.948269	.99368	6277.1	96.178263	80.698997	620.505239		.424058
G20	210090P15_G	G	A.Conservative	2.262864	.996813	5515.6	47.398441	34.917986	565.787684		.424058
G21	201322P9_G	G	A.Conservative	.911129	.994656	6445.3	32.26275	43.591378	708.998344		.433854
G21	201694P4_G	G	A.Conservative	.580973	.996738	5337.5	127.188956	143.975511	621.224482		.433854
G21	208825P7_G	G	A.Conservative	1.140753	.997812	7129.7	53.067484	78.792488	704.63658		.433854
G21	209189P2_G	G	A.Conservative	.909982	.995269	6277.1	145.048639	191.185087	688.878913		.433854
G21	210090P15_G	NOCALL	D.Low Probability	-.080916	.997397	5515.6	106.6461	24.613867	621.690749		1.065467
G22	201322P9_G	G	A.Conservative	.202775	.998307	6445.3	24.532842	20.463902	635.05428		.40957
G22	201694P4_G	G	A.Conservative	-.145452	.994925	5337.5	97.093994	65.350069	559.809858		.40957
G22	208825P7_G	G	A.Conservative	.434316	.997447	7129.7	37.950034	36.032711	666.665695		.40957
G22	209189P2_G	G	A.Conservative	.201128	.995123	6277.1	90.404341	73.031433	617.778603		.40957
G22	210090P15_G	NOCALL	D.Low Probability	-.846093	.779828	5515.6	18.14241	4.820673	593.721424		1.07379
G23	201322P9_G	G	A.Conservative	-3.620088	.998636	6445.3	15.07243	15.684968	654.472083		.326454
G23	201694P4_G	G	A.Conservative	-3.628932	.998754	5337.5	50.538767	42.800037	575.733969		.326454
G23	208825P7_G	G	A.Conservative	-3.931229	.998701	7129.7	22.545021	26.600669	663.862159		.326454
G23	209189P2_G	G	A.Conservative	-3.468458	.995678	6277.1	23.590651	23.801581	666.356954		.326454
G23	210090P15_G	NOCALL	D.Low Probability	-3.820441	.228227	5515.6	3.901137	1.516904	604.801425		.746488
G24	201322P9_G	G	B.Moderate	-7.661513	.947319	6445.3	6.353656	7.624099	663.64852		.351676
G24	201694P4_G	NOCALL	D.Low Probability	-7.045092	.453565	5337.5	3.412437	2.814134	622.881107		.433545
G24	208825P7_G	NOCALL	I.Bad Spectrum	0	0	0	0	0	0		0
G24	209189P2_G	G	A.Conservative	-7.275733	.948757	6277.1	8.14385	9.50779	684.124053		.351676
G24	210090P15_G	NOCALL	I.Bad Spectrum	0	0	0	0	0	0		0
H01	201322P9_G	G	A.Conservative	-2.063292	.999404	6445.3	25.413125	23.629154	708.046785		.360032
H01	201694P4_G	G	A.Conservative	-2.288548	.99768	5337.5	75.372485	56.649314	577.995762		.360032
H01	208825P7_G	G	A.Conservative	-1.784322	.999711	7129.7	29.674833	31.395213	760.785692		.360032
H01	209189P2_G	G	A.Conservative	-2.053778	.997518	6277.1	81.105603	73.032041	690.948968		.360032
H01	210090P15_G	NOCALL	I.Bad Spectrum	0	0	0	0	0	0		0
H02	201322P9_G	G	A.Conservative	.450361	.998421	6445.3	32.515418	33.922204	693.09805		.41384
H02	201694P4_G	G	A.Conservative	-.027566	.998218	5337.5	85.877441	74.227703	572.44062		.41384
H02	208825P7_G	G	A.Conservative	.562796	.998514	7129.7	37.714453	43.961649	673.400855		.41384
H02	209189P2_G	G	A.Conservative	.45768	.995506	6277.1	93.688078	95.064447	683.797221		.41384
H02	210090P15_G	NOCALL	D.Low Probability	-.23625	.253835	5515.6	4.946313	1.630711	611.567371		.947935
H03	201322P9_G	G	A.Conservative	2.108339	.995215	6445.3	31.442073	20.011672	556.045709		.457121
H03	201694P4_G	G	A.Conservative	1.690225	.996744	5337.5	122.946054	64.239616	520.608709		.457121
H03	208825P7_G	G	A.Conservative	2.801496	.998731	7129.7	44.930844	32.390638	532.906661		.457121
H03	209189P2_G	G	A.Conservative	2.112306	.996635	6277.1	103.327841	63.798663	541.340696		.457121
H03	210090P15_G	NOCALL	D.Low Probability	.462736	.992603	5515.6	76.038804	18.683544	555.977434		1.155839
H04	201322P9_G	G	A.Conservative	.059755	.998194	6445.3	34.935147	28.231055	622.250673		.414323
H04	201694P4_G	G	A.Conservative	-.139003	.997942	5337.5	95.767244	64.159898	538.94708		.414323
H04	208825P7_G	G	A.Conservative	.212112	.998846	7129.7	53.41634	48.524666	683.611316		.414323
H04	209189P2_G	G	A.Conservative	.05829	.99667	6277.1	100.266711	78.73549	608.845893		.414323
H04	210090P15_G	NOCALL	D.Low Probability	-1.01199	.991171	5515.6	72.214692	18.556911	577.638968		1.028334
H05	201322P9_G	G	A.Conservative	-3.612304	.998442	6445.3	12.981986	12.930977	658.711031		.326228
H05	201694P4_G	G	A.Conservative	-3.801715	.996075	5337.5	56.572992	46.245457	617.787889		.326228
H05	208825P7_G	G	A.Conservative	-3.938624	.998736	7129.7	16.842921	27.556138	705.092094		.326228
H05	209189P2_G	G	A.Conservative	-3.610324	.995149	6277.1	53.447539	51.667517	640.488562		.326228
H05	210090P15_G	NOCALL	D.Low Probability	-4.003806	.994004	5515.6	35.148659	13.538103	646.154691		.806733
H06	201322P9_G	G	A.Conservative	-4.112725	.993001	6445.3	17.526298	16.676289	653.471839		.340109
H06	201694P4_G	G	A.Conservative	-4.013323	.998871	5337.5	83.643266	65.431776	566.675951		.340109
H06	208825P7_G	G	A.Conservative	-4.222224	.997799	7129.7	25.893657	27.828076	624.099754		.340109
H06	209189P2_G	G	A.Conservative	-4.111825	.99556	6277.1	75.260631	69.502145	637.922654		.340109
H06	210090P15_G	G	A.Conservative	-4.009189	.994217	5515.6	19.959694	16.113495	590.992826		.340109
H07	201322P9_G	G	A.Conservative	.644365	.994869	6445.3	26.570149	14.31086	661.053067		.499759
H07	201694P4_G	G	A.Conservative	.20939	.993291	5337.5	109.797545	46.958519	557.086379		.499759
H07	208825P7_G	G	A.Conservative	1.019516	.998115	7129.7	50.02283	31.07612	628.648186		.499759
H07	209189P2_G	G	A.Conservative	.646522	.995475	6277.1	113.330957	58.948929	646.107313		.499759
H07	210090P15_G	NOCALL	D.Low Probability	-.063556	.990285	5515.6	45.063346	9.966292	601.357048		1.176922
H08	201322P9_G	G	A.Conservative	-1.605703	.99831	6445.3	15.610925	12.580578	645.3754		.375631
H08	201694P4_G	G	A.Conservative	-2.123433	.995483	5337.5	79.384063	50.891467	570.704262		.375631
H08	208825P7_G	G	A.Conservative	-1.298589	.998713	7129.7	24.281898	22.487992	692.930552		.375631
H08	209189P2_G	G	A.Conservative	-1.603296	.997393	6277.1	67.858594	52.842412	627.493034		.375631
H08	210090P15_G	NOCALL	I.Bad Spectrum	0	0	0	0	0	0		0
H09	201322P9_G	G	A.Conservative	-1.009621	.995558	6445.3	22.816425	16.539242	642.173957		.417979
H09	201694P4_G	G	A.Conservative	-1.44844	.996384	5337.5	115.7244	69.500069	548.892966		.417979
H09	208825P7_G	G	A.Conservative	-.329437	.997876	7129.7	36.900758	30.137278	678.35658		.417979
H09	209189P2_G	G	A.Conservative	-1.008754	.994113	6277.1	107.892757	75.974279	625.094801		.417979
H09	210090P15_G	NOCALL	D.Low Probability	-1.657117	.993568	5515.6	77.298092	21.842471	609.123602		.975325
H10	201322P9_G	G	A.Conservative	-2.26593	.999316	6445.3	16.326715	16.615656	684.066008		.340702
H10	201694P4_G	G	A.Conservative	-2.690391	.994294	5337.5	71.790816	60.877047	568.77849		.340702
H10	208825P7_G	G	A.Conservative	-1.88968	.999603	7129.7	24.655347	28.122012	707.120369		.340702
H10	209189P2_G	G	A.Conservative	-2.266784	.997765	6277.1	68.962519	68.263817	663.848163		.340702
H10	210090P15_G	NOCALL	D.Low Probability	-2.749469	.595185	5515.6	9.826219	3.678068	619.202614		.884419
H11	201322P9_G	G	A.Conservative	-2.757017	.997576	6445.3	18.579792	19.322083	676.915645		.335228
H11	201694P4_G	G	A.Conservative	-3.050954	.996472	5337.5	81.782146	69.464501	600.364929		.335228
H11	208825P7_G	G	A.Conservative	-2.866647	.999215	7129.7	24.689569	29.044348	682.131455		.335228
H11	209189P2_G	G	A.Conservative	-2.761681	.996489	6277.1	74.087323	74.741923	657.439204		.335228
H11	210090P15_G	NOCALL	D.Low Probability	-3.621843	.984643	5515.6	19.206844	6.961538	654.976219		.904047
H12	201322P9_G	G	A.Conservative	-2.757869	.996964	6445.3	28.026674	23.327057	674.508423		.387699
H12	201694P4_G	G	A.Conservative	-2.531746	.99799	5337.5	100.590289	67.810755	567.47217		.387699
H12	208825P7_G	G	A.Conservative	-3.089068	.999204	7129.7	40.325218	38.189322	695.100446		.387699
H12	209189P2_G	G	A.Conservative	-2.75087	.997214	6277.1	106.335144	85.739472	658.375092		.387699
H12	210090P15_G	G	A.Conservative	-2.529539	.997174	5515.6	20.511495	14.30849	589.862277		.387699
H13	201322P9_G	G	A.Conservative	2.718796	.993659	6445.3	23.623576	18.198221	639.289731		.464471
H13	201694P4_G	G	A.Conservative	2.091336	.997572	5337.5	73.585908	46.534942	577.204361		.464471
H13	208825P7_G	G	A.Conservative	3.540579	.999053	7129.7	38.051274	33.067951	686.505022		.464471
H13	209189P2_G	G	A.Conservative	2.719607	.992404	6277.1	71.067138	53.14651	621.705551		.464471
H13	210090P15_G	NOCALL	D.Low Probability	1.194577	.928173	5515.6	22.009698	5.634848	594.411368		1.105797
H14	201322P9_G	G	A.Conservative	-.097242	.997136	6445.3	24.066574	19.307461	662.985749		.411469
H14	201694P4_G	G	A.Conservative	-.457708	.9958	5337.5	110.225441	72.49235	567.813001		.411469
H14	208825P7_G	G	A.Conservative	.369886	.998563	7129.7	39.031089	35.412378	649.236237		.411469
H14	209189P2_G	G	A.Conservative	-.093518	.996104	6277.1	102.468821	79.771214	648.619599		.411469
H14	210090P15_G	NOCALL	D.Low Probability	-.69329	.269433	5515.6	4.363432	1.816977	599.109014		.737083
H15	201322P9_G	G	A.Conservative	-1.4933	.998294	6445.3	16.382375	14.91015	715.100399		.357179
H15	201694P4_G	G	A.Conservative	-2.047233	.996698	5337.5	75.751597	54.326599	587.028603		.357179
H15	208825P7_G	G	A.Conservative	-1.016205	.99925	7129.7	30.776866	32.286417	754.589467		.357179
H15	209189P2_G	G	A.Conservative	-1.492771	.996478	6277.1	82.470144	72.452782	695.097934		.357179
H15	210090P15_G	NOCALL	D.Low Probability	-2.250196	.705207	5515.6	14.242029	4.333547	634.311415		.919606
H16	201322P9_G	G	A.Conservative	-1.682676	.998218	6445.3	33.860123	21.388765	644.113417		.575157
H16	201694P4_G	G	A.Conservative	-1.661615	.997162	5337.5	116.276764	95.821946	593.522776		.374635
H16	208825P7_G	G	A.Conservative	-1.339483	.999218	7129.7	23.887247	27.572304	766.196985		.374635
H16	209189P2_G	G	A.Conservative	-1.27533	.994938	6277.1	97.652859	96.37795	678.146566		.374635
H16	210090P15_G	NOCALL	D.Low Probability	-2.642392	.995269	5515.6	52.373152	16.966958	594.815696		.93286
H17	201322P9_G	G	A.Conservative	-3.486345	.995431	6445.3	15.168598	19.104605	683.977377		.30626
H17	201694P4_G	G	A.Conservative	-3.668263	.99561	5337.5	59.55241	63.384881	593.286971		.30626
H17	208825P7_G	G	A.Conservative	-3.632637	.998029	7129.7	20.128618	28.149764	687.11696		.30626
H17	209189P2_G	G	A.Conservative	-3.484061	.995722	6277.1	59.090528	72.546579	665.940849		.30626
H17	210090P15_G	NOCALL	D.Low Probability	-4.546208	.583915	5515.6	8.530847	3.617783	611.364042		.739055
H18	201322P9_G	G	A.Conservative	-5.530189	.994533	6445.3	9.750855	11.454666	671.117721		.301318
H18	201694P4_G	NOCALL	D.Low Probability	-6.137429	.498306	5337.5	7.158316	3.078684	572.05744		.628426
H18	208825P7_G	NOCALL	I.Bad Spectrum	0	0	0	0	0	0		0
H18	209189P2_G	G	A.Conservative	-5.484374	.994028	6277.1	18.56182	21.21395	693.707195		.301318
H18	210090P15_G	NOCALL	D.Low Probability	-6.218673	.506978	5515.6	6.994424	3.104608	528.721911		.628426
H19	201322P9_G	G	A.Conservative	.708149	.995806	6445.3	27.989977	20.309597	631.930811		.473327
H19	201694P4_G	G	A.Conservative	.397596	.995904	5337.5	147.455354	88.867136	525.611294		.473327
H19	208825P7_G	G	A.Conservative	1.383111	.999558	7129.7	45.558185	37.117922	644.415327		.473327
H19	209189P2_G	G	A.Conservative	.710508	.996129	6277.1	132.40481	93.40155	615.030533		.473327
H19	210090P15_G	NOCALL	D.Low Probability	-.383831	.994552	5515.6	83.386579	22.127172	575.804194		1.163847
H20	201322P9_G	G	A.Conservative	.559647	.997554	6445.3	27.268352	29.415808	651.263582		.406592
H20	201694P4_G	G	A.Conservative	.224008	.998393	5337.5	122.828781	108.962085	551.532869		.406592
H20	208825P7_G	G	A.Conservative	.440879	.996902	7129.7	39.484222	47.727849	663.487041		.406592
H20	209189P2_G	G	A.Conservative	.564442	.997174	6277.1	103.997586	109.01488	640.564521		.406592
H20	210090P15_G	G	A.Conservative	.230149	.9957	5515.6	35.900132	32.900336	575.12491		.406592
H21	201322P9_G	G	A.Conservative	-1.383933	.873886	6445.3	9.145089	8.798345	612.824055		.328479
H21	201694P4_G	G	A.Conservative	-1.388265	.99165	5337.5	20.470459	15.973426	537.949701		.328479
H21	208825P7_G	G	A.Conservative	-.52201	.998052	7129.7	6.479064	11.110616	447.39192		.328479
H21	209189P2_G	G	A.Conservative	-1.25833	.993016	6277.1	28.919971	26.957648	625.077275		.328479
H21	210090P15_G	NOCALL	D.Low Probability	-1.885746	.770301	5515.6	11.624384	4.713632	551.369696		.742655
H22	201322P9_G	G	A.Conservative	-1.490396	.99899	6445.3	26.383773	19.730427	649.178628		.379481
H22	201694P4_G	G	A.Conservative	-1.909999	.996195	5337.5	114.247243	70.477036	551.830162		.379481
H22	208825P7_G	G	A.Conservative	-1.542806	.999423	7129.7	36.807945	31.115581	702.327779		.379481
H22	209189P2_G	G	A.Conservative	-1.489312	.997817	6277.1	91.647744	66.540469	630.315499		.379481
H22	210090P15_G	NOCALL	D.Low Probability	-1.627296	.991779	5515.6	40.898142	12.972989	549.528157		.955555
H23	201322P9_G	G	A.Conservative	-5.459705	.85032	6445.3	6.730175	8.600359	595.387976		.329211
H23	201694P4_G	G	A.Conservative	-4.514331	.996246	5337.5	19.12529	19.233451	495.236707		.329211
H23	208825P7_G	G	A.Conservative	-5.612982	.998519	7129.7	7.91511	17.83607	619.660515		.329211
H23	209189P2_G	G	A.Conservative	-5.289532	.997644	6277.1	12.589253	15.541997	570.355516		.329211
H23	210090P15_G	NOCALL	I.Bad Spectrum	0	0	0	0	0	0		0
H24	201322P9_G	NOCALL	I.Bad Spectrum	0	0	0	0	0	0		0
H24	201694P4_G	NOCALL	I.Bad Spectrum	0	0	0	0	0	0		0
H24	208825P7_G	NOCALL	I.Bad Spectrum	0	0	0	0	0	0		0
H24	209189P2_G	G	A.Conservative	-6	.812005	6277.1	6.172761	8.362328	678.844236		.259746
H24	210090P15_G	NOCALL	D.Low Probability	-8.077585	.372993	5515.6	2.608273	2.324764	549.533737		.339898
I01	201322P9_G	G	A.Conservative	.685745	.996907	6445.3	40.457724	27.132364	724.347142		.440627
I01	201694P4_G	G	A.Conservative	.190324	.993217	5337.5	107.436104	58.791547	614.840872		.440627
I01	208825P7_G	G	A.Conservative	.514239	.997049	7129.7	57.121578	43.510775	741.739122		.440627
I01	209189P2_G	G	A.Conservative	.680804	.995283	6277.1	120.732825	78.498557	702.332565		.440627
I01	210090P15_G	NOCALL	D.Low Probability	-.254716	.993544	5515.6	56.244492	14.797886	619.807971		1.016137
I02	201322P9_G	G	A.Conservative	-.240504	.992571	6445.3	27.143872	21.1863	669.957282		.417815
I02	201694P4_G	G	A.Conservative	-.841977	.991612	5337.5	96.140637	60.148236	576.189719		.417815
I02	208825P7_G	G	A.Conservative	.289368	.998231	7129.7	41.041107	36.625411	733.736604		.417815
I02	209189P2_G	G	A.Conservative	-.233396	.994037	6277.1	99.377182	75.042461	654.156408		.417815
I02	210090P15_G	NOCALL	D.Low Probability	-1.085455	.195989	5515.6	2.524033	1.292952	635.507377		.557848
I03	201322P9_G	G	A.Conservative	-.874631	.997595	6445.3	24.961676	22.861669	690.099548		.363777
I03	201694P4_G	G	A.Conservative	-1.410414	.995409	5337.5	92.34981	69.230042	598.779339		.363777
I03	208825P7_G	G	A.Conservative	-.297119	.998758	7129.7	33.136551	34.331319	730.604752		.363777
I03	209189P2_G	G	A.Conservative	-.872363	.995607	6277.1	95.655873	85.0002	671.609648		.363777
I03	210090P15_G	NOCALL	D.Low Probability	-1.795255	.250757	5515.6	4.61573	1.679056	626.525366		.712103
I04	201322P9_G	G	A.Conservative	1.262965	.996545	6445.3	39.05988	28.640197	666.526269		.481199
I04	201694P4_G	G	A.Conservative	.914312	.995257	5337.5	151.137557	89.011317	561.89946		.481199
I04	208825P7_G	G	A.Conservative	1.7466	.997993	7129.7	54.709719	45.721838	606.788918		.481199
I04	209189P2_G	G	A.Conservative	1.268549	.99615	6277.1	148.270303	105.235559	647.515979		.481199
I04	210090P15_G	NOCALL	D.Low Probability	.568428	.148243	5515.6	4.557058	1.04347	607.446894		1.14227
I05	201322P9_G	G	A.Conservative	-.140289	.997673	6445.3	25.450754	21.651768	633.177307		.38152
I05	201694P4_G	G	A.Conservative	-.465821	.993957	5337.5	109.124686	77.311225	588.576855		.38152
I05	208825P7_G	G	A.Conservative	.022869	.998172	7129.7	39.100912	37.345008	680.621874		.38152
I05	209189P2_G	G	A.Conservative	-.145171	.996453	6277.1	109.264814	90.389509	617.005528		.38152
I05	210090P15_G	NOCALL	D.Low Probability	-.86501	.908882	5515.6	19.164251	5.611454	592.025999		.904825
I06	201322P9_G	G	A.Conservative	-3.080275	.99875	6445.3	15.94615	15.069465	610.66512		.382072
I06	201694P4_G	G	A.Conservative	-3.319312	.99629	5337.5	78.742168	62.188372	596.112467		.382072
I06	208825P7_G	G	A.Conservative	-2.965734	.998798	7129.7	24.438151	25.819248	631.872067		.382072
I06	209189P2_G	G	A.Conservative	-3.075524	.994158	6277.1	66.429605	61.081708	594.829572		.382072
I06	210090P15_G	NOCALL	D.Low Probability	-3.476429	.78747	5515.6	14.475392	4.851978	605.021968		.939754
I07	201322P9_G	G	A.Conservative	.700228	.996758	6445.3	34.367366	26.086207	692.927011		.426401
I07	201694P4_G	G	A.Conservative	-.036226	.995618	5337.5	126.316355	78.455762	573.779733		.426401
I07	208825P7_G	G	A.Conservative	.629925	.996638	7129.7	45.850892	39.400059	676.746821		.426401
I07	209189P2_G	G	A.Conservative	.702045	.997089	6277.1	122.21749	89.99559	674.855445		.426401
I07	210090P15_G	NOCALL	D.Low Probability	-.813594	.400097	5515.6	8.878347	2.555036	603.104794		1.080135
I08	201322P9_G	NOCALL	D.Low Probability	-.26724	.998143	6445.3	44.850637	17.085381	698.320645		1.024905
I08	201694P4_G	G	A.Conservative	.065532	.997406	5337.5	54.572428	38.34349	585.786001		.398332
I08	208825P7_G	G	A.Conservative	.943043	.997439	7129.7	19.33539	19.943943	637.828957		.398332
I08	209189P2_G	G	A.Conservative	.336609	.995685	6277.1	69.772643	57.876124	672.113971		.398332
I08	210090P15_G	NOCALL	D.Low Probability	-.566141	.518048	5515.6	9.753412	3.209654	611.544027		1.024905
I09	201322P9_G	G	A.Conservative	1.89006	.991848	6445.3	33.994974	27.353227	652.054124		.424447
I09	201694P4_G	G	A.Conservative	1.501863	.993454	5337.5	91.858877	59.635685	556.477769		.424447
I09	208825P7_G	G	A.Conservative	2.513487	.999602	7129.7	55.812216	51.134263	731.125621		.424447
I09	209189P2_G	G	A.Conservative	1.890519	.995487	6277.1	85.450557	66.584662	634.720257		.424447
I09	210090P15_G	G	A.Conservative	1.511909	.990368	5515.6	27.162416	18.263384	581.926749		.424447
I10	201322P9_G	G	A.Conservative	.158769	.99795	6445.3	27.983549	23.114394	661.583159		.387536
I10	201694P4_G	G	A.Conservative	-.27878	.994184	5337.5	103.886228	68.009943	562.176405		.387536
I10	208825P7_G	G	A.Conservative	.620321	.998455	7129.7	39.765172	37.763753	641.122702		.387536
I10	209189P2_G	G	A.Conservative	.166357	.995467	6277.1	100.870442	80.483524	645.890028		.387536
I10	210090P15_G	NOCALL	D.Low Probability	-.53833	.985363	5515.6	20.258807	6.273534	603.526174		.976015
I11	201322P9_G	G	A.Conservative	.020365	.997145	6445.3	33.468138	24.143836	633.381474		.455746
I11	201694P4_G	G	A.Conservative	-.270179	.994974	5337.5	149.145818	88.853089	571.277104		.455746
I11	208825P7_G	G	A.Conservative	.681474	.998849	7129.7	51.153195	41.577505	614.145509		.455746
I11	209189P2_G	G	A.Conservative	.027474	.993939	6277.1	143.540453	100.565362	616.969884		.455746
I11	210090P15_G	NOCALL	D.Low Probability	-.923285	.324284	5515.6	8.334343	2.128403	599.291172		1.12069
I12	201322P9_G	G	A.Conservative	-3.555245	.996702	6445.3	20.610766	16.446289	653.73928		.385587
I12	201694P4_G	G	A.Conservative	-3.661737	.994115	5337.5	90.447901	60.035985	542.343595		.385587
I12	208825P7_G	G	A.Conservative	-3.645569	.998279	7129.7	28.693639	25.737193	643.51841		.385587
I12	209189P2_G	G	A.Conservative	-3.55208	.997054	6277.1	80.590075	62.516031	637.241157		.385587
I12	210090P15_G	NOCALL	D.Low Probability	-4.108443	.403812	5515.6	8.06668	2.561099	594.657183		.874418
I13	201322P9_G	G	A.Conservative	.818163	.995063	6445.3	25.256135	21.435763	624.455952		.451454
I13	201694P4_G	G	A.Conservative	.276209	.994626	5337.5	108.761624	77.620026	568.838102		.451454
I13	208825P7_G	G	A.Conservative	1.755465	.998945	7129.7	35.682643	33.722288	637.646805		.451454
I13	209189P2_G	G	A.Conservative	.82442	.994361	6277.1	91.761545	75.863269	609.510995		.451454
I13	210090P15_G	NOCALL	D.Low Probability	.008291	.287718	5515.6	6.378914	1.90328	621.940727		1.033863
I14	201322P9_G	G	A.Conservative	.837401	.991982	6445.3	27.392765	21.424455	687.148492		.423986
I14	201694P4_G	G	A.Conservative	.299269	.995634	5337.5	133.896181	86.879922	573.129799		.423986
I14	208825P7_G	G	A.Conservative	1.398181	.998977	7129.7	46.425796	40.823904	653.310715		.423986
I14	209189P2_G	G	A.Conservative	.840946	.994864	6277.1	128.722769	97.852891	667.762615		.423986
I14	210090P15_G	NOCALL	D.Low Probability	-.494489	.991771	5515.6	42.410425	9.266176	607.095405		1.123079
I15	201322P9_G	G	A.Conservative	.511286	.993596	6445.3	27.669646	24.709218	648.403649		.382327
I15	201694P4_G	G	A.Conservative	-.098909	.995098	5337.5	110.915146	82.093607	535.65315		.382327
I15	208825P7_G	G	A.Conservative	.841725	.997083	7129.7	39.748549	39.891482	658.801278		.382327
I15	209189P2_G	G	A.Conservative	.512683	.996442	6277.1	105.776222	91.806654	632.037233		.382327
I15	210090P15_G	NOCALL	D.Low Probability	-.239013	.978581	5515.6	36.366474	9.963199	569.284506		1.034239
I16	201322P9_G	G	A.Conservative	1.71318	.998538	6445.3	38.272703	27.510206	643.904904		.419634
I16	201694P4_G	G	A.Conservative	1.142532	.995247	5337.5	154.012811	91.677177	562.182322		.419634
I16	208825P7_G	G	A.Conservative	2.146597	.99858	7129.7	54.068901	43.81363	626.309477		.419634
I16	209189P2_G	G	A.Conservative	1.713271	.996652	6277.1	140.706295	98.25618	626.871734		.419634
I16	210090P15_G	NOCALL	D.Low Probability	.925875	.979132	5515.6	27.180017	7.720029	597.216722		1.11255
I17	201322P9_G	G	A.Conservative	-.738292	.996733	6445.3	30.650731	20.95887	634.791574		.452187
I17	201694P4_G	G	A.Conservative	-1.213502	.996531	5337.5	140.286218	79.056274	544.16792		.452187
I17	208825P7_G	G	A.Conservative	-.313235	.998243	7129.7	42.202138	32.586247	608.877145		.452187
I17	209189P2_G	G	A.Conservative	-.737003	.995268	6277.1	131.553729	87.341575	618.292764		.452187
I17	210090P15_G	NOCALL	D.Low Probability	-1.38616	.983866	5515.6	27.515936	6.825919	592.68251		1.106354
I18	201322P9_G	G	A.Conservative	-5.860636	.998545	6445.3	12.177668	15.545939	650.434565		.293011
I18	201694P4_G	G	A.Conservative	-5.324813	.995813	5337.5	55.404181	57.967977	581.320746		.293011
I18	208825P7_G	G	A.Conservative	-5.96191	.99856	7129.7	21.461085	30.888704	740.771426		.293011
I18	209189P2_G	G	A.Conservative	-5.856948	.996997	6277.1	51.40532	63.702144	632.211666		.293011
I18	210090P15_G	NOCALL	D.Low Probability	-5.37092	.72153	5515.6	9.661384	4.43275	583.40148		.736952
I19	201322P9_G	G	A.Conservative	1.234692	.994726	6445.3	31.605647	21.483993	663.047201		.471377
I19	201694P4_G	G	A.Conservative	.917134	.994546	5337.5	151.826196	84.601249	579.679839		.471377
I19	208825P7_G	G	A.Conservative	1.823804	.99888	7129.7	53.108299	40.842742	665.561369		.471377
I19	209189P2_G	G	A.Conservative	1.238689	.995139	6277.1	139.040479	91.70807	647.083551		.471377
I19	210090P15_G	NOCALL	D.Low Probability	.169058	.31553	5515.6	8.429193	2.062676	606.837179		1.203459
I20	201322P9_G	G	A.Conservative	1.304222	.993215	6445.3	38.075107	23.815828	617.960661		.497446
I20	201694P4_G	G	A.Conservative	.83425	.995742	5337.5	154.690982	79.421082	560.371131		.497446
I20	208825P7_G	G	A.Conservative	2.179794	.998027	7129.7	56.483227	39.977383	599.379831		.497446
I20	209189P2_G	G	A.Conservative	1.309111	.996162	6277.1	141.797195	86.070143	602.118283		.497446
I20	210090P15_G	NOCALL	D.Low Probability	.460905	.988994	5515.6	64.086367	12.640789	586.404947		1.263253
I21	201322P9_G	G	A.Conservative	1.359239	.993806	6445.3	29.724038	19.996399	662.085403		.445063
I21	201694P4_G	G	A.Conservative	.925939	.996863	5337.5	150.348939	81.745819	565.914994		.445063
I21	208825P7_G	G	A.Conservative	1.801454	.99735	7129.7	53.542655	41.090334	663.081422		.445063
I21	209189P2_G	G	A.Conservative	1.356465	.99613	6277.1	151.059566	98.402326	644.89862		.445063
I21	210090P15_G	NOCALL	D.Low Probability	-.017666	.984824	5515.6	30.124488	8.14143	594.352927		1.116089
I22	201322P9_G	G	A.Conservative	2.019377	.992546	6445.3	29.646649	20.479815	647.740581		.439477
I22	201694P4_G	G	A.Conservative	1.611274	.996882	5337.5	95.311866	53.476311	561.067355		.439477
I22	208825P7_G	G	A.Conservative	2.238324	.999109	7129.7	55.504722	43.623055	737.678643		.439477
I22	209189P2_G	G	A.Conservative	2.025678	.993438	6277.1	111.418305	74.565801	629.295141		.439477
I22	210090P15_G	NOCALL	D.Low Probability	1.094193	.312007	5515.6	5.542454	2.014433	585.794877		.763103
I23	201322P9_G	G	A.Conservative	-1.484948	.994295	6445.3	29.398368	19.604945	593.950593		.424229
I23	201694P4_G	G	A.Conservative	-1.57998	.997786	5337.5	112.808314	61.803712	551.345155		.424229
I23	208825P7_G	G	A.Conservative	-1.091369	.998484	7129.7	44.788306	33.843597	614.885338		.424229
I23	209189P2_G	G	A.Conservative	-1.412599	.992975	6277.1	79.829952	51.655729	604.888719		.424229
I23	210090P15_G	NOCALL	D.Low Probability	-1.995221	.283708	5515.6	7.136237	1.911168	583.062148		1.058199
I24	201322P9_G	G	A.Conservative	-2.762453	.999133	6445.3	14.370814	13.284729	689.121689		.392321
I24	201694P4_G	NOCALL	D.Low Probability	-3.569205	.432405	5337.5	6.945947	2.690774	547.903811		.693503
I24	208825P7_G	NOCALL	I.Bad Spectrum	0	0	0	0	0	0		0
I24	209189P2_G	G	A.Conservative	-2.415538	.997243	6277.1	20.477444	18.306336	701.660897		.392321
I24	210090P15_G	NOCALL	D.Low Probability	-3.873635	.545539	5515.6	8.328307	3.342874	505.284589		.693503
J01	201322P9_G	G	A.Conservative	-1.157606	.997487	6445.3	29.054866	37.670637	715.091851		.321968
J01	201694P4_G	G	A.Conservative	-1.385304	.998984	5337.5	58.024097	63.402036	595.204622		.321968
J01	208825P7_G	G	A.Conservative	-.815176	.998794	7129.7	38.353948	55.193899	807.618788		.321968
J01	209189P2_G	G	A.Conservative	-1.152772	.995262	6277.1	71.671633	90.568511	698.721325		.321968
J01	210090P15_G	NOCALL	I.Bad Spectrum	0	0	0	0	0	0		0
J02	201322P9_G	G	A.Conservative	1.573871	.995122	6445.3	27.143395	24.675942	680.233988		.409893
J02	201694P4_G	G	A.Conservative	1.154712	.993904	5337.5	98.587834	74.707586	565.543632		.409893
J02	208825P7_G	G	A.Conservative	1.856019	.998315	7129.7	39.637265	40.310614	645.164078		.409893
J02	209189P2_G	G	A.Conservative	1.573254	.996295	6277.1	97.488199	86.222159	662.260459		.409893
J02	210090P15_G	NOCALL	D.Low Probability	.057318	.685778	5515.6	17.232212	4.252066	580.71688		1.072865
J03	201322P9_G	G	A.Conservative	-.870236	.996008	6445.3	25.752834	21.17172	663.274976		.346485
J03	201694P4_G	G	A.Conservative	-1.656623	.993262	5337.5	80.731448	54.589719	592.043584		.346485
J03	208825P7_G	G	A.Conservative	-.259777	.998686	7129.7	38.501781	35.830871	727.63275		.346485
J03	209189P2_G	G	A.Conservative	-.874771	.996743	6277.1	83.914923	66.952246	647.266159		.346485
J03	210090P15_G	NOCALL	D.Low Probability	-1.706866	.290363	5515.6	5.325734	1.949321	613.055696		.855713
J04	201322P9_G	G	A.Conservative	.849355	.996978	6445.3	35.25437	33.516721	658.441051		.423244
J04	201694P4_G	G	A.Conservative	.210983	.994106	5337.5	133.435791	103.190128	564.391703		.423244
J04	208825P7_G	G	A.Conservative	.956466	.996667	7129.7	47.859256	51.382895	647.803016		.423244
J04	209189P2_G	G	A.Conservative	.851708	.997146	6277.1	124.780194	115.072296	640.474238		.423244
J04	210090P15_G	NOCALL	D.Low Probability	-.352855	.26097	5515.6	7.639544	1.745374	579.396443		1.088454
J05	201322P9_G	G	A.Conservative	.256617	.99633	6445.3	37.516023	24.895386	636.695417		.444899
J05	201694P4_G	G	A.Conservative	.0067	.996952	5337.5	148.441583	80.295459	566.938483		.444899
J05	208825P7_G	G	A.Conservative	.831116	.998209	7129.7	51.033012	38.481583	621.090775		.444899
J05	209189P2_G	G	A.Conservative	.256289	.99518	6277.1	133.373651	85.79684	617.84947		.444899
J05	210090P15_G	NOCALL	D.Low Probability	-1.068709	.982608	5515.6	37.764178	9.928778	569.969908		1.120669
J06	201322P9_G	G	A.Conservative	-1.674648	.996356	6445.3	33.104631	18.8501	627.929419		.430035
J06	201694P4_G	G	A.Conservative	-2.032105	.995777	5337.5	138.021186	63.875684	555.402517		.430035
J06	208825P7_G	G	A.Conservative	-1.309291	.998326	7129.7	42.900181	27.886302	636.382585		.430035
J06	209189P2_G	G	A.Conservative	-1.664959	.996907	6277.1	120.219327	66.306699	616.18365		.430035
J06	210090P15_G	NOCALL	D.Low Probability	-2.993874	.418516	5515.6	9.454555	2.692515	592.062628		1.040632
J07	201322P9_G	G	A.Conservative	.455157	.996885	6445.3	16.610293	13.662313	626.516565		.410291
J07	201694P4_G	NOCALL	D.Low Probability	-.519182	.984669	5337.5	22.436549	7.671505	582.077293		.880863
J07	208825P7_G	NOCALL	I.Bad Spectrum	0	0	0	0	0	0		0
J07	209189P2_G	G	A.Conservative	.62515	.996998	6277.1	23.558802	18.777853	644.118242		.410291
J07	210090P15_G	G	C.Aggressive	-.569145	.985119	5515.6	16.875903	5.962249	580.458218		.880863
J08	201322P9_G	G	A.Conservative	2.656563	.994808	6445.3	34.900232	19.948905	655.632137		.491533
J08	201694P4_G	G	A.Conservative	2.144388	.994388	5337.5	142.316536	65.349012	551.768733		.491533
J08	208825P7_G	G	A.Conservative	3.287645	.998466	7129.7	54.465433	35.675842	643.088247		.491533
J08	209189P2_G	G	A.Conservative	2.655012	.996484	6277.1	142.955997	79.044756	635.326116		.491533
J08	210090P15_G	NOCALL	D.Low Probability	1.303541	.990078	5515.6	39.672355	9.019882	586.144285		1.203434
J09	201322P9_G	G	A.Conservative	2.304547	.992986	6445.3	39.020823	22.186505	616.30975		.491126
J09	201694P4_G	G	A.Conservative	1.83144	.996637	5337.5	175.746638	80.903097	539.078161		.491126
J09	208825P7_G	G	A.Conservative	2.814399	.997898	7129.7	54.622145	35.446366	595.724217		.491126
J09	209189P2_G	G	A.Conservative	2.302713	.995244	6277.1	157.191734	86.549737	599.210198		.491126
J09	210090P15_G	NOCALL	D.Low Probability	1.159498	.9899	5515.6	66.015301	14.0633	570.59798		1.270964
J10	201322P9_G	G	A.Conservative	-.227495	.997212	6445.3	27.17899	24.284136	683.734438		.39382
J10	201694P4_G	G	A.Conservative	-.535284	.998058	5337.5	99.434937	73.47534	591.421992		.39382
J10	208825P7_G	G	A.Conservative	-.0322	.998614	7129.7	36.348499	36.52255	755.428766		.39382
J10	209189P2_G	G	A.Conservative	-.22756	.99438	6277.1	100.335453	87.111221	665.684615		.39382
J10	210090P15_G	NOCALL	D.Low Probability	-.786185	.46716	5515.6	10.792011	2.966746	616.470547		.978868
J11	201322P9_G	NOCALL	D.Low Probability	-1.081642	.995186	6445.3	81.997611	25.261591	622.64166		1.093042
J11	201694P4_G	G	A.Conservative	-.161653	.995483	5337.5	131.82058	80.972384	585.077407		.458325
J11	208825P7_G	G	A.Conservative	.418943	.99715	7129.7	45.360613	38.225285	676.358873		.458325
J11	209189P2_G	G	A.Conservative	.263464	.994959	6277.1	134.572421	97.60363	637.733781		.458325
J11	210090P15_G	NOCALL	D.Low Probability	-1.384392	.242783	5515.6	6.265373	1.645666	588.564748		1.093042
J12	201322P9_G	G	A.Conservative	-3.668817	.994231	6445.3	19.65591	18.988845	679.888322		.353507
J12	201694P4_G	G	A.Conservative	-3.579807	.998211	5337.5	93.959379	75.274215	601.497087		.353507
J12	208825P7_G	G	A.Conservative	-3.835971	.99822	7129.7	29.092657	31.57879	690.879647		.353507
J12	209189P2_G	G	A.Conservative	-3.669641	.997301	6277.1	91.846599	86.242963	660.286307		.353507
J12	210090P15_G	NOCALL	D.Low Probability	-4.118236	.336921	5515.6	6.016104	2.168904	608.358888		.862951
J13	201322P9_G	G	A.Conservative	.117845	.995561	6445.3	36.207698	24.173489	688.166884		.425738
J13	201694P4_G	G	A.Conservative	-.438443	.995813	5337.5	143.393846	78.847038	601.077673		.425738
J13	208825P7_G	G	A.Conservative	.393738	.998361	7129.7	57.218061	43.21625	715.724345		.425738
J13	209189P2_G	G	A.Conservative	.120411	.997134	6277.1	149.915424	97.135421	669.991483		.425738
J13	210090P15_G	NOCALL	D.Low Probability	-1.147587	.98552	5515.6	20.17865	6.197545	631.221463		1.028352
J14	201322P9_G	G	A.Conservative	2.596933	.995459	6445.3	32.616566	21.944417	621.8066		.44217
J14	201694P4_G	G	A.Conservative	2.239915	.995909	5337.5	128.222094	70.701935	536.263779		.44217
J14	208825P7_G	G	A.Conservative	3.045255	.997841	7129.7	46.21014	35.232821	669.514761		.44217
J14	209189P2_G	G	A.Conservative	2.598059	.997599	6277.1	116.466875	76.015516	602.083445		.44217
J14	210090P15_G	NOCALL	D.Low Probability	1.393812	.314674	5515.6	9.031094	2.041244	564.368824		1.220072
J15	201322P9_G	G	A.Conservative	.06494	.996233	6445.3	24.00376	25.200614	676.550815		.353776
J15	201694P4_G	G	A.Conservative	-.238786	.994771	5337.5	99.127452	86.894716	569.667002		.353776
J15	208825P7_G	G	A.Conservative	.561793	.996528	7129.7	36.20056	42.481592	684.628271		.353776
J15	209189P2_G	G	A.Conservative	.067968	.995407	6277.1	97.024474	99.106361	659.685938		.353776
J15	210090P15_G	NOCALL	D.Low Probability	-.651807	.98213	5515.6	20.51747	8.381148	606.419753		.962511
J16	201322P9_G	G	A.Conservative	-1.93566	.998364	6445.3	10.715571	12.640792	620.872521		.295861
J16	201694P4_G	G	A.Conservative	-2.286224	.99368	5337.5	52.746431	51.880674	600.119762		.295861
J16	208825P7_G	G	A.Conservative	-1.46724	.998849	7129.7	17.15327	22.66452	658.240962		.295861
J16	209189P2_G	G	A.Conservative	-1.930735	.992981	6277.1	45.954849	52.725628	604.978111		.295861
J16	210090P15_G	NOCALL	I.Bad Spectrum	0	0	0	0	0	0		0
J17	201322P9_G	G	A.Conservative	-1.573986	.998382	6445.3	22.597578	20.133456	695.092093		.36858
J17	201694P4_G	G	A.Conservative	-1.706664	.994895	5337.5	104.864713	75.974631	575.33466		.36858
J17	208825P7_G	G	A.Conservative	-1.221826	.998579	7129.7	35.88147	36.299241	684.511305		.36858
J17	209189P2_G	G	A.Conservative	-1.57383	.995846	6277.1	106.093167	91.624404	677.331413		.36858
J17	210090P15_G	NOCALL	D.Low Probability	-1.837092	.977526	5515.6	22.38114	6.283021	607.178199		.987091
J18	201322P9_G	G	A.Conservative	-6.734234	.833197	6445.3	11.478658	8.399326	668.53376		.543737
J18	201694P4_G	NOCALL	D.Low Probability	-6.295045	.220126	5337.5	2.726077	1.432279	591.089359		.636591
J18	208825P7_G	NOCALL	I.Bad Spectrum	0	0	0	0	0	0		0
J18	209189P2_G	G	A.Conservative	-6.043493	.998219	6277.1	8.479651	11.028545	645.274387		.282988
J18	210090P15_G	NOCALL	D.Low Probability	-6.575684	.40096	5515.6	4.574867	2.478677	573.817953		.636591
J19	201322P9_G	G	A.Conservative	1.787656	.995465	6445.3	38.540933	28.580636	662.703646		.480192
J19	201694P4_G	G	A.Conservative	1.276817	.993802	5337.5	170.913194	105.833149	557.866648		.480192
J19	208825P7_G	G	A.Conservative	2.332617	.99886	7129.7	62.213673	51.629585	675.624901		.480192
J19	209189P2_G	G	A.Conservative	1.788094	.9955	6277.1	161.571834	116.578696	645.064547		.480192
J19	210090P15_G	NOCALL	D.Low Probability	.714958	.361786	5515.6	11.31312	2.284748	600.101513		1.198903
J20	201322P9_G	G	A.Conservative	1.785698	.994831	6445.3	27.447489	20.117998	655.418531		.447272
J20	201694P4_G	G	A.Conservative	1.156685	.994631	5337.5	146.340597	87.815746	556.958898		.447272
J20	208825P7_G	G	A.Conservative	2.390376	.998127	7129.7	45.107611	37.420884	639.75439		.447272
J20	209189P2_G	G	A.Conservative	1.785629	.99592	6277.1	137.953688	98.100945	637.501048		.447272
J20	210090P15_G	NOCALL	D.Low Probability	.483144	.556029	5515.6	17.153453	3.500616	597.343568		1.165173
J21	201322P9_G	G	A.Conservative	-.553421	.991816	6445.3	16.154271	14.862998	661.360582		.362947
J21	201694P4_G	G	A.Conservative	-1.0401	.994266	5337.5	79.80189	59.544666	577.206695		.362947
J21	208825P7_G	G	A.Conservative	-.043987	.997644	7129.7	25.342857	26.497468	641.312429		.362947
J21	209189P2_G	G	A.Conservative	-.55308	.995133	6277.1	73.090197	65.165852	646.555149		.362947
J21	210090P15_G	NOCALL	D.Low Probability	-1.392514	.987701	5515.6	24.759802	7.48592	610.915262		.976561
J22	201322P9_G	G	A.Conservative	-1.55644	.997289	6445.3	16.737972	16.07542	706.089163		.356499
J22	201694P4_G	G	A.Conservative	-1.791492	.993705	5337.5	75.622033	58.64225	582.6821		.356499
J22	208825P7_G	G	A.Conservative	-1.145088	.998905	7129.7	27.152059	29.677642	728.071279		.356499
J22	209189P2_G	G	A.Conservative	-1.553064	.994257	6277.1	74.143176	68.96881	687.663708		.356499
J22	210090P15_G	NOCALL	D.Low Probability	-2.431159	.252292	5515.6	4.491233	1.651308	588.87972		.820974
J23	201322P9_G	G	A.Conservative	-1.804287	.998962	6445.3	30.480911	26.244755	670.703165		.369722
J23	201694P4_G	G	A.Conservative	-1.991654	.994062	5337.5	89.601077	63.016186	576.661738		.369722
J23	208825P7_G	G	A.Conservative	-1.686118	.99908	7129.7	49.128567	47.94608	725.645831		.369722
J23	209189P2_G	G	A.Conservative	-1.648556	.997274	6277.1	53.509116	44.683109	657.350075		.369722
J23	210090P15_G	NOCALL	D.Low Probability	-2.792595	.239773	5515.6	5.959312	1.601569	586.135339		.881795
J24	201322P9_G	G	A.Conservative	-6.626922	.808098	6445.3	4.910743	8.127364	648.00735		.249626
J24	201694P4_G	NOCALL	D.Low Probability	-6.19938	.334212	5337.5	2.596436	2.095523	574.41638		.381428
J24	208825P7_G	NOCALL	I.Bad Spectrum	0	0	0	0	0	0		0
J24	209189P2_G	G	A.Conservative	-6.198234	.839126	6277.1	5.22492	8.428257	635.519102		.249626
J24	210090P15_G	NOCALL	D.Low Probability	-6.364359	.433949	5515.6	3.209682	2.677691	549.062232		.381428
K01	201322P9_G	G	A.Conservative	-2.497394	.996441	6445.3	17.646275	20.350895	691.87021		.311375
K01	201694P4_G	G	A.Conservative	-2.903069	.997533	5337.5	54.018152	51.386113	587.265023		.311375
K01	208825P7_G	G	A.Conservative	-2.322825	.999316	7129.7	24.822535	32.215144	661.720366		.311375
K01	209189P2_G	G	A.Conservative	-2.466796	.993393	6277.1	58.091282	65.081266	672.062642		.311375
K01	210090P15_G	NOCALL	D.Low Probability	-2.789235	.990984	5515.6	22.372534	7.385342	607.227619		.832336
K02	201322P9_G	G	A.Conservative	.309029	.995844	6445.3	31.07443	23.272125	656.479723		.413204
K02	201694P4_G	G	A.Conservative	-.014155	.994395	5337.5	104.868204	63.795513	568.066776		.413204
K02	208825P7_G	G	A.Conservative	1.361328	.999762	7129.7	43.757047	37.273911	711.182711		.413204
K02	209189P2_G	G	A.Conservative	.307497	.997752	6277.1	110.616541	80.278199	638.391392		.413204
K02	210090P15_G	NOCALL	D.Low Probability	-1.554065	.827515	5515.6	15.348161	5.074951	583.415139		.922831
K03	201322P9_G	G	A.Conservative	-.020652	.997386	6445.3	30.843355	28.608417	705.563274		.418676
K03	201694P4_G	G	A.Conservative	-.510971	.995344	5337.5	108.112556	83.601126	603.62782		.418676
K03	208825P7_G	G	A.Conservative	.216301	.998214	7129.7	37.329271	38.688731	720.220347		.418676
K03	209189P2_G	G	A.Conservative	-.024522	.995232	6277.1	105.03035	94.777554	687.11451		.418676
K03	210090P15_G	NOCALL	D.Low Probability	-.792668	.212715	5515.6	4.28653	1.410824	621.788905		.79157
K04	201322P9_G	G	A.Conservative	1.529558	.997231	6445.3	34.02231	19.887033	644.071767		.480401
K04	201694P4_G	G	A.Conservative	1.254635	.994426	5337.5	115.851293	55.383337	532.154182		.480401
K04	208825P7_G	G	A.Conservative	1.823778	.998369	7129.7	51.147164	33.951105	626.927753		.480401
K04	209189P2_G	G	A.Conservative	1.528032	.997337	6277.1	111.490573	63.194504	625.994813		.480401
K04	210090P15_G	NOCALL	D.Low Probability	.824327	.211302	5515.6	7.147572	1.43803	588.431909		1.290949
K05	201322P9_G	G	A.Conservative	-1.475843	.99828	6445.3	21.497617	21.805895	653.776247		.366462
K05	201694P4_G	G	A.Conservative	-1.715665	.995943	5337.5	83.472028	69.693224	568.120999		.366462
K05	208825P7_G	G	A.Conservative	-1.371589	.998599	7129.7	30.403459	34.706373	654.184439		.366462
K05	209189P2_G	G	A.Conservative	-1.476287	.996659	6277.1	82.895269	81.666379	637.842939		.366462
K05	210090P15_G	NOCALL	D.Low Probability	-2.235888	.243839	5515.6	4.073209	1.600988	589.205939		.747565
K06	201322P9_G	G	A.Conservative	-4.67191	.998219	6445.3	15.307152	20.532736	677.893139		.31086
K06	201694P4_G	G	A.Conservative	-4.5313	.995883	5337.5	66.484164	73.66524	603.079309		.31086
K06	208825P7_G	G	A.Conservative	-5.016811	.998822	7129.7	21.331684	32.048535	778.926129		.31086
K06	209189P2_G	G	A.Conservative	-4.668426	.996785	6277.1	59.632301	77.756801	660.045704		.31086
K06	210090P15_G	NOCALL	D.Low Probability	-4.646018	.912631	5515.6	13.943932	5.562481	616.82893		.741883
K07	201322P9_G	G	A.Conservative	.9774	.99682	6445.3	33.724828	22.018571	615.728502		.484622
K07	201694P4_G	G	A.Conservative	.606649	.994169	5337.5	150.660145	80.989654	541.780251		.484622
K07	208825P7_G	G	A.Conservative	1.43705	.99917	7129.7	55.31821	40.784001	624.886899		.484622
K07	209189P2_G	G	A.Conservative	.970275	.993989	6277.1	153.115218	97.037423	600.633937		.484622
K07	210090P15_G	NOCALL	D.Low Probability	-.175763	.899178	5515.6	26.870484	5.569462	567.190528		1.200103
K08	201322P9_G	G	A.Conservative	.926173	.99783	6445.3	18.783694	13.793824	634.348296		.431623
K08	201694P4_G	G	A.Conservative	.459887	.994843	5337.5	103.734277	62.696188	546.800753		.431623
K08	208825P7_G	G	A.Conservative	1.016757	.998657	7129.7	35.814216	29.711829	658.18868		.431623
K08	209189P2_G	G	A.Conservative	.930859	.993443	6277.1	87.274757	62.218676	619.285876		.431623
K08	210090P15_G	NOCALL	D.Low Probability	-.817802	.824216	5515.6	20.126311	5.069597	566.603052		.984888
K09	201322P9_G	G	A.Conservative	-.028234	.995912	6445.3	21.959788	21.092149	634.971738		.367637
K09	201694P4_G	G	A.Conservative	-.174597	.9975	5337.5	92.361986	73.758212	548.953935		.367637
K09	208825P7_G	G	A.Conservative	.325418	.997925	7129.7	32.321815	34.811213	675.957975		.367637
K09	209189P2_G	G	A.Conservative	-.025854	.995837	6277.1	83.347109	77.832641	617.982828		.367637
K09	210090P15_G	NOCALL	D.Low Probability	-.798284	.989759	5515.6	40.320034	13.192759	591.388876		.964763
K10	201322P9_G	G	A.Conservative	1.660349	.993026	6445.3	31.834386	18.118598	645.667355		.491497
K10	201694P4_G	G	A.Conservative	1.396728	.993446	5337.5	140.18893	64.607965	544.846912		.491497
K10	208825P7_G	G	A.Conservative	2.247196	.99876	7129.7	49.461966	32.136191	634.989177		.491497
K10	209189P2_G	G	A.Conservative	1.662343	.995956	6277.1	126.974567	69.982262	631.795802		.491497
K10	210090P15_G	NOCALL	D.Low Probability	.270561	.468125	5515.6	11.939438	3.0113	577.690289		1.162368
K11	201322P9_G	G	A.Conservative	-.850778	.997196	6445.3	36.27316	26.83115	617.44413		.422935
K11	201694P4_G	G	A.Conservative	-1.272592	.994136	5337.5	128.802569	79.171236	557.95203		.422935
K11	208825P7_G	G	A.Conservative	-.779991	.998521	7129.7	46.501245	38.674263	666.092645		.422935
K11	209189P2_G	G	A.Conservative	-.848494	.996202	6277.1	117.320227	84.356118	601.51685		.422935
K11	210090P15_G	NOCALL	D.Low Probability	-2.045447	.926587	5515.6	17.434826	5.748999	593.551083		.942338
K12	201322P9_G	G	A.Conservative	-6.211034	.99493	6445.3	13.492385	15.322078	676.207652		.305903
K12	201694P4_G	G	A.Conservative	-5.781782	.996642	5337.5	58.267541	55.044293	587.227504		.305903
K12	208825P7_G	G	A.Conservative	-6.290507	.99959	7129.7	19.229772	27.374633	769.567459		.305903
K12	209189P2_G	G	A.Conservative	-6.210328	.994138	6277.1	51.278111	56.617928	656.752378		.305903
K12	210090P15_G	NOCALL	D.Low Probability	-5.935473	.353509	5515.6	4.103872	2.296789	642.449555		.593353
K13	201322P9_G	G	A.Conservative	-.862851	.997679	6445.3	23.896045	22.032485	661.103138		.365703
K13	201694P4_G	G	A.Conservative	-1.162049	.995547	5337.5	83.632899	63.053957	592.088927		.365703
K13	208825P7_G	G	A.Conservative	-.534398	.997595	7129.7	35.762986	37.308554	698.221579		.365703
K13	209189P2_G	G	A.Conservative	-.858639	.99529	6277.1	76.177212	68.138753	645.121309		.365703
K13	210090P15_G	NOCALL	D.Low Probability	-1.367406	.993174	5515.6	37.200981	11.781638	643.438229		.949118
K14	201322P9_G	G	A.Conservative	.883652	.997424	6445.3	22.65594	17.229354	597.4488		.412953
K14	201694P4_G	G	A.Conservative	.30282	.994983	5337.5	98.706209	61.841108	541.389883		.412953
K14	208825P7_G	G	A.Conservative	1.492203	.999641	7129.7	36.308869	31.184473	641.522415		.412953
K14	209189P2_G	G	A.Conservative	.884155	.993579	6277.1	81.409946	60.109228	581.546437		.412953
K14	210090P15_G	NOCALL	D.Low Probability	-.023915	.363268	5515.6	6.759519	2.46848	571.054889		1.051357
K15	201322P9_G	G	A.Conservative	1.729719	.995858	6445.3	28.406267	18.122177	655.982591		.490826
K15	201694P4_G	G	A.Conservative	1.090424	.99328	5337.5	115.848383	59.502549	543.048525		.490826
K15	208825P7_G	G	A.Conservative	2.244494	.999008	7129.7	43.347302	31.58198	648.010894		.490826
K15	209189P2_G	G	A.Conservative	1.729851	.996851	6277.1	113.64139	70.173511	639.183815		.490826
K15	210090P15_G	NOCALL	D.Low Probability	.28543	.986281	5515.6	37.713203	9.889375	592.795486		1.150835
K16	201322P9_G	G	A.Conservative	.050201	.995535	6445.3	30.650507	25.654229	618.279207		.438349
K16	201694P4_G	G	A.Conservative	-.283281	.996846	5337.5	117.468425	81.330495	565.484412		.438349
K16	208825P7_G	G	A.Conservative	.844892	.998525	7129.7	39.034823	36.692569	638.834033		.438349
K16	209189P2_G	G	A.Conservative	.054532	.996641	6277.1	108.569912	88.299962	601.608152		.438349
K16	210090P15_G	NOCALL	D.Low Probability	-.89885	.986428	5515.6	42.944868	11.906367	582.115024		1.044973
K17	201322P9_G	G	A.Conservative	-2.484799	.99857	6445.3	11.245484	13.171519	653.94846		.326606
K17	201694P4_G	G	A.Conservative	-2.692964	.991689	5337.5	61.414904	58.096921	567.764836		.326606
K17	208825P7_G	G	A.Conservative	-2.224656	.999603	7129.7	20.893314	30.467256	689.579105		.326606
K17	209189P2_G	G	A.Conservative	-2.477953	.995762	6277.1	57.554316	65.318759	639.769786		.326606
K17	210090P15_G	NOCALL	D.Low Probability	-3.66161	.425306	5515.6	6.498057	2.683647	601.249886		.785986
K18	201322P9_G	G	A.Conservative	-7.242537	.998881	6445.3	10.882787	13.925578	699.382272		.324948
K18	201694P4_G	G	A.Conservative	-7.109363	.995077	5337.5	14.440584	21.473032	638.56038		.223131
K18	208825P7_G	G	A.Conservative	-7.727792	.999241	7129.7	4.768572	12.097857	731.134271		.223131
K18	209189P2_G	G	A.Conservative	-7.694736	.997431	6277.1	12.186471	21.487165	651.963992		.223131
K18	210090P15_G	NOCALL	I.Bad Spectrum	0	0	0	0	0	0		0
K19	201322P9_G	G	A.Conservative	2.161762	.992616	6445.3	33.888172	24.226542	678.8445		.449778
K19	201694P4_G	G	A.Conservative	1.872602	.996213	5337.5	153.50117	89.510982	596.436464		.449778
K19	208825P7_G	G	A.Conservative	2.769927	.99909	7129.7	54.713669	44.356406	660.800258		.449778
K19	209189P2_G	G	A.Conservative	2.169369	.996181	6277.1	126.474487	87.658629	664.568236		.449778
K19	210090P15_G	NOCALL	D.Low Probability	1.706064	.239968	5515.6	7.280125	1.575248	597.62568		1.256871
K20	201322P9_G	G	A.Conservative	1.937363	.991939	6445.3	29.67151	21.999513	620.760617		.449862
K20	201694P4_G	G	A.Conservative	1.305604	.995305	5337.5	125.056963	75.530895	549.064875		.449862
K20	208825P7_G	G	A.Conservative	2.673514	.999133	7129.7	44.561785	37.471402	655.85566		.449862
K20	209189P2_G	G	A.Conservative	1.936552	.994863	6277.1	109.444176	78.677892	604.944009		.449862
K20	210090P15_G	NOCALL	D.Low Probability	.789193	.981489	5515.6	34.463796	6.755461	575.797676		1.239232
K21	201322P9_G	G	A.Conservative	2.117205	.989945	6445.3	32.443553	21.28869	625.959725		.534574
K21	201694P4_G	G	A.Conservative	1.700352	.996682	5337.5	110.357718	59.670567	536.739681		.534574
K21	208825P7_G	G	A.Conservative	2.774712	.998293	7129.7	54.596328	40.350337	613.329891		.534574
K21	209189P2_G	G	A.Conservative	2.1176	.995425	6277.1	117.169137	74.658793	610.00764		.534574
K21	210090P15_G	NOCALL	D.Low Probability	1.191139	.986473	5515.6	35.019227	7.422557	578.643969		1.37796
K22	201322P9_G	G	A.Conservative	2.319243	.997495	6445.3	34.664333	25.535766	653.709185		.454787
K22	201694P4_G	G	A.Conservative	1.949991	.993546	5337.5	113.925334	67.481463	557.009588		.454787
K22	208825P7_G	G	A.Conservative	2.555746	.998866	7129.7	59.890877	50.326664	704.315299		.454787
K22	209189P2_G	G	A.Conservative	2.317563	.997543	6277.1	107.329486	76.531011	633.188012		.454787
K22	210090P15_G	NOCALL	D.Low Probability	1.190358	.987044	5515.6	55.613131	12.754595	563.332876		1.280417
K23	201322P9_G	G	A.Conservative	-4.148524	.996919	6445.3	16.735201	17.890085	652.551557		.314507
K23	201694P4_G	G	A.Conservative	-4.125966	.999441	5337.5	47.900476	41.742318	583.444988		.314507
K23	208825P7_G	G	A.Conservative	-4.278383	.998619	7129.7	22.753948	27.563498	734.967358		.314507
K23	209189P2_G	G	A.Conservative	-4.075574	.995908	6277.1	26.125111	27.077503	647.130976		.314507
K23	210090P15_G	NOCALL	D.Low Probability	-3.847128	.694142	5515.6	10.824361	4.278831	563.78216		.767957
K24	201322P9_G	G	A.Conservative	-7.713595	.850609	6445.3	4.499836	8.581504	748.494743		.239029
K24	201694P4_G	NOCALL	I.Bad Spectrum	0	0	0	0	0	0		0
K24	208825P7_G	NOCALL	I.Bad Spectrum	0	0	0	0	0	0		0
K24	209189P2_G	G	A.Conservative	-7.253458	.994854	6277.1	6.092356	11.241246	664.227353		.239029
K24	210090P15_G	NOCALL	I.Bad Spectrum	0	0	0	0	0	0		0
L01	201322P9_G	G	A.Conservative	-1.790201	.99844	6445.3	29.484233	24.731493	620.267536		.392227
L01	201694P4_G	G	A.Conservative	-1.763695	.996878	5337.5	83.08539	57.056266	521.443485		.392227
L01	208825P7_G	G	A.Conservative	-1.709791	.999424	7129.7	42.711676	40.534736	681.818994		.392227
L01	209189P2_G	G	A.Conservative	-1.786103	.995012	6277.1	86.332676	70.259954	602.668459		.392227
L01	210090P15_G	NOCALL	D.Low Probability	-2.466181	.913202	5515.6	19.102916	5.579711	566.775703		.936121
L02	201322P9_G	G	A.Conservative	-1.795183	.997269	6445.3	15.203796	10.731327	620.061155		.422626
L02	201694P4_G	G	A.Conservative	-2.439733	.995127	5337.5	55.641043	30.418534	591.610179		.422626
L02	208825P7_G	G	A.Conservative	-1.201385	.998527	7129.7	19.539196	16.467634	642.602719		.422626
L02	209189P2_G	G	A.Conservative	-1.79283	.996154	6277.1	51.61979	35.080453	605.137647		.422626
L02	210090P15_G	NOCALL	I.Bad Spectrum	0	0	0	0	0	0		0
L03	201322P9_G	G	A.Conservative	-1.7303	.996695	6445.3	15.340699	15.646245	715.418859		.358786
L03	201694P4_G	G	A.Conservative	-2.153213	.996667	5337.5	58.321235	45.943112	584.715898		.358786
L03	208825P7_G	G	A.Conservative	-1.320523	.999172	7129.7	19.669406	23.246671	711.057232		.358786
L03	209189P2_G	G	A.Conservative	-1.737619	.995894	6277.1	57.507627	56.494906	690.388458		.358786
L03	210090P15_G	NOCALL	D.Low Probability	-2.772463	.472683	5515.6	8.014278	2.931887	610.701527		.813342
L04	201322P9_G	G	A.Conservative	-1.233014	.997841	6445.3	20.411271	16.545108	638.304192		.381622
L04	201694P4_G	G	A.Conservative	-1.38649	.997899	5337.5	63.219444	42.039213	554.218999		.381622
L04	208825P7_G	G	A.Conservative	-.849278	.997978	7129.7	23.669004	21.719207	631.68674		.381622
L04	209189P2_G	G	A.Conservative	-1.229519	.99621	6277.1	52.498181	41.291125	620.743511		.381622
L04	210090P15_G	NOCALL	I.Bad Spectrum	0	0	0	0	0	0		0
L05	201322P9_G	G	A.Conservative	-2.84756	.997497	6445.3	22.7773	19.6322	691.67464		.3894
L05	201694P4_G	G	A.Conservative	-2.686202	.995128	5337.5	85.590425	61.018052	577.396603		.3894
L05	208825P7_G	G	A.Conservative	-2.807213	.999665	7129.7	32.8096	31.823821	723.315863		.3894
L05	209189P2_G	G	A.Conservative	-2.847492	.997425	6277.1	80.426331	67.353008	672.899015		.3894
L05	210090P15_G	NOCALL	D.Low Probability	-3.007979	.981197	5515.6	27.73622	7.039636	593.01236		1.025091
L06	201322P9_G	G	A.Conservative	-6.598423	.994483	6445.3	10.850648	13.703516	705.355268		.300601
L06	201694P4_G	G	A.Conservative	-6.384459	.998147	5337.5	44.900953	46.467946	616.083787		.300601
L06	208825P7_G	G	A.Conservative	-6.512898	.99939	7129.7	14.131627	21.392158	695.814687		.300601
L06	209189P2_G	G	A.Conservative	-6.596058	.994755	6277.1	38.606761	47.33096	685.775514		.300601
L06	210090P15_G	NOCALL	D.Low Probability	-6.402777	.965984	5515.6	13.855097	5.840232	633.685304		.683712
L07	201322P9_G	G	A.Conservative	-1.901127	.999069	6445.3	27.153486	23.670673	661.377657		.38611
L07	201694P4_G	G	A.Conservative	-2.192615	.995989	5337.5	115.789533	80.56725	600.79327		.38611
L07	208825P7_G	G	A.Conservative	-1.843285	.999223	7129.7	29.050848	28.983207	653.592778		.38611
L07	209189P2_G	G	A.Conservative	-1.896593	.994231	6277.1	90.717662	76.474285	642.151541		.38611
L07	210090P15_G	NOCALL	D.Low Probability	-2.755928	.985717	5515.6	29.715275	7.133118	600.315766		1.08281
L08	201322P9_G	G	A.Conservative	-2.015203	.997226	6445.3	20.845313	18.148351	661.536365		.399689
L08	201694P4_G	G	A.Conservative	-2.242508	.99677	5337.5	78.598643	54.936099	595.707461		.399689
L08	208825P7_G	G	A.Conservative	-1.941061	.999483	7129.7	29.053642	28.846359	689.961269		.399689
L08	209189P2_G	G	A.Conservative	-2.015477	.994413	6277.1	79.097771	66.638103	642.718024		.399689
L08	210090P15_G	NOCALL	I.Bad Spectrum	0	0	0	0	0	0		0
L09	201322P9_G	G	A.Conservative	-2.750277	.998121	6445.3	13.019143	11.801073	655.766194		.388256
L09	201694P4_G	G	A.Conservative	-3.123162	.996748	5337.5	59.512842	41.274159	598.319307		.388256
L09	208825P7_G	G	A.Conservative	-2.677032	.999275	7129.7	16.742911	19.764435	654.131224		.388256
L09	209189P2_G	G	A.Conservative	-2.750192	.995996	6277.1	50.906509	44.384504	637.876649		.388256
L09	210090P15_G	NOCALL	I.Bad Spectrum	0	0	0	0	0	0		0
L10	201322P9_G	G	A.Conservative	-.8293	.996896	6445.3	33.992868	21.378489	706.353935		.451967
L10	201694P4_G	G	A.Conservative	-1.072994	.995118	5337.5	126.307519	63.617985	592.411232		.451967
L10	208825P7_G	G	A.Conservative	-.587799	.99818	7129.7	48.179608	34.755253	676.635505		.451967
L10	209189P2_G	G	A.Conservative	-.827701	.995512	6277.1	118.554297	72.099385	687.667924		.451967
L10	210090P15_G	NOCALL	D.Low Probability	-1.721803	.382656	5515.6	9.446391	2.467966	599.287321		1.127407
L11	201322P9_G	G	A.Conservative	-4.253362	.998033	6445.3	13.234391	14.662432	634.431571		.3275
L11	201694P4_G	G	A.Conservative	-3.86819	.99486	5337.5	50.103966	45.149207	568.826109		.3275
L11	208825P7_G	G	A.Conservative	-5.136485	.998905	7129.7	16.992663	23.784003	668.007397		.3275
L11	209189P2_G	G	A.Conservative	-4.245521	.995679	6277.1	41.036703	44.084583	618.223408		.3275
L11	210090P15_G	NOCALL	D.Low Probability	-3.983432	.403246	5515.6	5.132393	2.550689	605.291974		.622153
L12	201322P9_G	G	A.Conservative	-7.310979	.995385	6445.3	11.702825	17.121399	722.351512		.246778
L12	201694P4_G	G	A.Conservative	-6.916647	.996424	5337.5	42.72635	50.248015	552.549018		.246778
L12	208825P7_G	G	A.Conservative	-7.359154	.999447	7129.7	12.470604	20.77282	640.65228		.246778
L12	209189P2_G	G	A.Conservative	-7.304384	.994772	6277.1	38.02657	53.851264	702.484156		.246778
L12	210090P15_G	NOCALL	I.Bad Spectrum	0	0	0	0	0	0		0
L13	201322P9_G	G	A.Conservative	-1.609308	.999182	6445.3	27.853972	21.589092	699.742435		.374409
L13	201694P4_G	G	A.Conservative	-1.977221	.996626	5337.5	110.92639	68.540007	568.574904		.374409
L13	208825P7_G	G	A.Conservative	-1.279592	.998695	7129.7	37.219107	33.14847	673.043686		.374409
L13	209189P2_G	G	A.Conservative	-1.607921	.997109	6277.1	100.75438	75.472863	681.522364		.374409
L13	210090P15_G	NOCALL	D.Low Probability	-2.415379	.985945	5515.6	22.343897	7.311879	625.385589		.907617
L14	201322P9_G	G	A.Conservative	-.909253	.996901	6445.3	23.494747	20.166365	634.776324		.416583
L14	201694P4_G	G	A.Conservative	-1.343905	.995043	5337.5	97.700003	69.417887	550.09357		.416583
L14	208825P7_G	G	A.Conservative	-.41979	.997811	7129.7	35.591593	34.317952	669.02144		.416583
L14	209189P2_G	G	A.Conservative	-.905847	.99506	6277.1	85.631164	71.42119	620.287913		.416583
L14	210090P15_G	NOCALL	I.Bad Spectrum	0	0	0	0	0	0		0
L15	201322P9_G	G	A.Conservative	-1.165	.995838	6445.3	21.566894	20.524527	671.091721		.401097
L15	201694P4_G	G	A.Conservative	-1.341903	.995601	5337.5	84.568184	65.735388	582.701791		.401097
L15	208825P7_G	G	A.Conservative	-.655041	.998942	7129.7	29.809601	32.024737	679.687669		.401097
L15	209189P2_G	G	A.Conservative	-1.164241	.997151	6277.1	75.738389	69.940332	654.59876		.401097
L15	210090P15_G	NOCALL	D.Low Probability	-2.110289	.793585	5515.6	14.396749	4.869461	619.985921		1.007229
L16	201322P9_G	G	A.Conservative	-1.749898	.998918	6445.3	16.936928	18.319038	650.906849		.350219
L16	201694P4_G	G	A.Conservative	-2.079544	.998118	5337.5	50.387384	44.992829	550.986404		.350219
L16	208825P7_G	G	A.Conservative	-1.451289	.998898	7129.7	32.187931	39.1039	705.65312		.350219
L16	209189P2_G	G	A.Conservative	-1.751943	.993979	6277.1	52.451285	55.126444	632.05908		.350219
L16	210090P15_G	NOCALL	D.Low Probability	-3.093614	.988714	5515.6	18.0839	6.735199	631.14168		.833731
L17	201322P9_G	G	A.Conservative	-4.273667	.991452	6445.3	9.507928	11.865405	711.369634		.316187
L17	201694P4_G	G	A.Conservative	-4.40206	.998116	5337.5	45.949159	46.301112	582.63274		.316187
L17	208825P7_G	G	A.Conservative	-4.404569	.998548	7129.7	16.406657	25.146352	813.538339		.316187
L17	209189P2_G	G	A.Conservative	-4.270666	.996145	6277.1	40.981782	49.558484	691.2404		.316187
L17	210090P15_G	NOCALL	I.Bad Spectrum	0	0	0	0	0	0		0
L18	201322P9_G	G	A.Conservative	-7.619138	.987755	6445.3	6.901326	11.288575	718.71318		.240028
L18	201694P4_G	G	A.Conservative	-7.107013	.997836	5337.5	34.017415	45.498689	597.075977		.240028
L18	208825P7_G	G	A.Conservative	-7.520317	.999568	7129.7	9.35567	18.085892	723.649407		.240028
L18	209189P2_G	G	A.Conservative	-7.612885	.994171	6277.1	28.153878	44.697173	698.591849		.240028
L18	210090P15_G	NOCALL	D.Low Probability	-6.956794	.477599	5515.6	3.622883	2.976897	606.227057		.427963
L19	201322P9_G	G	A.Conservative	.41841	.998129	6445.3	30.192129	22.568044	688.780488		.459175
L19	201694P4_G	G	A.Conservative	.106281	.996286	5337.5	160.467451	97.875955	600.095902		.459175
L19	208825P7_G	G	A.Conservative	.969154	.998204	7129.7	50.080378	42.388622	685.946226		.459175
L19	209189P2_G	G	A.Conservative	.419629	.995942	6277.1	123.441489	89.493977	672.237878		.459175
L19	210090P15_G	NOCALL	D.Low Probability	-.557261	.984986	5515.6	35.652436	7.960873	596.804921		1.32966
L20	201322P9_G	G	A.Conservative	.544813	.996839	6445.3	30.136796	23.040495	663.631863		.454719
L20	201694P4_G	G	A.Conservative	.167541	.995999	5337.5	129.236256	82.365441	558.758353		.454719
L20	208825P7_G	G	A.Conservative	.925657	.997856	7129.7	45.417002	38.901969	670.149183		.454719
L20	209189P2_G	G	A.Conservative	.547353	.997901	6277.1	113.306296	84.261105	651.301479		.454719
L20	210090P15_G	NOCALL	D.Low Probability	-.547628	.28435	5515.6	7.089548	1.908593	558.14027		1.171099
L21	201322P9_G	G	A.Conservative	-2.204002	.997214	6445.3	18.549756	19.059361	690.582256		.330122
L21	201694P4_G	G	A.Conservative	-2.410089	.993352	5337.5	74.809946	62.364743	577.270337		.330122
L21	208825P7_G	G	A.Conservative	-2.151299	.999242	7129.7	24.431838	28.512301	709.201472		.330122
L21	209189P2_G	G	A.Conservative	-2.202134	.997452	6277.1	65.729345	65.449779	673.412085		.330122
L21	210090P15_G	NOCALL	I.Bad Spectrum	0	0	0	0	0	0		0
L22	201322P9_G	G	A.Conservative	-1.189726	.997326	6445.3	45.883723	43.49097	652.518891		.412707
L22	201694P4_G	G	A.Conservative	-1.11804	.998637	5337.5	82.180848	65.376381	539.390758		.412707
L22	208825P7_G	G	A.Conservative	-1.107737	.999527	7129.7	78.107574	82.4688	722.973222		.412707
L22	209189P2_G	G	A.Conservative	-1.189543	.996193	6277.1	109.118508	100.729478	635.392033		.412707
L22	210090P15_G	G	A.Conservative	-1.120834	.997653	5515.6	26.680599	21.835488	559.067678		.412707
L23	201322P9_G	G	A.Conservative	-5.52911	.995567	6445.3	18.280508	20.202435	682.249189		.299114
L23	201694P4_G	G	A.Conservative	-5.293984	.998918	5337.5	61.535023	55.766378	618.38306		.299114
L23	208825P7_G	G	A.Conservative	-5.462529	.999451	7129.7	20.970636	26.203877	735.386475		.299114
L23	209189P2_G	G	A.Conservative	-5.419225	.99857	6277.1	35.914017	38.516325	685.413122		.299114
L23	210090P15_G	NOCALL	D.Low Probability	-5.104851	.988016	5515.6	31.429071	13.754965	578.283888		.70389
L24	201322P9_G	G	A.Conservative	-8.048655	.895542	6445.3	9.757864	9.024461	635.582148		.451033
L24	201694P4_G	NOCALL	I.Bad Spectrum	0	0	0	0	0	0		0
L24	208825P7_G	NOCALL	I.Bad Spectrum	0	0	0	0	0	0		0
L24	209189P2_G	G	A.Conservative	-7.070722	.997419	6277.1	8.069182	10.235029	612.185817		.278545
L24	210090P15_G	NOCALL	I.Bad Spectrum	0	0	0	0	0	0		0
M01	201322P9_G	G	A.Conservative	.791326	.996607	6445.3	34.792724	24.188485	647.260572		.41951
M01	201694P4_G	G	A.Conservative	.403598	.99724	5337.5	85.073613	48.210176	577.347208		.41951
M01	208825P7_G	G	A.Conservative	.5429	.997234	7129.7	50.714398	40.076836	658.992008		.41951
M01	209189P2_G	G	A.Conservative	.786769	.995403	6277.1	96.002738	64.696253	629.927635		.41951
M01	210090P15_G	NOCALL	D.Low Probability	-.164212	.241021	5515.6	4.407363	1.593995	560.476823		.810448
M02	201322P9_G	G	A.Conservative	.717319	.998173	6445.3	36.349408	26.016487	682.769678		.442075
M02	201694P4_G	G	A.Conservative	.241731	.993683	5337.5	114.818723	66.469672	566.978619		.442075
M02	208825P7_G	G	A.Conservative	1.105627	.997085	7129.7	47.421208	38.670086	645.76927		.442075
M02	209189P2_G	G	A.Conservative	.714998	.99674	6277.1	119.405593	82.772725	664.97777		.442075
M02	210090P15_G	NOCALL	D.Low Probability	-1.097557	.227222	5515.6	6.475496	1.549339	594.104629		.961165
M03	201322P9_G	G	A.Conservative	-.17345	.9988	6445.3	26.415239	23.200825	664.275999		.385445
M03	201694P4_G	G	A.Conservative	-.890722	.997276	5337.5	94.188421	68.733906	562.583169		.385445
M03	208825P7_G	G	A.Conservative	.27818	.998459	7129.7	34.077607	33.609492	679.666186		.385445
M03	209189P2_G	G	A.Conservative	-.174031	.997527	6277.1	90.874539	77.598839	646.816023		.385445
M03	210090P15_G	NOCALL	D.Low Probability	-1.643041	.995164	5515.6	60.200935	21.051669	586.559455		.950469
M04	201322P9_G	G	A.Conservative	1.940182	.991839	6445.3	46.461427	23.764483	605.521853		.511371
M04	201694P4_G	G	A.Conservative	1.651656	.994425	5337.5	154.536473	64.944093	542.653357		.511371
M04	208825P7_G	G	A.Conservative	2.775818	.998863	7129.7	57.183769	33.183864	594.236812		.511371
M04	209189P2_G	G	A.Conservative	1.945369	.995363	6277.1	151.355561	75.10707	590.067481		.511371
M04	210090P15_G	NOCALL	D.Low Probability	1.118354	.26784	5515.6	7.3139	1.796876	564.313554		1.243057
M05	201322P9_G	G	A.Conservative	1.093314	.992648	6445.3	38.371272	27.989317	600.70406		.458306
M05	201694P4_G	G	A.Conservative	.658542	.994881	5337.5	142.565358	85.716459	543.959916		.458306
M05	208825P7_G	G	A.Conservative	1.270696	.997653	7129.7	60.109561	49.429995	640.196678		.458306
M05	209189P2_G	G	A.Conservative	1.092708	.995826	6277.1	148.803389	105.391529	584.463403		.458306
M05	210090P15_G	NOCALL	D.Low Probability	.081344	.322001	5515.6	7.381381	2.122954	574.669206		1.041506
M06	201322P9_G	G	A.Conservative	-3.194342	.995864	6445.3	25.057766	23.426492	666.124228		.350088
M06	201694P4_G	G	A.Conservative	-3.53039	.995302	5337.5	112.769239	86.039095	575.090212		.350088
M06	208825P7_G	G	A.Conservative	-3.038684	.99876	7129.7	37.208539	39.421747	710.103326		.350088
M06	209189P2_G	G	A.Conservative	-3.189611	.994159	6277.1	115.093713	104.331975	647.167439		.350088
M06	210090P15_G	NOCALL	D.Low Probability	-3.939215	.277497	5515.6	6.156486	1.872431	597.616951		.926114
M07	201322P9_G	G	A.Conservative	.280564	.996154	6445.3	30.471812	25.785325	672.77462		.428245
M07	201694P4_G	G	A.Conservative	-.058961	.995049	5337.5	110.616389	73.668547	600.545342		.428245
M07	208825P7_G	G	A.Conservative	.510145	.99892	7129.7	46.007105	44.752072	705.076735		.428245
M07	209189P2_G	G	A.Conservative	.281181	.996158	6277.1	103.575568	84.622205	656.143958		.428245
M07	210090P15_G	NOCALL	D.Low Probability	-.755365	.988068	5515.6	28.831325	7.776514	594.09246		.99742
M08	201322P9_G	G	A.Conservative	.953812	.993831	6445.3	28.472151	27.423077	653.063767		.39958
M08	201694P4_G	G	A.Conservative	.530065	.99717	5337.5	114.153389	92.293304	602.942122		.39958
M08	208825P7_G	G	A.Conservative	1.705328	.997525	7129.7	42.856495	45.983887	643.895434		.39958
M08	209189P2_G	G	A.Conservative	.956976	.995513	6277.1	104.432822	97.943796	633.256005		.39958
M08	210090P15_G	NOCALL	D.Low Probability	.511939	.290141	5515.6	5.542591	1.868798	604.499369		.951856
M09	201322P9_G	G	A.Conservative	1.329521	.992599	6445.3	39.053246	29.947345	660.328642		.438105
M09	201694P4_G	G	A.Conservative	.874668	.996185	5337.5	136.452693	85.899003	578.91978		.438105
M09	208825P7_G	G	A.Conservative	2.126959	.998903	7129.7	49.103334	42.536182	643.488423		.438105
M09	209189P2_G	G	A.Conservative	1.329484	.99773	6277.1	124.228468	92.464861	642.804314		.438105
M09	210090P15_G	NOCALL	D.Low Probability	-.062599	.71438	5515.6	14.911556	4.48965	587.596876		1.063295
M10	201322P9_G	G	A.Conservative	.482973	.99712	6445.3	29.172748	23.964284	686.875026		.406278
M10	201694P4_G	G	A.Conservative	.026037	.994945	5337.5	125.666957	83.770903	602.293267		.406278
M10	208825P7_G	G	A.Conservative	.83331	.998459	7129.7	44.297702	41.332216	662.349715		.406278
M10	209189P2_G	G	A.Conservative	.482708	.996573	6277.1	125.563751	99.960546	668.381947		.406278
M10	210090P15_G	NOCALL	D.Low Probability	-.330427	.991539	5515.6	41.790843	11.686123	612.869916		1.061852
M11	201322P9_G	G	A.Conservative	-1.715931	.99789	6445.3	32.176907	25.060487	660.388695		.379912
M11	201694P4_G	G	A.Conservative	-1.77891	.996761	5337.5	119.392274	75.598922	571.471896		.379912
M11	208825P7_G	G	A.Conservative	-1.285746	.998605	7129.7	42.464307	37.6272	685.149574		.379912
M11	209189P2_G	G	A.Conservative	-1.717061	.995916	6277.1	111.019202	83.789918	642.106235		.379912
M11	210090P15_G	NOCALL	D.Low Probability	-2.408373	.203071	5515.6	4.176519	1.377838	608.457745		.873589
M12	201322P9_G	G	A.Conservative	-4.419683	.998444	6445.3	18.688961	19.560148	671.890787		.304428
M12	201694P4_G	G	A.Conservative	-4.25346	.996902	5337.5	73.872912	64.64472	577.949961		.304428
M12	208825P7_G	G	A.Conservative	-5.016299	.998887	7129.7	28.953221	33.957483	748.638078		.304428
M12	209189P2_G	G	A.Conservative	-4.418106	.996617	6277.1	69.423616	70.689956	653.525821		.304428
M12	210090P15_G	NOCALL	I.Bad Spectrum	0	0	0	0	0	0		0
M13	201322P9_G	G	A.Conservative	.994662	.994296	6445.3	41.019552	29.663314	691.493944		.48808
M13	201694P4_G	G	A.Conservative	.742908	.99588	5337.5	147.498094	88.504457	592.087085		.48808
M13	208825P7_G	G	A.Conservative	1.432003	.998148	7129.7	53.486356	43.414024	691.088399		.48808
M13	209189P2_G	G	A.Conservative	.996392	.996907	6277.1	130.937875	92.0352	677.893542		.48808
M13	210090P15_G	NOCALL	D.Low Probability	.084039	.575267	5515.6	13.644591	3.586172	636.679278		1.21113
M14	201322P9_G	G	A.Conservative	-.514252	.998983	6445.3	19.672073	18.110977	639.430161		.369538
M14	201694P4_G	G	A.Conservative	-1.214346	.997813	5337.5	96.150515	72.633936	580.141339		.369538
M14	208825P7_G	G	A.Conservative	-.015747	.998173	7129.7	30.373124	31.586333	688.539304		.369538
M14	209189P2_G	G	A.Conservative	-.513308	.996559	6277.1	82.125023	73.385421	624.471895		.369538
M14	210090P15_G	NOCALL	D.Low Probability	-1.098388	.992735	5515.6	33.105943	11.22512	623.19698		.920155
M15	201322P9_G	G	A.Conservative	4.258227	.996841	6445.3	30.28708	16.9296	594.273254		.521767
M15	201694P4_G	G	A.Conservative	4.016958	.995757	5337.5	140.412016	62.82266	533.284418		.521767
M15	208825P7_G	G	A.Conservative	4.837704	.996163	7129.7	50.211356	32.188973	574.77707		.521767
M15	209189P2_G	G	A.Conservative	4.259186	.996095	6277.1	108.065827	58.409742	577.915721		.521767
M15	210090P15_G	NOCALL	D.Low Probability	3.613562	.982224	5515.6	46.612063	6.942797	535.330517		1.447438
M16	201322P9_G	G	A.Conservative	.849749	.997608	6445.3	41.673029	25.937845	641.385081		.478624
M16	201694P4_G	G	A.Conservative	.343885	.994191	5337.5	176.012365	89.180702	564.709213		.478624
M16	208825P7_G	G	A.Conservative	1.311846	.997615	7129.7	62.584989	44.298284	620.283694		.478624
M16	209189P2_G	G	A.Conservative	.857521	.994907	6277.1	155.448447	93.77443	633.449093		.478624
M16	210090P15_G	NOCALL	D.Low Probability	.3271	.899106	5515.6	28.336186	5.530782	591.450489		1.173419
M17	201322P9_G	G	A.Conservative	-.953463	.997341	6445.3	27.842328	20.293979	619.363797		.406644
M17	201694P4_G	G	A.Conservative	-1.418294	.996957	5337.5	107.248822	61.841597	562.08527		.406644
M17	208825P7_G	G	A.Conservative	-.660731	.99723	7129.7	38.444875	32.30402	612.839224		.406644
M17	209189P2_G	G	A.Conservative	-.945885	.994737	6277.1	112.508811	79.161345	604.103172		.406644
M17	210090P15_G	NOCALL	D.Low Probability	-1.749744	.151536	5515.6	3.923588	1.069372	579.910286		.951881
M18	201322P9_G	G	A.Conservative	-2.55431	.999307	6445.3	33.743342	24.021811	707.973016		.446489
M18	201694P4_G	G	A.Conservative	-2.725703	.997647	5337.5	141.969997	81.902935	600.070011		.446489
M18	208825P7_G	G	A.Conservative	-2.503163	.999448	7129.7	49.145474	39.808338	690.74255		.446489
M18	209189P2_G	G	A.Conservative	-2.553128	.997256	6277.1	149.278985	102.956857	688.276217		.446489
M18	210090P15_G	NOCALL	D.Low Probability	-3.438722	.993149	5515.6	54.194366	12.361081	612.490568		1.106122
M19	201322P9_G	G	A.Conservative	1.815746	.995761	6445.3	38.99823	24.13242	643.880289		.507296
M19	201694P4_G	G	A.Conservative	1.593333	.996314	5337.5	153.056941	77.596261	553.248226		.507296
M19	208825P7_G	G	A.Conservative	2.217098	.998133	7129.7	58.319175	40.869073	597.687257		.507296
M19	209189P2_G	G	A.Conservative	1.815918	.99645	6277.1	135.294842	81.224549	627.722351		.507296
M19	210090P15_G	NOCALL	D.Low Probability	1.066872	.655236	5515.6	17.294708	4.068046	586.595388		1.26441
M20	201322P9_G	G	A.Conservative	.971632	.995487	6445.3	33.781792	27.621343	613.999612		.430403
M20	201694P4_G	G	A.Conservative	.556655	.996319	5337.5	139.868521	95.003975	580.974978		.430403
M20	208825P7_G	G	A.Conservative	1.448466	.998142	7129.7	53.621074	49.185758	674.044203		.430403
M20	209189P2_G	G	A.Conservative	.975507	.995407	6277.1	131.652691	104.644597	597.463605		.430403
M20	210090P15_G	NOCALL	D.Low Probability	-.010637	.989509	5515.6	52.179316	12.18805	614.186702		1.157348
M21	201322P9_G	G	A.Conservative	-.330956	.998104	6445.3	27.659633	23.958128	664.860041		.40417
M21	201694P4_G	G	A.Conservative	-.709652	.997077	5337.5	102.52279	72.959565	560.691692		.40417
M21	208825P7_G	G	A.Conservative	-.056708	.998783	7129.7	38.963538	38.077343	727.993208		.40417
M21	209189P2_G	G	A.Conservative	-.332178	.996697	6277.1	95.746793	80.514382	645.44776		.40417
M21	210090P15_G	NOCALL	D.Low Probability	-1.110506	.993937	5515.6	57.695373	17.326686	609.281052		.935215
M22	201322P9_G	G	A.Conservative	1.760944	.999119	6445.3	43.200733	32.339153	661.172868		.483229
M22	201694P4_G	G	A.Conservative	1.467322	.993743	5337.5	158.270207	97.701813	528.959021		.483229
M22	208825P7_G	G	A.Conservative	1.764145	.99751	7129.7	62.98118	53.048554	686.161267		.483229
M22	209189P2_G	G	A.Conservative	1.758359	.996895	6277.1	135.348866	98.421602	643.193548		.483229
M22	210090P15_G	NOCALL	D.Low Probability	.451962	.331396	5515.6	9.096148	2.136981	559.917423		1.17195
M23	201322P9_G	G	A.Conservative	3.357314	.997237	6445.3	36.350294	27.787783	593.066825		.443279
M23	201694P4_G	G	A.Conservative	2.879678	.998215	5337.5	57.353675	34.795579	490.224859		.443279
M23	208825P7_G	G	A.Conservative	3.573438	.998878	7129.7	51.068284	44.791486	731.496651		.443279
M23	209189P2_G	G	A.Conservative	3.376837	.995324	6277.1	54.257949	40.080042	584.015645		.443279
M23	210090P15_G	NOCALL	D.Low Probability	1.148811	.785381	5515.6	13.255631	4.827664	510.628244		.859333
M24	201322P9_G	G	A.Conservative	-6.391241	.999018	6445.3	8.448911	10.159123	685.40639		.285608
M24	201694P4_G	NOCALL	D.Low Probability	-6.103565	.859006	5337.5	11.675639	5.225283	550.913943		.659359
M24	208825P7_G	NOCALL	I.Bad Spectrum	0	0	0	0	0	0		0
M24	209189P2_G	G	A.Conservative	-5.960162	.996636	6277.1	10.683361	12.470309	731.849047		.285608
M24	210090P15_G	NOCALL	D.Low Probability	-6.123842	.555308	5515.6	7.353295	3.400715	516.191316		.659359
N01	201322P9_G	G	A.Conservative	-1.52317	.999079	6445.3	20.902219	19.016987	670.339746		.367946
N01	201694P4_G	G	A.Conservative	-1.839618	.994969	5337.5	64.929104	48.706655	577.042527		.367946
N01	208825P7_G	G	A.Conservative	-.988819	.999206	7129.7	27.314031	28.015048	692.178332		.367946
N01	209189P2_G	G	A.Conservative	-1.518903	.996361	6277.1	66.852511	59.070717	653.559985		.367946
N01	210090P15_G	NOCALL	I.Bad Spectrum	0	0	0	0	0	0		0
N02	201322P9_G	G	A.Conservative	-.080964	.996566	6445.3	25.735011	23.241108	675.575987		.40182
N02	201694P4_G	G	A.Conservative	-.383714	.9931	5337.5	88.650112	66.598583	594.191084		.40182
N02	208825P7_G	G	A.Conservative	.279994	.998604	7129.7	36.441584	36.871044	732.265559		.40182
N02	209189P2_G	G	A.Conservative	-.08202	.993978	6277.1	91.489045	80.342288	658.06905		.40182
N02	210090P15_G	NOCALL	D.Low Probability	-.878234	.987827	5515.6	21.907801	6.359062	621.126225		.981197
N03	201322P9_G	G	A.Conservative	-.879631	.99747	6445.3	17.850906	16.828235	668.02255		.332081
N03	201694P4_G	G	A.Conservative	-1.219375	.992426	5337.5	83.057384	65.110143	585.656214		.332081
N03	208825P7_G	G	A.Conservative	-.305717	.997696	7129.7	27.000669	28.60888	664.037745		.332081
N03	209189P2_G	G	A.Conservative	-.877426	.995536	6277.1	72.708452	66.633838	650.963532		.332081
N03	210090P15_G	NOCALL	D.Low Probability	-1.432284	.266644	5515.6	4.971106	1.737523	597.363023		.730624
N04	201322P9_G	G	A.Conservative	.316447	.998538	6445.3	22.9289	19.193184	698.441124		.432975
N04	201694P4_G	G	A.Conservative	-.085363	.996208	5337.5	88.971008	59.045732	589.010045		.432975
N04	208825P7_G	G	A.Conservative	.607716	.997578	7129.7	33.947649	32.557147	690.617256		.432975
N04	209189P2_G	G	A.Conservative	.316856	.998208	6277.1	79.010193	63.916594	679.182518		.432975
N04	210090P15_G	NOCALL	D.Low Probability	-.69982	.990098	5515.6	41.432994	11.675922	562.12837		1.036697
N05	201322P9_G	G	A.Conservative	-2.099143	.998709	6445.3	14.92811	15.621049	638.139058		.339781
N05	201694P4_G	G	A.Conservative	-2.15416	.993889	5337.5	75.001612	65.000879	586.46293		.339781
N05	208825P7_G	G	A.Conservative	-1.59442	.999086	7129.7	22.175241	26.063759	716.79592		.339781
N05	209189P2_G	G	A.Conservative	-2.096965	.994076	6277.1	64.030251	65.110686	620.577506		.339781
N05	210090P15_G	NOCALL	D.Low Probability	-2.708468	.262202	5515.6	4.222503	1.728658	621.885035		.74867
N06	201322P9_G	G	A.Conservative	-2.151051	.996279	6445.3	21.948282	20.608812	644.616669		.362571
N06	201694P4_G	G	A.Conservative	-2.085279	.995247	5337.5	81.31785	63.197625	529.951338		.362571
N06	208825P7_G	G	A.Conservative	-1.841173	.999606	7129.7	32.835111	34.674055	712.895462		.362571
N06	209189P2_G	G	A.Conservative	-2.149291	.99438	6277.1	71.999594	65.683195	627.246038		.362571
N06	210090P15_G	NOCALL	D.Low Probability	-2.945363	.896827	5515.6	17.149966	5.54342	542.897045		.867976
N07	201322P9_G	G	A.Conservative	.124764	.994771	6445.3	25.319617	19.930376	666.509039		.389203
N07	201694P4_G	G	A.Conservative	-.229614	.994651	5337.5	94.971683	61.881685	573.368183		.389203
N07	208825P7_G	G	A.Conservative	.438201	.998627	7129.7	33.018767	29.29042	664.70439		.389203
N07	209189P2_G	G	A.Conservative	.127914	.997086	6277.1	90.348642	69.090883	650.518467		.389203
N07	210090P15_G	NOCALL	D.Low Probability	-1.446568	.342065	5515.6	5.86161	2.225548	597.61576		.892762
N08	201322P9_G	G	A.Conservative	1.840719	.995012	6445.3	37.072379	26.038009	718.665509		.488576
N08	201694P4_G	G	A.Conservative	1.132578	.997536	5337.5	135.161558	77.085911	585.173696		.488576
N08	208825P7_G	G	A.Conservative	2.421914	.999375	7129.7	47.426005	37.809783	656.10319		.488576
N08	209189P2_G	G	A.Conservative	1.840364	.996575	6277.1	145.577674	99.104062	701.050995		.488576
N08	210090P15_G	NOCALL	D.Low Probability	.634579	.990707	5515.6	46.439145	11.56522	634.294995		1.126986
N09	201322P9_G	G	A.Conservative	2.568417	.993093	6445.3	41.724055	24.773099	575.850683		.47543
N09	201694P4_G	G	A.Conservative	1.532439	.994323	5337.5	163.520359	78.555324	523.408259		.47543
N09	208825P7_G	G	A.Conservative	3.531173	.997768	7129.7	54.578993	36.997403	624.989107		.47543
N09	209189P2_G	G	A.Conservative	2.572286	.996161	6277.1	145.233617	83.498357	561.265487		.47543
N09	210090P15_G	NOCALL	D.Low Probability	.520562	.98933	5515.6	74.845009	16.817683	571.811815		1.177229
N10	201322P9_G	G	A.Conservative	.191002	.998328	6445.3	27.99374	26.17573	648.185144		.370548
N10	201694P4_G	G	A.Conservative	-.169543	.997263	5337.5	115.399565	89.165537	589.049252		.370548
N10	208825P7_G	G	A.Conservative	.29807	.998328	7129.7	37.928293	39.902103	691.288313		.370548
N10	209189P2_G	G	A.Conservative	.193006	.994857	6277.1	101.672198	92.36616	630.444091		.370548
N10	210090P15_G	NOCALL	D.Low Probability	-.729533	.990512	5515.6	51.651598	16.117713	627.874364		.975846
N11	201322P9_G	G	A.Conservative	-1.965441	.994059	6445.3	19.358529	18.317731	691.386959		.371411
N11	201694P4_G	G	A.Conservative	-2.012094	.995525	5337.5	85.955562	65.235867	573.02241		.371411
N11	208825P7_G	G	A.Conservative	-1.652081	.999352	7129.7	30.770358	33.209795	762.527457		.371411
N11	209189P2_G	G	A.Conservative	-1.964137	.995798	6277.1	82.374799	75.419688	671.35304		.371411
N11	210090P15_G	NOCALL	D.Low Probability	-2.470047	.174928	5515.6	2.162085	1.214765	604.095241		.53781
N12	201322P9_G	G	A.Conservative	-4.248703	.996008	6445.3	23.249481	22.131313	686.798225		.365349
N12	201694P4_G	G	A.Conservative	-4.172467	.995807	5337.5	104.433266	82.780876	612.208472		.365349
N12	208825P7_G	G	A.Conservative	-4.561554	.99728	7129.7	31.592916	33.709282	683.550852		.365349
N12	209189P2_G	G	A.Conservative	-4.245832	.997715	6277.1	88.394591	81.834688	669.219546		.365349
N12	210090P15_G	NOCALL	D.Low Probability	-5.152645	.994056	5515.6	38.04368	12.866683	596.009579		.793256
N13	201322P9_G	G	A.Conservative	.149934	.997162	6445.3	25.864091	19.216855	617.776423		.420856
N13	201694P4_G	G	A.Conservative	-.334094	.996177	5337.5	113.606986	69.94633	579.117206		.420856
N13	208825P7_G	G	A.Conservative	.479812	.998099	7129.7	41.275709	34.529535	660.07137		.420856
N13	209189P2_G	G	A.Conservative	.153549	.995094	6277.1	98.938529	71.429026	601.599055		.420856
N13	210090P15_G	NOCALL	D.Low Probability	-1.158477	.992052	5515.6	55.002671	13.451421	599.919296		1.019009
N14	201322P9_G	G	A.Conservative	1.449778	.997008	6445.3	29.938248	24.21819	615.435064		.424322
N14	201694P4_G	G	A.Conservative	.862668	.994546	5337.5	133.734769	89.214499	582.188431		.424322
N14	208825P7_G	G	A.Conservative	2.387152	.99844	7129.7	44.015088	40.115257	606.100964		.424322
N14	209189P2_G	G	A.Conservative	1.446253	.995437	6277.1	117.448046	92.27939	598.632267		.424322
N14	210090P15_G	NOCALL	D.Low Probability	.28295	.248508	5515.6	7.596551	1.633936	596.885132		1.081403
N15	201322P9_G	G	A.Conservative	.178922	.998116	6445.3	31.590063	21.604615	650.240142		.402467
N15	201694P4_G	G	A.Conservative	-.411056	.997775	5337.5	129.121218	72.306912	574.461427		.402467
N15	208825P7_G	G	A.Conservative	.926226	.998267	7129.7	42.255203	32.80612	644.858335		.402467
N15	209189P2_G	G	A.Conservative	.182782	.995353	6277.1	117.361884	77.843138	633.764663		.402467
N15	210090P15_G	NOCALL	D.Low Probability	-.831131	.989492	5515.6	52.504596	13.171803	599.0947		.944448
N16	201322P9_G	G	A.Conservative	-.100812	.995821	6445.3	37.674751	28.467465	649.790644		.436599
N16	201694P4_G	G	A.Conservative	-.595609	.997444	5337.5	151.894606	94.52479	574.104432		.436599
N16	208825P7_G	G	A.Conservative	.195419	.998492	7129.7	48.615763	41.451894	698.143377		.436599
N16	209189P2_G	G	A.Conservative	-.104892	.995452	6277.1	138.056577	101.290221	630.500142		.436599
N16	210090P15_G	NOCALL	D.Low Probability	-1.298932	.996163	5515.6	76.010174	20.685148	587.729703		.998757
N17	201322P9_G	G	A.Conservative	-2.001601	.994926	6445.3	22.252005	19.184101	686.731416		.395016
N17	201694P4_G	G	A.Conservative	-2.24986	.993924	5337.5	101.185537	72.18655	595.791828		.395016
N17	208825P7_G	G	A.Conservative	-1.652769	.998901	7129.7	34.156926	33.121391	689.174882		.395016
N17	209189P2_G	G	A.Conservative	-1.996494	.995881	6277.1	97.649523	81.79025	668.025449		.395016
N17	210090P15_G	NOCALL	D.Low Probability	-2.517002	.278477	5515.6	6.480232	1.798015	615.756436		.957085
N18	201322P9_G	G	A.Conservative	-6.876909	.996071	6445.3	11.700504	13.847483	682.793074		.326083
N18	201694P4_G	G	A.Conservative	-6.423967	.998377	5337.5	57.985684	55.976731	629.867039		.326083
N18	208825P7_G	G	A.Conservative	-6.565246	.999498	7129.7	17.548096	23.451058	754.315031		.326083
N18	209189P2_G	G	A.Conservative	-6.869828	.994702	6277.1	48.357898	55.526689	662.728707		.326083
N18	210090P15_G	NOCALL	D.Low Probability	-6.079404	.994472	5515.6	24.601961	10.018056	604.912743		.727024
N19	201322P9_G	G	A.Conservative	1.527456	.996238	6445.3	32.590768	23.148417	648.584344		.464658
N19	201694P4_G	G	A.Conservative	.905396	.994474	5337.5	142.027807	83.268828	567.358466		.464658
N19	208825P7_G	G	A.Conservative	2.066514	.998061	7129.7	55.140432	44.142745	658.832397		.464658
N19	209189P2_G	G	A.Conservative	1.530023	.996607	6277.1	127.489304	87.953489	633.015506		.464658
N19	210090P15_G	NOCALL	D.Low Probability	.439126	.906027	5515.6	27.479892	5.553032	586.007247		1.196344
N20	201322P9_G	G	A.Conservative	1.527232	.996358	6445.3	34.890451	29.092482	666.676279		.417329
N20	201694P4_G	G	A.Conservative	.952844	.993669	5337.5	136.198497	94.738208	598.255402		.417329
N20	208825P7_G	G	A.Conservative	2.091146	.997824	7129.7	53.483471	49.950695	658.15822		.417329
N20	209189P2_G	G	A.Conservative	1.526454	.995678	6277.1	120.259317	97.549052	649.854002		.417329
N20	210090P15_G	NOCALL	D.Low Probability	.251598	.988714	5515.6	43.075083	11.977315	597.731057		1.105517
N21	201322P9_G	G	A.Conservative	-.730806	.998288	6445.3	25.275906	25.260435	665.49398		.340339
N21	201694P4_G	G	A.Conservative	-1.10241	.995903	5337.5	85.286691	69.26248	571.064334		.340339
N21	208825P7_G	G	A.Conservative	-.411023	.998289	7129.7	32.943394	37.354516	709.034367		.340339
N21	209189P2_G	G	A.Conservative	-.728303	.996433	6277.1	78.944235	76.477871	647.984068		.340339
N21	210090P15_G	NOCALL	D.Low Probability	-1.767617	.861443	5515.6	14.594944	5.290691	605.741457		.827444
N22	201322P9_G	G	A.Conservative	-1.387	.999057	6445.3	22.053548	25.2525	731.870995		.34325
N22	201694P4_G	G	A.Conservative	-1.856137	.994208	5337.5	67.085103	64.51897	599.032759		.34325
N22	208825P7_G	G	A.Conservative	-1.184711	.999243	7129.7	38.87229	49.554963	768.605525		.34325
N22	209189P2_G	G	A.Conservative	-1.384436	.996646	6277.1	93.709543	104.516679	712.175974		.34325
N22	210090P15_G	NOCALL	I.Bad Spectrum	0	0	0	0	0	0		0
N23	201322P9_G	G	A.Conservative	-2.382508	.999381	6445.3	37.735617	34.493486	699.782889		.396613
N23	201694P4_G	G	A.Conservative	-2.424164	.992649	5337.5	112.578589	86.035929	575.900886		.396613
N23	208825P7_G	G	A.Conservative	-2.186712	.999187	7129.7	41.641667	42.553149	676.102144		.396613
N23	209189P2_G	G	A.Conservative	-2.329656	.996394	6277.1	80.144114	71.294597	683.988402		.396613
N23	210090P15_G	NOCALL	D.Low Probability	-3.475774	.932137	5515.6	18.880357	5.712785	597.346307		.913269
N24	201322P9_G	G	A.Conservative	-3.853024	.999812	6445.3	12.86242	12.976895	644.066722		.383716
N24	201694P4_G	NOCALL	I.Bad Spectrum	0	0	0	0	0	0		0
N24	208825P7_G	NOCALL	I.Bad Spectrum	0	0	0	0	0	0		0
N24	209189P2_G	G	A.Conservative	-3.553275	.994556	6277.1	17.421876	17.008437	652.195623		.383716
N24	210090P15_G	NOCALL	D.Low Probability	-3.644342	.482512	5515.6	3.560161	2.979701	573.460544		.383716
O01	201322P9_G	G	A.Conservative	-1.818469	.996107	6445.3	16.387281	19.632257	661.806207		.333119
O01	201694P4_G	G	A.Conservative	-2.129946	.995499	5337.5	43.078865	42.521051	558.190597		.333119
O01	208825P7_G	G	A.Conservative	-1.195671	.99908	7129.7	16.57204	22.293575	719.571699		.333119
O01	209189P2_G	G	A.Conservative	-1.815332	.997075	6277.1	40.443129	47.07664	646.597116		.333119
O01	210090P15_G	NOCALL	I.Bad Spectrum	0	0	0	0	0	0		0
O02	201322P9_G	NOCALL	I.Bad Spectrum	0	0	0	0	0	0		0
O02	201694P4_G	NOCALL	I.Bad Spectrum	0	0	0	0	0	0		0
O02	208825P7_G	NOCALL	I.Bad Spectrum	0	0	0	0	0	0		0
O02	209189P2_G	NOCALL	I.Bad Spectrum	0	0	0	0	0	0		0
O02	210090P15_G	NOCALL	I.Bad Spectrum	0	0	0	0	0	0		0
O03	201322P9_G	G	A.Conservative	1.897306	.997262	6445.3	39.102576	25.513896	637.638197		.527443
O03	201694P4_G	G	A.Conservative	1.145865	.994685	5337.5	146.500401	78.543855	564.437944		.527443
O03	208825P7_G	G	A.Conservative	2.386428	.997443	7129.7	50.130083	36.917023	629.237033		.527443
O03	209189P2_G	G	A.Conservative	1.89838	.996057	6277.1	133.901472	84.817135	621.153425		.527443
O03	210090P15_G	NOCALL	D.Low Probability	.311607	.983306	5515.6	33.06307	8.14911	576.791301		1.218448
O04	201322P9_G	G	A.Conservative	-1.106014	.997444	6445.3	23.331985	22.215591	657.005994		.365692
O04	201694P4_G	G	A.Conservative	-1.56495	.990177	5337.5	71.389238	55.808038	576.436098		.365692
O04	208825P7_G	G	A.Conservative	-.738355	.997994	7129.7	30.361676	32.622043	658.158311		.365692
O04	209189P2_G	G	A.Conservative	-1.098698	.994076	6277.1	77.532692	71.650387	643.700318		.365692
O04	210090P15_G	NOCALL	I.Bad Spectrum	0	0	0	0	0	0		0
O05	201322P9_G	G	A.Conservative	-2.201756	.997729	6445.3	18.092915	19.538889	670.762356		.344931
O05	201694P4_G	G	A.Conservative	-2.576802	.993916	5337.5	78.091279	69.96679	572.496593		.344931
O05	208825P7_G	G	A.Conservative	-1.975183	.999665	7129.7	27.169323	32.901154	675.81378		.344931
O05	209189P2_G	G	A.Conservative	-2.194672	.993471	6277.1	71.728862	75.313562	653.882302		.344931
O05	210090P15_G	NOCALL	D.Low Probability	-2.854398	.279734	5515.6	4.316999	1.815203	592.339499		.727984
O06	201322P9_G	G	A.Conservative	-5.269458	.998253	6445.3	14.65196	17.938597	702.819449		.315654
O06	201694P4_G	G	A.Conservative	-4.946426	.994877	5337.5	57.569429	57.294699	577.820663		.315654
O06	208825P7_G	G	A.Conservative	-5.672955	.998795	7129.7	19.039435	26.349965	783.085697		.315654
O06	209189P2_G	G	A.Conservative	-5.254827	.993068	6277.1	52.646265	62.497693	692.519947		.315654
O06	210090P15_G	NOCALL	D.Low Probability	-5.695247	.986758	5515.6	19.814225	9.586522	601.391043		.677817
O07	201322P9_G	G	A.Conservative	-.350447	.995765	6445.3	33.507937	24.58666	656.632104		.420013
O07	201694P4_G	G	A.Conservative	-.559027	.99589	5337.5	108.679994	65.284021	544.137644		.420013
O07	208825P7_G	G	A.Conservative	-.353907	.996563	7129.7	44.40014	36.913851	695.000795		.420013
O07	209189P2_G	G	A.Conservative	-.351057	.997712	6277.1	101.371369	72.152986	639.08217		.420013
O07	210090P15_G	NOCALL	D.Low Probability	-1.456374	.992825	5515.6	81.893937	22.867327	581.195711		.975834
O08	201322P9_G	G	A.Conservative	-1.168081	.998846	6445.3	24.358372	23.736998	711.863149		.372787
O08	201694P4_G	G	A.Conservative	-1.550202	.996924	5337.5	82.203838	65.644672	558.519413		.372787
O08	208825P7_G	G	A.Conservative	-.921846	.998947	7129.7	31.502241	34.646759	726.776773		.372787
O08	209189P2_G	G	A.Conservative	-1.167112	.996709	6277.1	78.586965	74.331079	694.599558		.372787
O08	210090P15_G	NOCALL	D.Low Probability	-1.902882	.989657	5515.6	26.830965	9.462916	614.8587		.984543
O09	201322P9_G	G	A.Conservative	.915625	.99741	6445.3	38.849959	23.2529	665.688216		.485536
O09	201694P4_G	G	A.Conservative	.331902	.99447	5337.5	132.367495	65.585831	568.675071		.485536
O09	208825P7_G	G	A.Conservative	1.493663	.999213	7129.7	47.746684	32.243806	625.979772		.485536
O09	209189P2_G	G	A.Conservative	.917133	.997664	6277.1	118.908779	69.133147	647.613816		.485536
O09	210090P15_G	NOCALL	D.Low Probability	-.7907	.577819	5515.6	14.299554	3.596336	583.663308		1.156673
O10	201322P9_G	G	A.Conservative	.728528	.997062	6445.3	35.776907	31.833559	716.014147		.452061
O10	201694P4_G	G	A.Conservative	.353887	.99623	5337.5	118.879437	89.183802	600.398141		.452061
O10	208825P7_G	G	A.Conservative	.793742	.996601	7129.7	49.347945	48.764614	705.958668		.452061
O10	209189P2_G	G	A.Conservative	.72833	.996886	6277.1	111.436212	96.633266	696.233392		.452061
O10	210090P15_G	NOCALL	D.Low Probability	-.679455	.984952	5515.6	24.635249	7.682745	601.395038		1.068856
O11	201322P9_G	G	A.Conservative	-2.020554	.998427	6445.3	21.480119	18.500942	637.657305		.397235
O11	201694P4_G	G	A.Conservative	-2.236902	.995446	5337.5	85.788315	60.663888	555.744861		.397235
O11	208825P7_G	G	A.Conservative	-1.63771	.99914	7129.7	30.399692	29.558505	679.006595		.397235
O11	209189P2_G	G	A.Conservative	-2.021285	.995349	6277.1	86.608859	72.397534	622.11561		.397235
O11	210090P15_G	NOCALL	D.Low Probability	-2.570818	.267631	5515.6	4.853398	1.702604	590.177546		.75231
O12	201322P9_G	G	A.Conservative	-5.470202	.996809	6445.3	15.799884	18.539926	652.669991		.327288
O12	201694P4_G	G	A.Conservative	-5.347442	.995831	5337.5	85.133209	81.026991	588.444198		.327288
O12	208825P7_G	G	A.Conservative	-5.674897	.99922	7129.7	21.109897	28.0416	745.831473		.327288
O12	209189P2_G	G	A.Conservative	-5.470495	.996947	6277.1	66.451016	75.595618	636.162559		.327288
O12	210090P15_G	NOCALL	I.Bad Spectrum	0	0	0	0	0	0		0
O13	201322P9_G	G	A.Conservative	-.634717	.997432	6445.3	26.580135	20.521211	670.645889		.396707
O13	201694P4_G	G	A.Conservative	-.878478	.99477	5337.5	97.969126	61.705622	584.675317		.396707
O13	208825P7_G	G	A.Conservative	-.248614	.997308	7129.7	32.448203	28.434585	687.569295		.396707
O13	209189P2_G	G	A.Conservative	-.629926	.996882	6277.1	86.867403	65.026265	654.428342		.396707
O13	210090P15_G	NOCALL	D.Low Probability	-1.440949	.754324	5515.6	16.951939	4.618543	620.494988		1.020956
O14	201322P9_G	G	A.Conservative	-1.11408	.996754	6445.3	15.756835	16.147928	648.927376		.38025
O14	201694P4_G	G	A.Conservative	-1.566222	.993662	5337.5	68.575373	57.058612	579.191142		.38025
O14	208825P7_G	G	A.Conservative	-.878929	.998862	7129.7	23.616382	27.373154	667.154839		.38025
O14	209189P2_G	G	A.Conservative	-1.114868	.994805	6277.1	61.560909	61.164526	632.26693		.38025
O14	210090P15_G	NOCALL	D.Low Probability	-1.814069	.9811	5515.6	20.105071	6.834142	592.0052		.878972
O15	201322P9_G	G	A.Conservative	-.137738	.994452	6445.3	31.51541	29.326304	653.741784		.377876
O15	201694P4_G	G	A.Conservative	-.5734	.993626	5337.5	96.090717	72.304011	562.313339		.377876
O15	208825P7_G	G	A.Conservative	.307423	.998992	7129.7	39.670378	41.958129	669.197423		.377876
O15	209189P2_G	G	A.Conservative	-.140283	.995393	6277.1	94.462873	85.158546	636.346897		.377876
O15	210090P15_G	NOCALL	D.Low Probability	-1.0246	.151465	5515.6	3.792894	1.090112	606.826128		.994013
O16	201322P9_G	G	A.Conservative	.167027	.996896	6445.3	27.734468	22.231972	633.283608		.426938
O16	201694P4_G	G	A.Conservative	-.086552	.996294	5337.5	106.784417	69.972784	533.063799		.426938
O16	208825P7_G	G	A.Conservative	.67412	.998222	7129.7	45.132161	40.926196	670.306781		.426938
O16	209189P2_G	G	A.Conservative	.1682	.995657	6277.1	102.10749	79.40494	616.821474		.426938
O16	210090P15_G	NOCALL	D.Low Probability	-.924057	.985249	5515.6	31.6251	9.111655	584.941549		1.079536
O17	201322P9_G	NOCALL	I.Bad Spectrum	0	0	0	0	0	0		0
O17	201694P4_G	NOCALL	I.Bad Spectrum	0	0	0	0	0	0		0
O17	208825P7_G	NOCALL	I.Bad Spectrum	0	0	0	0	0	0		0
O17	209189P2_G	NOCALL	I.Bad Spectrum	0	0	0	0	0	0		0
O17	210090P15_G	NOCALL	I.Bad Spectrum	0	0	0	0	0	0		0
O18	201322P9_G	NOCALL	I.Bad Spectrum	0	0	0	0	0	0		0
O18	201694P4_G	NOCALL	I.Bad Spectrum	0	0	0	0	0	0		0
O18	208825P7_G	NOCALL	I.Bad Spectrum	0	0	0	0	0	0		0
O18	209189P2_G	NOCALL	I.Bad Spectrum	0	0	0	0	0	0		0
O18	210090P15_G	NOCALL	I.Bad Spectrum	0	0	0	0	0	0		0
O19	201322P9_G	G	A.Conservative	2.012558	.995592	6445.3	37.08939	22.720051	596.408416		.48935
O19	201694P4_G	G	A.Conservative	1.453894	.997119	5337.5	143.720449	70.767332	557.36131		.48935
O19	208825P7_G	G	A.Conservative	2.696575	.998292	7129.7	57.085454	39.996299	607.678288		.48935
O19	209189P2_G	G	A.Conservative	2.013216	.995102	6277.1	134.130124	79.486798	580.706368		.48935
O19	210090P15_G	NOCALL	D.Low Probability	.732495	.324449	5515.6	8.380194	2.158006	586.95731		1.306434
O20	201322P9_G	G	A.Conservative	1.963742	.992519	6445.3	29.693832	21.776985	583.790835		.470108
O20	201694P4_G	G	A.Conservative	1.377619	.994366	5337.5	96.325744	58.504658	522.101439		.470108
O20	208825P7_G	G	A.Conservative	2.654197	.999315	7129.7	47.172114	38.896892	637.466711		.470108
O20	209189P2_G	G	A.Conservative	1.964926	.994869	6277.1	87.923795	62.664812	567.624398		.470108
O20	210090P15_G	NOCALL	D.Low Probability	.181191	.989156	5515.6	47.228796	13.353551	578.31765		1.134264
O21	201322P9_G	G	A.Conservative	-.566065	.996749	6445.3	24.089983	18.795693	688.853065		.441341
O21	201694P4_G	G	A.Conservative	-.849666	.995434	5337.5	101.616852	65.418557	576.057586		.441341
O21	208825P7_G	G	A.Conservative	-.270483	.997836	7129.7	36.949827	32.463322	677.398242		.441341
O21	209189P2_G	G	A.Conservative	-.563301	.996768	6277.1	93.743042	71.046207	670.332107		.441341
O21	210090P15_G	NOCALL	I.Bad Spectrum	0	0	0	0	0	0		0
O22	201322P9_G	G	A.Conservative	-1.292868	.996335	6445.3	21.876361	17.720714	646.68676		.381815
O22	201694P4_G	G	A.Conservative	-1.608503	.992776	5337.5	87.223518	57.540791	559.855649		.381815
O22	208825P7_G	G	A.Conservative	-1.016735	.999138	7129.7	38.969265	35.862638	719.088367		.381815
O22	209189P2_G	G	A.Conservative	-1.30994	.992896	6277.1	92.015712	72.25263	632.653442		.381815
O22	210090P15_G	NOCALL	D.Low Probability	-1.929164	.122065	5515.6	2.455122	.907298	596.175645		.904134
O23	201322P9_G	NOCALL	I.Bad Spectrum	0	0	0	0	0	0		0
O23	201694P4_G	NOCALL	I.Bad Spectrum	0	0	0	0	0	0		0
O23	208825P7_G	NOCALL	I.Bad Spectrum	0	0	0	0	0	0		0
O23	209189P2_G	NOCALL	I.Bad Spectrum	0	0	0	0	0	0		0
O23	210090P15_G	NOCALL	I.Bad Spectrum	0	0	0	0	0	0		0
O24	201322P9_G	NOCALL	I.Bad Spectrum	0	0	0	0	0	0		0
O24	201694P4_G	NOCALL	I.Bad Spectrum	0	0	0	0	0	0		0
O24	208825P7_G	NOCALL	I.Bad Spectrum	0	0	0	0	0	0		0
O24	209189P2_G	NOCALL	I.Bad Spectrum	0	0	0	0	0	0		0
O24	210090P15_G	NOCALL	I.Bad Spectrum	0	0	0	0	0	0		0
P01	201322P9_G	NOCALL	I.Bad Spectrum	0	0	0	0	0	0		0
P01	201694P4_G	NOCALL	I.Bad Spectrum	0	0	0	0	0	0		0
P01	208825P7_G	NOCALL	I.Bad Spectrum	0	0	0	0	0	0		0
P01	209189P2_G	NOCALL	I.Bad Spectrum	0	0	0	0	0	0		0
P01	210090P15_G	NOCALL	I.Bad Spectrum	0	0	0	0	0	0		0
P02	201322P9_G	NOCALL	I.Bad Spectrum	0	0	0	0	0	0		0
P02	201694P4_G	NOCALL	I.Bad Spectrum	0	0	0	0	0	0		0
P02	208825P7_G	NOCALL	I.Bad Spectrum	0	0	0	0	0	0		0
P02	209189P2_G	NOCALL	I.Bad Spectrum	0	0	0	0	0	0		0
P02	210090P15_G	NOCALL	I.Bad Spectrum	0	0	0	0	0	0		0
P03	201322P9_G	G	A.Conservative	-.890421	.998342	6445.3	32.555216	24.288456	649.638694		.408828
P03	201694P4_G	G	A.Conservative	-1.424546	.994555	5337.5	82.967156	50.736094	544.555424		.408828
P03	208825P7_G	G	A.Conservative	-.600473	.998199	7129.7	35.29453	29.821808	645.667227		.408828
P03	209189P2_G	G	A.Conservative	-.889296	.996106	6277.1	90.521524	65.522201	632.326784		.408828
P03	210090P15_G	NOCALL	D.Low Probability	-2.267422	.98383	5515.6	33.376225	9.674288	564.550534		1.029324
P04	201322P9_G	G	A.Conservative	-2.235026	.996102	6445.3	17.907858	20.191488	628.39625		.348932
P04	201694P4_G	G	A.Conservative	-2.714416	.994236	5337.5	46.545282	43.708515	523.415184		.348932
P04	208825P7_G	G	A.Conservative	-2.098613	.999554	7129.7	21.204055	26.722434	685.781877		.348932
P04	209189P2_G	G	A.Conservative	-2.238812	.994171	6277.1	49.213643	53.988647	612.690698		.348932
P04	210090P15_G	NOCALL	I.Bad Spectrum	0	0	0	0	0	0		0
P05	201322P9_G	G	A.Conservative	-4.634382	.997854	6445.3	13.239659	15.721241	646.898544		.311146
P05	201694P4_G	G	A.Conservative	-4.614824	.993046	5337.5	36.453305	35.470163	553.228279		.311146
P05	208825P7_G	G	A.Conservative	-4.405769	.998384	7129.7	18.946305	30.367421	687.252639		.311146
P05	209189P2_G	G	A.Conservative	-4.616562	.999536	6277.1	38.154672	43.97773	628.279103		.311146
P05	210090P15_G	NOCALL	D.Low Probability	-4.635233	.307845	5515.6	2.984452	2.008464	573.728147		.452503
P06	201322P9_G	G	A.Conservative	-4.372337	.99819	6445.3	19.0972	24.427459	704.18167		.294656
P06	201694P4_G	G	A.Conservative	-4.278191	.994678	5337.5	47.69589	51.227101	568.438752		.294656
P06	208825P7_G	G	A.Conservative	-4.806873	.999105	7129.7	20.698534	29.505662	673.904534		.294656
P06	209189P2_G	G	A.Conservative	-4.371708	.998006	6277.1	50.993339	63.521376	682.937736		.294656
P06	210090P15_G	NOCALL	D.Low Probability	-4.855907	.522356	5515.6	7.385059	3.261493	593.856307		.779944
P07	201322P9_G	G	A.Conservative	-1.972872	.998549	6445.3	34.266304	22.609534	631.733525		.446697
P07	201694P4_G	G	A.Conservative	-1.947234	.995404	5337.5	115.054708	59.94381	551.137894		.446697
P07	208825P7_G	G	A.Conservative	-1.868663	.999491	7129.7	36.524612	30.674357	674.626745		.446697
P07	209189P2_G	G	A.Conservative	-1.972328	.994968	6277.1	105.725139	67.321285	613.5478		.446697
P07	210090P15_G	NOCALL	D.Low Probability	-2.946602	.428796	5515.6	9.069919	2.720964	575.558492		.913378
P08	201322P9_G	G	A.Conservative	-2.574168	.999189	6445.3	27.090512	25.158482	638.430647		.367395
P08	201694P4_G	G	A.Conservative	-2.568213	.991823	5337.5	78.930264	59.010949	533.039476		.367395
P08	208825P7_G	G	A.Conservative	-2.765342	.999707	7129.7	38.61926	40.8717	733.435308		.367395
P08	209189P2_G	G	A.Conservative	-2.570622	.996324	6277.1	81.792139	73.538769	617.960558		.367395
P08	210090P15_G	NOCALL	D.Low Probability	-2.60793	.992393	5515.6	33.339239	10.222224	551.271595		1.00624
P09	201322P9_G	G	A.Conservative	1.446231	.997692	6445.3	26.774904	23.728695	687.701088		.432749
P09	201694P4_G	G	A.Conservative	.870071	.99423	5337.5	77.36789	56.5634	579.516304		.432749
P09	208825P7_G	G	A.Conservative	2.260486	.999145	7129.7	36.034358	35.877647	648.089934		.432749
P09	209189P2_G	G	A.Conservative	1.451301	.994632	6277.1	67.229377	57.891448	668.993598		.432749
P09	210090P15_G	NOCALL	D.Low Probability	.69604	.988303	5515.6	36.333836	9.387005	608.436075		1.206417
P10	201322P9_G	G	A.Conservative	-3.147553	.999129	6445.3	19.328447	24.404976	666.19725		.297181
P10	201694P4_G	G	A.Conservative	-3.306296	.997156	5337.5	58.386867	60.999648	586.029402		.297181
P10	208825P7_G	G	A.Conservative	-3.127321	.998956	7129.7	19.417546	27.51546	750.925707		.297181
P10	209189P2_G	G	A.Conservative	-3.144993	.993084	6277.1	49.684707	60.965077	648.646082		.297181
P10	210090P15_G	NOCALL	D.Low Probability	-3.688519	.989432	5515.6	17.910111	9.071471	621.469578		.69321
P11	201322P9_G	G	A.Conservative	-3.37744	.997257	6445.3	15.728803	18.618128	683.364182		.320641
P11	201694P4_G	G	A.Conservative	-3.060753	.99621	5337.5	65.216062	63.770821	554.920035		.320641
P11	208825P7_G	G	A.Conservative	-3.466008	.998327	7129.7	26.580538	35.329788	676.945537		.320641
P11	209189P2_G	G	A.Conservative	-3.376285	.996557	6277.1	62.876082	72.325551	662.686355		.320641
P11	210090P15_G	NOCALL	D.Low Probability	-3.709569	.990895	5515.6	27.144047	11.843401	610.361216		.766854
P12	201322P9_G	G	A.Conservative	-6.211046	.996908	6445.3	7.931578	12.577168	664.605366		.250346
P12	201694P4_G	G	A.Conservative	-5.485271	.99778	5337.5	23.209261	32.848763	547.738427		.250346
P12	208825P7_G	G	A.Conservative	-6.480016	.999241	7129.7	9.766853	25.627228	683.786563		.250346
P12	209189P2_G	G	A.Conservative	-6.21462	.997826	6277.1	23.772275	36.706192	645.171398		.250346
P12	210090P15_G	NOCALL	D.Low Probability	-6.849304	.98598	5515.6	11.78144	7.699835	591.930791		.565251
P13	201322P9_G	G	A.Conservative	.770908	.99545	6445.3	39.451852	25.313021	636.66765		.500081
P13	201694P4_G	G	A.Conservative	.598346	.994654	5337.5	136.124387	70.583406	572.745012		.500081
P13	208825P7_G	G	A.Conservative	.902574	.997436	7129.7	59.092387	43.192814	628.354825		.500081
P13	209189P2_G	G	A.Conservative	.771439	.996875	6277.1	112.947679	70.183104	615.95031		.500081
P13	210090P15_G	NOCALL	D.Low Probability	-.410228	0	5515.6	1.878021	.468417	583.309101		1.049881
P14	201322P9_G	G	A.Conservative	.649487	.996739	6445.3	42.587402	29.600967	641.489522		.480757
P14	201694P4_G	G	A.Conservative	.246085	.99361	5337.5	143.718998	81.95529	555.358228		.480757
P14	208825P7_G	G	A.Conservative	1.122318	.997727	7129.7	56.802859	44.622404	628.557552		.480757
P14	209189P2_G	G	A.Conservative	.648557	.997072	6277.1	125.553313	84.694619	624.98426		.480757
P14	210090P15_G	NOCALL	D.Low Probability	-.395739	.387497	5515.6	9.344869	2.474762	580.23905		1.017562
P15	201322P9_G	G	A.Conservative	-1.08735	.997729	6445.3	32.365834	25.952293	644.324352		.405454
P15	201694P4_G	G	A.Conservative	-1.489391	.992822	5337.5	108.513518	72.154933	574.949815		.405454
P15	208825P7_G	G	A.Conservative	-1.013266	.999084	7129.7	41.969408	37.848314	668.035891		.405454
P15	209189P2_G	G	A.Conservative	-1.088614	.995372	6277.1	99.66759	77.656075	626.024871		.405454
P15	210090P15_G	NOCALL	D.Low Probability	-2.174647	.337223	5515.6	5.183603	2.221756	585.779772		.718636
P16	201322P9_G	G	A.Conservative	-3.440903	.841705	6445.3	6.103235	8.474678	587.791983		.280833
P16	201694P4_G	NOCALL	D.Low Probability	-3.645828	.993094	5337.5	21.464449	10.966335	583.432149		.636364
P16	208825P7_G	NOCALL	I.Bad Spectrum	0	0	0	0	0	0		0
P16	209189P2_G	G	A.Conservative	-3.201728	.994124	6277.1	11.651398	15.710924	635.935775		.280833
P16	210090P15_G	NOCALL	D.Low Probability	-3.58	.601679	5515.6	6.928618	3.674893	554.297704		.636364
P17	201322P9_G	NOCALL	I.Bad Spectrum	0	0	0	0	0	0		0
P17	201694P4_G	NOCALL	I.Bad Spectrum	0	0	0	0	0	0		0
P17	208825P7_G	NOCALL	I.Bad Spectrum	0	0	0	0	0	0		0
P17	209189P2_G	NOCALL	I.Bad Spectrum	0	0	0	0	0	0		0
P17	210090P15_G	NOCALL	I.Bad Spectrum	0	0	0	0	0	0		0
P18	201322P9_G	NOCALL	I.Bad Spectrum	0	0	0	0	0	0		0
P18	201694P4_G	NOCALL	I.Bad Spectrum	0	0	0	0	0	0		0
P18	208825P7_G	NOCALL	I.Bad Spectrum	0	0	0	0	0	0		0
P18	209189P2_G	NOCALL	I.Bad Spectrum	0	0	0	0	0	0		0
P18	210090P15_G	NOCALL	I.Bad Spectrum	0	0	0	0	0	0		0
P19	201322P9_G	G	A.Conservative	-1.243409	.99638	6445.3	21.653821	18.329079	698.492313		.40431
P19	201694P4_G	G	A.Conservative	-1.627667	.9929	5337.5	64.872618	44.158617	574.11157		.40431
P19	208825P7_G	G	A.Conservative	-1.210655	.999373	7129.7	34.889262	33.676866	698.621001		.40431
P19	209189P2_G	G	A.Conservative	-1.242152	.997469	6277.1	63.98514	52.428076	680.432702		.40431
P19	210090P15_G	NOCALL	D.Low Probability	-1.930292	.991274	5515.6	50.398337	12.661311	581.841672		1.03591
P20	201322P9_G	G	A.Conservative	-.457985	.998582	6445.3	26.985279	20.944381	667.70468		.456205
P20	201694P4_G	G	A.Conservative	-.842975	.992942	5337.5	103.742942	65.424394	539.52514		.456205
P20	208825P7_G	G	A.Conservative	-.570419	.997757	7129.7	35.721293	31.427002	687.751691		.456205
P20	209189P2_G	G	A.Conservative	-.456628	.997803	6277.1	87.342376	65.719599	651.112465		.456205
P20	210090P15_G	NOCALL	D.Low Probability	-1.409987	.988358	5515.6	35.957142	9.198949	584.173265		1.132809
P21	201322P9_G	G	A.Conservative	-3.2442	.997507	6445.3	10.445504	12.932989	672.059293		.288684
P21	201694P4_G	G	A.Conservative	-3.27305	.998675	5337.5	36.705363	37.37252	565.039464		.288684
P21	208825P7_G	G	A.Conservative	-3.205576	.997126	7129.7	13.100685	18.978068	648.488753		.288684
P21	209189P2_G	G	A.Conservative	-3.218355	.992882	6277.1	37.232847	44.763013	646.292936		.288684
P21	210090P15_G	NOCALL	D.Low Probability	-3.535419	.525365	5515.6	6.446909	3.253986	586.440838		.653206
P22	201322P9_G	G	A.Conservative	-3.98213	.995228	6445.3	13.514323	15.394493	705.738043		.296112
P22	201694P4_G	G	A.Conservative	-3.998662	.992702	5337.5	53.222546	50.014565	600.13286		.296112
P22	208825P7_G	G	A.Conservative	-3.539748	.999287	7129.7	20.452909	30.746525	754.010015		.296112
P22	209189P2_G	G	A.Conservative	-3.984922	.992571	6277.1	48.079895	53.186715	685.371289		.296112
P22	210090P15_G	NOCALL	I.Bad Spectrum	0	0	0	0	0	0		0
P23	201322P9_G	NOCALL	I.Bad Spectrum	0	0	0	0	0	0		0
P23	201694P4_G	NOCALL	I.Bad Spectrum	0	0	0	0	0	0		0
P23	208825P7_G	NOCALL	I.Bad Spectrum	0	0	0	0	0	0		0
P23	209189P2_G	NOCALL	I.Bad Spectrum	0	0	0	0	0	0		0
P23	210090P15_G	NOCALL	I.Bad Spectrum	0	0	0	0	0	0		0
P24	201322P9_G	NOCALL	I.Bad Spectrum	0	0	0	0	0	0		0
P24	201694P4_G	NOCALL	I.Bad Spectrum	0	0	0	0	0	0		0
P24	208825P7_G	NOCALL	I.Bad Spectrum	0	0	0	0	0	0		0
P24	209189P2_G	NOCALL	I.Bad Spectrum	0	0	0	0	0	0		0
P24	210090P15_G	NOCALL	I.Bad Spectrum	0	0	0	0	0	0		0
