# Supplementary material for: Gene expression-based screening for inhibitors of PDGFR signaling
Source: Genome Biol. 2008 Mar 1;9(3):R47. doi: 10.1186/gb-2008-9-3-r47 (PMC2397499; doi:10.1186/gb-2008-9-3-r47)
Supplement: Additional data file 1 — Primary screen data. [file gb-2008-9-3-r47-S1.zip › Primary_Screen_Data/ScreenData/ScreenASDI4/PLATE28060.1_0819.DTL]

Sequenom db=biomass genotype results details	Plate=28060, ExpNo=1	TimeStamp=0819	filename=PLATE28060.1_0819.DTL
well_position	assay_id	genotype_id	Call_Status_LU.description	max_shift	Call.score	Picked_Peaks.mass	Picked_Peaks.height	Picked_Peaks.snr	Picked_Peaks.resolution	Picked_Peaks.integral	Spectra.noise_std_dev
A01	201322P9_G	NOCALL	I.Bad Spectrum	0	0	0	0	0	0		0
A01	201694P4_G	NOCALL	I.Bad Spectrum	0	0	0	0	0	0		0
A01	208825P7_G	NOCALL	I.Bad Spectrum	0	0	0	0	0	0		0
A01	209189P2_G	NOCALL	I.Bad Spectrum	0	0	0	0	0	0		0
A01	210090P15_G	NOCALL	I.Bad Spectrum	0	0	0	0	0	0		0
A02	201322P9_G	NOCALL	I.Bad Spectrum	0	0	0	0	0	0		0
A02	201694P4_G	NOCALL	I.Bad Spectrum	0	0	0	0	0	0		0
A02	208825P7_G	NOCALL	I.Bad Spectrum	0	0	0	0	0	0		0
A02	209189P2_G	NOCALL	I.Bad Spectrum	0	0	0	0	0	0		0
A02	210090P15_G	NOCALL	I.Bad Spectrum	0	0	0	0	0	0		0
A03	201322P9_G	G	A.Conservative	2.358503	.996428	6445.3	19.599182	25.823949	704.909489		.363487
A03	201694P4_G	G	A.Conservative	2.508912	.997731	5337.5	39.712872	44.967666	633.190021		.363487
A03	208825P7_G	G	A.Conservative	2.535801	.997669	7129.7	26.178493	37.819713	667.541959		.363487
A03	209189P2_G	G	A.Conservative	2.369655	.996631	6277.1	44.099275	56.791925	689.968242		.363487
A03	210090P15_G	NOCALL	I.Bad Spectrum	0	0	0	0	0	0		0
A04	201322P9_G	G	A.Conservative	3.305366	.990644	6445.3	15.379815	14.032992	438.020389		.398981
A04	201694P4_G	G	A.Conservative	2.601054	.997411	5337.5	37.824922	29.16214	460.568881		.398981
A04	208825P7_G	G	A.Conservative	5.522654	.998257	7129.7	18.927875	19.230483	413.124734		.398981
A04	209189P2_G	G	A.Conservative	3.298911	.995301	6277.1	41.906972	37.261856	426.831974		.398981
A04	210090P15_G	NOCALL	D.Low Probability	1.815467	.191765	5515.6	3.324638	1.271199	533.064782		1.030017
A05	201322P9_G	G	A.Conservative	1.671627	.998308	6445.3	10.878362	10.955729	545.73646		.418302
A05	201694P4_G	G	A.Conservative	1.613988	.994592	5337.5	31.663759	27.181284	569.012201		.418302
A05	208825P7_G	G	A.Conservative	1.798538	.997102	7129.7	15.051081	16.742178	517.83256		.418302
A05	209189P2_G	G	A.Conservative	1.739238	.996086	6277.1	39.898221	39.219399	524.863466		.418302
A05	210090P15_G	NOCALL	D.Low Probability	1.02907	.225507	5515.6	3.987596	1.456572	610.499085		1.02332
A06	201322P9_G	G	A.Conservative	.576121	.995805	6445.3	12.349964	13.117562	601.533581		.388707
A06	201694P4_G	G	A.Conservative	.571943	.99702	5337.5	39.064856	35.057311	626.596533		.388707
A06	208825P7_G	G	A.Conservative	1.186531	.9984	7129.7	18.555146	22.026514	540.966666		.388707
A06	209189P2_G	G	A.Conservative	.569554	.996014	6277.1	54.11028	56.027637	591.45201		.388707
A06	210090P15_G	NOCALL	D.Low Probability	.578635	.337991	5515.6	5.467643	2.167419	588.560622		.782528
A07	201322P9_G	G	A.Conservative	1.06829	.995086	6445.3	13.234475	16.490506	572.571088		.371612
A07	201694P4_G	G	A.Conservative	.712563	.995906	5337.5	29.015761	30.815815	587.449953		.371612
A07	208825P7_G	G	A.Conservative	1.49449	.997735	7129.7	19.128394	26.261361	544.362001		.371612
A07	209189P2_G	G	A.Conservative	1.060627	.993867	6277.1	32.228189	39.207886	558.989016		.371612
A07	210090P15_G	NOCALL	I.Bad Spectrum	0	0	0	0	0	0		0
A08	201322P9_G	G	A.Conservative	1.650189	.997289	6445.3	22.377088	28.295545	583.050133		.375228
A08	201694P4_G	G	A.Conservative	1.435553	.997966	5337.5	77.726018	84.637289	624.896265		.375228
A08	208825P7_G	G	A.Conservative	1.68839	.99829	7129.7	29.684943	41.128902	580.787526		.375228
A08	209189P2_G	G	A.Conservative	1.655137	.99542	6277.1	69.922388	86.449713	567.703029		.375228
A08	210090P15_G	NOCALL	D.Low Probability	1.217916	.979559	5515.6	14.702479	6.640857	623.685142		.899545
A09	201322P9_G	G	A.Conservative	2.25622	.995538	6445.3	25.080337	23.948076	571.77991		.429566
A09	201694P4_G	G	A.Conservative	2.151885	.996494	5337.5	103.806849	83.463358	610.446661		.429566
A09	208825P7_G	G	A.Conservative	3.060953	.995667	7129.7	26.672432	28.322496	490.920616		.429566
A09	209189P2_G	G	A.Conservative	2.266158	.996414	6277.1	76.832622	71.483396	557.938578		.429566
A09	210090P15_G	NOCALL	D.Low Probability	1.778015	.253991	5515.6	3.936066	1.624515	631.206715		.968796
A10	201322P9_G	G	A.Conservative	3.179008	.994938	6445.3	17.065782	14.996009	449.47106		.441845
A10	201694P4_G	G	A.Conservative	3.011406	.997666	5337.5	85.273494	62.301847	506.47408		.441845
A10	208825P7_G	G	A.Conservative	3.489735	.994647	7129.7	22.02407	21.675911	421.405335		.441845
A10	209189P2_G	G	A.Conservative	3.193676	.993936	6277.1	54.283817	46.392297	443.437833		.441845
A10	210090P15_G	NOCALL	I.Bad Spectrum	0	0	0	0	0	0		0
A11	201322P9_G	G	A.Conservative	1.278651	.994429	6445.3	26.525856	29.338295	624.404253		.356118
A11	201694P4_G	G	A.Conservative	1.469179	.996997	5337.5	90.519066	85.099914	586.037558		.356118
A11	208825P7_G	G	A.Conservative	1.48123	.997198	7129.7	35.133403	43.046196	563.611923		.356118
A11	209189P2_G	G	A.Conservative	1.290207	.997498	6277.1	87.34952	94.228216	607.59323		.356118
A11	210090P15_G	NOCALL	D.Low Probability	.920292	.988255	5515.6	24.857844	10.572425	616.499627		.854271
A12	201322P9_G	G	A.Conservative	.950254	.991284	6445.3	22.553692	21.461218	527.130043		.39423
A12	201694P4_G	G	A.Conservative	.972578	.997726	5337.5	86.958064	70.031547	529.098022		.39423
A12	208825P7_G	G	A.Conservative	1.980622	.997231	7129.7	31.503249	33.325072	486.16126		.39423
A12	209189P2_G	G	A.Conservative	.960585	.99644	6277.1	88.318781	81.921813	513.650657		.39423
A12	210090P15_G	NOCALL	D.Low Probability	.519543	.363906	5515.6	5.211791	2.313502	579.557407		.858839
A13	201322P9_G	G	A.Conservative	-.263037	.814327	6445.3	5.001217	8.186433	616.697643		.276465
A13	201694P4_G	G	A.Conservative	.511095	.997475	5337.5	14.741791	19.487792	588.745891		.276465
A13	208825P7_G	G	A.Conservative	-.934557	.995986	7129.7	5.297614	14.083249	522.935013		.276465
A13	209189P2_G	G	A.Conservative	-.245511	.99678	6277.1	14.653433	23.255031	590.69306		.276465
A13	210090P15_G	NOCALL	I.Bad Spectrum	0	0	0	0	0	0		0
A14	201322P9_G	G	A.Conservative	.989534	.996848	6445.3	27.562733	23.79646	603.269834		.512732
A14	201694P4_G	G	A.Conservative	1.34551	.999105	5337.5	17.138814	30.329393	584.746403		.322988
A14	208825P7_G	G	A.Conservative	.599411	.99669	7129.7	5.448875	11.044762	510.892681		.322988
A14	209189P2_G	G	A.Conservative	1.033274	.999214	6277.1	12.540436	23.186566	594.840384		.322988
A14	210090P15_G	NOCALL	D.Low Probability	1.054721	.445832	5515.6	6.162856	2.800517	632.561573		.88521
A15	201322P9_G	G	A.Conservative	1.595253	.995112	6445.3	17.463378	18.150955	621.78447		.385291
A15	201694P4_G	G	A.Conservative	1.09036	.997964	5337.5	60.296451	53.506358	611.89124		.385291
A15	208825P7_G	G	A.Conservative	2.080576	.998394	7129.7	25.225085	28.973787	610.076506		.385291
A15	209189P2_G	G	A.Conservative	1.597215	.994659	6277.1	69.176903	70.184045	605.876581		.385291
A15	210090P15_G	NOCALL	D.Low Probability	.766244	.355659	5515.6	3.829583	2.219149	658.908156		.69562
A16	201322P9_G	G	A.Conservative	1.448275	.995263	6445.3	25.888159	24.778962	594.012943		.445776
A16	201694P4_G	G	A.Conservative	2.108122	.997832	5337.5	97.047688	78.511856	582.158023		.445776
A16	208825P7_G	G	A.Conservative	1.654734	.997618	7129.7	30.000577	31.832804	510.056249		.445776
A16	209189P2_G	G	A.Conservative	1.448663	.996932	6277.1	87.134232	81.301689	578.741486		.445776
A16	210090P15_G	NOCALL	D.Low Probability	1.655657	.99246	5515.6	38.794549	14.810027	598.056415		.923496
A17	201322P9_G	G	A.Conservative	2.251391	.993128	6445.3	15.985701	15.941212	503.387382		.403979
A17	201694P4_G	G	A.Conservative	1.766814	.99772	5337.5	72.203631	60.635544	533.583442		.403979
A17	208825P7_G	G	A.Conservative	3.125344	.998025	7129.7	25.757525	28.574376	453.607779		.403979
A17	209189P2_G	G	A.Conservative	2.254096	.994375	6277.1	71.415299	69.38927	492.640357		.403979
A17	210090P15_G	NOCALL	D.Low Probability	1.470816	.144999	5515.6	2.762408	1.016755	554.098712		.905466
A18	201322P9_G	G	A.Conservative	-.413166	.991827	6445.3	20.421912	22.056867	555.756133		.347327
A18	201694P4_G	G	A.Conservative	-.10668	.998235	5337.5	80.909797	73.909011	551.794933		.347327
A18	208825P7_G	G	A.Conservative	.259598	.997102	7129.7	24.624433	29.570595	503.583779		.347327
A18	209189P2_G	G	A.Conservative	-.410945	.99718	6277.1	73.528664	77.40592	539.857893		.347327
A18	210090P15_G	NOCALL	D.Low Probability	-.122334	.161618	5515.6	2.867118	1.166113	589.808232		.856582
A19	201322P9_G	G	A.Conservative	1.25544	.9942	6445.3	22.198991	24.257529	632.96858		.362171
A19	201694P4_G	G	A.Conservative	1.111479	.996342	5337.5	85.376388	79.078076	621.678472		.362171
A19	208825P7_G	G	A.Conservative	1.390421	.996575	7129.7	30.192746	36.590765	569.91518		.362171
A19	209189P2_G	G	A.Conservative	1.258502	.995967	6277.1	79.538074	84.741014	616.784898		.362171
A19	210090P15_G	NOCALL	D.Low Probability	.889714	.158406	5515.6	2.548239	1.051209	647.953209		.889964
A20	201322P9_G	G	A.Conservative	2.677199	.994441	6445.3	27.585634	24.436658	519.577118		.423772
A20	201694P4_G	G	A.Conservative	2.253687	.998029	5337.5	104.228267	77.95948	539.87396		.423772
A20	208825P7_G	G	A.Conservative	3.630673	.997257	7129.7	34.388805	33.898169	453.706243		.423772
A20	209189P2_G	G	A.Conservative	2.682088	.995373	6277.1	95.566479	82.496749	505.455653		.423772
A20	210090P15_G	NOCALL	D.Low Probability	1.64057	.37522	5515.6	4.888184	2.388156	604.973542		.915683
A21	201322P9_G	G	A.Conservative	2.895875	.996627	6445.3	15.246124	17.610991	570.591637		.354376
A21	201694P4_G	G	A.Conservative	2.305065	.998532	5337.5	57.246405	56.242425	609.010349		.354376
A21	208825P7_G	G	A.Conservative	3.096478	.99752	7129.7	24.221737	30.961748	586.666873		.354376
A21	209189P2_G	G	A.Conservative	2.896191	.994361	6277.1	47.288795	53.295213	562.651033		.354376
A21	210090P15_G	NOCALL	D.Low Probability	.872203	.196624	5515.6	2.680609	1.342305	604.574443		.763083
A22	201322P9_G	G	A.Conservative	2.054651	.992964	6445.3	31.865334	30.244236	617.808843		.429409
A22	201694P4_G	G	A.Conservative	2.536402	.998395	5337.5	93.359577	75.766758	604.270502		.429409
A22	208825P7_G	G	A.Conservative	2.220914	.997923	7129.7	44.81459	46.957803	560.219442		.429409
A22	209189P2_G	G	A.Conservative	2.055129	.997768	6277.1	97.512501	90.361747	600.937912		.429409
A22	210090P15_G	NOCALL	D.Low Probability	2.082901	.437746	5515.6	6.567086	2.804768	622.327034		.897964
A23	201322P9_G	NOCALL	I.Bad Spectrum	0	0	0	0	0	0		0
A23	201694P4_G	NOCALL	I.Bad Spectrum	0	0	0	0	0	0		0
A23	208825P7_G	NOCALL	I.Bad Spectrum	0	0	0	0	0	0		0
A23	209189P2_G	NOCALL	I.Bad Spectrum	0	0	0	0	0	0		0
A23	210090P15_G	NOCALL	I.Bad Spectrum	0	0	0	0	0	0		0
A24	201322P9_G	NOCALL	I.Bad Spectrum	0	0	0	0	0	0		0
A24	201694P4_G	NOCALL	I.Bad Spectrum	0	0	0	0	0	0		0
A24	208825P7_G	NOCALL	I.Bad Spectrum	0	0	0	0	0	0		0
A24	209189P2_G	NOCALL	I.Bad Spectrum	0	0	0	0	0	0		0
A24	210090P15_G	NOCALL	I.Bad Spectrum	0	0	0	0	0	0		0
B01	201322P9_G	NOCALL	I.Bad Spectrum	0	0	0	0	0	0		0
B01	201694P4_G	NOCALL	I.Bad Spectrum	0	0	0	0	0	0		0
B01	208825P7_G	NOCALL	I.Bad Spectrum	0	0	0	0	0	0		0
B01	209189P2_G	NOCALL	I.Bad Spectrum	0	0	0	0	0	0		0
B01	210090P15_G	NOCALL	I.Bad Spectrum	0	0	0	0	0	0		0
B02	201322P9_G	NOCALL	I.Bad Spectrum	0	0	0	0	0	0		0
B02	201694P4_G	NOCALL	I.Bad Spectrum	0	0	0	0	0	0		0
B02	208825P7_G	NOCALL	I.Bad Spectrum	0	0	0	0	0	0		0
B02	209189P2_G	NOCALL	I.Bad Spectrum	0	0	0	0	0	0		0
B02	210090P15_G	NOCALL	I.Bad Spectrum	0	0	0	0	0	0		0
B03	201322P9_G	G	A.Conservative	2.554611	.993794	6445.3	25.105381	26.768237	571.974407		.429134
B03	201694P4_G	G	A.Conservative	2.37909	.997676	5337.5	91.485504	83.890046	582.210232		.429134
B03	208825P7_G	G	A.Conservative	2.84881	.996277	7129.7	32.420328	37.938427	510.976194		.429134
B03	209189P2_G	G	A.Conservative	2.551291	.997617	6277.1	97.874092	101.990792	556.687613		.429134
B03	210090P15_G	NOCALL	D.Low Probability	1.311843	.081247	5515.6	1.474023	.615286	589.443861		.969231
B04	201322P9_G	G	A.Conservative	3.04419	.994658	6445.3	13.930681	14.158669	466.70834		.409057
B04	201694P4_G	NOCALL	D.Low Probability	1.364546	.993608	5337.5	29.940764	11.200755	555.824729		.932919
B04	208825P7_G	G	A.Conservative	3.984656	.998057	7129.7	15.155056	17.088861	424.837447		.409057
B04	209189P2_G	G	A.Conservative	2.640143	.99668	6277.1	17.708257	17.546607	484.709876		.409057
B04	210090P15_G	NOCALL	D.Low Probability	1.425651	.276969	5515.6	4.582953	1.759586	498.68126		.932919
B05	201322P9_G	G	A.Conservative	1.434876	.927704	6445.3	12.079691	9.358274	517.974922		.547488
B05	201694P4_G	NOCALL	D.Low Probability	1.152062	.703165	5337.5	10.430076	4.300487	579.258748		.937817
B05	208825P7_G	NOCALL	I.Bad Spectrum	0	0	0	0	0	0		0
B05	209189P2_G	G	A.Conservative	1.360099	.996663	6277.1	15.287427	16.00812	591.993969		.383134
B05	210090P15_G	G	C.Aggressive	1.438746	.996151	5515.6	14.649536	6.19862	522.252577		.937817
B06	201322P9_G	G	A.Conservative	.736759	.995664	6445.3	13.776574	15.623737	568.213257		.341208
B06	201694P4_G	G	A.Conservative	.478841	.996184	5337.5	55.337409	53.356279	583.994334		.341208
B06	208825P7_G	G	A.Conservative	1.55501	.997968	7129.7	18.332859	23.041971	538.994637		.341208
B06	209189P2_G	G	A.Conservative	.744085	.994527	6277.1	62.693903	69.355591	558.543526		.341208
B06	210090P15_G	NOCALL	D.Low Probability	.433338	.59681	5515.6	8.352464	3.652597	601.761186		.867449
B07	201322P9_G	G	A.Conservative	-.103634	.997257	6445.3	18.079757	19.395016	615.681353		.362023
B07	201694P4_G	G	A.Conservative	.32761	.998752	5337.5	70.446201	64.094799	598.179551		.362023
B07	208825P7_G	G	A.Conservative	-.150403	.996368	7129.7	23.166358	27.574078	561.615233		.362023
B07	209189P2_G	G	A.Conservative	-.100912	.998751	6277.1	65.295908	68.304787	599.323216		.362023
B07	210090P15_G	NOCALL	D.Low Probability	.619043	.283543	5515.6	4.096668	1.893365	588.23069		.930342
B08	201322P9_G	NOCALL	I.Bad Spectrum	0	0	0	0	0	0		0
B08	201694P4_G	NOCALL	I.Bad Spectrum	0	0	0	0	0	0		0
B08	208825P7_G	NOCALL	I.Bad Spectrum	0	0	0	0	0	0		0
B08	209189P2_G	NOCALL	I.Bad Spectrum	0	0	0	0	0	0		0
B08	210090P15_G	NOCALL	I.Bad Spectrum	0	0	0	0	0	0		0
B09	201322P9_G	G	A.Conservative	1.272544	.999085	6445.3	20.412908	22.225946	647.586623		.399976
B09	201694P4_G	G	A.Conservative	.899138	.998177	5337.5	74.400385	69.596511	618.511214		.399976
B09	208825P7_G	G	A.Conservative	1.339234	.997132	7129.7	24.638831	29.493829	567.74485		.399976
B09	209189P2_G	G	A.Conservative	1.275013	.998053	6277.1	72.123062	76.726684	629.554596		.399976
B09	210090P15_G	NOCALL	D.Low Probability	.876441	.992548	5515.6	45.876683	20.196326	599.718186		.848784
B10	201322P9_G	G	A.Conservative	2.585036	.997154	6445.3	13.011931	15.328963	485.550173		.366425
B10	201694P4_G	G	A.Conservative	2.052749	.99837	5337.5	53.750727	53.874804	509.46201		.366425
B10	208825P7_G	G	A.Conservative	3.299394	.998279	7129.7	17.057275	22.201948	409.524145		.366425
B10	209189P2_G	G	A.Conservative	2.592698	.996661	6277.1	50.447458	57.998446	471.668735		.366425
B10	210090P15_G	G	A.Conservative	1.86946	.992452	5515.6	33.032136	17.45221	512.689547		.751257
B11	201322P9_G	G	A.Conservative	1.654163	.994653	6445.3	21.441452	24.027537	534.017045		.389765
B11	201694P4_G	G	A.Conservative	1.224194	.996815	5337.5	99.912296	95.501279	558.416269		.389765
B11	208825P7_G	G	A.Conservative	2.438151	.996547	7129.7	30.001238	37.091716	499.795873		.389765
B11	209189P2_G	G	A.Conservative	1.657354	.995919	6277.1	91.204834	99.777905	520.040287		.389765
B11	210090P15_G	NOCALL	D.Low Probability	1.155357	.114249	5515.6	2.186553	.848302	564.186624		.899276
B12	201322P9_G	G	A.Conservative	.553001	.994318	6445.3	22.211901	22.765381	525.27141		.381367
B12	201694P4_G	G	A.Conservative	.569403	.998471	5337.5	97.564346	83.868646	554.563756		.381367
B12	208825P7_G	G	A.Conservative	1.838663	.997355	7129.7	29.391038	33.600671	462.954051		.381367
B12	209189P2_G	G	A.Conservative	.55717	.995455	6277.1	85.968476	85.795692	510.979334		.381367
B12	210090P15_G	NOCALL	D.Low Probability	.159577	.989819	5515.6	42.46942	16.974485	575.675871		.89158
B13	201322P9_G	G	A.Conservative	1.571176	.989756	6445.3	27.406506	25.022883	551.283365		.391069
B13	201694P4_G	G	A.Conservative	1.35174	.997967	5337.5	81.589086	62.296291	582.902864		.391069
B13	208825P7_G	G	A.Conservative	2.637633	.996051	7129.7	35.870998	36.654923	480.341405		.391069
B13	209189P2_G	G	A.Conservative	1.575473	.995682	6277.1	85.453744	75.921824	536.485629		.391069
B13	210090P15_G	NOCALL	D.Low Probability	1.642704	.292338	5515.6	3.874377	1.862673	584.57059		.803549
B14	201322P9_G	G	A.Conservative	2.12784	.995693	6445.3	15.248357	14.947033	507.51369		.395357
B14	201694P4_G	G	A.Conservative	2.078125	.998005	5337.5	72.140171	59.853832	565.727762		.395357
B14	208825P7_G	G	A.Conservative	3.219659	.997456	7129.7	25.301758	27.552156	451.529912		.395357
B14	209189P2_G	G	A.Conservative	2.132567	.993612	6277.1	65.321151	62.421096	494.436131		.395357
B14	210090P15_G	NOCALL	D.Low Probability	1.674906	.146339	5515.6	2.690348	1.027645	590.142057		.831657
B15	201322P9_G	G	A.Conservative	1.644388	.991306	6445.3	15.721466	17.527015	584.463563		.362526
B15	201694P4_G	G	A.Conservative	1.574946	.998325	5337.5	66.542013	63.209794	562.175274		.362526
B15	208825P7_G	G	A.Conservative	2.221127	.997489	7129.7	23.600203	29.099389	518.768935		.362526
B15	209189P2_G	G	A.Conservative	1.643194	.996064	6277.1	64.165236	69.808507	568.167948		.362526
B15	210090P15_G	G	A.Conservative	1.577049	.995289	5515.6	15.236046	14.848272	582.572108		.362526
B16	201322P9_G	G	A.Conservative	1.672797	.999098	6445.3	23.685632	16.459788	550.481551		.611651
B16	201694P4_G	G	A.Conservative	1.818481	.996359	5337.5	51.358166	59.834829	598.479081		.391445
B16	208825P7_G	G	A.Conservative	2.915519	.995841	7129.7	20.557006	30.531767	520.43751		.391445
B16	209189P2_G	G	A.Conservative	2.174018	.995338	6277.1	70.452404	93.540755	571.2693		.391445
B16	210090P15_G	NOCALL	D.Low Probability	1.669679	.993769	5515.6	23.609478	9.493862	583.521258		.928568
B17	201322P9_G	G	A.Conservative	2.161984	.993065	6445.3	18.115281	17.776649	514.810497		.401193
B17	201694P4_G	G	A.Conservative	2.028252	.997714	5337.5	103.575797	85.439644	549.595602		.401193
B17	208825P7_G	G	A.Conservative	2.888234	.996177	7129.7	30.029307	32.823195	461.695057		.401193
B17	209189P2_G	G	A.Conservative	2.165067	.996265	6277.1	88.50149	84.592442	500.479267		.401193
B17	210090P15_G	NOCALL	D.Low Probability	1.330805	.241431	5515.6	4.380968	1.574852	572.490737		.919763
B18	201322P9_G	G	A.Conservative	-.29471	.995212	6445.3	36.016874	22.103812	562.549147		.658392
B18	201694P4_G	G	A.Conservative	.038572	.998032	5337.5	79.838195	65.02295	582.706796		.374097
B18	208825P7_G	G	A.Conservative	.748295	.996439	7129.7	23.789597	25.867523	512.517395		.374097
B18	209189P2_G	G	A.Conservative	.156545	.996926	6277.1	81.494657	77.137824	561.344237		.374097
B18	210090P15_G	NOCALL	D.Low Probability	-.372844	.336021	5515.6	5.518214	2.177857	583.012614		.859609
B19	201322P9_G	G	A.Conservative	1.294167	.996017	6445.3	20.731104	23.179182	677.801504		.416994
B19	201694P4_G	G	A.Conservative	1.511758	.998515	5337.5	63.519245	59.728293	605.817053		.416994
B19	208825P7_G	G	A.Conservative	1.362311	.998552	7129.7	25.42595	31.500574	614.722622		.416994
B19	209189P2_G	G	A.Conservative	1.294862	.997367	6277.1	63.953129	69.684886	657.076902		.416994
B19	210090P15_G	NOCALL	D.Low Probability	.574874	.329673	5515.6	4.604659	2.091502	629.225142		.829286
B20	201322P9_G	NOCALL	D.Low Probability	1.820917	.997268	6445.3	38.547319	16.201226	542.433659		.872941
B20	201694P4_G	G	A.Conservative	1.863225	.997156	5337.5	85.797803	65.79289	595.521317		.406952
B20	208825P7_G	G	C.Aggressive	4.218236	.931156	7129.7	12.006821	5.607624	390.01489		.872941
B20	209189P2_G	G	A.Conservative	2.059406	.996907	6277.1	96.392676	85.117635	549.911956		.406952
B20	210090P15_G	G	A.Conservative	1.905067	.996852	5515.6	58.066148	45.729665	605.980248		.406952
B21	201322P9_G	G	A.Conservative	2.204879	.992472	6445.3	25.3585	27.247996	553.611425		.419011
B21	201694P4_G	G	A.Conservative	2.014885	.997045	5337.5	88.546545	81.104555	565.175042		.419011
B21	208825P7_G	G	A.Conservative	2.931469	.995716	7129.7	35.921398	42.567414	503.885887		.419011
B21	209189P2_G	G	A.Conservative	2.207962	.995516	6277.1	100.89709	105.842757	538.906698		.419011
B21	210090P15_G	NOCALL	D.Low Probability	1.37149	.313018	5515.6	5.307506	2.027718	584.849491		.937444
B22	201322P9_G	G	A.Conservative	1.135067	.995183	6445.3	25.360921	30.030745	556.715864		.351663
B22	201694P4_G	G	A.Conservative	.920335	.998155	5337.5	106.004857	107.428719	583.982518		.351663
B22	208825P7_G	G	A.Conservative	1.832424	.99458	7129.7	29.007653	37.888001	507.766684		.351663
B22	209189P2_G	G	A.Conservative	1.13714	.995798	6277.1	95.766838	110.74022	542.139999		.351663
B22	210090P15_G	NOCALL	D.Low Probability	.781479	.180316	5515.6	3.171054	1.27892	592.943602		.900333
B23	201322P9_G	NOCALL	I.Bad Spectrum	0	0	0	0	0	0		0
B23	201694P4_G	NOCALL	I.Bad Spectrum	0	0	0	0	0	0		0
B23	208825P7_G	NOCALL	I.Bad Spectrum	0	0	0	0	0	0		0
B23	209189P2_G	NOCALL	I.Bad Spectrum	0	0	0	0	0	0		0
B23	210090P15_G	NOCALL	I.Bad Spectrum	0	0	0	0	0	0		0
B24	201322P9_G	NOCALL	I.Bad Spectrum	0	0	0	0	0	0		0
B24	201694P4_G	NOCALL	I.Bad Spectrum	0	0	0	0	0	0		0
B24	208825P7_G	NOCALL	I.Bad Spectrum	0	0	0	0	0	0		0
B24	209189P2_G	NOCALL	I.Bad Spectrum	0	0	0	0	0	0		0
B24	210090P15_G	NOCALL	I.Bad Spectrum	0	0	0	0	0	0		0
C01	201322P9_G	G	A.Conservative	1.41336	.997607	6445.3	12.588158	12.581558	512.408652		.385524
C01	201694P4_G	G	A.Conservative	.617463	.995851	5337.5	38.355541	31.869727	523.258493		.385524
C01	208825P7_G	G	A.Conservative	2.613825	.998549	7129.7	16.142606	21.448894	468.354802		.385524
C01	209189P2_G	G	A.Conservative	1.349808	.996681	6277.1	39.543049	38.431354	490.182478		.385524
C01	210090P15_G	NOCALL	D.Low Probability	1.19679	.256855	5515.6	3.36061	1.663751	526.153244		.73134
C02	201322P9_G	G	A.Conservative	2.341175	.992499	6445.3	19.956615	20.062521	547.357638		.399552
C02	201694P4_G	G	A.Conservative	2.17615	.997887	5337.5	66.31809	57.03268	600.23963		.399552
C02	208825P7_G	G	A.Conservative	2.781686	.997868	7129.7	29.229038	32.436606	491.922741		.399552
C02	209189P2_G	G	A.Conservative	2.363343	.9942	6277.1	76.965608	75.534945	534.522536		.399552
C02	210090P15_G	NOCALL	D.Low Probability	1.679003	.23906	5515.6	4.287755	1.57986	601.640515		.988471
C03	201322P9_G	G	A.Conservative	2.519967	.993424	6445.3	17.289062	22.05355	521.550046		.387859
C03	201694P4_G	G	A.Conservative	2.097955	.996792	5337.5	76.779953	83.032501	549.582076		.387859
C03	208825P7_G	G	A.Conservative	3.92086	.997567	7129.7	22.175101	31.174485	472.583086		.387859
C03	209189P2_G	G	A.Conservative	2.525375	.994939	6277.1	64.885284	80.764033	506.503189		.387859
C03	210090P15_G	NOCALL	D.Low Probability	1.639297	.578806	5515.6	7.639031	3.582505	604.477562		.827201
C04	201322P9_G	G	A.Conservative	3.911589	.993237	6445.3	16.263782	17.986371	428.257483		.383312
C04	201694P4_G	G	A.Conservative	3.172544	.994461	5337.5	39.995446	37.805473	537.996718		.383312
C04	208825P7_G	G	A.Conservative	5.586858	.995896	7129.7	24.147721	29.462914	342.906724		.383312
C04	209189P2_G	G	A.Conservative	3.919039	.996279	6277.1	40.42895	43.656637	417.824242		.383312
C04	210090P15_G	NOCALL	D.Low Probability	2.87006	.313005	5515.6	3.673442	2.000445	546.083842		.765511
C05	201322P9_G	G	A.Conservative	1.74889	.993609	6445.3	16.654009	17.729929	534.764018		.406659
C05	201694P4_G	G	A.Conservative	1.535432	.995174	5337.5	78.569747	70.840167	546.270136		.406659
C05	208825P7_G	G	A.Conservative	2.486908	.996776	7129.7	22.822342	26.901551	476.060224		.406659
C05	209189P2_G	G	A.Conservative	1.760577	.99761	6277.1	76.159225	79.077145	515.129471		.406659
C05	210090P15_G	NOCALL	D.Low Probability	1.565299	.340031	5515.6	5.263248	2.210629	567.96678		.921282
C06	201322P9_G	G	A.Conservative	.856798	.997408	6445.3	19.121991	19.161666	546.159145		.419176
C06	201694P4_G	G	A.Conservative	.619234	.997506	5337.5	86.370582	73.995923	568.652671		.419176
C06	208825P7_G	G	A.Conservative	1.091014	.996045	7129.7	27.129759	29.990844	508.756674		.419176
C06	209189P2_G	G	A.Conservative	.858236	.997236	6277.1	84.25975	82.444326	531.441888		.419176
C06	210090P15_G	NOCALL	D.Low Probability	.352658	.992419	5515.6	19.481842	7.929003	577.788436		.885939
C07	201322P9_G	G	A.Conservative	1.382669	.994146	6445.3	17.100579	16.408885	541.927916		.389974
C07	201694P4_G	G	A.Conservative	1.127452	.997444	5337.5	75.387053	61.08716	586.612773		.389974
C07	208825P7_G	G	A.Conservative	2.484236	.997461	7129.7	20.798021	22.205428	464.152538		.389974
C07	209189P2_G	G	A.Conservative	1.391078	.994682	6277.1	64.203938	60.027067	527.531397		.389974
C07	210090P15_G	NOCALL	D.Low Probability	.671354	.992681	5515.6	43.691213	17.285398	583.454689		.798192
C08	201322P9_G	G	A.Conservative	2.166623	.993824	6445.3	18.649796	23.802642	556.99063		.350305
C08	201694P4_G	G	A.Conservative	1.767651	.997428	5337.5	76.861063	83.524948	565.995463		.350305
C08	208825P7_G	G	A.Conservative	3.090896	.997831	7129.7	22.805711	32.123781	486.672712		.350305
C08	209189P2_G	G	A.Conservative	2.170174	.996122	6277.1	68.869228	85.796751	541.979508		.350305
C08	210090P15_G	NOCALL	D.Low Probability	1.176366	.996294	5515.6	46.25726	20.542016	616.963118		.828362
C09	201322P9_G	G	A.Conservative	1.073261	.994735	6445.3	30.568765	22.184853	564.391475		.594757
C09	201694P4_G	G	A.Conservative	1.746791	.996697	5337.5	65.721939	62.546537	566.02399		.357264
C09	208825P7_G	G	A.Conservative	2.220266	.997581	7129.7	24.310783	30.711461	555.300968		.357264
C09	209189P2_G	G	A.Conservative	1.669707	.996333	6277.1	76.663164	84.672911	589.553805		.357264
C09	210090P15_G	NOCALL	D.Low Probability	1.121209	.516676	5515.6	7.711833	3.222242	570.005048		.852924
C10	201322P9_G	G	A.Conservative	2.384904	.993228	6445.3	16.67109	17.408896	509.855651		.395687
C10	201694P4_G	G	A.Conservative	1.999607	.997759	5337.5	78.221961	68.821286	515.27066		.395687
C10	208825P7_G	G	A.Conservative	3.784737	.998448	7129.7	22.477195	26.082392	472.96792		.395687
C10	209189P2_G	G	A.Conservative	2.383877	.995063	6277.1	72.358723	73.62286	497.31385		.395687
C10	210090P15_G	NOCALL	D.Low Probability	1.540119	.197666	5515.6	2.869588	1.351175	567.380492		.919382
C11	201322P9_G	G	A.Conservative	1.287895	.993282	6445.3	17.251895	19.71562	559.455676		.346938
C11	201694P4_G	G	A.Conservative	.977083	.994637	5337.5	43.840738	42.559978	553.686332		.346938
C11	208825P7_G	G	A.Conservative	2.513957	.997828	7129.7	23.564384	29.839134	507.484356		.346938
C11	209189P2_G	G	A.Conservative	1.295593	.994558	6277.1	60.602069	67.545379	543.803621		.346938
C11	210090P15_G	NOCALL	D.Low Probability	1.057921	.075661	5515.6	.844855	.57775	580.180675		.498481
C12	201322P9_G	G	A.Conservative	.989441	.994124	6445.3	18.597757	19.167433	555.907478		.388214
C12	201694P4_G	G	A.Conservative	1.128808	.9972	5337.5	79.946438	70.086928	580.724821		.388214
C12	208825P7_G	G	A.Conservative	.96672	.995912	7129.7	28.5754	32.608635	515.900763		.388214
C12	209189P2_G	G	A.Conservative	.990669	.997381	6277.1	72.607268	73.005886	541.390027		.388214
C12	210090P15_G	NOCALL	D.Low Probability	.503042	.160583	5515.6	2.674771	1.105136	587.583255		.991014
C13	201322P9_G	G	A.Conservative	3.301463	.994889	6445.3	17.067313	15.396232	491.766526		.417238
C13	201694P4_G	G	A.Conservative	3.064284	.9981	5337.5	72.896308	55.392282	554.442325		.417238
C13	208825P7_G	G	A.Conservative	3.417924	.997767	7129.7	25.874769	26.00327	453.25302		.417238
C13	209189P2_G	G	A.Conservative	3.310028	.996636	6277.1	64.596585	56.765948	479.396242		.417238
C13	210090P15_G	NOCALL	I.Bad Spectrum	0	0	0	0	0	0		0
C14	201322P9_G	G	A.Conservative	2.158396	.992201	6445.3	18.849511	21.502562	552.591847		.394585
C14	201694P4_G	G	A.Conservative	1.567751	.998139	5337.5	90.466928	88.297046	573.059375		.394585
C14	208825P7_G	G	A.Conservative	3.39533	.996721	7129.7	24.751277	31.085735	482.424592		.394585
C14	209189P2_G	G	A.Conservative	2.159363	.996334	6277.1	72.419	80.690851	537.543193		.394585
C14	210090P15_G	NOCALL	D.Low Probability	1.348706	.99179	5515.6	36.214861	15.314667	580.63287		.8664
C15	201322P9_G	G	A.Conservative	1.872225	.995599	6445.3	20.504528	20.852822	556.049584		.390892
C15	201694P4_G	G	A.Conservative	1.195486	.997082	5337.5	81.032511	70.032446	582.154568		.390892
C15	208825P7_G	G	A.Conservative	2.993102	.995749	7129.7	29.81284	33.594193	522.824459		.390892
C15	209189P2_G	G	A.Conservative	1.871303	.995996	6277.1	74.985412	74.389363	531.770577		.390892
C15	210090P15_G	NOCALL	D.Low Probability	1.294223	.189802	5515.6	3.049801	1.274333	557.037334		.859945
C16	201322P9_G	G	A.Conservative	1.402005	.996533	6445.3	35.879398	20.677498	585.026671		.669845
C16	201694P4_G	G	A.Conservative	1.617665	.997436	5337.5	82.435064	98.610924	598.014683		.378022
C16	208825P7_G	G	A.Conservative	2.293849	.996347	7129.7	26.585647	40.601743	544.834918		.378022
C16	209189P2_G	G	A.Conservative	1.805437	.99673	6277.1	90.49944	123.468422	597.687341		.378022
C16	210090P15_G	NOCALL	D.Low Probability	1.106609	.077609	5515.6	1.537435	.589976	609.691497		.905164
C17	201322P9_G	G	A.Conservative	1.187057	.989869	6445.3	18.310458	19.755262	521.421677		.394946
C17	201694P4_G	G	A.Conservative	.905583	.997992	5337.5	90.594096	84.086189	565.521209		.394946
C17	208825P7_G	G	A.Conservative	1.996836	.997329	7129.7	26.727292	31.710843	484.475958		.394946
C17	209189P2_G	G	A.Conservative	1.186436	.997064	6277.1	82.976212	87.489605	507.868701		.394946
C17	210090P15_G	NOCALL	D.Low Probability	.602368	.901513	5515.6	13.485297	5.575014	578.467575		.900932
C18	201322P9_G	G	A.Conservative	.716171	.992352	6445.3	18.582961	19.520744	500.866754		.413011
C18	201694P4_G	G	A.Conservative	.971363	.997666	5337.5	79.199054	70.54656	560.412175		.413011
C18	208825P7_G	G	A.Conservative	1.40445	.998188	7129.7	25.791312	29.978207	437.019216		.413011
C18	209189P2_G	G	A.Conservative	.726004	.995282	6277.1	64.055875	65.637953	485.311134		.413011
C18	210090P15_G	NOCALL	D.Low Probability	.452374	.097971	5515.6	2.109888	.741365	581.647623		.948761
C19	201322P9_G	G	A.Conservative	2.093886	.99425	6445.3	15.256057	15.275835	545.630225		.425177
C19	201694P4_G	G	A.Conservative	1.715888	.997686	5337.5	67.032874	56.750186	550.141297		.425177
C19	208825P7_G	G	A.Conservative	2.573704	.996184	7129.7	24.56601	27.268429	480.500174		.425177
C19	209189P2_G	G	A.Conservative	2.092435	.996723	6277.1	67.242286	65.648614	530.918553		.425177
C19	210090P15_G	NOCALL	D.Low Probability	1.481304	.184307	5515.6	2.191943	1.292743	584.468793		.656499
C20	201322P9_G	G	A.Conservative	2.07611	.996163	6445.3	22.098915	23.082154	569.849771		.37803
C20	201694P4_G	G	A.Conservative	1.524155	.997366	5337.5	113.6811	99.573566	593.612551		.37803
C20	208825P7_G	G	A.Conservative	2.847101	.996989	7129.7	29.406208	34.248177	518.497827		.37803
C20	209189P2_G	G	A.Conservative	2.077215	.996393	6277.1	97.350736	99.011577	554.163746		.37803
C20	210090P15_G	NOCALL	D.Low Probability	1.093667	.162246	5515.6	2.771523	1.141881	606.452346		.914521
C21	201322P9_G	G	A.Conservative	1.41578	.997384	6445.3	13.95089	17.245725	661.093193		.351712
C21	201694P4_G	G	A.Conservative	.839144	.997181	5337.5	55.659747	57.480945	665.134817		.351712
C21	208825P7_G	G	A.Conservative	2.42044	.998781	7129.7	19.570983	26.949735	627.244599		.351712
C21	209189P2_G	G	A.Conservative	1.421194	.996634	6277.1	45.789232	55.100134	647.800289		.351712
C21	210090P15_G	NOCALL	D.Low Probability	.618477	.841888	5515.6	10.173649	5.12525	600.396672		.718602
C22	201322P9_G	NOCALL	D.Low Probability	1.247967	.994924	6445.3	59.131621	28.871152	556.006802		.85473
C22	201694P4_G	G	A.Conservative	1.407218	.998343	5337.5	76.263366	75.4811	577.978257		.392821
C22	208825P7_G	G	A.Conservative	2.235033	.997988	7129.7	25.527808	32.038878	555.22838		.392821
C22	209189P2_G	G	A.Conservative	1.385438	.994681	6277.1	85.071448	95.287299	537.20417		.392821
C22	210090P15_G	G	A.Conservative	1.445733	.99631	5515.6	30.602773	31.006333	598.120067		.392821
C23	201322P9_G	G	A.Conservative	1.614288	.996157	6445.3	22.419602	18.415185	472.320029		.411324
C23	201694P4_G	G	A.Conservative	1.080691	.996916	5337.5	63.071008	43.480963	510.371866		.411324
C23	208825P7_G	G	A.Conservative	2.240982	.997501	7129.7	26.307213	24.167509	441.092973		.411324
C23	209189P2_G	G	A.Conservative	1.486955	.998487	6277.1	40.816008	32.630116	480.687859		.411324
C23	210090P15_G	G	A.Conservative	1.102683	.993129	5515.6	14.759912	10.463495	530.528107		.411324
C24	201322P9_G	G	A.Conservative	.504417	.936656	6445.3	9.600062	9.437055	547.239505		.385669
C24	201694P4_G	NOCALL	D.Low Probability	-.115294	.388967	5337.5	5.381703	2.427312	562.117152		.880706
C24	208825P7_G	G	C.Aggressive	.058834	.820673	7129.7	8.544057	4.958123	424.396359		.880706
C24	209189P2_G	G	A.Conservative	.49416	.994912	6277.1	10.994784	10.532447	558.575987		.385669
C24	210090P15_G	NOCALL	D.Low Probability	.025456	.557536	5515.6	7.347144	3.399641	540.137377		.880706
D01	201322P9_G	G	A.Conservative	.365974	.993822	6445.3	35.710973	41.722964	577.694795		.438059
D01	201694P4_G	G	A.Conservative	.608807	.997792	5337.5	119.017255	118.664152	600.110994		.438059
D01	208825P7_G	G	A.Conservative	.455331	.997099	7129.7	41.231138	52.868752	506.69241		.438059
D01	209189P2_G	G	A.Conservative	.36	.996916	6277.1	116.14908	132.552229	563.242386		.438059
D01	210090P15_G	NOCALL	D.Low Probability	.465687	.125788	5515.6	2.253504	.872408	569.466423		.95744
D02	201322P9_G	G	A.Conservative	1.318955	.994573	6445.3	26.129463	28.382628	574.33011		.388288
D02	201694P4_G	G	A.Conservative	1.294647	.996034	5337.5	81.023645	74.374367	583.842112		.388288
D02	208825P7_G	G	A.Conservative	1.712016	.997144	7129.7	34.000775	40.956018	486.962864		.388288
D02	209189P2_G	G	A.Conservative	1.334185	.996455	6277.1	86.903988	92.017681	561.958022		.388288
D02	210090P15_G	NOCALL	D.Low Probability	1.360793	.490936	5515.6	5.87011	3.055737	584.620516		.937133
D03	201322P9_G	G	A.Conservative	2.286902	.991032	6445.3	15.208663	14.94775	492.035617		.439538
D03	201694P4_G	G	A.Conservative	1.664259	.995174	5337.5	63.585512	53.765452	534.835748		.439538
D03	208825P7_G	G	A.Conservative	3.160908	.998332	7129.7	20.409774	22.047019	420.967271		.439538
D03	209189P2_G	G	A.Conservative	2.302771	.997738	6277.1	66.415181	63.787895	486.410768		.439538
D03	210090P15_G	NOCALL	D.Low Probability	1.633828	.230299	5515.6	4.158014	1.515209	536.06683		1.015628
D04	201322P9_G	G	A.Conservative	2.258806	.991777	6445.3	19.355607	18.139126	474.041241		.386462
D04	201694P4_G	G	A.Conservative	1.809488	.997102	5337.5	87.608547	69.437941	524.074697		.386462
D04	208825P7_G	G	A.Conservative	3.120146	.994647	7129.7	27.70803	28.898686	441.755437		.386462
D04	209189P2_G	G	A.Conservative	2.260242	.996971	6277.1	75.386023	68.853782	461.639272		.386462
D04	210090P15_G	NOCALL	D.Low Probability	1.363469	.295555	5515.6	5.477133	1.942244	563.947692		1.05666
D05	201322P9_G	G	A.Conservative	1.693244	.995158	6445.3	21.565726	29.158402	520.32555		.392643
D05	201694P4_G	G	A.Conservative	1.248093	.997124	5337.5	79.907454	92.723265	541.57628		.392643
D05	208825P7_G	G	A.Conservative	2.180509	.9946	7129.7	27.483028	40.633971	512.921281		.392643
D05	209189P2_G	G	A.Conservative	1.700742	.993333	6277.1	74.470275	98.453279	506.15552		.392643
D05	210090P15_G	NOCALL	D.Low Probability	.465429	.764275	5515.6	11.914108	4.726396	579.263923		.874363
D06	201322P9_G	G	A.Conservative	1.934725	.993078	6445.3	17.195119	22.208096	466.083624		.344938
D06	201694P4_G	G	A.Conservative	1.260214	.996291	5337.5	34.180485	37.509023	535.81134		.344938
D06	208825P7_G	G	A.Conservative	2.677741	.995273	7129.7	22.713997	32.406033	512.747202		.344938
D06	209189P2_G	G	A.Conservative	1.941979	.995161	6277.1	38.955426	49.095782	451.458552		.344938
D06	210090P15_G	NOCALL	I.Bad Spectrum	0	0	0	0	0	0		0
D07	201322P9_G	G	A.Conservative	2.12043	.992178	6445.3	18.187156	16.277643	505.753118		.420381
D07	201694P4_G	G	A.Conservative	1.431268	.995877	5337.5	73.132624	55.320484	512.744513		.420381
D07	208825P7_G	G	A.Conservative	3.250142	.998071	7129.7	23.170923	23.068245	450.306971		.420381
D07	209189P2_G	G	A.Conservative	2.120711	.997661	6277.1	75.63714	65.977252	491.899667		.420381
D07	210090P15_G	NOCALL	D.Low Probability	1.290082	.134593	5515.6	2.305807	.937594	584.867222		.843675
D08	201322P9_G	NOCALL	D.Low Probability	1.92283	.992682	6445.3	41.418661	18.501536	464.650266		.898807
D08	201694P4_G	G	A.Conservative	1.763249	.997653	5337.5	76.520213	63.838843	461.590382		.39544
D08	208825P7_G	G	A.Conservative	3.377935	.995998	7129.7	18.78455	20.502012	427.559073		.39544
D08	209189P2_G	G	A.Conservative	2.265873	.994748	6277.1	58.165794	55.791846	434.605578		.39544
D08	210090P15_G	NOCALL	D.Low Probability	1.334286	.975801	5515.6	15.735002	6.141322	498.86506		.898807
D09	201322P9_G	G	A.Conservative	1.620658	.991872	6445.3	14.375245	16.026598	542.58319		.356559
D09	201694P4_G	G	A.Conservative	1.573512	.995375	5337.5	68.750732	64.078598	580.344674		.356559
D09	208825P7_G	G	A.Conservative	2.145587	.996561	7129.7	21.942382	27.31228	566.467061		.356559
D09	209189P2_G	G	A.Conservative	1.631318	.99438	6277.1	56.555573	61.372649	527.297865		.356559
D09	210090P15_G	NOCALL	D.Low Probability	1.337358	.275555	5515.6	3.657368	1.812628	559.082837		.894432
D10	201322P9_G	G	A.Conservative	1.039544	.996328	6445.3	34.670093	20.903281	544.680633		.668222
D10	201694P4_G	G	A.Conservative	1.27904	.996428	5337.5	91.239297	77.181762	570.461055		.411671
D10	208825P7_G	G	A.Conservative	2.288769	.996608	7129.7	24.250937	27.108033	499.725161		.411671
D10	209189P2_G	G	A.Conservative	1.482903	.997017	6277.1	84.831158	83.079383	554.045138		.411671
D10	210090P15_G	NOCALL	D.Low Probability	.731023	.222542	5515.6	4.047701	1.511973	564.882403		.929919
D11	201322P9_G	G	A.Conservative	1.860388	.99332	6445.3	22.213963	23.021835	493.202384		.37953
D11	201694P4_G	G	A.Conservative	1.237615	.9971	5337.5	102.789343	90.728818	510.776002		.37953
D11	208825P7_G	G	A.Conservative	3.268192	.997437	7129.7	31.673438	36.341286	479.443827		.37953
D11	209189P2_G	G	A.Conservative	1.864703	.996147	6277.1	90.026782	91.037362	480.590682		.37953
D11	210090P15_G	NOCALL	D.Low Probability	1.015381	.987862	5515.6	37.3803	15.220496	542.503631		.87278
D12	201322P9_G	G	A.Conservative	.506337	.997499	6445.3	11.92124	15.745503	561.48522		.362565
D12	201694P4_G	G	A.Conservative	.53818	.995914	5337.5	42.234347	48.054231	536.084106		.362565
D12	208825P7_G	G	A.Conservative	.776472	.998212	7129.7	13.428485	21.553369	539.562559		.362565
D12	209189P2_G	G	A.Conservative	.510824	.998155	6277.1	39.335891	50.796332	547.857731		.362565
D12	210090P15_G	NOCALL	I.Bad Spectrum	0	0	0	0	0	0		0
D13	201322P9_G	G	A.Conservative	1.420275	.994299	6445.3	28.074181	25.762133	546.685935		.440504
D13	201694P4_G	G	A.Conservative	1.504946	.997188	5337.5	94.217106	73.62112	572.19422		.440504
D13	208825P7_G	G	A.Conservative	2.195923	.99668	7129.7	37.314565	37.882325	518.062428		.440504
D13	209189P2_G	G	A.Conservative	1.422899	.993809	6277.1	93.751156	83.935106	531.958466		.440504
D13	210090P15_G	NOCALL	D.Low Probability	1.033136	.995329	5515.6	42.92226	15.88247	556.389672		.924667
D14	201322P9_G	G	A.Conservative	1.667025	.994132	6445.3	20.270747	20.147126	502.841452		.398632
D14	201694P4_G	G	A.Conservative	1.592431	.996671	5337.5	96.545111	81.699512	519.516395		.398632
D14	208825P7_G	G	A.Conservative	2.477809	.998163	7129.7	27.149248	29.868597	468.187181		.398632
D14	209189P2_G	G	A.Conservative	1.674171	.995475	6277.1	83.080665	80.568994	488.787338		.398632
D14	210090P15_G	NOCALL	D.Low Probability	1.077245	.993564	5515.6	66.770257	27.51404	566.157485		.968233
D15	201322P9_G	G	A.Conservative	1.385126	.996212	6445.3	15.841818	17.429377	593.216675		.364921
D15	201694P4_G	G	A.Conservative	1.210514	.998102	5337.5	61.343042	57.325601	582.382983		.364921
D15	208825P7_G	G	A.Conservative	2.008409	.998507	7129.7	24.807296	30.236575	600.301148		.364921
D15	209189P2_G	G	A.Conservative	1.386811	.997342	6277.1	64.216572	68.9066	578.025291		.364921
D15	210090P15_G	NOCALL	D.Low Probability	1.126992	.201372	5515.6	2.180796	1.330882	606.262242		.596111
D16	201322P9_G	G	A.Conservative	1.411524	.994562	6445.3	13.236628	15.315158	496.995611		.37174
D16	201694P4_G	G	A.Conservative	.744389	.996804	5337.5	70.226414	68.731243	562.833432		.37174
D16	208825P7_G	G	A.Conservative	2.41398	.997229	7129.7	17.792576	22.808946	465.816113		.37174
D16	209189P2_G	G	A.Conservative	1.430881	.994715	6277.1	61.24743	69.093108	484.366571		.37174
D16	210090P15_G	NOCALL	D.Low Probability	.031772	.234394	5515.6	3.959712	1.572181	579.413566		.81817
D17	201322P9_G	G	A.Conservative	.687208	.992033	6445.3	49.483522	25.790555	526.935461		.796713
D17	201694P4_G	G	A.Conservative	.998182	.997989	5337.5	75.352519	60.254305	573.432474		.410859
D17	208825P7_G	G	A.Conservative	1.918923	.996882	7129.7	27.895387	29.153799	492.46856		.410859
D17	209189P2_G	G	A.Conservative	1.211811	.996995	6277.1	84.77925	77.893278	558.362235		.410859
D17	210090P15_G	NOCALL	D.Low Probability	.510772	.851838	5515.6	12.162303	5.214122	580.58945		.940161
D18	201322P9_G	G	A.Conservative	.300427	.993446	6445.3	14.880464	22.974548	504.138209		.341245
D18	201694P4_G	G	A.Conservative	.073841	.997175	5337.5	81.669615	108.014336	522.190058		.341245
D18	208825P7_G	G	A.Conservative	1.407869	.993663	7129.7	21.271225	35.949319	412.228736		.341245
D18	209189P2_G	G	A.Conservative	.300228	.994927	6277.1	68.936475	104.029366	491.171015		.341245
D18	210090P15_G	NOCALL	D.Low Probability	-.395135	.984126	5515.6	31.706892	12.735246	565.641954		.848859
D19	201322P9_G	G	A.Conservative	.636096	.99381	6445.3	15.06702	19.396026	585.720773		.345954
D19	201694P4_G	G	A.Conservative	.339539	.996505	5337.5	77.226522	85.839486	605.470416		.345954
D19	208825P7_G	G	A.Conservative	.510308	.995705	7129.7	23.821741	33.617218	547.798526		.345954
D19	209189P2_G	G	A.Conservative	.636896	.995434	6277.1	70.846728	89.18591	570.506332		.345954
D19	210090P15_G	NOCALL	D.Low Probability	.358313	.986634	5515.6	22.975258	9.96113	600.914108		.870319
D20	201322P9_G	G	A.Conservative	1.156936	.994503	6445.3	15.108147	16.072001	545.719306		.360441
D20	201694P4_G	G	A.Conservative	.945886	.996148	5337.5	81.982614	74.188616	531.139608		.360441
D20	208825P7_G	G	A.Conservative	2.33479	.997262	7129.7	23.23639	27.398111	472.204525		.360441
D20	209189P2_G	G	A.Conservative	1.173895	.996186	6277.1	74.803962	77.627624	529.521052		.360441
D20	210090P15_G	NOCALL	D.Low Probability	.935189	.090283	5515.6	2.047632	.697881	570.954182		.995199
D21	201322P9_G	G	A.Conservative	2.292965	.98581	6445.3	10.673612	13.921322	528.04373		.361603
D21	201694P4_G	G	A.Conservative	2.000628	.998199	5337.5	62.770654	70.230738	514.313228		.361603
D21	208825P7_G	G	A.Conservative	2.639557	.996812	7129.7	16.608075	23.77965	504.346776		.361603
D21	209189P2_G	G	A.Conservative	2.293023	.994625	6277.1	50.940115	64.920059	511.291811		.361603
D21	210090P15_G	NOCALL	D.Low Probability	1.078648	.247889	5515.6	3.764568	1.637682	578.442838		.89914
D22	201322P9_G	G	A.Conservative	.900053	.993277	6445.3	18.024261	20.879937	512.628063		.323544
D22	201694P4_G	G	A.Conservative	.226299	.996529	5337.5	79.096508	77.592374	523.912813		.323544
D22	208825P7_G	G	A.Conservative	1.902131	.997375	7129.7	21.862024	28.146952	482.849238		.323544
D22	209189P2_G	G	A.Conservative	.907217	.99523	6277.1	60.898852	68.773669	499.65621		.323544
D22	210090P15_G	NOCALL	D.Low Probability	.352492	0	5515.6	0	0	548.949634		.813974
D23	201322P9_G	G	A.Conservative	1.136766	.995709	6445.3	21.527222	19.688347	551.668398		.389025
D23	201694P4_G	G	A.Conservative	1.141684	.996992	5337.5	55.740981	43.016752	571.058083		.389025
D23	208825P7_G	G	A.Conservative	1.410268	.995785	7129.7	26.465578	26.975483	491.996109		.389025
D23	209189P2_G	G	A.Conservative	1.171992	.997423	6277.1	40.044118	35.679979	548.096652		.389025
D23	210090P15_G	NOCALL	D.Low Probability	.941515	.234931	5515.6	3.450159	1.52901	577.874084		.821066
D24	201322P9_G	G	A.Conservative	.298328	.995337	6445.3	9.350324	10.105762	560.589772		.38877
D24	201694P4_G	NOCALL	D.Low Probability	-.341842	.436484	5337.5	6.070644	2.698289	591.586809		.908993
D24	208825P7_G	NOCALL	I.Bad Spectrum	0	0	0	0	0	0		0
D24	209189P2_G	G	A.Conservative	.212034	.99602	6277.1	12.094365	12.765197	577.2988		.38877
D24	210090P15_G	NOCALL	D.Low Probability	-.188849	.596693	5515.6	7.995325	3.643612	553.550907		.908993
E01	201322P9_G	G	A.Conservative	1.75865	.996077	6445.3	31.68515	28.720748	502.802006		.454938
E01	201694P4_G	G	A.Conservative	1.388978	.997222	5337.5	79.711798	61.526646	561.702711		.454938
E01	208825P7_G	G	A.Conservative	2.812685	.997563	7129.7	40.504997	40.59945	477.142366		.454938
E01	209189P2_G	G	A.Conservative	1.786556	.996306	6277.1	90.716702	80.243683	490.282998		.454938
E01	210090P15_G	NOCALL	D.Low Probability	.977005	.292397	5515.6	5.031039	1.875225	556.450367		.989917
E02	201322P9_G	G	A.Conservative	1.204806	.998076	6445.3	31.192017	25.566897	590.479334		.508089
E02	201694P4_G	G	A.Conservative	1.347977	.99333	5337.5	105.973842	74.11061	620.911531		.508089
E02	208825P7_G	G	A.Conservative	.792885	.998295	7129.7	40.340613	36.522888	581.422442		.508089
E02	209189P2_G	G	A.Conservative	1.209883	.997018	6277.1	87.626282	70.108556	575.759811		.508089
E02	210090P15_G	NOCALL	D.Low Probability	.817308	.260244	5515.6	4.101984	1.689897	593.624114		1.009754
E03	201322P9_G	G	A.Conservative	1.449509	.992595	6445.3	16.149718	17.700236	560.220973		.364092
E03	201694P4_G	G	A.Conservative	1.676566	.996727	5337.5	65.109744	60.290994	578.103835		.364092
E03	208825P7_G	G	A.Conservative	1.897042	.996749	7129.7	22.137719	26.951969	477.423259		.364092
E03	209189P2_G	G	A.Conservative	1.45115	.996341	6277.1	55.334846	59.105968	549.526925		.364092
E03	210090P15_G	NOCALL	D.Low Probability	1.446729	.995886	5515.6	43.662231	16.77604	609.64483		.896148
E04	201322P9_G	G	A.Conservative	-.283505	.992152	6445.3	11.908902	16.218501	610.730985		.28812
E04	201694P4_G	G	A.Conservative	-.681074	.998202	5337.5	19.92915	22.406979	623.399404		.28812
E04	208825P7_G	G	A.Conservative	.286818	.999534	7129.7	15.351814	23.487223	609.638756		.28812
E04	209189P2_G	G	A.Conservative	-.283044	.995526	6277.1	36.107078	47.782413	594.505681		.28812
E04	210090P15_G	NOCALL	I.Bad Spectrum	0	0	0	0	0	0		0
E05	201322P9_G	G	A.Conservative	1.397535	.994726	6445.3	16.704809	22.113535	512.725069		.349781
E05	201694P4_G	G	A.Conservative	1.344104	.995355	5337.5	62.797015	71.135782	541.486839		.349781
E05	208825P7_G	G	A.Conservative	1.749275	.995718	7129.7	18.365173	26.734632	486.71979		.349781
E05	209189P2_G	G	A.Conservative	1.401248	.99696	6277.1	57.359443	74.164139	497.2779		.349781
E05	210090P15_G	NOCALL	D.Low Probability	.904181	.287833	5515.6	3.804296	1.910805	578.780659		.781557
E06	201322P9_G	G	A.Conservative	2.616755	.994783	6445.3	21.166197	19.544753	527.638568		.427704
E06	201694P4_G	G	A.Conservative	1.97498	.997631	5337.5	69.686835	53.820903	567.115347		.427704
E06	208825P7_G	G	A.Conservative	3.4187	.997071	7129.7	31.640146	32.615487	510.755901		.427704
E06	209189P2_G	G	A.Conservative	2.62093	.995523	6277.1	73.433865	66.005964	514.285172		.427704
E06	210090P15_G	NOCALL	D.Low Probability	1.760261	.301538	5515.6	5.084601	1.9626	569.63996		.972207
E07	201322P9_G	G	A.Conservative	1.401785	.996735	6445.3	23.252563	23.48763	584.003844		.375932
E07	201694P4_G	G	A.Conservative	1.545985	.997764	5337.5	103.481129	88.642584	626.18725		.375932
E07	208825P7_G	G	A.Conservative	1.504073	.996835	7129.7	29.48633	33.05875	532.225161		.375932
E07	209189P2_G	G	A.Conservative	1.409411	.996324	6277.1	93.746559	92.320323	567.988187		.375932
E07	210090P15_G	NOCALL	D.Low Probability	1.374334	.994649	5515.6	41.005735	20.035658	624.20931		.849731
E08	201322P9_G	G	A.Conservative	1.668187	.996134	6445.3	24.230404	29.76161	607.344771		.338574
E08	201694P4_G	G	A.Conservative	1.43867	.9952	5337.5	86.143001	90.156847	581.543712		.338574
E08	208825P7_G	G	A.Conservative	2.061675	.998048	7129.7	29.92852	40.628214	603.06828		.338574
E08	209189P2_G	G	A.Conservative	1.669209	.994682	6277.1	85.748718	102.791194	590.785404		.338574
E08	210090P15_G	NOCALL	D.Low Probability	.70879	.197763	5515.6	3.077116	1.377402	583.344047		.856843
E09	201322P9_G	G	A.Conservative	1.365929	.994341	6445.3	26.278047	30.56559	627.065149		.362971
E09	201694P4_G	G	A.Conservative	1.401439	.997858	5337.5	95.972289	94.049769	618.723012		.362971
E09	208825P7_G	G	A.Conservative	2.009997	.998012	7129.7	32.293407	41.7189	560.744689		.362971
E09	209189P2_G	G	A.Conservative	1.368991	.996362	6277.1	98.842213	112.025948	610.329037		.362971
E09	210090P15_G	NOCALL	D.Low Probability	.873613	.3706	5515.6	4.881224	2.342658	613.244655		.793495
E10	201322P9_G	G	A.Conservative	2.068635	.997602	6445.3	24.736042	23.044227	570.7035		.407982
E10	201694P4_G	G	A.Conservative	2.24484	.998836	5337.5	97.009292	76.76765	570.276847		.407982
E10	208825P7_G	G	A.Conservative	2.785169	.996754	7129.7	32.254767	33.332433	516.655442		.407982
E10	209189P2_G	G	A.Conservative	2.073848	.997176	6277.1	88.928034	80.798029	556.181693		.407982
E10	210090P15_G	NOCALL	D.Low Probability	1.724701	.240289	5515.6	4.064864	1.576262	577.366322		.958219
E11	201322P9_G	G	A.Conservative	1.135878	.995604	6445.3	20.195948	21.541084	567.444524		.406655
E11	201694P4_G	G	A.Conservative	1.018001	.997769	5337.5	83.215581	74.267686	564.097293		.406655
E11	208825P7_G	G	A.Conservative	1.863812	.997671	7129.7	25.132978	29.848999	490.783156		.406655
E11	209189P2_G	G	A.Conservative	1.135866	.997454	6277.1	71.193023	73.943267	553.659074		.406655
E11	210090P15_G	NOCALL	D.Low Probability	.739531	.994773	5515.6	29.90502	10.863252	581.115949		.847373
E12	201322P9_G	G	A.Conservative	.586946	.993795	6445.3	18.703772	18.359188	534.317817		.402753
E12	201694P4_G	G	A.Conservative	.637211	.997282	5337.5	74.698189	62.286921	586.976422		.402753
E12	208825P7_G	G	A.Conservative	1.309372	.99773	7129.7	22.963355	24.978439	479.654631		.402753
E12	209189P2_G	G	A.Conservative	.593489	.997568	6277.1	59.152049	56.634974	522.83485		.402753
E12	210090P15_G	NOCALL	D.Low Probability	.283768	.992204	5515.6	32.900118	16.543335	585.166558		.785571
E13	201322P9_G	G	A.Conservative	1.950184	.993411	6445.3	27.794549	24.227477	507.258089		.43254
E13	201694P4_G	G	A.Conservative	1.90133	.996866	5337.5	83.470909	61.122147	539.482483		.43254
E13	208825P7_G	G	A.Conservative	2.363485	.996578	7129.7	34.407853	33.452174	504.340669		.43254
E13	209189P2_G	G	A.Conservative	1.87771	.996389	6277.1	59.281061	50.320708	513.424762		.43254
E13	210090P15_G	NOCALL	D.Low Probability	1.32885	.147454	5515.6	2.75361	.989428	578.127094		1.0301
E14	201322P9_G	G	A.Conservative	1.416814	.998828	6445.3	15.590704	19.741213	618.241727		.373867
E14	201694P4_G	G	A.Conservative	1.226084	.99843	5337.5	64.175973	69.612873	627.542487		.373867
E14	208825P7_G	G	A.Conservative	1.409053	.99584	7129.7	24.447163	34.001558	579.124337		.373867
E14	209189P2_G	G	A.Conservative	1.422488	.99433	6277.1	56.518437	69.914848	602.644659		.373867
E14	210090P15_G	NOCALL	D.Low Probability	1.003799	.360849	5515.6	4.687709	2.34519	637.743207		.881614
E15	201322P9_G	G	A.Conservative	1.381211	.998099	6445.3	9.346712	11.191039	578.731613		.34534
E15	201694P4_G	G	A.Conservative	1.510396	.997662	5337.5	55.104621	55.490289	575.977364		.34534
E15	208825P7_G	G	A.Conservative	2.130571	.997533	7129.7	12.930977	23.276863	508.003093		.34534
E15	209189P2_G	G	A.Conservative	1.386197	.99456	6277.1	46.955126	54.764601	562.833045		.34534
E15	210090P15_G	NOCALL	D.Low Probability	.853452	.991444	5515.6	23.862877	11.090606	625.049354		.829345
E16	201322P9_G	G	A.Conservative	1.003259	.995999	6445.3	16.737098	19.558565	643.777648		.367473
E16	201694P4_G	G	A.Conservative	1.168176	.998257	5337.5	80.900758	79.985143	624.366962		.367473
E16	208825P7_G	G	A.Conservative	1.632487	.998365	7129.7	26.497516	34.30968	574.955269		.367473
E16	209189P2_G	G	A.Conservative	1.008182	.997745	6277.1	85.156626	97.037153	626.770431		.367473
E16	210090P15_G	NOCALL	D.Low Probability	1.349763	.217564	5515.6	2.62617	1.423496	602.610723		.67483
E17	201322P9_G	G	A.Conservative	1.556535	.996271	6445.3	20.051752	20.612584	549.51764		.377581
E17	201694P4_G	G	A.Conservative	1.450732	.997464	5337.5	97.134234	84.852114	563.345363		.377581
E17	208825P7_G	G	A.Conservative	2.457519	.997414	7129.7	28.728251	32.734911	494.209078		.377581
E17	209189P2_G	G	A.Conservative	1.563287	.997163	6277.1	95.658294	95.915761	532.961811		.377581
E17	210090P15_G	NOCALL	D.Low Probability	1.146736	.460609	5515.6	7.834667	2.918741	597.850835		1.030241
E18	201322P9_G	G	A.Conservative	-.445579	.995386	6445.3	32.676295	20.88327	529.657744		.649874
E18	201694P4_G	G	A.Conservative	.313612	.997116	5337.5	97.25027	75.749078	552.542559		.407649
E18	208825P7_G	G	A.Conservative	.882149	.996641	7129.7	24.412793	24.954527	480.108411		.407649
E18	209189P2_G	G	A.Conservative	.354199	.995741	6277.1	84.283577	75.568381	495.212715		.407649
E18	210090P15_G	NOCALL	D.Low Probability	-.65224	.993756	5515.6	23.112803	9.384685	573.641255		.89133
E19	201322P9_G	G	A.Conservative	1.171506	.992705	6445.3	14.269154	13.679497	528.255273		.372552
E19	201694P4_G	G	A.Conservative	1.019512	.997737	5337.5	62.037673	50.235269	536.254248		.372552
E19	208825P7_G	G	A.Conservative	1.119655	.994976	7129.7	21.897002	23.379886	461.707013		.372552
E19	209189P2_G	G	A.Conservative	1.177714	.995241	6277.1	55.361848	51.715313	516.508145		.372552
E19	210090P15_G	NOCALL	D.Low Probability	.730417	.330677	5515.6	2.973818	2.12786	592.872435		.789953
E20	201322P9_G	G	A.Conservative	1.39154	.994131	6445.3	16.881162	17.292547	549.774872		.405351
E20	201694P4_G	G	A.Conservative	1.36598	.997497	5337.5	93.149947	80.662494	576.239625		.405351
E20	208825P7_G	G	A.Conservative	1.555459	.995863	7129.7	27.936188	31.742671	540.889733		.405351
E20	209189P2_G	G	A.Conservative	1.39352	.995515	6277.1	80.833704	80.715102	535.023563		.405351
E20	210090P15_G	NOCALL	D.Low Probability	.699804	.298471	5515.6	5.593367	1.931541	609.951747		.968302
E21	201322P9_G	G	A.Conservative	1.171973	.993555	6445.3	21.737488	25.639901	591.263449		.374782
E21	201694P4_G	G	A.Conservative	1.023654	.990667	5337.5	88.093572	89.775295	599.860305		.374782
E21	208825P7_G	G	A.Conservative	1.273364	.996585	7129.7	32.602132	42.157338	558.288266		.374782
E21	209189P2_G	G	A.Conservative	1.174994	.995322	6277.1	78.475333	90.522595	575.68749		.374782
E21	210090P15_G	NOCALL	D.Low Probability	1.074853	.984106	5515.6	16.730778	7.376733	619.210841		.877923
E22	201322P9_G	G	A.Conservative	1.308358	.992625	6445.3	19.82849	18.031051	526.194483		.382211
E22	201694P4_G	G	A.Conservative	1.325961	.996383	5337.5	94.911099	72.69812	518.483542		.382211
E22	208825P7_G	G	A.Conservative	1.886518	.997307	7129.7	29.068131	29.496777	463.747339		.382211
E22	209189P2_G	G	A.Conservative	1.319706	.995252	6277.1	86.742636	76.813497	512.906504		.382211
E22	210090P15_G	NOCALL	D.Low Probability	.849766	.985462	5515.6	26.993265	9.461072	559.548265		.897201
E23	201322P9_G	G	A.Conservative	1.136796	.994066	6445.3	25.7774	19.99791	483.934331		.433848
E23	201694P4_G	G	A.Conservative	.964126	.99721	5337.5	87.117902	56.599154	549.63445		.433848
E23	208825P7_G	G	A.Conservative	1.675651	.99637	7129.7	33.792485	29.356963	450.820293		.433848
E23	209189P2_G	G	A.Conservative	1.072384	.995256	6277.1	58.136755	43.889869	489.454889		.433848
E23	210090P15_G	NOCALL	D.Low Probability	.509899	.151618	5515.6	3.124268	1.06426	535.242237		.955048
E24	201322P9_G	G	A.Conservative	-.213008	.919581	6445.3	7.261992	9.277805	588.278829		.363281
E24	201694P4_G	NOCALL	D.Low Probability	-.621595	.78063	5337.5	12.572382	4.757645	602.736164		1.022656
E24	208825P7_G	G	C.Aggressive	-.828974	.816091	7129.7	10.230024	4.927613	451.668227		1.022656
E24	209189P2_G	G	A.Conservative	-.433452	.99399	6277.1	8.691663	10.84679	611.006732		.363281
E24	210090P15_G	G	C.Aggressive	-.481972	.810683	5515.6	12.668232	4.909797	556.303013		1.022656
F01	201322P9_G	G	A.Conservative	1.00397	.993545	6445.3	20.121663	20.99314	503.846293		.398764
F01	201694P4_G	G	A.Conservative	.936581	.996517	5337.5	55.068022	48.447434	499.304548		.398764
F01	208825P7_G	G	A.Conservative	1.015837	.996624	7129.7	20.119507	23.313112	464.96898		.398764
F01	209189P2_G	G	A.Conservative	1.01246	.996618	6277.1	44.961968	45.718609	489.0465		.398764
F01	210090P15_G	NOCALL	D.Low Probability	.462145	.980989	5515.6	18.095177	7.628267	559.947186		.971241
F02	201322P9_G	G	A.Conservative	.642941	.994413	6445.3	20.464814	23.416202	559.720812		.343268
F02	201694P4_G	G	A.Conservative	.806149	.997671	5337.5	46.719562	45.080888	547.986977		.343268
F02	208825P7_G	G	A.Conservative	1.027024	.996197	7129.7	23.70138	30.163043	514.666636		.343268
F02	209189P2_G	G	A.Conservative	.651414	.996417	6277.1	55.477382	61.856131	548.849109		.343268
F02	210090P15_G	NOCALL	D.Low Probability	.670281	.277986	5515.6	3.673851	1.804586	563.754596		.764141
F03	201322P9_G	G	A.Conservative	1.682709	.991421	6445.3	18.546234	22.549259	557.708486		.380925
F03	201694P4_G	G	A.Conservative	1.504874	.99794	5337.5	64.842523	67.700596	569.85998		.380925
F03	208825P7_G	G	A.Conservative	2.634174	.996891	7129.7	23.651797	31.576577	495.90278		.380925
F03	209189P2_G	G	A.Conservative	1.696789	.99589	6277.1	66.298045	78.779192	543.489778		.380925
F03	210090P15_G	NOCALL	D.Low Probability	1.147795	.235256	5515.6	3.166758	1.532248	585.980364		.682665
F04	201322P9_G	G	A.Conservative	2.443524	.991077	6445.3	17.974273	17.145256	505.062701		.41635
F04	201694P4_G	G	A.Conservative	1.710543	.995228	5337.5	82.297663	66.934527	542.881548		.41635
F04	208825P7_G	G	A.Conservative	3.928169	.996557	7129.7	24.517868	25.866585	451.865121		.41635
F04	209189P2_G	G	A.Conservative	2.4504	.994262	6277.1	76.17635	70.903413	495.679118		.41635
F04	210090P15_G	NOCALL	D.Low Probability	1.420222	.321373	5515.6	5.838172	2.133905	558.612027		1.036987
F05	201322P9_G	G	A.Conservative	1.554585	.992709	6445.3	13.682809	14.161065	532.631918		.357841
F05	201694P4_G	G	A.Conservative	1.523682	.997878	5337.5	57.791796	50.009624	538.0489		.357841
F05	208825P7_G	G	A.Conservative	2.994217	.996189	7129.7	17.900092	20.722199	522.687732		.357841
F05	209189P2_G	G	A.Conservative	1.559237	.994495	6277.1	61.239269	61.678897	518.008612		.357841
F05	210090P15_G	NOCALL	D.Low Probability	1.495375	.809578	5515.6	13.088511	4.979673	539.15224		.865726
F06	201322P9_G	G	A.Conservative	.455802	.841005	6445.3	7.748832	8.461986	537.22872		.36015
F06	201694P4_G	G	A.Conservative	.286808	.995741	5337.5	61.588354	25.963689	584.686227		.892133
F06	208825P7_G	G	A.Conservative	.771608	.80499	7129.7	7.878874	8.104257	472.802057		.590189
F06	209189P2_G	G	A.Conservative	.381541	.995283	6277.1	33.255353	35.411293	535.253333		.36015
F06	210090P15_G	NOCALL	D.Low Probability	.291767	.659595	5515.6	9.285323	4.023497	590.291281		.892133
F07	201322P9_G	G	A.Conservative	.92546	.994849	6445.3	16.215742	20.00465	635.925802		.375825
F07	201694P4_G	G	A.Conservative	1.152476	.997971	5337.5	86.773714	91.503113	644.027136		.375825
F07	208825P7_G	G	A.Conservative	1.198775	.997052	7129.7	21.048041	28.573342	526.180874		.375825
F07	209189P2_G	G	A.Conservative	.925804	.997714	6277.1	68.79724	82.895646	619.02302		.375825
F07	210090P15_G	NOCALL	I.Bad Spectrum	0	0	0	0	0	0		0
F08	201322P9_G	G	A.Conservative	2.153798	.991871	6445.3	22.697077	25.471674	587.714449		.377684
F08	201694P4_G	G	A.Conservative	2.079319	.9984	5337.5	81.250874	77.529317	613.699281		.377684
F08	208825P7_G	G	A.Conservative	2.628848	.99719	7129.7	29.263837	36.318135	533.796311		.377684
F08	209189P2_G	G	A.Conservative	2.156627	.997243	6277.1	80.802988	88.479398	571.439363		.377684
F08	210090P15_G	G	A.Conservative	2.089585	.996999	5515.6	36.844008	36.088134	641.84946		.377684
F09	201322P9_G	G	A.Conservative	2.08672	.991623	6445.3	10.497004	11.870344	531.376376		.357097
F09	201694P4_G	G	A.Conservative	2.263553	.997548	5337.5	34.658796	32.993025	497.521458		.357097
F09	208825P7_G	G	A.Conservative	2.579218	.995777	7129.7	13.142892	16.534105	510.759903		.357097
F09	209189P2_G	G	A.Conservative	2.089882	.995354	6277.1	38.341147	42.24225	518.115365		.357097
F09	210090P15_G	NOCALL	D.Low Probability	1.440004	.983819	5515.6	21.809544	11.242408	533.423197		.811974
F10	201322P9_G	NOCALL	I.Bad Spectrum	0	0	0	0	0	0		0
F10	201694P4_G	NOCALL	I.Bad Spectrum	0	0	0	0	0	0		0
F10	208825P7_G	NOCALL	I.Bad Spectrum	0	0	0	0	0	0		0
F10	209189P2_G	NOCALL	I.Bad Spectrum	0	0	0	0	0	0		0
F10	210090P15_G	NOCALL	I.Bad Spectrum	0	0	0	0	0	0		0
F11	201322P9_G	G	A.Conservative	1.557997	.993471	6445.3	21.687158	21.017414	534.816588		.394368
F11	201694P4_G	G	A.Conservative	1.517916	.99665	5337.5	88.416124	72.611049	555.281358		.394368
F11	208825P7_G	G	A.Conservative	2.614641	.996638	7129.7	28.470946	30.636589	481.978652		.394368
F11	209189P2_G	G	A.Conservative	1.559417	.997343	6277.1	74.692695	70.576486	520.96477		.394368
F11	210090P15_G	NOCALL	D.Low Probability	1.027223	.165421	5515.6	2.77336	1.168751	578.808377		.854518
F12	201322P9_G	G	A.Conservative	-.03421	.995626	6445.3	14.069756	16.75055	569.63338		.339859
F12	201694P4_G	G	A.Conservative	-.150636	.998072	5337.5	69.008655	70.127329	545.743805		.339859
F12	208825P7_G	G	A.Conservative	.757069	.997943	7129.7	19.8956	26.177999	589.950906		.339859
F12	209189P2_G	G	A.Conservative	-.030663	.997312	6277.1	57.681499	67.031285	556.185332		.339859
F12	210090P15_G	NOCALL	D.Low Probability	-.550487	.990235	5515.6	32.437652	15.842336	576.721221		.731936
F13	201322P9_G	G	A.Conservative	.482024	.994955	6445.3	18.604985	20.39385	551.085969		.352568
F13	201694P4_G	G	A.Conservative	.659263	.996553	5337.5	73.380304	68.154609	569.192721		.352568
F13	208825P7_G	G	A.Conservative	1.069423	.99567	7129.7	20.151668	24.521825	484.200021		.352568
F13	209189P2_G	G	A.Conservative	.486498	.99537	6277.1	57.155642	61.076615	536.038052		.352568
F13	210090P15_G	NOCALL	D.Low Probability	1.066301	.42135	5515.6	7.155508	2.64403	554.214521		.89144
F14	201322P9_G	NOCALL	D.Low Probability	1.952705	.994846	6445.3	30.515748	17.029008	496.937682		.857321
F14	201694P4_G	G	A.Conservative	1.562239	.996809	5337.5	64.232133	50.315538	512.654421		.405264
F14	208825P7_G	G	A.Conservative	3.17517	.997973	7129.7	13.56125	14.550083	428.122747		.405264
F14	209189P2_G	G	A.Conservative	1.863077	.993647	6277.1	60.781188	55.515513	483.19174		.405264
F14	210090P15_G	NOCALL	D.Low Probability	1.422812	.971949	5515.6	14.598802	7.201104	519.897479		.857321
F15	201322P9_G	G	A.Conservative	1.663466	.992985	6445.3	17.176901	19.164997	561.976517		.368342
F15	201694P4_G	G	A.Conservative	1.392776	.997133	5337.5	76.479101	72.914183	524.99128		.368342
F15	208825P7_G	G	A.Conservative	2.973468	.997697	7129.7	21.299099	26.241219	450.72843		.368342
F15	209189P2_G	G	A.Conservative	1.667174	.996237	6277.1	63.669806	69.35491	547.525446		.368342
F15	210090P15_G	NOCALL	D.Low Probability	.969793	.802353	5515.6	10.188558	4.929643	573.212085		.83283
F16	201322P9_G	G	A.Conservative	2.503303	.9927	6445.3	21.121643	20.924365	476.773722		.380708
F16	201694P4_G	G	A.Conservative	2.170656	.997129	5337.5	105.115592	88.147033	532.390503		.380708
F16	208825P7_G	G	A.Conservative	3.82488	.997368	7129.7	28.768298	31.671244	399.141505		.380708
F16	209189P2_G	G	A.Conservative	2.506291	.997529	6277.1	82.153484	79.324586	464.362566		.380708
F16	210090P15_G	NOCALL	D.Low Probability	1.824033	.990863	5515.6	28.492943	11.940546	534.73094		.885327
F17	201322P9_G	G	A.Conservative	1.97935	.991587	6445.3	12.590839	11.872499	522.807724		.449914
F17	201694P4_G	G	A.Conservative	1.472557	.995447	5337.5	72.219294	58.261776	520.763966		.449914
F17	208825P7_G	G	A.Conservative	4.12167	.99752	7129.7	18.539903	19.280839	423.333923		.449914
F17	209189P2_G	G	A.Conservative	1.980827	.995626	6277.1	57.188092	52.660701	510.208842		.449914
F17	210090P15_G	NOCALL	D.Low Probability	1.470158	.171872	5515.6	3.187486	1.232264	522.69244		.953329
F18	201322P9_G	G	A.Conservative	.843044	.995345	6445.3	22.182092	20.832889	514.295233		.390546
F18	201694P4_G	G	A.Conservative	.934655	.998147	5337.5	89.784635	71.176823	550.985549		.390546
F18	208825P7_G	G	A.Conservative	1.450772	.998229	7129.7	29.196809	30.532653	435.344367		.390546
F18	209189P2_G	G	A.Conservative	.847959	.996353	6277.1	82.38396	75.390607	501.086347		.390546
F18	210090P15_G	G	A.Conservative	.387436	.996118	5515.6	51.809983	21.005184	574.155899		.7892
F19	201322P9_G	NOCALL	D.Low Probability	.618269	.99409	6445.3	76.813734	29.898204	587.943617		1.035753
F19	201694P4_G	G	A.Conservative	1.06867	.997777	5337.5	84.339053	71.014923	579.954858		.383147
F19	208825P7_G	G	A.Conservative	2.676131	.998234	7129.7	27.198368	29.911526	487.943994		.383147
F19	209189P2_G	G	A.Conservative	1.417305	.995804	6277.1	94.205492	91.077954	516.082589		.383147
F19	210090P15_G	NOCALL	D.Low Probability	.62175	.605826	5515.6	11.067661	3.753807	616.473014		1.035753
F20	201322P9_G	G	A.Conservative	1.805978	.995003	6445.3	15.19061	16.67362	519.623454		.384678
F20	201694P4_G	G	A.Conservative	1.604623	.997842	5337.5	47.652075	44.240689	563.750862		.384678
F20	208825P7_G	G	A.Conservative	2.666087	.997889	7129.7	26.440049	32.17347	482.875156		.384678
F20	209189P2_G	G	A.Conservative	1.815359	.997592	6277.1	59.508263	63.688703	505.264963		.384678
F20	210090P15_G	NOCALL	D.Low Probability	1.236029	.373477	5515.6	6.478544	2.332147	593.657594		.923903
F21	201322P9_G	G	A.Conservative	1.893353	.994033	6445.3	13.176098	15.558254	511.911905		.359908
F21	201694P4_G	G	A.Conservative	1.347775	.996377	5337.5	67.305401	67.227921	525.036799		.359908
F21	208825P7_G	G	A.Conservative	2.71888	.997401	7129.7	18.346762	24.011531	426.532352		.359908
F21	209189P2_G	G	A.Conservative	1.895573	.995936	6277.1	61.412409	70.709128	498.487897		.359908
F21	210090P15_G	NOCALL	D.Low Probability	1.005531	.451753	5515.6	6.66983	2.870344	567.012451		.850663
F22	201322P9_G	G	A.Conservative	1.095437	.99634	6445.3	15.939959	19.813544	593.88239		.346842
F22	201694P4_G	G	A.Conservative	.899801	.998166	5337.5	68.546464	73.16519	630.376947		.346842
F22	208825P7_G	G	A.Conservative	1.938098	.997539	7129.7	22.467646	30.729531	510.315962		.346842
F22	209189P2_G	G	A.Conservative	1.09659	.996176	6277.1	59.947782	72.807627	575.940295		.346842
F22	210090P15_G	NOCALL	D.Low Probability	1.068139	.986668	5515.6	36.142924	15.551437	598.653166		.827227
F23	201322P9_G	G	A.Conservative	.972033	.99458	6445.3	29.272803	27.264672	577.72737		.406923
F23	201694P4_G	G	A.Conservative	.747366	.997294	5337.5	70.542341	54.730805	598.939243		.406923
F23	208825P7_G	G	A.Conservative	1.794951	.997529	7129.7	38.172684	39.810479	542.349914		.406923
F23	209189P2_G	G	A.Conservative	.930758	.996411	6277.1	51.499231	46.659206	579.497825		.406923
F23	210090P15_G	NOCALL	D.Low Probability	.282947	.217403	5515.6	3.97775	1.428853	603.1479		.996623
F24	201322P9_G	G	A.Conservative	.578091	.996316	6445.3	11.380406	11.451565	568.926574		.424827
F24	201694P4_G	NOCALL	D.Low Probability	-.364405	.518079	5337.5	8.17229	3.1967	568.818836		.97916
F24	208825P7_G	NOCALL	I.Bad Spectrum	0	0	0	0	0	0		0
F24	209189P2_G	G	A.Conservative	.339041	.99684	6277.1	15.5594	15.269762	570.979254		.424827
F24	210090P15_G	G	C.Aggressive	-.172171	.98919	5515.6	14.878769	5.960524	538.76158		.97916
G01	201322P9_G	G	A.Conservative	.741781	.997464	6445.3	22.554447	21.960791	647.268349		.411198
G01	201694P4_G	G	A.Conservative	1.222718	.998614	5337.5	79.218941	64.294078	643.257346		.411198
G01	208825P7_G	G	A.Conservative	.790974	.997854	7129.7	23.078271	25.119601	584.589524		.411198
G01	209189P2_G	G	A.Conservative	.757123	.997835	6277.1	67.641976	64.082277	628.308212		.411198
G01	210090P15_G	NOCALL	D.Low Probability	1.295605	.990079	5515.6	18.021133	7.021894	588.335363		.929679
G02	201322P9_G	G	A.Conservative	3.407403	.996897	6445.3	16.317392	14.746324	338.443994		.405964
G02	201694P4_G	G	A.Conservative	2.474602	.994463	5337.5	58.09409	44.297293	507.438792		.405964
G02	208825P7_G	G	A.Conservative	6.317498	.988991	7129.7	19.628551	19.761426	250.62176		.405964
G02	209189P2_G	G	A.Conservative	3.467177	.990863	6277.1	45.364483	39.938473	330.147746		.405964
G02	210090P15_G	NOCALL	D.Low Probability	3.010712	.180903	5515.6	3.545033	1.254149	495.75267		.970198
G03	201322P9_G	G	A.Conservative	3.277473	.993704	6445.3	15.050569	14.900459	454.257229		.430009
G03	201694P4_G	G	A.Conservative	3.091458	.996245	5337.5	49.654202	41.509657	497.763593		.430009
G03	208825P7_G	G	A.Conservative	4.091748	.995535	7129.7	19.077381	20.955484	399.951475		.430009
G03	209189P2_G	G	A.Conservative	3.275473	.994381	6277.1	40.644165	39.226684	450.361102		.430009
G03	210090P15_G	NOCALL	D.Low Probability	3.366916	.672753	5515.6	13.144007	4.192206	528.994449		1.004499
G04	201322P9_G	G	A.Conservative	3.930903	.994049	6445.3	20.597032	17.730595	422.589963		.389348
G04	201694P4_G	G	A.Conservative	2.538665	.996224	5337.5	95.192568	68.630924	446.978379		.389348
G04	208825P7_G	G	A.Conservative	5.400171	.995077	7129.7	26.941972	25.975761	399.409498		.389348
G04	209189P2_G	G	A.Conservative	3.9401	.995678	6277.1	75.435962	63.193677	411.776943		.389348
G04	210090P15_G	NOCALL	D.Low Probability	1.786627	.342757	5515.6	6.803555	2.246763	506.696253		.971849
G05	201322P9_G	G	A.Conservative	1.595737	.997356	6445.3	15.148527	16.795255	574.065725		.353907
G05	201694P4_G	G	A.Conservative	1.205107	.997071	5337.5	58.310626	54.848127	589.305148		.353907
G05	208825P7_G	G	A.Conservative	2.430425	.996495	7129.7	25.252045	31.050544	535.860196		.353907
G05	209189P2_G	G	A.Conservative	1.608448	.995478	6277.1	61.168808	66.13806	560.048964		.353907
G05	210090P15_G	NOCALL	D.Low Probability	.514135	.984831	5515.6	21.302918	9.485809	581.473101		.938991
G06	201322P9_G	G	A.Conservative	.261052	.997125	6445.3	17.310298	16.994255	577.672241		.392895
G06	201694P4_G	G	A.Conservative	.293326	.995911	5337.5	76.377166	63.564014	575.273701		.392895
G06	208825P7_G	G	A.Conservative	1.033023	.998269	7129.7	21.319706	23.231185	529.48933		.392895
G06	209189P2_G	G	A.Conservative	.261842	.99672	6277.1	60.966308	58.352383	562.852264		.392895
G06	210090P15_G	NOCALL	D.Low Probability	.014505	.408875	5515.6	4.315102	2.562489	596.100111		.70434
G07	201322P9_G	G	A.Conservative	1.830069	.992064	6445.3	22.55934	15.799929	464.711374		.568562
G07	201694P4_G	G	A.Conservative	1.454992	.995091	5337.5	81.69687	67.988691	498.763641		.398515
G07	208825P7_G	G	A.Conservative	4.081573	.999	7129.7	20.662647	22.804569	450.950614		.398515
G07	209189P2_G	G	A.Conservative	2.254134	.993129	6277.1	74.194736	71.57036	457.236531		.398515
G07	210090P15_G	NOCALL	D.Low Probability	1.287634	.234229	5515.6	4.107068	1.596209	525.102104		.94888
G08	201322P9_G	G	A.Conservative	1.238718	.994212	6445.3	13.502832	14.111849	523.683796		.414496
G08	201694P4_G	G	A.Conservative	.932773	.997194	5337.5	60.382954	54.070398	572.01259		.414496
G08	208825P7_G	G	A.Conservative	1.925827	.996632	7129.7	18.338481	21.103581	486.543664		.414496
G08	209189P2_G	G	A.Conservative	1.240928	.995078	6277.1	51.566986	52.636147	510.333661		.414496
G08	210090P15_G	NOCALL	D.Low Probability	.961834	.107794	5515.6	1.98053	.790841	583.800271		1.044259
G09	201322P9_G	G	A.Conservative	2.551886	.993089	6445.3	17.729488	17.159028	542.849773		.429708
G09	201694P4_G	G	A.Conservative	2.316428	.997108	5337.5	86.245645	71.315326	549.596454		.429708
G09	208825P7_G	G	A.Conservative	3.212549	.997682	7129.7	29.234085	31.230618	492.176183		.429708
G09	209189P2_G	G	A.Conservative	2.55139	.997928	6277.1	77.250753	72.983264	529.754449		.429708
G09	210090P15_G	NOCALL	D.Low Probability	2.116699	.14445	5515.6	2.090403	1.00452	580.08142		.795628
G10	201322P9_G	G	A.Conservative	2.047345	.991761	6445.3	22.002094	25.327814	569.14336		.362444
G10	201694P4_G	G	A.Conservative	1.590399	.998183	5337.5	97.510202	94.99422	575.759125		.362444
G10	208825P7_G	G	A.Conservative	3.092005	.99683	7129.7	29.040965	37.070444	560.361715		.362444
G10	209189P2_G	G	A.Conservative	2.048102	.996322	6277.1	82.424722	92.519766	555.316675		.362444
G10	210090P15_G	NOCALL	D.Low Probability	1.113878	0	5515.6	.908792	.411155	581.847196		.788136
G11	201322P9_G	G	A.Conservative	1.235852	.995829	6445.3	18.281921	21.633833	585.574477		.344949
G11	201694P4_G	G	A.Conservative	1.029847	.997689	5337.5	83.719845	84.663841	617.370808		.344949
G11	208825P7_G	G	A.Conservative	2.244425	.998625	7129.7	25.225323	32.964721	525.332357		.344949
G11	209189P2_G	G	A.Conservative	1.234199	.998002	6277.1	74.894707	86.524922	574.895946		.344949
G11	210090P15_G	NOCALL	D.Low Probability	.67059	.533841	5515.6	7.560813	3.325455	612.217114		.794911
G12	201322P9_G	G	A.Conservative	.984772	.991506	6445.3	13.571713	16.129286	546.815768		.361233
G12	201694P4_G	G	A.Conservative	1.188436	.997774	5337.5	36.298774	36.577605	603.320555		.361233
G12	208825P7_G	G	A.Conservative	1.169677	.99536	7129.7	21.078203	27.728942	491.378173		.361233
G12	209189P2_G	G	A.Conservative	.983857	.994754	6277.1	47.619484	55.201609	526.589409		.361233
G12	210090P15_G	NOCALL	D.Low Probability	.869936	0	5515.6	.565752	.394381	595.377312		.543433
G13	201322P9_G	G	A.Conservative	2.412787	.990236	6445.3	14.675332	14.936803	473.056994		.361311
G13	201694P4_G	G	A.Conservative	2.024936	.997977	5337.5	57.980759	49.758219	487.039553		.361311
G13	208825P7_G	G	A.Conservative	4.284612	.996066	7129.7	20.480144	23.224409	432.222357		.361311
G13	209189P2_G	G	A.Conservative	2.415736	.993938	6277.1	52.100742	51.655742	461.582525		.361311
G13	210090P15_G	NOCALL	D.Low Probability	1.461459	.986826	5515.6	30.566252	22.932847	553.087578		.761745
G14	201322P9_G	G	A.Conservative	1.424772	.992592	6445.3	15.793304	16.586661	544.789459		.376651
G14	201694P4_G	G	A.Conservative	1.63304	.997405	5337.5	86.214054	76.899555	567.820644		.376651
G14	208825P7_G	G	A.Conservative	2.304606	.997158	7129.7	19.531413	22.733784	502.600497		.376651
G14	209189P2_G	G	A.Conservative	1.427516	.994547	6277.1	57.863542	59.265564	531.417265		.376651
G14	210090P15_G	NOCALL	D.Low Probability	1.762383	.987078	5515.6	19.525009	9.905534	596.045219		.958142
G15	201322P9_G	G	A.Conservative	2.965006	.997976	6445.3	19.597415	17.261065	508.942748		.443354
G15	201694P4_G	G	A.Conservative	2.495085	.996035	5337.5	88.853377	66.363727	507.957906		.443354
G15	208825P7_G	G	A.Conservative	3.197006	.996796	7129.7	25.766296	25.178514	486.116462		.443354
G15	209189P2_G	G	A.Conservative	2.967969	.996631	6277.1	70.402802	60.468539	499.572684		.443354
G15	210090P15_G	NOCALL	D.Low Probability	1.668073	.268194	5515.6	4.23055	1.759101	552.871455		.933454
G16	201322P9_G	NOCALL	D.Low Probability	1.147292	.9959	6445.3	45.953837	20.530197	557.018126		.863322
G16	201694P4_G	G	A.Conservative	1.18593	.996815	5337.5	66.466963	59.075493	583.871868		.394746
G16	208825P7_G	G	A.Conservative	2.36528	.997082	7129.7	16.998703	19.957585	448.457668		.394746
G16	209189P2_G	G	A.Conservative	1.265273	.995099	6277.1	69.725195	71.741722	559.706417		.394746
G16	210090P15_G	NOCALL	D.Low Probability	.968333	.270642	5515.6	4.636517	1.805133	581.275755		.863322
G17	201322P9_G	G	A.Conservative	.651152	.997604	6445.3	18.400332	20.127155	611.058822		.404739
G17	201694P4_G	G	A.Conservative	.591394	.996368	5337.5	65.440919	60.716508	591.576145		.404739
G17	208825P7_G	G	A.Conservative	.902267	.997591	7129.7	28.328952	34.263634	561.003907		.404739
G17	209189P2_G	G	A.Conservative	.655712	.996492	6277.1	62.459079	66.652222	595.619266		.404739
G17	210090P15_G	NOCALL	D.Low Probability	.452166	.992587	5515.6	27.628905	11.609615	574.201005		.902355
G18	201322P9_G	G	A.Conservative	-.257768	.993137	6445.3	16.229184	19.298766	581.904205		.354485
G18	201694P4_G	G	A.Conservative	-.36455	.996697	5337.5	65.511728	65.832335	579.055296		.354485
G18	208825P7_G	G	A.Conservative	.402061	.997696	7129.7	21.617474	28.511344	510.796824		.354485
G18	209189P2_G	G	A.Conservative	-.255534	.996358	6277.1	59.191385	68.622681	565.600486		.354485
G18	210090P15_G	NOCALL	D.Low Probability	-1.024916	.39415	5515.6	3.857121	2.50628	589.356649		.565365
G19	201322P9_G	G	A.Conservative	1.436815	.997493	6445.3	19.493864	21.108939	530.298018		.385562
G19	201694P4_G	G	A.Conservative	1.36059	.998119	5337.5	62.526089	57.859961	599.630901		.385562
G19	208825P7_G	G	A.Conservative	1.261704	.996405	7129.7	29.191666	34.878777	536.801863		.385562
G19	209189P2_G	G	A.Conservative	1.432722	.995883	6277.1	59.09957	62.473487	516.06729		.385562
G19	210090P15_G	NOCALL	D.Low Probability	1.136291	.983646	5515.6	29.649006	12.800596	547.357177		.848625
G20	201322P9_G	G	A.Conservative	1.10228	.995478	6445.3	23.295584	26.318907	613.276978		.378849
G20	201694P4_G	G	A.Conservative	.581921	.998156	5337.5	106.453349	102.995553	597.898992		.378849
G20	208825P7_G	G	A.Conservative	2.282071	.998391	7129.7	29.004225	36.109233	541.388008		.378849
G20	209189P2_G	G	A.Conservative	1.10259	.997427	6277.1	97.631048	107.731892	597.707632		.378849
G20	210090P15_G	NOCALL	D.Low Probability	.964398	.989011	5515.6	36.669939	16.716044	591.098541		.931036
G21	201322P9_G	G	A.Conservative	1.991389	.995037	6445.3	18.232	21.046457	515.057193		.388442
G21	201694P4_G	G	A.Conservative	1.773175	.997529	5337.5	84.576384	83.200234	547.985267		.388442
G21	208825P7_G	G	A.Conservative	2.726847	.998217	7129.7	23.53894	29.970079	457.269114		.388442
G21	209189P2_G	G	A.Conservative	1.99105	.996771	6277.1	68.40203	77.083524	501.539376		.388442
G21	210090P15_G	NOCALL	D.Low Probability	1.420852	.114552	5515.6	1.900041	.846388	556.752061		.825569
G22	201322P9_G	G	A.Conservative	1.717593	.992386	6445.3	21.99243	22.35101	503.813152		.41219
G22	201694P4_G	G	A.Conservative	1.32024	.997365	5337.5	103.51124	89.259207	557.787095		.41219
G22	208825P7_G	G	A.Conservative	2.458638	.997314	7129.7	27.459059	30.899086	477.971252		.41219
G22	209189P2_G	G	A.Conservative	1.718815	.994988	6277.1	89.94384	89.164842	490.51539		.41219
G22	210090P15_G	NOCALL	D.Low Probability	1.337873	.982354	5515.6	15.939865	7.204971	558.035832		.860091
G23	201322P9_G	G	A.Conservative	1.194854	.996053	6445.3	18.9078	21.679243	525.52121		.372639
G23	201694P4_G	G	A.Conservative	.842362	.997779	5337.5	56.811955	55.19381	577.08471		.372639
G23	208825P7_G	G	A.Conservative	1.825703	.997451	7129.7	22.506674	28.580467	472.725469		.372639
G23	209189P2_G	G	A.Conservative	1.18172	.997033	6277.1	42.473974	47.497933	532.989155		.372639
G23	210090P15_G	NOCALL	D.Low Probability	.623748	.184966	5515.6	3.358843	1.277804	554.550289		.8608
G24	201322P9_G	G	A.Conservative	-.638518	.811931	6445.3	6.8691	8.229826	610.840191		.32774
G24	201694P4_G	NOCALL	D.Low Probability	-1.409679	.727623	5337.5	10.810379	4.435522	624.770415		.841419
G24	208825P7_G	NOCALL	I.Bad Spectrum	0	0	0	0	0	0		0
G24	209189P2_G	G	A.Conservative	-.872349	.997493	6277.1	9.994827	11.659395	650.72697		.32774
G24	210090P15_G	NOCALL	D.Low Probability	-1.412628	.729373	5515.6	10.507787	4.424083	588.28767		.841419
H01	201322P9_G	G	A.Conservative	.985845	.995752	6445.3	35.983401	38.147332	500.988071		.357519
H01	201694P4_G	G	A.Conservative	.827449	.998372	5337.5	108.39521	97.742382	518.261132		.357519
H01	208825P7_G	G	A.Conservative	2.030167	.997179	7129.7	36.042101	42.364146	482.414226		.357519
H01	209189P2_G	G	A.Conservative	.993593	.997518	6277.1	97.102676	100.41678	489.562103		.357519
H01	210090P15_G	NOCALL	D.Low Probability	.424809	.429577	5515.6	5.701293	2.776979	551.783214		.850493
H02	201322P9_G	G	A.Conservative	2.232052	.994529	6445.3	30.151854	23.712994	502.564585		.470232
H02	201694P4_G	G	A.Conservative	1.685659	.997067	5337.5	97.227272	64.940863	497.878554		.470232
H02	208825P7_G	G	A.Conservative	3.545823	.998109	7129.7	39.946626	34.876417	445.038085		.470232
H02	209189P2_G	G	A.Conservative	2.246728	.996649	6277.1	101.021257	77.478552	490.654053		.470232
H02	210090P15_G	NOCALL	D.Low Probability	1.164656	.15176	5515.6	3.331621	1.067765	551.472651		1.09195
H03	201322P9_G	G	A.Conservative	1.398603	.994842	6445.3	23.360088	24.667321	533.182315		.391617
H03	201694P4_G	G	A.Conservative	1.09882	.995506	5337.5	83.017445	75.053275	528.686111		.391617
H03	208825P7_G	G	A.Conservative	1.858116	.99704	7129.7	28.082921	32.702556	471.780235		.391617
H03	209189P2_G	G	A.Conservative	1.399369	.994859	6277.1	78.637737	81.082014	519.221554		.391617
H03	210090P15_G	NOCALL	D.Low Probability	.678736	.392615	5515.6	5.734143	2.507164	565.986656		.869721
H04	201322P9_G	G	A.Conservative	2.367973	.995607	6445.3	23.227587	23.722165	459.025707		.413523
H04	201694P4_G	G	A.Conservative	2.162701	.995515	5337.5	98.527846	85.223213	506.993879		.413523
H04	208825P7_G	G	A.Conservative	2.876538	.997724	7129.7	23.833833	26.964434	415.397371		.413523
H04	209189P2_G	G	A.Conservative	2.367961	.993653	6277.1	74.996997	74.684832	447.300067		.413523
H04	210090P15_G	NOCALL	D.Low Probability	.917878	.323699	5515.6	5.241204	2.136874	566.510354		.907083
H05	201322P9_G	G	A.Conservative	.262895	.993048	6445.3	13.862616	17.60364	592.9928		.345307
H05	201694P4_G	G	A.Conservative	.132478	.995629	5337.5	50.6319	54.647389	575.534691		.345307
H05	208825P7_G	G	A.Conservative	.893701	.995775	7129.7	14.576645	20.452198	515.022698		.345307
H05	209189P2_G	G	A.Conservative	.269445	.995417	6277.1	40.780678	50.526457	578.046096		.345307
H05	210090P15_G	NOCALL	D.Low Probability	-.420722	.991329	5515.6	14.082046	7.71849	621.890278		.857034
H06	201322P9_G	G	A.Conservative	.672327	.993271	6445.3	21.099767	21.403148	557.707417		.378102
H06	201694P4_G	G	A.Conservative	.433694	.997663	5337.5	88.963268	76.674642	575.967162		.378102
H06	208825P7_G	G	A.Conservative	1.522592	.995143	7129.7	25.913977	29.14761	475.49623		.378102
H06	209189P2_G	G	A.Conservative	.679152	.995842	6277.1	76.800168	75.984683	543.454092		.378102
H06	210090P15_G	NOCALL	D.Low Probability	.119837	.992006	5515.6	31.583958	13.99919	611.711662		.839457
H07	201322P9_G	G	A.Conservative	1.102995	.992601	6445.3	17.924497	24.246191	532.525718		.341425
H07	201694P4_G	G	A.Conservative	.938876	.998345	5337.5	77.442814	89.718223	574.059215		.341425
H07	208825P7_G	G	A.Conservative	1.439346	.995877	7129.7	26.020443	38.69892	503.857308		.341425
H07	209189P2_G	G	A.Conservative	1.106919	.995954	6277.1	69.38947	91.69998	519.289386		.341425
H07	210090P15_G	NOCALL	D.Low Probability	.759384	.921	5515.6	12.77077	5.67637	560.983555		.824673
H08	201322P9_G	G	A.Conservative	1.29461	.996763	6445.3	15.295304	17.074619	548.282026		.344882
H08	201694P4_G	G	A.Conservative	1.003974	.997254	5337.5	46.742234	43.258936	586.70221		.344882
H08	208825P7_G	G	A.Conservative	2.027869	.997577	7129.7	17.96953	22.501494	509.260324		.344882
H08	209189P2_G	G	A.Conservative	1.297961	.996657	6277.1	43.042197	46.705648	533.416793		.344882
H08	210090P15_G	NOCALL	I.Bad Spectrum	0	0	0	0	0	0		0
H09	201322P9_G	G	A.Conservative	1.679733	.992964	6445.3	19.740991	16.939613	446.776969		.421603
H09	201694P4_G	G	A.Conservative	1.697724	.995915	5337.5	69.255917	50.084661	486.909794		.421603
H09	208825P7_G	G	A.Conservative	1.906695	.995237	7129.7	26.116779	24.980359	416.752468		.421603
H09	209189P2_G	G	A.Conservative	1.710006	.994915	6277.1	66.481614	55.572022	437.527914		.421603
H09	210090P15_G	NOCALL	D.Low Probability	1.69919	.132229	5515.6	2.199601	.931104	515.999173		.743143
H10	201322P9_G	G	A.Conservative	-.962416	.996746	6445.3	30.709342	21.673202	641.462494		.640179
H10	201694P4_G	G	A.Conservative	-.187739	.997191	5337.5	56.25837	53.910215	622.874018		.371865
H10	208825P7_G	G	A.Conservative	.261492	.997588	7129.7	15.688876	19.416297	617.602867		.371865
H10	209189P2_G	G	A.Conservative	-.140719	.9966	6277.1	63.594383	69.626901	660.807124		.371865
H10	210090P15_G	NOCALL	D.Low Probability	-.637051	.264665	5515.6	3.991638	1.737673	565.151987		.86778
H11	201322P9_G	G	A.Conservative	2.016596	.991036	6445.3	18.75132	17.939531	474.654923		.37417
H11	201694P4_G	G	A.Conservative	1.201859	.997148	5337.5	110.465633	89.360948	517.408333		.37417
H11	208825P7_G	G	A.Conservative	3.168273	.996943	7129.7	24.199264	25.775048	428.10183		.37417
H11	209189P2_G	G	A.Conservative	2.023718	.995977	6277.1	80.192062	74.767278	462.654706		.37417
H11	210090P15_G	NOCALL	D.Low Probability	1.130528	.992883	5515.6	66.624215	23.529244	556.801155		.991364
H12	201322P9_G	G	A.Conservative	.155298	.992251	6445.3	21.012041	21.215131	513.037422		.389805
H12	201694P4_G	G	A.Conservative	.210827	.997679	5337.5	79.330737	68.271232	523.487455		.389805
H12	208825P7_G	G	A.Conservative	.706957	.997139	7129.7	23.062547	25.766684	489.036778		.389805
H12	209189P2_G	G	A.Conservative	.158552	.996376	6277.1	63.175975	62.24467	499.168045		.389805
H12	210090P15_G	NOCALL	D.Low Probability	-.263724	.981978	5515.6	28.777444	11.503356	559.378612		.827312
H13	201322P9_G	G	A.Conservative	.4274	.996912	6445.3	18.929476	21.214413	541.933937		.363159
H13	201694P4_G	G	A.Conservative	.847021	.997674	5337.5	65.387047	61.505306	572.936218		.363159
H13	208825P7_G	G	A.Conservative	.306859	.993422	7129.7	25.843357	32.250608	488.695129		.363159
H13	209189P2_G	G	A.Conservative	.43355	.995538	6277.1	61.268105	66.863873	527.123776		.363159
H13	210090P15_G	NOCALL	D.Low Probability	.283511	.859466	5515.6	11.605647	5.261916	581.885386		.832066
H14	201322P9_G	G	A.Conservative	.864608	.991693	6445.3	12.208393	13.16748	500.126559		.399571
H14	201694P4_G	G	A.Conservative	.908197	.997443	5337.5	54.396875	49.672108	506.062978		.399571
H14	208825P7_G	G	A.Conservative	2.278073	.995407	7129.7	18.943555	22.631974	447.402847		.399571
H14	209189P2_G	G	A.Conservative	.866275	.995368	6277.1	47.22526	49.674514	487.02102		.399571
H14	210090P15_G	NOCALL	D.Low Probability	.767419	.980269	5515.6	19.872341	8.039703	598.344309		.929815
H15	201322P9_G	G	A.Conservative	1.029775	.995749	6445.3	11.934937	13.182327	568.511609		.370584
H15	201694P4_G	G	A.Conservative	1.331296	.99645	5337.5	82.147806	75.960332	584.565144		.370584
H15	208825P7_G	G	A.Conservative	1.680638	.997658	7129.7	20.939274	25.786159	576.753029		.370584
H15	209189P2_G	G	A.Conservative	1.033369	.996993	6277.1	60.422264	64.976581	554.138411		.370584
H15	210090P15_G	NOCALL	D.Low Probability	1.140946	.986201	5515.6	17.808147	8.477677	588.851503		.815782
H16	201322P9_G	NOCALL	D.Low Probability	.982253	.991821	6445.3	30.954541	14.760125	529.903708		.955621
H16	201694P4_G	G	A.Conservative	.340371	.9937	5337.5	43.54747	47.912247	551.022016		.345875
H16	208825P7_G	G	A.Conservative	2.898803	.998293	7129.7	10.598675	22.447995	513.43025		.345875
H16	209189P2_G	G	A.Conservative	1.053129	.995762	6277.1	44.826049	56.475262	547.618479		.345875
H16	210090P15_G	NOCALL	D.Low Probability	.667192	.496948	5515.6	7.452515	3.113695	529.805595		.955621
H17	201322P9_G	G	A.Conservative	.660821	.993618	6445.3	20.839532	24.466335	562.11343		.371536
H17	201694P4_G	G	A.Conservative	.33025	.996444	5337.5	88.938553	88.409198	562.08904		.371536
H17	208825P7_G	G	A.Conservative	1.134334	.996754	7129.7	26.384716	34.294061	514.442863		.371536
H17	209189P2_G	G	A.Conservative	.661299	.996658	6277.1	77.866614	89.159986	547.598556		.371536
H17	210090P15_G	NOCALL	D.Low Probability	.11802	.993637	5515.6	48.167354	22.781734	570.989652		.825837
H18	201322P9_G	G	A.Conservative	.134045	.993018	6445.3	20.006784	22.365612	500.160512		.376494
H18	201694P4_G	G	A.Conservative	.167933	.998182	5337.5	84.734468	81.433716	494.858774		.376494
H18	208825P7_G	G	A.Conservative	1.005489	.997339	7129.7	27.334031	33.623817	480.886714		.376494
H18	209189P2_G	G	A.Conservative	.149872	.996403	6277.1	68.874889	75.236371	485.240026		.376494
H18	210090P15_G	NOCALL	D.Low Probability	-.589561	.86204	5515.6	11.639724	5.349417	536.623586		.818892
H19	201322P9_G	G	A.Conservative	.571823	.994898	6445.3	19.003091	17.623067	527.62354		.401996
H19	201694P4_G	G	A.Conservative	.63372	.997613	5337.5	106.455198	83.420942	560.446791		.401996
H19	208825P7_G	G	A.Conservative	1.302933	.996644	7129.7	24.767201	25.552711	450.619759		.401996
H19	209189P2_G	G	A.Conservative	.578319	.995922	6277.1	83.953207	75.875804	513.427984		.401996
H19	210090P15_G	NOCALL	D.Low Probability	.601738	.824838	5515.6	13.723286	5.09401	557.351762		.930206
H20	201322P9_G	G	A.Conservative	.656024	.993879	6445.3	14.898882	13.76053	571.001503		.400522
H20	201694P4_G	G	A.Conservative	1.048994	.997065	5337.5	79.249222	61.666306	581.105103		.400522
H20	208825P7_G	G	A.Conservative	1.104392	.99487	7129.7	18.443078	18.980732	433.387321		.400522
H20	209189P2_G	G	A.Conservative	.658189	.996841	6277.1	63.193	56.856227	554.7292		.400522
H20	210090P15_G	NOCALL	D.Low Probability	1.13701	.890076	5515.6	16.516513	5.453651	597.997708		1.010237
H21	201322P9_G	G	A.Conservative	2.51439	.994276	6445.3	11.983579	16.142924	443.75717		.362391
H21	201694P4_G	G	A.Conservative	1.46764	.99694	5337.5	54.507437	61.59627	486.696066		.362391
H21	208825P7_G	G	A.Conservative	3.601228	.997207	7129.7	20.508269	30.600308	492.22182		.362391
H21	209189P2_G	G	A.Conservative	2.514079	.993541	6277.1	46.021695	60.411051	432.343227		.362391
H21	210090P15_G	NOCALL	D.Low Probability	.86201	.88201	5515.6	13.174235	5.432568	555.285227		.927969
H22	201322P9_G	G	A.Conservative	.425436	.998054	6445.3	15.321154	18.93723	548.338652		.342052
H22	201694P4_G	G	A.Conservative	.128704	.997132	5337.5	64.085878	67.003947	571.555799		.342052
H22	208825P7_G	G	A.Conservative	1.031811	.995619	7129.7	18.658904	25.564179	521.416108		.342052
H22	209189P2_G	G	A.Conservative	.432612	.998042	6277.1	48.531442	58.482511	533.215742		.342052
H22	210090P15_G	NOCALL	D.Low Probability	-.100935	.993606	5515.6	26.464747	12.370897	588.64081		.861727
H23	201322P9_G	G	A.Conservative	.675554	.995169	6445.3	20.290699	20.571924	493.323701		.388701
H23	201694P4_G	G	A.Conservative	.319423	.996576	5337.5	66.902779	56.910142	545.649794		.388701
H23	208825P7_G	G	A.Conservative	1.349543	.996119	7129.7	21.022148	23.760937	406.876533		.388701
H23	209189P2_G	G	A.Conservative	.581529	.996398	6277.1	36.936606	36.467233	496.693942		.388701
H23	210090P15_G	NOCALL	D.Low Probability	-.007051	.222362	5515.6	3.598838	1.518833	545.064346		.770691
H24	201322P9_G	G	A.Conservative	-.371918	.823197	6445.3	8.851301	8.30873	549.004231		.387011
H24	201694P4_G	NOCALL	D.Low Probability	-.753314	.433459	5337.5	7.576922	2.684815	567.57745		.874549
H24	208825P7_G	NOCALL	D.Low Probability	.983005	.581465	7129.7	7.623122	3.570966	237.774791		.874549
H24	209189P2_G	G	A.Conservative	-.471709	.995946	6277.1	13.634086	12.455054	570.202455		.387011
H24	210090P15_G	NOCALL	D.Low Probability	-.638047	.784673	5515.6	13.106388	4.77243	551.605729		.874549
I01	201322P9_G	G	A.Conservative	.890237	.995786	6445.3	19.333925	23.557524	634.233712		.353163
I01	201694P4_G	G	A.Conservative	.722575	.997339	5337.5	55.377003	57.177768	658.720707		.353163
I01	208825P7_G	G	A.Conservative	.858474	.997482	7129.7	20.501125	27.654681	558.108616		.353163
I01	209189P2_G	G	A.Conservative	.891733	.997261	6277.1	47.901674	56.927874	617.653635		.353163
I01	210090P15_G	G	A.Conservative	.717527	.997765	5515.6	15.600693	16.54543	681.160696		.353163
I02	201322P9_G	G	A.Conservative	1.336303	.996191	6445.3	18.721839	17.891194	536.443722		.410876
I02	201694P4_G	G	A.Conservative	1.3834	.997569	5337.5	58.556501	47.455363	555.752534		.410876
I02	208825P7_G	G	A.Conservative	1.937462	.997571	7129.7	20.798806	22.047763	486.743971		.410876
I02	209189P2_G	G	A.Conservative	1.352048	.99649	6277.1	60.374856	56.255206	522.845542		.410876
I02	210090P15_G	NOCALL	D.Low Probability	.388698	.173584	5515.6	2.804177	1.179047	547.117567		.876069
I03	201322P9_G	G	A.Conservative	2.295091	.994954	6445.3	15.887916	16.092754	510.052993		.398864
I03	201694P4_G	G	A.Conservative	2.266548	.99724	5337.5	49.28304	41.964495	567.491139		.398864
I03	208825P7_G	G	A.Conservative	2.951369	.997871	7129.7	27.40536	30.898385	412.992847		.398864
I03	209189P2_G	G	A.Conservative	2.309036	.994616	6277.1	49.349899	48.684986	496.038322		.398864
I03	210090P15_G	NOCALL	D.Low Probability	1.926751	.309104	5515.6	4.887671	1.992926	561.358223		1.008553
I04	201322P9_G	G	A.Conservative	2.128383	.996941	6445.3	20.005675	19.633692	568.836802		.385769
I04	201694P4_G	G	A.Conservative	2.106932	.998213	5337.5	67.975857	56.517089	547.713202		.385769
I04	208825P7_G	G	A.Conservative	2.51204	.996525	7129.7	28.890284	31.494985	508.369618		.385769
I04	209189P2_G	G	A.Conservative	2.132485	.995776	6277.1	67.451204	64.536926	552.430534		.385769
I04	210090P15_G	NOCALL	D.Low Probability	1.654629	.368593	5515.6	5.126964	2.416732	592.388045		.826282
I05	201322P9_G	G	A.Conservative	2.056083	.996505	6445.3	16.774449	20.214742	527.451206		.386465
I05	201694P4_G	G	A.Conservative	1.659648	.995469	5337.5	74.946173	77.590907	525.241488		.386465
I05	208825P7_G	G	A.Conservative	2.424383	.995171	7129.7	24.970289	33.030392	495.883151		.386465
I05	209189P2_G	G	A.Conservative	2.044355	.995319	6277.1	66.037788	77.782109	503.287763		.386465
I05	210090P15_G	NOCALL	D.Low Probability	.993472	.181941	5515.6	2.99612	1.28349	587.754256		.892815
I06	201322P9_G	G	A.Conservative	.36283	.992111	6445.3	14.102466	15.689019	514.515581		.357184
I06	201694P4_G	G	A.Conservative	.230658	.995708	5337.5	64.531194	60.994819	534.122682		.357184
I06	208825P7_G	G	A.Conservative	.861883	.996057	7129.7	19.974748	24.621044	505.324551		.357184
I06	209189P2_G	G	A.Conservative	.372538	.995011	6277.1	53.759301	58.33025	500.029137		.357184
I06	210090P15_G	NOCALL	D.Low Probability	.228887	.270639	5515.6	4.089793	1.73569	575.718146		.794029
I07	201322P9_G	G	A.Conservative	1.198498	.993899	6445.3	10.612368	15.252106	540.026331		.366717
I07	201694P4_G	G	A.Conservative	1.176347	.995526	5337.5	44.732417	54.186144	595.400315		.366717
I07	208825P7_G	G	A.Conservative	1.522212	.997966	7129.7	17.120918	27.123752	494.728126		.366717
I07	209189P2_G	G	A.Conservative	1.191254	.996585	6277.1	47.290983	66.302785	530.101301		.366717
I07	210090P15_G	NOCALL	D.Low Probability	.464686	.370532	5515.6	5.515054	2.367757	562.088404		.925988
I08	201322P9_G	G	A.Conservative	1.383932	.993953	6445.3	22.594359	26.537552	593.510702		.363561
I08	201694P4_G	G	A.Conservative	1.371729	.997355	5337.5	94.431547	94.890741	585.163388		.363561
I08	208825P7_G	G	A.Conservative	2.516564	.998672	7129.7	27.942265	36.178028	503.06012		.363561
I08	209189P2_G	G	A.Conservative	1.389445	.99642	6277.1	80.0207	91.770545	577.339534		.363561
I08	210090P15_G	NOCALL	D.Low Probability	1.102514	.285071	5515.6	3.369861	1.841124	596.317697		.700498
I09	201322P9_G	G	A.Conservative	3.224074	.995586	6445.3	18.527144	21.981299	427.972993		.438816
I09	201694P4_G	G	A.Conservative	2.386119	.996174	5337.5	78.154076	79.30593	428.925286		.438816
I09	208825P7_G	G	A.Conservative	5.352886	.997048	7129.7	18.890497	24.569331	386.783883		.438816
I09	209189P2_G	G	A.Conservative	3.227664	.996846	6277.1	63.468964	73.590863	416.323727		.438816
I09	210090P15_G	NOCALL	D.Low Probability	1.463175	0	5515.6	0	0	539.944054		.96476
I10	201322P9_G	G	A.Conservative	1.455952	.99675	6445.3	19.192778	21.213507	554.084376		.377805
I10	201694P4_G	G	A.Conservative	1.245336	.997315	5337.5	77.63149	73.420021	566.888951		.377805
I10	208825P7_G	G	A.Conservative	1.978069	.997244	7129.7	24.72038	30.134687	508.629043		.377805
I10	209189P2_G	G	A.Conservative	1.46153	.996669	6277.1	71.712692	77.390579	539.871116		.377805
I10	210090P15_G	NOCALL	D.Low Probability	.987541	.171861	5515.6	2.827066	1.184169	589.636813		.822637
I11	201322P9_G	G	A.Conservative	2.222126	.995138	6445.3	14.266001	13.292701	473.705911		.375752
I11	201694P4_G	G	A.Conservative	1.788568	.996347	5337.5	81.904663	62.933685	498.218139		.375752
I11	208825P7_G	G	A.Conservative	3.837868	.997994	7129.7	21.517342	22.605301	414.355742		.375752
I11	209189P2_G	G	A.Conservative	2.228278	.995431	6277.1	63.179107	57.173924	460.332572		.375752
I11	210090P15_G	NOCALL	D.Low Probability	1.197166	.984237	5515.6	23.54263	8.333524	557.756457		.915511
I12	201322P9_G	G	A.Conservative	-.247077	.991252	6445.3	14.991917	16.087366	558.45537		.368536
I12	201694P4_G	G	A.Conservative	-.250408	.996527	5337.5	68.738887	62.976416	578.699717		.368536
I12	208825P7_G	G	A.Conservative	.687708	.997537	7129.7	22.809072	27.057077	503.979924		.368536
I12	209189P2_G	G	A.Conservative	-.24681	.996607	6277.1	61.582349	64.501283	543.148138		.368536
I12	210090P15_G	NOCALL	D.Low Probability	-.368893	.987732	5515.6	18.235854	7.930723	596.79487		.862372
I13	201322P9_G	G	A.Conservative	1.296539	.992869	6445.3	14.658831	14.751828	547.760551		.391791
I13	201694P4_G	G	A.Conservative	1.246745	.998456	5337.5	73.422071	62.827787	601.151526		.391791
I13	208825P7_G	G	A.Conservative	1.708896	.996401	7129.7	20.57319	22.930445	486.721418		.391791
I13	209189P2_G	G	A.Conservative	1.302163	.995328	6277.1	61.35226	60.22187	533.982291		.391791
I13	210090P15_G	NOCALL	D.Low Probability	.666006	.601861	5515.6	6.936836	3.702549	623.615536		.852661
I14	201322P9_G	G	A.Conservative	.624423	.992065	6445.3	25.445522	23.881154	585.331146		.380517
I14	201694P4_G	G	A.Conservative	.945236	.997671	5337.5	88.003481	69.032274	613.635973		.380517
I14	208825P7_G	G	A.Conservative	1.124869	.995081	7129.7	29.634793	31.135875	497.287492		.380517
I14	209189P2_G	G	A.Conservative	.625437	.996244	6277.1	77.420072	70.699783	569.406895		.380517
I14	210090P15_G	NOCALL	D.Low Probability	1.293616	.341628	5515.6	4.040478	2.192445	592.441788		.850073
I15	201322P9_G	G	A.Conservative	1.55456	.992776	6445.3	15.489482	18.611878	597.167912		.355518
I15	201694P4_G	G	A.Conservative	1.473795	.997571	5337.5	59.072659	60.60263	587.740904		.355518
I15	208825P7_G	G	A.Conservative	2.371628	.997473	7129.7	18.457677	24.472076	525.028327		.355518
I15	209189P2_G	G	A.Conservative	1.552741	.995067	6277.1	55.351654	64.933476	580.719799		.355518
I15	210090P15_G	NOCALL	D.Low Probability	1.107745	.256635	5515.6	3.583286	1.67608	620.500786		.855883
I16	201322P9_G	G	A.Conservative	1.418639	.992148	6445.3	18.179801	19.045964	523.981712		.365781
I16	201694P4_G	G	A.Conservative	1.315263	.997369	5337.5	84.24872	75.018424	567.761272		.365781
I16	208825P7_G	G	A.Conservative	2.133405	.996547	7129.7	23.959075	27.828623	469.370667		.365781
I16	209189P2_G	G	A.Conservative	1.418298	.996118	6277.1	67.398467	68.862167	511.88509		.365781
I16	210090P15_G	NOCALL	D.Low Probability	.829908	.982642	5515.6	14.103262	6.209988	601.415553		.859757
I17	201322P9_G	G	A.Conservative	1.307796	.990289	6445.3	18.767668	19.498829	505.390111		.37004
I17	201694P4_G	G	A.Conservative	1.273281	.997347	5337.5	91.34621	79.253279	520.132984		.37004
I17	208825P7_G	G	A.Conservative	2.780444	.998437	7129.7	26.008238	30.210269	456.341173		.37004
I17	209189P2_G	G	A.Conservative	1.318926	.993513	6277.1	74.63249	75.442707	491.547674		.37004
I17	210090P15_G	NOCALL	D.Low Probability	1.130385	.186562	5515.6	3.275273	1.309619	570.339855		.87758
I18	201322P9_G	G	A.Conservative	.240106	.994125	6445.3	19.572834	19.043109	518.994409		.444483
I18	201694P4_G	G	A.Conservative	.232088	.997165	5337.5	102.301411	83.556726	535.124805		.444483
I18	208825P7_G	G	A.Conservative	.597133	.995344	7129.7	22.30734	24.12442	435.259025		.444483
I18	209189P2_G	G	A.Conservative	.252452	.996467	6277.1	73.529854	69.681433	498.572957		.444483
I18	210090P15_G	NOCALL	D.Low Probability	-.229306	0	5515.6	0	0	572.377422		.918845
I19	201322P9_G	G	A.Conservative	1.288643	.99679	6445.3	19.412157	19.450578	587.783848		.379466
I19	201694P4_G	G	A.Conservative	1.052524	.998127	5337.5	76.54768	64.850844	585.729498		.379466
I19	208825P7_G	G	A.Conservative	2.430301	.998562	7129.7	27.747657	30.905569	528.145894		.379466
I19	209189P2_G	G	A.Conservative	1.288253	.998057	6277.1	74.838979	73.079581	572.379319		.379466
I19	210090P15_G	NOCALL	D.Low Probability	1.043182	.174289	5515.6	3.02956	1.19612	608.365594		.984187
I20	201322P9_G	G	A.Conservative	1.128087	.993915	6445.3	14.96467	16.041496	597.248335		.360934
I20	201694P4_G	G	A.Conservative	1.397702	.997845	5337.5	66.586336	59.870003	617.193654		.360934
I20	208825P7_G	G	A.Conservative	1.904399	.99606	7129.7	20.283074	24.259585	532.902443		.360934
I20	209189P2_G	G	A.Conservative	1.129152	.997613	6277.1	52.400506	54.69297	581.298568		.360934
I20	210090P15_G	NOCALL	D.Low Probability	.953865	.246399	5515.6	3.107317	1.700344	628.077227		.863769
I21	201322P9_G	G	A.Conservative	2.268209	.992737	6445.3	21.751081	22.709882	544.138525		.389586
I21	201694P4_G	G	A.Conservative	2.417735	.997055	5337.5	108.929923	97.356314	554.840593		.389586
I21	208825P7_G	G	A.Conservative	2.878352	.995863	7129.7	34.689622	39.965323	508.353667		.389586
I21	209189P2_G	G	A.Conservative	2.272617	.995734	6277.1	97.47957	99.382658	530.307641		.389586
I21	210090P15_G	NOCALL	D.Low Probability	1.984339	.308524	5515.6	5.556878	2.000919	568.490011		.924808
I22	201322P9_G	G	A.Conservative	2.187492	.991574	6445.3	21.478871	24.669139	517.626847		.390812
I22	201694P4_G	G	A.Conservative	1.965052	.998108	5337.5	91.594734	90.716432	534.616387		.390812
I22	208825P7_G	G	A.Conservative	3.057484	.998078	7129.7	29.087786	36.649255	471.446372		.390812
I22	209189P2_G	G	A.Conservative	2.189933	.995517	6277.1	80.552303	90.458131	503.893531		.390812
I22	210090P15_G	NOCALL	D.Low Probability	1.261574	.305536	5515.6	4.31876	1.964441	582.338219		.881684
I23	201322P9_G	G	A.Conservative	1.925058	.995561	6445.3	29.693701	33.538023	565.629149		.371154
I23	201694P4_G	G	A.Conservative	1.819999	.99667	5337.5	80.024451	77.198706	596.842067		.371154
I23	208825P7_G	G	A.Conservative	2.204708	.99797	7129.7	32.256008	40.211865	521.570145		.371154
I23	209189P2_G	G	A.Conservative	1.830334	.997853	6277.1	45.810961	50.515308	596.406616		.371154
I23	210090P15_G	NOCALL	D.Low Probability	1.105179	0	5515.6	0	0	617.228346		.789622
I24	201322P9_G	G	A.Conservative	-.618595	.996203	6445.3	10.109007	10.838582	592.797804		.380718
I24	201694P4_G	NOCALL	D.Low Probability	-1.149239	.284296	5337.5	4.688359	1.813583	588.326541		.87643
I24	208825P7_G	NOCALL	I.Bad Spectrum	0	0	0	0	0	0		0
I24	209189P2_G	G	A.Conservative	-.633456	.996709	6277.1	11.900311	12.45005	599.936562		.380718
I24	210090P15_G	G	C.Aggressive	-.900552	.921499	5515.6	13.987976	5.559096	540.086959		.87643
J01	201322P9_G	G	A.Conservative	1.271347	.994805	6445.3	22.014677	24.110258	561.871301		.360138
J01	201694P4_G	G	A.Conservative	1.209924	.99669	5337.5	73.715667	68.658616	596.87695		.360138
J01	208825P7_G	G	A.Conservative	1.819863	.996348	7129.7	20.237185	24.549324	458.14654		.360138
J01	209189P2_G	G	A.Conservative	1.284659	.995454	6277.1	57.854094	61.803102	547.681035		.360138
J01	210090P15_G	NOCALL	D.Low Probability	1.312826	.232116	5515.6	2.571935	1.518685	596.291069		.629966
J02	201322P9_G	G	A.Conservative	1.683475	.991672	6445.3	31.865607	30.531286	559.783973		.407285
J02	201694P4_G	G	A.Conservative	1.248596	.997663	5337.5	87.629708	71.313668	618.439757		.407285
J02	208825P7_G	G	A.Conservative	2.409832	.996643	7129.7	32.362188	34.374116	523.78117		.407285
J02	209189P2_G	G	A.Conservative	1.689175	.995794	6277.1	80.749705	75.462168	544.562781		.407285
J02	210090P15_G	NOCALL	D.Low Probability	1.261956	.991753	5515.6	33.971251	12.270734	610.536361		.946992
J03	201322P9_G	G	A.Conservative	2.730052	.991518	6445.3	19.649485	20.299264	497.906993		.409638
J03	201694P4_G	G	A.Conservative	2.161974	.99696	5337.5	62.876375	54.638656	531.792914		.409638
J03	208825P7_G	G	A.Conservative	3.25221	.998068	7129.7	20.725839	23.796576	443.912255		.409638
J03	209189P2_G	G	A.Conservative	2.733098	.995569	6277.1	50.993313	51.328642	486.129786		.409638
J03	210090P15_G	NOCALL	D.Low Probability	1.495911	.177156	5515.6	3.103064	1.236829	568.023329		.84728
J04	201322P9_G	G	A.Conservative	1.499702	.992683	6445.3	18.614111	24.124142	519.176392		.355607
J04	201694P4_G	G	A.Conservative	1.123267	.998227	5337.5	59.691324	66.139408	543.667377		.355607
J04	208825P7_G	G	A.Conservative	2.146061	.996647	7129.7	24.48546	34.918721	543.067313		.355607
J04	209189P2_G	G	A.Conservative	1.508172	.993914	6277.1	60.663937	76.782285	505.303611		.355607
J04	210090P15_G	NOCALL	D.Low Probability	.4218	.229258	5515.6	3.5501	1.513159	601.918196		.880651
J05	201322P9_G	G	A.Conservative	.909903	.995483	6445.3	19.91941	26.427036	594.388789		.329258
J05	201694P4_G	G	A.Conservative	.311398	.998506	5337.5	76.387836	86.099947	620.160875		.329258
J05	208825P7_G	G	A.Conservative	1.465273	.998062	7129.7	23.977391	35.160648	587.648693		.329258
J05	209189P2_G	G	A.Conservative	.908523	.996261	6277.1	66.285073	85.806874	580.197034		.329258
J05	210090P15_G	NOCALL	D.Low Probability	.195018	.266488	5515.6	3.62966	1.75337	603.777033		.775301
J06	201322P9_G	G	A.Conservative	1.118977	.883137	6445.3	11.330198	8.949342	539.141432		.460838
J06	201694P4_G	G	A.Conservative	1.272275	.99781	5337.5	45.36914	29.101956	549.385309		.460838
J06	208825P7_G	G	A.Conservative	1.692138	.997631	7129.7	18.592509	16.659713	445.22951		.460838
J06	209189P2_G	G	A.Conservative	1.125278	.995515	6277.1	33.177145	25.401954	523.861581		.460838
J06	210090P15_G	NOCALL	D.Low Probability	.432678	.815765	5515.6	12.280833	4.966549	593.157961		1.076858
J07	201322P9_G	G	A.Conservative	.48281	.995615	6445.3	22.847478	22.837931	575.123448		.370254
J07	201694P4_G	G	A.Conservative	.89264	.997017	5337.5	83.498041	69.64981	600.695929		.370254
J07	208825P7_G	G	A.Conservative	.696863	.995429	7129.7	29.006231	32.45036	518.958262		.370254
J07	209189P2_G	G	A.Conservative	.482818	.99626	6277.1	75.822294	73.725202	559.563284		.370254
J07	210090P15_G	NOCALL	D.Low Probability	.535218	.979582	5515.6	21.591646	9.434701	568.378617		.843964
J08	201322P9_G	G	A.Conservative	3.145945	.99493	6445.3	28.512345	26.555869	448.398453		.379895
J08	201694P4_G	G	A.Conservative	2.501087	.996575	5337.5	115.529414	90.508835	487.333708		.379895
J08	208825P7_G	G	A.Conservative	5.169713	.99767	7129.7	29.577812	30.761901	374.390822		.379895
J08	209189P2_G	G	A.Conservative	3.149752	.993494	6277.1	94.652012	85.849588	437.576698		.379895
J08	210090P15_G	NOCALL	D.Low Probability	1.652666	.989548	5515.6	47.306448	18.128126	522.192094		.934702
J09	201322P9_G	G	A.Conservative	1.387932	.99311	6445.3	21.844618	21.403992	569.865489		.407649
J09	201694P4_G	G	A.Conservative	1.188006	.995502	5337.5	97.232395	81.148818	580.133404		.407649
J09	208825P7_G	G	A.Conservative	2.343272	.996553	7129.7	24.245592	26.286359	490.381979		.407649
J09	209189P2_G	G	A.Conservative	1.391924	.996404	6277.1	78.691259	75.22641	553.916158		.407649
J09	210090P15_G	NOCALL	D.Low Probability	1.067193	.593427	5515.6	9.621323	3.69245	596.222022		.830649
J10	201322P9_G	G	A.Conservative	1.955641	.995196	6445.3	16.474635	17.87714	561.969507		.366956
J10	201694P4_G	G	A.Conservative	1.475549	.997622	5337.5	70.602995	65.058354	562.687822		.366956
J10	208825P7_G	G	A.Conservative	2.753162	.997726	7129.7	17.427224	20.956772	465.100735		.366956
J10	209189P2_G	G	A.Conservative	1.958323	.995735	6277.1	56.832248	60.152607	547.907847		.366956
J10	210090P15_G	NOCALL	D.Low Probability	1.143009	.996917	5515.6	55.017872	24.75018	593.61155		.830377
J11	201322P9_G	G	A.Conservative	2.65734	.992534	6445.3	14.840048	12.788427	423.808912		.42571
J11	201694P4_G	G	A.Conservative	1.631693	.996057	5337.5	77.183134	56.122841	467.042364		.42571
J11	208825P7_G	G	A.Conservative	4.461696	.996121	7129.7	20.293416	19.478001	389.251348		.42571
J11	209189P2_G	G	A.Conservative	2.652581	.994854	6277.1	65.873304	55.310278	412.168686		.42571
J11	210090P15_G	NOCALL	D.Low Probability	1.204357	.138953	5515.6	2.948247	1.019609	529.104784		.977869
J12	201322P9_G	NOCALL	D.Low Probability	-.189667	.995718	6445.3	42.838889	23.207832	583.565296		.874997
J12	201694P4_G	G	A.Conservative	-.132178	.995125	5337.5	49.459779	45.498328	575.947393		.379804
J12	208825P7_G	G	A.Conservative	1.484437	.99733	7129.7	13.678015	20.335442	474.751622		.379804
J12	209189P2_G	G	A.Conservative	.077633	.997779	6277.1	49.194397	52.54107	552.349953		.379804
J12	210090P15_G	NOCALL	D.Low Probability	-.237465	.291385	5515.6	4.094879	1.944855	584.950389		.874997
J13	201322P9_G	G	A.Conservative	1.714594	.993829	6445.3	24.948193	26.622454	514.781317		.416429
J13	201694P4_G	G	A.Conservative	1.720914	.997785	5337.5	77.027216	69.943466	572.089903		.416429
J13	208825P7_G	G	A.Conservative	1.924663	.995171	7129.7	28.429564	33.491911	492.457603		.416429
J13	209189P2_G	G	A.Conservative	1.716744	.99289	6277.1	62.960073	65.572933	500.762223		.416429
J13	210090P15_G	NOCALL	D.Low Probability	1.327851	.991186	5515.6	39.026764	17.090329	611.937312		.797266
J14	201322P9_G	G	A.Conservative	2.382427	.996524	6445.3	25.879533	25.321002	540.475186		.391249
J14	201694P4_G	G	A.Conservative	2.133828	.995536	5337.5	103.757176	86.148767	559.007185		.391249
J14	208825P7_G	G	A.Conservative	3.09106	.998229	7129.7	29.82955	32.383541	484.466863		.391249
J14	209189P2_G	G	A.Conservative	2.384473	.995925	6277.1	87.012689	83.009857	527.062551		.391249
J14	210090P15_G	NOCALL	D.Low Probability	1.681746	.136043	5515.6	2.428608	.989523	543.831598		.893181
J15	201322P9_G	G	A.Conservative	1.879712	.994657	6445.3	23.856163	22.688414	527.363241		.434018
J15	201694P4_G	G	A.Conservative	1.78762	.997682	5337.5	98.645124	79.182162	557.334331		.434018
J15	208825P7_G	G	A.Conservative	2.355194	.997529	7129.7	29.514261	31.168474	443.484979		.434018
J15	209189P2_G	G	A.Conservative	1.884516	.996202	6277.1	84.061218	77.924352	513.228463		.434018
J15	210090P15_G	NOCALL	D.Low Probability	1.797068	.679454	5515.6	11.03754	4.184862	569.283588		.958614
J16	201322P9_G	G	A.Conservative	2.470041	.993454	6445.3	19.009159	16.994905	510.866777		.401955
J16	201694P4_G	G	A.Conservative	2.7417	.9988	5337.5	85.885094	64.195993	532.115438		.401955
J16	208825P7_G	G	A.Conservative	2.98038	.99478	7129.7	28.450862	28.467667	489.867062		.401955
J16	209189P2_G	G	A.Conservative	2.478001	.995197	6277.1	77.006645	66.981676	497.491637		.401955
J16	210090P15_G	NOCALL	D.Low Probability	1.622733	.290791	5515.6	5.375619	1.940704	578.176309		.991818
J17	201322P9_G	G	A.Conservative	1.261857	.992357	6445.3	15.478153	18.006489	561.406482		.379343
J17	201694P4_G	G	A.Conservative	.890897	.997241	5337.5	81.248436	80.178203	594.968151		.379343
J17	208825P7_G	G	A.Conservative	1.873035	.996845	7129.7	21.236559	27.317444	551.342271		.379343
J17	209189P2_G	G	A.Conservative	1.269273	.995744	6277.1	61.364935	69.635992	546.796499		.379343
J17	210090P15_G	NOCALL	D.Low Probability	.869742	.858667	5515.6	9.873365	5.311356	575.958765		.904402
J18	201322P9_G	NOCALL	I.Bad Spectrum	0	0	0	0	0	0		0
J18	201694P4_G	NOCALL	I.Bad Spectrum	0	0	0	0	0	0		0
J18	208825P7_G	NOCALL	I.Bad Spectrum	0	0	0	0	0	0		0
J18	209189P2_G	NOCALL	I.Bad Spectrum	0	0	0	0	0	0		0
J18	210090P15_G	NOCALL	I.Bad Spectrum	0	0	0	0	0	0		0
J19	201322P9_G	G	A.Conservative	3.897793	.997593	6445.3	10.457254	10.903908	343.852629		.402235
J19	201694P4_G	G	A.Conservative	2.706688	.993987	5337.5	49.482646	44.047807	413.013893		.402235
J19	208825P7_G	G	A.Conservative	6.404361	.992748	7129.7	15.289235	17.604757	275.104205		.402235
J19	209189P2_G	G	A.Conservative	3.905089	.996235	6277.1	41.707638	42.456154	331.935921		.402235
J19	210090P15_G	NOCALL	D.Low Probability	2.236112	0	5515.6	0	0	529.623946		.579021
J20	201322P9_G	G	A.Conservative	1.751235	.992019	6445.3	20.417574	19.317859	524.804302		.383028
J20	201694P4_G	G	A.Conservative	1.665283	.994577	5337.5	86.214379	69.046035	515.424831		.383028
J20	208825P7_G	G	A.Conservative	2.377745	.996224	7129.7	26.596198	27.988426	475.11564		.383028
J20	209189P2_G	G	A.Conservative	1.756437	.996486	6277.1	77.626887	71.588657	510.426728		.383028
J20	210090P15_G	NOCALL	D.Low Probability	1.34223	.982871	5515.6	23.725106	8.465791	551.530074		.963086
J21	201322P9_G	G	A.Conservative	1.451083	.996106	6445.3	11.402434	12.929021	514.680359		.340937
J21	201694P4_G	G	A.Conservative	1.14099	.997651	5337.5	53.309338	51.163838	534.632486		.340937
J21	208825P7_G	G	A.Conservative	2.919257	.997354	7129.7	15.510497	19.537006	454.639404		.340937
J21	209189P2_G	G	A.Conservative	1.455435	.993629	6277.1	42.724867	47.22082	496.969506		.340937
J21	210090P15_G	NOCALL	D.Low Probability	1.188072	.223801	5515.6	3.013305	1.498466	601.022262		.901626
J22	201322P9_G	G	A.Conservative	1.315438	.989741	6445.3	17.543174	19.915397	505.335867		.346057
J22	201694P4_G	G	A.Conservative	1.068902	.998192	5337.5	77.859909	73.974705	542.710985		.346057
J22	208825P7_G	G	A.Conservative	2.237438	.997283	7129.7	23.184348	29.37649	500.787884		.346057
J22	209189P2_G	G	A.Conservative	1.323076	.995581	6277.1	64.363131	71.117381	492.853825		.346057
J22	210090P15_G	NOCALL	D.Low Probability	.790132	.168958	5515.6	3.054206	1.193983	553.069695		.825647
J23	201322P9_G	G	A.Conservative	1.577775	.993927	6445.3	15.677511	15.64411	488.703636		.403245
J23	201694P4_G	G	A.Conservative	1.169818	.99493	5337.5	62.011184	51.978138	532.119944		.403245
J23	208825P7_G	G	A.Conservative	2.052293	.997537	7129.7	21.450459	23.836959	438.219112		.403245
J23	209189P2_G	G	A.Conservative	1.384766	.996991	6277.1	36.57874	35.54649	489.031556		.403245
J23	210090P15_G	NOCALL	D.Low Probability	1.090577	.909079	5515.6	14.876189	5.530151	555.235107		.857194
J24	201322P9_G	G	B.Moderate	.340215	.988785	6445.3	13.098256	7.921389	540.08173		.843261
J24	201694P4_G	NOCALL	D.Low Probability	.132126	.662878	5337.5	8.042946	4.052696	555.579659		.843261
J24	208825P7_G	NOCALL	I.Bad Spectrum	0	0	0	0	0	0		0
J24	209189P2_G	G	A.Conservative	.918698	.898702	6277.1	7.972845	9.047971	520.764727		.393796
J24	210090P15_G	NOCALL	I.Bad Spectrum	0	0	0	0	0	0		0
K01	201322P9_G	G	A.Conservative	.509244	.991273	6445.3	16.6254	19.302435	572.130662		.380454
K01	201694P4_G	G	A.Conservative	.939067	.997395	5337.5	58.65327	57.650615	591.825144		.380454
K01	208825P7_G	G	A.Conservative	.283454	.993797	7129.7	20.646779	26.526381	474.461417		.380454
K01	209189P2_G	G	A.Conservative	.514214	.997109	6277.1	55.323425	62.637304	563.816632		.380454
K01	210090P15_G	NOCALL	D.Low Probability	.583817	.986801	5515.6	24.588651	11.206932	588.908686		.816573
K02	201322P9_G	G	A.Conservative	3.843139	.989502	6445.3	13.395173	14.41592	478.370646		.37989
K02	201694P4_G	G	A.Conservative	2.949585	.996129	5337.5	47.613823	43.123233	456.56593		.37989
K02	208825P7_G	G	A.Conservative	5.955747	.998173	7129.7	17.274365	20.678909	413.073874		.37989
K02	209189P2_G	G	A.Conservative	3.865483	.995994	6277.1	43.905973	46.038227	465.607606		.37989
K02	210090P15_G	NOCALL	D.Low Probability	2.148739	.199823	5515.6	3.945156	1.396013	480.220176		1.017058
K03	201322P9_G	G	A.Conservative	2.314169	.994951	6445.3	27.342484	27.443393	574.758852		.382591
K03	201694P4_G	G	A.Conservative	1.982809	.99495	5337.5	86.262706	73.304627	554.169879		.382591
K03	208825P7_G	G	A.Conservative	3.161096	.997009	7129.7	29.572825	32.966132	510.457477		.382591
K03	209189P2_G	G	A.Conservative	2.316559	.998001	6277.1	91.323554	89.347538	559.65808		.382591
K03	210090P15_G	NOCALL	D.Low Probability	1.440262	.353396	5515.6	4.921598	2.244378	588.62589		.930509
K04	201322P9_G	G	A.Conservative	2.798979	.993159	6445.3	16.911458	19.265266	434.9097		.38247
K04	201694P4_G	G	A.Conservative	1.470915	.996065	5337.5	69.094519	67.864023	466.446955		.38247
K04	208825P7_G	G	A.Conservative	5.12852	.997944	7129.7	20.819759	26.04275	428.819646		.38247
K04	209189P2_G	G	A.Conservative	2.804088	.99698	6277.1	61.744493	68.766302	425.9802		.38247
K04	210090P15_G	NOCALL	D.Low Probability	1.459778	.291456	5515.6	4.63043	1.940577	508.13256		.971632
K05	201322P9_G	G	A.Conservative	1.774217	.993426	6445.3	32.852879	35.385248	581.896747		.393289
K05	201694P4_G	G	A.Conservative	1.455356	.997861	5337.5	119.410104	108.719994	568.967927		.393289
K05	208825P7_G	G	A.Conservative	2.889207	.996491	7129.7	36.380742	43.449759	532.934654		.393289
K05	209189P2_G	G	A.Conservative	1.779551	.995768	6277.1	108.183948	113.608763	566.612847		.393289
K05	210090P15_G	NOCALL	D.Low Probability	1.169369	.184063	5515.6	3.125767	1.265939	596.537046		.94157
K06	201322P9_G	G	A.Conservative	.999204	.993154	6445.3	25.5341	22.287839	480.840453		.434469
K06	201694P4_G	G	A.Conservative	.808463	.99736	5337.5	119.969105	89.083778	501.560593		.434469
K06	208825P7_G	G	A.Conservative	2.006529	.995533	7129.7	30.103537	29.130728	440.637508		.434469
K06	209189P2_G	G	A.Conservative	1.004826	.99496	6277.1	96.843757	82.459821	467.301362		.434469
K06	210090P15_G	NOCALL	D.Low Probability	.31918	.245072	5515.6	4.101602	1.657922	548.889553		.932685
K07	201322P9_G	G	A.Conservative	2.253934	.993965	6445.3	18.651121	15.116606	437.829103		.385797
K07	201694P4_G	G	A.Conservative	1.399003	.995511	5337.5	89.84102	60.692799	493.237031		.385797
K07	208825P7_G	G	A.Conservative	3.671484	.998275	7129.7	24.257097	22.103094	415.718518		.385797
K07	209189P2_G	G	A.Conservative	2.26292	.996122	6277.1	71.499547	56.346493	426.539928		.385797
K07	210090P15_G	NOCALL	D.Low Probability	1.048139	.196383	5515.6	3.9508	1.360359	548.526055		.927366
K08	201322P9_G	G	A.Conservative	2.75596	.992555	6445.3	21.631107	23.303895	528.18379		.379306
K08	201694P4_G	G	A.Conservative	1.90636	.997762	5337.5	71.358325	65.405811	525.373329		.379306
K08	208825P7_G	G	A.Conservative	4.234879	.997297	7129.7	25.863195	30.833739	489.101596		.379306
K08	209189P2_G	G	A.Conservative	2.758673	.997786	6277.1	63.139822	66.371519	514.116101		.379306
K08	210090P15_G	NOCALL	D.Low Probability	1.18469	.274857	5515.6	4.528761	1.79335	588.443172		.925793
K09	201322P9_G	G	A.Conservative	1.647082	.992099	6445.3	21.71102	24.147577	530.082494		.344523
K09	201694P4_G	G	A.Conservative	1.28175	.9967	5337.5	88.111471	82.947306	565.171834		.344523
K09	208825P7_G	G	A.Conservative	2.588256	.995798	7129.7	23.868477	29.492013	454.819699		.344523
K09	209189P2_G	G	A.Conservative	1.646685	.997232	6277.1	75.481838	81.841722	516.568209		.344523
K09	210090P15_G	NOCALL	D.Low Probability	.743589	.980165	5515.6	23.066833	9.83398	575.722		.866451
K10	201322P9_G	G	A.Conservative	2.970157	.993611	6445.3	16.654065	16.197523	469.317692		.411287
K10	201694P4_G	G	A.Conservative	1.875731	.996931	5337.5	76.917486	63.781233	459.160547		.411287
K10	208825P7_G	G	A.Conservative	3.980451	.997633	7129.7	21.865712	23.517874	443.92998		.411287
K10	209189P2_G	G	A.Conservative	2.966635	.997061	6277.1	62.291085	59.125908	456.050203		.411287
K10	210090P15_G	NOCALL	D.Low Probability	1.289122	.224905	5515.6	3.689963	1.549954	546.955147		.898979
K11	201322P9_G	G	A.Conservative	1.123319	.991383	6445.3	20.568575	20.543771	523.696181		.418492
K11	201694P4_G	G	A.Conservative	1.122015	.996611	5337.5	79.135899	66.752331	589.042004		.418492
K11	208825P7_G	G	A.Conservative	1.66934	.997215	7129.7	26.961006	29.882665	537.569936		.418492
K11	209189P2_G	G	A.Conservative	1.13714	.99391	6277.1	69.934495	68.091883	510.350019		.418492
K11	210090P15_G	NOCALL	D.Low Probability	.838478	.198858	5515.6	3.816231	1.364911	559.341019		.988417
K12	201322P9_G	G	A.Conservative	-.069465	.993425	6445.3	8.751442	14.808596	753.959782		.28901
K12	201694P4_G	G	A.Conservative	.799504	.998779	5337.5	31.988536	45.648156	747.105291		.28901
K12	208825P7_G	G	A.Conservative	-.690163	.997463	7129.7	8.697521	18.366593	636.304243		.28901
K12	209189P2_G	G	A.Conservative	-.066174	.997407	6277.1	20.505046	33.837709	739.843803		.28901
K12	210090P15_G	NOCALL	I.Bad Spectrum	0	0	0	0	0	0		0
K13	201322P9_G	G	A.Conservative	.135594	.997854	6445.3	9.121525	11.952759	598.658742		.344291
K13	201694P4_G	G	A.Conservative	.152692	.997782	5337.5	38.092881	42.558713	583.192228		.344291
K13	208825P7_G	G	A.Conservative	-.71435	.99683	7129.7	12.512169	18.073523	558.351258		.344291
K13	209189P2_G	G	A.Conservative	.144502	.996219	6277.1	33.754129	43.183089	583.741967		.344291
K13	210090P15_G	NOCALL	I.Bad Spectrum	0	0	0	0	0	0		0
K14	201322P9_G	G	A.Conservative	1.287514	.997014	6445.3	21.733343	22.26843	587.606524		.359836
K14	201694P4_G	G	A.Conservative	1.295765	.997825	5337.5	78.275464	67.603664	582.129112		.359836
K14	208825P7_G	G	A.Conservative	1.769472	.998232	7129.7	25.611778	29.232014	568.631786		.359836
K14	209189P2_G	G	A.Conservative	1.286933	.996374	6277.1	68.004903	67.871232	571.437824		.359836
K14	210090P15_G	NOCALL	D.Low Probability	.978288	.571434	5515.6	8.321943	3.543458	592.533819		.833775
K15	201322P9_G	G	A.Conservative	2.056156	.998306	6445.3	19.825318	24.026614	551.930845		.354247
K15	201694P4_G	G	A.Conservative	2.058275	.996656	5337.5	77.562833	79.691009	573.479445		.354247
K15	208825P7_G	G	A.Conservative	2.297087	.996955	7129.7	24.525855	32.90164	534.755299		.354247
K15	209189P2_G	G	A.Conservative	2.058475	.99634	6277.1	71.098605	84.046569	537.418811		.354247
K15	210090P15_G	NOCALL	D.Low Probability	1.162901	.985359	5515.6	21.467772	8.156716	582.065249		.901229
K16	201322P9_G	G	A.Conservative	3.294176	.99404	6445.3	23.669808	27.1681	430.66408		.411649
K16	201694P4_G	G	A.Conservative	2.147332	.997352	5337.5	94.705808	91.63526	482.700882		.411649
K16	208825P7_G	G	A.Conservative	5.385776	.997251	7129.7	25.825007	32.812341	395.246996		.411649
K16	209189P2_G	G	A.Conservative	3.304822	.996965	6277.1	77.214593	86.414946	415.661169		.411649
K16	210090P15_G	NOCALL	D.Low Probability	1.850371	.281475	5515.6	5.624857	1.885318	514.502601		.995523
K17	201322P9_G	G	A.Conservative	1.927414	.995652	6445.3	20.868789	21.538505	530.00023		.386932
K17	201694P4_G	G	A.Conservative	1.811021	.998085	5337.5	88.342844	77.459267	529.142713		.386932
K17	208825P7_G	G	A.Conservative	3.134401	.997775	7129.7	29.906238	34.201616	488.080384		.386932
K17	209189P2_G	G	A.Conservative	1.933624	.99658	6277.1	81.104533	81.652483	516.25642		.386932
K17	210090P15_G	NOCALL	D.Low Probability	1.343259	.980722	5515.6	19.433475	8.914901	551.883786		.917993
K18	201322P9_G	G	A.Conservative	.313658	.992726	6445.3	18.266418	21.804875	555.703986		.372615
K18	201694P4_G	G	A.Conservative	.240898	.997981	5337.5	86.020078	87.396266	573.080638		.372615
K18	208825P7_G	G	A.Conservative	.492883	.996464	7129.7	22.289618	29.365345	513.47349		.372615
K18	209189P2_G	G	A.Conservative	.318333	.994911	6277.1	68.946911	80.318568	539.357014		.372615
K18	210090P15_G	NOCALL	D.Low Probability	-.420646	.414014	5515.6	5.118903	2.617701	581.119725		.787907
K19	201322P9_G	G	A.Conservative	1.615025	.994254	6445.3	20.423732	21.455505	572.772304		.387105
K19	201694P4_G	G	A.Conservative	1.328416	.998521	5337.5	76.162329	68.199195	612.311065		.387105
K19	208825P7_G	G	A.Conservative	1.710956	.996735	7129.7	31.05753	36.067172	517.031316		.387105
K19	209189P2_G	G	A.Conservative	1.61922	.997069	6277.1	74.321233	76.197333	555.279639		.387105
K19	210090P15_G	NOCALL	D.Low Probability	.730529	.199471	5515.6	2.959921	1.33727	606.273061		.814942
K20	201322P9_G	G	A.Conservative	1.571331	.99232	6445.3	8.407106	10.18714	555.1246		.365841
K20	201694P4_G	NOCALL	D.Low Probability	.777056	.348678	5337.5	5.802231	2.201871	618.299623		.925862
K20	208825P7_G	NOCALL	I.Bad Spectrum	0	0	0	0	0	0		0
K20	209189P2_G	G	A.Conservative	1.348051	.99804	6277.1	18.397817	21.749061	611.973491		.365841
K20	210090P15_G	G	C.Aggressive	.906092	.996021	5515.6	16.089519	6.285745	586.387508		.925862
K21	201322P9_G	G	A.Conservative	2.683604	.993399	6445.3	17.608948	16.544942	424.164062		.456002
K21	201694P4_G	G	A.Conservative	2.24133	.996552	5337.5	91.432257	72.825855	464.629726		.456002
K21	208825P7_G	G	A.Conservative	3.591612	.993795	7129.7	20.708702	21.540017	366.485518		.456002
K21	209189P2_G	G	A.Conservative	2.684489	.993941	6277.1	62.033645	56.851042	412.056853		.456002
K21	210090P15_G	NOCALL	D.Low Probability	2.226241	.988934	5515.6	49.997335	19.055395	523.913988		.95301
K22	201322P9_G	G	A.Conservative	1.521707	.991203	6445.3	21.174993	18.840465	500.169062		.397621
K22	201694P4_G	G	A.Conservative	1.099967	.997731	5337.5	88.051585	65.925069	504.599362		.397621
K22	208825P7_G	G	A.Conservative	2.856812	.998497	7129.7	24.661606	24.487044	469.923487		.397621
K22	209189P2_G	G	A.Conservative	1.525459	.995575	6277.1	69.368443	60.099878	487.294324		.397621
K22	210090P15_G	NOCALL	D.Low Probability	1.211756	.422998	5515.6	6.52735	2.694641	540.673018		.836754
K23	201322P9_G	G	A.Conservative	1.143355	.994031	6445.3	29.983923	25.280196	517.292859		.441343
K23	201694P4_G	G	A.Conservative	.802323	.996769	5337.5	88.994912	63.466617	543.638427		.441343
K23	208825P7_G	G	A.Conservative	1.690669	.997442	7129.7	34.183649	32.049313	499.349229		.441343
K23	209189P2_G	G	A.Conservative	1.071299	.998041	6277.1	52.727473	43.330559	522.961516		.441343
K23	210090P15_G	NOCALL	D.Low Probability	.962802	.991437	5515.6	46.279511	15.591323	566.900714		.931627
K24	201322P9_G	G	A.Conservative	-.025133	.992459	6445.3	16.0489	15.238888	575.368284		.423742
K24	201694P4_G	NOCALL	D.Low Probability	-.687442	.409899	5337.5	6.957668	2.588837	577.06813		.997289
K24	208825P7_G	NOCALL	D.Low Probability	.616531	.567372	7129.7	7.109708	3.464877	376.526173		.997289
K24	209189P2_G	G	A.Conservative	-.074321	.995155	6277.1	19.918231	18.427988	629.874551		.423742
K24	210090P15_G	G	C.Aggressive	-.557601	.994525	5515.6	15.867502	6.067153	529.824966		.997289
L01	201322P9_G	G	A.Conservative	1.541536	.996456	6445.3	28.967845	30.036768	545.874209		.43163
L01	201694P4_G	G	A.Conservative	1.135394	.996605	5337.5	87.093753	77.004587	573.957195		.43163
L01	208825P7_G	G	A.Conservative	2.425376	.99676	7129.7	31.035116	35.485332	490.822708		.43163
L01	209189P2_G	G	A.Conservative	1.551318	.998407	6277.1	64.449283	65.233528	528.296264		.43163
L01	210090P15_G	NOCALL	D.Low Probability	.601112	.9911	5515.6	20.862263	7.883396	549.026039		.990773
L02	201322P9_G	G	A.Conservative	.533881	.992764	6445.3	23.589387	28.24991	564.628131		.377593
L02	201694P4_G	G	A.Conservative	.456474	.995199	5337.5	80.594564	82.554167	540.057438		.377593
L02	208825P7_G	G	A.Conservative	1.642904	.997903	7129.7	29.780897	39.259841	492.382455		.377593
L02	209189P2_G	G	A.Conservative	.527886	.996	6277.1	90.072231	105.341733	550.15399		.377593
L02	210090P15_G	NOCALL	D.Low Probability	.521214	.354401	5515.6	5.753909	2.289103	552.326707		.878438
L03	201322P9_G	G	A.Conservative	.809487	.997274	6445.3	27.760075	33.207162	705.471891		.398983
L03	201694P4_G	G	A.Conservative	1.061501	.997254	5337.5	72.257884	74.466216	689.956891		.398983
L03	208825P7_G	G	A.Conservative	.821788	.998017	7129.7	29.108354	38.144133	656.275741		.398983
L03	209189P2_G	G	A.Conservative	.818775	.997387	6277.1	66.81797	78.157528	684.746158		.398983
L03	210090P15_G	NOCALL	D.Low Probability	.838888	.98883	5515.6	13.912585	6.21984	649.182108		.908212
L04	201322P9_G	G	A.Conservative	.68847	.990248	6445.3	16.795428	19.88573	594.523142		.365552
L04	201694P4_G	G	A.Conservative	.490698	.995095	5337.5	67.709524	68.726606	608.988899		.365552
L04	208825P7_G	G	A.Conservative	.93841	.99816	7129.7	17.647425	23.003113	600.019778		.365552
L04	209189P2_G	G	A.Conservative	.699258	.996428	6277.1	52.466019	60.683008	577.132444		.365552
L04	210090P15_G	NOCALL	D.Low Probability	.335841	.605315	5515.6	9.11481	3.742557	574.553003		.915172
L05	201322P9_G	G	A.Conservative	.901666	.995555	6445.3	9.374497	13.435315	547.393874		.330355
L05	201694P4_G	G	A.Conservative	.414865	.99724	5337.5	33.843658	41.584407	534.937031		.330355
L05	208825P7_G	G	A.Conservative	2.156214	.996621	7129.7	10.58338	16.659216	448.282403		.330355
L05	209189P2_G	G	A.Conservative	.906326	.997073	6277.1	29.828833	41.774778	533.878577		.330355
L05	210090P15_G	NOCALL	D.Low Probability	-.121595	.667588	5515.6	9.6343	4.130083	543.348054		.873828
L06	201322P9_G	G	C.Aggressive	.115582	.991893	6445.3	7.60509	6.044486	447.859108		.778732
L06	201694P4_G	G	A.Conservative	.349347	.812171	5337.5	8.003186	8.18032	430.926973		.505611
L06	208825P7_G	NOCALL	I.Bad Spectrum	0	0	0	0	0	0		0
L06	209189P2_G	G	A.Conservative	.562135	.849131	6277.1	6.902901	8.532874	402.274104		.588066
L06	210090P15_G	NOCALL	I.Bad Spectrum	0	0	0	0	0	0		0
L07	201322P9_G	G	A.Conservative	.671105	.991591	6445.3	24.413868	27.446329	567.775768		.384118
L07	201694P4_G	G	A.Conservative	.737921	.998968	5337.5	91.62626	88.682396	567.807541		.384118
L07	208825P7_G	G	A.Conservative	.928502	.994216	7129.7	28.057356	34.657609	520.646689		.384118
L07	209189P2_G	G	A.Conservative	.676861	.996801	6277.1	75.774236	83.262606	554.032158		.384118
L07	210090P15_G	NOCALL	D.Low Probability	.424132	.195265	5515.6	2.996439	1.299851	576.591614		.824311
L08	201322P9_G	G	A.Conservative	3.210961	.994237	6445.3	23.850571	20.4078	387.72503		.423038
L08	201694P4_G	G	A.Conservative	1.870322	.994988	5337.5	104.008115	75.175916	429.070908		.423038
L08	208825P7_G	G	A.Conservative	4.969403	.997767	7129.7	27.92855	26.610015	383.335546		.423038
L08	209189P2_G	G	A.Conservative	3.224498	.996156	6277.1	82.175311	68.517634	376.212827		.423038
L08	210090P15_G	NOCALL	D.Low Probability	.965587	.982352	5515.6	21.682568	7.187591	512.565119		1.039508
L09	201322P9_G	G	A.Conservative	2.133871	.994585	6445.3	19.406697	19.689483	514.670029		.396468
L09	201694P4_G	G	A.Conservative	2.048406	.996083	5337.5	69.583191	60.307364	540.63486		.396468
L09	208825P7_G	G	A.Conservative	2.653674	.9946	7129.7	21.073908	23.620888	456.462599		.396468
L09	209189P2_G	G	A.Conservative	2.136169	.994697	6277.1	59.793796	59.22089	502.66732		.396468
L09	210090P15_G	NOCALL	D.Low Probability	1.099995	.743952	5515.6	10.470952	4.574433	581.502829		.861785
L10	201322P9_G	G	A.Conservative	.94574	.992929	6445.3	15.920572	26.694374	576.848285		.304416
L10	201694P4_G	G	A.Conservative	.320298	.996971	5337.5	58.954557	86.064725	556.699888		.304416
L10	208825P7_G	G	A.Conservative	1.719357	.997244	7129.7	16.403277	29.924635	512.543046		.304416
L10	209189P2_G	G	A.Conservative	.943935	.996396	6277.1	49.785622	81.75983	561.583134		.304416
L10	210090P15_G	NOCALL	D.Low Probability	-.049283	.993981	5515.6	41.614691	25.884729	570.150321		.819547
L11	201322P9_G	G	A.Conservative	.183209	.993561	6445.3	15.716712	17.772061	588.044618		.374228
L11	201694P4_G	G	A.Conservative	.120589	.998218	5337.5	58.636197	56.554061	588.925858		.374228
L11	208825P7_G	G	A.Conservative	.387888	.996753	7129.7	23.150383	28.905232	563.060766		.374228
L11	209189P2_G	G	A.Conservative	.187263	.99841	6277.1	54.952611	60.656843	572.113269		.374228
L11	210090P15_G	NOCALL	D.Low Probability	-.137895	.479682	5515.6	8.107497	3.019686	605.762938		.91608
L12	201322P9_G	G	A.Conservative	-.159743	.996512	6445.3	13.718251	14.791551	531.921214		.369225
L12	201694P4_G	G	A.Conservative	-.376456	.996188	5337.5	75.40424	69.192748	517.204882		.369225
L12	208825P7_G	G	A.Conservative	.670982	.997723	7129.7	21.468576	25.625425	483.826305		.369225
L12	209189P2_G	G	A.Conservative	-.155215	.99791	6277.1	64.156711	67.493551	518.832535		.369225
L12	210090P15_G	NOCALL	D.Low Probability	-.666031	.367699	5515.6	5.144338	2.388415	578.93154		.847414
L13	201322P9_G	NOCALL	D.Low Probability	.022081	.995316	6445.3	32.38206	14.113691	576.986272		1.005179
L13	201694P4_G	G	A.Conservative	.368941	.995103	5337.5	53.220107	43.336265	584.497878		.385442
L13	208825P7_G	G	A.Conservative	.29735	.993376	7129.7	12.495954	14.078395	504.504038		.385442
L13	209189P2_G	G	A.Conservative	.622974	.997513	6277.1	56.103797	52.832846	540.015863		.385442
L13	210090P15_G	NOCALL	D.Low Probability	.047291	.282638	5515.6	4.836968	1.837675	603.060093		1.005179
L14	201322P9_G	G	A.Conservative	1.959769	.996068	6445.3	14.894864	12.516817	479.559134		.442338
L14	201694P4_G	G	A.Conservative	1.935278	.997873	5337.5	82.387457	58.278252	504.525294		.442338
L14	208825P7_G	G	A.Conservative	2.74947	.997758	7129.7	19.327929	18.104323	407.357006		.442338
L14	209189P2_G	G	A.Conservative	1.966603	.994913	6277.1	58.806345	48.135236	465.996642		.442338
L14	210090P15_G	NOCALL	D.Low Probability	1.327365	0	5515.6	0	0	527.736502		.892461
L15	201322P9_G	G	A.Conservative	2.26632	.995178	6445.3	10.536714	11.499157	582.101227		.418104
L15	201694P4_G	NOCALL	D.Low Probability	1.054197	.988419	5337.5	13.23201	5.95648	580.958281		.829262
L15	208825P7_G	NOCALL	I.Bad Spectrum	0	0	0	0	0	0		0
L15	209189P2_G	G	A.Conservative	2.493194	.993614	6277.1	13.993289	14.904623	568.591457		.418104
L15	210090P15_G	G	C.Aggressive	1.056383	.97693	5515.6	12.831277	5.920722	588.229044		.829262
L16	201322P9_G	G	A.Conservative	2.177959	.996062	6445.3	40.64591	34.212442	543.233492		.419967
L16	201694P4_G	G	A.Conservative	2.265086	.997326	5337.5	124.051903	87.71128	557.603718		.419967
L16	208825P7_G	G	A.Conservative	2.627729	.997127	7129.7	43.587546	40.984319	471.879688		.419967
L16	209189P2_G	G	A.Conservative	2.181375	.996255	6277.1	110.538932	90.588891	529.053305		.419967
L16	210090P15_G	NOCALL	D.Low Probability	1.561296	.993836	5515.6	60.058639	24.354839	574.671996		.864478
L17	201322P9_G	G	A.Conservative	2.177369	.997726	6445.3	24.747208	19.612572	487.391452		.461733
L17	201694P4_G	G	A.Conservative	2.20382	.99862	5337.5	106.370028	71.031139	486.310911		.461733
L17	208825P7_G	G	A.Conservative	2.759512	.996299	7129.7	31.763515	28.057501	459.039471		.461733
L17	209189P2_G	G	A.Conservative	2.181882	.997452	6277.1	85.915425	66.327254	475.590017		.461733
L17	210090P15_G	NOCALL	D.Low Probability	.458181	.367962	5515.6	6.494768	2.373333	516.376248		.969587
L18	201322P9_G	G	A.Conservative	.583953	.994017	6445.3	13.370238	14.086948	502.364552		.399971
L18	201694P4_G	G	A.Conservative	.613459	.997642	5337.5	72.785847	65.708227	568.782833		.399971
L18	208825P7_G	G	A.Conservative	.582827	.997805	7129.7	20.102713	23.335586	483.132518		.399971
L18	209189P2_G	G	A.Conservative	.587217	.992928	6277.1	53.201467	54.748615	489.786656		.399971
L18	210090P15_G	NOCALL	D.Low Probability	-.110953	.405618	5515.6	5.82041	2.591613	585.004453		.867694
L19	201322P9_G	G	A.Conservative	.582437	.994839	6445.3	18.431696	18.82686	587.116913		.39896
L19	201694P4_G	G	A.Conservative	.833025	.997768	5337.5	93.362004	81.385926	575.454736		.39896
L19	208825P7_G	G	A.Conservative	1.421023	.997936	7129.7	25.453172	28.726782	506.489164		.39896
L19	209189P2_G	G	A.Conservative	.587262	.996407	6277.1	75.515283	75.291285	571.217988		.39896
L19	210090P15_G	NOCALL	D.Low Probability	.436543	.115449	5515.6	1.664129	.815418	590.439655		.980235
L20	201322P9_G	G	A.Conservative	2.276874	.991661	6445.3	22.022674	17.424933	430.845692		.450064
L20	201694P4_G	G	A.Conservative	1.890993	.991057	5337.5	107.821118	71.997597	469.611386		.450064
L20	208825P7_G	G	A.Conservative	3.506012	.996332	7129.7	29.484864	25.993806	402.110776		.450064
L20	209189P2_G	G	A.Conservative	2.279086	.995344	6277.1	87.006844	67.062061	419.43141		.450064
L20	210090P15_G	NOCALL	D.Low Probability	1.434552	.14996	5515.6	3.401463	1.083684	520.18709		1.028059
L21	201322P9_G	G	A.Conservative	1.25061	.994978	6445.3	14.439554	14.460443	511.774221		.396646
L21	201694P4_G	G	A.Conservative	1.548238	.996564	5337.5	55.014611	46.903245	527.419041		.396646
L21	208825P7_G	G	A.Conservative	2.284942	.997653	7129.7	24.405733	27.053963	488.165352		.396646
L21	209189P2_G	G	A.Conservative	1.257417	.996167	6277.1	59.640576	58.26745	498.451508		.396646
L21	210090P15_G	NOCALL	D.Low Probability	.973761	0	5515.6	0	0	567.441528		.912327
L22	201322P9_G	G	A.Conservative	1.183145	.992738	6445.3	21.212589	23.265867	524.650826		.405703
L22	201694P4_G	G	A.Conservative	1.122512	.997008	5337.5	89.320856	82.982976	550.153851		.405703
L22	208825P7_G	G	A.Conservative	2.112379	.997004	7129.7	24.906569	30.22478	487.369909		.405703
L22	209189P2_G	G	A.Conservative	1.188415	.995706	6277.1	69.646648	74.510748	511.224318		.405703
L22	210090P15_G	NOCALL	D.Low Probability	.323153	.989474	5515.6	40.23186	16.581597	567.627038		.858537
L23	201322P9_G	G	A.Conservative	.710687	.994595	6445.3	29.096102	30.449899	571.125447		.383548
L23	201694P4_G	G	A.Conservative	.408783	.994748	5337.5	84.831497	75.841001	557.245134		.383548
L23	208825P7_G	G	A.Conservative	1.76974	.997558	7129.7	28.221041	32.629067	538.269128		.383548
L23	209189P2_G	G	A.Conservative	.69416	.997944	6277.1	62.099755	63.441944	557.497044		.383548
L23	210090P15_G	NOCALL	D.Low Probability	-.126111	.175807	5515.6	2.904193	1.209778	572.782605		.845644
L24	201322P9_G	G	A.Conservative	-.076624	.888511	6445.3	14.045597	8.982347	514.189539		.599388
L24	201694P4_G	NOCALL	D.Low Probability	-.371183	.759714	5337.5	12.605828	4.639232	591.549342		.992984
L24	208825P7_G	NOCALL	D.Low Probability	.769792	.419211	7129.7	5.408068	2.59602	362.460637		.992984
L24	209189P2_G	G	A.Conservative	.277471	.98383	6277.1	10.037371	9.879617	539.24331		.397819
L24	210090P15_G	NOCALL	D.Low Probability	-.355471	.574388	5515.6	9.298781	3.51435	576.156484		.992984
M01	201322P9_G	G	A.Conservative	.849332	.995214	6445.3	25.822965	25.40367	527.916495		.41994
M01	201694P4_G	G	A.Conservative	.608959	.997508	5337.5	56.059572	47.046434	535.593769		.41994
M01	208825P7_G	G	A.Conservative	1.945218	.995712	7129.7	28.941961	31.460301	451.177557		.41994
M01	209189P2_G	G	A.Conservative	.842586	.99599	6277.1	50.592155	48.580795	513.172556		.41994
M01	210090P15_G	NOCALL	D.Low Probability	1.214588	.192819	5515.6	2.548014	1.314973	520.331983		.752363
M02	201322P9_G	G	A.Conservative	1.26852	.99567	6445.3	21.728265	24.142592	586.222797		.358865
M02	201694P4_G	G	A.Conservative	1.38663	.998126	5337.5	56.053461	52.9003	587.95088		.358865
M02	208825P7_G	G	A.Conservative	1.461939	.997229	7129.7	25.254442	31.086895	543.275531		.358865
M02	209189P2_G	G	A.Conservative	1.273877	.997944	6277.1	60.562561	65.628083	571.803416		.358865
M02	210090P15_G	NOCALL	D.Low Probability	.755067	0	5515.6	.930538	.462947	609.192271		.732435
M03	201322P9_G	G	A.Conservative	1.974177	.99521	6445.3	16.730871	14.638845	495.786742		.419639
M03	201694P4_G	G	A.Conservative	2.362109	.996764	5337.5	52.243964	38.626167	517.309967		.419639
M03	208825P7_G	G	A.Conservative	1.78525	.992979	7129.7	23.357195	22.741131	461.513459		.419639
M03	209189P2_G	G	A.Conservative	1.992569	.997549	6277.1	40.979944	34.941587	481.344052		.419639
M03	210090P15_G	NOCALL	I.Bad Spectrum	0	0	0	0	0	0		0
M04	201322P9_G	G	A.Conservative	2.456697	.993294	6445.3	23.592738	19.893367	486.966514		.418981
M04	201694P4_G	G	A.Conservative	2.07477	.997657	5337.5	82.352001	58.487175	517.941519		.418981
M04	208825P7_G	G	A.Conservative	3.69791	.995568	7129.7	31.574803	29.700437	466.641402		.418981
M04	209189P2_G	G	A.Conservative	2.443922	.996034	6277.1	83.701125	68.730559	477.325219		.418981
M04	210090P15_G	NOCALL	D.Low Probability	2.374082	.134328	5515.6	1.521983	.962536	567.012596		.616821
M05	201322P9_G	G	A.Conservative	1.645317	.996604	6445.3	17.925181	20.467674	554.905622		.388155
M05	201694P4_G	G	A.Conservative	1.511309	.997037	5337.5	73.767813	72.406478	556.667659		.388155
M05	208825P7_G	G	A.Conservative	3.185767	.99843	7129.7	24.196992	30.364531	457.757755		.388155
M05	209189P2_G	G	A.Conservative	1.645007	.996351	6277.1	60.396073	67.397171	540.447837		.388155
M05	210090P15_G	NOCALL	D.Low Probability	1.57816	.981459	5515.6	16.718002	6.948527	570.956196		.959597
M06	201322P9_G	G	A.Conservative	1.37514	.995073	6445.3	21.871718	19.21428	469.171597		.411943
M06	201694P4_G	G	A.Conservative	.911719	.997752	5337.5	82.735256	61.306613	563.881686		.411943
M06	208825P7_G	G	A.Conservative	2.642411	.996759	7129.7	28.056444	27.460491	398.452135		.411943
M06	209189P2_G	G	A.Conservative	1.366704	.995717	6277.1	63.605312	54.430647	454.533896		.411943
M06	210090P15_G	NOCALL	D.Low Probability	.8218	.277305	5515.6	4.043673	1.790109	564.663613		.864616
M07	201322P9_G	G	A.Conservative	1.571154	.995025	6445.3	24.180807	23.035023	532.292378		.404032
M07	201694P4_G	G	A.Conservative	1.21655	.997062	5337.5	87.301601	70.339717	565.617837		.404032
M07	208825P7_G	G	A.Conservative	2.326874	.99804	7129.7	27.305478	28.904274	440.28254		.404032
M07	209189P2_G	G	A.Conservative	1.57474	.996478	6277.1	75.491981	70.100449	517.778924		.404032
M07	210090P15_G	NOCALL	D.Low Probability	.495673	.991698	5515.6	30.131	14.365399	598.09731		.851416
M08	201322P9_G	G	A.Conservative	1.900016	.998188	6445.3	29.90451	27.832797	580.293373		.47593
M08	201694P4_G	G	A.Conservative	2.079459	.99871	5337.5	87.716839	69.574247	565.815791		.47593
M08	208825P7_G	G	A.Conservative	1.609944	.996378	7129.7	34.946533	35.882415	543.262797		.47593
M08	209189P2_G	G	A.Conservative	1.906166	.996797	6277.1	76.746325	69.726997	564.7543		.47593
M08	210090P15_G	NOCALL	D.Low Probability	1.542711	.989412	5515.6	45.629582	17.815385	546.535954		.922055
M09	201322P9_G	G	A.Conservative	2.243147	.992015	6445.3	29.548237	26.492541	487.55606		.416457
M09	201694P4_G	G	A.Conservative	2.359552	.995808	5337.5	98.854531	74.109373	514.924581		.416457
M09	208825P7_G	G	A.Conservative	3.194105	.995745	7129.7	32.865481	32.955759	449.702387		.416457
M09	209189P2_G	G	A.Conservative	2.245398	.993908	6277.1	85.605591	74.693717	475.111738		.416457
M09	210090P15_G	NOCALL	D.Low Probability	1.722712	.230616	5515.6	3.808892	1.571925	555.783108		.970067
M10	201322P9_G	G	A.Conservative	1.799736	.99315	6445.3	26.375766	26.273736	474.522414		.376794
M10	201694P4_G	G	A.Conservative	1.153387	.997404	5337.5	94.479151	79.53953	520.26521		.376794
M10	208825P7_G	G	A.Conservative	2.957606	.997718	7129.7	26.560276	29.432423	397.224739		.376794
M10	209189P2_G	G	A.Conservative	1.802019	.997318	6277.1	73.741947	71.591003	463.458185		.376794
M10	210090P15_G	NOCALL	D.Low Probability	1.04695	.986965	5515.6	13.526654	6.122375	544.265807		.830403
M11	201322P9_G	G	A.Conservative	1.609705	.994552	6445.3	24.226617	26.391357	536.607405		.379648
M11	201694P4_G	G	A.Conservative	1.48834	.998568	5337.5	107.67212	100.413165	552.919669		.379648
M11	208825P7_G	G	A.Conservative	2.387203	.996995	7129.7	32.239514	38.733982	476.233664		.379648
M11	209189P2_G	G	A.Conservative	1.614424	.995497	6277.1	90.878468	96.677735	522.794885		.379648
M11	210090P15_G	NOCALL	D.Low Probability	.881057	.97628	5515.6	17.454891	6.546708	579.707797		.902429
M12	201322P9_G	G	A.Conservative	-.421544	.993481	6445.3	19.2776	27.54124	568.607451		.370671
M12	201694P4_G	G	A.Conservative	-.372599	.996899	5337.5	83.168066	101.74402	570.96334		.370671
M12	208825P7_G	G	A.Conservative	.511994	.997639	7129.7	24.205729	37.8556	533.462947		.370671
M12	209189P2_G	G	A.Conservative	-.417522	.997312	6277.1	66.974573	93.531828	552.409238		.370671
M12	210090P15_G	NOCALL	D.Low Probability	-.174422	.195594	5515.6	3.390187	1.357141	588.357319		.897288
M13	201322P9_G	G	A.Conservative	1.409711	.993765	6445.3	18.946556	30.064805	571.304819		.357342
M13	201694P4_G	G	A.Conservative	1.40105	.99857	5337.5	62.995334	86.629776	598.539281		.357342
M13	208825P7_G	G	A.Conservative	1.420232	.997242	7129.7	29.246435	50.405795	614.42932		.357342
M13	209189P2_G	G	A.Conservative	1.410888	.995166	6277.1	56.8509	88.335082	557.144252		.357342
M13	210090P15_G	NOCALL	D.Low Probability	.86158	.979062	5515.6	14.985986	7.495501	594.344392		.805222
M14	201322P9_G	G	A.Conservative	1.541749	.987076	6445.3	19.839216	16.968075	506.577987		.425962
M14	201694P4_G	G	A.Conservative	1.397927	.99588	5337.5	98.058837	70.675959	535.112195		.425962
M14	208825P7_G	G	A.Conservative	2.995296	.994104	7129.7	26.18977	24.969633	439.916338		.425962
M14	209189P2_G	G	A.Conservative	1.554748	.992944	6277.1	77.809005	64.827796	487.992631		.425962
M14	210090P15_G	NOCALL	D.Low Probability	1.152197	.069149	5515.6	1.377407	.590748	561.871679		.895264
M15	201322P9_G	G	A.Conservative	1.454626	.995007	6445.3	17.920879	18.743224	530.853561		.392958
M15	201694P4_G	G	A.Conservative	1.441667	.995904	5337.5	83.006854	73.172782	570.600684		.392958
M15	208825P7_G	G	A.Conservative	1.92022	.99578	7129.7	22.993233	26.723575	489.691186		.392958
M15	209189P2_G	G	A.Conservative	1.460719	.993463	6277.1	68.009666	69.306843	517.584756		.392958
M15	210090P15_G	NOCALL	D.Low Probability	.985593	.416616	5515.6	6.124486	2.640616	585.470875		.870488
M16	201322P9_G	G	A.Conservative	1.573724	.993931	6445.3	31.514117	34.456836	598.931452		.37222
M16	201694P4_G	G	A.Conservative	1.495404	.997119	5337.5	98.667523	91.813858	601.395961		.37222
M16	208825P7_G	G	A.Conservative	2.276478	.997334	7129.7	33.050234	39.982437	511.826944		.37222
M16	209189P2_G	G	A.Conservative	1.572324	.996358	6277.1	99.324664	105.964885	583.389295		.37222
M16	210090P15_G	NOCALL	D.Low Probability	1.286677	.984422	5515.6	19.066035	8.489608	608.736379		.852605
M17	201322P9_G	G	A.Conservative	1.156143	.989398	6445.3	21.125195	20.67928	519.922052		.393228
M17	201694P4_G	G	A.Conservative	1.041097	.997373	5337.5	93.067628	77.525528	534.539769		.393228
M17	208825P7_G	G	A.Conservative	2.446508	.995821	7129.7	29.612911	32.121528	477.727304		.393228
M17	209189P2_G	G	A.Conservative	1.149324	.994933	6277.1	87.158787	83.234659	506.64457		.393228
M17	210090P15_G	NOCALL	D.Low Probability	.957851	.33081	5515.6	5.549541	2.116379	571.822949		.949444
M18	201322P9_G	G	A.Conservative	.065003	.993859	6445.3	21.377337	21.439582	510.98627		.381685
M18	201694P4_G	G	A.Conservative	.182717	.997847	5337.5	84.335221	71.541857	516.941393		.381685
M18	208825P7_G	G	A.Conservative	.668374	.995913	7129.7	22.470411	25.04394	456.00552		.381685
M18	209189P2_G	G	A.Conservative	.071541	.997071	6277.1	66.307799	64.822719	497.265917		.381685
M18	210090P15_G	NOCALL	D.Low Probability	-.327649	.985418	5515.6	25.786503	9.777637	566.158775		.85823
M19	201322P9_G	G	A.Conservative	1.009088	.994694	6445.3	10.364901	12.114326	469.384788		.364826
M19	201694P4_G	G	A.Conservative	1.215748	.997146	5337.5	36.605933	35.639631	493.111531		.364826
M19	208825P7_G	G	A.Conservative	.686429	.998164	7129.7	10.67465	13.923809	446.820798		.364826
M19	209189P2_G	G	A.Conservative	1.013994	.99687	6277.1	29.24132	33.258193	454.939546		.364826
M19	210090P15_G	NOCALL	I.Bad Spectrum	0	0	0	0	0	0		0
M20	201322P9_G	G	A.Conservative	1.643288	.994091	6445.3	19.37748	21.933202	511.157035		.392771
M20	201694P4_G	G	A.Conservative	1.609014	.997508	5337.5	80.422834	77.306015	552.529677		.392771
M20	208825P7_G	G	A.Conservative	1.695742	.994576	7129.7	21.341419	26.687832	459.136342		.392771
M20	209189P2_G	G	A.Conservative	1.651867	.995034	6277.1	58.971547	65.130586	494.093218		.392771
M20	210090P15_G	NOCALL	D.Low Probability	.918543	.869573	5515.6	12.354162	5.316508	587.925165		.864422
M21	201322P9_G	G	A.Conservative	1.995555	.993306	6445.3	25.643278	25.146918	547.251173		.405719
M21	201694P4_G	G	A.Conservative	1.960556	.997438	5337.5	99.052814	81.657299	568.727663		.405719
M21	208825P7_G	G	A.Conservative	2.707938	.996429	7129.7	33.153446	36.20311	450.505806		.405719
M21	209189P2_G	G	A.Conservative	1.996771	.99615	6277.1	90.874338	86.805197	531.357649		.405719
M21	210090P15_G	NOCALL	D.Low Probability	1.821719	.253163	5515.6	4.155251	1.698594	552.960107		.895492
M22	201322P9_G	G	A.Conservative	2.039143	.997703	6445.3	13.732494	14.565637	475.068432		.423591
M22	201694P4_G	G	A.Conservative	1.726895	.997323	5337.5	39.467727	35.043931	545.67698		.423591
M22	208825P7_G	G	A.Conservative	1.874774	.998228	7129.7	16.562736	24.878122	439.336534		.423591
M22	209189P2_G	G	A.Conservative	2.041529	.997996	6277.1	25.861219	26.716069	462.013709		.423591
M22	210090P15_G	NOCALL	D.Low Probability	1.35306	.601673	5515.6	8.741378	3.729245	579.368645		.920647
M23	201322P9_G	G	A.Conservative	1.758154	.993327	6445.3	14.340816	15.920812	538.378542		.420297
M23	201694P4_G	G	A.Conservative	1.364247	.997168	5337.5	52.354367	48.423575	577.829313		.420297
M23	208825P7_G	G	A.Conservative	1.999969	.994925	7129.7	13.173968	16.275492	494.628259		.420297
M23	209189P2_G	G	A.Conservative	1.658895	.995453	6277.1	28.552222	30.858731	533.375219		.420297
M23	210090P15_G	NOCALL	D.Low Probability	.896365	.362938	5515.6	5.527897	2.29215	614.291502		.900928
M24	201322P9_G	G	A.Conservative	.142723	.99446	6445.3	8.956948	10.910782	543.158633		.326865
M24	201694P4_G	NOCALL	D.Low Probability	-.359347	.994252	5337.5	25.193715	11.085813	598.490136		.784973
M24	208825P7_G	G	A.Conservative	-.038437	.850508	7129.7	12.980996	8.540972	436.018076		.65393
M24	209189P2_G	G	A.Conservative	.005799	.998167	6277.1	11.730946	13.921304	568.398795		.326865
M24	210090P15_G	NOCALL	D.Low Probability	-.399478	.765769	5515.6	10.294204	4.661666	557.318112		.784973
N01	201322P9_G	G	A.Conservative	3.048745	.993471	6445.3	21.751873	18.472706	387.846778		.414883
N01	201694P4_G	G	A.Conservative	1.682408	.995218	5337.5	71.02706	50.727063	452.493883		.414883
N01	208825P7_G	G	A.Conservative	4.926116	.997124	7129.7	24.125448	22.877192	363.483745		.414883
N01	209189P2_G	G	A.Conservative	3.025182	.997252	6277.1	56.241833	46.512099	379.447715		.414883
N01	210090P15_G	NOCALL	D.Low Probability	1.140111	.267626	5515.6	4.903865	1.804253	502.335861		.94549
N02	201322P9_G	G	A.Conservative	4.558699	.994797	6445.3	16.289297	15.483931	428.578418		.433365
N02	201694P4_G	G	A.Conservative	3.174928	.994417	5337.5	48.216265	39.191244	473.602159		.433365
N02	208825P7_G	G	A.Conservative	5.670918	.998235	7129.7	19.42016	20.371812	387.671803		.433365
N02	209189P2_G	G	A.Conservative	4.532261	.994133	6277.1	43.131928	40.026312	420.723401		.433365
N02	210090P15_G	NOCALL	D.Low Probability	1.838621	.523221	5515.6	8.624151	3.274344	546.361139		.99632
N03	201322P9_G	G	A.Conservative	1.597712	.994786	6445.3	18.361627	18.916522	554.12164		.368496
N03	201694P4_G	G	A.Conservative	1.161318	.995066	5337.5	74.689928	65.007589	563.507676		.368496
N03	208825P7_G	G	A.Conservative	1.997056	.997842	7129.7	23.440126	26.856981	543.328919		.368496
N03	209189P2_G	G	A.Conservative	1.584094	.997256	6277.1	62.724623	62.977854	544.837025		.368496
N03	210090P15_G	NOCALL	D.Low Probability	.750108	.170491	5515.6	2.870118	1.151661	600.295477		.882557
N04	201322P9_G	G	A.Conservative	2.12393	.996883	6445.3	15.801857	22.773379	619.894306		.346492
N04	201694P4_G	G	A.Conservative	1.943043	.997037	5337.5	45.441511	56.776013	567.589551		.346492
N04	208825P7_G	G	A.Conservative	2.992064	.998482	7129.7	24.128332	37.938286	557.786317		.346492
N04	209189P2_G	G	A.Conservative	2.122105	.99811	6277.1	45.321685	63.932535	601.340081		.346492
N04	210090P15_G	NOCALL	I.Bad Spectrum	0	0	0	0	0	0		0
N05	201322P9_G	G	A.Conservative	1.382353	.996002	6445.3	21.357298	24.731108	548.510525		.373976
N05	201694P4_G	G	A.Conservative	.820647	.996984	5337.5	70.5969	69.247963	572.85685		.373976
N05	208825P7_G	G	A.Conservative	1.859073	.995036	7129.7	24.758109	31.737353	540.792048		.373976
N05	209189P2_G	G	A.Conservative	1.400356	.993021	6277.1	62.409619	70.476302	532.51725		.373976
N05	210090P15_G	NOCALL	D.Low Probability	.467383	.991961	5515.6	37.299303	15.776767	571.23507		.82437
N06	201322P9_G	G	A.Conservative	1.975166	.992936	6445.3	24.503216	23.11321	481.634167		.396361
N06	201694P4_G	G	A.Conservative	1.289331	.99773	5337.5	92.5532	73.870668	501.05036		.396361
N06	208825P7_G	G	A.Conservative	3.181235	.995796	7129.7	29.80687	31.262138	439.223761		.396361
N06	209189P2_G	G	A.Conservative	1.978016	.994811	6277.1	77.791709	71.525669	467.507251		.396361
N06	210090P15_G	NOCALL	D.Low Probability	.384177	.839558	5515.6	14.366553	5.204058	552.907384		.939378
N07	201322P9_G	G	A.Conservative	1.91982	.99493	6445.3	18.992772	23.322882	505.648988		.405946
N07	201694P4_G	G	A.Conservative	1.573735	.99823	5337.5	75.778718	78.315394	539.70845		.405946
N07	208825P7_G	G	A.Conservative	2.857164	.997394	7129.7	23.927538	32.477423	453.50011		.405946
N07	209189P2_G	G	A.Conservative	1.933749	.996881	6277.1	64.119672	76.775893	494.242102		.405946
N07	210090P15_G	NOCALL	D.Low Probability	1.277181	.154387	5515.6	2.530585	1.062932	555.082753		.937562
N08	201322P9_G	G	A.Conservative	1.719582	.994848	6445.3	18.693101	26.089346	569.912804		.371898
N08	201694P4_G	G	A.Conservative	1.475896	.997563	5337.5	78.961718	93.262748	603.059435		.371898
N08	208825P7_G	G	A.Conservative	2.588472	.999	7129.7	25.564423	39.284188	492.500037		.371898
N08	209189P2_G	G	A.Conservative	1.725697	.995996	6277.1	62.193331	84.714094	554.124497		.371898
N08	210090P15_G	NOCALL	D.Low Probability	.845491	.987275	5515.6	14.089832	6.413218	635.557281		.809475
N09	201322P9_G	G	A.Conservative	3.038943	.995753	6445.3	17.872895	17.464493	513.817052		.431742
N09	201694P4_G	G	A.Conservative	3.488275	.998227	5337.5	75.361941	61.299686	569.080497		.431742
N09	208825P7_G	G	A.Conservative	2.813213	.992994	7129.7	24.184981	26.391153	447.458335		.431742
N09	209189P2_G	G	A.Conservative	3.041394	.996667	6277.1	46.942592	44.631139	499.727109		.431742
N09	210090P15_G	NOCALL	I.Bad Spectrum	0	0	0	0	0	0		0
N10	201322P9_G	G	A.Conservative	.862086	.994768	6445.3	21.589078	23.822323	555.730348		.330977
N10	201694P4_G	G	A.Conservative	.564859	.997111	5337.5	87.015296	81.113726	587.545274		.330977
N10	208825P7_G	G	A.Conservative	2.126342	.997964	7129.7	22.446854	27.575814	525.056128		.330977
N10	209189P2_G	G	A.Conservative	.86707	.99746	6277.1	63.103972	67.854347	541.396669		.330977
N10	210090P15_G	NOCALL	D.Low Probability	.667133	.991334	5515.6	25.301181	9.662598	603.989086		.860785
N11	201322P9_G	G	A.Conservative	1.480687	.994476	6445.3	23.733371	22.699361	532.194634		.443087
N11	201694P4_G	G	A.Conservative	1.153614	.995263	5337.5	102.178169	82.809531	558.490441		.443087
N11	208825P7_G	G	A.Conservative	2.509716	.995966	7129.7	32.135357	34.041624	487.951714		.443087
N11	209189P2_G	G	A.Conservative	1.491402	.994779	6277.1	78.118009	72.858163	517.95718		.443087
N11	210090P15_G	NOCALL	D.Low Probability	.657852	.986422	5515.6	24.073719	9.413492	580.812518		.973704
N12	201322P9_G	G	A.Conservative	.285644	.99408	6445.3	22.033118	21.969052	580.524595		.397943
N12	201694P4_G	G	A.Conservative	.55786	.998509	5337.5	87.92542	73.554101	603.864243		.397943
N12	208825P7_G	G	A.Conservative	.603723	.997224	7129.7	33.154736	36.842064	536.471691		.397943
N12	209189P2_G	G	A.Conservative	.291889	.997948	6277.1	76.520126	74.287667	565.633723		.397943
N12	210090P15_G	NOCALL	D.Low Probability	.048166	.33902	5515.6	5.788214	2.158362	590.405693		.929853
N13	201322P9_G	G	A.Conservative	1.641761	.995878	6445.3	22.41192	20.595612	464.750354		.409162
N13	201694P4_G	G	A.Conservative	1.594926	.996106	5337.5	72.395983	56.156294	530.686645		.409162
N13	208825P7_G	G	A.Conservative	2.070912	.995972	7129.7	27.450798	28.073573	435.290618		.409162
N13	209189P2_G	G	A.Conservative	1.649743	.997869	6277.1	63.015593	56.428713	452.864148		.409162
N13	210090P15_G	NOCALL	D.Low Probability	.780006	.213109	5515.6	3.33532	1.417634	593.481517		.88723
N14	201322P9_G	G	A.Conservative	1.710222	.994161	6445.3	18.754618	22.460583	562.631968		.374864
N14	201694P4_G	G	A.Conservative	1.281584	.997179	5337.5	64.711451	66.01859	579.180889		.374864
N14	208825P7_G	G	A.Conservative	2.994047	.998672	7129.7	23.389204	30.903725	491.887176		.374864
N14	209189P2_G	G	A.Conservative	1.709329	.996375	6277.1	62.22525	72.74588	548.81045		.374864
N14	210090P15_G	NOCALL	D.Low Probability	1.489256	.988508	5515.6	55.612835	20.631216	564.05007		.974541
N15	201322P9_G	G	A.Conservative	1.416397	.996833	6445.3	18.073076	24.181807	550.094793		.360588
N15	201694P4_G	G	A.Conservative	1.192391	.995827	5337.5	67.140852	77.677557	553.411827		.360588
N15	208825P7_G	G	A.Conservative	2.649817	.997807	7129.7	18.071309	26.435173	473.782872		.360588
N15	209189P2_G	G	A.Conservative	1.419713	.997163	6277.1	59.680992	78.11347	536.287262		.360588
N15	210090P15_G	NOCALL	D.Low Probability	.964144	.492725	5515.6	6.530073	3.13691	582.739877		.840887
N16	201322P9_G	G	A.Conservative	1.409941	.996046	6445.3	16.400114	17.677597	539.078115		.342839
N16	201694P4_G	G	A.Conservative	1.110104	.997127	5337.5	66.89594	60.475218	563.555621		.342839
N16	208825P7_G	G	A.Conservative	2.610555	.998033	7129.7	17.323057	20.851268	466.759724		.342839
N16	209189P2_G	G	A.Conservative	1.414016	.996445	6277.1	55.583069	58.320138	524.427349		.342839
N16	210090P15_G	G	A.Conservative	1.095614	.99439	5515.6	17.226875	16.02028	593.192687		.342839
N17	201322P9_G	G	A.Conservative	2.1968	.993387	6445.3	27.584658	26.882357	544.298796		.399618
N17	201694P4_G	G	A.Conservative	1.943957	.996664	5337.5	109.818345	90.653317	555.635771		.399618
N17	208825P7_G	G	A.Conservative	2.910143	.996893	7129.7	33.618181	36.375641	520.378894		.399618
N17	209189P2_G	G	A.Conservative	2.202565	.995322	6277.1	89.594637	85.130539	530.300311		.399618
N17	210090P15_G	NOCALL	D.Low Probability	1.316368	.157625	5515.6	2.517579	1.095129	569.886539		.886415
N18	201322P9_G	G	A.Conservative	-.364466	.992902	6445.3	18.843312	20.101022	536.499277		.366078
N18	201694P4_G	G	A.Conservative	-.375286	.997713	5337.5	85.033726	77.151545	529.57984		.366078
N18	208825P7_G	G	A.Conservative	.383852	.997463	7129.7	24.76374	29.264932	509.95216		.366078
N18	209189P2_G	G	A.Conservative	-.361173	.995852	6277.1	67.765679	70.520835	520.666994		.366078
N18	210090P15_G	NOCALL	D.Low Probability	-.942845	.989191	5515.6	30.710841	13.107683	554.507457		.827355
N19	201322P9_G	G	A.Conservative	1.048958	.992615	6445.3	14.840161	18.048938	631.061676		.379886
N19	201694P4_G	G	A.Conservative	1.299577	.998197	5337.5	67.197663	69.766548	629.643022		.379886
N19	208825P7_G	G	A.Conservative	1.419848	.996736	7129.7	20.249063	27.119403	525.31339		.379886
N19	209189P2_G	G	A.Conservative	1.051967	.998093	6277.1	50.480188	59.954254	611.700689		.379886
N19	210090P15_G	NOCALL	D.Low Probability	1.048076	.538322	5515.6	8.199435	3.343768	600.987857		.890769
N20	201322P9_G	G	A.Conservative	1.827696	.992504	6445.3	30.23732	28.280642	557.688489		.395772
N20	201694P4_G	G	A.Conservative	2.186754	.997425	5337.5	101.258599	79.786477	583.365619		.395772
N20	208825P7_G	G	A.Conservative	2.101728	.99786	7129.7	33.512656	34.929324	545.285433		.395772
N20	209189P2_G	G	A.Conservative	1.831101	.994966	6277.1	80.217297	73.085427	544.13252		.395772
N20	210090P15_G	NOCALL	D.Low Probability	1.81862	.990771	5515.6	40.990566	14.955998	569.305628		.999599
N21	201322P9_G	G	A.Conservative	1.781326	.995653	6445.3	23.819608	27.27972	539.744634		.344038
N21	201694P4_G	G	A.Conservative	1.510346	.996986	5337.5	82.67699	80.595932	525.771497		.344038
N21	208825P7_G	G	A.Conservative	3.007608	.996979	7129.7	27.261155	34.573963	456.46673		.344038
N21	209189P2_G	G	A.Conservative	1.785785	.99611	6277.1	75.794566	84.692447	524.519362		.344038
N21	210090P15_G	NOCALL	D.Low Probability	1.110324	.713825	5515.6	9.671489	4.420863	591.978055		.805789
N22	201322P9_G	G	A.Conservative	1.015864	.995524	6445.3	7.937936	10.39785	566.612293		.342524
N22	201694P4_G	NOCALL	D.Low Probability	.245723	.993606	5337.5	32.917765	15.01322	597.378304		.834613
N22	208825P7_G	G	C.Aggressive	3.146154	.992372	7129.7	10.955337	6.385184	328.220338		.834613
N22	209189P2_G	G	A.Conservative	.807398	.99749	6277.1	16.426803	21.001965	579.028669		.342524
N22	210090P15_G	NOCALL	D.Low Probability	.373284	.623136	5515.6	8.154301	3.810208	571.346817		.834613
N23	201322P9_G	G	A.Conservative	.977146	.995089	6445.3	26.513756	29.139056	544.586585		.362821
N23	201694P4_G	G	A.Conservative	.947007	.99777	5337.5	68.498698	63.325412	552.301942		.362821
N23	208825P7_G	G	A.Conservative	1.471276	.995222	7129.7	26.320706	32.19961	480.107703		.362821
N23	209189P2_G	G	A.Conservative	.928807	.996435	6277.1	44.898196	48.069124	542.005505		.362821
N23	210090P15_G	NOCALL	D.Low Probability	.756499	.162957	5515.6	2.473273	1.115201	584.405308		.847463
N24	201322P9_G	NOCALL	I.Bad Spectrum	0	0	0	0	0	0		0
N24	201694P4_G	NOCALL	I.Bad Spectrum	0	0	0	0	0	0		0
N24	208825P7_G	NOCALL	I.Bad Spectrum	0	0	0	0	0	0		0
N24	209189P2_G	NOCALL	I.Bad Spectrum	0	0	0	0	0	0		0
N24	210090P15_G	NOCALL	I.Bad Spectrum	0	0	0	0	0	0		0
O01	201322P9_G	NOCALL	I.Bad Spectrum	0	0	0	0	0	0		0
O01	201694P4_G	NOCALL	I.Bad Spectrum	0	0	0	0	0	0		0
O01	208825P7_G	NOCALL	I.Bad Spectrum	0	0	0	0	0	0		0
O01	209189P2_G	NOCALL	I.Bad Spectrum	0	0	0	0	0	0		0
O01	210090P15_G	NOCALL	I.Bad Spectrum	0	0	0	0	0	0		0
O02	201322P9_G	NOCALL	I.Bad Spectrum	0	0	0	0	0	0		0
O02	201694P4_G	NOCALL	I.Bad Spectrum	0	0	0	0	0	0		0
O02	208825P7_G	NOCALL	I.Bad Spectrum	0	0	0	0	0	0		0
O02	209189P2_G	NOCALL	I.Bad Spectrum	0	0	0	0	0	0		0
O02	210090P15_G	NOCALL	I.Bad Spectrum	0	0	0	0	0	0		0
O03	201322P9_G	G	A.Conservative	2.106616	.992795	6445.3	24.434317	22.532338	499.878674		.407009
O03	201694P4_G	G	A.Conservative	2.1372	.997168	5337.5	72.141796	56.345099	534.356863		.407009
O03	208825P7_G	G	A.Conservative	2.285605	.99742	7129.7	31.926453	32.714191	441.340038		.407009
O03	209189P2_G	G	A.Conservative	2.127213	.997491	6277.1	63.943508	57.483972	484.622592		.407009
O03	210090P15_G	NOCALL	D.Low Probability	1.92807	.261559	5515.6	4.403769	1.738963	543.528692		.928697
O04	201322P9_G	G	A.Conservative	2.466861	.991371	6445.3	22.299363	22.135469	497.128043		.396381
O04	201694P4_G	G	A.Conservative	2.151812	.995595	5337.5	68.581389	57.957323	528.085386		.396381
O04	208825P7_G	G	A.Conservative	3.488	.997798	7129.7	23.232537	25.532801	475.315602		.396381
O04	209189P2_G	G	A.Conservative	2.480756	.995388	6277.1	63.43528	61.428853	485.333665		.396381
O04	210090P15_G	NOCALL	D.Low Probability	1.333086	.475399	5515.6	7.319534	2.978655	588.872738		.952444
O05	201322P9_G	G	A.Conservative	1.624894	.992188	6445.3	25.486013	22.977952	539.658201		.436104
O05	201694P4_G	G	A.Conservative	1.822612	.997974	5337.5	89.251379	68.382505	567.1181		.436104
O05	208825P7_G	G	A.Conservative	2.525473	.997177	7129.7	36.28593	36.252309	465.226921		.436104
O05	209189P2_G	G	A.Conservative	1.630007	.996315	6277.1	84.890524	74.657461	526.705353		.436104
O05	210090P15_G	NOCALL	D.Low Probability	1.259997	.994522	5515.6	38.796029	16.917069	593.79502		.969543
O06	201322P9_G	G	A.Conservative	.118116	.99603	6445.3	26.095006	27.027064	558.348511		.400391
O06	201694P4_G	G	A.Conservative	-.097498	.998304	5337.5	88.508343	76.707258	589.486303		.400391
O06	208825P7_G	G	A.Conservative	.569214	.997685	7129.7	28.920968	33.389818	578.872422		.400391
O06	209189P2_G	G	A.Conservative	.126934	.994791	6277.1	72.358192	72.965662	542.784026		.400391
O06	210090P15_G	NOCALL	D.Low Probability	-.573877	.194667	5515.6	3.404358	1.298838	589.451425		.874182
O07	201322P9_G	G	A.Conservative	.302697	.994403	6445.3	26.697687	29.825992	605.148279		.347143
O07	201694P4_G	G	A.Conservative	.302195	.997121	5337.5	88.248892	83.722744	599.866955		.347143
O07	208825P7_G	G	A.Conservative	1.266081	.997977	7129.7	28.523687	35.334374	601.913226		.347143
O07	209189P2_G	G	A.Conservative	.305857	.998323	6277.1	79.360296	86.458015	589.814201		.347143
O07	210090P15_G	NOCALL	D.Low Probability	.240704	.982553	5515.6	16.323801	6.550447	565.83111		.918305
O08	201322P9_G	G	A.Conservative	2.065739	.993169	6445.3	25.980442	28.233205	457.643		.371506
O08	201694P4_G	G	A.Conservative	1.482016	.997256	5337.5	85.396821	77.375335	457.527635		.371506
O08	208825P7_G	G	A.Conservative	3.587521	.998173	7129.7	27.979153	33.980979	445.139335		.371506
O08	209189P2_G	G	A.Conservative	2.071108	.995871	6277.1	75.477474	79.813008	445.857157		.371506
O08	210090P15_G	NOCALL	D.Low Probability	1.09642	.969958	5515.6	15.550256	5.977783	526.706292		.927137
O09	201322P9_G	G	A.Conservative	1.204068	.997969	6445.3	18.276647	21.285362	591.497206		.397397
O09	201694P4_G	G	A.Conservative	1.15783	.997187	5337.5	59.635408	59.496345	582.63802		.397397
O09	208825P7_G	G	A.Conservative	1.183245	.997388	7129.7	23.047486	29.508735	529.48436		.397397
O09	209189P2_G	G	A.Conservative	1.206808	.997129	6277.1	60.023189	68.295383	577.322996		.397397
O09	210090P15_G	NOCALL	I.Bad Spectrum	0	0	0	0	0	0		0
O10	201322P9_G	G	A.Conservative	.63815	.991482	6445.3	16.116432	19.008861	504.408668		.353465
O10	201694P4_G	G	A.Conservative	.427509	.994172	5337.5	56.284089	56.147493	544.368884		.353465
O10	208825P7_G	G	A.Conservative	1.405112	.99483	7129.7	17.815611	23.303717	479.023421		.353465
O10	209189P2_G	G	A.Conservative	.654208	.992085	6277.1	44.724397	51.432835	491.816356		.353465
O10	210090P15_G	NOCALL	D.Low Probability	.524565	.416105	5515.6	5.419172	2.656146	562.88891		.779415
O11	201322P9_G	G	A.Conservative	2.527666	.99205	6445.3	20.179883	21.46316	469.248588		.387624
O11	201694P4_G	G	A.Conservative	1.903726	.99544	5337.5	75.17096	67.482516	486.58128		.387624
O11	208825P7_G	G	A.Conservative	3.554678	.997726	7129.7	25.919219	30.609473	423.898221		.387624
O11	209189P2_G	G	A.Conservative	2.528111	.994414	6277.1	66.934928	69.381333	458.107712		.387624
O11	210090P15_G	NOCALL	D.Low Probability	1.027438	.354211	5515.6	5.622774	2.273155	561.176845		.915347
O12	201322P9_G	G	A.Conservative	1.08059	.920544	6445.3	6.486125	9.256238	595.73193		.397228
O12	201694P4_G	G	A.Conservative	1.180235	.997789	5337.5	17.410592	21.223837	559.721167		.397228
O12	208825P7_G	G	A.Conservative	1.725987	.989871	7129.7	6.06158	9.923177	471.495969		.397228
O12	209189P2_G	G	A.Conservative	1.080138	.99669	6277.1	13.124155	18.30864	577.32272		.397228
O12	210090P15_G	NOCALL	I.Bad Spectrum	0	0	0	0	0	0		0
O13	201322P9_G	G	A.Conservative	.766259	.995548	6445.3	18.734512	22.181654	582.500409		.386335
O13	201694P4_G	G	A.Conservative	.678707	.998638	5337.5	78.541917	79.787915	595.659644		.386335
O13	208825P7_G	G	A.Conservative	1.24776	.999436	7129.7	24.107662	31.365487	562.637879		.386335
O13	209189P2_G	G	A.Conservative	.774566	.997135	6277.1	69.288238	80.163681	567.683084		.386335
O13	210090P15_G	NOCALL	D.Low Probability	.582153	.99407	5515.6	49.861797	18.419318	591.738465		.893619
O14	201322P9_G	G	A.Conservative	2.202243	.994372	6445.3	21.308079	23.1253	521.633373		.395392
O14	201694P4_G	G	A.Conservative	1.978014	.998362	5337.5	97.498521	89.848495	510.750033		.395392
O14	208825P7_G	G	A.Conservative	3.075659	.996004	7129.7	32.314267	38.798414	492.883345		.395392
O14	209189P2_G	G	A.Conservative	2.200638	.995463	6277.1	87.466851	92.611055	507.979441		.395392
O14	210090P15_G	NOCALL	D.Low Probability	1.273302	.10124	5515.6	2.10772	.785972	544.991694		.890558
O15	201322P9_G	G	A.Conservative	.972029	.995927	6445.3	17.276816	20.731264	618.583502		.362479
O15	201694P4_G	G	A.Conservative	1.13653	.998659	5337.5	71.641183	73.796326	605.435037		.362479
O15	208825P7_G	G	A.Conservative	2.077489	.99863	7129.7	19.698721	26.008582	558.702953		.362479
O15	209189P2_G	G	A.Conservative	.981629	.998232	6277.1	64.57662	75.709943	602.698111		.362479
O15	210090P15_G	G	A.Conservative	.695638	.99426	5515.6	54.248381	26.253793	607.305729		.756883
O16	201322P9_G	G	A.Conservative	1.746134	.994751	6445.3	24.93167	27.537752	534.706284		.34224
O16	201694P4_G	G	A.Conservative	1.323257	.99556	5337.5	96.440271	89.975784	544.274683		.34224
O16	208825P7_G	G	A.Conservative	2.838621	.996201	7129.7	28.617492	35.160695	473.277996		.34224
O16	209189P2_G	G	A.Conservative	1.750502	.997252	6277.1	81.806144	88.057527	521.547939		.34224
O16	210090P15_G	NOCALL	D.Low Probability	.887051	.978674	5515.6	17.393032	10.633664	577.571936		.797303
O17	201322P9_G	NOCALL	I.Bad Spectrum	0	0	0	0	0	0		0
O17	201694P4_G	NOCALL	I.Bad Spectrum	0	0	0	0	0	0		0
O17	208825P7_G	NOCALL	I.Bad Spectrum	0	0	0	0	0	0		0
O17	209189P2_G	NOCALL	I.Bad Spectrum	0	0	0	0	0	0		0
O17	210090P15_G	NOCALL	I.Bad Spectrum	0	0	0	0	0	0		0
O18	201322P9_G	NOCALL	I.Bad Spectrum	0	0	0	0	0	0		0
O18	201694P4_G	NOCALL	I.Bad Spectrum	0	0	0	0	0	0		0
O18	208825P7_G	NOCALL	I.Bad Spectrum	0	0	0	0	0	0		0
O18	209189P2_G	NOCALL	I.Bad Spectrum	0	0	0	0	0	0		0
O18	210090P15_G	NOCALL	I.Bad Spectrum	0	0	0	0	0	0		0
O19	201322P9_G	G	A.Conservative	1.569933	.994539	6445.3	17.699145	18.419755	471.871275		.369979
O19	201694P4_G	G	A.Conservative	1.067968	.997414	5337.5	79.443526	69.230455	534.056321		.369979
O19	208825P7_G	G	A.Conservative	3.045549	.999063	7129.7	18.88174	21.942674	425.886596		.369979
O19	209189P2_G	G	A.Conservative	1.582864	.99585	6277.1	57.008113	57.756227	460.130342		.369979
O19	210090P15_G	G	A.Conservative	.760459	.991875	5515.6	41.690557	20.019902	522.829346		.733854
O20	201322P9_G	G	A.Conservative	2.374457	.994691	6445.3	29.136117	38.066792	462.684329		.39953
O20	201694P4_G	G	A.Conservative	1.75759	.993441	5337.5	93.103405	104.071519	484.932917		.39953
O20	208825P7_G	G	A.Conservative	2.624184	.995066	7129.7	28.853006	41.29482	460.506347		.39953
O20	209189P2_G	G	A.Conservative	2.379056	.99552	6277.1	71.248252	90.965466	450.041182		.39953
O20	210090P15_G	NOCALL	D.Low Probability	.972603	.9896	5515.6	28.964242	12.423013	564.833475		.858216
O21	201322P9_G	G	A.Conservative	1.507398	.996508	6445.3	25.219179	25.165969	570.530987		.379928
O21	201694P4_G	G	A.Conservative	1.428717	.996888	5337.5	91.992375	77.192224	590.05186		.379928
O21	208825P7_G	G	A.Conservative	2.040314	.996119	7129.7	34.083344	37.912577	524.085869		.379928
O21	209189P2_G	G	A.Conservative	1.51461	.997621	6277.1	81.769252	79.460066	556.082493		.379928
O21	210090P15_G	NOCALL	D.Low Probability	1.384446	.291365	5515.6	4.773118	1.923551	588.999466		.866055
O22	201322P9_G	G	A.Conservative	.925333	.992746	6445.3	22.66459	18.924156	572.766174		.390238
O22	201694P4_G	G	A.Conservative	.779611	.997647	5337.5	89.673393	62.365278	567.52375		.390238
O22	208825P7_G	G	A.Conservative	1.918439	.997943	7129.7	28.689391	26.918821	499.316064		.390238
O22	209189P2_G	G	A.Conservative	.941446	.995904	6277.1	74.668918	60.621151	555.492874		.390238
O22	210090P15_G	NOCALL	D.Low Probability	.593262	.213762	5515.6	3.007645	1.472177	575.260054		.96099
O23	201322P9_G	NOCALL	I.Bad Spectrum	0	0	0	0	0	0		0
O23	201694P4_G	NOCALL	I.Bad Spectrum	0	0	0	0	0	0		0
O23	208825P7_G	NOCALL	I.Bad Spectrum	0	0	0	0	0	0		0
O23	209189P2_G	NOCALL	I.Bad Spectrum	0	0	0	0	0	0		0
O23	210090P15_G	NOCALL	I.Bad Spectrum	0	0	0	0	0	0		0
O24	201322P9_G	NOCALL	I.Bad Spectrum	0	0	0	0	0	0		0
O24	201694P4_G	NOCALL	I.Bad Spectrum	0	0	0	0	0	0		0
O24	208825P7_G	NOCALL	I.Bad Spectrum	0	0	0	0	0	0		0
O24	209189P2_G	NOCALL	I.Bad Spectrum	0	0	0	0	0	0		0
O24	210090P15_G	NOCALL	I.Bad Spectrum	0	0	0	0	0	0		0
P01	201322P9_G	NOCALL	I.Bad Spectrum	0	0	0	0	0	0		0
P01	201694P4_G	NOCALL	I.Bad Spectrum	0	0	0	0	0	0		0
P01	208825P7_G	NOCALL	I.Bad Spectrum	0	0	0	0	0	0		0
P01	209189P2_G	NOCALL	I.Bad Spectrum	0	0	0	0	0	0		0
P01	210090P15_G	NOCALL	I.Bad Spectrum	0	0	0	0	0	0		0
P02	201322P9_G	NOCALL	I.Bad Spectrum	0	0	0	0	0	0		0
P02	201694P4_G	NOCALL	I.Bad Spectrum	0	0	0	0	0	0		0
P02	208825P7_G	NOCALL	I.Bad Spectrum	0	0	0	0	0	0		0
P02	209189P2_G	NOCALL	I.Bad Spectrum	0	0	0	0	0	0		0
P02	210090P15_G	NOCALL	I.Bad Spectrum	0	0	0	0	0	0		0
P03	201322P9_G	G	A.Conservative	.863962	.997119	6445.3	20.58811	24.25352	613.422182		.372232
P03	201694P4_G	G	A.Conservative	.891131	.997691	5337.5	65.371734	66.290628	621.000496		.372232
P03	208825P7_G	G	A.Conservative	.920246	.997794	7129.7	23.159845	29.968337	579.475263		.372232
P03	209189P2_G	G	A.Conservative	.889464	.997385	6277.1	57.225226	65.892898	598.094124		.372232
P03	210090P15_G	NOCALL	D.Low Probability	.213856	.994205	5515.6	42.889074	20.569297	642.047953		.840996
P04	201322P9_G	G	A.Conservative	.536809	.99554	6445.3	22.97675	22.573319	586.457687		.386049
P04	201694P4_G	G	A.Conservative	.538502	.996066	5337.5	74.278211	61.769236	563.921415		.386049
P04	208825P7_G	G	A.Conservative	1.456585	.996806	7129.7	24.857298	27.135123	518.619296		.386049
P04	209189P2_G	G	A.Conservative	.53901	.997619	6277.1	58.109743	55.652708	570.68453		.386049
P04	210090P15_G	NOCALL	D.Low Probability	.054065	.398848	5515.6	5.834916	2.557527	575.758864		.917554
P05	201322P9_G	G	A.Conservative	1.672903	.993673	6445.3	18.786915	18.235885	548.946269		.43836
P05	201694P4_G	G	A.Conservative	1.559605	.996285	5337.5	69.75759	58.127236	601.489443		.43836
P05	208825P7_G	G	A.Conservative	2.566104	.998124	7129.7	32.144124	34.342762	510.361322		.43836
P05	209189P2_G	G	A.Conservative	1.734486	.997634	6277.1	65.287575	61.914967	538.399021		.43836
P05	210090P15_G	NOCALL	D.Low Probability	.620849	.79978	5515.6	14.869383	4.883079	595.069125		1.097614
P06	201322P9_G	G	A.Conservative	1.039005	.995371	6445.3	23.577169	21.974104	472.3784		.420845
P06	201694P4_G	G	A.Conservative	.416727	.997011	5337.5	100.724278	79.854712	520.097911		.420845
P06	208825P7_G	G	A.Conservative	1.923394	.997561	7129.7	29.151762	30.099525	439.125147		.420845
P06	209189P2_G	G	A.Conservative	1.074433	.996955	6277.1	75.02226	68.213247	460.852994		.420845
P06	210090P15_G	NOCALL	D.Low Probability	-.238826	.230524	5515.6	4.632725	1.56693	564.725118		1.001175
P07	201322P9_G	G	A.Conservative	1.015249	.99226	6445.3	27.391136	26.052673	556.336618		.408
P07	201694P4_G	G	A.Conservative	1.017421	.997923	5337.5	101.19605	80.731036	598.427946		.408
P07	208825P7_G	G	A.Conservative	1.506277	.997564	7129.7	31.982342	33.93055	494.96215		.408
P07	209189P2_G	G	A.Conservative	1.017476	.9965	6277.1	69.414379	64.286693	542.289438		.408
P07	210090P15_G	NOCALL	D.Low Probability	.941931	.282428	5515.6	5.043585	1.869802	593.575791		.984555
P08	201322P9_G	G	A.Conservative	.707693	.997404	6445.3	29.511408	31.819027	645.73497		.380776
P08	201694P4_G	G	A.Conservative	1.062146	.997504	5337.5	97.266248	88.142421	655.852902		.380776
P08	208825P7_G	G	A.Conservative	.601193	.997252	7129.7	34.142061	40.954764	606.724176		.380776
P08	209189P2_G	G	A.Conservative	.719385	.997576	6277.1	72.327534	75.967286	626.656896		.380776
P08	210090P15_G	NOCALL	D.Low Probability	.94657	.992843	5515.6	35.80764	14.910546	628.390013		.894591
P09	201322P9_G	G	A.Conservative	1.599062	.9972	6445.3	14.211134	16.867061	505.601506		.344517
P09	201694P4_G	G	A.Conservative	1.325032	.997848	5337.5	62.358824	62.739266	543.218511		.344517
P09	208825P7_G	G	A.Conservative	3.169442	.998753	7129.7	19.015406	25.0199	448.934494		.344517
P09	209189P2_G	G	A.Conservative	1.631528	.995386	6277.1	48.291433	55.897332	499.19497		.344517
P09	210090P15_G	NOCALL	D.Low Probability	.780518	.196662	5515.6	2.886511	1.350305	576.45695		.819246
P10	201322P9_G	G	A.Conservative	1.398817	.996578	6445.3	23.373746	22.730388	541.390506		.424398
P10	201694P4_G	G	A.Conservative	1.399214	.998462	5337.5	81.527409	65.869555	568.666884		.424398
P10	208825P7_G	G	A.Conservative	1.607191	.99729	7129.7	24.492728	26.637565	526.467646		.424398
P10	209189P2_G	G	A.Conservative	1.410245	.995511	6277.1	61.543488	58.205123	526.534861		.424398
P10	210090P15_G	NOCALL	D.Low Probability	.91192	.234106	5515.6	2.797178	1.572357	552.547206		.688807
P11	201322P9_G	NOCALL	I.Bad Spectrum	0	0	0	0	0	0		0
P11	201694P4_G	NOCALL	I.Bad Spectrum	0	0	0	0	0	0		0
P11	208825P7_G	NOCALL	I.Bad Spectrum	0	0	0	0	0	0		0
P11	209189P2_G	NOCALL	I.Bad Spectrum	0	0	0	0	0	0		0
P11	210090P15_G	NOCALL	I.Bad Spectrum	0	0	0	0	0	0		0
P12	201322P9_G	NOCALL	I.Bad Spectrum	0	0	0	0	0	0		0
P12	201694P4_G	NOCALL	I.Bad Spectrum	0	0	0	0	0	0		0
P12	208825P7_G	NOCALL	I.Bad Spectrum	0	0	0	0	0	0		0
P12	209189P2_G	NOCALL	I.Bad Spectrum	0	0	0	0	0	0		0
P12	210090P15_G	NOCALL	I.Bad Spectrum	0	0	0	0	0	0		0
P13	201322P9_G	G	A.Conservative	.480727	.996204	6445.3	23.994042	28.584602	579.344626		.3563
P13	201694P4_G	G	A.Conservative	.537395	.998121	5337.5	95.145481	97.419359	629.818174		.3563
P13	208825P7_G	G	A.Conservative	.867807	.996026	7129.7	26.595679	34.856261	520.011299		.3563
P13	209189P2_G	G	A.Conservative	.485645	.997238	6277.1	71.843903	83.621255	563.591853		.3563
P13	210090P15_G	NOCALL	D.Low Probability	.619411	.383528	5515.6	5.807389	2.447262	598.491911		.923646
P14	201322P9_G	G	A.Conservative	.675108	.994633	6445.3	23.237605	32.86466	578.397584		.372843
P14	201694P4_G	G	A.Conservative	.591104	.99733	5337.5	88.236097	106.060076	602.710974		.372843
P14	208825P7_G	G	A.Conservative	1.127122	.994546	7129.7	24.888765	38.662031	526.658285		.372843
P14	209189P2_G	G	A.Conservative	.677613	.997517	6277.1	65.785478	90.85875	562.515486		.372843
P14	210090P15_G	NOCALL	D.Low Probability	.418058	.992032	5515.6	31.368687	15.507755	595.875429		.812938
P15	201322P9_G	G	A.Conservative	1.253701	.98028	6445.3	9.004523	9.872893	463.69999		.345871
P15	201694P4_G	G	A.Conservative	.904999	.996457	5337.5	40.031386	37.084373	497.94979		.345871
P15	208825P7_G	G	A.Conservative	2.037303	.993492	7129.7	11.08635	13.517718	424.462336		.345871
P15	209189P2_G	G	A.Conservative	1.280897	.994537	6277.1	33.574233	35.871801	451.69579		.345871
P15	210090P15_G	NOCALL	I.Bad Spectrum	0	0	0	0	0	0		0
P16	201322P9_G	G	B.Moderate	1.262043	.950077	6445.3	10.903936	7.633309	518.002736		.760459
P16	201694P4_G	G	A.Conservative	.578615	.994811	5337.5	8.198974	11.117238	568.664655		.311763
P16	208825P7_G	G	A.Conservative	.061923	.917767	7129.7	4.523566	9.218204	543.568297		.424791
P16	209189P2_G	G	A.Conservative	1.183126	.99426	6277.1	5.368706	12.132088	543.644932		.311763
P16	210090P15_G	NOCALL	I.Bad Spectrum	0	0	0	0	0	0		0
P17	201322P9_G	NOCALL	I.Bad Spectrum	0	0	0	0	0	0		0
P17	201694P4_G	NOCALL	I.Bad Spectrum	0	0	0	0	0	0		0
P17	208825P7_G	NOCALL	I.Bad Spectrum	0	0	0	0	0	0		0
P17	209189P2_G	NOCALL	I.Bad Spectrum	0	0	0	0	0	0		0
P17	210090P15_G	NOCALL	I.Bad Spectrum	0	0	0	0	0	0		0
P18	201322P9_G	NOCALL	I.Bad Spectrum	0	0	0	0	0	0		0
P18	201694P4_G	NOCALL	I.Bad Spectrum	0	0	0	0	0	0		0
P18	208825P7_G	NOCALL	I.Bad Spectrum	0	0	0	0	0	0		0
P18	209189P2_G	NOCALL	I.Bad Spectrum	0	0	0	0	0	0		0
P18	210090P15_G	NOCALL	I.Bad Spectrum	0	0	0	0	0	0		0
P19	201322P9_G	G	A.Conservative	.221668	.995481	6445.3	27.576665	27.937463	612.468994		.398147
P19	201694P4_G	G	A.Conservative	.075855	.998606	5337.5	71.393066	61.787858	619.466663		.398147
P19	208825P7_G	G	A.Conservative	.439217	.997023	7129.7	30.75946	34.41557	511.921959		.398147
P19	209189P2_G	G	A.Conservative	.223908	.997487	6277.1	73.70388	72.882323	596.131313		.398147
P19	210090P15_G	NOCALL	D.Low Probability	-.108167	.324833	5515.6	5.389578	2.042725	624.72798		.952723
P20	201322P9_G	G	A.Conservative	1.708103	.995057	6445.3	23.145684	22.925276	524.612698		.428014
P20	201694P4_G	G	A.Conservative	1.311106	.995991	5337.5	88.338107	74.009124	546.685758		.428014
P20	208825P7_G	G	A.Conservative	2.287397	.997963	7129.7	25.928199	28.467378	448.069229		.428014
P20	209189P2_G	G	A.Conservative	1.714641	.996496	6277.1	66.564443	64.287153	511.153149		.428014
P20	210090P15_G	NOCALL	D.Low Probability	1.033116	.255052	5515.6	4.176518	1.653229	559.459487		.973076
P21	201322P9_G	G	A.Conservative	.621655	.993547	6445.3	16.743557	19.340676	618.732596		.36354
P21	201694P4_G	G	A.Conservative	1.101222	.998499	5337.5	45.01807	43.820548	628.192496		.36354
P21	208825P7_G	G	A.Conservative	1.902475	.997371	7129.7	21.46972	27.549828	482.131474		.36354
P21	209189P2_G	G	A.Conservative	.616466	.997781	6277.1	47.330821	53.281634	604.005845		.36354
P21	210090P15_G	NOCALL	D.Low Probability	.748436	.10285	5515.6	1.959303	.751958	604.454177		.994825
P22	201322P9_G	G	A.Conservative	.768721	.996577	6445.3	21.440275	25.299238	646.436519		.366807
P22	201694P4_G	G	A.Conservative	.613446	.997941	5337.5	86.877932	88.099606	665.146758		.366807
P22	208825P7_G	G	A.Conservative	.431528	.995317	7129.7	26.10661	33.86979	575.516336		.366807
P22	209189P2_G	G	A.Conservative	.778684	.998153	6277.1	66.938453	77.184926	628.517001		.366807
P22	210090P15_G	NOCALL	D.Low Probability	.265436	.704373	5515.6	9.530749	4.337093	613.595562		.850097
P23	201322P9_G	NOCALL	I.Bad Spectrum	0	0	0	0	0	0		0
P23	201694P4_G	NOCALL	I.Bad Spectrum	0	0	0	0	0	0		0
P23	208825P7_G	NOCALL	I.Bad Spectrum	0	0	0	0	0	0		0
P23	209189P2_G	NOCALL	I.Bad Spectrum	0	0	0	0	0	0		0
P23	210090P15_G	NOCALL	I.Bad Spectrum	0	0	0	0	0	0		0
P24	201322P9_G	NOCALL	I.Bad Spectrum	0	0	0	0	0	0		0
P24	201694P4_G	NOCALL	I.Bad Spectrum	0	0	0	0	0	0		0
P24	208825P7_G	NOCALL	I.Bad Spectrum	0	0	0	0	0	0		0
P24	209189P2_G	NOCALL	I.Bad Spectrum	0	0	0	0	0	0		0
P24	210090P15_G	NOCALL	I.Bad Spectrum	0	0	0	0	0	0		0
