# Supplementary material for: Gene expression-based screening for inhibitors of PDGFR signaling
Source: Genome Biol. 2008 Mar 1;9(3):R47. doi: 10.1186/gb-2008-9-3-r47 (PMC2397499; doi:10.1186/gb-2008-9-3-r47)
Supplement: Additional data file 1 — Primary screen data. [file gb-2008-9-3-r47-S1.zip › Primary_Screen_Data/ScreenData/ScreenLOPAC1/PLATE28040.1_0731.DTL]

Sequenom db=biomass genotype results details	Plate=28040, ExpNo=1	TimeStamp=0731	filename=PLATE28040.1_0731.DTL
well_position	assay_id	genotype_id	Call_Status_LU.description	max_shift	Call.score	Picked_Peaks.mass	Picked_Peaks.height	Picked_Peaks.snr	Picked_Peaks.resolution	Picked_Peaks.integral	Spectra.noise_std_dev
A01	201322P9_G	G	A.Conservative	-.295614	.996424	6445.3	22.52701	12.43651	589.176802		.689854
A01	201694P4_G	G	A.Conservative	-.69908	.995314	5337.5	15.515499	12.687453	447.799892		.419174
A01	208825P7_G	G	A.Conservative	-.357511	.998045	7129.7	11.787236	12.483132	578.039032		.689854
A01	209189P2_G	G	A.Conservative	-.829724	.996088	6277.1	13.699338	13.837233	494.441187		.419174
A01	210090P15_G	G	A.Conservative	-.579288	.886575	5515.6	19.612512	8.966082	538.311352		.689854
A02	201322P9_G	G	A.Conservative	2.017927	.998895	6445.3	64.097205	39.175929	647.977616		.679892
A02	201694P4_G	G	A.Conservative	2.024909	.995865	5337.5	27.202648	13.027156	505.519064		.679892
A02	208825P7_G	G	A.Conservative	2.265583	.998991	7129.7	27.637928	20.132795	701.74935		.679892
A02	209189P2_G	G	A.Conservative	2.133097	.996714	6277.1	26.474076	15.622861	640.393165		.679892
A02	210090P15_G	NOCALL	D.Low Probability	1.70277	.553934	5515.6	10.243	3.399308	506.500531		1.0398
A03	201322P9_G	G	A.Conservative	-5.276139	.996508	6445.3	6.695315	11.276803	652.865759		.248309
A03	201694P4_G	G	A.Conservative	-5.224442	.997659	5337.5	16.044738	21.810338	503.774541		.248309
A03	208825P7_G	G	A.Conservative	-4.307925	.871878	7129.7	2.456771	8.742263	681.596618		.248309
A03	209189P2_G	G	A.Conservative	-5.231478	.995988	6277.1	14.810634	24.176817	634.105402		.248309
A03	210090P15_G	NOCALL	D.Low Probability	-2.087583	.521043	5515.6	7.682263	3.290759	514.433578		.783231
A04	201322P9_G	G	A.Conservative	.477149	.995962	6445.3	23.235684	12.73285	559.885195		.60793
A04	201694P4_G	G	A.Conservative	.649502	.993734	5337.5	25.405833	11.179764	447.964502		.60793
A04	208825P7_G	G	A.Conservative	.491031	.996786	7129.7	7.767446	11.045684	507.208784		.60793
A04	209189P2_G	G	A.Conservative	.512191	.998441	6277.1	37.070481	19.658394	540.056102		.60793
A04	210090P15_G	NOCALL	D.Low Probability	.482544	.676154	5515.6	13.404597	4.1122	452.063629		1.009306
A05	201322P9_G	G	A.Conservative	1.040239	.998774	6445.3	10.951463	10.162206	637.008028		.436998
A05	201694P4_G	G	A.Conservative	1.30471	.998771	5337.5	23.355609	17.18499	516.005745		.436998
A05	208825P7_G	G	A.Conservative	.633031	.858549	7129.7	11.28733	8.638871	482.061126		.95055
A05	209189P2_G	G	A.Conservative	1.022139	.997552	6277.1	21.35267	19.157334	618.948081		.436998
A05	210090P15_G	NOCALL	D.Low Probability	.443653	.892611	5515.6	17.308665	5.458596	519.454053		1.09871
A06	201322P9_G	G	A.Conservative	-.620728	.996342	6445.3	33.044605	24.888372	691.064464		.412395
A06	201694P4_G	G	A.Conservative	-.736832	.995221	5337.5	73.568845	44.885233	514.979108		.412395
A06	208825P7_G	G	A.Conservative	-.573066	.997612	7129.7	12.551141	20.422448	641.568193		.412395
A06	209189P2_G	G	A.Conservative	-.615971	.996781	6277.1	70.041221	51.10092	672.093887		.412395
A06	210090P15_G	NOCALL	D.Low Probability	-1.845928	.986107	5515.6	31.503395	9.802657	540.904781		1.003061
A07	201322P9_G	G	A.Conservative	1.735544	.997844	6445.3	23.208282	16.308034	601.918502		.435192
A07	201694P4_G	G	A.Conservative	1.163824	.998727	5337.5	41.33654	23.814715	469.69902		.435192
A07	208825P7_G	G	A.Conservative	2.174814	.907658	7129.7	10.770431	9.109374	645.584942		.435192
A07	209189P2_G	G	A.Conservative	1.747622	.996188	6277.1	37.768256	25.744355	585.60115		.435192
A07	210090P15_G	G	B.Moderate	1.769938	.912354	5515.6	18.574156	7.366453	522.790083		.660758
A08	201322P9_G	G	A.Conservative	-.473052	.997955	6445.3	30.058981	31.23354	715.04822		.345599
A08	201694P4_G	G	A.Conservative	-.98013	.997499	5337.5	45.881291	37.583728	563.715612		.345599
A08	208825P7_G	G	A.Conservative	-.432457	.998561	7129.7	14.42937	28.773316	732.631579		.345599
A08	209189P2_G	G	A.Conservative	-.470622	.999059	6277.1	73.883263	74.133538	695.019425		.345599
A08	210090P15_G	NOCALL	D.Low Probability	-1.532682	.989996	5515.6	29.170893	9.117354	596.90089		.863434
A09	201322P9_G	G	A.Conservative	-4.07896	.997292	6445.3	17.039248	15.269752	640.431435		.426691
A09	201694P4_G	G	A.Conservative	-6.525568	.993409	5337.5	19.599661	19.687655	533.596022		.248379
A09	208825P7_G	G	A.Conservative	-3.28406	.988847	7129.7	4.862049	9.894529	518.800056		.426691
A09	209189P2_G	G	A.Conservative	-5.908317	.996078	6277.1	11.197136	13.313072	599.78364		.248379
A09	210090P15_G	NOCALL	D.Low Probability	-2.793227	.742499	5515.6	11.154669	4.680346	421.261065		.705871
A10	201322P9_G	G	A.Conservative	-2.711866	.999094	6445.3	16.498375	19.409403	566.811419		.319086
A10	201694P4_G	G	A.Conservative	-3.041947	.99631	5337.5	34.498464	34.012034	466.266956		.319086
A10	208825P7_G	G	A.Conservative	-1.728138	.999578	7129.7	6.623781	15.123797	607.846597		.319086
A10	209189P2_G	G	A.Conservative	-2.697037	.993159	6277.1	35.820604	41.028331	543.338065		.319086
A10	210090P15_G	G	A.Conservative	-3.061252	.996824	5515.6	11.965199	12.13762	478.756435		.319086
A11	201322P9_G	G	A.Conservative	-1.031432	.99797	6445.3	21.812043	21.040815	628.774587		.399594
A11	201694P4_G	G	A.Conservative	-1.848841	.995205	5337.5	21.923097	16.6132	516.432672		.399594
A11	208825P7_G	G	A.Conservative	-.783466	.998402	7129.7	10.875835	17.049179	606.378639		.399594
A11	209189P2_G	G	A.Conservative	-1.028425	.994594	6277.1	30.538305	28.442858	610.270353		.399594
A11	210090P15_G	G	A.Conservative	-1.853231	.996546	5515.6	19.63166	15.49017	534.178977		.399594
A12	201322P9_G	G	A.Conservative	.624361	.997162	6445.3	67.984544	34.951979	553.855011		.48508
A12	201694P4_G	G	A.Conservative	.388251	.996707	5337.5	110.299449	46.313965	417.770895		.48508
A12	208825P7_G	G	A.Conservative	1.193348	.998172	7129.7	25.083664	15.879445	573.128646		.48508
A12	209189P2_G	G	A.Conservative	.631884	.996708	6277.1	113.237148	56.418423	539.66541		.48508
A12	210090P15_G	NOCALL	D.Low Probability	-1.581781	.16014	5515.6	5.580624	1.185301	499.337387		1.257871
A13	201322P9_G	G	A.Conservative	-1.82298	.994001	6445.3	11.848888	10.503893	585.398335		.342035
A13	201694P4_G	G	A.Conservative	-2.107549	.99791	5337.5	29.611265	21.321629	500.487037		.342035
A13	208825P7_G	G	A.Conservative	.905348	.998143	7129.7	16.40441	11.802183	520.227829		.630186
A13	209189P2_G	G	A.Conservative	-1.821465	.998124	6277.1	26.708406	22.942017	567.084733		.342035
A13	210090P15_G	G	A.Conservative	.324435	.983122	5515.6	28.095609	10.681009	448.576155		.630186
A14	201322P9_G	G	A.Conservative	-1.216397	.998347	6445.3	11.339757	15.675298	596.917158		.296365
A14	201694P4_G	G	A.Conservative	-1.603305	.998352	5337.5	27.487804	31.657963	511.946933		.296365
A14	208825P7_G	G	A.Conservative	-.918339	.997179	7129.7	5.082594	11.184731	583.4746		.296365
A14	209189P2_G	G	A.Conservative	-1.224682	.996934	6277.1	27.067823	36.411513	581.518767		.296365
A14	210090P15_G	NOCALL	D.Low Probability	-1.932484	.201717	5515.6	3.701614	1.392839	492.187714		.82194
A15	201322P9_G	G	A.Conservative	1.221952	.998937	6445.3	34.28658	21.124552	616.184474		.536371
A15	201694P4_G	G	A.Conservative	1.093365	.996852	5337.5	82.195272	41.320654	462.921231		.536371
A15	208825P7_G	G	A.Conservative	.872683	.998519	7129.7	16.27038	18.126054	587.095438		.536371
A15	209189P2_G	G	A.Conservative	1.220135	.998928	6277.1	74.521557	44.526358	598.274939		.536371
A15	210090P15_G	G	A.Conservative	1.101804	.993266	5515.6	28.283714	14.694797	481.632837		.536371
A16	201322P9_G	G	A.Conservative	.905558	.999077	6445.3	33.887031	18.024637	623.415493		.667325
A16	201694P4_G	G	A.Conservative	.754575	.997751	5337.5	55.129989	23.428369	489.180714		.667325
A16	208825P7_G	G	A.Conservative	.354939	.996571	7129.7	12.353552	11.534333	596.236092		.667325
A16	209189P2_G	G	A.Conservative	.90445	.996217	6277.1	53.184281	27.363778	608.060139		.667325
A16	210090P15_G	NOCALL	D.Low Probability	.554193	.817823	5515.6	17.108896	4.985612	502.714867		.99504
A17	201322P9_G	G	A.Conservative	-.36419	.998553	6445.3	33.006563	30.493872	673.591307		.396315
A17	201694P4_G	G	A.Conservative	-.72633	.999426	5337.5	52.353834	37.970186	570.856283		.396315
A17	208825P7_G	G	A.Conservative	-.173295	.99897	7129.7	13.76545	15.658644	678.517679		.396315
A17	209189P2_G	G	A.Conservative	-.367669	.996385	6277.1	56.063943	49.983914	655.631547		.396315
A17	210090P15_G	NOCALL	D.Low Probability	-.649773	.992321	5515.6	36.350017	10.246244	554.059335		1.073273
A18	201322P9_G	G	A.Conservative	-.128699	.998849	6445.3	50.075962	18.635031	629.079916		.825159
A18	201694P4_G	G	A.Conservative	-.535881	.99741	5337.5	102.026799	31.507588	538.318484		.825159
A18	208825P7_G	G	A.Conservative	-.140772	.997976	7129.7	20.804093	18.245399	614.709969		.825159
A18	209189P2_G	G	A.Conservative	-.118632	.995314	6277.1	97.418943	35.231192	611.959107		.825159
A18	210090P15_G	NOCALL	D.Low Probability	-1.246061	.286984	5515.6	21.877655	1.832303	548.457801		2.762604
A19	201322P9_G	G	A.Conservative	1.825695	.998921	6445.3	18.13161	12.136711	662.410324		.59973
A19	201694P4_G	G	A.Conservative	2.454716	.999179	5337.5	33.756305	17.510974	531.532462		.59973
A19	208825P7_G	G	A.Conservative	1.53571	.908765	7129.7	7.787663	9.106162	727.081085		.59973
A19	209189P2_G	G	A.Conservative	1.817411	.998014	6277.1	29.49078	19.029138	643.093865		.59973
A19	210090P15_G	G	C.Aggressive	1.3543	.991088	5515.6	19.510439	5.985777	496.94428		1.09486
A20	201322P9_G	G	A.Conservative	-1.80729	.801653	6445.3	7.186014	8.066085	410.791864		.291929
A20	201694P4_G	G	A.Conservative	-2.865239	.99308	5337.5	18.083583	16.685025	424.358994		.291929
A20	208825P7_G	G	A.Conservative	.039402	.998797	7129.7	21.071234	20.220805	631.065089		.551264
A20	209189P2_G	G	A.Conservative	-1.800581	.992525	6277.1	13.480968	14.689233	398.341127		.291929
A20	210090P15_G	NOCALL	D.Low Probability	.554146	.981149	5515.6	45.190409	10.188195	430.967886		1.080188
A21	201322P9_G	G	A.Conservative	-.775804	.998588	6445.3	29.044291	18.741044	569.589058		.381787
A21	201694P4_G	G	A.Conservative	-1.217363	.997946	5337.5	70.038758	36.262661	446.315355		.381787
A21	208825P7_G	G	A.Conservative	-1.912822	.998453	7129.7	11.139732	22.673313	602.854351		.381787
A21	209189P2_G	G	A.Conservative	-.7447	.996648	6277.1	69.349129	43.267699	552.747728		.381787
A21	210090P15_G	NOCALL	D.Low Probability	-2.740156	.44606	5515.6	8.565093	2.926346	484.926282		.819821
A22	201322P9_G	G	A.Conservative	.312262	.996532	6445.3	28.095388	23.032544	591.804494		.40456
A22	201694P4_G	G	A.Conservative	-.290237	.99268	5337.5	34.21806	22.66622	456.913906		.40456
A22	208825P7_G	G	A.Conservative	.868352	.999496	7129.7	11.155191	19.602121	592.61572		.40456
A22	209189P2_G	G	A.Conservative	.34641	.994236	6277.1	43.336578	34.409077	566.007655		.40456
A22	210090P15_G	NOCALL	I.Bad Spectrum	0	0	0	0	0	0		0
A23	201322P9_G	G	A.Conservative	-1.688103	.998677	6445.3	34.33964	32.881155	649.152427		.369009
A23	201694P4_G	G	A.Conservative	-2.220156	.997765	5337.5	44.92366	35.432118	568.272431		.369009
A23	208825P7_G	G	A.Conservative	-1.728697	.998422	7129.7	17.434148	23.151981	775.723306		.369009
A23	209189P2_G	G	A.Conservative	-1.700793	.998331	6277.1	29.627209	27.551593	655.958381		.369009
A23	210090P15_G	NOCALL	D.Low Probability	-3.045142	.745848	5515.6	10.057354	4.56735	527.620588		.757589
A24	201322P9_G	G	A.Conservative	-1.287802	.926832	6445.3	18.282407	9.31638	632.508866		.848736
A24	201694P4_G	NOCALL	D.Low Probability	-1.258794	.861802	5337.5	22.235724	5.239713	516.50257		1.148371
A24	208825P7_G	NOCALL	I.Bad Spectrum	0	0	0	0	0	0		0
A24	209189P2_G	NOCALL	D.Low Probability	-.925975	.995934	6277.1	65.123379	18.173218	621.736597		1.148371
A24	210090P15_G	NOCALL	D.Low Probability	-1.333882	.396127	5515.6	10.115222	2.461566	508.061435		1.148371
B01	201322P9_G	G	A.Conservative	.242021	.957307	6445.3	9.627217	9.605092	683.898915		.417417
B01	201694P4_G	G	A.Conservative	.515938	.997775	5337.5	15.75796	12.449462	503.155567		.417417
B01	208825P7_G	G	A.Conservative	.102055	.992125	7129.7	5.18535	9.977979	523.732469		.417417
B01	209189P2_G	G	A.Conservative	.230394	.997641	6277.1	16.741965	18.594355	667.585524		.417417
B01	210090P15_G	NOCALL	D.Low Probability	.0511	.794575	5515.6	19.957259	4.868426	574.106114		1.106127
B02	201322P9_G	G	A.Conservative	2.759927	.997232	6445.3	59.76962	41.740589	615.125468		.438119
B02	201694P4_G	G	A.Conservative	1.775706	.991948	5337.5	29.074231	16.494283	542.787466		.438119
B02	208825P7_G	G	A.Conservative	3.65378	.998304	7129.7	23.631379	18.909421	643.327894		.438119
B02	209189P2_G	G	A.Conservative	2.713871	.99506	6277.1	50.57986	34.222293	637.057136		.438119
B02	210090P15_G	G	A.Conservative	1.782765	.994425	5515.6	17.932807	10.52001	538.52791		.438119
B03	201322P9_G	G	A.Conservative	3.304391	.998215	6445.3	26.610024	23.451345	660.84196		.361775
B03	201694P4_G	G	A.Conservative	2.678572	.998696	5337.5	42.991365	30.62671	577.864499		.361775
B03	208825P7_G	G	A.Conservative	3.809771	.993713	7129.7	11.488867	14.386964	576.195437		.361775
B03	209189P2_G	G	A.Conservative	3.305755	.996616	6277.1	48.657424	41.529513	642.567661		.361775
B03	210090P15_G	NOCALL	D.Low Probability	.944564	.377327	5515.6	8.866546	2.418432	559.616762		1.074297
B04	201322P9_G	G	A.Conservative	2.783083	.997546	6445.3	61.545933	36.590394	554.837856		.458053
B04	201694P4_G	NOCALL	D.Low Probability	1.132672	.993624	5337.5	53.382237	12.734995	516.991245		1.109782
B04	208825P7_G	G	A.Conservative	3.888383	.99781	7129.7	30.213961	21.190944	588.549785		.458053
B04	209189P2_G	G	A.Conservative	2.587789	.994584	6277.1	26.093613	15.052606	594.838174		.458053
B04	210090P15_G	G	A.Conservative	1.310143	.99185	5515.6	33.370725	15.141887	512.547686		.621102
B05	201322P9_G	G	A.Conservative	1.572598	.995306	6445.3	58.541503	39.561258	657.617669		.471871
B05	201694P4_G	G	A.Conservative	1.07528	.997859	5337.5	143.371177	79.419152	555.684414		.471871
B05	208825P7_G	G	A.Conservative	2.18614	.998256	7129.7	22.416171	17.144931	582.935295		.471871
B05	209189P2_G	G	A.Conservative	1.573154	.995959	6277.1	129.682275	85.032664	638.253702		.471871
B05	210090P15_G	G	A.Conservative	1.08601	.993659	5515.6	36.072954	20.632446	582.105268		.471871
B06	201322P9_G	G	A.Conservative	.339843	.998877	6445.3	46.413872	37.981169	669.684581		.449138
B06	201694P4_G	G	A.Conservative	-.090596	.995358	5337.5	98.625645	67.67377	566.313033		.449138
B06	208825P7_G	G	A.Conservative	.260866	.998252	7129.7	18.262118	18.105743	617.770512		.449138
B06	209189P2_G	G	A.Conservative	.341765	.997845	6277.1	87.611549	69.802017	649.396256		.449138
B06	210090P15_G	G	A.Conservative	-.09129	.993566	5515.6	27.2446	19.231769	582.554894		.449138
B07	201322P9_G	G	A.Conservative	1.024072	.996807	6445.3	57.383458	38.43114	679.24798		.431492
B07	201694P4_G	G	A.Conservative	.178704	.994093	5337.5	125.062577	69.765917	584.997042		.431492
B07	208825P7_G	G	A.Conservative	2.113945	.998346	7129.7	20.926713	18.889123	626.219892		.431492
B07	209189P2_G	G	A.Conservative	1.02563	.998167	6277.1	135.203555	88.032287	660.941876		.431492
B07	210090P15_G	NOCALL	D.Low Probability	-.156659	.986287	5515.6	65.97367	18.890596	595.344975		1.231154
B08	201322P9_G	G	A.Conservative	1.420733	.997937	6445.3	29.344481	28.640669	628.935197		.359308
B08	201694P4_G	G	A.Conservative	.739181	.996692	5337.5	66.638477	53.77461	528.76304		.359308
B08	208825P7_G	G	A.Conservative	2.711411	.998397	7129.7	14.326163	20.054989	649.988689		.359308
B08	209189P2_G	G	A.Conservative	1.423231	.997263	6277.1	56.979878	54.036737	611.416406		.359308
B08	210090P15_G	G	A.Conservative	.755301	.991154	5515.6	16.148898	13.438278	549.758899		.359308
B09	201322P9_G	G	A.Conservative	1.545786	.998588	6445.3	43.785049	34.357973	678.410656		.405378
B09	201694P4_G	G	A.Conservative	.897804	.990874	5337.5	100.024838	65.310542	571.52199		.405378
B09	208825P7_G	G	A.Conservative	2.333018	.998891	7129.7	19.925943	18.304715	659.679385		.405378
B09	209189P2_G	G	A.Conservative	1.545227	.997854	6277.1	88.022345	67.15396	659.618863		.405378
B09	210090P15_G	NOCALL	D.Low Probability	-.07066	.530714	5515.6	11.899424	3.320558	576.185177		1.03605
B10	201322P9_G	G	A.Conservative	.997791	.997588	6445.3	46.861452	27.628167	648.205087		.44153
B10	201694P4_G	G	A.Conservative	.325984	.997234	5337.5	127.02927	62.09492	557.037958		.44153
B10	208825P7_G	G	A.Conservative	1.567491	.997211	7129.7	19.979421	17.656844	570.106917		.44153
B10	209189P2_G	G	A.Conservative	.999114	.997855	6277.1	108.498665	62.138006	629.827475		.44153
B10	210090P15_G	G	A.Conservative	.336164	.997442	5515.6	61.385534	30.910908	575.546409		.44153
B11	201322P9_G	G	A.Conservative	-.15101	.998561	6445.3	41.076472	36.858601	711.059883		.368941
B11	201694P4_G	G	A.Conservative	-.391817	.999421	5337.5	89.479543	66.09105	623.04682		.368941
B11	208825P7_G	G	A.Conservative	-.277621	.999734	7129.7	18.692649	23.961051	722.917289		.368941
B11	209189P2_G	G	A.Conservative	-.150125	.997759	6277.1	77.008976	67.092312	691.881661		.368941
B11	210090P15_G	G	A.Conservative	-.390453	.995677	5515.6	20.674381	15.757074	644.04332		.368941
B12	201322P9_G	G	A.Conservative	-.548623	.998896	6445.3	37.096872	27.194397	648.153218		.384891
B12	201694P4_G	G	A.Conservative	-.929457	.995104	5337.5	68.933601	41.36549	574.685988		.384891
B12	208825P7_G	G	A.Conservative	-.20839	.997695	7129.7	17.324378	21.153762	623.436551		.384891
B12	209189P2_G	G	A.Conservative	-.546591	.99533	6277.1	58.976681	41.9293	629.859259		.384891
B12	210090P15_G	G	A.Conservative	-.937557	.99779	5515.6	30.700746	19.02134	594.263824		.384891
B13	201322P9_G	G	A.Conservative	2.013583	.996828	6445.3	50.989124	32.795147	628.37518		.448055
B13	201694P4_G	G	A.Conservative	1.34106	.994769	5337.5	136.436362	72.043145	533.620092		.448055
B13	208825P7_G	G	A.Conservative	3.15497	.998224	7129.7	20.27945	18.543646	615.091665		.448055
B13	209189P2_G	G	A.Conservative	2.013113	.996932	6277.1	116.381051	72.627368	609.067884		.448055
B13	210090P15_G	G	A.Conservative	1.346586	.990086	5515.6	35.585527	19.391683	552.819199		.448055
B14	201322P9_G	G	A.Conservative	2.024814	.995714	6445.3	45.327418	31.539268	628.240822		.443636
B14	201694P4_G	G	A.Conservative	1.337749	.99217	5337.5	117.61797	66.346315	545.138945		.443636
B14	208825P7_G	G	A.Conservative	3.046701	.997881	7129.7	16.359869	15.850953	634.828406		.443636
B14	209189P2_G	G	A.Conservative	2.022505	.999151	6277.1	102.231797	68.911685	611.928317		.443636
B14	210090P15_G	NOCALL	D.Low Probability	.488363	.782627	5515.6	22.976218	4.843609	596.084916		1.236629
B15	201322P9_G	G	A.Conservative	3.323908	.998726	6445.3	34.487267	26.975192	666.845267		.412517
B15	201694P4_G	G	A.Conservative	2.804543	.998272	5337.5	72.201442	46.150235	552.360238		.412517
B15	208825P7_G	G	A.Conservative	3.69641	.99552	7129.7	15.188998	13.46056	603.018502		.412517
B15	209189P2_G	G	A.Conservative	3.324284	.997371	6277.1	64.817889	49.173677	644.532405		.412517
B15	210090P15_G	G	A.Conservative	2.824087	.993243	5515.6	15.149973	10.004547	581.88544		.412517
B16	201322P9_G	G	A.Conservative	3.067261	.997637	6445.3	24.693669	22.967543	641.900759		.394278
B16	201694P4_G	G	A.Conservative	2.908746	.997343	5337.5	57.287512	42.416641	530.942321		.394278
B16	208825P7_G	G	A.Conservative	3.619325	.995167	7129.7	10.319376	11.263257	573.229527		.394278
B16	209189P2_G	G	A.Conservative	3.067979	.997352	6277.1	42.727187	38.427142	630.578673		.394278
B16	210090P15_G	G	A.Conservative	2.910183	.990186	5515.6	17.407837	13.385258	548.263134		.394278
B17	201322P9_G	G	A.Conservative	1.369658	.999181	6445.3	54.771696	39.610096	652.362229		.451611
B17	201694P4_G	G	A.Conservative	.781779	.996559	5337.5	125.154373	74.565208	560.388151		.451611
B17	208825P7_G	G	A.Conservative	1.736474	.997237	7129.7	22.878036	19.39279	646.401753		.451611
B17	209189P2_G	G	A.Conservative	1.368413	.998023	6277.1	113.945491	80.014036	632.64914		.451611
B17	210090P15_G	G	A.Conservative	.775638	.99837	5515.6	47.759738	29.35583	590.410347		.451611
B18	201322P9_G	G	A.Conservative	-1.53168	.997326	6445.3	48.747041	39.607017	661.879405		.4049
B18	201694P4_G	G	A.Conservative	-1.614201	.995744	5337.5	85.444181	57.275241	574.721381		.4049
B18	208825P7_G	G	A.Conservative	-1.011124	.99919	7129.7	21.173784	19.397068	667.769484		.4049
B18	209189P2_G	G	A.Conservative	-1.518505	.996213	6277.1	80.852933	63.801631	643.035605		.4049
B18	210090P15_G	G	A.Conservative	-1.624299	.993225	5515.6	31.944031	22.085897	602.354942		.4049
B19	201322P9_G	G	A.Conservative	2.748974	.997421	6445.3	25.906076	22.49115	621.461049		.405732
B19	201694P4_G	G	A.Conservative	2.047151	.99662	5337.5	53.153962	37.269603	561.024875		.405732
B19	208825P7_G	G	A.Conservative	3.214965	.997459	7129.7	14.590315	14.401204	696.173278		.405732
B19	209189P2_G	G	A.Conservative	2.747782	.997044	6277.1	42.017456	35.328879	602.847083		.405732
B19	210090P15_G	G	A.Conservative	2.049732	.992222	5515.6	16.091515	11.684159	584.259475		.405732
B20	201322P9_G	G	A.Conservative	2.43679	.997007	6445.3	51.016955	37.592739	637.385176		.4642
B20	201694P4_G	G	A.Conservative	1.595795	.996175	5337.5	143.461372	87.992293	573.951106		.4642
B20	208825P7_G	G	A.Conservative	3.271293	.997725	7129.7	18.841937	17.055235	615.619101		.4642
B20	209189P2_G	G	A.Conservative	2.439796	.998404	6277.1	114.61901	82.133368	621.144337		.4642
B20	210090P15_G	NOCALL	D.Low Probability	.57181	.991962	5515.6	95.077958	19.598082	570.067296		1.137152
B21	201322P9_G	G	A.Conservative	.344425	.996117	6445.3	45.26184	31.297151	670.734817		.398731
B21	201694P4_G	G	A.Conservative	-.287446	.997561	5337.5	82.104322	45.886112	562.192411		.398731
B21	208825P7_G	G	A.Conservative	1.390472	.99953	7129.7	17.827498	19.044017	696.430497		.398731
B21	209189P2_G	G	A.Conservative	.347507	.997043	6277.1	71.738849	48.02297	648.834415		.398731
B21	210090P15_G	NOCALL	D.Low Probability	-1.102466	.215298	5515.6	5.289225	1.4513	592.468179		1.035033
B22	201322P9_G	G	A.Conservative	.547756	.993947	6445.3	31.182844	22.425609	619.433681		.435032
B22	201694P4_G	G	A.Conservative	-.303832	.990771	5337.5	64.606933	38.063209	556.33941		.435032
B22	208825P7_G	G	A.Conservative	1.113594	.998134	7129.7	11.226576	15.840973	579.679532		.435032
B22	209189P2_G	G	A.Conservative	.587121	.993501	6277.1	76.712979	53.52306	615.020706		.435032
B22	210090P15_G	NOCALL	D.Low Probability	-.971624	.142664	5515.6	3.80698	.998003	556.898395		1.15375
B23	201322P9_G	G	A.Conservative	-1.419215	.998539	6445.3	38.297136	32.91037	650.251139		.367545
B23	201694P4_G	G	A.Conservative	-1.881862	.997907	5337.5	57.418324	40.346642	590.236111		.367545
B23	208825P7_G	G	A.Conservative	-1.180091	.998351	7129.7	14.766438	22.42725	736.756229		.367545
B23	209189P2_G	G	A.Conservative	-1.343626	.995384	6277.1	37.905759	31.589787	673.212357		.367545
B23	210090P15_G	NOCALL	D.Low Probability	-1.756311	.137588	5515.6	3.880371	.993024	596.771854		1.121738
B24	201322P9_G	G	A.Conservative	-3.183989	.878532	6445.3	14.949586	8.810998	655.156901		.567545
B24	201694P4_G	NOCALL	D.Low Probability	-2.959246	.86914	5337.5	19.429166	5.278299	541.727642		.978509
B24	208825P7_G	NOCALL	I.Bad Spectrum	0	0	0	0	0	0		0
B24	209189P2_G	NOCALL	D.Low Probability	-2.786575	.997234	6277.1	49.667939	16.580702	644.978934		.978509
B24	210090P15_G	NOCALL	D.Low Probability	-3.205795	.454025	5515.6	9.912046	2.802625	543.381823		.978509
C01	201322P9_G	G	A.Conservative	1.47497	.996756	6445.3	45.423516	29.781926	669.541396		.482011
C01	201694P4_G	G	A.Conservative	.794765	.998195	5337.5	99.136532	53.037723	583.004429		.482011
C01	208825P7_G	G	A.Conservative	2.162593	.998816	7129.7	18.400142	19.167433	674.159386		.482011
C01	209189P2_G	G	A.Conservative	1.477235	.997738	6277.1	91.73428	58.321219	649.782024		.482011
C01	210090P15_G	NOCALL	D.Low Probability	.578982	.242725	5515.6	6.963487	1.593549	612.696945		1.273341
C02	201322P9_G	G	A.Conservative	2.500388	.998029	6445.3	63.751574	50.798417	660.710327		.463729
C02	201694P4_G	G	A.Conservative	1.416133	.99291	5337.5	37.544322	24.85715	613.927503		.463729
C02	208825P7_G	G	A.Conservative	3.338264	.998688	7129.7	28.426652	25.386781	658.098109		.463729
C02	209189P2_G	G	A.Conservative	2.451891	.998648	6277.1	66.398147	51.449154	667.098546		.463729
C02	210090P15_G	NOCALL	D.Low Probability	1.155581	.195329	5515.6	5.359965	1.275297	596.742837		1.227264
C03	201322P9_G	G	A.Conservative	2.668502	.998413	6445.3	52.06914	33.0235	634.520412		.494901
C03	201694P4_G	G	A.Conservative	1.971749	.994212	5337.5	116.856963	60.704367	558.400089		.494901
C03	208825P7_G	G	A.Conservative	3.396163	.997286	7129.7	17.172111	19.498497	644.444937		.494901
C03	209189P2_G	G	A.Conservative	2.666579	.996523	6277.1	114.340714	70.352525	615.482527		.494901
C03	210090P15_G	G	A.Conservative	2.003512	.993842	5515.6	31.713368	17.011982	586.691233		.494901
C04	201322P9_G	G	A.Conservative	1.607971	.997293	6445.3	35.136071	22.930739	649.316021		.415089
C04	201694P4_G	G	A.Conservative	.805674	.995559	5337.5	86.485764	46.193275	595.306689		.415089
C04	208825P7_G	G	A.Conservative	2.654751	.998321	7129.7	11.671076	14.797428	560.080559		.415089
C04	209189P2_G	G	A.Conservative	1.60767	.995499	6277.1	75.482996	47.770335	632.486773		.415089
C04	210090P15_G	NOCALL	D.Low Probability	.545437	.990576	5515.6	46.459004	11.185959	611.540153		1.026908
C05	201322P9_G	G	A.Conservative	1.385418	.996183	6445.3	25.034016	21.366643	599.314756		.406112
C05	201694P4_G	G	A.Conservative	.451678	.99492	5337.5	66.568215	45.886231	575.17555		.406112
C05	208825P7_G	G	A.Conservative	1.655687	.996525	7129.7	9.77545	16.134683	588.491525		.406112
C05	209189P2_G	G	A.Conservative	1.396032	.998257	6277.1	52.911153	43.741662	581.77189		.406112
C05	210090P15_G	NOCALL	D.Low Probability	.440222	.986579	5515.6	32.505753	7.402523	574.755457		1.211423
C06	201322P9_G	G	A.Conservative	.050007	.997446	6445.3	41.595325	31.790024	672.343416		.472501
C06	201694P4_G	G	A.Conservative	-.284636	.9956	5337.5	133.347099	85.241823	554.865135		.472501
C06	208825P7_G	G	A.Conservative	.325908	.998563	7129.7	16.384433	13.994805	628.428639		.472501
C06	209189P2_G	G	A.Conservative	.057702	.9974	6277.1	118.177408	87.902289	653.411659		.472501
C06	210090P15_G	G	A.Conservative	-.575898	.993193	5515.6	97.334482	21.752978	580.155485		1.063378
C07	201322P9_G	G	A.Conservative	1.569867	.99897	6445.3	55.406439	36.937176	692.44		.431037
C07	201694P4_G	G	A.Conservative	.692409	.993753	5337.5	137.699098	75.900355	575.693577		.431037
C07	208825P7_G	G	A.Conservative	2.393277	.998331	7129.7	22.03067	18.047323	616.105357		.431037
C07	209189P2_G	G	A.Conservative	1.578011	.995979	6277.1	116.390775	75.357371	676.839648		.431037
C07	210090P15_G	NOCALL	D.Low Probability	.496896	.985741	5515.6	75.863497	17.112702	610.25863		1.276919
C08	201322P9_G	G	A.Conservative	2.413639	.997216	6445.3	56.446882	35.759619	661.816432		.469518
C08	201694P4_G	G	A.Conservative	1.724128	.99625	5337.5	137.319915	71.152614	577.447381		.469518
C08	208825P7_G	G	A.Conservative	3.566309	.99844	7129.7	20.06488	20.388592	615.339149		.469518
C08	209189P2_G	G	A.Conservative	2.414675	.997854	6277.1	125.051544	76.831291	643.273118		.469518
C08	210090P15_G	G	A.Conservative	1.724685	.996992	5515.6	51.392446	27.501505	595.580789		.469518
C09	201322P9_G	G	A.Conservative	2.691658	.996846	6445.3	48.670064	32.204673	656.709963		.46587
C09	201694P4_G	G	A.Conservative	1.997775	.994381	5337.5	118.114255	62.361118	575.857876		.46587
C09	208825P7_G	G	A.Conservative	3.891898	.995812	7129.7	19.510546	15.374846	583.231458		.46587
C09	209189P2_G	G	A.Conservative	2.695122	.996452	6277.1	110.308606	70.547083	639.546234		.46587
C09	210090P15_G	G	A.Conservative	2.014531	.994984	5515.6	32.457007	17.777464	599.914189		.46587
C10	201322P9_G	G	A.Conservative	1.359472	.996897	6445.3	51.885181	32.840565	663.438102		.444473
C10	201694P4_G	G	A.Conservative	.76975	.993862	5337.5	133.299784	67.800734	544.638247		.444473
C10	208825P7_G	G	A.Conservative	2.009181	.998227	7129.7	17.282084	17.295732	595.005204		.444473
C10	209189P2_G	G	A.Conservative	1.364004	.997221	6277.1	131.071063	80.255862	646.365344		.444473
C10	210090P15_G	NOCALL	D.Low Probability	.012983	.981157	5515.6	38.677457	7.165045	580.055187		1.173046
C11	201322P9_G	G	A.Conservative	.813237	.99527	6445.3	45.68165	29.384148	641.430443		.436818
C11	201694P4_G	G	A.Conservative	-.00125	.996919	5337.5	83.380977	43.214957	531.700267		.436818
C11	208825P7_G	G	A.Conservative	.919183	.997446	7129.7	16.968106	14.286259	588.104716		.436818
C11	209189P2_G	G	A.Conservative	.812822	.99618	6277.1	112.049767	69.751095	624.309945		.436818
C11	210090P15_G	NOCALL	D.Low Probability	-1.061999	.974736	5515.6	25.18724	6.944262	572.368345		1.037151
C12	201322P9_G	G	A.Conservative	-.239449	.997518	6445.3	35.08782	29.815377	639.53712		.382036
C12	201694P4_G	G	A.Conservative	-.3325	.995561	5337.5	80.713892	56.119996	550.104219		.382036
C12	208825P7_G	G	A.Conservative	-.202192	.997824	7129.7	13.774404	15.775943	615.848962		.382036
C12	209189P2_G	G	A.Conservative	-.23271	.995131	6277.1	70.073228	57.763285	623.415466		.382036
C12	210090P15_G	G	A.Conservative	-.364103	.997013	5515.6	30.166037	21.664696	567.765987		.382036
C13	201322P9_G	G	A.Conservative	1.785212	.999078	6445.3	34.374757	28.566733	662.554722		.396057
C13	201694P4_G	G	A.Conservative	.959991	.996798	5337.5	74.872174	50.292405	600.627396		.396057
C13	208825P7_G	G	A.Conservative	2.052093	.998632	7129.7	14.901879	14.097355	662.981839		.396057
C13	209189P2_G	G	A.Conservative	1.789164	.995905	6277.1	61.92762	49.846667	645.660771		.396057
C13	210090P15_G	G	A.Conservative	.967101	.995483	5515.6	15.422146	10.723854	625.523836		.396057
C14	201322P9_G	G	A.Conservative	2.768301	.997782	6445.3	25.332437	22.157221	651.279451		.369158
C14	201694P4_G	G	A.Conservative	2.155749	.995166	5337.5	70.230423	49.228548	562.56442		.369158
C14	208825P7_G	G	A.Conservative	4.330383	.998936	7129.7	8.635016	17.873145	562.417867		.369158
C14	209189P2_G	G	A.Conservative	2.778633	.996701	6277.1	55.361649	46.835242	641.525773		.369158
C14	210090P15_G	G	A.Conservative	2.161411	.992157	5515.6	19.974071	14.515295	593.389615		.369158
C15	201322P9_G	G	A.Conservative	2.168581	.998301	6445.3	59.480369	35.718809	643.432812		.447344
C15	201694P4_G	G	A.Conservative	1.289161	.996033	5337.5	142.663465	69.714611	554.660379		.447344
C15	208825P7_G	G	A.Conservative	3.061401	.997309	7129.7	24.607444	16.834209	612.902811		.447344
C15	209189P2_G	G	A.Conservative	2.166199	.998248	6277.1	116.046752	67.524927	626.043462		.447344
C15	210090P15_G	G	A.Conservative	1.29623	.995045	5515.6	37.996621	19.191663	581.461373		.447344
C16	201322P9_G	G	A.Conservative	1.54742	.995098	6445.3	43.356673	30.020989	621.634142		.444564
C16	201694P4_G	G	A.Conservative	.777507	.99376	5337.5	116.404916	64.791808	542.568695		.444564
C16	208825P7_G	G	A.Conservative	2.278292	.997646	7129.7	14.787331	14.065358	616.689037		.444564
C16	209189P2_G	G	A.Conservative	1.548043	.996999	6277.1	98.436006	65.954448	604.951705		.444564
C16	210090P15_G	NOCALL	D.Low Probability	.524156	.246153	5515.6	8.075123	1.633926	585.339357		1.282947
C17	201322P9_G	G	A.Conservative	.836157	.996405	6445.3	50.212804	35.419678	665.674469		.464061
C17	201694P4_G	G	A.Conservative	.415092	.993606	5337.5	118.656292	68.161129	561.462656		.464061
C17	208825P7_G	G	A.Conservative	1.546	.998577	7129.7	18.13101	15.827011	616.022731		.464061
C17	209189P2_G	G	A.Conservative	.846186	.997268	6277.1	104.644931	71.564291	649.212258		.464061
C17	210090P15_G	G	A.Conservative	.443127	.996411	5515.6	30.943661	18.376553	579.144076		.464061
C18	201322P9_G	G	A.Conservative	-.604238	.997002	6445.3	55.404053	31.016116	625.830319		.493414
C18	201694P4_G	G	A.Conservative	-.737643	.998121	5337.5	123.033577	56.836899	560.185579		.493414
C18	208825P7_G	G	A.Conservative	-.403354	.99808	7129.7	21.6115	18.924975	640.132119		.493414
C18	209189P2_G	G	A.Conservative	-.59301	.995584	6277.1	121.023205	65.776115	611.066434		.493414
C18	210090P15_G	G	A.Conservative	-.745142	.994965	5515.6	24.255644	11.552276	575.733969		.493414
C19	201322P9_G	G	A.Conservative	2.029151	.996899	6445.3	49.526209	31.953822	688.331825		.417999
C19	201694P4_G	G	A.Conservative	1.552474	.998697	5337.5	123.813032	64.880268	563.770871		.417999
C19	208825P7_G	G	A.Conservative	2.936104	.997497	7129.7	17.278639	16.304052	623.03402		.417999
C19	209189P2_G	G	A.Conservative	2.032094	.997443	6277.1	107.265269	67.040128	668.755127		.417999
C19	210090P15_G	NOCALL	D.Low Probability	1.101006	.382734	5515.6	12.051407	2.478525	567.180722		1.127975
C20	201322P9_G	G	A.Conservative	1.897689	.997912	6445.3	70.085697	41.59051	675.262849		.470876
C20	201694P4_G	G	A.Conservative	1.095019	.99871	5337.5	145.203921	70.157726	585.427412		.470876
C20	208825P7_G	G	A.Conservative	2.585889	.997809	7129.7	32.140154	21.706841	657.590113		.470876
C20	209189P2_G	G	A.Conservative	1.898415	.998083	6277.1	158.022967	90.878802	655.473198		.470876
C20	210090P15_G	NOCALL	D.Low Probability	.739991	.368694	5515.6	12.969506	2.356795	609.491288		1.362357
C21	201322P9_G	G	A.Conservative	.85109	.996411	6445.3	49.392509	26.583391	642.939546		.448312
C21	201694P4_G	G	A.Conservative	-.041548	.998774	5337.5	141.344056	62.049784	560.531152		.448312
C21	208825P7_G	G	A.Conservative	1.170048	.998097	7129.7	17.477723	17.833744	613.433658		.448312
C21	209189P2_G	G	A.Conservative	.852095	.995228	6277.1	123.33447	64.327008	624.347561		.448312
C21	210090P15_G	NOCALL	D.Low Probability	-.609609	.27087	5515.6	7.798197	1.780721	599.191329		1.133186
C22	201322P9_G	G	A.Conservative	1.923391	.997172	6445.3	54.509373	34.424788	603.784337		.521114
C22	201694P4_G	G	A.Conservative	1.12354	.99764	5337.5	110.105762	57.468538	523.314392		.521114
C22	208825P7_G	G	A.Conservative	2.630294	.996549	7129.7	22.360568	18.538436	539.543172		.521114
C22	209189P2_G	G	A.Conservative	1.928002	.996556	6277.1	125.784942	77.170508	587.607507		.521114
C22	210090P15_G	NOCALL	D.Low Probability	.250344	.989853	5515.6	70.880643	13.862659	578.502144		1.32026
C23	201322P9_G	G	A.Conservative	.239601	.997583	6445.3	74.026136	85.264165	653.59519		.479404
C23	201694P4_G	G	A.Conservative	-.527352	.997434	5337.5	119.343323	114.824477	571.911683		.479404
C23	208825P7_G	G	A.Conservative	.619434	.997457	7129.7	36.857989	46.835249	606.819163		.479404
C23	209189P2_G	G	A.Conservative	.252888	.996821	6277.1	80.390542	90.260744	636.437456		.479404
C23	210090P15_G	NOCALL	D.Low Probability	-1.182617	.81722	5515.6	24.562706	5.030701	577.657061		1.270949
C24	201322P9_G	G	A.Conservative	-3.105681	.910971	6445.3	21.607132	9.156669	682.917902		.804473
C24	201694P4_G	NOCALL	D.Low Probability	-2.840774	.934729	5337.5	17.704841	5.68849	548.103742		.947485
C24	208825P7_G	NOCALL	I.Bad Spectrum	0	0	0	0	0	0		0
C24	209189P2_G	NOCALL	D.Low Probability	-2.730039	.995809	6277.1	46.935772	17.690755	654.381757		.947485
C24	210090P15_G	NOCALL	D.Low Probability	-3.003869	.476386	5515.6	8.853498	2.932622	565.179398		.947485
D01	201322P9_G	G	A.Conservative	.614694	.995398	6445.3	34.483137	21.029981	623.109234		.529845
D01	201694P4_G	G	A.Conservative	3.492107	.997575	5337.5	6.789119	11.006578	477.615796		.300575
D01	208825P7_G	G	A.Conservative	1.176518	.997988	7129.7	12.448442	18.024943	604.956635		.529845
D01	209189P2_G	G	A.Conservative	3.127999	.934037	6277.1	5.171685	9.405865	581.477258		.300575
D01	210090P15_G	NOCALL	D.Low Probability	.114188	.157789	5515.6	4.240523	1.117074	590.552861		1.063817
D02	201322P9_G	G	A.Conservative	1.339792	.997878	6445.3	69.325634	51.942016	653.958459		.422717
D02	201694P4_G	G	A.Conservative	.244638	.993812	5337.5	47.714781	28.789743	590.176552		.422717
D02	208825P7_G	G	A.Conservative	2.013735	.998369	7129.7	31.764882	27.169369	659.403817		.422717
D02	209189P2_G	G	A.Conservative	1.139409	.996677	6277.1	36.684771	26.606089	635.967149		.422717
D02	210090P15_G	NOCALL	D.Low Probability	.475103	.257019	5515.6	6.442415	1.669816	557.529887		1.014118
D03	201322P9_G	G	A.Conservative	1.498827	.996998	6445.3	40.3453	26.54494	622.715459		.411725
D03	201694P4_G	G	A.Conservative	.805136	.993668	5337.5	88.8056	47.315549	555.40743		.411725
D03	208825P7_G	G	A.Conservative	2.49655	.996463	7129.7	13.016582	14.518761	584.951479		.411725
D03	209189P2_G	G	A.Conservative	1.498661	.996252	6277.1	88.72105	56.524045	606.608358		.411725
D03	210090P15_G	NOCALL	D.Low Probability	.561267	.991093	5515.6	55.068131	10.722871	564.02534		1.200854
D04	201322P9_G	G	A.Conservative	2.045168	.997401	6445.3	45.579601	27.885179	618.728515		.477229
D04	201694P4_G	G	A.Conservative	1.474128	.995643	5337.5	131.206399	65.237701	507.95099		.477229
D04	208825P7_G	G	A.Conservative	2.825428	.99589	7129.7	15.350443	15.398088	608.256495		.477229
D04	209189P2_G	G	A.Conservative	2.045994	.997219	6277.1	124.318219	73.695475	601.442855		.477229
D04	210090P15_G	G	A.Conservative	1.483658	.993824	5515.6	40.861113	21.005184	524.184577		.477229
D05	201322P9_G	G	A.Conservative	1.399678	.998445	6445.3	11.605091	10.367893	574.779188		.374484
D05	201694P4_G	G	A.Conservative	1.526613	.999037	5337.5	26.066783	18.909185	502.767496		.374484
D05	208825P7_G	G	A.Conservative	-.300287	.998654	7129.7	15.547109	12.876361	598.230887		.522842
D05	209189P2_G	G	A.Conservative	1.400866	.998934	6277.1	20.335759	19.76552	560.442106		.374484
D05	210090P15_G	G	A.Conservative	-.366439	.991725	5515.6	23.378157	12.402615	519.282114		.522842
D06	201322P9_G	G	A.Conservative	.725504	.997034	6445.3	59.885846	34.6859	594.570624		.49726
D06	201694P4_G	G	A.Conservative	.355563	.994835	5337.5	151.080622	71.986402	527.735419		.49726
D06	208825P7_G	G	A.Conservative	1.007276	.998104	7129.7	21.35929	19.428392	586.258568		.49726
D06	209189P2_G	G	A.Conservative	.733517	.995754	6277.1	133.189086	74.870933	578.816866		.49726
D06	210090P15_G	NOCALL	D.Low Probability	-.650276	.988126	5515.6	62.956896	10.721494	584.393346		1.485986
D07	201322P9_G	G	A.Conservative	1.724794	.997467	6445.3	23.865474	17.360384	651.080969		.399604
D07	201694P4_G	G	A.Conservative	.942331	.998223	5337.5	57.48591	34.403936	562.945768		.399604
D07	208825P7_G	G	A.Conservative	2.519197	.997597	7129.7	7.745972	14.772381	597.134109		.399604
D07	209189P2_G	G	A.Conservative	1.726056	.994322	6277.1	47.407827	33.464982	631.789455		.399604
D07	210090P15_G	NOCALL	D.Low Probability	-.216734	.986017	5515.6	24.74577	6.725859	582.347873		1.007762
D08	201322P9_G	G	A.Conservative	1.426843	.995029	6445.3	61.636261	50.811675	645.937057		.447226
D08	201694P4_G	G	A.Conservative	.657761	.992841	5337.5	168.671548	116.325291	559.904803		.447226
D08	208825P7_G	G	A.Conservative	1.944504	.997266	7129.7	21.10788	19.436773	707.884954		.447226
D08	209189P2_G	G	A.Conservative	1.422138	.997804	6277.1	145.850166	117.027836	630.704412		.447226
D08	210090P15_G	NOCALL	D.Low Probability	.352348	.99036	5515.6	111.882773	18.377665	590.353111		1.427077
D09	201322P9_G	G	A.Conservative	1.394759	.998693	6445.3	51.171816	27.28121	641.869296		.474626
D09	201694P4_G	G	A.Conservative	.742541	.998888	5337.5	121.738629	52.561755	547.043234		.474626
D09	208825P7_G	G	A.Conservative	1.961755	.998218	7129.7	18.164584	15.161607	650.603256		.474626
D09	209189P2_G	G	A.Conservative	1.400516	.997684	6277.1	118.811091	61.326932	623.777135		.474626
D09	210090P15_G	G	A.Conservative	.766028	.998133	5515.6	70.35583	31.41598	566.907327		.474626
D10	201322P9_G	G	A.Conservative	2.47932	.994878	6445.3	21.727006	19.000387	610.600343		.395604
D10	201694P4_G	G	A.Conservative	1.843945	.997816	5337.5	61.377111	43.361163	542.123942		.395604
D10	208825P7_G	G	A.Conservative	3.308415	.997643	7129.7	10.283901	10.895694	586.081265		.395604
D10	209189P2_G	G	A.Conservative	2.495281	.996954	6277.1	50.327905	42.631127	604.377991		.395604
D10	210090P15_G	G	A.Conservative	1.858321	.993444	5515.6	19.652483	14.37675	568.606694		.395604
D11	201322P9_G	G	A.Conservative	.479544	.996877	6445.3	45.035065	27.217569	675.149943		.45712
D11	201694P4_G	G	A.Conservative	.240728	.999181	5337.5	115.353632	57.435985	583.226519		.45712
D11	208825P7_G	G	A.Conservative	1.36904	.999244	7129.7	17.567848	21.427315	684.588358		.45712
D11	209189P2_G	G	A.Conservative	.482697	.996279	6277.1	98.455386	57.755671	656.645216		.45712
D11	210090P15_G	NOCALL	D.Low Probability	-.622321	.151786	5515.6	5.480874	1.095585	583.056377		1.242434
D12	201322P9_G	G	A.Conservative	-.502437	.997356	6445.3	56.64293	37.48545	620.215281		.469849
D12	201694P4_G	G	A.Conservative	-1.126897	.994643	5337.5	145.195362	78.946273	569.657803		.469849
D12	208825P7_G	G	A.Conservative	.131577	.999023	7129.7	22.373593	17.817274	650.949135		.469849
D12	209189P2_G	G	A.Conservative	-.499715	.996628	6277.1	128.111217	82.283395	603.165017		.469849
D12	210090P15_G	NOCALL	D.Low Probability	-1.343511	.985653	5515.6	76.757781	15.13507	558.727969		1.300629
D13	201322P9_G	G	A.Conservative	1.917219	.996223	6445.3	35.712693	26.901349	630.52105		.410057
D13	201694P4_G	G	A.Conservative	1.328722	.993773	5337.5	105.930732	63.787568	576.059606		.410057
D13	208825P7_G	G	A.Conservative	2.955521	.998345	7129.7	10.732164	13.330332	564.175262		.410057
D13	209189P2_G	G	A.Conservative	1.917249	.996811	6277.1	71.249802	51.896357	614.074486		.410057
D13	210090P15_G	NOCALL	D.Low Probability	.30994	.837428	5515.6	23.472392	5.179095	599.420728		1.18972
D14	201322P9_G	G	A.Conservative	2.156455	.99713	6445.3	36.176398	28.093309	625.281049		.444184
D14	201694P4_G	G	A.Conservative	1.421083	.998692	5337.5	109.329135	70.724151	564.718129		.444184
D14	208825P7_G	G	A.Conservative	2.83846	.998192	7129.7	11.347606	16.919761	627.016299		.444184
D14	209189P2_G	G	A.Conservative	2.149783	.996839	6277.1	95.927063	72.451383	605.639466		.444184
D14	210090P15_G	NOCALL	D.Low Probability	.307791	.982328	5515.6	33.238696	9.271267	586.500095		1.076364
D15	201322P9_G	G	A.Conservative	2.72462	.997707	6445.3	16.059902	13.87781	623.092008		.371171
D15	201694P4_G	G	A.Conservative	2.551815	.996889	5337.5	44.27652	31.049048	508.294736		.371171
D15	208825P7_G	G	A.Conservative	3.801321	.962746	7129.7	7.764599	9.654776	574.596995		.371171
D15	209189P2_G	G	A.Conservative	2.721836	.996407	6277.1	33.624962	28.149853	603.484365		.371171
D15	210090P15_G	G	B.Moderate	2.551949	.91576	5515.6	10.232251	7.422318	536.576367		.371171
D16	201322P9_G	G	A.Conservative	1.517287	.995213	6445.3	48.442047	31.056678	624.780191		.478134
D16	201694P4_G	G	A.Conservative	.993506	.996721	5337.5	103.866496	55.238571	564.104666		.478134
D16	208825P7_G	G	A.Conservative	2.466349	.998505	7129.7	19.142725	16.055313	583.583279		.478134
D16	209189P2_G	G	A.Conservative	1.5187	.996334	6277.1	94.768996	59.04148	610.034182		.478134
D16	210090P15_G	G	A.Conservative	.998199	.994365	5515.6	32.285644	17.689603	585.282628		.478134
D17	201322P9_G	G	A.Conservative	.254094	.997748	6445.3	32.468773	25.082556	689.966446		.374918
D17	201694P4_G	G	A.Conservative	-.193382	.996557	5337.5	96.544626	60.640531	549.941401		.374918
D17	208825P7_G	G	A.Conservative	.300503	.997617	7129.7	12.868269	16.640101	641.017104		.374918
D17	209189P2_G	G	A.Conservative	.257107	.997784	6277.1	85.003972	63.630664	671.480783		.374918
D17	210090P15_G	NOCALL	D.Low Probability	-.914322	.989198	5515.6	65.117263	19.428577	577.810523		.977301
D18	201322P9_G	G	A.Conservative	-2.176539	.996855	6445.3	61.038589	36.881118	691.073795		.452488
D18	201694P4_G	G	A.Conservative	-2.156928	.996342	5337.5	132.871331	66.105017	586.524951		.452488
D18	208825P7_G	G	A.Conservative	-1.905818	.999421	7129.7	24.870436	18.804802	630.815911		.452488
D18	209189P2_G	G	A.Conservative	-2.172465	.998161	6277.1	121.501945	71.251987	671.991065		.452488
D18	210090P15_G	G	A.Conservative	-2.172296	.994093	5515.6	32.622821	16.739132	608.910721		.452488
D19	201322P9_G	G	A.Conservative	2.336671	.998377	6445.3	41.955484	24.299041	648.18957		.458875
D19	201694P4_G	G	A.Conservative	1.627869	.999287	5337.5	111.881161	53.035059	596.323267		.458875
D19	208825P7_G	G	A.Conservative	2.510151	.998088	7129.7	15.923108	14.674824	614.192443		.458875
D19	209189P2_G	G	A.Conservative	2.338458	.997826	6277.1	92.58763	51.997873	630.219484		.458875
D19	210090P15_G	NOCALL	D.Low Probability	.802364	.982846	5515.6	29.571041	6.169698	597.479958		1.166093
D20	201322P9_G	G	A.Conservative	1.454929	.995206	6445.3	41.876575	27.668464	597.785048		.434575
D20	201694P4_G	G	A.Conservative	.70737	.996135	5337.5	87.993903	48.489515	541.532275		.434575
D20	208825P7_G	G	A.Conservative	2.572034	.997398	7129.7	17.49179	15.884	624.382366		.434575
D20	209189P2_G	G	A.Conservative	1.460281	.996	6277.1	75.436119	48.463308	581.59435		.434575
D20	210090P15_G	G	A.Conservative	.709957	.993412	5515.6	31.448579	17.834599	561.369558		.434575
D21	201322P9_G	G	A.Conservative	.738522	.996527	6445.3	69.753854	43.795888	700.852555		.50249
D21	201694P4_G	G	A.Conservative	.052097	.996005	5337.5	186.745217	98.175339	602.511474		.50249
D21	208825P7_G	G	A.Conservative	1.540111	.998811	7129.7	25.336398	18.499848	647.457363		.50249
D21	209189P2_G	G	A.Conservative	.740177	.998278	6277.1	177.240468	108.286677	682.833949		.50249
D21	210090P15_G	NOCALL	D.Low Probability	.092999	.994947	5515.6	88.698149	21.964796	610.49437		1.273426
D22	201322P9_G	G	A.Conservative	1.645143	.998525	6445.3	22.35544	18.463005	603.674277		.402543
D22	201694P4_G	G	A.Conservative	1.35792	.999248	5337.5	46.825409	31.285217	561.464266		.402543
D22	208825P7_G	G	A.Conservative	2.033204	.998069	7129.7	11.003744	16.033247	578.449083		.402543
D22	209189P2_G	G	A.Conservative	1.643521	.996386	6277.1	48.889051	39.104755	584.932882		.402543
D22	210090P15_G	G	B.Moderate	1.368449	.819685	5515.6	9.56854	6.617404	584.374994		.402543
D23	201322P9_G	G	A.Conservative	.333157	.997633	6445.3	51.581745	30.779496	609.481848		.444684
D23	201694P4_G	G	A.Conservative	-.145369	.995891	5337.5	91.409024	44.392574	517.412422		.444684
D23	208825P7_G	G	A.Conservative	.875207	.99871	7129.7	20.4299	18.934762	630.398867		.444684
D23	209189P2_G	G	A.Conservative	.368251	.996846	6277.1	43.940975	25.40574	599.008674		.444684
D23	210090P15_G	NOCALL	D.Low Probability	-.913331	.240015	5515.6	6.587912	1.590125	563.478188		1.069327
D24	201322P9_G	G	A.Conservative	-3.722075	.906505	6445.3	18.158693	9.112374	656.139		.69896
D24	201694P4_G	NOCALL	D.Low Probability	-3.445225	.88461	5337.5	18.817069	5.388149	579.643965		.928586
D24	208825P7_G	NOCALL	I.Bad Spectrum	0	0	0	0	0	0		0
D24	209189P2_G	NOCALL	D.Low Probability	-3.280334	.996603	6277.1	50.336311	17.066376	643.209808		.928586
D24	210090P15_G	NOCALL	D.Low Probability	-3.627877	.364334	5515.6	7.696648	2.275741	561.439266		.928586
E01	201322P9_G	G	A.Conservative	1.549291	.999211	6445.3	53.690187	32.673767	638.303201		.654046
E01	201694P4_G	G	A.Conservative	1.519667	.998068	5337.5	67.441372	32.686464	481.578677		.654046
E01	208825P7_G	G	A.Conservative	1.329978	.998834	7129.7	22.453039	18.51314	697.918726		.654046
E01	209189P2_G	G	A.Conservative	1.556562	.996441	6277.1	76.320429	44.927006	619.92765		.654046
E01	210090P15_G	G	B.Moderate	1.511187	.97148	5515.6	15.598403	7.853459	497.432789		.654046
E02	201322P9_G	G	A.Conservative	1.202664	.997932	6445.3	55.47377	41.971814	682.02434		.442521
E02	201694P4_G	G	A.Conservative	.554546	.995781	5337.5	49.438505	30.948185	575.909904		.442521
E02	208825P7_G	G	A.Conservative	1.683517	.998105	7129.7	21.642164	23.011424	692.610478		.442521
E02	209189P2_G	G	A.Conservative	1.173388	.994932	6277.1	68.765835	50.552204	672.185448		.442521
E02	210090P15_G	NOCALL	D.Low Probability	.423828	.146981	5515.6	4.124979	1.002103	576.809779		1.20978
E03	201322P9_G	G	A.Conservative	-.748626	.996612	6445.3	43.413028	38.641682	704.755278		.369744
E03	201694P4_G	G	A.Conservative	-1.575777	.999211	5337.5	116.91976	85.541641	613.549717		.369744
E03	208825P7_G	G	A.Conservative	-.045967	.998106	7129.7	14.311712	20.758101	696.792725		.369744
E03	209189P2_G	G	A.Conservative	-.750962	.996672	6277.1	114.838338	99.226755	686.273789		.369744
E03	210090P15_G	NOCALL	D.Low Probability	-1.555628	.960962	5515.6	21.757975	5.851272	619.518299		1.140458
E04	201322P9_G	G	A.Conservative	.845773	.995549	6445.3	28.394276	18.775321	629.336644		.427423
E04	201694P4_G	G	A.Conservative	.194196	.992	5337.5	93.90207	50.365392	517.51574		.427423
E04	208825P7_G	G	A.Conservative	1.861367	.998123	7129.7	10.297415	20.487797	573.514079		.427423
E04	209189P2_G	G	A.Conservative	.849358	.996196	6277.1	82.506535	52.84605	611.627454		.427423
E04	210090P15_G	NOCALL	D.Low Probability	-.843006	.98413	5515.6	33.490983	8.958966	600.368155		1.083905
E05	201322P9_G	G	A.Conservative	.886134	.995977	6445.3	52.559878	34.685889	600.346751		.431867
E05	201694P4_G	G	A.Conservative	.17114	.993508	5337.5	127.562799	68.574248	533.011458		.431867
E05	208825P7_G	G	A.Conservative	1.698355	.99748	7129.7	18.327517	16.348707	563.866397		.431867
E05	209189P2_G	G	A.Conservative	.88913	.99643	6277.1	116.963978	74.812742	582.568795		.431867
E05	210090P15_G	NOCALL	D.Low Probability	-.678638	.554074	5515.6	14.581198	3.475139	590.234825		1.106268
E06	201322P9_G	G	A.Conservative	-.241524	.997518	6445.3	58.539142	40.598313	674.579879		.461134
E06	201694P4_G	G	A.Conservative	-.661121	.998525	5337.5	139.870172	79.845715	566.236994		.461134
E06	208825P7_G	G	A.Conservative	.283795	.999097	7129.7	19.785502	17.152839	688.584673		.461134
E06	209189P2_G	G	A.Conservative	-.225358	.997744	6277.1	117.848435	79.348955	663.974481		.461134
E06	210090P15_G	NOCALL	D.Low Probability	-1.366711	.181376	5515.6	5.571854	1.232846	594.45805		1.259508
E07	201322P9_G	G	A.Conservative	.432814	.997927	6445.3	38.737585	24.740373	655.975897		.448032
E07	201694P4_G	G	A.Conservative	-.398618	.99789	5337.5	94.725893	49.05806	570.431547		.448032
E07	208825P7_G	G	A.Conservative	1.236777	.999034	7129.7	13.350668	17.781283	610.540783		.448032
E07	209189P2_G	G	A.Conservative	.437251	.998264	6277.1	90.299927	55.861557	636.578382		.448032
E07	210090P15_G	NOCALL	I.Bad Spectrum	0	0	0	0	0	0		0
E08	201322P9_G	G	A.Conservative	2.221695	.998588	6445.3	55.486674	38.252262	701.061169		.476658
E08	201694P4_G	G	A.Conservative	1.502686	.999033	5337.5	152.644984	86.55834	580.9454		.476658
E08	208825P7_G	G	A.Conservative	3.050457	.996909	7129.7	19.107372	17.545739	667.665652		.476658
E08	209189P2_G	G	A.Conservative	2.22162	.997095	6277.1	132.229771	88.497646	681.421375		.476658
E08	210090P15_G	NOCALL	D.Low Probability	1.205806	.989358	5515.6	43.540069	7.083393	609.314922		1.395144
E09	201322P9_G	G	A.Conservative	1.218792	.998058	6445.3	45.002863	41.233754	621.206693		.448375
E09	201694P4_G	G	A.Conservative	.488805	.998225	5337.5	91.049358	68.063332	487.867242		.448375
E09	208825P7_G	G	A.Conservative	1.847044	.9979	7129.7	20.245696	20.902492	674.651792		.448375
E09	209189P2_G	G	A.Conservative	1.219417	.997169	6277.1	100.287172	89.17439	604.410444		.448375
E09	210090P15_G	G	A.Conservative	.480281	.994998	5515.6	54.005788	41.755865	506.779847		.448375
E10	201322P9_G	G	A.Conservative	.061511	.997307	6445.3	27.60988	21.847239	669.785494		.424423
E10	201694P4_G	G	A.Conservative	-.745411	.998267	5337.5	69.789508	44.987914	589.028335		.424423
E10	208825P7_G	G	A.Conservative	.244634	.997692	7129.7	11.771838	16.255874	625.098248		.424423
E10	209189P2_G	G	A.Conservative	.062906	.997502	6277.1	64.089414	49.173311	650.763477		.424423
E10	210090P15_G	NOCALL	D.Low Probability	-.685868	.972079	5515.6	27.200234	6.111539	583.40671		1.113359
E11	201322P9_G	G	A.Conservative	1.328638	.998614	6445.3	51.49229	39.648799	666.889314		.412875
E11	201694P4_G	G	A.Conservative	.514945	.993624	5337.5	111.314216	71.156557	571.571265		.412875
E11	208825P7_G	G	A.Conservative	1.719018	.998911	7129.7	19.608313	23.941866	658.162074		.412875
E11	209189P2_G	G	A.Conservative	1.32983	.998083	6277.1	103.844188	77.716128	649.168869		.412875
E11	210090P15_G	G	A.Conservative	.524047	.992183	5515.6	26.737033	17.607404	591.539939		.412875
E12	201322P9_G	G	A.Conservative	-.165299	.999177	6445.3	42.92957	37.323217	654.252961		.419626
E12	201694P4_G	G	A.Conservative	-.158071	.993636	5337.5	93.23643	67.91738	519.486557		.419626
E12	208825P7_G	G	A.Conservative	.397255	.998392	7129.7	17.792702	17.901132	604.428036		.419626
E12	209189P2_G	G	A.Conservative	-.156173	.996085	6277.1	93.339057	78.998345	639.920459		.419626
E12	210090P15_G	G	A.Conservative	-.173531	.995656	5515.6	48.435192	36.300786	528.266927		.419626
E13	201322P9_G	G	A.Conservative	1.41319	.998291	6445.3	70.798389	49.074151	681.703544		.48456
E13	201694P4_G	G	A.Conservative	.816934	.998668	5337.5	145.917718	83.672118	586.545639		.48456
E13	208825P7_G	G	A.Conservative	2.113521	.999013	7129.7	35.542146	27.728961	698.756074		.48456
E13	209189P2_G	G	A.Conservative	1.409009	.997597	6277.1	112.922638	76.050792	664.685472		.48456
E13	210090P15_G	NOCALL	D.Low Probability	.688348	.14197	5515.6	4.91794	1.030097	561.965899		1.276461
E14	201322P9_G	G	A.Conservative	2.713772	.995543	6445.3	56.655918	30.816214	590.565979		.513335
E14	201694P4_G	G	A.Conservative	2.359273	.996828	5337.5	155.519041	70.21924	481.375619		.513335
E14	208825P7_G	G	A.Conservative	3.61182	.995861	7129.7	22.110059	16.599926	566.609874		.513335
E14	209189P2_G	G	A.Conservative	2.717669	.995702	6277.1	131.479084	69.475168	574.929471		.513335
E14	210090P15_G	G	A.Conservative	2.357079	.991846	5515.6	32.946469	15.320858	498.604458		.513335
E15	201322P9_G	G	A.Conservative	.98449	.998448	6445.3	49.274223	33.565916	662.209262		.449707
E15	201694P4_G	G	A.Conservative	.31226	.991741	5337.5	119.128333	65.514146	581.698032		.449707
E15	208825P7_G	G	A.Conservative	1.13789	.998009	7129.7	17.09097	19.297069	622.791334		.449707
E15	209189P2_G	G	A.Conservative	.98235	.996943	6277.1	109.964281	72.528047	643.013803		.449707
E15	210090P15_G	NOCALL	D.Low Probability	-.351098	.992147	5515.6	82.439665	21.238878	598.933459		1.063636
E16	201322P9_G	G	A.Conservative	1.164015	.997673	6445.3	45.638463	32.843542	658.730273		.434757
E16	201694P4_G	G	A.Conservative	.163063	.997444	5337.5	83.785087	49.537038	547.465574		.434757
E16	208825P7_G	G	A.Conservative	1.879329	.998362	7129.7	16.67218	18.779276	624.051332		.434757
E16	209189P2_G	G	A.Conservative	1.16988	.996953	6277.1	90.583086	63.268459	650.268503		.434757
E16	210090P15_G	NOCALL	D.Low Probability	-.378757	.982038	5515.6	25.352437	6.264927	587.12472		1.101405
E17	201322P9_G	G	A.Conservative	.385113	.998365	6445.3	52.486659	33.285141	658.514893		.473286
E17	201694P4_G	G	A.Conservative	-.251669	.998171	5337.5	139.090178	71.579424	557.348911		.473286
E17	208825P7_G	G	A.Conservative	.642005	.998001	7129.7	22.163252	16.07797	651.915377		.473286
E17	209189P2_G	G	A.Conservative	.390732	.996314	6277.1	124.517687	76.502855	641.363252		.473286
E17	210090P15_G	NOCALL	D.Low Probability	-.696268	.986907	5515.6	54.179031	9.767315	594.429306		1.338743
E18	201322P9_G	G	A.Conservative	-.530984	.99741	6445.3	38.034763	25.416288	604.163592		.43614
E18	201694P4_G	G	A.Conservative	-.844027	.996834	5337.5	62.368447	34.097037	477.26986		.43614
E18	208825P7_G	G	A.Conservative	-.008364	.999107	7129.7	15.589008	16.088548	616.696063		.43614
E18	209189P2_G	G	A.Conservative	-.522942	.996001	6277.1	72.362287	46.896082	590.000314		.43614
E18	210090P15_G	G	A.Conservative	-.842261	.911669	5515.6	16.320016	9.21366	493.080265		.43614
E19	201322P9_G	G	A.Conservative	1.782047	.997005	6445.3	58.236754	47.35655	679.686834		.439642
E19	201694P4_G	G	A.Conservative	1.248033	.994201	5337.5	109.663712	73.934921	525.573785		.439642
E19	208825P7_G	G	A.Conservative	2.575922	.997742	7129.7	24.924974	22.751505	667.515893		.439642
E19	209189P2_G	G	A.Conservative	1.794214	.996274	6277.1	105.588959	83.465354	669.111131		.439642
E19	210090P15_G	G	A.Conservative	1.257958	.995212	5515.6	29.974391	20.829486	550.902123		.439642
E20	201322P9_G	G	A.Conservative	2.127565	.997083	6445.3	63.19492	41.722722	618.630309		.460552
E20	201694P4_G	G	A.Conservative	1.620193	.996587	5337.5	126.414734	69.089139	490.530955		.460552
E20	208825P7_G	G	A.Conservative	3.14789	.998583	7129.7	26.930822	20.605386	715.791437		.460552
E20	209189P2_G	G	A.Conservative	2.128964	.997725	6277.1	126.053434	80.84835	602.083522		.460552
E20	210090P15_G	NOCALL	D.Low Probability	.472863	.983253	5515.6	26.204599	6.510224	568.126894		1.20267
E21	201322P9_G	G	A.Conservative	-.678253	.998618	6445.3	48.009171	38.689707	686.936451		.369412
E21	201694P4_G	G	A.Conservative	-1.257527	.994631	5337.5	97.412433	65.003888	586.773755		.369412
E21	208825P7_G	G	A.Conservative	-.15241	.998313	7129.7	20.643619	21.624459	688.207073		.369412
E21	209189P2_G	G	A.Conservative	-.675934	.998069	6277.1	103.27293	80.850519	666.394645		.369412
E21	210090P15_G	NOCALL	D.Low Probability	-1.626194	.356129	5515.6	7.656628	2.301954	569.860304		.984553
E22	201322P9_G	G	A.Conservative	1.092574	.997778	6445.3	46.553531	34.163163	664.944297		.428815
E22	201694P4_G	G	A.Conservative	.457294	.995014	5337.5	84.541008	50.89674	571.242277		.428815
E22	208825P7_G	G	A.Conservative	1.563667	.996058	7129.7	12.055085	11.621386	568.57894		.428815
E22	209189P2_G	G	A.Conservative	1.092269	.998278	6277.1	78.9837	56.243953	656.663		.428815
E22	210090P15_G	G	A.Conservative	.458714	.993224	5515.6	25.788546	16.02787	593.734763		.428815
E23	201322P9_G	G	A.Conservative	-.227201	.99799	6445.3	53.073245	42.613885	652.606404		.433264
E23	201694P4_G	G	A.Conservative	-.720146	.994965	5337.5	53.587009	35.275259	587.313497		.433264
E23	208825P7_G	G	A.Conservative	.04372	.99922	7129.7	23.059527	20.907579	659.165521		.433264
E23	209189P2_G	G	A.Conservative	-.248214	.995532	6277.1	54.236232	42.265688	645.638082		.433264
E23	210090P15_G	G	A.Conservative	-1.251299	.989441	5515.6	30.51371	9.93755	578.744078		.740038
E24	201322P9_G	G	A.Conservative	-1.52154	.993473	6445.3	14.46884	10.885731	684.211767		.419989
E24	201694P4_G	NOCALL	D.Low Probability	-2.489441	.860659	5337.5	21.277239	5.260054	554.576065		1.091504
E24	208825P7_G	NOCALL	I.Bad Spectrum	0	0	0	0	0	0		0
E24	209189P2_G	G	A.Conservative	-1.442952	.994426	6277.1	20.848383	15.182668	649.82555		.419989
E24	210090P15_G	NOCALL	D.Low Probability	-2.512482	.538505	5515.6	12.941765	3.304348	569.791707		1.091504
F01	201322P9_G	G	A.Conservative	.661556	.996362	6445.3	41.419176	35.151286	663.022244		.402227
F01	201694P4_G	G	A.Conservative	.090777	.990581	5337.5	90.751764	63.300326	566.740169		.402227
F01	208825P7_G	G	A.Conservative	1.314679	.998359	7129.7	16.916553	21.121236	589.3905		.402227
F01	209189P2_G	G	A.Conservative	.677415	.995446	6277.1	85.941844	70.795969	650.179903		.402227
F01	210090P15_G	G	A.Conservative	-.12425	.993681	5515.6	69.760351	20.667767	589.878111		.948651
F02	201322P9_G	G	A.Conservative	2.082867	.999231	6445.3	38.915282	30.492965	623.066521		.416121
F02	201694P4_G	G	A.Conservative	1.079337	.998608	5337.5	20.970892	13.011071	558.116482		.416121
F02	208825P7_G	G	A.Conservative	2.843872	.996792	7129.7	18.556957	16.717468	616.956282		.416121
F02	209189P2_G	G	A.Conservative	2.009292	.996428	6277.1	22.081206	16.712296	642.13043		.416121
F02	210090P15_G	NOCALL	D.Low Probability	1.026494	.174621	5515.6	3.662698	1.153655	566.629019		.83625
F03	201322P9_G	G	A.Conservative	1.268432	.998845	6445.3	43.926769	30.065935	682.027476		.421621
F03	201694P4_G	G	A.Conservative	.444979	.993683	5337.5	107.832299	60.061772	573.450543		.421621
F03	208825P7_G	G	A.Conservative	2.322979	.998679	7129.7	15.514766	14.886174	667.816891		.421621
F03	209189P2_G	G	A.Conservative	1.275905	.996577	6277.1	98.252035	65.171098	668.778436		.421621
F03	210090P15_G	G	A.Conservative	.441823	.993246	5515.6	28.889615	16.632284	597.941376		.421621
F04	201322P9_G	G	A.Conservative	1.303748	.998208	6445.3	33.942149	20.598278	675.684527		.468034
F04	201694P4_G	G	A.Conservative	.482442	.994236	5337.5	97.001023	46.649525	551.055036		.468034
F04	208825P7_G	G	A.Conservative	2.211081	.998112	7129.7	11.411869	16.929077	545.079824		.468034
F04	209189P2_G	G	A.Conservative	1.305504	.99734	6277.1	82.719357	48.472591	654.984442		.468034
F04	210090P15_G	G	A.Conservative	.015872	.988014	5515.6	86.932789	17.86206	578.148673		1.183846
F05	201322P9_G	G	A.Conservative	1.697812	.993845	6445.3	51.687646	30.381956	627.830457		.481633
F05	201694P4_G	G	A.Conservative	1.216957	.994227	5337.5	141.005874	67.937777	583.291576		.481633
F05	208825P7_G	G	A.Conservative	2.646978	.998833	7129.7	15.84772	16.558032	547.119849		.481633
F05	209189P2_G	G	A.Conservative	1.706727	.995463	6277.1	125.462193	71.523286	617.722693		.481633
F05	210090P15_G	G	A.Conservative	1.222094	.993398	5515.6	42.7062	21.239043	607.385883		.481633
F06	201322P9_G	G	A.Conservative	-.168798	.997658	6445.3	52.562186	31.752057	669.153899		.475193
F06	201694P4_G	G	A.Conservative	-.516528	.994147	5337.5	116.907118	57.989882	573.648575		.475193
F06	208825P7_G	G	A.Conservative	-.022085	.997766	7129.7	18.12519	17.694656	600.95962		.475193
F06	209189P2_G	G	A.Conservative	-.168383	.996522	6277.1	110.712765	64.891909	651.072874		.475193
F06	210090P15_G	G	A.Conservative	-.513377	.992637	5515.6	34.409858	17.613932	593.48804		.475193
F07	201322P9_G	G	A.Conservative	1.175941	.994506	6445.3	40.817631	31.412518	654.923305		.431747
F07	201694P4_G	G	A.Conservative	.288893	.998884	5337.5	115.093884	74.46928	560.550909		.431747
F07	208825P7_G	G	A.Conservative	2.100703	.997539	7129.7	14.593705	15.827698	611.58485		.431747
F07	209189P2_G	G	A.Conservative	1.178811	.997794	6277.1	99.424074	74.505196	638.095944		.431747
F07	210090P15_G	NOCALL	D.Low Probability	.195831	.97888	5515.6	38.360365	7.415862	582.551013		1.256461
F08	201322P9_G	G	A.Conservative	1.130814	.998033	6445.3	50.545348	40.331792	674.064576		.417724
F08	201694P4_G	G	A.Conservative	.315485	.993179	5337.5	140.370472	92.515083	558.042178		.417724
F08	208825P7_G	G	A.Conservative	1.882624	.9987	7129.7	17.419687	23.681017	581.360002		.417724
F08	209189P2_G	G	A.Conservative	1.13215	.997826	6277.1	120.28353	93.234405	655.861529		.417724
F08	210090P15_G	NOCALL	D.Low Probability	-.00771	.990288	5515.6	107.923757	22.160266	574.476901		1.189051
F09	201322P9_G	G	A.Conservative	2.41464	.997313	6445.3	45.603076	30.589653	692.329273		.441153
F09	201694P4_G	G	A.Conservative	1.94322	.995076	5337.5	108.659963	59.262969	528.953123		.441153
F09	208825P7_G	G	A.Conservative	3.183787	.998043	7129.7	14.392791	14.420038	679.38187		.441153
F09	209189P2_G	G	A.Conservative	2.415694	.998436	6277.1	103.133786	67.038522	672.278931		.441153
F09	210090P15_G	G	A.Conservative	1.946103	.986802	5515.6	21.988822	12.398475	547.606447		.441153
F10	201322P9_G	G	A.Conservative	1.434709	.997655	6445.3	52.917701	31.595146	620.523582		.464829
F10	201694P4_G	G	A.Conservative	.709499	.992846	5337.5	153.398899	74.337484	534.685144		.464829
F10	208825P7_G	G	A.Conservative	2.417057	.998402	7129.7	18.086816	16.86136	569.44595		.464829
F10	209189P2_G	G	A.Conservative	1.436355	.997617	6277.1	131.274839	75.923531	603.680057		.464829
F10	210090P15_G	NOCALL	D.Low Probability	-.113707	.974163	5515.6	35.678464	7.94276	566.958314		1.224953
F11	201322P9_G	G	A.Conservative	.978093	.998141	6445.3	49.224527	32.427079	638.046832		.468988
F11	201694P4_G	G	A.Conservative	.335747	.997432	5337.5	143.08029	77.775807	568.496871		.468988
F11	208825P7_G	G	A.Conservative	1.369631	.997708	7129.7	18.382013	16.245837	612.056096		.468988
F11	209189P2_G	G	A.Conservative	.979958	.996694	6277.1	120.564506	77.127601	620.791852		.468988
F11	210090P15_G	G	A.Conservative	.343405	.994762	5515.6	37.203142	20.857385	591.169047		.468988
F12	201322P9_G	G	A.Conservative	.396757	.998575	6445.3	33.977817	27.836366	648.185919		.442607
F12	201694P4_G	G	A.Conservative	-.003883	.994967	5337.5	81.754851	55.348029	537.596569		.442607
F12	208825P7_G	G	A.Conservative	.598495	.997062	7129.7	11.49487	17.56279	561.953143		.442607
F12	209189P2_G	G	A.Conservative	.401713	.99801	6277.1	67.060872	53.383819	629.383321		.442607
F12	210090P15_G	NOCALL	D.Low Probability	-.675691	.988454	5515.6	47.903363	11.077095	589.435545		1.135971
F13	201322P9_G	G	A.Conservative	2.052384	.995515	6445.3	50.376153	33.813303	710.171719		.484884
F13	201694P4_G	G	A.Conservative	1.393926	.993029	5337.5	141.573969	77.563143	591.853157		.484884
F13	208825P7_G	G	A.Conservative	2.903513	.99765	7129.7	17.525015	20.701282	649.601595		.484884
F13	209189P2_G	G	A.Conservative	2.050724	.997276	6277.1	122.084718	79.468981	689.9645		.484884
F13	210090P15_G	NOCALL	D.Low Probability	.735822	.989066	5515.6	65.433642	14.553863	607.681206		1.202203
F14	201322P9_G	G	A.Conservative	2.373723	.997778	6445.3	45.893365	25.078413	639.693458		.447952
F14	201694P4_G	G	A.Conservative	1.47646	.994303	5337.5	139.763369	61.836192	532.323103		.447952
F14	208825P7_G	G	A.Conservative	3.161144	.998032	7129.7	16.917155	15.043097	577.143307		.447952
F14	209189P2_G	G	A.Conservative	2.381698	.997307	6277.1	109.985601	58.184104	631.877014		.447952
F14	210090P15_G	NOCALL	D.Low Probability	1.019411	.988244	5515.6	81.869117	16.682735	583.230867		1.167837
F15	201322P9_G	G	A.Conservative	3.10668	.998196	6445.3	45.599386	29.357733	661.13886		.462876
F15	201694P4_G	G	A.Conservative	2.302024	.993388	5337.5	121.349356	63.703515	555.924351		.462876
F15	208825P7_G	G	A.Conservative	4.063972	.997511	7129.7	20.050648	15.03897	589.901515		.462876
F15	209189P2_G	G	A.Conservative	3.106513	.997507	6277.1	110.557196	69.002779	644.334923		.462876
F15	210090P15_G	NOCALL	D.Low Probability	1.27788	.982264	5515.6	37.729697	7.323559	580.486442		1.251376
F16	201322P9_G	G	A.Conservative	2.077337	.995416	6445.3	38.918716	20.801753	605.844895		.460163
F16	201694P4_G	G	A.Conservative	1.382032	.995643	5337.5	128.975135	56.471187	523.065975		.460163
F16	208825P7_G	G	A.Conservative	3.138302	.99828	7129.7	13.585533	14.43312	685.086684		.460163
F16	209189P2_G	G	A.Conservative	2.085531	.996045	6277.1	111.562219	57.820167	591.369617		.460163
F16	210090P15_G	G	A.Conservative	1.389369	.990701	5515.6	32.76704	14.807068	540.964471		.460163
F17	201322P9_G	G	A.Conservative	.594979	.9966	6445.3	54.030954	41.176775	665.414196		.454403
F17	201694P4_G	G	A.Conservative	.3119	.99263	5337.5	119.596356	75.554878	558.82362		.454403
F17	208825P7_G	G	A.Conservative	1.273614	.998776	7129.7	21.279705	18.22286	632.612823		.454403
F17	209189P2_G	G	A.Conservative	.593485	.995752	6277.1	124.715773	92.380387	643.0409		.454403
F17	210090P15_G	NOCALL	D.Low Probability	-.544927	.989767	5515.6	76.484159	18.74254	568.45933		1.162171
F18	201322P9_G	G	A.Conservative	-1.628382	.997139	6445.3	29.646602	15.900207	639.376581		.430887
F18	201694P4_G	G	A.Conservative	-2.059746	.997871	5337.5	124.638471	54.237705	554.521932		.430887
F18	208825P7_G	G	A.Conservative	-1.411593	.998985	7129.7	7.618849	10.08963	617.238829		.430887
F18	209189P2_G	G	A.Conservative	-1.625668	.995496	6277.1	122.294148	63.50907	620.469888		.430887
F18	210090P15_G	G	A.Conservative	-2.081311	.998595	5515.6	45.194918	20.329817	580.212708		.430887
F19	201322P9_G	G	A.Conservative	1.983804	.997813	6445.3	49.930841	35.113087	662.060671		.434855
F19	201694P4_G	G	A.Conservative	1.167749	.997813	5337.5	129.194507	74.556999	586.55478		.434855
F19	208825P7_G	G	A.Conservative	2.970228	.998025	7129.7	17.272363	16.572864	589.896128		.434855
F19	209189P2_G	G	A.Conservative	1.980732	.997707	6277.1	118.856973	81.106204	647.502448		.434855
F19	210090P15_G	NOCALL	D.Low Probability	.627333	.114058	5515.6	3.616694	.872608	599.425888		1.109389
F20	201322P9_G	G	A.Conservative	.790163	.88221	6445.3	16.705764	8.867029	601.347977		.582843
F20	201694P4_G	G	A.Conservative	1.303612	.989831	5337.5	23.231343	14.07337	535.149703		.435803
F20	208825P7_G	NOCALL	D.Low Probability	2.519399	.610178	7129.7	8.640837	3.712073	385.409407		.86775
F20	209189P2_G	G	A.Conservative	2.193378	.997384	6277.1	37.752884	27.061687	648.859668		.435803
F20	210090P15_G	NOCALL	D.Low Probability	-.042082	.768784	5515.6	14.561789	4.687763	531.323231		.86775
F21	201322P9_G	G	A.Conservative	1.126535	.995817	6445.3	34.576319	23.703747	640.505368		.430191
F21	201694P4_G	G	A.Conservative	.391957	.998488	5337.5	96.614634	54.251096	539.342692		.430191
F21	208825P7_G	G	A.Conservative	2.181347	.998689	7129.7	16.258096	18.292431	680.482128		.430191
F21	209189P2_G	G	A.Conservative	1.123771	.997783	6277.1	90.519667	60.194063	623.390077		.430191
F21	210090P15_G	NOCALL	D.Low Probability	-.27933	.552186	5515.6	13.217939	3.433808	588.473232		1.083712
F22	201322P9_G	G	A.Conservative	1.604289	.997135	6445.3	35.34283	26.708032	625.256802		.404897
F22	201694P4_G	G	A.Conservative	1.11725	.995922	5337.5	107.184243	66.765497	536.276201		.404897
F22	208825P7_G	G	A.Conservative	2.513541	.996259	7129.7	12.821454	16.445888	599.736791		.404897
F22	209189P2_G	G	A.Conservative	1.614849	.996758	6277.1	79.386862	58.246769	606.606149		.404897
F22	210090P15_G	NOCALL	D.Low Probability	.141617	.985304	5515.6	56.085157	13.452144	580.410098		1.114862
F23	201322P9_G	G	A.Conservative	-1.022066	.996701	6445.3	37.904188	34.848081	656.957481		.369686
F23	201694P4_G	G	A.Conservative	-1.944919	.997253	5337.5	82.357932	61.362546	558.556622		.369686
F23	208825P7_G	G	A.Conservative	-.236679	.998168	7129.7	14.711589	17.72291	592.297083		.369686
F23	209189P2_G	G	A.Conservative	-1.077766	.995128	6277.1	63.175437	56.281463	644.037251		.369686
F23	210090P15_G	NOCALL	D.Low Probability	-1.941497	.300088	5515.6	7.461037	1.966801	571.349511		1.003538
F24	201322P9_G	G	A.Conservative	-2.365166	.85084	6445.3	11.569258	8.544115	658.841201		.449599
F24	201694P4_G	NOCALL	D.Low Probability	-2.94126	.700743	5337.5	19.306316	4.269798	534.340636		.980769
F24	208825P7_G	NOCALL	I.Bad Spectrum	0	0	0	0	0	0		0
F24	209189P2_G	NOCALL	D.Low Probability	-2.644946	.995894	6277.1	61.13129	16.176225	628.207087		.980769
F24	210090P15_G	NOCALL	D.Low Probability	-2.956635	.424246	5515.6	11.450545	2.61974	530.504051		.980769
G01	201322P9_G	G	A.Conservative	2.587623	.997227	6445.3	38.761187	29.177538	609.474304		.400358
G01	201694P4_G	G	A.Conservative	1.815092	.994387	5337.5	89.300073	55.077293	531.484484		.400358
G01	208825P7_G	G	A.Conservative	3.982304	.997623	7129.7	13.899712	16.748392	505.634493		.400358
G01	209189P2_G	G	A.Conservative	2.590897	.996337	6277.1	69.706569	50.902408	594.058657		.400358
G01	210090P15_G	NOCALL	D.Low Probability	1.098725	.987068	5515.6	63.406357	13.403004	565.789354		1.162269
G02	201322P9_G	G	A.Conservative	3.241331	.99831	6445.3	14.982908	15.30911	685.247814		.375276
G02	201694P4_G	G	A.Conservative	1.828846	.914299	5337.5	18.68675	9.177825	531.609832		.570193
G02	208825P7_G	G	A.Conservative	3.603186	.937847	7129.7	6.297868	9.391114	658.687121		.375276
G02	209189P2_G	G	A.Conservative	3.363224	.810441	6277.1	8.251438	8.152145	645.026457		.375276
G02	210090P15_G	NOCALL	I.Bad Spectrum	0	0	0	0	0	0		0
G03	201322P9_G	G	A.Conservative	2.198636	.997778	6445.3	54.236315	35.73128	626.223981		.482363
G03	201694P4_G	G	A.Conservative	1.393197	.993666	5337.5	164.634259	89.345608	556.376093		.482363
G03	208825P7_G	G	A.Conservative	2.913128	.997455	7129.7	17.460493	17.324281	590.47713		.482363
G03	209189P2_G	G	A.Conservative	2.197798	.997864	6277.1	158.004971	101.067608	611.374221		.482363
G03	210090P15_G	G	A.Conservative	1.40956	.993846	5515.6	40.445436	22.643415	569.575137		.482363
G04	201322P9_G	G	A.Conservative	1.224703	.99812	6445.3	42.300818	26.722343	639.804834		.489145
G04	201694P4_G	G	A.Conservative	.604573	.993802	5337.5	102.715647	52.048427	550.282815		.489145
G04	208825P7_G	G	A.Conservative	1.742972	.997863	7129.7	14.975652	16.297827	626.360595		.489145
G04	209189P2_G	G	A.Conservative	1.227005	.99711	6277.1	106.49067	65.078564	623.168365		.489145
G04	210090P15_G	G	A.Conservative	.632065	.995038	5515.6	28.70116	15.073973	575.317431		.489145
G05	201322P9_G	G	A.Conservative	.808996	.996919	6445.3	54.928122	37.999577	660.545001		.456258
G05	201694P4_G	G	A.Conservative	.164963	.996649	5337.5	123.479366	70.237135	568.933729		.456258
G05	208825P7_G	G	A.Conservative	1.746215	.999236	7129.7	18.785983	21.523679	670.444385		.456258
G05	209189P2_G	G	A.Conservative	.811174	.9973	6277.1	126.736839	85.106721	643.340397		.456258
G05	210090P15_G	G	A.Conservative	.17126	.996296	5515.6	62.785013	36.852817	591.845322		.456258
G06	201322P9_G	G	A.Conservative	-.383872	.998948	6445.3	52.133994	40.776104	656.975568		.407394
G06	201694P4_G	G	A.Conservative	-.812738	.993843	5337.5	123.366975	79.445687	552.951526		.407394
G06	208825P7_G	G	A.Conservative	-.349067	.997781	7129.7	17.074551	15.075075	609.041224		.407394
G06	209189P2_G	G	A.Conservative	-.381944	.996018	6277.1	127.943043	97.138523	640.012554		.407394
G06	210090P15_G	G	A.Conservative	-.81678	.994729	5515.6	29.605846	19.669589	572.879073		.407394
G07	201322P9_G	G	A.Conservative	1.286219	.996668	6445.3	51.623217	33.807688	678.916319		.442237
G07	201694P4_G	G	A.Conservative	.514922	.993176	5337.5	148.861372	79.665965	567.910475		.442237
G07	208825P7_G	G	A.Conservative	1.932967	.996227	7129.7	13.820297	12.770227	533.471301		.442237
G07	209189P2_G	G	A.Conservative	1.286019	.997777	6277.1	134.800041	85.600912	659.599799		.442237
G07	210090P15_G	G	A.Conservative	.541379	.994249	5515.6	33.129374	18.312413	589.638452		.442237
G08	201322P9_G	G	A.Conservative	3.98825	.996996	6445.3	60.317515	35.862041	605.064388		.518803
G08	201694P4_G	G	A.Conservative	3.292664	.998442	5337.5	144.639637	70.526571	516.089569		.518803
G08	208825P7_G	G	A.Conservative	5.102611	.99906	7129.7	22.956984	21.77534	586.989714		.518803
G08	209189P2_G	G	A.Conservative	3.988444	.996889	6277.1	125.694933	72.510405	589.466216		.518803
G08	210090P15_G	G	A.Conservative	3.294779	.996225	5515.6	33.4139	16.819826	531.821734		.518803
G09	201322P9_G	G	A.Conservative	1.842465	.997478	6445.3	26.495188	26.369937	670.749777		.358303
G09	201694P4_G	G	A.Conservative	1.194989	.996996	5337.5	70.380751	57.153005	588.581794		.358303
G09	208825P7_G	G	A.Conservative	2.164279	.998907	7129.7	9.645129	13.136572	731.346569		.358303
G09	209189P2_G	G	A.Conservative	1.851331	.998194	6277.1	59.512303	57.454766	656.654396		.358303
G09	210090P15_G	NOCALL	D.Low Probability	-.147989	.994016	5515.6	73.380825	21.443021	616.245803		1.025985
G10	201322P9_G	G	A.Conservative	.724469	.996207	6445.3	37.049669	27.98816	602.505218		.426157
G10	201694P4_G	G	A.Conservative	.057516	.992937	5337.5	104.94174	64.426364	527.841227		.426157
G10	208825P7_G	G	A.Conservative	1.860879	.998514	7129.7	11.914474	15.183464	611.81741		.426157
G10	209189P2_G	G	A.Conservative	.730892	.994107	6277.1	95.57702	69.964883	586.316057		.426157
G10	210090P15_G	NOCALL	D.Low Probability	-.478507	.987305	5515.6	50.957084	12.999735	589.029121		1.104463
G11	201322P9_G	G	A.Conservative	1.533254	.995469	6445.3	53.39569	33.604675	640.088411		.466352
G11	201694P4_G	G	A.Conservative	.991269	.994133	5337.5	152.033495	75.6491	546.917549		.466352
G11	208825P7_G	G	A.Conservative	2.397015	.998975	7129.7	20.908957	20.424872	664.300663		.466352
G11	209189P2_G	G	A.Conservative	1.539669	.997308	6277.1	117.962498	71.670124	624.848171		.466352
G11	210090P15_G	NOCALL	D.Low Probability	.011959	.984252	5515.6	64.842838	14.909193	584.464189		1.231699
G12	201322P9_G	G	A.Conservative	.417854	.997108	6445.3	53.295329	32.65747	660.151757		.452352
G12	201694P4_G	G	A.Conservative	.160086	.992993	5337.5	132.311639	66.852951	558.78168		.452352
G12	208825P7_G	G	A.Conservative	.903388	.998588	7129.7	17.888943	16.635864	566.672976		.452352
G12	209189P2_G	G	A.Conservative	.420481	.997286	6277.1	121.634156	72.353538	651.604052		.452352
G12	210090P15_G	G	A.Conservative	.172242	.991758	5515.6	31.272769	16.292884	586.472484		.452352
G13	201322P9_G	G	A.Conservative	3.239649	.997642	6445.3	26.896575	21.137421	691.603132		.430092
G13	201694P4_G	G	A.Conservative	2.929475	.998232	5337.5	63.393833	41.090252	617.441938		.430092
G13	208825P7_G	G	A.Conservative	3.711816	.999007	7129.7	12.236533	12.895102	608.922016		.430092
G13	209189P2_G	G	A.Conservative	3.247778	.997025	6277.1	48.675544	37.152682	676.596575		.430092
G13	210090P15_G	NOCALL	I.Bad Spectrum	0	0	0	0	0	0		0
G14	201322P9_G	G	A.Conservative	2.75091	.998056	6445.3	18.224937	14.306583	645.880239		.390547
G14	201694P4_G	G	A.Conservative	2.492869	.995479	5337.5	53.099794	33.409662	597.543306		.390547
G14	208825P7_G	G	A.Conservative	2.407338	.936449	7129.7	12.610665	9.382103	655.160995		.596907
G14	209189P2_G	G	A.Conservative	2.751223	.997681	6277.1	41.307077	31.358238	625.185378		.390547
G14	210090P15_G	G	A.Conservative	1.461497	.829634	5515.6	18.218149	8.390615	580.670071		.596907
G15	201322P9_G	G	A.Conservative	1.632806	.997868	6445.3	42.051365	29.394978	701.114967		.477847
G15	201694P4_G	G	A.Conservative	.765929	.995411	5337.5	106.138972	60.52776	578.539492		.477847
G15	208825P7_G	G	A.Conservative	2.522192	.998194	7129.7	16.92572	13.968224	579.422785		.477847
G15	209189P2_G	G	A.Conservative	1.641796	.997043	6277.1	92.144117	62.46492	685.991971		.477847
G15	210090P15_G	NOCALL	D.Low Probability	.698091	.989978	5515.6	58.711121	13.375306	595.630536		1.185944
G16	201322P9_G	G	A.Conservative	.629255	.997734	6445.3	38.112078	22.868832	662.192214		.429834
G16	201694P4_G	G	A.Conservative	-.183389	.993082	5337.5	125.345303	60.94879	609.504419		.429834
G16	208825P7_G	G	A.Conservative	1.390414	.997913	7129.7	11.447087	15.987938	570.117717		.429834
G16	209189P2_G	G	A.Conservative	.631783	.995832	6277.1	106.114923	61.644999	644.708903		.429834
G16	210090P15_G	NOCALL	D.Low Probability	-.262271	.721056	5515.6	24.629319	4.482087	633.892728		1.216587
G17	201322P9_G	G	A.Conservative	.426557	.995989	6445.3	63.771701	45.649406	699.383595		.496961
G17	201694P4_G	G	A.Conservative	-.088218	.992302	5337.5	152.472458	91.099538	559.780563		.496961
G17	208825P7_G	G	A.Conservative	.44977	.997431	7129.7	23.701309	18.986604	629.727277		.496961
G17	209189P2_G	G	A.Conservative	.42898	.996926	6277.1	137.038514	95.439917	683.563508		.496961
G17	210090P15_G	NOCALL	D.Low Probability	-.462108	.719862	5515.6	21.856896	4.449238	598.189146		1.315826
G18	201322P9_G	G	A.Conservative	-1.659359	.999237	6445.3	33.234552	32.895046	664.951068		.366718
G18	201694P4_G	G	A.Conservative	-1.958254	.998836	5337.5	86.053793	70.750351	586.542559		.366718
G18	208825P7_G	G	A.Conservative	-1.366544	.99827	7129.7	12.348966	16.406105	630.775481		.366718
G18	209189P2_G	G	A.Conservative	-1.655429	.997502	6277.1	73.832197	71.057691	646.910942		.366718
G18	210090P15_G	NOCALL	D.Low Probability	-2.508183	.62704	5515.6	16.567299	3.922171	609.779522		1.076998
G19	201322P9_G	G	A.Conservative	2.482777	.998383	6445.3	14.31394	13.606114	648.876626		.392497
G19	201694P4_G	G	A.Conservative	2.061082	.996289	5337.5	41.198324	31.973737	565.442656		.392497
G19	208825P7_G	G	A.Conservative	2.62867	.998219	7129.7	5.153157	12.240016	551.669696		.392497
G19	209189P2_G	G	A.Conservative	2.487697	.994092	6277.1	31.168431	28.744818	634.64062		.392497
G19	210090P15_G	G	B.Moderate	2.058081	.95692	5515.6	9.633257	7.728745	587.399681		.392497
G20	201322P9_G	G	A.Conservative	2.348124	.997764	6445.3	46.594269	29.684837	639.452948		.463611
G20	201694P4_G	G	A.Conservative	1.583557	.993575	5337.5	128.312794	67.141843	575.873923		.463611
G20	208825P7_G	G	A.Conservative	3.056377	.997286	7129.7	16.518018	15.223248	668.121501		.463611
G20	209189P2_G	G	A.Conservative	2.349586	.996471	6277.1	117.438294	72.601812	623.307581		.463611
G20	210090P15_G	G	A.Conservative	1.597219	.991959	5515.6	29.489807	15.924472	602.406379		.463611
G21	201322P9_G	G	A.Conservative	2.04048	.997271	6445.3	44.22643	36.576603	618.259144		.410166
G21	201694P4_G	G	A.Conservative	1.240006	.990869	5337.5	135.281192	91.788815	539.313405		.410166
G21	208825P7_G	G	A.Conservative	2.622185	.99789	7129.7	14.208821	14.523804	558.836083		.410166
G21	209189P2_G	G	A.Conservative	2.047289	.997527	6277.1	107.597949	86.36857	601.899183		.410166
G21	210090P15_G	NOCALL	D.Low Probability	.280793	.789247	5515.6	18.650105	4.928339	562.145864		1.104266
G22	201322P9_G	G	A.Conservative	2.871253	.909533	6445.3	8.655152	9.184618	610.169753		.348287
G22	201694P4_G	G	A.Conservative	2.727537	.998815	5337.5	20.63666	17.955572	525.820616		.348287
G22	208825P7_G	G	A.Conservative	4.713005	.999138	7129.7	3.827656	11.25043	501.369934		.348287
G22	209189P2_G	G	A.Conservative	2.874453	.99704	6277.1	19.440668	22.417943	594.387546		.348287
G22	210090P15_G	G	A.Conservative	2.294106	.929793	5515.6	14.888519	9.345663	577.821988		.473912
G23	201322P9_G	G	A.Conservative	.813149	.996926	6445.3	24.201614	21.369508	631.136521		.386831
G23	201694P4_G	G	A.Conservative	.524802	.997432	5337.5	38.272963	27.764919	508.991845		.386831
G23	208825P7_G	G	A.Conservative	.762574	.99725	7129.7	7.957031	15.733442	616.611873		.386831
G23	209189P2_G	G	A.Conservative	.656385	.993407	6277.1	17.975747	15.405331	597.641698		.386831
G23	210090P15_G	NOCALL	D.Low Probability	-.575862	.242531	5515.6	6.57999	1.604299	572.090651		1.066403
G24	201322P9_G	G	A.Conservative	-3.460697	.817925	6445.3	16.685816	8.24277	618.046496		.609749
G24	201694P4_G	NOCALL	D.Low Probability	-3.548255	.989873	5337.5	30.415974	8.853987	544.421024		.990541
G24	208825P7_G	NOCALL	I.Bad Spectrum	0	0	0	0	0	0		0
G24	209189P2_G	G	A.Conservative	-2.641488	.952354	6277.1	16.574108	9.584211	615.173968		.433433
G24	210090P15_G	NOCALL	D.Low Probability	-3.686179	.499418	5515.6	10.212578	3.071503	545.504277		.990541
H01	201322P9_G	G	A.Conservative	1.448087	.999203	6445.3	50.29653	34.847276	651.307477		.472566
H01	201694P4_G	G	A.Conservative	.855703	.991796	5337.5	117.672923	67.081226	561.563212		.472566
H01	208825P7_G	G	A.Conservative	2.414721	.998436	7129.7	19.019412	17.192957	629.893215		.472566
H01	209189P2_G	G	A.Conservative	1.449284	.996589	6277.1	103.956665	69.924879	642.354035		.472566
H01	210090P15_G	NOCALL	D.Low Probability	.365952	.98693	5515.6	77.058998	18.17745	577.302594		1.146715
H02	201322P9_G	G	A.Conservative	.992577	.997992	6445.3	78.347985	55.283176	669.159278		.429577
H02	201694P4_G	NOCALL	D.Low Probability	-.761116	.988207	5337.5	60.296318	14.608476	577.464693		1.118797
H02	208825P7_G	G	A.Conservative	1.427937	.998054	7129.7	26.485582	21.02542	661.126801		.429577
H02	209189P2_G	G	A.Conservative	.898972	.992671	6277.1	33.460294	22.948208	666.329622		.429577
H02	210090P15_G	NOCALL	D.Low Probability	-.767438	.295432	5515.6	7.447988	1.862032	585.179762		1.118797
H03	201322P9_G	G	A.Conservative	1.394933	.995966	6445.3	44.632957	29.25264	619.292637		.476198
H03	201694P4_G	G	A.Conservative	.766262	.995092	5337.5	117.746729	62.202462	543.923287		.476198
H03	208825P7_G	G	A.Conservative	2.780826	.996989	7129.7	15.931174	15.013979	553.620106		.476198
H03	209189P2_G	G	A.Conservative	1.397183	.998364	6277.1	109.778407	69.64985	601.767778		.476198
H03	210090P15_G	G	A.Conservative	.752712	.99331	5515.6	35.664624	19.511355	557.163359		.476198
H04	201322P9_G	G	A.Conservative	2.697815	.997628	6445.3	47.197722	28.010446	585.242531		.461381
H04	201694P4_G	G	A.Conservative	1.617306	.99734	5337.5	140.288813	68.521079	513.555069		.461381
H04	208825P7_G	G	A.Conservative	3.193935	.998222	7129.7	16.301864	15.064881	548.80503		.461381
H04	209189P2_G	G	A.Conservative	2.701416	.995064	6277.1	117.02133	67.387666	568.110305		.461381
H04	210090P15_G	NOCALL	D.Low Probability	.690076	.982119	5515.6	43.390456	6.784292	564.364828		1.484062
H05	201322P9_G	G	A.Conservative	2.000052	.997322	6445.3	37.374195	28.882651	615.354398		.41736
H05	201694P4_G	G	A.Conservative	1.294797	.997859	5337.5	117.86832	75.150967	545.892644		.41736
H05	208825P7_G	G	A.Conservative	2.495052	.998363	7129.7	14.24503	13.572141	572.09222		.41736
H05	209189P2_G	G	A.Conservative	2.001782	.996511	6277.1	99.874679	74.958425	598.728914		.41736
H05	210090P15_G	G	A.Conservative	1.299179	.991285	5515.6	36.546935	24.035969	565.22927		.41736
H06	201322P9_G	G	A.Conservative	-.895643	.997893	6445.3	46.863075	31.19599	640.722255		.446476
H06	201694P4_G	G	A.Conservative	-1.206983	.997596	5337.5	155.463846	83.940774	555.327372		.446476
H06	208825P7_G	G	A.Conservative	-.594284	.997542	7129.7	15.2062	18.402933	592.288415		.446476
H06	209189P2_G	G	A.Conservative	-.889689	.997687	6277.1	127.348964	82.123895	624.373568		.446476
H06	210090P15_G	G	A.Conservative	-1.212237	.996363	5515.6	54.354909	30.354956	570.900754		.446476
H07	201322P9_G	G	A.Conservative	.240039	.99899	6445.3	41.257377	34.19968	786.984558		.399746
H07	201694P4_G	G	A.Conservative	-.076482	.996271	5337.5	96.130944	63.378705	604.717422		.399746
H07	208825P7_G	G	A.Conservative	.899237	.99981	7129.7	15.704253	19.09673	682.983406		.399746
H07	209189P2_G	G	A.Conservative	.241838	.998479	6277.1	90.295686	72.34182	761.242067		.399746
H07	210090P15_G	G	A.Conservative	-.156929	.99101	5515.6	43.300298	16.597925	620.101556		.621299
H08	201322P9_G	G	A.Conservative	.516408	.998198	6445.3	40.618835	32.820674	677.469654		.37982
H08	201694P4_G	G	A.Conservative	-.07717	.994211	5337.5	102.494834	67.679749	565.630424		.37982
H08	208825P7_G	G	A.Conservative	.949758	.997883	7129.7	15.404877	19.88954	662.263119		.37982
H08	209189P2_G	G	A.Conservative	.518154	.996057	6277.1	92.896936	72.794945	658.15226		.37982
H08	210090P15_G	NOCALL	D.Low Probability	-.468475	.987487	5515.6	59.278906	19.504984	599.322243		1.145253
H09	201322P9_G	G	A.Conservative	1.885447	.997602	6445.3	21.903865	22.08342	653.150749		.364642
H09	201694P4_G	G	A.Conservative	1.442962	.998091	5337.5	57.277607	46.000969	583.976183		.364642
H09	208825P7_G	G	A.Conservative	2.539315	.997523	7129.7	8.025787	15.17389	580.640007		.364642
H09	209189P2_G	G	A.Conservative	1.885856	.997269	6277.1	48.271658	47.063558	635.062685		.364642
H09	210090P15_G	NOCALL	D.Low Probability	.452236	.846757	5515.6	17.078176	5.19983	579.998359		.972974
H10	201322P9_G	G	A.Conservative	2.042311	.997912	6445.3	48.749025	33.989844	647.651719		.464753
H10	201694P4_G	G	A.Conservative	1.565055	.994118	5337.5	115.841307	66.838983	549.549671		.464753
H10	208825P7_G	G	A.Conservative	2.709038	.997001	7129.7	19.50958	15.316644	615.277346		.464753
H10	209189P2_G	G	A.Conservative	2.04356	.997902	6277.1	115.201197	78.039128	631.904917		.464753
H10	210090P15_G	G	A.Conservative	1.558947	.99395	5515.6	33.00555	19.630859	567.381235		.464753
H11	201322P9_G	G	A.Conservative	.736418	.996709	6445.3	46.038482	30.961698	634.710883		.449007
H11	201694P4_G	G	A.Conservative	.205418	.994472	5337.5	118.392694	65.642168	542.57719		.449007
H11	208825P7_G	G	A.Conservative	1.101148	.99713	7129.7	15.27903	19.414441	592.638977		.449007
H11	209189P2_G	G	A.Conservative	.73831	.996465	6277.1	92.369379	60.314389	618.655477		.449007
H11	210090P15_G	G	A.Conservative	.20711	.992086	5515.6	27.082435	15.485821	573.371949		.449007
H12	201322P9_G	G	A.Conservative	-.032385	.998586	6445.3	60.568042	38.638006	646.168763		.508168
H12	201694P4_G	G	A.Conservative	-.471106	.995159	5337.5	138.479216	73.18002	563.417023		.508168
H12	208825P7_G	G	A.Conservative	.346437	.996671	7129.7	22.325022	16.357964	586.523826		.508168
H12	209189P2_G	G	A.Conservative	-.031403	.997403	6277.1	130.234536	80.729459	628.644267		.508168
H12	210090P15_G	G	A.Conservative	-.479458	.993989	5515.6	33.21845	18.092293	577.291698		.508168
H13	201322P9_G	G	A.Conservative	1.749593	.997041	6445.3	37.435994	29.1657	640.529179		.416104
H13	201694P4_G	G	A.Conservative	1.46323	.993257	5337.5	97.923314	62.010939	571.427272		.416104
H13	208825P7_G	G	A.Conservative	2.520029	.997328	7129.7	15.373576	14.055685	639.587027		.416104
H13	209189P2_G	G	A.Conservative	1.751064	.996688	6277.1	84.929054	64.118498	622.592179		.416104
H13	210090P15_G	G	A.Conservative	1.458837	.991951	5515.6	24.114308	15.792025	590.239693		.416104
H14	201322P9_G	G	A.Conservative	.971568	.997198	6445.3	36.824666	25.256326	693.915086		.419664
H14	201694P4_G	G	A.Conservative	.340295	.997322	5337.5	103.769333	58.96919	595.986471		.419664
H14	208825P7_G	G	A.Conservative	2.044715	.998781	7129.7	13.502853	14.171189	685.093727		.419664
H14	209189P2_G	G	A.Conservative	.970592	.997089	6277.1	89.117761	59.379345	676.192944		.419664
H14	210090P15_G	G	A.Conservative	.336992	.992699	5515.6	29.029513	16.99906	619.729291		.419664
H15	201322P9_G	G	A.Conservative	2.209199	.99806	6445.3	30.427412	25.770888	605.210989		.420071
H15	201694P4_G	G	A.Conservative	1.579633	.997124	5337.5	84.145321	59.431417	567.988106		.420071
H15	208825P7_G	G	A.Conservative	2.985655	.997083	7129.7	12.357475	14.348309	563.54372		.420071
H15	209189P2_G	G	A.Conservative	2.212043	.997544	6277.1	65.55275	54.010954	587.230786		.420071
H15	210090P15_G	G	A.Conservative	1.573734	.993472	5515.6	27.517672	20.01217	581.858188		.420071
H16	201322P9_G	G	A.Conservative	1.722213	.997559	6445.3	32.498046	24.818981	665.801519		.391319
H16	201694P4_G	G	A.Conservative	1.199836	.998051	5337.5	88.678363	55.151163	529.916612		.391319
H16	208825P7_G	G	A.Conservative	2.198874	.998316	7129.7	10.403549	10.112324	602.507201		.391319
H16	209189P2_G	G	A.Conservative	1.724682	.995827	6277.1	72.613676	53.742483	648.334254		.391319
H16	210090P15_G	G	A.Conservative	1.205071	.99563	5515.6	29.742725	19.118127	558.263504		.391319
H17	201322P9_G	G	A.Conservative	.046027	.995786	6445.3	51.835132	34.10734	650.550809		.454267
H17	201694P4_G	G	A.Conservative	-.39149	.993247	5337.5	152.782697	83.271544	527.906643		.454267
H17	208825P7_G	G	A.Conservative	.526107	.995434	7129.7	14.972967	15.720074	522.969134		.454267
H17	209189P2_G	G	A.Conservative	.050185	.996998	6277.1	125.856437	80.453936	638.863255		.454267
H17	210090P15_G	G	A.Conservative	-.386379	.994078	5515.6	39.872576	22.393758	545.571013		.454267
H18	201322P9_G	G	A.Conservative	-1.555234	.998807	6445.3	63.859469	34.34234	632.56709		.492514
H18	201694P4_G	G	A.Conservative	-1.716865	.998511	5337.5	137.088711	60.67513	552.66456		.492514
H18	208825P7_G	G	A.Conservative	-1.196593	.998209	7129.7	25.070229	15.27927	607.906867		.492514
H18	209189P2_G	G	A.Conservative	-1.554692	.996487	6277.1	124.103517	64.766254	615.212702		.492514
H18	210090P15_G	NOCALL	D.Low Probability	-2.219071	.990297	5515.6	46.877429	10.848596	563.847646		1.175889
H19	201322P9_G	G	A.Conservative	.993635	.995212	6445.3	45.88371	30.397886	674.958272		.422213
H19	201694P4_G	G	A.Conservative	.535202	.997157	5337.5	131.879889	72.012848	568.958528		.422213
H19	208825P7_G	G	A.Conservative	1.576132	.996792	7129.7	15.921428	14.467076	578.500372		.422213
H19	209189P2_G	G	A.Conservative	.996577	.997891	6277.1	116.370275	74.837676	657.447528		.422213
H19	210090P15_G	G	A.Conservative	.549698	.996579	5515.6	55.577855	31.295516	592.571991		.422213
H20	201322P9_G	G	A.Conservative	1.248183	.998909	6445.3	32.001385	28.424558	689.777909		.394236
H20	201694P4_G	G	A.Conservative	.83447	.997703	5337.5	66.56546	48.902668	540.118036		.394236
H20	208825P7_G	G	A.Conservative	1.713187	.998241	7129.7	11.738624	18.258034	625.219351		.394236
H20	209189P2_G	G	A.Conservative	1.25102	.997739	6277.1	63.383435	54.705578	680.787015		.394236
H20	210090P15_G	G	A.Conservative	.862193	.994805	5515.6	29.967488	22.701329	563.132733		.394236
H21	201322P9_G	G	A.Conservative	.15823	.996482	6445.3	38.288701	26.131308	690.764671		.381255
H21	201694P4_G	G	A.Conservative	-.578615	.994504	5337.5	101.477359	56.537977	550.401098		.381255
H21	208825P7_G	G	A.Conservative	.853798	.997904	7129.7	15.145905	14.110544	638.044525		.381255
H21	209189P2_G	G	A.Conservative	.162228	.997367	6277.1	95.538027	63.203034	667.868004		.381255
H21	210090P15_G	G	A.Conservative	-.557564	.991342	5515.6	21.427599	12.331809	567.3918		.381255
H22	201322P9_G	G	A.Conservative	1.244783	.997119	6445.3	48.996377	32.772427	602.522457		.469192
H22	201694P4_G	G	A.Conservative	.546757	.998589	5337.5	123.817384	68.928363	532.006288		.469192
H22	208825P7_G	G	A.Conservative	1.972024	.999201	7129.7	23.452809	20.416619	578.920551		.469192
H22	209189P2_G	G	A.Conservative	1.246793	.99792	6277.1	100.415878	65.301612	584.224548		.469192
H22	210090P15_G	NOCALL	D.Low Probability	-.096381	.987648	5515.6	59.398738	12.026417	573.535568		1.301367
H23	201322P9_G	G	A.Conservative	-.390925	.998196	6445.3	63.017546	42.419095	641.219052		.43494
H23	201694P4_G	G	A.Conservative	-.554755	.997716	5337.5	121.831083	67.579533	572.926894		.43494
H23	208825P7_G	G	A.Conservative	-.095499	.998716	7129.7	26.834869	22.724986	658.396969		.43494
H23	209189P2_G	G	A.Conservative	-.295903	.997039	6277.1	56.664838	37.021887	639.952498		.43494
H23	210090P15_G	NOCALL	D.Low Probability	-1.244836	.359956	5515.6	7.931595	2.329599	584.225019		1.057485
H24	201322P9_G	G	A.Conservative	-4.243616	.849863	6445.3	18.014314	8.54663	638.091316		.631024
H24	201694P4_G	NOCALL	D.Low Probability	-3.924219	.93804	5337.5	20.643825	5.704332	577.27687		1.007646
H24	208825P7_G	NOCALL	I.Bad Spectrum	0	0	0	0	0	0		0
H24	209189P2_G	G	A.Conservative	-3.558667	.995738	6277.1	16.482792	13.743569	641.918998		.405013
H24	210090P15_G	NOCALL	D.Low Probability	-4.143206	.437689	5515.6	9.486929	2.711464	570.400934		1.007646
I01	201322P9_G	G	A.Conservative	-.039155	.998212	6445.3	23.761099	16.664566	678.981375		.587664
I01	201694P4_G	G	A.Conservative	-.015764	.99847	5337.5	40.910373	22.773668	520.754355		.587664
I01	208825P7_G	G	A.Conservative	-.454435	.939066	7129.7	8.701171	9.417415	613.897916		.587664
I01	209189P2_G	G	A.Conservative	.451198	.876629	6277.1	7.372795	8.884198	572.417922		.398562
I01	210090P15_G	NOCALL	D.Low Probability	-1.023835	.88231	5515.6	18.732805	5.355133	506.377741		1.057102
I02	201322P9_G	G	A.Conservative	1.269156	.993923	6445.3	26.245584	28.071299	639.582251		.354154
I02	201694P4_G	G	A.Conservative	.781079	.992723	5337.5	16.558041	14.012244	576.834925		.354154
I02	208825P7_G	G	A.Conservative	2.051373	.997358	7129.7	11.159923	15.419176	650.2777		.354154
I02	209189P2_G	G	A.Conservative	1.452508	.995016	6277.1	16.707689	17.2679	646.253672		.354154
I02	210090P15_G	NOCALL	I.Bad Spectrum	0	0	0	0	0	0		0
I03	201322P9_G	G	A.Conservative	1.385106	.997447	6445.3	63.010056	41.108159	647.962101		.484258
I03	201694P4_G	G	A.Conservative	.873	.997111	5337.5	112.731723	59.159271	472.357252		.484258
I03	208825P7_G	G	A.Conservative	2.215858	.998289	7129.7	21.744066	16.994846	599.171391		.484258
I03	209189P2_G	G	A.Conservative	1.38761	.996289	6277.1	108.278215	68.367348	630.926978		.484258
I03	210090P15_G	NOCALL	D.Low Probability	-.696148	.987674	5515.6	66.5689	15.30424	570.299154		1.179447
I04	201322P9_G	G	A.Conservative	2.908649	.997269	6445.3	40.761245	51.285994	639.124156		.453178
I04	201694P4_G	G	A.Conservative	2.115831	.995466	5337.5	81.202002	84.935629	584.896306		.453178
I04	208825P7_G	G	A.Conservative	3.606476	.996136	7129.7	13.321228	18.495949	677.304369		.453178
I04	209189P2_G	G	A.Conservative	2.91433	.995754	6277.1	82.201821	100.784479	623.374444		.453178
I04	210090P15_G	G	A.Conservative	2.12014	.988935	5515.6	31.393212	33.904367	605.698923		.453178
I05	201322P9_G	G	A.Conservative	1.464428	.997204	6445.3	23.964157	18.292471	610.479391		.438453
I05	201694P4_G	G	A.Conservative	1.008045	.995415	5337.5	71.00564	43.751906	540.739773		.438453
I05	208825P7_G	G	A.Conservative	2.284224	.998129	7129.7	10.38925	10.631772	551.713767		.438453
I05	209189P2_G	G	A.Conservative	1.456745	.996416	6277.1	57.463209	42.478265	586.859687		.438453
I05	210090P15_G	NOCALL	D.Low Probability	.198745	.983965	5515.6	61.370738	13.22805	568.423304		1.15796
I06	201322P9_G	G	A.Conservative	-.580978	.997889	6445.3	31.538602	21.81871	659.800102		.438642
I06	201694P4_G	G	A.Conservative	-.954107	.998797	5337.5	97.535004	54.61657	562.7242		.438642
I06	208825P7_G	G	A.Conservative	-.329248	.997864	7129.7	9.847357	17.096756	604.856568		.438642
I06	209189P2_G	G	A.Conservative	-.580398	.99572	6277.1	95.993726	64.318692	641.996019		.438642
I06	210090P15_G	NOCALL	D.Low Probability	-1.323702	.986248	5515.6	28.342908	6.611942	622.745383		1.259587
I07	201322P9_G	G	A.Conservative	1.456427	.997742	6445.3	42.272177	31.704872	639.030738		.440286
I07	201694P4_G	G	A.Conservative	.557016	.995587	5337.5	117.167257	72.96325	570.683131		.440286
I07	208825P7_G	G	A.Conservative	2.031184	.998201	7129.7	14.269881	13.594859	595.802068		.440286
I07	209189P2_G	G	A.Conservative	1.458704	.997085	6277.1	105.8734	77.187331	620.826218		.440286
I07	210090P15_G	G	A.Conservative	.559367	.993203	5515.6	37.040877	23.764504	592.290877		.440286
I08	201322P9_G	G	A.Conservative	2.800069	.996754	6445.3	46.078382	31.022187	588.368572		.471653
I08	201694P4_G	G	A.Conservative	2.119639	.99595	5337.5	135.962455	75.772541	535.444671		.471653
I08	208825P7_G	G	A.Conservative	3.767726	.997558	7129.7	15.17864	14.831909	541.062728		.471653
I08	209189P2_G	G	A.Conservative	2.800819	.99571	6277.1	115.805805	75.750154	572.840951		.471653
I08	210090P15_G	G	A.Conservative	1.383238	.990905	5515.6	53.339037	15.617622	557.897078		.708503
I09	201322P9_G	G	A.Conservative	.454957	.996751	6445.3	52.003508	32.925695	691.629419		.444505
I09	201694P4_G	G	A.Conservative	-.193451	.993954	5337.5	148.538389	77.48138	588.779919		.444505
I09	208825P7_G	G	A.Conservative	1.261106	.999136	7129.7	18.060663	15.752088	694.119789		.444505
I09	209189P2_G	G	A.Conservative	.458712	.99418	6277.1	131.182213	80.621432	675.234002		.444505
I09	210090P15_G	NOCALL	D.Low Probability	-.679859	.992306	5515.6	87.66207	20.447722	610.089566		1.097726
I10	201322P9_G	G	A.Conservative	1.053174	.998918	6445.3	45.026933	32.986029	667.707041		.462868
I10	201694P4_G	G	A.Conservative	.300824	.998143	5337.5	106.877244	64.602831	578.774897		.462868
I10	208825P7_G	G	A.Conservative	1.606676	.998606	7129.7	15.410208	17.883802	623.15114		.462868
I10	209189P2_G	G	A.Conservative	1.055489	.997783	6277.1	94.138902	66.986664	652.193913		.462868
I10	210090P15_G	NOCALL	D.Low Probability	-.1362	.988241	5515.6	34.043831	8.290977	596.754527		1.149471
I11	201322P9_G	G	A.Conservative	.569677	.996868	6445.3	47.663662	34.31096	690.70015		.44738
I11	201694P4_G	G	A.Conservative	.212011	.992735	5337.5	111.017107	66.563415	569.888222		.44738
I11	208825P7_G	G	A.Conservative	1.525238	.998257	7129.7	19.345164	16.257411	619.684562		.44738
I11	209189P2_G	G	A.Conservative	.573561	.996128	6277.1	96.397051	67.477188	671.606509		.44738
I11	210090P15_G	NOCALL	D.Low Probability	-.18738	.98505	5515.6	34.573567	9.25334	609.220842		1.153715
I12	201322P9_G	G	A.Conservative	.244531	.999015	6445.3	49.144843	38.46572	688.38264		.465924
I12	201694P4_G	G	A.Conservative	.04463	.995442	5337.5	139.086204	91.184449	528.225981		.465924
I12	208825P7_G	G	A.Conservative	.230551	.997444	7129.7	18.631719	16.283454	590.301277		.465924
I12	209189P2_G	G	A.Conservative	.247354	.997623	6277.1	118.961026	90.638874	673.40959		.465924
I12	210090P15_G	G	A.Conservative	.046782	.994438	5515.6	32.712249	22.066327	554.348476		.465924
I13	201322P9_G	G	A.Conservative	2.725553	.998485	6445.3	60.221954	36.59267	618.338951		.495866
I13	201694P4_G	G	A.Conservative	1.907572	.997546	5337.5	142.79447	70.846124	521.815782		.495866
I13	208825P7_G	G	A.Conservative	3.470883	.997579	7129.7	22.214831	15.319785	586.006494		.495866
I13	209189P2_G	G	A.Conservative	2.726025	.995794	6277.1	128.97944	75.979669	602.533461		.495866
I13	210090P15_G	NOCALL	D.Low Probability	.966149	.680814	5515.6	22.089635	4.225437	571.777329		1.308892
I14	201322P9_G	G	A.Conservative	2.436995	.997058	6445.3	46.012739	28.756213	634.615766		.465859
I14	201694P4_G	G	A.Conservative	1.748751	.996666	5337.5	120.347078	62.667938	538.153824		.465859
I14	208825P7_G	G	A.Conservative	3.682202	.999004	7129.7	15.317347	19.14157	557.804607		.465859
I14	209189P2_G	G	A.Conservative	2.432978	.997108	6277.1	117.111166	71.158198	617.336478		.465859
I14	210090P15_G	NOCALL	D.Low Probability	.896914	.801017	5515.6	26.200516	4.938515	578.851871		1.370333
I15	201322P9_G	G	A.Conservative	.957735	.998064	6445.3	43.029666	33.450434	651.899193		.437428
I15	201694P4_G	G	A.Conservative	-.052439	.99284	5337.5	118.936916	76.617005	531.859578		.437428
I15	208825P7_G	G	A.Conservative	2.106121	.998773	7129.7	15.008443	14.655177	620.238519		.437428
I15	209189P2_G	G	A.Conservative	.97014	.997679	6277.1	102.294193	77.285816	641.044566		.437428
I15	210090P15_G	NOCALL	D.Low Probability	-.505443	.985515	5515.6	44.531448	11.414609	570.725476		1.087704
I16	201322P9_G	G	A.Conservative	1.551575	.997475	6445.3	52.853102	28.636948	618.438962		.479
I16	201694P4_G	G	A.Conservative	.502314	.997592	5337.5	126.330317	56.181698	514.115045		.479
I16	208825P7_G	G	A.Conservative	1.951911	.998132	7129.7	20.038978	15.10265	558.365084		.479
I16	209189P2_G	G	A.Conservative	1.555481	.995052	6277.1	120.72471	63.450249	600.079532		.479
I16	210090P15_G	NOCALL	D.Low Probability	-.186738	.162447	5515.6	5.916991	1.139585	590.820836		1.43646
I17	201322P9_G	G	A.Conservative	.411172	.998367	6445.3	47.470078	31.172927	650.731253		.48943
I17	201694P4_G	G	A.Conservative	-.337015	.993672	5337.5	139.021282	75.150588	575.417082		.48943
I17	208825P7_G	G	A.Conservative	1.394154	.998147	7129.7	16.165363	14.709871	598.89435		.48943
I17	209189P2_G	G	A.Conservative	.40669	.994075	6277.1	123.870456	78.973371	632.976447		.48943
I17	210090P15_G	NOCALL	D.Low Probability	-.409525	.99108	5515.6	101.827398	19.075858	585.480417		1.213903
I18	201322P9_G	G	A.Conservative	-1.408671	.995623	6445.3	42.678721	26.985916	653.121162		.493334
I18	201694P4_G	G	A.Conservative	-1.537219	.998356	5337.5	131.832711	68.353458	576.859985		.493334
I18	208825P7_G	G	A.Conservative	-.639134	.999446	7129.7	15.705149	16.500796	645.864566		.493334
I18	209189P2_G	G	A.Conservative	-1.392269	.996187	6277.1	111.108231	68.15517	645.101786		.493334
I18	210090P15_G	NOCALL	D.Low Probability	-1.484937	.198943	5515.6	6.530036	1.362586	585.856926		1.203247
I19	201322P9_G	G	A.Conservative	2.495319	.998574	6445.3	47.745982	33.863559	659.760628		.48686
I19	201694P4_G	G	A.Conservative	1.730518	.998821	5337.5	128.054387	75.570388	573.589959		.48686
I19	208825P7_G	G	A.Conservative	3.229376	.997095	7129.7	20.671172	19.555821	663.954448		.48686
I19	209189P2_G	G	A.Conservative	2.494687	.997144	6277.1	109.146438	75.278028	640.454481		.48686
I19	210090P15_G	NOCALL	D.Low Probability	.719821	.987172	5515.6	39.181475	7.724554	592.991648		1.254478
I20	201322P9_G	G	A.Conservative	2.837932	.997844	6445.3	32.735528	24.166158	618.773208		.4368
I20	201694P4_G	G	A.Conservative	2.292557	.99537	5337.5	72.107452	43.26886	543.630946		.4368
I20	208825P7_G	G	A.Conservative	3.693131	.996504	7129.7	13.015026	14.844351	598.097998		.4368
I20	209189P2_G	G	A.Conservative	2.836721	.997001	6277.1	61.914993	44.300145	602.58553		.4368
I20	210090P15_G	G	A.Conservative	2.292328	.995003	5515.6	24.605754	15.268783	565.899559		.4368
I21	201322P9_G	G	A.Conservative	.6127	.997633	6445.3	42.531196	31.553965	690.825375		.412608
I21	201694P4_G	G	A.Conservative	.008248	.998784	5337.5	110.245292	66.495654	577.307704		.412608
I21	208825P7_G	G	A.Conservative	1.305053	.999542	7129.7	15.325484	19.774472	660.270029		.412608
I21	209189P2_G	G	A.Conservative	.621792	.99763	6277.1	96.614628	69.452841	679.475616		.412608
I21	210090P15_G	NOCALL	D.Low Probability	-.771059	.276212	5515.6	7.1525	1.841735	578.586255		1.048693
I22	201322P9_G	G	A.Conservative	1.532999	.995201	6445.3	56.565968	40.358409	621.599255		.483916
I22	201694P4_G	G	A.Conservative	.939959	.993027	5337.5	109.646245	64.9079	528.587301		.483916
I22	208825P7_G	G	A.Conservative	2.70169	.996856	7129.7	17.886424	18.357312	654.541825		.483916
I22	209189P2_G	G	A.Conservative	1.541504	.996154	6277.1	94.534444	65.564084	606.515851		.483916
I22	210090P15_G	G	A.Conservative	.956455	.99196	5515.6	32.258443	19.678948	551.718889		.483916
I23	201322P9_G	G	A.Conservative	-.51558	.997341	6445.3	32.051929	30.154367	681.989029		.379631
I23	201694P4_G	G	A.Conservative	-1.317659	.996562	5337.5	42.463196	32.083844	538.921005		.379631
I23	208825P7_G	G	A.Conservative	-.251787	.997941	7129.7	12.205535	18.550415	601.111053		.379631
I23	209189P2_G	G	A.Conservative	-.567639	.995941	6277.1	39.283847	35.774686	651.979444		.379631
I23	210090P15_G	NOCALL	D.Low Probability	-1.263703	.653373	5515.6	15.837086	4.046918	556.972493		1.02953
I24	201322P9_G	G	A.Conservative	-1.558442	.818613	6445.3	15.977429	8.255273	586.607774		.60863
I24	201694P4_G	NOCALL	D.Low Probability	-2.280604	.990834	5337.5	24.830018	7.285709	505.615163		.998312
I24	208825P7_G	NOCALL	I.Bad Spectrum	0	0	0	0	0	0		0
I24	209189P2_G	NOCALL	D.Low Probability	-2.043494	.996894	6277.1	60.956986	21.167128	613.889263		.998312
I24	210090P15_G	NOCALL	D.Low Probability	-2.321708	.507656	5515.6	10.30921	3.124059	514.929873		.998312
J01	201322P9_G	G	A.Conservative	1.072557	.998148	6445.3	46.968654	29.310978	678.833061		.472756
J01	201694P4_G	G	A.Conservative	.542406	.998659	5337.5	115.702208	59.940839	571.008294		.472756
J01	208825P7_G	G	A.Conservative	2.162306	.998271	7129.7	20.583047	15.783322	745.062955		.472756
J01	209189P2_G	G	A.Conservative	1.07264	.997532	6277.1	116.513394	70.658553	660.693713		.472756
J01	210090P15_G	NOCALL	D.Low Probability	-.135657	.843056	5515.6	20.573271	5.189899	593.130028		1.185406
J02	201322P9_G	G	A.Conservative	1.519298	.996591	6445.3	63.094732	42.702643	639.499984		.470452
J02	201694P4_G	G	A.Conservative	.507916	.996067	5337.5	53.486854	29.641884	577.086402		.470452
J02	208825P7_G	G	A.Conservative	2.270251	.998634	7129.7	29.522906	22.626956	704.847195		.470452
J02	209189P2_G	G	A.Conservative	1.414334	.995798	6277.1	45.147512	29.643594	692.014082		.470452
J02	210090P15_G	NOCALL	D.Low Probability	.081426	.102578	5515.6	3.325355	.751255	557.801794		1.105005
J03	201322P9_G	G	A.Conservative	2.403641	.997736	6445.3	53.382411	36.150256	674.12603		.454955
J03	201694P4_G	G	A.Conservative	1.719043	.999204	5337.5	118.308972	66.160887	574.031159		.454955
J03	208825P7_G	G	A.Conservative	3.330827	.999113	7129.7	21.745313	16.617634	682.134261		.454955
J03	209189P2_G	G	A.Conservative	2.405841	.998275	6277.1	112.532706	74.009626	656.928848		.454955
J03	210090P15_G	NOCALL	D.Low Probability	1.092085	.987134	5515.6	52.135399	12.787563	586.213897		1.064644
J04	201322P9_G	G	A.Conservative	2.037494	.99852	6445.3	27.316055	18.791824	646.628597		.425462
J04	201694P4_G	G	A.Conservative	1.320666	.996035	5337.5	63.490356	36.359801	545.525598		.425462
J04	208825P7_G	G	A.Conservative	3.083148	.997185	7129.7	8.528478	12.17022	532.371413		.425462
J04	209189P2_G	G	A.Conservative	2.037514	.997758	6277.1	63.544104	42.496189	628.759253		.425462
J04	210090P15_G	G	A.Conservative	1.323536	.997479	5515.6	22.739676	13.406815	576.434465		.425462
J05	201322P9_G	G	A.Conservative	2.380541	.996033	6445.3	52.583161	25.506531	615.620122		.504079
J05	201694P4_G	G	A.Conservative	1.720203	.99281	5337.5	139.944882	54.509401	514.813809		.504079
J05	208825P7_G	G	A.Conservative	3.610836	.997612	7129.7	21.60276	16.020186	510.444456		.504079
J05	209189P2_G	G	A.Conservative	2.3816	.997931	6277.1	118.357863	55.517217	598.357601		.504079
J05	210090P15_G	NOCALL	D.Low Probability	.873992	.988777	5515.6	106.279407	20.129156	559.567131		1.231474
J06	201322P9_G	G	A.Conservative	.259958	.998068	6445.3	43.140325	25.808204	627.265897		.498697
J06	201694P4_G	G	A.Conservative	-.163537	.997984	5337.5	99.943552	49.538718	550.035734		.498697
J06	208825P7_G	G	A.Conservative	1.409352	.999218	7129.7	12.726125	15.344556	548.593493		.498697
J06	209189P2_G	G	A.Conservative	.265766	.996084	6277.1	99.850709	58.034718	610.611326		.498697
J06	210090P15_G	G	A.Conservative	-.177715	.992665	5515.6	20.106962	10.269379	570.105954		.498697
J07	201322P9_G	G	A.Conservative	1.429604	.997757	6445.3	27.913578	25.474023	686.121232		.370551
J07	201694P4_G	G	A.Conservative	.681812	.994745	5337.5	62.802842	45.860105	567.12776		.370551
J07	208825P7_G	G	A.Conservative	2.336055	.998323	7129.7	10.139747	14.329098	634.565743		.370551
J07	209189P2_G	G	A.Conservative	1.433167	.996938	6277.1	58.7118	51.830143	668.085553		.370551
J07	210090P15_G	NOCALL	D.Low Probability	.538379	.992146	5515.6	66.469411	18.917489	583.51508		.956073
J08	201322P9_G	G	A.Conservative	2.73392	.996599	6445.3	51.510021	31.733185	648.162542		.434421
J08	201694P4_G	G	A.Conservative	2.025197	.993633	5337.5	128.67765	65.333952	576.987331		.434421
J08	208825P7_G	G	A.Conservative	3.884729	.99803	7129.7	18.009692	21.562756	592.363368		.434421
J08	209189P2_G	G	A.Conservative	2.73262	.996096	6277.1	110.587829	66.116606	629.671058		.434421
J08	210090P15_G	NOCALL	D.Low Probability	1.512324	.986791	5515.6	59.060524	12.635584	581.206361		1.177647
J09	201322P9_G	G	A.Conservative	2.413269	.997607	6445.3	21.259912	17.84663	665.230722		.365865
J09	201694P4_G	G	A.Conservative	1.727487	.999133	5337.5	45.988349	30.84396	549.305411		.365865
J09	208825P7_G	G	A.Conservative	2.563948	.998058	7129.7	7.065557	13.768006	504.583503		.365865
J09	209189P2_G	G	A.Conservative	2.417256	.99683	6277.1	43.493188	35.300385	643.516532		.365865
J09	210090P15_G	NOCALL	D.Low Probability	1.048889	.983679	5515.6	32.085022	9.508048	580.739586		.986441
J10	201322P9_G	G	A.Conservative	2.516064	.998967	6445.3	32.786939	20.534537	586.315278		.466943
J10	201694P4_G	G	A.Conservative	1.777439	.996935	5337.5	99.920205	51.43341	508.89036		.466943
J10	208825P7_G	G	A.Conservative	3.252256	.99411	7129.7	10.625165	14.084429	534.363015		.466943
J10	209189P2_G	G	A.Conservative	2.514178	.996303	6277.1	87.595379	53.239037	568.675383		.466943
J10	210090P15_G	NOCALL	D.Low Probability	.940377	.082781	5515.6	2.67325	.693493	544.137423		1.099121
J11	201322P9_G	G	A.Conservative	2.325734	.998298	6445.3	26.727609	20.647058	649.302509		.407512
J11	201694P4_G	G	A.Conservative	1.975783	.995988	5337.5	83.876761	53.388267	591.440533		.407512
J11	208825P7_G	G	A.Conservative	2.089228	.999091	7129.7	10.539326	14.197984	681.159838		.407512
J11	209189P2_G	G	A.Conservative	2.32486	.998388	6277.1	62.839611	47.132389	630.482645		.407512
J11	210090P15_G	NOCALL	D.Low Probability	.317818	.98546	5515.6	25.391257	7.233133	540.274116		1.045545
J12	201322P9_G	G	A.Conservative	-.830356	.998676	6445.3	50.428289	35.024869	628.561717		.475147
J12	201694P4_G	G	A.Conservative	-1.172009	.998606	5337.5	132.351473	76.260347	564.504457		.475147
J12	208825P7_G	G	A.Conservative	-.298655	.998114	7129.7	15.483235	13.084776	573.535377		.475147
J12	209189P2_G	G	A.Conservative	-.822318	.99719	6277.1	122.979284	83.01828	612.44366		.475147
J12	210090P15_G	NOCALL	D.Low Probability	-1.346421	.988898	5515.6	43.007029	6.549064	570.469703		1.395007
J13	201322P9_G	G	A.Conservative	2.280233	.99803	6445.3	41.918264	28.351741	649.613921		.433771
J13	201694P4_G	G	A.Conservative	1.689026	.995045	5337.5	122.606979	67.606191	578.957478		.433771
J13	208825P7_G	G	A.Conservative	2.940775	.997019	7129.7	15.381258	14.977889	564.57062		.433771
J13	209189P2_G	G	A.Conservative	2.282088	.9978	6277.1	98.741657	64.739329	629.523536		.433771
J13	210090P15_G	G	A.Conservative	1.690468	.987714	5515.6	25.752053	14.673026	608.872672		.433771
J14	201322P9_G	G	A.Conservative	1.580701	.998624	6445.3	45.346845	29.689574	728.628456		.380926
J14	201694P4_G	G	A.Conservative	.663943	.993164	5337.5	119.244734	64.34963	606.620109		.380926
J14	208825P7_G	G	A.Conservative	2.669361	.997564	7129.7	15.16007	13.522298	657.861523		.380926
J14	209189P2_G	G	A.Conservative	1.581536	.998737	6277.1	101.453112	64.464789	707.897708		.380926
J14	210090P15_G	NOCALL	D.Low Probability	.679182	.991891	5515.6	73.651561	18.9375	615.313883		1.071439
J15	201322P9_G	G	A.Conservative	1.823579	.995536	6445.3	41.278069	26.493836	598.118779		.495061
J15	201694P4_G	G	A.Conservative	.976089	.998514	5337.5	118.767092	61.720587	533.68723		.495061
J15	208825P7_G	G	A.Conservative	2.679408	.998133	7129.7	16.038008	16.259601	557.821624		.495061
J15	209189P2_G	G	A.Conservative	1.824133	.995629	6277.1	104.699467	65.096444	584.214807		.495061
J15	210090P15_G	NOCALL	D.Low Probability	-.254754	.49242	5515.6	16.137371	3.073546	596.544585		1.223998
J16	201322P9_G	G	A.Conservative	2.091023	.997379	6445.3	48.357494	33.731662	632.935534		.492781
J16	201694P4_G	G	A.Conservative	1.230973	.993803	5337.5	153.708319	88.799507	572.533261		.492781
J16	208825P7_G	G	A.Conservative	2.974529	.996375	7129.7	19.571123	15.345578	623.077658		.492781
J16	209189P2_G	G	A.Conservative	2.090584	.996161	6277.1	126.792379	85.953315	615.617005		.492781
J16	210090P15_G	NOCALL	D.Low Probability	.568814	.983631	5515.6	31.785363	6.140354	568.512583		1.421537
J17	201322P9_G	G	A.Conservative	-.592617	.998539	6445.3	36.93378	32.838062	698.117441		.358168
J17	201694P4_G	G	A.Conservative	-1.048859	.994497	5337.5	99.913621	73.10281	631.042747		.358168
J17	208825P7_G	G	A.Conservative	-.052467	.998885	7129.7	13.643141	13.702918	690.443821		.358168
J17	209189P2_G	G	A.Conservative	-.598368	.995307	6277.1	84.230414	72.702578	680.013341		.358168
J17	210090P15_G	NOCALL	D.Low Probability	-1.014526	.99099	5515.6	35.0464	10.741201	583.667497		.942603
J18	201322P9_G	G	A.Conservative	-1.843638	.998765	6445.3	39.006837	25.216465	619.280139		.427425
J18	201694P4_G	G	A.Conservative	-1.964969	.998202	5337.5	79.214084	41.172376	541.930807		.427425
J18	208825P7_G	G	A.Conservative	-1.871649	.998937	7129.7	20.549288	18.53187	632.445046		.427425
J18	209189P2_G	G	A.Conservative	-1.838025	.998316	6277.1	79.473845	49.703097	602.922926		.427425
J18	210090P15_G	G	A.Conservative	-1.967789	.994096	5515.6	21.834918	11.754561	565.852484		.427425
J19	201322P9_G	G	A.Conservative	2.751523	.996355	6445.3	23.992732	18.428433	671.722224		.400908
J19	201694P4_G	G	A.Conservative	2.093048	.993831	5337.5	67.837912	42.917004	592.409152		.400908
J19	208825P7_G	G	A.Conservative	4.166292	.998596	7129.7	9.518813	10.429206	610.053573		.400908
J19	209189P2_G	G	A.Conservative	2.742353	.996685	6277.1	56.602429	42.200588	653.126986		.400908
J19	210090P15_G	NOCALL	I.Bad Spectrum	0	0	0	0	0	0		0
J20	201322P9_G	G	A.Conservative	3.358235	.996491	6445.3	31.056836	28.504381	689.651067		.405692
J20	201694P4_G	G	A.Conservative	2.918296	.99787	5337.5	49.196746	35.202901	536.805047		.405692
J20	208825P7_G	G	A.Conservative	4.276011	.998722	7129.7	10.296489	18.853253	657.236072		.405692
J20	209189P2_G	G	A.Conservative	3.35637	.996019	6277.1	47.172483	41.754443	679.858378		.405692
J20	210090P15_G	G	B.Moderate	2.927099	.921514	5515.6	9.937332	7.413413	551.645584		.405692
J21	201322P9_G	G	A.Conservative	1.441754	.999035	6445.3	44.046654	28.346489	656.186788		.467934
J21	201694P4_G	G	A.Conservative	.82764	.998604	5337.5	108.307768	57.396058	574.381124		.467934
J21	208825P7_G	G	A.Conservative	2.510972	.999027	7129.7	17.16587	20.939	671.317746		.467934
J21	209189P2_G	G	A.Conservative	1.441434	.997383	6277.1	99.409142	62.103936	636.068832		.467934
J21	210090P15_G	NOCALL	D.Low Probability	.481062	.98612	5515.6	33.069845	6.746462	586.024948		1.188788
J22	201322P9_G	G	A.Conservative	2.595448	.998298	6445.3	25.07332	22.64011	681.699962		.396203
J22	201694P4_G	G	A.Conservative	2.292457	.998264	5337.5	64.199895	47.356338	592.617387		.396203
J22	208825P7_G	G	A.Conservative	2.944051	.997332	7129.7	9.021919	14.88974	657.536503		.396203
J22	209189P2_G	G	A.Conservative	2.588565	.997041	6277.1	56.957345	49.894014	663.618827		.396203
J22	210090P15_G	G	A.Conservative	2.329819	.994022	5515.6	14.192564	10.82023	615.934732		.396203
J23	201322P9_G	G	A.Conservative	-.126827	.998126	6445.3	61.547739	42.293051	701.698516		.444804
J23	201694P4_G	G	A.Conservative	-.679679	.997047	5337.5	93.618391	53.171569	599.066138		.444804
J23	208825P7_G	G	A.Conservative	.485692	.999528	7129.7	25.864665	21.565952	677.004375		.444804
J23	209189P2_G	G	A.Conservative	-.121825	.997542	6277.1	106.74317	71.244075	683.121749		.444804
J23	210090P15_G	NOCALL	D.Low Probability	-1.063892	.193943	5515.6	5.94548	1.311964	618.286237		1.151963
J24	201322P9_G	G	A.Conservative	-1.521241	.996131	6445.3	16.579785	10.366916	603.212615		.464076
J24	201694P4_G	NOCALL	D.Low Probability	-2.375627	.978428	5337.5	26.256627	5.952002	500.042258		1.074606
J24	208825P7_G	NOCALL	I.Bad Spectrum	0	0	0	0	0	0		0
J24	209189P2_G	NOCALL	D.Low Probability	-2.149312	.99814	6277.1	84.217032	23.153691	625.517313		1.074606
J24	210090P15_G	NOCALL	D.Low Probability	-2.37677	.509004	5515.6	13.289095	3.125895	525.877022		1.074606
K01	201322P9_G	G	A.Conservative	1.517247	.997022	6445.3	38.169903	25.187101	693.925186		.484185
K01	201694P4_G	G	A.Conservative	.889635	.996392	5337.5	94.39186	50.721741	591.839396		.484185
K01	208825P7_G	G	A.Conservative	2.388397	.9982	7129.7	11.67071	16.350567	544.639981		.484185
K01	209189P2_G	G	A.Conservative	1.525124	.993787	6277.1	99.968077	63.949348	674.843362		.484185
K01	210090P15_G	NOCALL	D.Low Probability	.346336	.985802	5515.6	31.047868	7.795653	585.097082		1.231352
K02	201322P9_G	G	A.Conservative	2.584337	.9986	6445.3	69.75591	43.595744	663.025534		.475137
K02	201694P4_G	G	A.Conservative	1.415613	.994339	5337.5	65.535375	33.423526	573.638532		.475137
K02	208825P7_G	G	A.Conservative	3.237254	.997113	7129.7	30.911671	21.944401	643.917131		.475137
K02	209189P2_G	G	A.Conservative	2.488151	.997345	6277.1	68.297373	41.383514	640.764967		.475137
K02	210090P15_G	NOCALL	D.Low Probability	.691101	.172314	5515.6	4.706394	1.13771	578.903387		1.080888
K03	201322P9_G	G	A.Conservative	1.157151	.997659	6445.3	49.187677	35.360454	636.632224		.425363
K03	201694P4_G	G	A.Conservative	.319269	.991244	5337.5	133.137909	78.763085	532.022683		.425363
K03	208825P7_G	G	A.Conservative	1.86335	.998567	7129.7	15.878735	16.52629	576.34212		.425363
K03	209189P2_G	G	A.Conservative	1.159045	.997982	6277.1	123.041452	85.863184	620.076587		.425363
K03	210090P15_G	NOCALL	D.Low Probability	.067799	.97374	5515.6	34.123207	8.026343	575.781081		1.114012
K04	201322P9_G	G	A.Conservative	1.911567	.996936	6445.3	39.892895	22.908327	607.719333		.460862
K04	201694P4_G	G	A.Conservative	.943465	.99561	5337.5	122.825619	57.218347	538.999066		.460862
K04	208825P7_G	G	A.Conservative	2.948696	.997839	7129.7	13.652509	11.856758	575.946995		.460862
K04	209189P2_G	G	A.Conservative	1.911305	.996612	6277.1	99.225338	55.186423	591.978045		.460862
K04	210090P15_G	G	A.Conservative	.94465	.987283	5515.6	23.739616	11.434645	562.269895		.460862
K05	201322P9_G	G	A.Conservative	1.717002	.996437	6445.3	53.721236	29.06325	614.472353		.496942
K05	201694P4_G	G	A.Conservative	1.071256	.997358	5337.5	146.781075	65.329179	542.777631		.496942
K05	208825P7_G	G	A.Conservative	2.83485	.996707	7129.7	14.033333	15.6602	572.68339		.496942
K05	209189P2_G	G	A.Conservative	1.715039	.997089	6277.1	138.384385	72.638003	598.289353		.496942
K05	210090P15_G	G	A.Conservative	1.083487	.987755	5515.6	37.150937	17.054902	564.418644		.496942
K06	201322P9_G	G	A.Conservative	.053674	.998408	6445.3	48.828864	33.914035	655.047148		.481207
K06	201694P4_G	G	A.Conservative	-.335324	.993267	5337.5	129.026727	74.143722	568.638276		.481207
K06	208825P7_G	G	A.Conservative	.614778	.996074	7129.7	17.788387	15.90945	564.918054		.481207
K06	209189P2_G	G	A.Conservative	.054601	.997529	6277.1	117.473423	79.275161	637.56898		.481207
K06	210090P15_G	NOCALL	D.Low Probability	-.812031	.988306	5515.6	96.469983	19.059856	579.664122		1.300016
K07	201322P9_G	G	A.Conservative	1.601079	.99463	6445.3	39.940775	24.951939	589.762234		.447644
K07	201694P4_G	G	A.Conservative	.739781	.997606	5337.5	113.021714	57.36788	557.989762		.447644
K07	208825P7_G	G	A.Conservative	2.978169	.998107	7129.7	15.476224	14.691632	564.593329		.447644
K07	209189P2_G	G	A.Conservative	1.594681	.99653	6277.1	102.10627	61.799444	573.366359		.447644
K07	210090P15_G	NOCALL	D.Low Probability	.25669	.989493	5515.6	87.047996	17.829121	573.190048		1.260352
K08	201322P9_G	G	A.Conservative	2.85102	.996876	6445.3	47.393968	29.795695	623.703845		.494026
K08	201694P4_G	G	A.Conservative	1.959572	.992217	5337.5	121.729709	62.105673	545.527129		.494026
K08	208825P7_G	G	A.Conservative	3.783198	.996614	7129.7	22.729488	16.256226	609.094117		.494026
K08	209189P2_G	G	A.Conservative	2.852037	.996226	6277.1	100.143891	61.00266	606.955207		.494026
K08	210090P15_G	NOCALL	D.Low Probability	1.09309	.986122	5515.6	55.975843	12.649092	589.651513		1.095251
K09	201322P9_G	G	A.Conservative	2.179767	.998761	6445.3	46.12904	27.127177	610.040339		.450204
K09	201694P4_G	G	A.Conservative	1.381936	.992005	5337.5	130.952612	63.258218	557.491633		.450204
K09	208825P7_G	G	A.Conservative	2.470246	.998246	7129.7	16.531009	16.054002	653.840599		.450204
K09	209189P2_G	G	A.Conservative	2.179289	.998187	6277.1	103.769929	59.203241	593.364307		.450204
K09	210090P15_G	NOCALL	D.Low Probability	.675972	.988444	5515.6	74.926275	15.366834	575.358881		1.195892
K10	201322P9_G	G	A.Conservative	.733907	.997285	6445.3	28.616491	21.55499	647.784726		.449719
K10	201694P4_G	G	A.Conservative	-.067425	.99791	5337.5	95.641943	59.464333	587.373225		.449719
K10	208825P7_G	G	A.Conservative	1.599437	.998795	7129.7	10.442832	13.275831	653.108802		.449719
K10	209189P2_G	G	A.Conservative	.752415	.994435	6277.1	80.989967	59.257805	633.854143		.449719
K10	210090P15_G	NOCALL	D.Low Probability	-.546305	.236114	5515.6	6.64091	1.577618	606.345284		1.152367
K11	201322P9_G	G	A.Conservative	2.360085	.998453	6445.3	11.568028	12.725461	603.196962		.346124
K11	201694P4_G	G	A.Conservative	2.139263	.999418	5337.5	37.096036	33.995997	540.325412		.346124
K11	208825P7_G	G	A.Conservative	2.168699	.840779	7129.7	3.668175	8.452741	554.256312		.346124
K11	209189P2_G	G	A.Conservative	2.362575	.996335	6277.1	25.137745	26.902587	581.886849		.346124
K11	210090P15_G	NOCALL	D.Low Probability	.74236	.843602	5515.6	16.260096	5.282052	521.75829		1.033364
K12	201322P9_G	G	A.Conservative	-.309846	.998326	6445.3	37.60029	24.66833	595.058848		.473353
K12	201694P4_G	G	A.Conservative	-.725605	.997782	5337.5	118.517446	63.87625	514.771089		.473353
K12	208825P7_G	G	A.Conservative	.883687	.998762	7129.7	11.264342	12.796382	577.348324		.473353
K12	209189P2_G	G	A.Conservative	-.300875	.99412	6277.1	100.246613	63.818722	578.47993		.473353
K12	210090P15_G	NOCALL	D.Low Probability	-1.379597	.222458	5515.6	7.150671	1.504498	579.30184		1.191542
K13	201322P9_G	G	A.Conservative	2.578235	.995108	6445.3	40.161532	26.430056	588.033313		.4378
K13	201694P4_G	G	A.Conservative	1.746512	.99714	5337.5	126.175375	67.665739	529.03896		.4378
K13	208825P7_G	G	A.Conservative	3.62964	.996038	7129.7	14.086976	15.020025	580.616179		.4378
K13	209189P2_G	G	A.Conservative	2.578474	.996392	6277.1	114.011776	72.725248	572.357017		.4378
K13	210090P15_G	NOCALL	D.Low Probability	.849289	.529984	5515.6	19.378147	3.360762	558.777129		1.329648
K14	201322P9_G	G	A.Conservative	1.975171	.995903	6445.3	46.361834	34.395503	611.123938		.434745
K14	201694P4_G	G	A.Conservative	.965874	.998502	5337.5	119.46256	72.388024	553.257149		.434745
K14	208825P7_G	G	A.Conservative	2.622188	.997679	7129.7	13.632357	15.183099	642.601037		.434745
K14	209189P2_G	G	A.Conservative	1.976428	.996116	6277.1	102.050972	73.429347	594.652509		.434745
K14	210090P15_G	NOCALL	D.Low Probability	-.005829	.983088	5515.6	32.486971	6.913688	587.753872		1.201493
K15	201322P9_G	G	A.Conservative	2.380891	.997961	6445.3	39.831981	34.532018	639.530718		.389543
K15	201694P4_G	G	A.Conservative	1.598402	.99794	5337.5	87.210376	62.625337	565.075328		.389543
K15	208825P7_G	G	A.Conservative	3.283769	.996573	7129.7	12.398504	13.293553	616.382943		.389543
K15	209189P2_G	G	A.Conservative	2.37778	.997449	6277.1	93.707992	78.947705	621.186186		.389543
K15	210090P15_G	NOCALL	D.Low Probability	.79365	.995507	5515.6	68.454742	16.066307	582.945839		1.122076
K16	201322P9_G	G	A.Conservative	1.737568	.995594	6445.3	45.861297	25.543883	577.761906		.472164
K16	201694P4_G	G	A.Conservative	.883045	.99337	5337.5	142.565262	65.231975	516.703773		.472164
K16	208825P7_G	G	A.Conservative	2.313526	.996194	7129.7	11.764058	13.136381	518.597682		.472164
K16	209189P2_G	G	A.Conservative	1.741201	.996043	6277.1	121.319923	65.545903	562.806505		.472164
K16	210090P15_G	NOCALL	D.Low Probability	.277823	.989466	5515.6	101.726698	17.215132	562.897784		1.227092
K17	201322P9_G	G	A.Conservative	1.089829	.997641	6445.3	51.165786	31.761267	640.838201		.500559
K17	201694P4_G	G	A.Conservative	.426949	.998289	5337.5	129.434618	65.599209	544.616438		.500559
K17	208825P7_G	G	A.Conservative	1.599576	.998559	7129.7	18.312755	14.967389	639.439526		.500559
K17	209189P2_G	G	A.Conservative	1.086991	.998538	6277.1	121.43368	73.09627	622.317346		.500559
K17	210090P15_G	NOCALL	D.Low Probability	-.309745	.135692	5515.6	5.778838	.96957	583.918136		1.40333
K18	201322P9_G	G	A.Conservative	-.471731	.99711	6445.3	35.894366	30.185427	610.99586		.411394
K18	201694P4_G	G	A.Conservative	-.405455	.992186	5337.5	91.063996	63.740083	521.507064		.411394
K18	208825P7_G	G	A.Conservative	-.633628	.998886	7129.7	11.548315	14.398981	657.048195		.411394
K18	209189P2_G	G	A.Conservative	-.465867	.996594	6277.1	75.038648	61.366467	592.256431		.411394
K18	210090P15_G	G	A.Conservative	-.413263	.9891	5515.6	18.857942	13.595208	543.934156		.411394
K19	201322P9_G	G	A.Conservative	2.696813	.996012	6445.3	50.94215	33.48559	584.865913		.467894
K19	201694P4_G	G	A.Conservative	1.589846	.998031	5337.5	122.315675	66.843272	564.6288		.467894
K19	208825P7_G	G	A.Conservative	4.168759	.996492	7129.7	14.683171	12.717709	519.407656		.467894
K19	209189P2_G	G	A.Conservative	2.691292	.995581	6277.1	109.535408	69.977949	571.211446		.467894
K19	210090P15_G	NOCALL	D.Low Probability	.94397	.989876	5515.6	67.47636	13.580154	582.92128		1.324893
K20	201322P9_G	G	A.Conservative	2.110398	.997232	6445.3	44.193745	29.977238	634.730675		.406152
K20	201694P4_G	G	A.Conservative	1.093076	.997435	5337.5	115.773474	65.149495	553.781805		.406152
K20	208825P7_G	G	A.Conservative	3.209864	.997823	7129.7	14.401994	13.774605	506.670362		.406152
K20	209189P2_G	G	A.Conservative	2.111032	.99795	6277.1	100.628681	66.317654	622.971003		.406152
K20	210090P15_G	NOCALL	D.Low Probability	.570663	.100729	5515.6	4.024494	.762779	589.851447		1.200094
K21	201322P9_G	G	A.Conservative	1.675844	.995122	6445.3	42.12003	31.951876	583.117977		.453838
K21	201694P4_G	G	A.Conservative	.811691	.997088	5337.5	116.200619	73.110853	538.826748		.453838
K21	208825P7_G	G	A.Conservative	3.116603	.9979	7129.7	12.804737	14.758363	475.959735		.453838
K21	209189P2_G	G	A.Conservative	1.671911	.994949	6277.1	99.427544	73.302825	567.278568		.453838
K21	210090P15_G	NOCALL	D.Low Probability	.470369	.915625	5515.6	26.173363	5.602784	559.092278		1.234028
K22	201322P9_G	G	A.Conservative	.587851	.996619	6445.3	19.3913	20.630022	633.396389		.354617
K22	201694P4_G	G	A.Conservative	-.2345	.99837	5337.5	38.816425	34.158478	530.372545		.354617
K22	208825P7_G	G	A.Conservative	.912902	.998755	7129.7	6.27905	10.060952	650.833178		.354617
K22	209189P2_G	G	A.Conservative	.591823	.997415	6277.1	36.262854	37.496127	615.106999		.354617
K22	210090P15_G	NOCALL	D.Low Probability	-.490976	.993704	5515.6	67.701762	17.633888	607.107393		1.005164
K23	201322P9_G	G	A.Conservative	-.152764	.997588	6445.3	18.389046	13.224237	624.377473		.394376
K23	201694P4_G	NOCALL	D.Low Probability	-1.108515	.99014	5337.5	27.672012	7.212028	557.851414		.971448
K23	208825P7_G	NOCALL	I.Bad Spectrum	0	0	0	0	0	0		0
K23	209189P2_G	G	A.Conservative	-.232208	.881792	6277.1	12.692848	8.859806	637.312153		.394376
K23	210090P15_G	NOCALL	D.Low Probability	-1.063475	.444693	5515.6	10.198403	2.74876	546.678742		.971448
K24	201322P9_G	G	A.Conservative	-2.753408	.997544	6445.3	16.494083	11.785871	616.377451		.449691
K24	201694P4_G	NOCALL	D.Low Probability	-3.167746	.962958	5337.5	20.992729	5.842521	545.145198		.965217
K24	208825P7_G	NOCALL	I.Bad Spectrum	0	0	0	0	0	0		0
K24	209189P2_G	G	A.Conservative	-2.519424	.996057	6277.1	18.60986	12.91245	639.904623		.449691
K24	210090P15_G	NOCALL	D.Low Probability	-3.305671	.511219	5515.6	10.920421	3.138503	555.398363		.965217
L01	201322P9_G	G	A.Conservative	.88353	.997477	6445.3	37.146331	27.905573	667.392514		.438711
L01	201694P4_G	G	A.Conservative	.177892	.996597	5337.5	96.158745	59.62157	548.708247		.438711
L01	208825P7_G	G	A.Conservative	1.526642	.997243	7129.7	11.879007	15.432615	567.410096		.438711
L01	209189P2_G	G	A.Conservative	.893933	.997484	6277.1	79.898604	58.298954	653.612643		.438711
L01	210090P15_G	NOCALL	D.Low Probability	-.11356	.157398	5515.6	3.66136	1.11989	561.031515		1.084735
L02	201322P9_G	G	A.Conservative	1.204204	.998371	6445.3	28.149982	25.803544	681.502214		.403019
L02	201694P4_G	G	A.Conservative	1.043686	.990062	5337.5	16.299314	11.72375	556.249777		.403019
L02	208825P7_G	G	A.Conservative	1.426512	.999366	7129.7	10.868361	13.848752	653.969374		.403019
L02	209189P2_G	G	A.Conservative	1.147377	.92971	6277.1	10.539695	9.324748	638.285998		.403019
L02	210090P15_G	NOCALL	D.Low Probability	.269095	.211552	5515.6	2.877088	1.358022	571.270156		.597596
L03	201322P9_G	G	A.Conservative	1.813881	.995831	6445.3	29.483475	21.036417	618.258792		.47397
L03	201694P4_G	G	A.Conservative	1.386736	.998293	5337.5	93.808028	55.162922	539.62719		.47397
L03	208825P7_G	G	A.Conservative	2.589916	.990173	7129.7	8.994615	9.915703	505.3408		.47397
L03	209189P2_G	G	A.Conservative	1.811743	.996838	6277.1	70.608033	48.924831	596.711578		.47397
L03	210090P15_G	NOCALL	D.Low Probability	.920372	.077842	5515.6	3.239698	.686219	541.118463		1.340094
L04	201322P9_G	G	A.Conservative	1.642858	.996071	6445.3	50.691493	33.805518	595.200108		.478678
L04	201694P4_G	G	A.Conservative	.848283	.992224	5337.5	147.724833	80.499548	536.966105		.478678
L04	208825P7_G	G	A.Conservative	2.617291	.997322	7129.7	18.641752	15.015036	575.801825		.478678
L04	209189P2_G	G	A.Conservative	1.644036	.996251	6277.1	122.735268	79.371879	578.851629		.478678
L04	210090P15_G	NOCALL	D.Low Probability	.416362	.988021	5515.6	44.776077	8.349384	573.573994		1.310424
L05	201322P9_G	G	A.Conservative	.560776	.998244	6445.3	44.250647	32.744189	637.320736		.460812
L05	201694P4_G	G	A.Conservative	.045602	.995693	5337.5	109.717829	67.543768	539.236221		.460812
L05	208825P7_G	G	A.Conservative	1.294109	.997991	7129.7	15.597022	14.327329	575.907851		.460812
L05	209189P2_G	G	A.Conservative	.562822	.995119	6277.1	89.729194	64.563744	617.845076		.460812
L05	210090P15_G	G	A.Conservative	.058632	.993583	5515.6	38.067289	24.137443	561.548341		.460812
L06	201322P9_G	G	A.Conservative	-.779696	.996136	6445.3	25.380644	20.885648	650.380903		.384753
L06	201694P4_G	G	A.Conservative	-.99396	.994915	5337.5	78.185703	52.632493	570.63832		.384753
L06	208825P7_G	G	A.Conservative	-.663606	.998105	7129.7	9.603271	13.189375	611.874387		.384753
L06	209189P2_G	G	A.Conservative	-.785228	.997289	6277.1	61.249643	48.890319	638.663819		.384753
L06	210090P15_G	NOCALL	D.Low Probability	-1.532076	.986897	5515.6	29.034121	6.67765	578.476505		1.122081
L07	201322P9_G	G	A.Conservative	1.641084	.996782	6445.3	54.779964	39.928722	603.729312		.453623
L07	201694P4_G	G	A.Conservative	.899724	.99392	5337.5	114.467231	68.872143	537.743635		.453623
L07	208825P7_G	G	A.Conservative	2.412908	.999108	7129.7	21.828762	17.928365	632.014674		.453623
L07	209189P2_G	G	A.Conservative	1.643265	.996921	6277.1	118.473746	83.862253	587.456757		.453623
L07	210090P15_G	G	A.Conservative	.909804	.988815	5515.6	28.400641	17.622971	557.218904		.453623
L08	201322P9_G	G	A.Conservative	1.162003	.996865	6445.3	52.379044	35.629569	649.467008		.485141
L08	201694P4_G	G	A.Conservative	.326477	.990821	5337.5	139.824738	79.382243	567.624165		.485141
L08	208825P7_G	G	A.Conservative	2.148038	.998255	7129.7	20.545667	20.848673	625.474502		.485141
L08	209189P2_G	G	A.Conservative	1.160493	.997314	6277.1	122.255507	80.895248	633.632296		.485141
L08	210090P15_G	G	A.Conservative	.327664	.988873	5515.6	33.083441	19.335294	583.468853		.485141
L09	201322P9_G	G	A.Conservative	1.33931	.997278	6445.3	36.043141	21.66222	617.3416		.44971
L09	201694P4_G	G	A.Conservative	.687381	.993564	5337.5	116.017932	56.953927	555.729968		.44971
L09	208825P7_G	G	A.Conservative	2.28411	.998726	7129.7	10.674495	10.919214	536.573431		.44971
L09	209189P2_G	G	A.Conservative	1.341281	.997807	6277.1	91.744486	53.454749	600.938184		.44971
L09	210090P15_G	G	A.Conservative	-.211899	.992133	5515.6	67.217511	21.880216	587.412631		.846941
L10	201322P9_G	G	A.Conservative	1.505964	.995323	6445.3	38.808697	24.318618	576.139033		.454746
L10	201694P4_G	G	A.Conservative	.857522	.997906	5337.5	123.953244	64.044085	527.188381		.454746
L10	208825P7_G	G	A.Conservative	3.262778	.998202	7129.7	10.60307	13.770312	520.816456		.454746
L10	209189P2_G	G	A.Conservative	1.518372	.995526	6277.1	103.267433	62.821123	565.055369		.454746
L10	210090P15_G	NOCALL	D.Low Probability	-.235977	.56662	5515.6	18.485522	3.553863	566.390652		1.316698
L11	201322P9_G	G	A.Conservative	-.3639	.998042	6445.3	30.215783	26.402539	643.483311		.393716
L11	201694P4_G	G	A.Conservative	-.786415	.997986	5337.5	64.398169	46.618149	577.849183		.393716
L11	208825P7_G	G	A.Conservative	.093277	.998508	7129.7	10.329522	13.060777	669.058597		.393716
L11	209189P2_G	G	A.Conservative	-.368852	.996273	6277.1	52.705195	44.751194	627.069453		.393716
L11	210090P15_G	NOCALL	D.Low Probability	-1.051137	.163493	5515.6	4.448333	1.132495	597.625114		1.001887
L12	201322P9_G	G	A.Conservative	-.934883	.995184	6445.3	40.920683	24.741625	630.17906		.441295
L12	201694P4_G	G	A.Conservative	-1.216585	.991762	5337.5	129.549771	64.259156	535.76239		.441295
L12	208825P7_G	G	A.Conservative	-.702911	.994956	7129.7	15.43908	11.779424	544.30549		.441295
L12	209189P2_G	G	A.Conservative	-.927118	.997363	6277.1	105.22398	61.712764	615.045279		.441295
L12	210090P15_G	NOCALL	D.Low Probability	-1.700998	.99111	5515.6	91.945862	19.204173	563.487827		1.370722
L13	201322P9_G	G	A.Conservative	1.412895	.995951	6445.3	23.38591	21.401326	628.35884		.424857
L13	201694P4_G	G	A.Conservative	.54329	.998165	5337.5	66.016384	49.549314	558.880129		.424857
L13	208825P7_G	G	A.Conservative	3.022634	.998577	7129.7	6.197825	12.357462	504.76908		.424857
L13	209189P2_G	G	A.Conservative	1.417185	.997099	6277.1	56.127933	49.871726	611.524239		.424857
L13	210090P15_G	NOCALL	D.Low Probability	-.005206	.249472	5515.6	6.282065	1.670323	610.396421		1.062101
L14	201322P9_G	G	A.Conservative	.542506	.994998	6445.3	40.709303	26.687635	631.066092		.497541
L14	201694P4_G	G	A.Conservative	.019654	.992729	5337.5	131.565314	71.166124	563.673613		.497541
L14	208825P7_G	G	A.Conservative	1.689836	.996283	7129.7	10.509659	14.492585	517.057979		.497541
L14	209189P2_G	G	A.Conservative	.566936	.993902	6277.1	106.664467	67.911817	616.158553		.497541
L14	210090P15_G	NOCALL	D.Low Probability	-.461865	.986564	5515.6	46.963261	9.049545	580.061849		1.429552
L15	201322P9_G	G	A.Conservative	.937816	.998178	6445.3	25.608364	18.240606	642.647173		.436229
L15	201694P4_G	G	A.Conservative	.614685	.999219	5337.5	67.186951	38.576423	570.530764		.436229
L15	208825P7_G	G	A.Conservative	1.640434	.998169	7129.7	8.149401	10.972478	535.945012		.436229
L15	209189P2_G	G	A.Conservative	.940995	.998716	6277.1	63.284481	43.636241	625.647553		.436229
L15	210090P15_G	NOCALL	D.Low Probability	-.141719	.981223	5515.6	24.294839	6.347836	560.781839		1.131341
L16	201322P9_G	G	A.Conservative	.439001	.99462	6445.3	42.01247	31.864383	658.978987		.454132
L16	201694P4_G	G	A.Conservative	-.220215	.994808	5337.5	101.796152	60.710516	562.384756		.454132
L16	208825P7_G	G	A.Conservative	1.078975	.996718	7129.7	13.035065	14.835221	628.085072		.454132
L16	209189P2_G	G	A.Conservative	.43866	.995411	6277.1	90.846476	66.503461	634.887364		.454132
L16	210090P15_G	G	A.Conservative	-.608399	.992441	5515.6	96.031407	20.548639	608.326641		1.084225
L17	201322P9_G	G	A.Conservative	-.256431	.998287	6445.3	45.448051	32.682845	636.856167		.417015
L17	201694P4_G	G	A.Conservative	-.81768	.997681	5337.5	100.428979	59.1933	566.469467		.417015
L17	208825P7_G	G	A.Conservative	.244323	.998809	7129.7	20.279275	17.409747	638.052684		.417015
L17	209189P2_G	G	A.Conservative	-.255742	.996664	6277.1	90.811723	63.35549	620.150535		.417015
L17	210090P15_G	NOCALL	D.Low Probability	-1.432626	.22826	5515.6	7.953958	1.497697	573.374497		1.203696
L18	201322P9_G	G	A.Conservative	-3.031136	.996678	6445.3	40.613804	31.671837	654.09017		.406018
L18	201694P4_G	G	A.Conservative	-3.23234	.997662	5337.5	100.549204	65.186557	570.313729		.406018
L18	208825P7_G	G	A.Conservative	-2.811235	.999129	7129.7	15.392255	14.730405	661.434549		.406018
L18	209189P2_G	G	A.Conservative	-3.023901	.997913	6277.1	101.48446	76.934238	637.582618		.406018
L18	210090P15_G	NOCALL	D.Low Probability	-3.603161	.989363	5515.6	61.087346	14.352292	581.449832		1.174173
L19	201322P9_G	G	A.Conservative	.666256	.999012	6445.3	26.22858	22.732145	677.620768		.437303
L19	201694P4_G	G	A.Conservative	.345431	.993438	5337.5	63.66837	45.614198	565.234197		.437303
L19	208825P7_G	G	A.Conservative	1.094909	.999313	7129.7	11.899948	23.456279	678.63489		.437303
L19	209189P2_G	G	A.Conservative	.67863	.99693	6277.1	61.943555	52.16705	660.490777		.437303
L19	210090P15_G	NOCALL	D.Low Probability	.587475	.994699	5515.6	54.973947	13.03955	567.980476		1.226883
L20	201322P9_G	G	A.Conservative	2.007494	.99808	6445.3	40.796462	25.811697	635.648248		.502834
L20	201694P4_G	G	A.Conservative	1.413339	.993506	5337.5	123.725531	62.69679	514.043181		.502834
L20	208825P7_G	G	A.Conservative	2.936093	.998828	7129.7	12.649517	13.606389	569.691217		.502834
L20	209189P2_G	G	A.Conservative	2.001801	.997665	6277.1	100.072309	61.243064	617.54559		.502834
L20	210090P15_G	NOCALL	D.Low Probability	.385912	.778608	5515.6	21.312166	4.821613	562.705003		1.247295
L21	201322P9_G	G	A.Conservative	1.230954	.998107	6445.3	42.214859	28.293574	660.653081		.467161
L21	201694P4_G	G	A.Conservative	.40998	.995908	5337.5	104.473732	58.663615	595.059258		.467161
L21	208825P7_G	G	A.Conservative	2.026641	.999142	7129.7	13.537847	19.494654	558.174872		.467161
L21	209189P2_G	G	A.Conservative	1.238074	.996608	6277.1	91.477393	59.662512	640.309174		.467161
L21	210090P15_G	NOCALL	D.Low Probability	-.334049	.987757	5515.6	29.271825	7.2948	573.067203		1.132652
L22	201322P9_G	G	A.Conservative	1.336882	.9969	6445.3	49.261976	32.008373	637.363097		.486479
L22	201694P4_G	G	A.Conservative	.734944	.997474	5337.5	120.785571	64.592725	542.84427		.486479
L22	208825P7_G	G	A.Conservative	1.928906	.99857	7129.7	20.958347	20.290355	590.859057		.486479
L22	209189P2_G	G	A.Conservative	1.335264	.998124	6277.1	123.777159	78.07623	619.19291		.486479
L22	210090P15_G	NOCALL	D.Low Probability	.041324	.116768	5515.6	4.485199	.886605	558.824478		1.391851
L23	201322P9_G	G	A.Conservative	-.690009	.993996	6445.3	53.267391	30.539482	624.726517		.451073
L23	201694P4_G	G	A.Conservative	-1.310108	.997904	5337.5	69.110533	32.374037	552.745647		.451073
L23	208825P7_G	G	A.Conservative	-.333006	.997852	7129.7	15.843502	17.400739	583.745856		.451073
L23	209189P2_G	G	A.Conservative	-.651097	.997678	6277.1	54.30356	30.181151	625.68402		.451073
L23	210090P15_G	NOCALL	D.Low Probability	-1.928732	.192517	5515.6	6.312192	1.322222	554.676004		1.225671
L24	201322P9_G	G	A.Conservative	-2.647427	.996395	6445.3	18.69664	13.470956	650.400548		.448533
L24	201694P4_G	NOCALL	D.Low Probability	-2.58383	.989774	5337.5	27.180837	7.281526	523.557786		.956578
L24	208825P7_G	NOCALL	I.Bad Spectrum	0	0	0	0	0	0		0
L24	209189P2_G	G	A.Conservative	-2.472231	.997469	6277.1	37.907505	21.026481	648.780257		.606775
L24	210090P15_G	NOCALL	D.Low Probability	-2.671885	.755756	5515.6	16.536299	4.578855	537.433714		.956578
M01	201322P9_G	G	A.Conservative	.432555	.996708	6445.3	22.331982	18.086453	606.630219		.410167
M01	201694P4_G	G	A.Conservative	-.216166	.996971	5337.5	48.929816	32.072331	527.712027		.410167
M01	208825P7_G	G	A.Conservative	.773052	.997612	7129.7	8.375865	15.442091	604.536836		.410167
M01	209189P2_G	G	A.Conservative	.446892	.996496	6277.1	46.054452	36.13319	593.609117		.410167
M01	210090P15_G	NOCALL	D.Low Probability	-.261002	.597198	5515.6	12.210142	3.741453	562.614556		1.041562
M02	201322P9_G	G	A.Conservative	2.216488	.998207	6445.3	68.510572	50.718909	655.343567		.424192
M02	201694P4_G	G	A.Conservative	1.330317	.996416	5337.5	62.653186	37.993459	573.283255		.424192
M02	208825P7_G	G	A.Conservative	2.792406	.997717	7129.7	22.011554	18.451512	626.985597		.424192
M02	209189P2_G	G	A.Conservative	1.920248	.994635	6277.1	51.261538	36.816688	663.891856		.424192
M02	210090P15_G	NOCALL	D.Low Probability	1.162854	.166215	5515.6	5.411625	1.14567	576.433836		1.056261
M03	201322P9_G	G	A.Conservative	.358127	.998905	6445.3	37.28853	35.694609	746.123932		.387741
M03	201694P4_G	G	A.Conservative	-.166164	.994364	5337.5	87.455565	69.85697	579.028548		.387741
M03	208825P7_G	G	A.Conservative	.562561	.998527	7129.7	13.307136	14.243775	697.924376		.387741
M03	209189P2_G	G	A.Conservative	.362274	.998423	6277.1	85.972271	80.075804	724.937114		.387741
M03	210090P15_G	NOCALL	D.Low Probability	-.628206	.989388	5515.6	79.097124	21.136509	582.022494		1.070457
M04	201322P9_G	G	A.Conservative	1.306999	.998808	6445.3	45.765199	32.678546	659.292307		.457392
M04	201694P4_G	G	A.Conservative	.705059	.998483	5337.5	110.618909	65.136044	570.26391		.457392
M04	208825P7_G	G	A.Conservative	2.209205	.997615	7129.7	18.496413	16.103758	598.724855		.457392
M04	209189P2_G	G	A.Conservative	1.315823	.996722	6277.1	102.474246	71.058907	640.077784		.457392
M04	210090P15_G	NOCALL	D.Low Probability	.187843	.978935	5515.6	31.034539	7.371157	598.450512		1.272346
M05	201322P9_G	G	A.Conservative	1.837743	.995192	6445.3	37.928911	26.439408	619.912495		.41659
M05	201694P4_G	G	A.Conservative	1.094811	.998543	5337.5	103.81969	58.722914	521.431643		.41659
M05	208825P7_G	G	A.Conservative	2.750691	.997341	7129.7	11.159215	10.344532	543.567947		.41659
M05	209189P2_G	G	A.Conservative	1.840435	.995707	6277.1	100.997631	68.203509	603.981112		.41659
M05	210090P15_G	NOCALL	D.Low Probability	.578359	.991351	5515.6	81.264077	20.752472	560.69446		1.153291
M06	201322P9_G	G	A.Conservative	-1.182854	.998007	6445.3	41.166848	34.312073	658.940451		.40771
M06	201694P4_G	G	A.Conservative	-1.479038	.991356	5337.5	107.571552	74.629116	579.761344		.40771
M06	208825P7_G	G	A.Conservative	-1.063875	.998612	7129.7	14.214307	17.01242	587.365198		.40771
M06	209189P2_G	G	A.Conservative	-1.185047	.996609	6277.1	99.74145	80.842791	642.100206		.40771
M06	210090P15_G	NOCALL	D.Low Probability	-1.933962	.994975	5515.6	93.624107	19.128408	595.713035		1.275235
M07	201322P9_G	G	A.Conservative	.246548	.997853	6445.3	34.92129	28.503079	710.891852		.389953
M07	201694P4_G	G	A.Conservative	-.530708	.995033	5337.5	84.897579	57.604268	605.734042		.389953
M07	208825P7_G	G	A.Conservative	.336207	.996931	7129.7	12.017274	14.569626	603.87207		.389953
M07	209189P2_G	G	A.Conservative	.248616	.997001	6277.1	80.323079	63.732861	691.177446		.389953
M07	210090P15_G	G	A.Conservative	-.536202	.996339	5515.6	16.650502	11.635975	633.422578		.389953
M08	201322P9_G	G	A.Conservative	1.440177	.99886	6445.3	23.624023	20.418624	662.645146		.374364
M08	201694P4_G	G	A.Conservative	.984186	.994459	5337.5	56.883449	39.71566	568.708133		.374364
M08	208825P7_G	G	A.Conservative	2.848642	.997156	7129.7	8.616311	14.424718	558.077997		.374364
M08	209189P2_G	G	A.Conservative	1.443922	.99703	6277.1	50.785811	42.508905	643.154428		.374364
M08	210090P15_G	NOCALL	D.Low Probability	.546903	.985579	5515.6	35.764047	10.155178	579.012714		.927751
M09	201322P9_G	G	A.Conservative	1.74874	.995859	6445.3	34.88793	20.372604	650.537621		.444268
M09	201694P4_G	G	A.Conservative	.938283	.995659	5337.5	107.044753	51.112861	564.312477		.444268
M09	208825P7_G	G	A.Conservative	2.922685	.997469	7129.7	14.70982	15.92859	593.196763		.444268
M09	209189P2_G	G	A.Conservative	1.754947	.995954	6277.1	93.264716	52.792534	634.313572		.444268
M09	210090P15_G	NOCALL	D.Low Probability	.305315	.991031	5515.6	77.009916	18.891723	566.047133		1.099596
M10	201322P9_G	G	A.Conservative	1.546425	.997071	6445.3	44.644076	31.920703	651.884777		.457536
M10	201694P4_G	G	A.Conservative	1.092126	.996599	5337.5	117.557144	69.691975	545.72214		.457536
M10	208825P7_G	G	A.Conservative	2.418358	.997856	7129.7	16.052639	18.87267	568.920165		.457536
M10	209189P2_G	G	A.Conservative	1.553735	.995048	6277.1	98.702031	68.585322	632.902923		.457536
M10	210090P15_G	G	A.Conservative	1.107061	.995393	5515.6	31.522505	19.25755	576.361575		.457536
M11	201322P9_G	G	A.Conservative	1.006835	.997504	6445.3	28.103619	23.523093	635.291116		.398434
M11	201694P4_G	G	A.Conservative	.478685	.99652	5337.5	63.548694	43.434909	549.003917		.398434
M11	208825P7_G	G	A.Conservative	2.452493	.998919	7129.7	8.481955	12.149055	487.048769		.398434
M11	209189P2_G	G	A.Conservative	1.011482	.997459	6277.1	60.012276	48.719303	620.528568		.398434
M11	210090P15_G	G	A.Conservative	.483842	.969572	5515.6	13.843847	9.777898	553.233025		.398434
M12	201322P9_G	G	A.Conservative	-.108161	.999075	6445.3	45.66566	36.789624	656.295072		.433594
M12	201694P4_G	G	A.Conservative	-.690953	.997169	5337.5	106.544348	71.270777	565.365108		.433594
M12	208825P7_G	G	A.Conservative	-.073136	.997633	7129.7	17.825783	16.11709	657.815828		.433594
M12	209189P2_G	G	A.Conservative	-.102291	.996576	6277.1	96.532681	75.608983	638.916076		.433594
M12	210090P15_G	NOCALL	D.Low Probability	-1.136766	.704822	5515.6	20.619806	4.333853	588.317655		1.147739
M13	201322P9_G	G	A.Conservative	.721819	.995283	6445.3	44.32862	32.162823	682.692274		.425735
M13	201694P4_G	G	A.Conservative	.007068	.997373	5337.5	105.62706	62.096394	600.846446		.425735
M13	208825P7_G	G	A.Conservative	1.913937	.998881	7129.7	18.548209	16.899731	699.694655		.425735
M13	209189P2_G	G	A.Conservative	.725492	.996765	6277.1	105.127558	73.875311	664.41889		.425735
M13	210090P15_G	NOCALL	D.Low Probability	-.161311	0	5515.6	0	0	625.0441		1.191524
M14	201322P9_G	G	A.Conservative	1.991715	.998563	6445.3	22.036929	23.142296	656.126007		.407129
M14	201694P4_G	G	A.Conservative	1.24093	.998368	5337.5	54.505657	44.497957	568.596456		.407129
M14	208825P7_G	G	A.Conservative	2.485496	.99811	7129.7	8.12577	10.007746	657.11441		.407129
M14	209189P2_G	G	A.Conservative	1.982454	.99745	6277.1	42.907852	43.471111	637.21044		.407129
M14	210090P15_G	NOCALL	D.Low Probability	1.524727	.357518	5515.6	7.009584	2.312895	605.42192		1.01307
M15	201322P9_G	G	A.Conservative	.983581	.995424	6445.3	37.167808	26.100421	650.880096		.460374
M15	201694P4_G	G	A.Conservative	.100518	.998113	5337.5	121.280125	69.745514	571.606209		.460374
M15	208825P7_G	G	A.Conservative	1.359513	.996992	7129.7	9.5474	15.250354	564.559204		.460374
M15	209189P2_G	G	A.Conservative	.979689	.995861	6277.1	100.971937	68.793963	633.23385		.460374
M15	210090P15_G	NOCALL	D.Low Probability	-.175033	.988952	5515.6	40.97721	7.668353	583.620657		1.240726
M16	201322P9_G	G	A.Conservative	2.345334	.995934	6445.3	46.237236	30.86997	655.772288		.473375
M16	201694P4_G	G	A.Conservative	1.593088	.997384	5337.5	103.520992	55.948502	526.213472		.473375
M16	208825P7_G	G	A.Conservative	3.25224	.998268	7129.7	16.167939	15.124038	593.077642		.473375
M16	209189P2_G	G	A.Conservative	2.349349	.99835	6277.1	92.591029	59.878548	635.312266		.473375
M16	210090P15_G	NOCALL	D.Low Probability	.688915	.148585	5515.6	3.990383	1.049117	566.417578		1.20203
M17	201322P9_G	G	A.Conservative	1.501583	.998044	6445.3	16.526031	15.116508	604.076753		.397774
M17	201694P4_G	G	A.Conservative	.913225	.997718	5337.5	46.573991	34.892275	515.225874		.397774
M17	208825P7_G	G	A.Conservative	-.023091	.993944	7129.7	14.957572	13.431311	516.956046		.542863
M17	209189P2_G	G	A.Conservative	1.50518	.99559	6277.1	38.822102	34.464857	588.545274		.397774
M17	210090P15_G	NOCALL	D.Low Probability	-.37486	.980134	5515.6	17.601387	5.996469	551.514798		.890312
M18	201322P9_G	G	A.Conservative	-.620555	.998965	6445.3	45.651615	40.535439	644.961703		.423714
M18	201694P4_G	G	A.Conservative	-.928753	.991812	5337.5	101.695359	75.828506	543.788369		.423714
M18	208825P7_G	G	A.Conservative	-.529871	.998215	7129.7	19.540386	22.125387	604.854933		.423714
M18	209189P2_G	G	A.Conservative	-.614887	.996699	6277.1	97.028318	83.90313	627.317788		.423714
M18	210090P15_G	G	A.Conservative	-1.739436	.992809	5515.6	86.503971	19.640412	563.200095		1.21191
M19	201322P9_G	G	A.Conservative	3.066348	.997039	6445.3	51.719394	30.285984	642.155434		.444301
M19	201694P4_G	G	A.Conservative	2.342047	.995582	5337.5	135.72126	65.377438	537.660572		.444301
M19	208825P7_G	G	A.Conservative	4.544881	.997279	7129.7	19.74978	17.816922	604.162578		.444301
M19	209189P2_G	G	A.Conservative	3.063572	.997091	6277.1	123.10563	69.948797	624.466656		.444301
M19	210090P15_G	G	A.Conservative	2.347699	.990166	5515.6	26.306976	13.070367	563.808941		.444301
M20	201322P9_G	G	A.Conservative	3.101145	.995922	6445.3	16.920563	16.495316	596.492217		.360295
M20	201694P4_G	G	A.Conservative	2.765716	.997295	5337.5	48.087165	36.906402	549.384808		.360295
M20	208825P7_G	G	A.Conservative	3.713028	.998206	7129.7	7.81082	11.788634	597.747441		.360295
M20	209189P2_G	G	A.Conservative	3.100177	.997277	6277.1	39.456874	37.134313	582.875699		.360295
M20	210090P15_G	NOCALL	D.Low Probability	1.62821	.989551	5515.6	37.641499	10.87186	581.349399		.985001
M21	201322P9_G	G	A.Conservative	.529293	.998178	6445.3	38.864209	24.078424	673.180136		.432325
M21	201694P4_G	G	A.Conservative	-.257057	.993252	5337.5	106.708791	54.830651	576.621306		.432325
M21	208825P7_G	G	A.Conservative	1.43703	.999589	7129.7	19.522978	25.708614	697.080282		.432325
M21	209189P2_G	G	A.Conservative	.535197	.995801	6277.1	98.670411	59.387219	655.959967		.432325
M21	210090P15_G	NOCALL	D.Low Probability	-.94548	.148374	5515.6	4.984749	1.046585	591.328285		1.141419
M22	201322P9_G	G	A.Conservative	1.591475	.995042	6445.3	27.193375	26.096337	626.484973		.37299
M22	201694P4_G	G	A.Conservative	1.010328	.997432	5337.5	58.120182	45.890825	544.005364		.37299
M22	208825P7_G	G	A.Conservative	2.053678	.99679	7129.7	15.029142	17.163874	619.302453		.37299
M22	209189P2_G	G	A.Conservative	1.595307	.997598	6277.1	54.965488	51.222599	606.645662		.37299
M22	210090P15_G	NOCALL	D.Low Probability	.347822	.984434	5515.6	28.310254	6.498195	585.214487		1.2329
M23	201322P9_G	G	A.Conservative	-.137057	.998631	6445.3	45.477026	39.089126	586.979583		.391338
M23	201694P4_G	G	A.Conservative	-.688222	.998143	5337.5	55.183872	39.033457	553.216178		.391338
M23	208825P7_G	G	A.Conservative	.202413	.99761	7129.7	18.353964	21.526947	634.61637		.391338
M23	209189P2_G	G	A.Conservative	-.22785	.996805	6277.1	35.936928	29.991879	619.531558		.391338
M23	210090P15_G	G	A.Conservative	-.760936	.992946	5515.6	15.284422	11.156376	559.083601		.391338
M24	201322P9_G	G	A.Conservative	-3.36018	.920692	6445.3	17.645618	9.234123	661.91574		.691029
M24	201694P4_G	NOCALL	D.Low Probability	-3.146108	.989736	5337.5	20.224051	6.146981	553.438025		.921071
M24	208825P7_G	NOCALL	I.Bad Spectrum	0	0	0	0	0	0		0
M24	209189P2_G	G	A.Conservative	-2.238328	.81556	6277.1	10.736537	8.222757	672.705772		.402188
M24	210090P15_G	NOCALL	D.Low Probability	-3.256953	.308998	5515.6	6.173629	1.935762	571.477854		.921071
N01	201322P9_G	G	A.Conservative	3.151958	.998525	6445.3	13.466916	13.71374	628.139968		.371256
N01	201694P4_G	G	A.Conservative	2.508267	.997898	5337.5	32.087165	25.486026	500.607268		.371256
N01	208825P7_G	G	A.Conservative	3.413153	.999246	7129.7	4.877448	16.336224	675.734946		.371256
N01	209189P2_G	G	A.Conservative	3.124193	.997794	6277.1	25.185031	24.73681	613.782052		.371256
N01	210090P15_G	NOCALL	D.Low Probability	1.41227	.991347	5515.6	24.81617	7.565282	575.191491		.976245
N02	201322P9_G	G	A.Conservative	1.252111	.999283	6445.3	46.366064	35.464975	623.211466		.406358
N02	201694P4_G	G	A.Conservative	.031207	.994282	5337.5	26.752305	16.418938	583.254369		.406358
N02	208825P7_G	G	A.Conservative	1.935415	.998811	7129.7	16.839433	22.039992	667.304296		.406358
N02	209189P2_G	G	A.Conservative	1.023482	.994195	6277.1	31.75053	23.495664	664.227187		.406358
N02	210090P15_G	NOCALL	D.Low Probability	-.191907	.174846	5515.6	5.341458	1.171128	566.490916		1.080821
N03	201322P9_G	G	A.Conservative	2.210324	.996783	6445.3	43.639681	31.542686	666.085092		.452944
N03	201694P4_G	G	A.Conservative	1.180506	.995365	5337.5	114.558056	68.421124	556.65381		.452944
N03	208825P7_G	G	A.Conservative	2.64507	.99759	7129.7	14.341193	13.077913	641.235256		.452944
N03	209189P2_G	G	A.Conservative	2.210733	.997692	6277.1	110.857145	77.837322	649.038421		.452944
N03	210090P15_G	G	A.Conservative	1.173365	.990807	5515.6	24.758306	15.246938	576.358431		.452944
N04	201322P9_G	G	A.Conservative	1.334685	.998358	6445.3	47.526958	31.382838	672.793007		.449553
N04	201694P4_G	G	A.Conservative	.543541	.998777	5337.5	122.210879	66.072488	572.790472		.449553
N04	208825P7_G	G	A.Conservative	1.998496	.998339	7129.7	17.039324	14.55793	689.269829		.449553
N04	209189P2_G	G	A.Conservative	1.338955	.997711	6277.1	115.231752	73.804095	653.740409		.449553
N04	210090P15_G	NOCALL	D.Low Probability	.027607	.597032	5515.6	16.060587	3.722063	591.504497		1.105269
N05	201322P9_G	G	A.Conservative	1.53824	.995541	6445.3	51.220591	31.673413	636.175676		.44498
N05	201694P4_G	G	A.Conservative	.999772	.994357	5337.5	146.367973	74.063664	549.011338		.44498
N05	208825P7_G	G	A.Conservative	2.342316	.99794	7129.7	14.981512	13.503288	586.551942		.44498
N05	209189P2_G	G	A.Conservative	1.540328	.996807	6277.1	127.668113	76.556611	624.21225		.44498
N05	210090P15_G	NOCALL	D.Low Probability	.601022	.064157	5515.6	2.615507	.565957	599.351313		1.306275
N06	201322P9_G	G	A.Conservative	-.771511	.996951	6445.3	43.108459	31.287772	658.150622		.444791
N06	201694P4_G	G	A.Conservative	-1.255923	.998439	5337.5	98.168904	57.426726	594.760149		.444791
N06	208825P7_G	G	A.Conservative	-.560511	.998332	7129.7	13.243819	13.505296	607.284466		.444791
N06	209189P2_G	G	A.Conservative	-.766592	.997371	6277.1	93.012675	65.356257	639.935741		.444791
N06	210090P15_G	NOCALL	D.Low Probability	-1.677782	.992286	5515.6	69.680078	16.838285	614.705963		1.149797
N07	201322P9_G	G	A.Conservative	1.261268	.99312	6445.3	35.003745	26.402559	666.542562		.441013
N07	201694P4_G	G	A.Conservative	.569752	.998407	5337.5	89.168298	55.160732	596.137967		.441013
N07	208825P7_G	G	A.Conservative	2.056737	.996833	7129.7	13.086375	11.158802	579.263387		.441013
N07	209189P2_G	G	A.Conservative	1.274481	.996609	6277.1	94.348528	69.062916	647.672519		.441013
N07	210090P15_G	NOCALL	D.Low Probability	.160668	.989495	5515.6	36.562862	8.678801	595.290422		1.153378
N08	201322P9_G	G	A.Conservative	1.653861	.996889	6445.3	31.602283	22.715813	651.241337		.426784
N08	201694P4_G	G	A.Conservative	.913042	.999349	5337.5	87.411887	51.431701	551.189721		.426784
N08	208825P7_G	G	A.Conservative	1.521421	.996276	7129.7	12.482769	10.646374	539.147567		.426784
N08	209189P2_G	G	A.Conservative	1.675296	.996205	6277.1	72.81228	50.759681	643.91189		.426784
N08	210090P15_G	NOCALL	D.Low Probability	.36734	.990209	5515.6	60.440351	16.434006	568.520655		1.106673
N09	201322P9_G	G	A.Conservative	2.550224	.997301	6445.3	22.878734	19.655768	625.47101		.387233
N09	201694P4_G	G	A.Conservative	1.723988	.998289	5337.5	59.704316	41.759184	586.242136		.387233
N09	208825P7_G	G	A.Conservative	3.698201	.88742	7129.7	8.714925	8.942087	500.891176		.387233
N09	209189P2_G	G	A.Conservative	2.547291	.992842	6277.1	47.772735	39.791325	607.636865		.387233
N09	210090P15_G	NOCALL	D.Low Probability	.974492	.105411	5515.6	3.172918	.82429	581.505736		1.070377
N10	201322P9_G	G	A.Conservative	2.619206	.996797	6445.3	37.063733	30.636989	621.97744		.416344
N10	201694P4_G	G	A.Conservative	1.868702	.995143	5337.5	100.278371	68.593535	522.79336		.416344
N10	208825P7_G	G	A.Conservative	3.574398	.997517	7129.7	13.884696	12.909361	569.294498		.416344
N10	209189P2_G	G	A.Conservative	2.62932	.994713	6277.1	80.197878	64.416785	609.664377		.416344
N10	210090P15_G	G	A.Conservative	1.878825	.995387	5515.6	33.776184	23.82004	544.190208		.416344
N11	201322P9_G	G	A.Conservative	.229541	.997913	6445.3	35.471334	28.902248	676.68356		.405254
N11	201694P4_G	G	A.Conservative	-.578157	.992606	5337.5	99.49321	66.74846	583.117379		.405254
N11	208825P7_G	G	A.Conservative	.349703	.997985	7129.7	12.686923	14.556762	662.485721		.405254
N11	209189P2_G	G	A.Conservative	.231235	.996693	6277.1	85.18052	67.391172	658.478464		.405254
N11	210090P15_G	NOCALL	D.Low Probability	-.572036	0	5515.6	1.866078	.420821	604.73584		1.097509
N12	201322P9_G	G	A.Conservative	-.840935	.996703	6445.3	34.651703	26.961509	675.111709		.420089
N12	201694P4_G	G	A.Conservative	-1.128822	.994901	5337.5	94.895618	60.204516	573.41807		.420089
N12	208825P7_G	G	A.Conservative	-.854442	.998574	7129.7	11.666036	19.062527	612.765933		.420089
N12	209189P2_G	G	A.Conservative	-.835778	.998758	6277.1	67.043403	50.582001	656.774322		.420089
N12	210090P15_G	NOCALL	D.Low Probability	-1.194913	.989854	5515.6	52.714659	13.324123	602.722396		1.041994
N13	201322P9_G	G	A.Conservative	2.276154	.998615	6445.3	47.675868	33.183063	680.742894		.458599
N13	201694P4_G	G	A.Conservative	1.136316	.992604	5337.5	76.054107	43.601499	591.154887		.458599
N13	208825P7_G	G	A.Conservative	3.000148	.997866	7129.7	15.69855	18.031668	599.18858		.458599
N13	209189P2_G	G	A.Conservative	2.275222	.997251	6277.1	94.10069	63.592131	663.195933		.458599
N13	210090P15_G	NOCALL	D.Low Probability	.848113	.988924	5515.6	35.504221	6.097702	590.147847		1.335699
N14	201322P9_G	G	A.Conservative	2.702571	.996207	6445.3	19.123698	14.918631	623.820224		.380046
N14	201694P4_G	G	A.Conservative	2.508199	.998486	5337.5	52.9826	33.535278	523.494509		.380046
N14	208825P7_G	G	A.Conservative	3.508341	.998665	7129.7	5.134278	10.091799	648.345911		.380046
N14	209189P2_G	G	A.Conservative	2.698937	.996156	6277.1	47.398306	35.814272	607.177911		.380046
N14	210090P15_G	G	A.Conservative	2.550394	.881664	5515.6	13.578028	8.888406	545.628768		.380046
N15	201322P9_G	G	A.Conservative	2.435655	.997862	6445.3	17.897106	11.364033	652.89719		.427051
N15	201694P4_G	G	A.Conservative	1.829378	.996222	5337.5	50.192057	26.375359	534.468374		.427051
N15	208825P7_G	G	A.Conservative	3.273544	.997663	7129.7	7.705327	12.210596	543.548703		.427051
N15	209189P2_G	G	A.Conservative	2.444761	.998082	6277.1	40.211952	24.797825	635.443957		.427051
N15	210090P15_G	NOCALL	D.Low Probability	1.189314	.988991	5515.6	37.472593	9.16966	587.431266		1.09649
N16	201322P9_G	G	A.Conservative	1.519089	.998078	6445.3	52.090128	27.883604	625.673215		.623601
N16	201694P4_G	G	A.Conservative	2.221884	.997307	5337.5	14.35855	13.054582	452.303106		.327614
N16	208825P7_G	G	A.Conservative	2.122575	.997844	7129.7	18.885278	16.310917	583.775541		.623601
N16	209189P2_G	G	A.Conservative	2.555806	.995543	6277.1	11.517188	16.301942	579.313291		.327614
N16	210090P15_G	NOCALL	D.Low Probability	.753228	.989246	5515.6	58.900063	16.18951	579.696949		1.186812
N17	201322P9_G	G	A.Conservative	.618969	.993097	6445.3	18.82278	17.257333	581.230802		.360312
N17	201694P4_G	G	A.Conservative	-.203312	.996334	5337.5	45.243087	33.308824	537.56506		.360312
N17	208825P7_G	G	A.Conservative	.078952	.997506	7129.7	16.641465	10.934453	563.395504		.564982
N17	209189P2_G	G	A.Conservative	.620686	.996521	6277.1	42.593149	37.78341	564.745813		.360312
N17	210090P15_G	NOCALL	D.Low Probability	-.592028	.802152	5515.6	13.759961	4.915917	548.295492		.931439
N18	201322P9_G	G	A.Conservative	-1.176903	.999004	6445.3	53.183894	40.14337	634.678538		.468098
N18	201694P4_G	G	A.Conservative	-1.48985	.99842	5337.5	92.000224	57.621428	568.174873		.468098
N18	208825P7_G	G	A.Conservative	-1.105429	.997814	7129.7	22.237308	18.839785	621.985242		.468098
N18	209189P2_G	G	A.Conservative	-1.173703	.996327	6277.1	96.260142	70.633437	616.943396		.468098
N18	210090P15_G	G	A.Conservative	-1.52369	.994385	5515.6	17.874731	11.5375	585.412181		.468098
N19	201322P9_G	G	A.Conservative	2.534796	.997835	6445.3	34.933241	25.92323	654.307856		.408798
N19	201694P4_G	G	A.Conservative	1.603434	.993947	5337.5	80.639694	48.608107	577.697287		.408798
N19	208825P7_G	G	A.Conservative	3.309523	.997132	7129.7	12.683654	11.032415	595.219272		.408798
N19	209189P2_G	G	A.Conservative	2.534113	.996584	6277.1	83.023615	59.6986	637.323656		.408798
N19	210090P15_G	NOCALL	D.Low Probability	1.104191	.993228	5515.6	70.487724	18.577368	604.793742		1.108483
N20	201322P9_G	G	A.Conservative	1.511548	.996782	6445.3	41.74827	27.939134	648.358908		.445002
N20	201694P4_G	G	A.Conservative	.564551	.998582	5337.5	110.027323	60.051881	567.474867		.445002
N20	208825P7_G	G	A.Conservative	2.461647	.999567	7129.7	14.384488	14.490538	607.444825		.445002
N20	209189P2_G	G	A.Conservative	1.515935	.998126	6277.1	91.113155	59.113112	628.771429		.445002
N20	210090P15_G	NOCALL	D.Low Probability	-.048977	.286076	5515.6	7.555323	1.882365	604.219297		1.087298
N21	201322P9_G	G	A.Conservative	2.757527	.997238	6445.3	23.03927	19.864082	629.642908		.378685
N21	201694P4_G	G	A.Conservative	2.250541	.999023	5337.5	58.722931	40.420594	522.388597		.378685
N21	208825P7_G	G	A.Conservative	3.211918	.997116	7129.7	7.750883	13.865111	547.447747		.378685
N21	209189P2_G	G	A.Conservative	2.765706	.995977	6277.1	44.590683	37.167453	615.933891		.378685
N21	210090P15_G	NOCALL	I.Bad Spectrum	0	0	0	0	0	0		0
N22	201322P9_G	G	A.Conservative	2.230114	.99613	6445.3	44.728961	33.540801	632.828606		.427692
N22	201694P4_G	G	A.Conservative	1.625921	.995884	5337.5	109.573553	66.846598	543.585778		.427692
N22	208825P7_G	G	A.Conservative	2.793143	.996743	7129.7	17.24223	16.731075	552.954692		.427692
N22	209189P2_G	G	A.Conservative	2.251309	.99561	6277.1	98.181801	71.364438	610.193314		.427692
N22	210090P15_G	NOCALL	D.Low Probability	.671258	.993581	5515.6	55.072385	12.584237	560.398386		1.219377
N23	201322P9_G	G	A.Conservative	.218951	.996373	6445.3	47.089507	30.192675	612.785123		.424405
N23	201694P4_G	G	A.Conservative	-.500111	.996739	5337.5	65.805685	34.30787	567.250568		.424405
N23	208825P7_G	G	A.Conservative	.297616	.997365	7129.7	21.314811	17.559569	598.849928		.424405
N23	209189P2_G	G	A.Conservative	.214725	.998921	6277.1	47.698132	29.630795	646.408044		.424405
N23	210090P15_G	NOCALL	D.Low Probability	-1.440217	.990281	5515.6	38.868036	8.259862	588.563749		1.079333
N24	201322P9_G	G	A.Conservative	-3.152176	.893759	6445.3	19.16575	8.987194	685.968665		.685514
N24	201694P4_G	NOCALL	D.Low Probability	-2.781704	.860254	5337.5	16.738026	5.239277	574.9121		.89063
N24	208825P7_G	NOCALL	I.Bad Spectrum	0	0	0	0	0	0		0
N24	209189P2_G	NOCALL	D.Low Probability	-2.707342	.997186	6277.1	44.918551	16.544585	656.744341		.89063
N24	210090P15_G	NOCALL	D.Low Probability	-2.907589	.360344	5515.6	6.914097	2.23218	578.458224		.89063
O01	201322P9_G	G	A.Conservative	2.293589	.998733	6445.3	43.867032	26.287356	626.713545		.449796
O01	201694P4_G	G	A.Conservative	1.426099	.998122	5337.5	122.390064	60.260313	533.891588		.449796
O01	208825P7_G	G	A.Conservative	3.590836	.9965	7129.7	17.471591	17.240139	595.926245		.449796
O01	209189P2_G	G	A.Conservative	2.296098	.996957	6277.1	95.897046	55.755415	609.1986		.449796
O01	210090P15_G	NOCALL	D.Low Probability	1.294259	.583108	5515.6	14.876019	3.62219	550.800587		1.135201
O02	201322P9_G	G	A.Conservative	1.707368	.998375	6445.3	36.60021	24.431211	653.090654		.463733
O02	201694P4_G	G	A.Conservative	1.122896	.993912	5337.5	46.426179	24.825341	574.741602		.463733
O02	208825P7_G	G	A.Conservative	3.104006	.998216	7129.7	10.022547	13.39228	619.688381		.463733
O02	209189P2_G	G	A.Conservative	1.794146	.994784	6277.1	32.583717	21.037724	665.432499		.463733
O02	210090P15_G	NOCALL	D.Low Probability	.828887	.184135	5515.6	5.376844	1.264863	548.337616		1.171886
O03	201322P9_G	G	A.Conservative	1.583316	.998337	6445.3	41.583683	27.187708	618.454173		.505133
O03	201694P4_G	G	A.Conservative	.609727	.997406	5337.5	108.812539	58.717676	576.089732		.505133
O03	208825P7_G	G	A.Conservative	1.944509	.998897	7129.7	13.076706	14.006059	566.559125		.505133
O03	209189P2_G	G	A.Conservative	1.583674	.995275	6277.1	99.56558	63.226374	602.374548		.505133
O03	210090P15_G	NOCALL	D.Low Probability	-.064623	.243312	5515.6	7.100064	1.631287	625.556915		1.250788
O04	201322P9_G	G	A.Conservative	1.497196	.993145	6445.3	29.758145	17.381933	599.652591		.485517
O04	201694P4_G	G	A.Conservative	.85015	.99643	5337.5	88.131743	42.170207	535.311033		.485517
O04	208825P7_G	G	A.Conservative	2.354459	.998804	7129.7	10.236455	12.755003	566.94341		.485517
O04	209189P2_G	G	A.Conservative	1.506708	.994506	6277.1	89.379769	50.637647	582.460012		.485517
O04	210090P15_G	NOCALL	D.Low Probability	-.119105	.217047	5515.6	7.307948	1.462279	575.047648		1.189415
O05	201322P9_G	G	A.Conservative	.745443	.997517	6445.3	45.099195	29.56566	641.883628		.467203
O05	201694P4_G	G	A.Conservative	-.071003	.998147	5337.5	119.512684	63.54219	577.063029		.467203
O05	208825P7_G	G	A.Conservative	1.476458	.997151	7129.7	13.283782	12.376165	572.403794		.467203
O05	209189P2_G	G	A.Conservative	.743959	.994582	6277.1	114.089328	72.461278	623.941607		.467203
O05	210090P15_G	NOCALL	D.Low Probability	-.50313	.203655	5515.6	6.03128	1.389536	593.08474		1.347836
O06	201322P9_G	G	A.Conservative	-.645923	.998542	6445.3	37.698803	19.919895	679.470399		.485177
O06	201694P4_G	G	A.Conservative	-.922788	.998838	5337.5	106.968708	46.124267	573.44802		.485177
O06	208825P7_G	G	A.Conservative	-.141715	.99864	7129.7	12.331276	13.135342	582.308751		.485177
O06	209189P2_G	G	A.Conservative	-.640402	.997215	6277.1	104.430915	53.482861	659.825096		.485177
O06	210090P15_G	NOCALL	D.Low Probability	-1.331168	.660347	5515.6	22.465501	4.053317	583.25753		1.396943
O07	201322P9_G	G	A.Conservative	1.90432	.996712	6445.3	29.648167	24.830997	615.164044		.410782
O07	201694P4_G	G	A.Conservative	1.056395	.997201	5337.5	60.207482	41.023565	548.051391		.410782
O07	208825P7_G	G	A.Conservative	2.384813	.998363	7129.7	12.64691	14.381917	636.345646		.410782
O07	209189P2_G	G	A.Conservative	1.90439	.997664	6277.1	52.671299	42.769418	599.36472		.410782
O07	210090P15_G	NOCALL	D.Low Probability	.650908	.137401	5515.6	3.17856	.97847	567.438741		.78253
O08	201322P9_G	G	A.Conservative	1.508837	.99731	6445.3	31.34239	26.52425	640.878309		.39964
O08	201694P4_G	G	A.Conservative	.744299	.99809	5337.5	76.39685	53.207916	549.449149		.39964
O08	208825P7_G	G	A.Conservative	2.691972	.996168	7129.7	14.341167	13.692449	571.504365		.39964
O08	209189P2_G	G	A.Conservative	1.512552	.993644	6277.1	69.993737	57.513417	623.028514		.39964
O08	210090P15_G	NOCALL	D.Low Probability	.477533	.350382	5515.6	8.947623	2.260434	595.545178		1.172763
O09	201322P9_G	G	A.Conservative	1.477119	.996387	6445.3	43.04571	30.895289	621.78125		.431803
O09	201694P4_G	G	A.Conservative	.976267	.992876	5337.5	103.157451	59.12544	541.635708		.431803
O09	208825P7_G	G	A.Conservative	2.084909	.99778	7129.7	18.480249	15.211559	643.75483		.431803
O09	209189P2_G	G	A.Conservative	1.498782	.996132	6277.1	86.415927	59.965615	617.941644		.431803
O09	210090P15_G	NOCALL	D.Low Probability	.518738	.990069	5515.6	53.395954	12.094662	571.081659		1.135743
O10	201322P9_G	G	A.Conservative	1.055053	.997932	6445.3	20.973414	18.746141	600.960795		.418743
O10	201694P4_G	G	A.Conservative	.463065	.998712	5337.5	54.895606	39.178731	536.707396		.418743
O10	208825P7_G	G	A.Conservative	.949336	.917438	7129.7	7.67774	9.210392	584.640201		.418743
O10	209189P2_G	G	A.Conservative	1.061384	.997957	6277.1	44.570889	38.539437	586.158081		.418743
O10	210090P15_G	NOCALL	D.Low Probability	.24494	.823914	5515.6	18.898747	5.085694	589.468381		1.114287
O11	201322P9_G	G	A.Conservative	.430552	.997271	6445.3	44.480337	33.998993	702.422319		.441525
O11	201694P4_G	G	A.Conservative	-.125568	.992418	5337.5	107.325885	67.88284	574.02374		.441525
O11	208825P7_G	G	A.Conservative	.705291	.998164	7129.7	19.141043	19.472757	630.151229		.441525
O11	209189P2_G	G	A.Conservative	.439569	.996491	6277.1	98.800572	73.379027	684.899455		.441525
O11	210090P15_G	NOCALL	D.Low Probability	-.572897	.990505	5515.6	59.916318	14.76338	600.06469		1.192069
O12	201322P9_G	G	A.Conservative	-.299752	.997026	6445.3	19.213144	18.251888	633.154136		.374533
O12	201694P4_G	G	A.Conservative	-.563302	.997975	5337.5	40.215705	31.554241	564.490173		.374533
O12	208825P7_G	G	A.Conservative	-.600103	.997105	7129.7	7.981734	14.662033	587.983852		.374533
O12	209189P2_G	G	A.Conservative	-.299409	.997317	6277.1	35.076141	32.367924	616.343956		.374533
O12	210090P15_G	G	A.Conservative	-.572479	.994532	5515.6	12.845244	10.395648	584.409917		.374533
O13	201322P9_G	G	A.Conservative	.821129	.994123	6445.3	7.408208	9.958305	534.704909		.274818
O13	201694P4_G	G	A.Conservative	-.018862	.995874	5337.5	18.240111	20.097563	465.524022		.274818
O13	208825P7_G	G	A.Conservative	.372324	.998984	7129.7	22.875638	16.659019	642.594861		.535824
O13	209189P2_G	G	A.Conservative	.82371	.996141	6277.1	15.053604	19.642793	523.272179		.274818
O13	210090P15_G	NOCALL	D.Low Probability	-.188842	.989614	5515.6	34.624019	10.69126	575.597397		.908997
O14	201322P9_G	G	A.Conservative	2.542284	.998512	6445.3	10.301244	11.4896	661.860384		.352434
O14	201694P4_G	G	A.Conservative	2.469287	.996789	5337.5	23.729239	21.932872	532.034181		.352434
O14	208825P7_G	G	A.Conservative	2.013312	.998696	7129.7	5.249704	10.70869	623.984865		.352434
O14	209189P2_G	G	A.Conservative	2.538053	.998358	6277.1	17.296222	18.756527	643.422509		.352434
O14	210090P15_G	NOCALL	D.Low Probability	.120422	.987271	5515.6	36.79102	11.352687	562.313359		.928399
O15	201322P9_G	G	A.Conservative	2.645439	.957937	6445.3	9.069748	9.609451	613.551573		.415491
O15	201694P4_G	G	A.Conservative	2.724325	.996341	5337.5	22.652001	18.139421	491.968275		.415491
O15	208825P7_G	G	A.Conservative	2.134209	.833421	7129.7	4.218451	8.370457	658.116935		.415491
O15	209189P2_G	G	A.Conservative	2.640562	.997723	6277.1	22.932467	27.960571	597.905743		.415491
O15	210090P15_G	NOCALL	I.Bad Spectrum	0	0	0	0	0	0		0
O16	201322P9_G	G	A.Conservative	1.50402	.994896	6445.3	26.747567	19.221112	583.39157		.448784
O16	201694P4_G	G	A.Conservative	.940026	.99694	5337.5	97.138755	57.571449	525.21028		.448784
O16	208825P7_G	G	A.Conservative	2.30711	.880479	7129.7	6.707333	8.834469	519.541521		.448784
O16	209189P2_G	G	A.Conservative	1.514	.995697	6277.1	85.110136	59.394413	571.106453		.448784
O16	210090P15_G	NOCALL	D.Low Probability	.223272	.986346	5515.6	34.119492	7.550564	569.925191		1.138425
O17	201322P9_G	G	A.Conservative	-.178351	.997555	6445.3	40.11187	28.282036	671.309474		.463138
O17	201694P4_G	G	A.Conservative	-.712723	.998245	5337.5	116.126387	67.45763	563.644655		.463138
O17	208825P7_G	G	A.Conservative	.281161	.998613	7129.7	13.280882	16.921095	662.200178		.463138
O17	209189P2_G	G	A.Conservative	-.174405	.996072	6277.1	100.395184	68.735774	653.018072		.463138
O17	210090P15_G	NOCALL	D.Low Probability	-1.467073	.21609	5515.6	7.171726	1.453536	588.515519		1.214651
O18	201322P9_G	G	A.Conservative	-1.57029	.997365	6445.3	53.673696	29.48654	646.928852		.499917
O18	201694P4_G	G	A.Conservative	-1.803343	.997881	5337.5	127.821251	57.806506	551.128091		.499917
O18	208825P7_G	G	A.Conservative	-1.339945	.99794	7129.7	20.852439	17.99452	629.686612		.499917
O18	209189P2_G	G	A.Conservative	-1.569151	.996149	6277.1	123.121172	65.644819	628.356371		.499917
O18	210090P15_G	NOCALL	D.Low Probability	-2.488098	.260461	5515.6	8.728181	1.714597	591.508284		1.349173
O19	201322P9_G	G	A.Conservative	1.730705	.996729	6445.3	45.461961	27.16337	640.173824		.493063
O19	201694P4_G	G	A.Conservative	1.044162	.997072	5337.5	109.465103	54.103477	565.757396		.493063
O19	208825P7_G	G	A.Conservative	2.867112	.997614	7129.7	20.086187	20.066328	647.027859		.493063
O19	209189P2_G	G	A.Conservative	1.733614	.994698	6277.1	113.330589	65.761145	621.965592		.493063
O19	210090P15_G	NOCALL	D.Low Probability	.507351	.987766	5515.6	44.847388	9.980951	602.230063		1.197618
O20	201322P9_G	G	A.Conservative	2.164569	.998782	6445.3	53.272	36.125435	619.227303		.468428
O20	201694P4_G	G	A.Conservative	1.305024	.992769	5337.5	143.672969	79.935071	543.193634		.468428
O20	208825P7_G	G	A.Conservative	3.395702	.997512	7129.7	18.750049	16.161933	618.279218		.468428
O20	209189P2_G	G	A.Conservative	2.165046	.997464	6277.1	121.809533	80.158976	602.609335		.468428
O20	210090P15_G	NOCALL	D.Low Probability	.300896	.98657	5515.6	61.913329	14.63277	588.859648		1.179585
O21	201322P9_G	G	A.Conservative	1.241278	.998974	6445.3	35.647822	28.124545	660.733259		.40437
O21	201694P4_G	G	A.Conservative	.501154	.998915	5337.5	88.012535	56.817461	549.039879		.40437
O21	208825P7_G	G	A.Conservative	2.102644	.998039	7129.7	19.058737	17.160087	590.44519		.40437
O21	209189P2_G	G	A.Conservative	1.249805	.996395	6277.1	75.845767	58.046953	640.115266		.40437
O21	210090P15_G	NOCALL	D.Low Probability	-.136348	.987192	5515.6	37.984523	7.871256	563.48543		1.144026
O22	201322P9_G	G	A.Conservative	.46231	.998483	6445.3	36.690784	30.423918	688.065714		.448091
O22	201694P4_G	G	A.Conservative	-.308955	.99679	5337.5	65.651368	45.401702	564.822133		.448091
O22	208825P7_G	G	A.Conservative	.80188	.99706	7129.7	14.213259	14.474861	623.690968		.448091
O22	209189P2_G	G	A.Conservative	.458451	.997153	6277.1	75.530234	60.93487	667.312164		.448091
O22	210090P15_G	NOCALL	D.Low Probability	-.53792	.210367	5515.6	5.94667	1.419776	592.174234		1.157553
O23	201322P9_G	G	A.Conservative	1.248853	.99766	6445.3	41.90786	33.24938	603.686459		.388905
O23	201694P4_G	G	A.Conservative	.658259	.993762	5337.5	24.433884	15.811552	549.393085		.388905
O23	208825P7_G	G	A.Conservative	2.412835	.998832	7129.7	18.018364	20.354795	658.214921		.388905
O23	209189P2_G	G	A.Conservative	1.34832	.995103	6277.1	27.985302	21.527301	592.987085		.388905
O23	210090P15_G	NOCALL	D.Low Probability	-.656357	.155	5515.6	4.142546	1.043232	547.242955		1.035976
O24	201322P9_G	G	A.Conservative	-2.476553	.994299	6445.3	14.237878	11.996366	592.617565		.394197
O24	201694P4_G	NOCALL	D.Low Probability	-2.641114	.992855	5337.5	29.061096	7.28946	549.500693		1.038689
O24	208825P7_G	NOCALL	I.Bad Spectrum	0	0	0	0	0	0		0
O24	209189P2_G	G	A.Conservative	-2.027153	.994839	6277.1	17.707244	14.493982	658.126812		.394197
O24	210090P15_G	NOCALL	D.Low Probability	-2.810185	.552824	5515.6	13.123827	3.417583	541.938141		1.038689
P01	201322P9_G	G	A.Conservative	.7026	.998047	6445.3	31.49648	21.609284	596.163533		.420267
P01	201694P4_G	G	A.Conservative	-.188962	.997323	5337.5	91.271132	51.308855	516.306525		.420267
P01	208825P7_G	G	A.Conservative	.97123	.996198	7129.7	10.48882	13.507608	535.448325		.420267
P01	209189P2_G	G	A.Conservative	.699632	.995658	6277.1	76.641296	50.9967	582.862334		.420267
P01	210090P15_G	NOCALL	D.Low Probability	-.811158	.973009	5515.6	23.834743	6.306511	560.522251		1.204299
P02	201322P9_G	G	A.Conservative	.568982	.995344	6445.3	25.558666	19.881856	642.284851		.393551
P02	201694P4_G	NOCALL	D.Low Probability	-.557623	.992065	5337.5	74.890963	19.742126	563.400567		1.076318
P02	208825P7_G	G	A.Conservative	1.407416	.998791	7129.7	9.652258	13.720421	572.438976		.393551
P02	209189P2_G	G	A.Conservative	.670204	.997823	6277.1	17.327834	13.063049	633.158026		.393551
P02	210090P15_G	G	A.Conservative	-.363406	.932624	5515.6	14.442215	9.444625	560.757867		.393551
P03	201322P9_G	G	A.Conservative	1.78729	.997721	6445.3	38.95412	26.970727	622.702604		.456888
P03	201694P4_G	G	A.Conservative	.971552	.994972	5337.5	74.236927	42.169171	521.421407		.456888
P03	208825P7_G	G	A.Conservative	1.898982	.996113	7129.7	12.813005	13.34612	545.574145		.456888
P03	209189P2_G	G	A.Conservative	1.770849	.99507	6277.1	79.176192	53.19667	603.888051		.456888
P03	210090P15_G	NOCALL	D.Low Probability	.513244	.981951	5515.6	44.9564	9.392592	533.34513		1.276623
P04	201322P9_G	G	A.Conservative	.838387	.814704	6445.3	11.974961	8.186371	616.962859		.463877
P04	201694P4_G	NOCALL	D.Low Probability	.018613	.993277	5337.5	31.702888	7.30932	507.163669		1.098897
P04	208825P7_G	NOCALL	I.Bad Spectrum	0	0	0	0	0	0		0
P04	209189P2_G	G	A.Conservative	1.001685	.997857	6277.1	21.359696	14.147485	617.096458		.463877
P04	210090P15_G	NOCALL	D.Low Probability	.052094	.486216	5515.6	12.554622	2.993882	532.720539		1.098897
P05	201322P9_G	G	A.Conservative	-.169051	.994084	6445.3	27.651232	20.56035	632.998899		.460452
P05	201694P4_G	G	A.Conservative	-.480809	.99738	5337.5	80.727596	49.746203	533.402438		.460452
P05	208825P7_G	G	A.Conservative	1.112767	.993009	7129.7	7.062876	12.643488	456.329776		.460452
P05	209189P2_G	G	A.Conservative	-.146432	.993412	6277.1	83.89674	60.629132	620.360026		.460452
P05	210090P15_G	G	A.Conservative	-.485831	.992592	5515.6	21.815108	13.855767	535.727395		.460452
P06	201322P9_G	G	A.Conservative	-1.334177	.998366	6445.3	36.434107	24.468742	649.267676		.445844
P06	201694P4_G	G	A.Conservative	-1.520968	.998163	5337.5	73.344935	40.792491	546.688708		.445844
P06	208825P7_G	G	A.Conservative	-.849899	.998758	7129.7	12.212943	15.976327	619.410338		.445844
P06	209189P2_G	G	A.Conservative	-1.325016	.997696	6277.1	74.866885	48.838702	630.526811		.445844
P06	210090P15_G	NOCALL	D.Low Probability	-1.525347	.99218	5515.6	42.917152	9.867315	575.007378		1.142937
P07	201322P9_G	G	A.Conservative	.46422	.998762	6445.3	34.583494	24.935254	669.981148		.468552
P07	201694P4_G	G	A.Conservative	-.141531	.997989	5337.5	75.13785	44.584582	527.219209		.468552
P07	208825P7_G	G	A.Conservative	.652791	.996995	7129.7	12.665437	13.18981	561.88408		.468552
P07	209189P2_G	G	A.Conservative	.467264	.997234	6277.1	72.114843	50.485482	653.494607		.468552
P07	210090P15_G	NOCALL	D.Low Probability	-1.327772	.517086	5515.6	10.598657	3.192332	552.668463		.96156
P08	201322P9_G	G	A.Conservative	.513191	.995603	6445.3	45.975675	37.57326	614.913969		.430281
P08	201694P4_G	G	A.Conservative	-.1874	.998471	5337.5	107.275749	73.007888	539.373203		.430281
P08	208825P7_G	G	A.Conservative	1.298854	.997879	7129.7	16.66601	15.904709	592.014221		.430281
P08	209189P2_G	G	A.Conservative	.533683	.995356	6277.1	87.642682	69.662488	597.471614		.430281
P08	210090P15_G	NOCALL	D.Low Probability	-.736074	.370545	5515.6	10.253609	2.38059	582.914268		1.222153
P09	201322P9_G	G	A.Conservative	.286962	.998658	6445.3	33.578129	24.361556	650.641597		.437349
P09	201694P4_G	G	A.Conservative	-.356812	.998589	5337.5	71.442073	42.398617	538.821665		.437349
P09	208825P7_G	G	A.Conservative	1.134979	.995957	7129.7	12.037747	13.814413	508.203938		.437349
P09	209189P2_G	G	A.Conservative	.295758	.997594	6277.1	74.896982	52.708971	627.514932		.437349
P09	210090P15_G	G	A.Conservative	-.344838	.994822	5515.6	19.880573	12.186793	560.370406		.437349
P10	201322P9_G	G	A.Conservative	2.126971	.998335	6445.3	29.971881	20.730151	587.3188		.443532
P10	201694P4_G	G	A.Conservative	1.505336	.995538	5337.5	81.886078	45.522321	514.304647		.443532
P10	208825P7_G	G	A.Conservative	3.564734	.997105	7129.7	9.810252	10.544645	556.368122		.443532
P10	209189P2_G	G	A.Conservative	2.124801	.995036	6277.1	67.305675	45.045306	571.961826		.443532
P10	210090P15_G	G	A.Conservative	1.256661	.990375	5515.6	37.835415	12.652324	553.648429		.7157
P11	201322P9_G	G	A.Conservative	.089398	.99823	6445.3	43.055054	37.435374	642.490246		.43089
P11	201694P4_G	G	A.Conservative	-.369211	.995179	5337.5	86.540452	63.156304	534.440687		.43089
P11	208825P7_G	G	A.Conservative	.657746	.997145	7129.7	15.056419	18.27905	591.428712		.43089
P11	209189P2_G	G	A.Conservative	.098754	.997813	6277.1	87.500139	74.085572	627.916226		.43089
P11	210090P15_G	G	A.Conservative	-.380106	.995476	5515.6	40.230817	30.200315	541.824842		.43089
P12	201322P9_G	G	A.Conservative	-1.685612	.997535	6445.3	24.685345	22.554399	640.715583		.412377
P12	201694P4_G	G	A.Conservative	-1.782521	.998415	5337.5	56.55137	42.336815	542.71769		.412377
P12	208825P7_G	G	A.Conservative	-1.563666	.998735	7129.7	10.594756	12.950112	617.978879		.412377
P12	209189P2_G	G	A.Conservative	-1.671287	.998495	6277.1	51.178828	45.391144	622.751886		.412377
P12	210090P15_G	G	A.Conservative	-1.786141	.995662	5515.6	17.525458	13.555065	565.375546		.412377
P13	201322P9_G	G	A.Conservative	.907944	.999377	6445.3	37.733635	26.155471	633.77897		.473359
P13	201694P4_G	G	A.Conservative	.317476	.999109	5337.5	105.522281	59.855683	533.11174		.473359
P13	208825P7_G	G	A.Conservative	1.908554	.99834	7129.7	13.892783	16.760471	666.277833		.473359
P13	209189P2_G	G	A.Conservative	.918684	.9965	6277.1	84.737048	56.983705	622.430395		.473359
P13	210090P15_G	NOCALL	D.Low Probability	-.074853	.406475	5515.6	11.979924	2.617945	565.563131		1.241496
P14	201322P9_G	G	A.Conservative	1.198819	.997592	6445.3	71.115345	48.236819	631.981275		.512407
P14	201694P4_G	G	A.Conservative	.792281	.997834	5337.5	82.744351	45.951939	529.04803		.512407
P14	208825P7_G	G	A.Conservative	2.133545	.998289	7129.7	25.558924	19.595045	599.671941		.512407
P14	209189P2_G	G	A.Conservative	1.201372	.998698	6277.1	75.77807	49.876099	613.302752		.512407
P14	210090P15_G	NOCALL	D.Low Probability	-.064921	.605687	5515.6	17.149482	3.827038	563.80613		1.350478
P15	201322P9_G	G	A.Conservative	.434097	.99816	6445.3	37.96194	25.956399	611.120381		.401331
P15	201694P4_G	G	A.Conservative	-.283792	.992498	5337.5	101.759733	57.25615	534.252988		.401331
P15	208825P7_G	G	A.Conservative	.667484	.99824	7129.7	13.88014	22.644327	582.462827		.401331
P15	209189P2_G	G	A.Conservative	.432274	.996296	6277.1	85.452225	56.702362	597.903079		.401331
P15	210090P15_G	G	A.Conservative	-.271243	.994029	5515.6	28.899096	16.772034	563.582841		.401331
P16	201322P9_G	G	A.Conservative	1.513278	.996228	6445.3	42.491647	28.699431	628.062633		.420607
P16	201694P4_G	G	A.Conservative	.896807	.990367	5337.5	86.37824	47.883298	518.18737		.420607
P16	208825P7_G	G	A.Conservative	2.319572	.998604	7129.7	15.487989	17.083126	593.479765		.420607
P16	209189P2_G	G	A.Conservative	1.524099	.998706	6277.1	85.0964	55.761894	610.979235		.420607
P16	210090P15_G	G	A.Conservative	.91063	.991786	5515.6	23.634673	13.521257	541.833462		.420607
P17	201322P9_G	G	A.Conservative	.190644	.997687	6445.3	60.59887	39.728618	665.238022		.463835
P17	201694P4_G	G	A.Conservative	.030845	.999238	5337.5	98.327322	52.430094	531.186324		.463835
P17	208825P7_G	G	A.Conservative	.911738	.999367	7129.7	28.100425	20.950229	700.872307		.463835
P17	209189P2_G	G	A.Conservative	.198407	.998605	6277.1	111.569323	70.888312	646.190523		.463835
P17	210090P15_G	G	A.Conservative	-.041917	.996559	5515.6	31.155003	17.174859	539.855136		.463835
P18	201322P9_G	G	A.Conservative	-1.69977	.996229	6445.3	42.194727	28.823691	599.02691		.467441
P18	201694P4_G	G	A.Conservative	-1.787489	.998488	5337.5	80.248539	44.458012	534.974534		.467441
P18	208825P7_G	G	A.Conservative	-1.266437	.998936	7129.7	15.681483	15.757298	578.650869		.467441
P18	209189P2_G	G	A.Conservative	-1.657996	.995446	6277.1	85.480688	56.576897	577.122369		.467441
P18	210090P15_G	NOCALL	D.Low Probability	-2.17906	.997197	5515.6	60.900905	13.855799	563.718152		1.179175
P19	201322P9_G	G	A.Conservative	1.612317	.995558	6445.3	22.503853	17.093317	609.581082		.468535
P19	201694P4_G	G	A.Conservative	1.057596	.998249	5337.5	47.798596	29.391163	523.893929		.468535
P19	208825P7_G	G	A.Conservative	2.512345	.998312	7129.7	9.838208	11.438045	684.714992		.468535
P19	209189P2_G	G	A.Conservative	1.633592	.995556	6277.1	37.455686	27.567752	591.599973		.468535
P19	210090P15_G	NOCALL	I.Bad Spectrum	0	0	0	0	0	0		0
P20	201322P9_G	G	A.Conservative	1.286508	.917273	6445.3	18.963439	9.198458	606.513655		.665604
P20	201694P4_G	G	A.Conservative	1.420025	.994154	5337.5	39.815994	25.89523	485.114499		.431357
P20	208825P7_G	G	C.Aggressive	1.813001	.818957	7129.7	16.054369	4.941514	473.805726		1.273191
P20	209189P2_G	G	A.Conservative	1.816938	.996724	6277.1	39.662413	30.823421	612.760687		.431357
P20	210090P15_G	NOCALL	D.Low Probability	.469089	.345853	5515.6	9.440696	2.204367	519.051701		1.273191
P21	201322P9_G	G	A.Conservative	.988215	.995768	6445.3	35.691284	22.001485	618.885003		.452332
P21	201694P4_G	G	A.Conservative	.088331	.996815	5337.5	70.963701	35.788781	536.109603		.452332
P21	208825P7_G	G	A.Conservative	2.039376	.998541	7129.7	17.414352	18.86883	611.05107		.452332
P21	209189P2_G	G	A.Conservative	.988274	.995424	6277.1	69.569152	41.587865	600.574965		.452332
P21	210090P15_G	NOCALL	D.Low Probability	-.715697	.186359	5515.6	5.907821	1.266483	567.720255		1.244665
P22	201322P9_G	G	A.Conservative	1.197139	.99591	6445.3	60.28378	39.014065	603.83323		.481194
P22	201694P4_G	G	A.Conservative	.586118	.994859	5337.5	103.801964	55.202578	479.236079		.481194
P22	208825P7_G	G	A.Conservative	2.044913	.99835	7129.7	20.868947	22.347017	569.119377		.481194
P22	209189P2_G	G	A.Conservative	1.211065	.997307	6277.1	94.391967	59.289005	586.394819		.481194
P22	210090P15_G	NOCALL	D.Low Probability	.400023	.26044	5515.6	8.976657	1.790016	517.304935		1.350857
P23	201322P9_G	G	A.Conservative	-.152375	.999042	6445.3	75.444333	54.733409	631.527182		.461276
P23	201694P4_G	G	A.Conservative	-.744645	.995343	5337.5	82.267775	49.348674	549.989871		.461276
P23	208825P7_G	G	A.Conservative	.08455	.997747	7129.7	35.954865	29.360672	584.708002		.461276
P23	209189P2_G	G	A.Conservative	-.106543	.995886	6277.1	54.17865	38.18766	636.93135		.461276
P23	210090P15_G	NOCALL	D.Low Probability	-1.348107	.472897	5515.6	12.238063	2.927944	559.721438		1.198292
P24	201322P9_G	G	A.Conservative	-1.435883	.865221	6445.3	10.841067	8.702702	612.22321		.408129
P24	201694P4_G	NOCALL	D.Low Probability	-2.340275	.80819	5337.5	18.526041	4.900768	530.281181		.959898
P24	208825P7_G	NOCALL	I.Bad Spectrum	0	0	0	0	0	0		0
P24	209189P2_G	G	A.Conservative	-1.12504	.994165	6277.1	13.238067	10.287447	607.574621		.408129
P24	210090P15_G	NOCALL	D.Low Probability	-2.453162	.385787	5515.6	8.750312	2.398775	535.147729		.959898
