# Supplementary material for: Gene expression-based screening for inhibitors of PDGFR signaling
Source: Genome Biol. 2008 Mar 1;9(3):R47. doi: 10.1186/gb-2008-9-3-r47 (PMC2397499; doi:10.1186/gb-2008-9-3-r47)
Supplement: Additional data file 1 — Primary screen data. [file gb-2008-9-3-r47-S1.zip › Primary_Screen_Data/ScreenData/ScreenLOPAC1/PLATE28041.1_0731.DTL]

Sequenom db=biomass genotype results details	Plate=28041, ExpNo=1	TimeStamp=0731	filename=PLATE28041.1_0731.DTL
well_position	assay_id	genotype_id	Call_Status_LU.description	max_shift	Call.score	Picked_Peaks.mass	Picked_Peaks.height	Picked_Peaks.snr	Picked_Peaks.resolution	Picked_Peaks.integral	Spectra.noise_std_dev
A01	201322P9_G	G	A.Conservative	-2.203653	.996638	6445.3	21.510082	11.550057	539.928497		.591496
A01	201694P4_G	G	A.Conservative	-3.234313	.9947	5337.5	20.798411	12.528668	463.388488		.412804
A01	208825P7_G	G	A.Conservative	-3.708651	.914871	7129.7	7.545207	9.191928	594.074303		.412804
A01	209189P2_G	G	A.Conservative	-2.898358	.991413	6277.1	16.667816	11.975708	519.667598		.412804
A01	210090P15_G	NOCALL	D.Low Probability	-2.307	.184897	5515.6	5.817298	1.229326	547.2517		1.100232
A02	201322P9_G	G	A.Conservative	-2.285305	.997866	6445.3	54.582588	34.71048	621.267105		.451533
A02	201694P4_G	G	A.Conservative	-2.415089	.99485	5337.5	38.969823	12.842504	557.276315		.701085
A02	208825P7_G	G	A.Conservative	-2.251399	.998838	7129.7	32.71779	29.250082	662.904295		.451533
A02	209189P2_G	G	A.Conservative	-2.511239	.99799	6277.1	25.16253	15.424951	621.789872		.451533
A02	210090P15_G	NOCALL	D.Low Probability	-2.424687	.217367	5515.6	7.329807	1.414843	584.998267		1.08991
A03	201322P9_G	G	A.Conservative	1.460249	.995855	6445.3	29.750137	16.655495	525.776046		.456104
A03	201694P4_G	G	A.Conservative	1.977319	.995988	5337.5	67.038188	30.445732	479.601281		.456104
A03	208825P7_G	G	A.Conservative	1.692501	.998208	7129.7	19.801549	23.842492	526.799713		.456104
A03	209189P2_G	G	A.Conservative	1.460438	.997495	6277.1	59.690733	32.356618	511.934523		.456104
A03	210090P15_G	NOCALL	D.Low Probability	1.381096	.986399	5515.6	73.3121	12.270598	460.209061		1.494248
A04	201322P9_G	G	A.Conservative	-.073381	.871053	6445.3	17.225568	8.804499	582.938371		.466776
A04	201694P4_G	G	A.Conservative	-.494093	.996618	5337.5	56.34495	23.230736	543.555079		.466776
A04	208825P7_G	G	A.Conservative	.095749	.936824	7129.7	9.622007	9.396459	540.39257		.466776
A04	209189P2_G	G	A.Conservative	-.072526	.99658	6277.1	55.02863	27.21515	566.95659		.466776
A04	210090P15_G	NOCALL	D.Low Probability	-.0477	.406524	5515.6	14.108547	2.571118	562.784527		1.220737
A05	201322P9_G	G	A.Conservative	.272685	.998064	6445.3	31.328221	15.334269	639.777609		.484543
A05	201694P4_G	G	A.Conservative	-.273378	.997444	5337.5	80.612149	32.029776	596.127793		.484543
A05	208825P7_G	G	A.Conservative	.082197	.997993	7129.7	16.66505	17.828684	613.706503		.484543
A05	209189P2_G	G	A.Conservative	.274135	.997674	6277.1	85.582123	40.560126	623.232663		.484543
A05	210090P15_G	NOCALL	D.Low Probability	.230292	.393384	5515.6	15.0368	2.523718	551.290973		1.246268
A06	201322P9_G	G	A.Conservative	-1.619604	.986474	6445.3	26.546422	9.8991	699.932786		1.033257
A06	201694P4_G	G	A.Conservative	.430422	.863674	5337.5	21.429824	8.662049	558.847812		.705201
A06	208825P7_G	G	A.Conservative	-1.684262	.9988	7129.7	12.944521	11.372065	666.578891		.822876
A06	209189P2_G	G	A.Conservative	-1.972606	.998836	6277.1	40.591749	16.504014	649.201718		.822876
A06	210090P15_G	NOCALL	D.Low Probability	-1.324239	.202921	5515.6	5.416583	1.337903	611.296748		1.164314
A07	201322P9_G	G	A.Conservative	-1.745286	.997693	6445.3	20.764946	12.308716	587.989867		.428517
A07	201694P4_G	G	A.Conservative	-1.850028	.994283	5337.5	57.122765	27.577796	506.318466		.428517
A07	208825P7_G	G	A.Conservative	-2.121401	.998633	7129.7	13.623321	15.864542	613.107254		.428517
A07	209189P2_G	G	A.Conservative	-1.744133	.9975	6277.1	61.867308	35.528489	567.597194		.428517
A07	210090P15_G	G	B.Moderate	-1.859202	.834797	5515.6	13.627286	6.796785	527.523421		.428517
A08	201322P9_G	G	A.Conservative	.500357	.878481	6445.3	20.16875	8.836657	440.640652		.514266
A08	201694P4_G	G	A.Conservative	-.286919	.994842	5337.5	77.765354	26.952659	411.642253		.514266
A08	208825P7_G	G	A.Conservative	.896738	.886914	7129.7	11.897839	8.910532	384.596719		.514266
A08	209189P2_G	G	A.Conservative	.512596	.995961	6277.1	56.168872	23.741459	442.734711		.514266
A08	210090P15_G	NOCALL	D.Low Probability	-1.675927	.226644	5515.6	8.894801	1.491141	544.988386		1.295523
A09	201322P9_G	G	A.Conservative	-.18785	.998583	6445.3	44.939312	28.72509	634.094593		.443228
A09	201694P4_G	G	A.Conservative	.27241	.996164	5337.5	76.284899	39.725783	496.359259		.443228
A09	208825P7_G	G	A.Conservative	-.619145	.997933	7129.7	25.583733	18.70143	572.741841		.443228
A09	209189P2_G	G	A.Conservative	-.186163	.994536	6277.1	83.184593	51.534668	618.306869		.443228
A09	210090P15_G	NOCALL	D.Low Probability	.778516	.453879	5515.6	22.57958	2.91611	509.484573		1.344064
A10	201322P9_G	G	A.Conservative	-2.883891	.996721	6445.3	42.544976	26.579338	721.460892		.481054
A10	201694P4_G	G	A.Conservative	-3.2496	.998373	5337.5	117.328248	59.405367	651.472413		.481054
A10	208825P7_G	G	A.Conservative	-2.809169	.99965	7129.7	25.693373	22.379211	757.980033		.481054
A10	209189P2_G	G	A.Conservative	-2.880403	.998276	6277.1	113.986468	68.982042	703.130979		.481054
A10	210090P15_G	NOCALL	D.Low Probability	-2.395848	.987279	5515.6	48.466176	8.784698	639.836842		1.151275
A11	201322P9_G	G	A.Conservative	-.312783	.994622	6445.3	61.413457	23.693689	608.317133		.718758
A11	201694P4_G	G	A.Conservative	-1.897003	.996974	5337.5	42.351568	23.402329	569.700866		.384716
A11	208825P7_G	G	A.Conservative	-1.693356	.927533	7129.7	6.033794	9.325624	541.100076		.384716
A11	209189P2_G	G	A.Conservative	-1.204343	.995899	6277.1	32.32323	21.22054	562.67436		.384716
A11	210090P15_G	NOCALL	D.Low Probability	-.287678	.805467	5515.6	28.495658	4.96788	490.263884		1.260378
A12	201322P9_G	G	A.Conservative	1.432848	.996296	6445.3	27.411336	12.736324	545.957931		.515144
A12	201694P4_G	G	A.Conservative	.92713	.998184	5337.5	95.825057	35.321544	512.706258		.515144
A12	208825P7_G	G	A.Conservative	1.753402	.997393	7129.7	15.564571	20.728111	480.237529		.515144
A12	209189P2_G	G	A.Conservative	1.437505	.996911	6277.1	77.338684	34.683522	528.361011		.515144
A12	210090P15_G	G	A.Conservative	.928162	.870114	5515.6	23.056984	8.819981	538.079936		.515144
A13	201322P9_G	G	A.Conservative	-4.017399	.996649	6445.3	11.912824	10.174272	829.821871		.496563
A13	201694P4_G	G	A.Conservative	-3.327272	.99874	5337.5	32.61446	20.59236	637.944393		.496563
A13	208825P7_G	G	A.Conservative	-5.309276	.998604	7129.7	6.877649	10.377318	912.325329		.496563
A13	209189P2_G	G	A.Conservative	-4.021603	.999146	6277.1	33.093584	28.971093	807.331678		.496563
A13	210090P15_G	NOCALL	D.Low Probability	-3.651315	.992877	5515.6	46.109873	8.775762	623.676238		1.218103
A14	201322P9_G	G	A.Conservative	-.255851	.992075	6445.3	40.849916	19.31975	564.85299		.505057
A14	201694P4_G	G	A.Conservative	-.314861	.997967	5337.5	118.04723	45.019659	527.440807		.505057
A14	208825P7_G	G	A.Conservative	.051718	.997788	7129.7	21.067594	17.719809	525.497962		.505057
A14	209189P2_G	G	A.Conservative	-.249267	.996791	6277.1	111.125147	50.850505	550.559502		.505057
A14	210090P15_G	NOCALL	D.Low Probability	-1.930108	.156691	5515.6	6.409347	1.112313	561.21257		1.23514
A15	201322P9_G	G	A.Conservative	-2.587379	.995155	6445.3	38.437732	20.554762	724.155462		.493176
A15	201694P4_G	G	A.Conservative	-2.732784	.997312	5337.5	109.171622	46.885503	616.69424		.493176
A15	208825P7_G	G	A.Conservative	-2.269521	.999458	7129.7	20.804359	15.096652	692.376661		.493176
A15	209189P2_G	G	A.Conservative	-2.585878	.995916	6277.1	96.350874	49.824421	702.619102		.493176
A15	210090P15_G	NOCALL	D.Low Probability	-2.072442	.924026	5515.6	43.892696	5.632031	633.544307		1.392521
A16	201322P9_G	G	A.Conservative	4.673486	.990716	6445.3	65.51895	16.925005	341.55425		.649578
A16	201694P4_G	G	A.Conservative	4.426877	.990825	5337.5	146.508872	30.240181	310.305338		.649578
A16	208825P7_G	G	A.Conservative	5.734655	.996334	7129.7	35.363218	10.576858	338.551558		.649578
A16	209189P2_G	G	A.Conservative	4.691437	.99508	6277.1	154.81488	38.616127	332.98432		.649578
A16	210090P15_G	NOCALL	D.Low Probability	2.069605	.674816	5515.6	39.605368	4.235407	413.700919		1.660141
A17	201322P9_G	G	A.Conservative	-2.532088	.998001	6445.3	23.745491	19.176771	807.548942		.362894
A17	201694P4_G	G	A.Conservative	-2.971294	.993294	5337.5	56.220039	37.551285	674.114747		.362894
A17	208825P7_G	G	A.Conservative	-2.196487	.999574	7129.7	12.661614	18.485376	788.533701		.362894
A17	209189P2_G	G	A.Conservative	-2.526189	.995668	6277.1	69.782723	54.730391	789.447198		.362894
A17	210090P15_G	NOCALL	D.Low Probability	-3.215611	.993214	5515.6	29.224353	9.273925	676.034805		.863214
A18	201322P9_G	G	A.Conservative	-.003112	.925567	6445.3	15.677443	9.309648	562.354365		.459932
A18	201694P4_G	G	A.Conservative	.455239	.996505	5337.5	67.841728	32.334104	498.401504		.459932
A18	208825P7_G	G	A.Conservative	-1.178984	.997952	7129.7	10.217991	16.679563	554.817192		.459932
A18	209189P2_G	G	A.Conservative	.002232	.997553	6277.1	48.798609	28.026656	544.982529		.459932
A18	210090P15_G	NOCALL	D.Low Probability	.753837	.091207	5515.6	3.514453	.737368	475.87997		.999801
A19	201322P9_G	G	A.Conservative	-3.565631	.99897	6445.3	39.231695	21.727341	634.406925		.535424
A19	201694P4_G	G	A.Conservative	-3.297744	.998914	5337.5	114.533892	48.493212	606.622118		.535424
A19	208825P7_G	G	A.Conservative	-3.499795	.998354	7129.7	21.509852	14.453214	553.194308		.535424
A19	209189P2_G	G	A.Conservative	-3.565814	.996734	6277.1	98.128881	52.223059	617.307803		.535424
A19	210090P15_G	NOCALL	D.Low Probability	-1.915903	.063303	5515.6	4.09812	.540816	594.699147		1.395778
A20	201322P9_G	G	A.Conservative	3.000919	.896516	6445.3	24.160029	9.001795	488.309204		.679703
A20	201694P4_G	G	A.Conservative	2.229533	.9978	5337.5	75.465519	22.246689	450.556597		.679703
A20	208825P7_G	G	A.Conservative	4.877151	.977965	7129.7	14.843366	9.799866	434.451906		.679703
A20	209189P2_G	G	A.Conservative	3.006639	.995001	6277.1	60.582713	21.786138	471.351243		.679703
A20	210090P15_G	NOCALL	D.Low Probability	.71709	.215446	5515.6	8.282533	1.431414	504.956163		1.288103
A21	201322P9_G	G	A.Conservative	-1.029133	.993744	6445.3	31.267656	10.364673	511.050579		.612375
A21	201694P4_G	G	A.Conservative	-.036504	.995233	5337.5	48.269351	22.760226	480.264163		.456148
A21	208825P7_G	G	A.Conservative	-.451489	.997233	7129.7	21.08289	9.991768	497.53429		.612375
A21	209189P2_G	G	A.Conservative	.343443	.996059	6277.1	43.113042	24.175224	463.641809		.456148
A21	210090P15_G	NOCALL	D.Low Probability	-1.773213	.991312	5515.6	43.914778	9.041351	549.531785		1.038704
A22	201322P9_G	G	A.Conservative	-.047689	.993119	6445.3	64.83097	25.688184	583.413739		.545744
A22	201694P4_G	G	A.Conservative	-.76278	.994526	5337.5	175.829959	55.021888	572.088482		.545744
A22	208825P7_G	G	A.Conservative	.441274	.997996	7129.7	36.380797	17.803737	634.602432		.545744
A22	209189P2_G	G	A.Conservative	-.043353	.996605	6277.1	173.145105	66.178328	567.130776		.545744
A22	210090P15_G	NOCALL	D.Low Probability	-.578036	.194487	5515.6	7.993989	1.354255	533.117621		1.428289
A23	201322P9_G	G	A.Conservative	-3.435962	.883834	6445.3	8.916072	8.881386	763.554896		.38129
A23	201694P4_G	G	A.Conservative	-4.064639	.996306	5337.5	19.949853	15.659548	621.50349		.38129
A23	208825P7_G	G	A.Conservative	-3.026305	.998438	7129.7	6.466469	11.740668	756.958722		.38129
A23	209189P2_G	G	A.Conservative	-3.452858	.994797	6277.1	15.270492	16.649212	740.450173		.38129
A23	210090P15_G	NOCALL	I.Bad Spectrum	0	0	0	0	0	0		0
A24	201322P9_G	G	A.Conservative	-.635668	.99657	6445.3	26.234652	13.215119	663.26654		.630891
A24	201694P4_G	NOCALL	D.Low Probability	-1.640485	.985711	5337.5	37.95898	7.53054	581.480094		1.171499
A24	208825P7_G	G	C.Aggressive	-1.056112	.82183	7129.7	17.757873	4.953913	483.709474		1.171499
A24	209189P2_G	G	A.Conservative	-3.866853	.99142	6277.1	12.829446	11.293829	809.983076		.359489
A24	210090P15_G	NOCALL	D.Low Probability	-1.68289	.255085	5515.6	7.867408	1.614148	568.341595		1.171499
B01	201322P9_G	G	A.Conservative	1.273581	.933469	6445.3	21.141245	9.391499	506.395078		.5707
B01	201694P4_G	G	A.Conservative	.829497	.996483	5337.5	80.978818	28.597177	485.594524		.5707
B01	208825P7_G	G	A.Conservative	-.102922	.997791	7129.7	28.511651	12.113672	490.348827		.840017
B01	209189P2_G	G	A.Conservative	1.283907	.996959	6277.1	60.359689	25.895984	489.756185		.5707
B01	210090P15_G	G	A.Conservative	-.202038	.992361	5515.6	52.22085	11.401428	570.946913		1.247445
B02	201322P9_G	G	A.Conservative	2.606441	.99608	6445.3	29.996797	18.433541	535.701846		.487508
B02	201694P4_G	G	A.Conservative	1.323172	.933242	5337.5	18.722842	9.406502	512.385199		.487508
B02	208825P7_G	G	A.Conservative	2.866928	.998595	7129.7	19.149227	20.993661	519.956567		.487508
B02	209189P2_G	G	A.Conservative	2.662043	.99717	6277.1	18.970011	11.303761	567.915069		.487508
B02	210090P15_G	G	B.Moderate	1.403373	.826208	5515.6	23.356924	6.695348	524.305985		.843062
B03	201322P9_G	G	A.Conservative	5.275209	.960572	6445.3	19.07711	9.677877	469.184275		.537868
B03	201694P4_G	G	A.Conservative	3.660207	.996474	5337.5	85.645028	34.912755	478.45444		.537868
B03	208825P7_G	G	A.Conservative	6.709245	.998417	7129.7	12.24739	10.786682	470.028539		.537868
B03	209189P2_G	G	A.Conservative	5.275626	.995356	6277.1	67.743218	33.244187	456.827245		.537868
B03	210090P15_G	NOCALL	D.Low Probability	3.190898	.513269	5515.6	22.637308	3.222902	495.247908		1.376061
B04	201322P9_G	G	A.Conservative	5.047277	.997193	6445.3	19.606785	12.388476	451.515667		.507026
B04	201694P4_G	G	A.Conservative	3.302936	.995497	5337.5	80.099484	41.850982	492.140255		.507026
B04	208825P7_G	G	A.Conservative	6.68378	.998726	7129.7	12.437406	12.014128	486.60205		.507026
B04	209189P2_G	G	A.Conservative	5.047802	.995757	6277.1	65.381717	40.133405	439.569606		.507026
B04	210090P15_G	NOCALL	D.Low Probability	3.04769	.28369	5515.6	10.403521	1.889117	527.883884		1.307756
B05	201322P9_G	G	A.Conservative	6.215202	.989856	6445.3	22.579693	11.495049	478.826578		.524806
B05	201694P4_G	G	A.Conservative	4.925406	.994997	5337.5	89.034985	37.321906	441.768463		.524806
B05	208825P7_G	G	B.Moderate	7.423235	.813193	7129.7	11.332819	6.537385	447.975988		.524806
B05	209189P2_G	G	A.Conservative	6.218553	.994609	6277.1	73.302287	36.217252	466.507603		.524806
B05	210090P15_G	G	A.Conservative	4.954472	.98634	5515.6	27.943503	12.079077	461.679405		.524806
B06	201322P9_G	G	A.Conservative	7.139104	.832076	6445.3	17.074304	8.420398	419.086267		.5757
B06	201694P4_G	G	A.Conservative	5.117334	.996594	5337.5	82.681637	33.070597	450.842688		.5757
B06	208825P7_G	G	A.Conservative	7.798145	.867136	7129.7	33.863085	8.715679	383.992122		1.221157
B06	209189P2_G	G	A.Conservative	7.146568	.994808	6277.1	70.048672	33.463075	409.969538		.5757
B06	210090P15_G	NOCALL	D.Low Probability	3.884831	.98364	5515.6	62.494556	10.401582	503.43096		1.376826
B07	201322P9_G	G	A.Conservative	-5.217419	.886168	6445.3	12.725056	8.919888	668.043809		.57492
B07	201694P4_G	G	A.Conservative	-4.797672	.997892	5337.5	39.821026	21.390534	534.848665		.57492
B07	208825P7_G	G	A.Conservative	-5.723434	.998773	7129.7	9.525682	10.586594	733.548132		.57492
B07	209189P2_G	G	A.Conservative	-5.21801	.995591	6277.1	35.850136	24.192177	650.315874		.57492
B07	210090P15_G	NOCALL	I.Bad Spectrum	0	0	0	0	0	0		0
B08	201322P9_G	G	A.Conservative	2.170067	.829626	6445.3	12.136285	8.342267	609.087069		.42307
B08	201694P4_G	G	A.Conservative	1.527542	.998324	5337.5	52.103914	28.26168	544.831391		.42307
B08	208825P7_G	G	A.Conservative	2.87293	.997615	7129.7	7.495724	11.503447	444.875324		.42307
B08	209189P2_G	G	A.Conservative	2.170997	.997426	6277.1	40.271154	26.716937	594.617588		.42307
B08	210090P15_G	NOCALL	D.Low Probability	1.122965	.303288	5515.6	9.64702	1.99434	543.73816		1.142386
B09	201322P9_G	G	A.Conservative	3.67541	.995186	6445.3	19.055504	12.205095	514.807075		.454988
B09	201694P4_G	G	A.Conservative	2.34146	.996991	5337.5	72.449066	37.753182	487.890839		.454988
B09	208825P7_G	G	A.Conservative	5.89013	.997066	7129.7	10.870766	11.34122	466.746071		.454988
B09	209189P2_G	G	A.Conservative	3.682202	.995266	6277.1	64.355486	39.940242	503.470871		.454988
B09	210090P15_G	NOCALL	D.Low Probability	1.768012	.813201	5515.6	25.36783	5.05444	539.832849		1.20417
B10	201322P9_G	G	A.Conservative	2.899406	.88243	6445.3	23.56285	8.921428	575.886127		.825683
B10	201694P4_G	NOCALL	D.Low Probability	1.563639	.633688	5337.5	17.554792	3.917687	556.690981		1.067248
B10	208825P7_G	NOCALL	I.Bad Spectrum	0	0	0	0	0	0		0
B10	209189P2_G	NOCALL	D.Low Probability	2.734565	.996449	6277.1	40.051424	10.645016	593.134272		1.067248
B10	210090P15_G	NOCALL	D.Low Probability	1.680838	.281568	5515.6	7.784866	1.795982	553.46927		1.067248
B11	201322P9_G	G	A.Conservative	5.673765	.995644	6445.3	32.739275	12.478849	487.753057		.558612
B11	201694P4_G	G	A.Conservative	4.257132	.994798	5337.5	117.655259	36.42136	466.998614		.558612
B11	208825P7_G	G	A.Conservative	7.251949	.997035	7129.7	19.471936	13.280098	429.825453		.558612
B11	209189P2_G	G	A.Conservative	5.679478	.996985	6277.1	96.841125	35.735813	476.092258		.558612
B11	210090P15_G	NOCALL	D.Low Probability	3.158685	.985033	5515.6	83.424989	11.667229	543.876915		1.41788
B12	201322P9_G	G	A.Conservative	3.856433	.989368	6445.3	23.758781	12.299553	521.401681		.467761
B12	201694P4_G	G	A.Conservative	2.419429	.996613	5337.5	88.886669	36.86074	522.532174		.467761
B12	208825P7_G	G	A.Conservative	5.01116	.99635	7129.7	13.026376	13.12128	549.95025		.467761
B12	209189P2_G	G	A.Conservative	3.861779	.994136	6277.1	78.612144	39.341877	508.104986		.467761
B12	210090P15_G	G	A.Conservative	2.308002	.987377	5515.6	43.833468	10.041809	584.868485		.840331
B13	201322P9_G	G	A.Conservative	.753187	.884579	6445.3	16.185418	8.930016	536.117501		.440454
B13	201694P4_G	G	A.Conservative	.067435	.997403	5337.5	50.896491	22.719079	513.515264		.440454
B13	208825P7_G	G	A.Conservative	2.623518	.996958	7129.7	8.994161	11.26114	423.797642		.440454
B13	209189P2_G	G	A.Conservative	.746078	.997594	6277.1	54.236231	28.966828	517.854847		.440454
B13	210090P15_G	G	B.Moderate	-1.194405	.941618	5515.6	24.482752	7.593508	585.538773		.636522
B14	201322P9_G	G	A.Conservative	4.346222	.993554	6445.3	23.082161	10.70539	473.093438		.549339
B14	201694P4_G	G	A.Conservative	2.954895	.994799	5337.5	84.117185	32.03773	463.183466		.549339
B14	208825P7_G	G	A.Conservative	5.955228	.997752	7129.7	12.191952	13.183682	468.272433		.549339
B14	209189P2_G	G	A.Conservative	4.350692	.996263	6277.1	65.502386	29.470766	466.99276		.549339
B14	210090P15_G	NOCALL	D.Low Probability	2.047907	.118436	5515.6	6.352874	.869623	509.94304		1.346778
B15	201322P9_G	G	A.Conservative	2.649544	.998048	6445.3	27.988737	13.147716	540.202909		.49657
B15	201694P4_G	G	A.Conservative	1.575075	.99656	5337.5	106.572644	40.958134	528.252757		.49657
B15	208825P7_G	G	A.Conservative	3.833892	.997977	7129.7	16.999772	15.15846	515.115993		.49657
B15	209189P2_G	G	A.Conservative	2.662113	.992608	6277.1	94.284995	42.92954	528.52415		.49657
B15	210090P15_G	NOCALL	D.Low Probability	1.368978	.988298	5515.6	70.178096	12.233523	559.06367		1.35069
B16	201322P9_G	G	A.Conservative	1.383315	.997883	6445.3	31.044919	18.594369	656.728219		.442921
B16	201694P4_G	G	A.Conservative	.364295	.995109	5337.5	110.080359	52.297553	570.266322		.442921
B16	208825P7_G	G	A.Conservative	1.699609	.997823	7129.7	14.800751	15.288884	555.950249		.442921
B16	209189P2_G	G	A.Conservative	1.385748	.997976	6277.1	94.693766	54.755264	639.07575		.442921
B16	210090P15_G	NOCALL	D.Low Probability	.252902	.99177	5515.6	83.901852	16.788432	637.487897		1.251264
B17	201322P9_G	G	A.Conservative	5.414935	.99717	6445.3	22.732501	10.818749	461.048673		.545854
B17	201694P4_G	G	A.Conservative	3.46719	.994259	5337.5	94.19238	36.215409	473.66672		.545854
B17	208825P7_G	G	A.Conservative	6.978449	.998425	7129.7	15.103813	16.055101	474.169069		.545854
B17	209189P2_G	G	A.Conservative	5.418447	.995108	6277.1	86.398442	39.801463	448.4125		.545854
B17	210090P15_G	NOCALL	D.Low Probability	2.771166	.61007	5515.6	23.818028	3.831684	525.885663		1.524202
B18	201322P9_G	G	A.Conservative	1.005729	.994194	6445.3	19.041441	10.870464	721.773		.514101
B18	201694P4_G	G	A.Conservative	.436224	.997922	5337.5	73.717048	33.74523	631.636183		.514101
B18	208825P7_G	G	A.Conservative	2.247638	.99849	7129.7	8.462704	14.444986	590.699373		.514101
B18	209189P2_G	G	A.Conservative	1.011934	.997195	6277.1	79.401542	43.844419	703.490188		.514101
B18	210090P15_G	NOCALL	D.Low Probability	-.682806	.44487	5515.6	17.005945	2.764606	662.092483		1.261502
B19	201322P9_G	G	A.Conservative	4.359823	.940631	6445.3	19.613551	9.451973	445.278768		.541315
B19	201694P4_G	G	A.Conservative	2.641409	.995649	5337.5	89.761658	34.149108	461.35908		.541315
B19	208825P7_G	G	A.Conservative	5.789226	.998975	7129.7	12.567651	11.9467	500.056639		.541315
B19	209189P2_G	G	A.Conservative	4.360203	.996744	6277.1	68.816341	32.001369	432.961344		.541315
B19	210090P15_G	NOCALL	D.Low Probability	1.612703	.977489	5515.6	69.955408	9.495721	501.697774		1.368769
B20	201322P9_G	G	A.Conservative	4.582965	.991574	6445.3	21.160347	12.7856	462.243519		.508787
B20	201694P4_G	G	A.Conservative	3.295122	.996096	5337.5	82.290532	39.800065	449.679333		.508787
B20	208825P7_G	G	A.Conservative	5.687882	.851211	7129.7	12.331113	8.535657	426.28392		.508787
B20	209189P2_G	G	A.Conservative	4.584886	.995788	6277.1	67.261227	39.298239	453.720555		.508787
B20	210090P15_G	NOCALL	D.Low Probability	2.935716	.182921	5515.6	7.601265	1.279455	502.965236		1.26155
B21	201322P9_G	G	A.Conservative	2.726821	.994285	6445.3	34.5871	17.245844	571.796053		.539204
B21	201694P4_G	G	A.Conservative	1.704605	.99785	5337.5	128.186397	51.63686	550.267702		.539204
B21	208825P7_G	G	A.Conservative	3.66772	.996157	7129.7	19.771975	15.728277	519.136609		.539204
B21	209189P2_G	G	A.Conservative	2.73034	.996019	6277.1	109.459496	52.824294	557.035342		.539204
B21	210090P15_G	NOCALL	D.Low Probability	1.724461	.133666	5515.6	5.869143	.959179	576.662083		1.312275
B22	201322P9_G	G	A.Conservative	3.040354	.996744	6445.3	49.289116	25.260277	643.984267		.54224
B22	201694P4_G	G	A.Conservative	2.214087	.994964	5337.5	177.960484	74.580669	618.783862		.54224
B22	208825P7_G	G	A.Conservative	3.942203	.997279	7129.7	24.58596	16.004573	624.841828		.54224
B22	209189P2_G	G	A.Conservative	3.042526	.996187	6277.1	150.574038	74.828859	627.394384		.54224
B22	210090P15_G	NOCALL	D.Low Probability	1.641953	.982663	5515.6	49.439078	8.408019	611.523643		1.395938
B23	201322P9_G	G	A.Conservative	4.904099	.995771	6445.3	33.195511	17.296637	536.317991		.440745
B23	201694P4_G	G	A.Conservative	3.140618	.996414	5337.5	91.457456	38.854175	536.906156		.440745
B23	208825P7_G	G	A.Conservative	5.841413	.996787	7129.7	21.528817	15.824572	489.735563		.440745
B23	209189P2_G	G	A.Conservative	4.907915	.997449	6277.1	71.22583	35.960881	518.470179		.440745
B23	210090P15_G	NOCALL	D.Low Probability	2.96718	.974744	5515.6	39.049767	6.257542	563.109296		1.254411
B24	201322P9_G	G	A.Conservative	1.044691	.857079	6445.3	20.323598	8.606411	654.961909		.614325
B24	201694P4_G	NOCALL	D.Low Probability	-.03731	.407518	5337.5	10.876798	2.551758	568.006326		1.073417
B24	208825P7_G	NOCALL	I.Bad Spectrum	0	0	0	0	0	0		0
B24	209189P2_G	G	A.Conservative	1.064493	.995346	6277.1	30.965821	12.691931	643.142823		.614325
B24	210090P15_G	NOCALL	D.Low Probability	.169402	.16981	5515.6	4.561136	1.106706	522.141752		1.073417
C01	201322P9_G	G	A.Conservative	-.580657	.976436	6445.3	11.679199	9.825145	613.162999		.380442
C01	201694P4_G	G	A.Conservative	-1.331971	.99717	5337.5	36.361005	25.079905	551.384724		.380442
C01	208825P7_G	G	A.Conservative	-1.09162	.996174	7129.7	6.09353	10.82913	627.320433		.380442
C01	209189P2_G	G	A.Conservative	-.588385	.997357	6277.1	27.861709	22.740275	589.216171		.380442
C01	210090P15_G	NOCALL	D.Low Probability	-1.080149	.707822	5515.6	22.643995	4.312617	645.548101		1.28719
C02	201322P9_G	G	A.Conservative	4.875797	.995415	6445.3	21.854685	18.199071	422.84986		.438267
C02	201694P4_G	G	A.Conservative	2.849906	.99348	5337.5	15.491083	10.366429	502.204871		.438267
C02	208825P7_G	G	A.Conservative	6.066393	.998817	7129.7	14.721229	14.533238	465.791683		.438267
C02	209189P2_G	G	A.Conservative	4.668764	.99446	6277.1	12.844604	10.353741	492.434684		.438267
C02	210090P15_G	NOCALL	D.Low Probability	3.308194	0	5515.6	.660844	.149744	485.70612		.851634
C03	201322P9_G	G	A.Conservative	5.712909	.976284	6445.3	13.748248	9.866686	529.496428		.431713
C03	201694P4_G	G	A.Conservative	4.379619	.995314	5337.5	60.779789	35.291195	494.035868		.431713
C03	208825P7_G	G	A.Conservative	7.925037	.879126	7129.7	8.777558	8.814305	463.115145		.431713
C03	209189P2_G	G	A.Conservative	5.706402	.994021	6277.1	45.029205	31.294019	512.581571		.431713
C03	210090P15_G	NOCALL	D.Low Probability	3.842315	.983838	5515.6	42.994253	10.206639	524.596123		1.079987
C04	201322P9_G	G	A.Conservative	7.256211	.984761	6445.3	17.212367	10.561963	446.283644		.497728
C04	201694P4_G	G	A.Conservative	5.473557	.995419	5337.5	74.184975	37.147475	475.579172		.497728
C04	208825P7_G	G	A.Conservative	7.768822	.998501	7129.7	41.068149	10.708844	445.161239		1.107475
C04	209189P2_G	G	A.Conservative	7.250278	.992761	6277.1	58.577153	34.853278	433.776239		.497728
C04	210090P15_G	NOCALL	D.Low Probability	4.720275	.304991	5515.6	11.762112	2.032495	502.70474		1.294561
C05	201322P9_G	G	A.Conservative	8.038648	.988873	6445.3	22.040887	10.333893	449.727815		.533543
C05	201694P4_G	G	A.Conservative	6.170118	.996989	5337.5	76.375983	29.295446	442.783054		.533543
C05	208825P7_G	G	A.Conservative	10.220814	.84929	7129.7	12.639491	8.519694	395.208911		.533543
C05	209189P2_G	G	A.Conservative	8.046602	.995967	6277.1	73.803769	33.549779	436.987835		.533543
C05	210090P15_G	G	A.Conservative	6.216844	.986484	5515.6	25.682072	10.168237	455.81321		.533543
C06	201322P9_G	G	A.Conservative	8.079167	.993639	6445.3	22.925135	10.307236	475.878727		.507919
C06	201694P4_G	G	A.Conservative	5.87035	.994558	5337.5	84.146384	30.239107	457.982382		.507919
C06	208825P7_G	G	A.Conservative	8.156947	.974821	7129.7	34.883812	9.764173	464.688238		1.172684
C06	209189P2_G	G	A.Conservative	8.080259	.99444	6277.1	70.740652	30.733942	461.567284		.507919
C06	210090P15_G	NOCALL	D.Low Probability	4.627414	.477841	5515.6	20.700202	3.03497	513.842091		1.354028
C07	201322P9_G	G	A.Conservative	.843752	.991597	6445.3	16.622255	10.710919	558.893693		.451896
C07	201694P4_G	G	A.Conservative	-.1184	.99746	5337.5	68.828452	36.029645	545.997622		.451896
C07	208825P7_G	G	A.Conservative	3.050992	.997953	7129.7	7.677045	12.500189	489.90045		.451896
C07	209189P2_G	G	A.Conservative	.844814	.996195	6277.1	66.318035	41.40656	543.7838		.451896
C07	210090P15_G	G	B.Moderate	-.095559	.91461	5515.6	13.610344	7.367015	567.407501		.451896
C08	201322P9_G	G	A.Conservative	3.518494	.993053	6445.3	19.655725	10.473665	535.775017		.481547
C08	201694P4_G	G	A.Conservative	2.146457	.996386	5337.5	92.389258	39.316966	542.069909		.481547
C08	208825P7_G	G	A.Conservative	6.020659	.999553	7129.7	10.284447	18.752166	513.926001		.481547
C08	209189P2_G	G	A.Conservative	3.520345	.994032	6277.1	74.961787	38.595172	522.124471		.481547
C08	210090P15_G	NOCALL	D.Low Probability	1.630182	.526821	5515.6	18.045209	3.29096	578.205766		1.315355
C09	201322P9_G	G	A.Conservative	3.764227	.821371	6445.3	15.721868	8.258223	534.392906		.464701
C09	201694P4_G	G	A.Conservative	2.313779	.994974	5337.5	68.536231	29.109827	523.55686		.464701
C09	208825P7_G	G	A.Conservative	5.122761	.998837	7129.7	11.294644	14.607056	583.511114		.464701
C09	209189P2_G	G	A.Conservative	3.766518	.994944	6277.1	58.978007	29.981272	520.548595		.464701
C09	210090P15_G	G	A.Conservative	2.063205	.988938	5515.6	64.022162	15.219745	584.05719		1.040586
C10	201322P9_G	G	A.Conservative	5.003127	.991162	6445.3	21.35968	11.492475	554.728156		.497472
C10	201694P4_G	G	A.Conservative	3.254929	.997759	5337.5	83.072447	36.320602	548.690849		.497472
C10	208825P7_G	G	A.Conservative	6.115757	.999098	7129.7	11.158003	11.362092	517.79136		.497472
C10	209189P2_G	G	A.Conservative	4.998431	.996717	6277.1	61.548013	32.082426	540.221057		.497472
C10	210090P15_G	NOCALL	D.Low Probability	3.257905	.230098	5515.6	4.752891	1.556349	599.676779		.839553
C11	201322P9_G	G	A.Conservative	6.608682	.994059	6445.3	25.966326	15.262762	488.125116		.499426
C11	201694P4_G	G	A.Conservative	4.810819	.996749	5337.5	105.699779	50.513392	505.819867		.499426
C11	208825P7_G	G	A.Conservative	7.678883	.996536	7129.7	18.76812	17.457679	557.899995		.499426
C11	209189P2_G	G	A.Conservative	6.612805	.995773	6277.1	89.10796	50.746991	475.133606		.499426
C11	210090P15_G	NOCALL	D.Low Probability	4.073219	.330412	5515.6	13.733375	2.149655	535.176305		1.287782
C12	201322P9_G	G	A.Conservative	7.216906	.986582	6445.3	19.0322	10.65492	506.407142		.500252
C12	201694P4_G	G	A.Conservative	5.374173	.995847	5337.5	78.226386	35.366294	477.947797		.500252
C12	208825P7_G	G	A.Conservative	8.102682	.869306	7129.7	20.647158	8.789437	470.547916		.722582
C12	209189P2_G	G	A.Conservative	7.216405	.997048	6277.1	73.520145	39.845363	485.955244		.500252
C12	210090P15_G	NOCALL	D.Low Probability	4.222428	.987187	5515.6	70.440582	12.451939	523.784457		1.301865
C13	201322P9_G	G	A.Conservative	5.298188	.947355	6445.3	20.860709	9.542575	443.247155		.54258
C13	201694P4_G	G	A.Conservative	3.669408	.997603	5337.5	69.734739	25.522497	440.268023		.54258
C13	208825P7_G	G	A.Conservative	6.905494	.998888	7129.7	13.662023	14.731243	487.465213		.54258
C13	209189P2_G	G	A.Conservative	5.318739	.995691	6277.1	60.221694	26.627362	422.507753		.54258
C13	210090P15_G	NOCALL	D.Low Probability	2.427088	0	5515.6	1.954211	.294397	483.765962		1.260734
C14	201322P9_G	G	A.Conservative	4.180611	.825813	6445.3	28.722724	8.321615	505.354032		.752607
C14	201694P4_G	G	A.Conservative	3.454586	.996183	5337.5	70.635463	34.16321	498.375319		.473007
C14	208825P7_G	G	A.Conservative	5.721738	.997834	7129.7	29.337201	15.690326	473.567749		.991394
C14	209189P2_G	G	A.Conservative	4.60297	.994398	6277.1	55.800949	32.304872	491.616146		.473007
C14	210090P15_G	NOCALL	D.Low Probability	2.855802	.985699	5515.6	66.805972	15.649223	554.89152		1.302468
C15	201322P9_G	G	A.Conservative	3.970181	.991148	6445.3	19.36108	14.568828	564.170397		.427172
C15	201694P4_G	G	A.Conservative	2.510217	.997453	5337.5	78.129217	48.177754	559.61108		.427172
C15	208825P7_G	G	A.Conservative	5.601155	.995424	7129.7	9.275143	10.049456	468.148921		.427172
C15	209189P2_G	G	A.Conservative	3.974159	.995034	6277.1	61.278828	44.742462	548.224002		.427172
C15	210090P15_G	G	A.Conservative	2.519434	.991071	5515.6	19.207622	12.231154	590.987964		.427172
C16	201322P9_G	G	A.Conservative	4.832609	.995503	6445.3	22.785035	14.267309	627.078517		.430316
C16	201694P4_G	G	A.Conservative	3.731995	.996317	5337.5	89.792637	44.811295	578.612604		.430316
C16	208825P7_G	G	A.Conservative	6.256731	.9987	7129.7	11.692613	13.069198	533.263928		.430316
C16	209189P2_G	G	A.Conservative	4.832689	.995838	6277.1	71.369164	43.180906	611.098227		.430316
C16	210090P15_G	NOCALL	D.Low Probability	3.314322	0	5515.6	0	0	624.848254		.860728
C17	201322P9_G	G	A.Conservative	6.652251	.991965	6445.3	31.805367	13.999971	464.484999		.589256
C17	201694P4_G	G	A.Conservative	5.084438	.996344	5337.5	106.507873	38.183537	454.47327		.589256
C17	208825P7_G	G	A.Conservative	7.904566	.997237	7129.7	19.215125	19.879748	551.578566		.589256
C17	209189P2_G	G	A.Conservative	6.666534	.996847	6277.1	94.719614	40.394706	454.627106		.589256
C17	210090P15_G	NOCALL	D.Low Probability	3.675434	.817328	5515.6	32.78006	5.08699	535.641473		1.487508
C18	201322P9_G	G	A.Conservative	3.012641	.997595	6445.3	29.45792	19.160685	689.144944		.489582
C18	201694P4_G	G	A.Conservative	2.696887	.997026	5337.5	92.621631	46.677613	593.740211		.489582
C18	208825P7_G	G	A.Conservative	3.680847	.998335	7129.7	11.573382	13.184458	569.795558		.489582
C18	209189P2_G	G	A.Conservative	3.017858	.998226	6277.1	87.462981	54.789735	670.950905		.489582
C18	210090P15_G	NOCALL	I.Bad Spectrum	0	0	0	0	0	0		0
C19	201322P9_G	G	A.Conservative	2.481846	.997923	6445.3	17.084768	10.142898	583.650593		.462305
C19	201694P4_G	G	A.Conservative	1.996734	.993823	5337.5	66.766699	31.594478	544.321945		.462305
C19	208825P7_G	G	A.Conservative	4.772417	.844173	7129.7	31.839657	8.471158	441.37458		1.034267
C19	209189P2_G	G	A.Conservative	2.484791	.995821	6277.1	53.271488	30.554257	569.682788		.462305
C19	210090P15_G	NOCALL	D.Low Probability	2.523852	.8639	5515.6	29.179083	5.318876	532.399433		1.239828
C20	201322P9_G	NOCALL	D.Low Probability	3.815271	.991021	6445.3	41.400525	12.353223	538.01005		1.013273
C20	201694P4_G	G	A.Conservative	2.948014	.996668	5337.5	68.565666	35.696078	517.717852		.499004
C20	208825P7_G	G	A.Conservative	6.281498	.869442	7129.7	11.766551	8.714214	505.273883		.828056
C20	209189P2_G	G	A.Conservative	4.055257	.995378	6277.1	52.411849	32.130391	513.287528		.499004
C20	210090P15_G	G	A.Conservative	2.983817	.926199	5515.6	17.453807	9.371154	540.145106		.499004
C21	201322P9_G	G	A.Conservative	5.468329	.992103	6445.3	17.214458	10.40371	519.515147		.480254
C21	201694P4_G	G	A.Conservative	3.916699	.996752	5337.5	83.574913	41.261548	501.355457		.480254
C21	208825P7_G	G	A.Conservative	6.193656	.999505	7129.7	23.578197	14.793784	518.934111		.786328
C21	209189P2_G	G	A.Conservative	5.474685	.996786	6277.1	60.65927	35.541267	503.797192		.480254
C21	210090P15_G	NOCALL	D.Low Probability	3.432896	.457356	5515.6	14.781269	2.896741	538.735885		1.121585
C22	201322P9_G	G	A.Conservative	3.606834	.998105	6445.3	34.673213	22.570903	645.884591		.504463
C22	201694P4_G	G	A.Conservative	2.587619	.99513	5337.5	125.098238	67.417736	649.284788		.504463
C22	208825P7_G	G	A.Conservative	4.949749	.999334	7129.7	21.467691	16.155102	644.421771		.504463
C22	209189P2_G	G	A.Conservative	3.608183	.99588	6277.1	108.79655	68.806135	631.261503		.504463
C22	210090P15_G	NOCALL	D.Low Probability	2.485188	.109581	5515.6	4.114066	.804089	630.821948		1.249757
C23	201322P9_G	G	A.Conservative	5.19555	.996799	6445.3	70.485545	28.238286	589.308234		.599434
C23	201694P4_G	G	A.Conservative	3.419385	.996904	5337.5	168.172795	54.063493	541.687353		.599434
C23	208825P7_G	G	A.Conservative	6.555116	.99817	7129.7	44.286397	20.40025	545.124175		.599434
C23	209189P2_G	G	A.Conservative	5.170942	.998176	6277.1	127.878239	49.537001	576.909368		.599434
C23	210090P15_G	NOCALL	D.Low Probability	3.798805	.346955	5515.6	14.721932	2.263953	561.955412		1.429145
C24	201322P9_G	G	C.Aggressive	1.959984	.85989	6445.3	15.381728	5.1893	639.330854		1.061087
C24	201694P4_G	NOCALL	D.Low Probability	.975449	.283995	5337.5	7.076543	1.789321	584.849401		1.061087
C24	208825P7_G	NOCALL	I.Bad Spectrum	0	0	0	0	0	0		0
C24	209189P2_G	G	C.Aggressive	1.756259	.887131	6277.1	16.668725	5.395345	659.863688		1.061087
C24	210090P15_G	NOCALL	I.Bad Spectrum	0	0	0	0	0	0		0
D01	201322P9_G	G	A.Conservative	.830163	.993266	6445.3	26.128688	16.912832	590.596008		.473718
D01	201694P4_G	G	A.Conservative	-.012674	.996262	5337.5	55.438967	28.92545	588.196779		.473718
D01	208825P7_G	G	A.Conservative	1.908695	.997814	7129.7	17.97406	16.972111	543.676234		.473718
D01	209189P2_G	G	A.Conservative	.825713	.996157	6277.1	60.440246	37.871794	575.551487		.473718
D01	210090P15_G	NOCALL	D.Low Probability	.419164	.991354	5515.6	38.75734	7.984828	564.626641		1.299852
D02	201322P9_G	G	A.Conservative	5.085972	.995891	6445.3	35.104062	20.475116	463.199816		.501649
D02	201694P4_G	G	A.Conservative	2.787227	.985497	5337.5	24.52968	11.53153	481.502424		.501649
D02	208825P7_G	G	A.Conservative	6.129685	.998117	7129.7	21.236346	16.650659	494.537884		.501649
D02	209189P2_G	G	A.Conservative	4.707458	.997157	6277.1	22.252911	12.560641	484.546906		.501649
D02	210090P15_G	NOCALL	D.Low Probability	2.368791	.121479	5515.6	4.820626	.856293	509.004525		1.221032
D03	201322P9_G	G	A.Conservative	6.467061	.994668	6445.3	20.572254	10.819212	461.519617		.520296
D03	201694P4_G	G	A.Conservative	4.832316	.996075	5337.5	81.618039	34.697227	472.065935		.520296
D03	208825P7_G	G	A.Conservative	8.487837	.991037	7129.7	12.960609	10.370325	379.342241		.520296
D03	209189P2_G	G	A.Conservative	6.483228	.994082	6277.1	66.058263	33.633722	448.515269		.520296
D03	210090P15_G	NOCALL	D.Low Probability	4.218249	.492933	5515.6	19.83608	3.135214	489.078094		1.275406
D04	201322P9_G	G	A.Conservative	6.654907	.989153	6445.3	39.202669	12.590915	479.239186		.86758
D04	201694P4_G	G	A.Conservative	5.936494	.994898	5337.5	49.988409	16.604089	443.914588		.519816
D04	208825P7_G	G	A.Conservative	8.157808	.997701	7129.7	16.091479	11.11199	468.343028		.712321
D04	209189P2_G	G	A.Conservative	7.566383	.99523	6277.1	47.221159	18.770904	474.917563		.519816
D04	210090P15_G	NOCALL	D.Low Probability	5.009775	.599087	5515.6	24.039907	3.778961	483.004208		1.282138
D05	201322P9_G	G	A.Conservative	7.940898	.985543	6445.3	31.332806	12.1199	423.548518		.768402
D05	201694P4_G	G	A.Conservative	7.015882	.996119	5337.5	80.034591	30.294035	424.350924		.548209
D05	208825P7_G	G	A.Conservative	9.514737	.977131	7129.7	43.232676	9.787258	415.270792		1.355521
D05	209189P2_G	G	A.Conservative	8.765851	.994836	6277.1	62.062378	27.840739	418.177831		.548209
D05	210090P15_G	NOCALL	D.Low Probability	5.677665	.346171	5515.6	13.532097	2.244534	484.89522		1.355521
D06	201322P9_G	G	A.Conservative	7.619085	.91396	6445.3	17.539299	9.24369	440.370031		.573856
D06	201694P4_G	G	A.Conservative	5.837468	.996032	5337.5	82.797444	34.951278	473.446573		.573856
D06	208825P7_G	G	A.Conservative	10.037972	.998914	7129.7	10.279191	10.950699	429.953686		.573856
D06	209189P2_G	G	A.Conservative	7.616129	.993542	6277.1	65.65347	33.459322	440.339335		.573856
D06	210090P15_G	NOCALL	D.Low Probability	5.041011	.975333	5515.6	33.547413	6.031227	522.088072		1.378917
D07	201322P9_G	G	A.Conservative	2.053991	.98857	6445.3	30.217794	12.744062	468.448526		.673418
D07	201694P4_G	G	A.Conservative	2.590033	.996886	5337.5	55.152497	20.320819	430.937815		.471007
D07	208825P7_G	G	A.Conservative	5.615423	.975185	7129.7	9.487673	9.792106	407.291302		.471007
D07	209189P2_G	G	A.Conservative	3.756904	.994424	6277.1	44.172608	19.66168	433.556286		.471007
D07	210090P15_G	NOCALL	D.Low Probability	1.197519	.114062	5515.6	5.017584	.816833	526.18306		1.144888
D08	201322P9_G	G	A.Conservative	4.25076	.938981	6445.3	23.386632	9.458771	497.178256		.491902
D08	201694P4_G	G	A.Conservative	2.936908	.997569	5337.5	125.077437	40.676047	536.856005		.491902
D08	208825P7_G	G	A.Conservative	5.633862	.998196	7129.7	11.147651	13.73817	503.779721		.491902
D08	209189P2_G	G	A.Conservative	4.248849	.992051	6277.1	92.783396	36.283099	485.386577		.491902
D08	210090P15_G	NOCALL	D.Low Probability	2.559529	.979389	5515.6	45.051097	7.041239	555.877202		1.356612
D09	201322P9_G	G	A.Conservative	6.375796	.994484	6445.3	23.672977	12.408312	430.033617		.58624
D09	201694P4_G	G	A.Conservative	4.866887	.995926	5337.5	35.820138	19.603552	467.086386		.385064
D09	208825P7_G	G	A.Conservative	7.134208	.993875	7129.7	15.661421	13.182211	465.83782		.58624
D09	209189P2_G	G	A.Conservative	6.413401	.996637	6277.1	25.697364	16.468592	433.735293		.385064
D09	210090P15_G	NOCALL	D.Low Probability	4.157292	.23308	5515.6	5.41428	1.556273	515.99093		.922089
D10	201322P9_G	G	A.Conservative	6.229987	.99756	6445.3	24.937605	15.015772	549.003288		.522564
D10	201694P4_G	G	A.Conservative	4.442163	.997204	5337.5	84.239615	41.072273	502.536945		.522564
D10	208825P7_G	G	A.Conservative	7.018779	.999033	7129.7	15.713415	19.155265	584.352696		.522564
D10	209189P2_G	G	A.Conservative	6.226847	.996994	6277.1	66.300811	38.672744	528.263945		.522564
D10	210090P15_G	NOCALL	D.Low Probability	3.968986	.891009	5515.6	30.936392	5.497649	543.763422		1.372951
D11	201322P9_G	G	A.Conservative	6.292875	.965655	6445.3	18.208622	9.749315	515.741775		.455096
D11	201694P4_G	G	A.Conservative	4.617136	.997181	5337.5	69.788037	29.789747	508.92646		.455096
D11	208825P7_G	G	A.Conservative	7.552408	.99866	7129.7	13.158533	13.551517	560.368295		.455096
D11	209189P2_G	G	A.Conservative	6.292208	.996949	6277.1	59.231648	30.638104	512.32468		.455096
D11	210090P15_G	NOCALL	D.Low Probability	3.918578	.44933	5515.6	15.02665	2.869441	549.368417		1.228318
D12	201322P9_G	G	A.Conservative	7.400115	.991125	6445.3	27.306637	13.407573	487.442241		.502391
D12	201694P4_G	G	A.Conservative	5.632097	.996515	5337.5	97.178346	38.721949	485.890937		.502391
D12	208825P7_G	G	A.Conservative	9.048717	.995439	7129.7	13.742788	12.391601	469.67359		.502391
D12	209189P2_G	G	A.Conservative	7.403829	.996896	6277.1	79.174834	37.648178	474.65628		.502391
D12	210090P15_G	NOCALL	D.Low Probability	4.76055	.073155	5515.6	3.51255	.647393	523.406814		1.283721
D13	201322P9_G	G	A.Conservative	1.438835	.831374	6445.3	12.568535	8.418212	526.152637		.413092
D13	201694P4_G	G	A.Conservative	.21101	.994036	5337.5	60.740283	33.271337	524.548456		.413092
D13	208825P7_G	G	A.Conservative	3.480183	.997097	7129.7	8.634747	12.1135	550.996694		.413092
D13	209189P2_G	G	A.Conservative	1.444066	.990834	6277.1	48.959925	31.793548	511.447534		.413092
D13	210090P15_G	NOCALL	D.Low Probability	.667938	.622763	5515.6	24.011283	3.888418	555.763587		1.232257
D14	201322P9_G	G	A.Conservative	2.422416	.993782	6445.3	28.898082	18.669842	621.560695		.444911
D14	201694P4_G	G	A.Conservative	1.431858	.994351	5337.5	101.53039	53.119449	573.133967		.444911
D14	208825P7_G	G	A.Conservative	3.270955	.996914	7129.7	14.050824	17.613319	544.997637		.444911
D14	209189P2_G	G	A.Conservative	2.427529	.994643	6277.1	89.783923	56.167798	608.756905		.444911
D14	210090P15_G	NOCALL	D.Low Probability	.766958	.985133	5515.6	53.205426	10.114999	587.417434		1.192398
D15	201322P9_G	G	A.Conservative	4.726342	.876695	6445.3	20.736227	8.828357	552.150165		.518369
D15	201694P4_G	G	A.Conservative	2.776461	.993957	5337.5	93.391482	31.74011	536.502803		.518369
D15	208825P7_G	G	A.Conservative	5.941384	.999789	7129.7	12.785213	19.928504	510.430474		.518369
D15	209189P2_G	G	A.Conservative	4.736594	.996726	6277.1	76.168213	31.322095	538.241784		.518369
D15	210090P15_G	NOCALL	D.Low Probability	2.570366	.987533	5515.6	54.303851	7.638626	574.731098		1.324365
D16	201322P9_G	G	A.Conservative	4.322748	.909064	6445.3	16.988325	9.169992	581.599838		.452764
D16	201694P4_G	G	A.Conservative	2.983399	.991428	5337.5	76.615747	33.19038	533.694521		.452764
D16	208825P7_G	G	A.Conservative	5.826624	.999452	7129.7	9.357768	14.686298	511.502579		.452764
D16	209189P2_G	G	A.Conservative	4.32404	.996592	6277.1	55.419559	28.926074	567.495244		.452764
D16	210090P15_G	NOCALL	D.Low Probability	3.158724	0	5515.6	0	0	557.945182		1.216686
D17	201322P9_G	G	A.Conservative	6.782832	.989255	6445.3	16.176875	10.005201	526.901258		.441357
D17	201694P4_G	G	A.Conservative	5.098977	.996046	5337.5	69.753519	35.034745	503.882868		.441357
D17	208825P7_G	G	A.Conservative	7.83562	.998766	7129.7	8.25967	11.933235	473.314594		.441357
D17	209189P2_G	G	A.Conservative	6.783247	.994585	6277.1	62.024524	37.155651	515.025626		.441357
D17	210090P15_G	NOCALL	D.Low Probability	3.919796	.152477	5515.6	4.123033	1.087666	594.966473		1.227626
D18	201322P9_G	G	A.Conservative	2.892384	.996462	6445.3	20.078318	12.404786	680.686284		.479559
D18	201694P4_G	G	A.Conservative	1.742862	.996418	5337.5	97.146811	49.128815	649.418309		.479559
D18	208825P7_G	G	A.Conservative	4.824255	.997927	7129.7	9.581494	10.381995	586.303298		.479559
D18	209189P2_G	G	A.Conservative	2.899955	.995344	6277.1	87.533176	52.456162	665.740136		.479559
D18	210090P15_G	NOCALL	D.Low Probability	1.772283	.719941	5515.6	24.385546	4.399782	685.554142		1.270189
D19	201322P9_G	G	A.Conservative	5.323092	.993551	6445.3	20.657659	10.848305	460.88212		.505242
D19	201694P4_G	G	A.Conservative	3.289705	.994205	5337.5	83.646494	35.450106	457.43635		.505242
D19	208825P7_G	G	A.Conservative	6.948973	.998234	7129.7	10.871904	10.651165	465.356647		.505242
D19	209189P2_G	G	A.Conservative	5.330064	.996877	6277.1	63.1736	32.10973	450.527074		.505242
D19	210090P15_G	NOCALL	D.Low Probability	2.570123	.983401	5515.6	59.671258	11.625835	535.534379		1.240476
D20	201322P9_G	G	A.Conservative	3.503794	.995341	6445.3	41.173591	19.86259	658.588323		.556916
D20	201694P4_G	G	A.Conservative	2.887481	.995487	5337.5	163.799694	64.234134	627.086445		.556916
D20	208825P7_G	G	A.Conservative	4.998313	.998522	7129.7	21.113852	21.841208	555.917912		.556916
D20	209189P2_G	G	A.Conservative	3.504621	.997196	6277.1	143.657358	67.129096	640.696144		.556916
D20	210090P15_G	G	A.Conservative	2.904791	.994305	5515.6	33.125978	13.426381	654.024134		.556916
D21	201322P9_G	G	A.Conservative	5.101557	.996357	6445.3	19.418028	11.2446	522.721702		.520653
D21	201694P4_G	G	A.Conservative	3.612767	.996239	5337.5	89.158141	42.120735	539.018255		.520653
D21	208825P7_G	G	A.Conservative	6.017198	.998902	7129.7	8.907611	12.386769	490.269979		.520653
D21	209189P2_G	G	A.Conservative	5.100742	.996018	6277.1	66.544037	37.3621	505.893556		.520653
D21	210090P15_G	NOCALL	D.Low Probability	2.94934	.973112	5515.6	38.62482	7.292093	562.045845		1.266927
D22	201322P9_G	G	A.Conservative	7.252213	.991745	6445.3	32.67335	15.145589	476.87155		.55952
D22	201694P4_G	G	A.Conservative	5.397662	.996352	5337.5	127.253857	47.753981	481.819322		.55952
D22	208825P7_G	G	A.Conservative	9.235847	.904752	7129.7	17.122509	9.076433	429.433961		.55952
D22	209189P2_G	G	A.Conservative	7.253485	.995971	6277.1	99.134232	44.493786	464.482783		.55952
D22	210090P15_G	NOCALL	D.Low Probability	4.645963	.696318	5515.6	30.231475	4.339922	530.561186		1.391909
D23	201322P9_G	G	A.Conservative	6.217146	.995356	6445.3	31.039066	17.712338	619.111317		.514771
D23	201694P4_G	G	A.Conservative	4.871067	.996693	5337.5	75.30938	34.881228	558.272072		.514771
D23	208825P7_G	G	A.Conservative	7.122863	.99776	7129.7	19.217637	15.323836	484.319658		.514771
D23	209189P2_G	G	A.Conservative	6.215904	.997737	6277.1	50.571802	27.958998	611.302815		.514771
D23	210090P15_G	NOCALL	D.Low Probability	3.842385	.285081	5515.6	9.202401	1.839292	626.838133		1.308255
D24	201322P9_G	NOCALL	D.Low Probability	.719964	.747272	6445.3	3.955782	4.530693	712.297024		.346812
D24	201694P4_G	NOCALL	I.Bad Spectrum	0	0	0	0	0	0		0
D24	208825P7_G	NOCALL	I.Bad Spectrum	0	0	0	0	0	0		0
D24	209189P2_G	NOCALL	D.Low Probability	.516609	.680135	6277.1	3.408476	4.132014	767.75849		.346812
D24	210090P15_G	NOCALL	I.Bad Spectrum	0	0	0	0	0	0		0
E01	201322P9_G	G	A.Conservative	-4.451803	.997879	6445.3	32.944012	22.387175	734.748244		.409394
E01	201694P4_G	G	A.Conservative	-4.097524	.997613	5337.5	52.146507	28.839423	622.948376		.409394
E01	208825P7_G	G	A.Conservative	-5.047261	.99844	7129.7	23.200917	23.282053	776.410374		.409394
E01	209189P2_G	G	A.Conservative	-4.44945	.999315	6277.1	59.813182	39.381339	714.079959		.409394
E01	210090P15_G	NOCALL	I.Bad Spectrum	0	0	0	0	0	0		0
E02	201322P9_G	G	A.Conservative	-4.383117	.999077	6445.3	10.017008	14.880825	642.118653		.294544
E02	201694P4_G	NOCALL	D.Low Probability	-3.949638	.982398	5337.5	22.125903	5.925513	558.913125		.906701
E02	208825P7_G	G	A.Conservative	-4.794713	.998445	7129.7	8.545457	19.311239	770.973665		.294544
E02	209189P2_G	G	A.Conservative	-3.994662	.821004	6277.1	23.246669	8.290035	643.545341		.769538
E02	210090P15_G	NOCALL	I.Bad Spectrum	0	0	0	0	0	0		0
E03	201322P9_G	G	A.Conservative	-.549347	.994512	6445.3	56.874861	32.179961	619.868411		.539816
E03	201694P4_G	G	A.Conservative	-.839657	.993934	5337.5	166.297505	77.496622	579.382082		.539816
E03	208825P7_G	G	A.Conservative	.055248	.998251	7129.7	33.883283	23.200085	608.957898		.539816
E03	209189P2_G	G	A.Conservative	-.548206	.995501	6277.1	187.030449	102.718023	603.939101		.539816
E03	210090P15_G	NOCALL	D.Low Probability	-1.557996	.848439	5515.6	30.595377	5.157808	637.977337		1.349754
E04	201322P9_G	G	A.Conservative	-.503708	.992879	6445.3	32.088143	16.830572	658.634697		.458411
E04	201694P4_G	G	A.Conservative	-1.121202	.994892	5337.5	130.900331	55.397277	639.458195		.458411
E04	208825P7_G	G	A.Conservative	.264633	.997808	7129.7	21.266284	20.04353	661.25319		.458411
E04	209189P2_G	G	A.Conservative	-.505129	.995344	6277.1	130.324485	66.132882	641.253654		.458411
E04	210090P15_G	NOCALL	D.Low Probability	-.916433	0	5515.6	1.682425	.2234	566.108016		1.322176
E05	201322P9_G	G	A.Conservative	1.427916	.996481	6445.3	26.828006	11.473658	603.545232		.513252
E05	201694P4_G	G	A.Conservative	.66216	.997449	5337.5	99.889758	34.120569	552.403935		.513252
E05	208825P7_G	G	A.Conservative	1.951183	.998296	7129.7	11.206964	20.443041	538.980659		.513252
E05	209189P2_G	G	A.Conservative	1.431432	.99722	6277.1	95.297502	39.368699	586.930086		.513252
E05	210090P15_G	NOCALL	D.Low Probability	.135018	.330549	5515.6	13.146686	2.168371	571.624108		1.395083
E06	201322P9_G	G	A.Conservative	-1.636808	.994391	6445.3	23.218991	13.596812	702.458262		.412174
E06	201694P4_G	G	A.Conservative	-2.076878	.997421	5337.5	93.766996	43.711638	633.564676		.412174
E06	208825P7_G	G	A.Conservative	-1.412645	.998758	7129.7	11.253129	14.883377	636.818915		.412174
E06	209189P2_G	G	A.Conservative	-1.637566	.996165	6277.1	84.622077	47.853827	686.663172		.412174
E06	210090P15_G	NOCALL	D.Low Probability	-2.581775	.085601	5515.6	3.06326	.639976	664.005466		1.034317
E07	201322P9_G	G	A.Conservative	-4.331171	.998274	6445.3	21.6004	14.190408	702.725992		.458762
E07	201694P4_G	G	A.Conservative	-3.947068	.997778	5337.5	53.454841	28.301846	614.438632		.458762
E07	208825P7_G	G	A.Conservative	-4.973497	.998725	7129.7	11.425244	21.522336	744.717217		.458762
E07	209189P2_G	G	A.Conservative	-4.32481	.99775	6277.1	53.198149	33.829335	690.132824		.458762
E07	210090P15_G	NOCALL	D.Low Probability	-4.705469	.128048	5515.6	2.524467	.884108	664.554966		.601579
E08	201322P9_G	G	A.Conservative	-2.648304	.994056	6445.3	25.088954	12.662214	723.10568		.525825
E08	201694P4_G	G	A.Conservative	-2.761631	.997201	5337.5	85.617044	35.479139	638.035955		.525825
E08	208825P7_G	G	A.Conservative	-2.301626	.998346	7129.7	9.574215	13.217258	575.282739		.525825
E08	209189P2_G	G	A.Conservative	-2.649374	.998534	6277.1	96.406681	47.194311	709.04172		.525825
E08	210090P15_G	NOCALL	D.Low Probability	-1.590009	.693437	5515.6	25.417357	4.271401	578.161443		1.322436
E09	201322P9_G	G	A.Conservative	-.954909	.994763	6445.3	37.850564	19.946092	627.346367		.569254
E09	201694P4_G	G	A.Conservative	-1.302118	.992918	5337.5	184.790522	79.388	553.099175		.569254
E09	208825P7_G	G	A.Conservative	-.227358	.996278	7129.7	18.92897	16.17568	587.024272		.569254
E09	209189P2_G	G	A.Conservative	-.95077	.996031	6277.1	178.984196	91.438538	610.647557		.569254
E09	210090P15_G	NOCALL	D.Low Probability	-2.050304	.980608	5515.6	39.347239	6.82195	614.665695		1.202719
E10	201322P9_G	G	A.Conservative	-.416651	.994224	6445.3	25.218631	13.022968	735.810502		.550642
E10	201694P4_G	G	A.Conservative	-.60227	.996904	5337.5	88.205865	35.68035	635.427789		.550642
E10	208825P7_G	G	A.Conservative	-.270937	.997268	7129.7	10.69478	14.579486	574.771437		.550642
E10	209189P2_G	G	A.Conservative	-.412657	.997365	6277.1	98.126311	48.84505	717.054661		.550642
E10	210090P15_G	NOCALL	D.Low Probability	-1.439233	.61514	5515.6	19.687845	3.779347	649.003362		1.261459
E11	201322P9_G	G	A.Conservative	1.664877	.990156	6445.3	22.505415	14.295232	580.591251		.482798
E11	201694P4_G	G	A.Conservative	.883447	.997551	5337.5	75.768291	39.453476	532.625613		.482798
E11	208825P7_G	G	A.Conservative	2.600493	.999259	7129.7	14.235798	18.588878	607.482094		.482798
E11	209189P2_G	G	A.Conservative	1.668345	.995623	6277.1	78.019666	48.073261	565.399262		.482798
E11	210090P15_G	NOCALL	D.Low Probability	-.383013	.137769	5515.6	5.854604	.9492	626.087257		1.288551
E12	201322P9_G	G	A.Conservative	-.075092	.994574	6445.3	21.222335	15.031371	663.919373		.397462
E12	201694P4_G	G	A.Conservative	-.947867	.996147	5337.5	37.508328	21.388392	606.128774		.397462
E12	208825P7_G	G	A.Conservative	.111827	.997938	7129.7	13.835837	18.250502	633.919465		.397462
E12	209189P2_G	G	A.Conservative	-.069716	.998875	6277.1	51.216528	35.102971	647.413807		.397462
E12	210090P15_G	NOCALL	D.Low Probability	-.833547	.223054	5515.6	6.046803	1.469892	631.95383		1.015923
E13	201322P9_G	G	A.Conservative	-2.670107	.996953	6445.3	35.912474	14.101929	650.117965		.685805
E13	201694P4_G	G	A.Conservative	-3.108474	.999113	5337.5	42.22657	25.906098	575.76917		.390447
E13	208825P7_G	G	A.Conservative	-2.397586	.998198	7129.7	23.955758	13.453962	576.854607		.685805
E13	209189P2_G	G	A.Conservative	-3.028941	.996743	6277.1	35.884618	26.314338	617.872632		.390447
E13	210090P15_G	NOCALL	D.Low Probability	-3.073934	.789347	5515.6	23.222067	4.846839	636.789357		1.149556
E14	201322P9_G	G	A.Conservative	-.414449	.993151	6445.3	37.014909	16.080497	596.078441		.551544
E14	201694P4_G	G	A.Conservative	-.80112	.998042	5337.5	107.388085	38.10438	583.274222		.551544
E14	208825P7_G	G	A.Conservative	-.166155	.998212	7129.7	18.527067	21.021456	611.92237		.551544
E14	209189P2_G	G	A.Conservative	-.412282	.995798	6277.1	105.459901	44.398314	580.242627		.551544
E14	210090P15_G	NOCALL	D.Low Probability	-1.559762	.990361	5515.6	47.428815	9.890759	630.223754		1.214162
E15	201322P9_G	G	A.Conservative	-.966509	.993174	6445.3	33.405548	16.761159	641.471928		.491738
E15	201694P4_G	G	A.Conservative	-1.363982	.998135	5337.5	129.534387	51.624959	584.18927		.491738
E15	208825P7_G	G	A.Conservative	-.482817	.998546	7129.7	18.790845	22.218326	576.859456		.491738
E15	209189P2_G	G	A.Conservative	-.96634	.996789	6277.1	123.709938	59.937434	624.302808		.491738
E15	210090P15_G	NOCALL	D.Low Probability	-1.613149	0	5515.6	1.644586	.354532	604.637231		1.050364
E16	201322P9_G	G	A.Conservative	-.47422	.991163	6445.3	13.295332	10.462613	610.160629		.403234
E16	201694P4_G	G	A.Conservative	-.889204	.996522	5337.5	37.422612	24.07392	577.28937		.403234
E16	208825P7_G	G	A.Conservative	.508532	.997452	7129.7	8.160747	12.475587	557.882294		.403234
E16	209189P2_G	G	A.Conservative	-.475031	.996912	6277.1	39.013588	29.773147	592.225495		.403234
E16	210090P15_G	NOCALL	D.Low Probability	-1.070227	.990979	5515.6	46.04445	10.94172	586.082829		1.039835
E17	201322P9_G	G	A.Conservative	-1.233808	.99422	6445.3	42.622193	21.331596	655.452087		.526061
E17	201694P4_G	G	A.Conservative	-1.422206	.996276	5337.5	88.017534	36.63567	572.499642		.526061
E17	208825P7_G	G	A.Conservative	-.985789	.998873	7129.7	27.039612	25.483939	596.166764		.526061
E17	209189P2_G	G	A.Conservative	-1.235524	.997667	6277.1	100.628814	48.944381	638.360287		.526061
E17	210090P15_G	NOCALL	D.Low Probability	-2.02584	.877776	5515.6	23.306195	5.388658	630.012462		1.139663
E18	201322P9_G	G	A.Conservative	-2.203462	.998182	6445.3	23.90625	13.675127	721.626714		.546286
E18	201694P4_G	G	A.Conservative	-1.892149	.995634	5337.5	77.479718	36.03936	549.107728		.420896
E18	208825P7_G	G	A.Conservative	-1.595683	.998565	7129.7	5.922191	16.013821	585.226707		.420896
E18	209189P2_G	G	A.Conservative	-1.589592	.994747	6277.1	55.194943	31.121523	645.883302		.420896
E18	210090P15_G	NOCALL	D.Low Probability	-1.484214	.328203	5515.6	9.255216	2.122564	575.909588		1.144147
E19	201322P9_G	G	A.Conservative	-2.946799	.99783	6445.3	21.315854	13.748457	689.819162		.492309
E19	201694P4_G	G	A.Conservative	-2.781834	.994738	5337.5	79.23617	42.063065	576.928354		.492309
E19	208825P7_G	G	A.Conservative	-2.74479	.998513	7129.7	12.113126	12.692866	638.028711		.492309
E19	209189P2_G	G	A.Conservative	-2.937329	.997852	6277.1	63.778085	39.935661	683.503826		.492309
E19	210090P15_G	NOCALL	D.Low Probability	-2.678473	.296609	5515.6	11.863432	1.894198	630.922524		1.274877
E20	201322P9_G	G	A.Conservative	-2.243254	.991364	6445.3	12.279521	11.196581	721.870419		.367301
E20	201694P4_G	G	A.Conservative	-2.562433	.997804	5337.5	47.385256	34.77194	639.584964		.367301
E20	208825P7_G	G	A.Conservative	-2.608581	.995184	7129.7	6.833475	10.46703	762.986873		.367301
E20	209189P2_G	G	A.Conservative	-2.239672	.997514	6277.1	38.231404	33.746972	705.295034		.367301
E20	210090P15_G	NOCALL	D.Low Probability	-1.554858	.903705	5515.6	28.561376	5.539022	615.630165		1.218834
E21	201322P9_G	G	A.Conservative	.435255	.992569	6445.3	37.068475	18.33433	612.790199		.500745
E21	201694P4_G	G	A.Conservative	-.186085	.994957	5337.5	144.948374	56.935811	558.134932		.500745
E21	208825P7_G	G	A.Conservative	1.073353	.997189	7129.7	18.099684	16.902567	577.70261		.500745
E21	209189P2_G	G	A.Conservative	.436672	.995409	6277.1	113.064903	53.989265	596.82113		.500745
E21	210090P15_G	NOCALL	D.Low Probability	-.359692	.984938	5515.6	52.914556	7.746388	566.392028		1.455253
E22	201322P9_G	G	A.Conservative	-.327935	.991955	6445.3	59.725894	20.248082	576.117102		.561191
E22	201694P4_G	G	A.Conservative	-.694647	.995667	5337.5	192.895228	52.830955	543.302518		.561191
E22	208825P7_G	G	A.Conservative	.096407	.998204	7129.7	32.492289	22.24442	625.90836		.561191
E22	209189P2_G	G	A.Conservative	-.325397	.996016	6277.1	181.616473	59.554653	560.913451		.561191
E22	210090P15_G	NOCALL	D.Low Probability	-.933016	.980992	5515.6	30.891818	6.348068	551.803283		1.10568
E23	201322P9_G	G	A.Conservative	1.00265	.996154	6445.3	48.57405	31.757134	601.58911		.493298
E23	201694P4_G	G	A.Conservative	.41454	.995246	5337.5	98.211216	52.910578	495.750038		.493298
E23	208825P7_G	G	A.Conservative	1.894208	.99764	7129.7	26.884598	19.840623	562.867676		.493298
E23	209189P2_G	G	A.Conservative	.964561	.998133	6277.1	63.652942	40.409949	590.308286		.493298
E23	210090P15_G	NOCALL	D.Low Probability	-1.85363	.252785	5515.6	7.921258	1.636026	651.127554		1.215293
E24	201322P9_G	G	A.Conservative	-1.790598	.996337	6445.3	20.834012	21.609901	726.910003		.558644
E24	201694P4_G	NOCALL	D.Low Probability	-2.339401	.991955	5337.5	26.821871	5.995534	614.845827		.925133
E24	208825P7_G	NOCALL	I.Bad Spectrum	0	0	0	0	0	0		0
E24	209189P2_G	G	A.Conservative	-1.820413	.995264	6277.1	16.373414	16.563494	724.944839		.558644
E24	210090P15_G	NOCALL	D.Low Probability	-2.421946	.225472	5515.6	6.227925	1.441199	630.407584		.925133
F01	201322P9_G	G	A.Conservative	-1.988898	.99318	6445.3	18.735548	11.610032	751.012512		.486182
F01	201694P4_G	G	A.Conservative	-1.884628	.992239	5337.5	52.894947	26.981742	660.721175		.486182
F01	208825P7_G	G	A.Conservative	-2.485022	.998388	7129.7	10.467922	11.508323	622.00852		.486182
F01	209189P2_G	G	A.Conservative	-1.986741	.99669	6277.1	51.352964	30.890462	730.936396		.486182
F01	210090P15_G	NOCALL	D.Low Probability	-1.588926	.889423	5515.6	30.251199	5.415686	635.473548		1.163954
F02	201322P9_G	G	A.Conservative	3.1251	.995954	6445.3	36.533882	20.359276	497.435153		.447428
F02	201694P4_G	G	A.Conservative	1.535069	.876771	5337.5	19.84893	8.830306	500.296109		.447428
F02	208825P7_G	G	A.Conservative	3.877532	.998055	7129.7	21.282689	14.668576	493.328263		.447428
F02	209189P2_G	G	A.Conservative	2.706255	.836288	6277.1	15.662522	8.432597	522.641032		.447428
F02	210090P15_G	NOCALL	D.Low Probability	.754885	.160888	5515.6	5.889588	1.060891	497.744621		1.169421
F03	201322P9_G	G	A.Conservative	5.153764	.9952	6445.3	24.325401	12.585067	490.332836		.619828
F03	201694P4_G	G	A.Conservative	3.507337	.991967	5337.5	112.216699	48.050315	474.27642		.619828
F03	208825P7_G	G	A.Conservative	7.31937	.997723	7129.7	11.266965	11.795348	448.405685		.619828
F03	209189P2_G	G	A.Conservative	5.15578	.995717	6277.1	101.861539	51.203077	477.610666		.619828
F03	210090P15_G	NOCALL	D.Low Probability	2.538276	.981368	5515.6	57.683013	8.126719	540.339814		1.581385
F04	201322P9_G	G	A.Conservative	4.207644	.991302	6445.3	20.855409	9.960181	567.077134		.514308
F04	201694P4_G	G	A.Conservative	2.604915	.99787	5337.5	83.119782	31.755094	527.451474		.514308
F04	208825P7_G	G	A.Conservative	6.036093	.99859	7129.7	12.084594	15.053505	468.519806		.514308
F04	209189P2_G	G	A.Conservative	4.211076	.997456	6277.1	83.178232	38.396251	554.341759		.514308
F04	210090P15_G	NOCALL	D.Low Probability	2.245705	.14037	5515.6	6.171368	1.005213	574.842252		1.348485
F05	201322P9_G	G	A.Conservative	5.860729	.931251	6445.3	18.93719	9.379204	490.469904		.499003
F05	201694P4_G	G	A.Conservative	4.442076	.995327	5337.5	95.123931	38.474946	459.666081		.499003
F05	208825P7_G	G	A.Conservative	7.538495	.998799	7129.7	18.020784	13.625017	466.148832		.730534
F05	209189P2_G	G	A.Conservative	5.862166	.995467	6277.1	83.384256	40.030988	478.194761		.499003
F05	210090P15_G	NOCALL	D.Low Probability	3.61829	.983205	5515.6	83.783814	15.226339	510.00857		1.282544
F06	201322P9_G	G	A.Conservative	6.045757	.991028	6445.3	23.320354	10.556541	495.652923		.51343
F06	201694P4_G	G	A.Conservative	4.669766	.997563	5337.5	92.242782	33.816687	514.474988		.51343
F06	208825P7_G	G	A.Conservative	7.855476	.995952	7129.7	11.884188	12.789631	451.781414		.51343
F06	209189P2_G	G	A.Conservative	6.044139	.994967	6277.1	85.612994	37.517334	482.917342		.51343
F06	210090P15_G	NOCALL	D.Low Probability	3.401135	.68268	5515.6	26.809498	4.210897	535.560049		1.336398
F07	201322P9_G	G	A.Conservative	.784851	.992573	6445.3	22.188547	12.004966	534.523114		.460228
F07	201694P4_G	G	A.Conservative	.008723	.997259	5337.5	69.849122	30.732917	532.984574		.460228
F07	208825P7_G	G	A.Conservative	1.773755	.906744	7129.7	10.719172	9.09001	455.320163		.460228
F07	209189P2_G	G	A.Conservative	.786579	.997314	6277.1	66.805874	35.015153	518.477695		.460228
F07	210090P15_G	NOCALL	D.Low Probability	-.684118	.674636	5515.6	23.857678	4.165389	558.689275		1.262703
F08	201322P9_G	G	A.Conservative	2.544836	.995944	6445.3	17.874551	10.495688	531.302506		.440216
F08	201694P4_G	G	A.Conservative	1.746401	.99598	5337.5	71.046559	33.536956	515.49347		.440216
F08	208825P7_G	G	A.Conservative	3.306447	.99255	7129.7	11.279078	10.849261	556.897942		.440216
F08	209189P2_G	G	A.Conservative	2.548507	.993394	6277.1	63.443806	36.028455	520.623109		.440216
F08	210090P15_G	NOCALL	D.Low Probability	.906908	.691592	5515.6	24.52105	4.275523	554.674274		1.190064
F09	201322P9_G	G	A.Conservative	3.865959	.986777	6445.3	19.84702	10.820671	502.587298		.55958
F09	201694P4_G	G	A.Conservative	3.128692	.996528	5337.5	84.649506	37.490894	482.641508		.55958
F09	208825P7_G	G	A.Conservative	5.807734	.997554	7129.7	11.334993	12.99429	514.43418		.55958
F09	209189P2_G	G	A.Conservative	3.868439	.993958	6277.1	77.612408	41.004048	491.034033		.55958
F09	210090P15_G	G	A.Conservative	3.193935	.992332	5515.6	33.51303	15.347363	492.953679		.55958
F10	201322P9_G	G	A.Conservative	3.873527	.96109	6445.3	23.56143	9.696425	499.155352		.485653
F10	201694P4_G	G	A.Conservative	2.337934	.997298	5337.5	103.858055	34.737705	541.224487		.485653
F10	208825P7_G	G	A.Conservative	5.388035	.999528	7129.7	12.492897	20.102069	531.862017		.485653
F10	209189P2_G	G	A.Conservative	3.874819	.995306	6277.1	85.383125	34.025849	489.79887		.485653
F10	210090P15_G	NOCALL	D.Low Probability	1.694186	.205194	5515.6	7.066408	1.391526	577.294844		1.253308
F11	201322P9_G	G	A.Conservative	6.031852	.861506	6445.3	17.815982	8.695095	450.811395		.49613
F11	201694P4_G	G	A.Conservative	4.266881	.993853	5337.5	87.460721	34.819022	451.852861		.49613
F11	208825P7_G	G	A.Conservative	7.189252	.998309	7129.7	12.502637	17.568627	486.944481		.49613
F11	209189P2_G	G	A.Conservative	6.041586	.995429	6277.1	63.014219	29.804406	451.963004		.49613
F11	210090P15_G	NOCALL	D.Low Probability	3.051147	.985471	5515.6	41.622127	7.747367	547.70607		1.21955
F12	201322P9_G	G	A.Conservative	6.363255	.995081	6445.3	20.868741	11.305803	479.851896		.507567
F12	201694P4_G	G	A.Conservative	4.244311	.994274	5337.5	86.386922	38.044144	480.502045		.507567
F12	208825P7_G	G	A.Conservative	7.957697	.832663	7129.7	28.03535	8.35902	434.826573		.940133
F12	209189P2_G	G	A.Conservative	6.364578	.995737	6277.1	80.690076	42.355075	467.224729		.507567
F12	210090P15_G	NOCALL	D.Low Probability	3.887968	.101319	5515.6	4.546031	.78899	509.16889		1.378708
F13	201322P9_G	G	A.Conservative	2.617337	.994199	6445.3	19.369657	11.588124	509.142184		.517223
F13	201694P4_G	G	A.Conservative	1.690319	.995991	5337.5	77.091095	37.835322	487.573543		.517223
F13	208825P7_G	G	A.Conservative	4.072701	.996476	7129.7	11.96017	13.524476	530.187792		.517223
F13	209189P2_G	G	A.Conservative	2.628765	.994444	6277.1	61.717364	35.822404	497.060712		.517223
F13	210090P15_G	NOCALL	D.Low Probability	1.263807	.982188	5515.6	37.193705	7.291256	505.93359		1.194255
F14	201322P9_G	G	A.Conservative	3.168231	.886336	6445.3	22.421351	8.909397	511.835033		.76055
F14	201694P4_G	G	A.Conservative	2.237438	.9951	5337.5	39.744885	16.907469	506.479127		.575784
F14	208825P7_G	G	A.Conservative	4.845496	.997418	7129.7	10.360747	13.238322	454.281368		.575784
F14	209189P2_G	G	A.Conservative	2.853155	.995403	6277.1	12.094092	12.412732	494.624098		.352931
F14	210090P15_G	NOCALL	I.Bad Spectrum	0	0	0	0	0	0		0
F15	201322P9_G	G	A.Conservative	3.941146	.989671	6445.3	31.371746	12.823291	506.522375		.56137
F15	201694P4_G	G	A.Conservative	2.645985	.997737	5337.5	136.896478	45.330085	516.534239		.56137
F15	208825P7_G	G	A.Conservative	6.241951	.998326	7129.7	19.958034	14.392239	483.238099		.56137
F15	209189P2_G	G	A.Conservative	3.948362	.994744	6277.1	107.723161	42.627928	502.359644		.56137
F15	210090P15_G	NOCALL	D.Low Probability	1.86712	.672927	5515.6	26.009113	4.184955	558.812776		1.419884
F16	201322P9_G	G	A.Conservative	3.092978	.998072	6445.3	22.789373	10.696302	560.453762		.485229
F16	201694P4_G	G	A.Conservative	1.703446	.994328	5337.5	107.496764	41.041817	535.717303		.485229
F16	208825P7_G	G	A.Conservative	4.998919	.997831	7129.7	9.650723	12.207992	528.09395		.485229
F16	209189P2_G	G	A.Conservative	3.097539	.995603	6277.1	90.100421	40.963281	545.802255		.485229
F16	210090P15_G	NOCALL	D.Low Probability	1.269164	.98527	5515.6	52.967827	7.577327	589.371843		1.342365
F17	201322P9_G	G	A.Conservative	3.982196	.992694	6445.3	22.760126	11.46337	530.771894		.529409
F17	201694P4_G	G	A.Conservative	2.648272	.992656	5337.5	96.485086	39.872884	501.677709		.529409
F17	208825P7_G	G	A.Conservative	4.935377	.997103	7129.7	12.420676	15.374038	562.548867		.529409
F17	209189P2_G	G	A.Conservative	3.989059	.995908	6277.1	71.877063	35.118228	515.729964		.529409
F17	210090P15_G	NOCALL	D.Low Probability	2.369184	.19392	5515.6	8.045611	1.319812	561.993991		1.464492
F18	201322P9_G	G	A.Conservative	1.89589	.997671	6445.3	27.968297	14.950538	700.57899		.487407
F18	201694P4_G	G	A.Conservative	1.110555	.993631	5337.5	84.556953	36.135221	635.373118		.487407
F18	208825P7_G	G	A.Conservative	2.543366	.998917	7129.7	15.011922	18.387441	714.950178		.487407
F18	209189P2_G	G	A.Conservative	1.899511	.997536	6277.1	78.368764	40.492211	680.858738		.487407
F18	210090P15_G	NOCALL	D.Low Probability	.774324	.987223	5515.6	37.140886	8.186499	672.828421		1.103585
F19	201322P9_G	G	A.Conservative	4.33373	.992437	6445.3	20.197009	10.48624	458.53798		.501258
F19	201694P4_G	G	A.Conservative	2.814691	.99668	5337.5	75.988864	31.689396	453.755017		.501258
F19	208825P7_G	G	A.Conservative	6.010421	.998831	7129.7	9.393599	13.291784	462.61723		.501258
F19	209189P2_G	G	A.Conservative	4.332982	.996267	6277.1	69.21056	34.755029	457.464788		.501258
F19	210090P15_G	NOCALL	D.Low Probability	1.892701	.959419	5515.6	30.784968	5.889016	524.142743		1.227861
F20	201322P9_G	G	A.Conservative	4.028693	.995195	6445.3	29.422559	12.631388	519.232533		.485497
F20	201694P4_G	G	A.Conservative	3.058463	.995468	5337.5	97.187626	33.737965	521.333911		.485497
F20	208825P7_G	G	A.Conservative	5.579474	.998755	7129.7	13.733415	13.042323	450.566617		.485497
F20	209189P2_G	G	A.Conservative	4.029586	.995872	6277.1	82.154966	34.130337	506.757116		.485497
F20	210090P15_G	NOCALL	D.Low Probability	2.825434	0	5515.6	2.444511	.354031	541.627694		1.325522
F21	201322P9_G	G	A.Conservative	4.580902	.995345	6445.3	31.168975	16.190492	506.927378		.545393
F21	201694P4_G	G	A.Conservative	3.2262	.994245	5337.5	94.75088	39.602395	482.782265		.545393
F21	208825P7_G	G	A.Conservative	6.217891	.998851	7129.7	19.000433	16.19921	472.079947		.545393
F21	209189P2_G	G	A.Conservative	4.583717	.995576	6277.1	84.664931	42.546568	493.993322		.545393
F21	210090P15_G	NOCALL	D.Low Probability	2.119513	.139839	5515.6	7.677896	.99588	546.174919		1.44631
F22	201322P9_G	G	A.Conservative	4.63018	.987444	6445.3	19.13453	10.843676	480.204933		.468235
F22	201694P4_G	G	A.Conservative	3.186514	.994856	5337.5	100.970438	46.075426	501.303338		.468235
F22	208825P7_G	G	A.Conservative	4.422359	.99619	7129.7	25.909841	14.712748	495.169933		.93542
F22	209189P2_G	G	A.Conservative	4.630442	.996088	6277.1	80.611262	44.193235	468.463326		.468235
F22	210090P15_G	NOCALL	D.Low Probability	2.308584	.99061	5515.6	83.288657	19.055107	576.164945		1.271421
F23	201322P9_G	G	A.Conservative	6.172091	.992091	6445.3	55.840233	53.538395	499.784926		.572839
F23	201694P4_G	G	A.Conservative	4.763128	.995809	5337.5	122.609743	97.962869	485.992523		.572839
F23	208825P7_G	G	A.Conservative	7.645346	.997458	7129.7	31.492577	33.359884	504.732156		.572839
F23	209189P2_G	G	A.Conservative	6.175379	.995076	6277.1	95.854481	89.559917	486.649518		.572839
F23	210090P15_G	NOCALL	D.Low Probability	3.978788	.987315	5515.6	56.866637	8.17702	485.757726		1.432966
F24	201322P9_G	G	A.Conservative	-1.36173	.993946	6445.3	17.557425	10.046798	743.282239		.671106
F24	201694P4_G	NOCALL	D.Low Probability	-1.014126	.493964	5337.5	9.572697	3.062945	678.290975		.826243
F24	208825P7_G	NOCALL	I.Bad Spectrum	0	0	0	0	0	0		0
F24	209189P2_G	G	A.Conservative	-.848034	.878109	6277.1	16.007979	8.840101	754.386076		.671106
F24	210090P15_G	NOCALL	I.Bad Spectrum	0	0	0	0	0	0		0
G01	201322P9_G	G	A.Conservative	.968548	.99362	6445.3	29.094893	14.557857	540.265565		.499713
G01	201694P4_G	G	A.Conservative	.111564	.997853	5337.5	83.799169	33.784192	537.355865		.499713
G01	208825P7_G	G	A.Conservative	1.594948	.996676	7129.7	17.500137	16.161445	510.166329		.499713
G01	209189P2_G	G	A.Conservative	.976184	.995706	6277.1	68.808243	33.310763	528.54272		.499713
G01	210090P15_G	NOCALL	D.Low Probability	-.01252	.995266	5515.6	71.847828	11.010528	581.098026		1.397725
G02	201322P9_G	G	A.Conservative	5.19898	.992327	6445.3	28.116106	14.566348	471.516276		.517048
G02	201694P4_G	NOCALL	D.Low Probability	2.817766	.991203	5337.5	38.485449	6.58861	512.577476		1.248019
G02	208825P7_G	G	A.Conservative	6.634144	.99859	7129.7	14.075889	15.260632	469.839524		.517048
G02	209189P2_G	G	A.Conservative	4.655837	.855619	6277.1	20.329368	8.635458	492.27955		.727401
G02	210090P15_G	NOCALL	D.Low Probability	3.029795	.111295	5515.6	4.373619	.774067	493.572707		1.248019
G03	201322P9_G	G	A.Conservative	4.779949	.994867	6445.3	18.784694	12.409921	499.42603		.463938
G03	201694P4_G	G	A.Conservative	3.255168	.997159	5337.5	71.730712	38.901333	483.287505		.463938
G03	208825P7_G	G	A.Conservative	5.589981	.997282	7129.7	11.120475	16.815148	580.892516		.463938
G03	209189P2_G	G	A.Conservative	4.780618	.99505	6277.1	67.973278	43.570048	487.40198		.463938
G03	210090P15_G	NOCALL	D.Low Probability	2.485626	.529741	5515.6	19.492796	3.32568	548.14168		1.258061
G04	201322P9_G	G	A.Conservative	5.66743	.994527	6445.3	24.555329	11.342613	538.366464		.521415
G04	201694P4_G	G	A.Conservative	4.367361	.996493	5337.5	84.920027	32.10299	539.423807		.521415
G04	208825P7_G	G	A.Conservative	6.995828	.998912	7129.7	10.500596	11.9384	476.374055		.521415
G04	209189P2_G	G	A.Conservative	5.674768	.992526	6277.1	69.038414	30.913384	525.165148		.521415
G04	210090P15_G	NOCALL	D.Low Probability	4.067952	.214037	5515.6	7.748078	1.448163	548.231275		1.167992
G05	201322P9_G	G	A.Conservative	7.012004	.985686	6445.3	31.572133	11.630979	485.552271		.531945
G05	201694P4_G	G	A.Conservative	5.619849	.995935	5337.5	114.666157	33.754207	474.73999		.531945
G05	208825P7_G	G	A.Conservative	9.291228	.836172	7129.7	15.607167	8.389639	411.308559		.531945
G05	209189P2_G	G	A.Conservative	7.029957	.994764	6277.1	105.709136	37.618818	464.402035		.531945
G05	210090P15_G	NOCALL	D.Low Probability	3.821298	.977307	5515.6	50.300368	6.642227	518.05039		1.426009
G06	201322P9_G	G	A.Conservative	7.484306	.829652	6445.3	19.42886	8.433326	455.469413		.491535
G06	201694P4_G	G	A.Conservative	5.663085	.995717	5337.5	72.92403	25.203426	450.431233		.491535
G06	208825P7_G	G	A.Conservative	8.703088	.80496	7129.7	43.800125	8.082625	443.914296		1.21338
G06	209189P2_G	G	A.Conservative	7.488976	.993944	6277.1	70.047469	29.36102	438.998555		.491535
G06	210090P15_G	NOCALL	D.Low Probability	4.851327	.600981	5515.6	31.588088	3.747782	499.722504		1.429947
G07	201322P9_G	G	A.Conservative	1.476042	.991572	6445.3	19.489712	10.163659	535.423997		.51963
G07	201694P4_G	G	A.Conservative	.347861	.995682	5337.5	92.124101	38.611715	527.409532		.51963
G07	208825P7_G	G	A.Conservative	3.04245	.996456	7129.7	7.823287	10.900821	560.110152		.51963
G07	209189P2_G	G	A.Conservative	1.480164	.994544	6277.1	92.293592	46.550903	521.510663		.51963
G07	210090P15_G	NOCALL	D.Low Probability	-.114759	.645155	5515.6	23.511968	3.951697	561.671311		1.310847
G08	201322P9_G	G	B.Moderate	5.362676	.927267	6445.3	14.653749	7.477409	449.849487		.569999
G08	201694P4_G	G	A.Conservative	3.858679	.995061	5337.5	74.281034	30.957459	466.610012		.569999
G08	208825P7_G	G	A.Conservative	6.547925	.962723	7129.7	8.929271	9.650045	577.906573		.569999
G08	209189P2_G	G	A.Conservative	5.372679	.993172	6277.1	60.826659	30.095314	437.899692		.569999
G08	210090P15_G	G	B.Moderate	3.929872	.870495	5515.6	16.473161	7.091122	474.859028		.569999
G09	201322P9_G	G	A.Conservative	5.66276	.845179	6445.3	19.19583	8.572137	484.344251		.540159
G09	201694P4_G	G	A.Conservative	4.041926	.995655	5337.5	90.541088	32.491026	461.784119		.540159
G09	208825P7_G	G	A.Conservative	6.982053	.997799	7129.7	28.135466	12.839038	463.987029		1.035212
G09	209189P2_G	G	A.Conservative	5.670777	.995606	6277.1	75.786252	32.724106	470.690678		.540159
G09	210090P15_G	NOCALL	D.Low Probability	3.477882	.884299	5515.6	32.502396	5.549187	504.612236		1.365247
G10	201322P9_G	G	A.Conservative	4.960648	.870078	6445.3	19.511858	8.774765	505.9796		.464539
G10	201694P4_G	G	A.Conservative	3.553009	.996338	5337.5	89.60735	32.451722	502.643149		.464539
G10	208825P7_G	G	A.Conservative	6.410832	.999417	7129.7	10.979994	14.464523	507.197291		.464539
G10	209189P2_G	G	A.Conservative	4.964437	.993721	6277.1	72.625437	31.588387	500.427296		.464539
G10	210090P15_G	NOCALL	D.Low Probability	3.011786	.248347	5515.6	9.909382	1.66721	557.011788		1.208632
G11	201322P9_G	G	A.Conservative	5.866004	.992493	6445.3	30.885852	11.986279	547.335749		.547432
G11	201694P4_G	G	A.Conservative	4.50731	.99649	5337.5	108.257602	34.070803	530.911749		.547432
G11	208825P7_G	G	A.Conservative	6.8987	.998812	7129.7	16.798456	15.066995	497.654466		.547432
G11	209189P2_G	G	A.Conservative	5.869612	.997015	6277.1	101.259609	38.044697	529.43474		.547432
G11	210090P15_G	NOCALL	D.Low Probability	4.214448	.98526	5515.6	73.570567	10.730913	581.613327		1.334056
G12	201322P9_G	G	A.Conservative	6.857311	.987983	6445.3	29.569991	11.109222	459.656419		.729079
G12	201694P4_G	G	A.Conservative	5.693871	.995072	5337.5	84.473156	26.419009	429.697706		.503886
G12	208825P7_G	G	A.Conservative	7.288486	.998051	7129.7	40.830596	13.982868	523.45993		1.265674
G12	209189P2_G	G	A.Conservative	7.513399	.994204	6277.1	64.865675	24.302631	421.029833		.503886
G12	210090P15_G	NOCALL	D.Low Probability	4.26569	.984076	5515.6	56.803093	10.934264	514.255552		1.265674
G13	201322P9_G	G	A.Conservative	4.570787	.853268	6445.3	16.303124	8.579204	452.534139		.484693
G13	201694P4_G	G	A.Conservative	3.156904	.99549	5337.5	63.676476	26.880523	446.318413		.484693
G13	208825P7_G	G	A.Conservative	5.442068	.999042	7129.7	38.766721	11.621396	444.524607		1.105153
G13	209189P2_G	G	A.Conservative	4.576323	.99403	6277.1	54.745	27.852358	440.230355		.484693
G13	210090P15_G	NOCALL	D.Low Probability	2.745011	.191994	5515.6	5.80679	1.338667	509.687668		1.22667
G14	201322P9_G	G	A.Conservative	5.872479	.879175	6445.3	15.267235	8.909683	465.842948		.458686
G14	201694P4_G	G	A.Conservative	4.405693	.996826	5337.5	66.969347	31.422929	452.983822		.458686
G14	208825P7_G	G	A.Conservative	7.31797	.87234	7129.7	8.251112	8.752312	502.980232		.458686
G14	209189P2_G	G	A.Conservative	5.880468	.996941	6277.1	49.095073	27.71713	457.643066		.458686
G14	210090P15_G	NOCALL	D.Low Probability	3.473513	.412147	5515.6	15.39232	2.652754	544.311072		1.26632
G15	201322P9_G	G	A.Conservative	3.662894	.99072	6445.3	27.585994	10.487659	541.952551		.646271
G15	201694P4_G	G	A.Conservative	3.423329	.996387	5337.5	67.307642	34.104136	508.503436		.413273
G15	208825P7_G	G	A.Conservative	5.884979	.998044	7129.7	7.12998	10.505882	485.305138		.413273
G15	209189P2_G	G	A.Conservative	4.538782	.994516	6277.1	51.815262	31.052722	502.390831		.413273
G15	210090P15_G	NOCALL	D.Low Probability	2.888618	.408545	5515.6	14.128791	2.630382	519.826824		1.193969
G16	201322P9_G	G	A.Conservative	5.93891	.985983	6445.3	25.822168	12.023472	502.257727		.588249
G16	201694P4_G	G	A.Conservative	4.624345	.993054	5337.5	155.515477	58.842701	465.546667		.588249
G16	208825P7_G	G	A.Conservative	7.671293	.998785	7129.7	21.777655	19.056803	483.870754		.863745
G16	209189P2_G	G	A.Conservative	5.93718	.994582	6277.1	126.601142	57.111057	490.812524		.588249
G16	210090P15_G	NOCALL	D.Low Probability	3.592744	.984522	5515.6	82.052527	11.189639	542.118633		1.459098
G17	201322P9_G	G	A.Conservative	3.801541	.997867	6445.3	24.108847	13.77479	656.850249		.501725
G17	201694P4_G	G	A.Conservative	2.954208	.995241	5337.5	101.81649	46.328123	626.359649		.501725
G17	208825P7_G	G	A.Conservative	4.364665	.997331	7129.7	12.72917	15.167734	612.726417		.501725
G17	209189P2_G	G	A.Conservative	3.800545	.996237	6277.1	80.514667	44.45224	643.968323		.501725
G17	210090P15_G	NOCALL	D.Low Probability	3.771454	.633406	5515.6	25.315983	3.967616	550.623961		1.614632
G18	201322P9_G	G	A.Conservative	4.381426	.992079	6445.3	25.958511	14.710907	556.932044		.489687
G18	201694P4_G	G	A.Conservative	3.151453	.993486	5337.5	83.262938	37.348599	552.00027		.489687
G18	208825P7_G	G	A.Conservative	5.268396	.993937	7129.7	13.827356	14.368136	575.464926		.489687
G18	209189P2_G	G	A.Conservative	4.379371	.99639	6277.1	76.111792	41.641807	545.579786		.489687
G18	210090P15_G	NOCALL	D.Low Probability	1.863719	.992199	5515.6	55.345749	10.089892	666.601637		1.268887
G19	201322P9_G	G	A.Conservative	4.351645	.875284	6445.3	14.519509	8.806777	459.34675		.452483
G19	201694P4_G	G	A.Conservative	2.638897	.996677	5337.5	65.140656	31.99045	476.965779		.452483
G19	208825P7_G	G	A.Conservative	6.717244	.984932	7129.7	9.659899	9.888933	396.573799		.452483
G19	209189P2_G	G	A.Conservative	4.356757	.995796	6277.1	57.986627	34.059427	448.243932		.452483
G19	210090P15_G	NOCALL	D.Low Probability	1.722679	.986392	5515.6	43.875123	7.516123	548.745321		1.127354
G20	201322P9_G	G	A.Conservative	5.693968	.997208	6445.3	17.991253	10.259478	466.804876		.460586
G20	201694P4_G	G	A.Conservative	3.780067	.994917	5337.5	69.827329	32.708	466.995355		.460586
G20	208825P7_G	G	A.Conservative	6.552977	.998847	7129.7	10.419782	11.747559	466.982257		.460586
G20	209189P2_G	G	A.Conservative	5.706439	.99438	6277.1	54.477735	30.134262	452.825101		.460586
G20	210090P15_G	NOCALL	D.Low Probability	3.419829	.132281	5515.6	5.654522	.995532	513.117224		1.370147
G21	201322P9_G	G	A.Conservative	6.49842	.990106	6445.3	20.313764	11.925994	462.392524		.484131
G21	201694P4_G	G	A.Conservative	4.673987	.993733	5337.5	85.043123	41.431183	477.279336		.484131
G21	208825P7_G	G	A.Conservative	7.842124	.995643	7129.7	11.842131	11.446226	463.180904		.484131
G21	209189P2_G	G	A.Conservative	6.499658	.994057	6277.1	62.273214	35.518819	453.510138		.484131
G21	210090P15_G	NOCALL	D.Low Probability	3.651302	.491258	5515.6	19.317962	3.072	546.599544		1.290821
G22	201322P9_G	G	A.Conservative	7.113597	.990649	6445.3	24.691108	12.119246	478.92213		.478746
G22	201694P4_G	G	A.Conservative	5.603513	.993842	5337.5	91.066466	36.238162	448.270821		.478746
G22	208825P7_G	G	A.Conservative	8.752218	.997971	7129.7	14.560203	18.713249	490.897917		.478746
G22	209189P2_G	G	A.Conservative	7.11835	.995027	6277.1	70.505568	33.506993	470.28752		.478746
G22	210090P15_G	NOCALL	D.Low Probability	3.895519	.203862	5515.6	7.187017	1.390376	543.01424		1.313029
G23	201322P9_G	G	A.Conservative	4.020504	.998094	6445.3	20.134142	13.038718	596.936835		.479866
G23	201694P4_G	G	A.Conservative	3.486804	.993695	5337.5	55.090972	28.636723	594.680116		.479866
G23	208825P7_G	G	A.Conservative	4.931839	.997425	7129.7	12.248849	14.252429	571.384724		.479866
G23	209189P2_G	G	A.Conservative	3.987789	.99672	6277.1	38.696139	24.24549	579.967605		.479866
G23	210090P15_G	NOCALL	D.Low Probability	3.370871	.982196	5515.6	70.508358	10.342393	559.287726		1.360792
G24	201322P9_G	G	A.Conservative	1.836258	.879494	6445.3	26.571621	8.850114	684.811868		.965464
G24	201694P4_G	NOCALL	D.Low Probability	2.12025	.848661	5337.5	22.348438	5.135776	557.870482		1.146611
G24	208825P7_G	NOCALL	I.Bad Spectrum	0	0	0	0	0	0		0
G24	209189P2_G	G	A.Conservative	1.775706	.813947	6277.1	25.497723	8.184884	703.661659		.965464
G24	210090P15_G	NOCALL	D.Low Probability	1.995453	.293319	5515.6	7.690534	1.849362	540.800401		1.146611
H01	201322P9_G	G	A.Conservative	1.824067	.997713	6445.3	29.695498	16.82254	556.160929		.510864
H01	201694P4_G	G	A.Conservative	1.001131	.996108	5337.5	75.259454	34.656743	524.918224		.510864
H01	208825P7_G	G	A.Conservative	3.380871	.998131	7129.7	19.267235	18.428849	519.801944		.510864
H01	209189P2_G	G	A.Conservative	1.826463	.996918	6277.1	67.983995	37.318816	540.486003		.510864
H01	210090P15_G	NOCALL	D.Low Probability	.995052	.078546	5515.6	2.726955	.626876	537.602923		.962749
H02	201322P9_G	G	A.Conservative	4.793068	.99463	6445.3	32.595901	18.707365	467.623795		.481553
H02	201694P4_G	G	A.Conservative	2.911783	.842768	5337.5	18.195616	8.464016	497.628277		.481553
H02	208825P7_G	G	A.Conservative	5.90674	.997737	7129.7	21.955336	16.237228	507.152103		.481553
H02	209189P2_G	G	A.Conservative	4.439426	.991122	6277.1	23.692512	13.16706	519.464623		.481553
H02	210090P15_G	NOCALL	D.Low Probability	2.104442	.193586	5515.6	7.100897	1.271607	520.906268		1.223494
H03	201322P9_G	G	A.Conservative	5.408504	.993283	6445.3	22.151067	10.538446	517.658212		.503479
H03	201694P4_G	G	A.Conservative	3.776194	.997187	5337.5	97.053171	37.764971	494.626049		.503479
H03	208825P7_G	G	A.Conservative	6.81059	.998913	7129.7	11.769913	16.078957	506.089232		.503479
H03	209189P2_G	G	A.Conservative	5.409364	.996038	6277.1	78.996487	36.434151	504.553782		.503479
H03	210090P15_G	NOCALL	D.Low Probability	3.332257	0	5515.6	0	0	509.331608		1.238101
H04	201322P9_G	G	A.Conservative	7.447408	.992774	6445.3	32.736435	11.456983	427.258165		.810323
H04	201694P4_G	G	A.Conservative	6.358746	.996968	5337.5	77.795578	24.516833	417.283476		.588244
H04	208825P7_G	G	A.Conservative	8.350428	.996885	7129.7	27.962024	15.486561	472.444012		1.00905
H04	209189P2_G	G	A.Conservative	8.466697	.995665	6277.1	58.820189	22.272043	402.016533		.588244
H04	210090P15_G	NOCALL	D.Low Probability	4.769252	.505753	5515.6	20.341256	3.18558	497.839793		1.444442
H05	201322P9_G	G	A.Conservative	6.887451	.816342	6445.3	19.929714	8.282115	499.754991		.542436
H05	201694P4_G	G	A.Conservative	5.340758	.995926	5337.5	108.522299	36.454097	503.886109		.542436
H05	208825P7_G	G	A.Conservative	7.897338	.998517	7129.7	25.698438	16.140281	489.153542		.823336
H05	209189P2_G	G	A.Conservative	6.895295	.993753	6277.1	90.836483	36.53255	492.53025		.542436
H05	210090P15_G	NOCALL	D.Low Probability	4.169739	.981585	5515.6	49.120545	7.178535	542.856249		1.415438
H06	201322P9_G	G	A.Conservative	7.497462	.933013	6445.3	24.993463	9.50038	471.66662		.531708
H06	201694P4_G	G	A.Conservative	5.65648	.99237	5337.5	109.064414	33.413167	455.788879		.531708
H06	208825P7_G	G	A.Conservative	7.917497	.89214	7129.7	28.871038	8.948019	445.546725		.941588
H06	209189P2_G	G	A.Conservative	7.506732	.991622	6277.1	81.158702	29.837867	458.466951		.531708
H06	210090P15_G	NOCALL	D.Low Probability	4.178399	.924484	5515.6	40.999664	5.670869	538.044631		1.362445
H07	201322P9_G	G	A.Conservative	3.239631	.918971	6445.3	19.767608	9.251103	475.800448		.552676
H07	201694P4_G	G	A.Conservative	2.254755	.994722	5337.5	98.131132	37.208126	459.244313		.552676
H07	208825P7_G	G	B.Moderate	3.075643	.887501	7129.7	20.703956	7.12415	413.23128		.841852
H07	209189P2_G	G	A.Conservative	3.246665	.991395	6277.1	83.042121	37.631974	465.015812		.552676
H07	210090P15_G	G	A.Conservative	2.235136	.989404	5515.6	39.890549	15.640819	472.964275		.552676
H08	201322P9_G	G	A.Conservative	1.418077	.995842	6445.3	26.9889	13.581703	670.851298		.505144
H08	201694P4_G	G	A.Conservative	.238145	.998083	5337.5	98.649942	39.73333	598.82629		.505144
H08	208825P7_G	G	A.Conservative	2.69529	.997064	7129.7	15.079048	12.471571	559.399364		.505144
H08	209189P2_G	G	A.Conservative	1.418638	.997156	6277.1	88.233303	42.914647	652.707519		.505144
H08	210090P15_G	NOCALL	D.Low Probability	.209693	0	5515.6	2.829166	.399464	655.659131		1.388697
H09	201322P9_G	G	A.Conservative	4.953778	.994563	6445.3	21.328618	10.794149	503.07532		.493198
H09	201694P4_G	G	A.Conservative	3.34472	.995903	5337.5	87.619366	35.844021	521.666102		.493198
H09	208825P7_G	G	A.Conservative	6.929394	.998663	7129.7	12.174807	13.627987	510.835376		.493198
H09	209189P2_G	G	A.Conservative	4.955342	.99584	6277.1	67.922527	33.273701	488.80038		.493198
H09	210090P15_G	NOCALL	D.Low Probability	3.238421	.213214	5515.6	8.940554	1.457715	546.098697		1.210238
H10	201322P9_G	G	A.Conservative	4.813326	.994401	6445.3	27.551198	13.399914	603.110839		.57232
H10	201694P4_G	G	A.Conservative	3.631239	.993623	5337.5	139.174438	53.47852	540.809776		.57232
H10	208825P7_G	G	A.Conservative	6.729972	.999075	7129.7	11.044911	14.948488	487.738054		.57232
H10	209189P2_G	G	A.Conservative	4.806572	.995394	6277.1	111.968125	52.563068	583.307599		.57232
H10	210090P15_G	NOCALL	D.Low Probability	3.482433	.154842	5515.6	8.415839	1.078108	553.93899		1.464346
H11	201322P9_G	G	A.Conservative	6.140526	.992571	6445.3	23.113011	12.369427	551.608276		.542279
H11	201694P4_G	G	A.Conservative	4.419523	.995972	5337.5	107.819505	46.687462	508.870503		.542279
H11	208825P7_G	G	A.Conservative	7.418903	.998785	7129.7	10.920893	11.228075	527.179039		.542279
H11	209189P2_G	G	A.Conservative	6.142851	.996445	6277.1	94.885111	49.175729	537.777381		.542279
H11	210090P15_G	NOCALL	D.Low Probability	3.786379	.937004	5515.6	39.202153	5.682332	568.627088		1.361772
H12	201322P9_G	G	A.Conservative	5.510497	.986066	6445.3	24.917418	10.332735	544.995871		.673514
H12	201694P4_G	G	A.Conservative	4.63	.997498	5337.5	76.516177	33.579055	504.338764		.495641
H12	208825P7_G	G	A.Conservative	7.318068	.998684	7129.7	9.092776	10.015356	515.431439		.495641
H12	209189P2_G	G	A.Conservative	5.890322	.993934	6277.1	66.828098	34.624129	522.703804		.495641
H12	210090P15_G	NOCALL	D.Low Probability	3.45655	.986006	5515.6	33.801701	7.77056	581.21028		1.263059
H13	201322P9_G	G	A.Conservative	3.102352	.994114	6445.3	16.670452	11.05486	528.488315		.461639
H13	201694P4_G	G	A.Conservative	1.996877	.996769	5337.5	72.137705	38.943612	554.477583		.461639
H13	208825P7_G	G	A.Conservative	5.426807	.915931	7129.7	31.145574	9.18247	429.047291		1.108592
H13	209189P2_G	G	A.Conservative	3.105443	.995551	6277.1	57.077429	36.688974	515.281285		.461639
H13	210090P15_G	NOCALL	D.Low Probability	1.937445	.801067	5515.6	31.319244	4.929359	566.206266		1.308867
H14	201322P9_G	G	A.Conservative	5.812482	.912078	6445.3	17.032388	9.205341	439.785245		.48196
H14	201694P4_G	G	A.Conservative	4.381484	.996779	5337.5	84.679136	37.078672	456.587077		.48196
H14	208825P7_G	G	A.Conservative	5.577439	.887236	7129.7	32.964334	8.928756	424.574322		1.094622
H14	209189P2_G	G	A.Conservative	5.817444	.993407	6277.1	63.224765	33.082634	428.522996		.48196
H14	210090P15_G	NOCALL	D.Low Probability	2.930701	.984052	5515.6	58.443362	7.851246	504.414169		1.304572
H15	201322P9_G	G	A.Conservative	5.476245	.994554	6445.3	17.40416	10.207304	495.601658		.496498
H15	201694P4_G	G	A.Conservative	3.74226	.99675	5337.5	72.549188	34.96186	504.555605		.496498
H15	208825P7_G	G	A.Conservative	7.534973	.869739	7129.7	9.991327	8.723003	505.802675		.496498
H15	209189P2_G	G	A.Conservative	5.475221	.996914	6277.1	61.084635	34.759935	484.992966		.496498
H15	210090P15_G	NOCALL	D.Low Probability	4.148802	.463219	5515.6	14.893795	2.906329	501.023768		1.224898
H16	201322P9_G	G	A.Conservative	5.982732	.993656	6445.3	29.59776	15.322437	485.251646		.518387
H16	201694P4_G	G	A.Conservative	4.450531	.998012	5337.5	96.691192	40.599697	513.27509		.518387
H16	208825P7_G	G	A.Conservative	7.46622	.99879	7129.7	17.385499	20.865987	500.927168		.518387
H16	209189P2_G	G	A.Conservative	5.982321	.995301	6277.1	76.597452	38.406914	472.126624		.518387
H16	210090P15_G	NOCALL	D.Low Probability	3.611897	.775855	5515.6	25.032482	4.758086	557.45596		1.296404
H17	201322P9_G	G	A.Conservative	6.298111	.992366	6445.3	28.547928	10.547954	527.203705		.685161
H17	201694P4_G	G	A.Conservative	5.358527	.995783	5337.5	45.297202	22.837998	475.930447		.447225
H17	208825P7_G	G	A.Conservative	7.461617	.996903	7129.7	17.296725	12.043211	462.083688		.685161
H17	209189P2_G	G	A.Conservative	7.25513	.994118	6277.1	33.939202	20.349416	467.489792		.447225
H17	210090P15_G	NOCALL	D.Low Probability	4.903262	.977681	5515.6	42.587321	7.609079	547.174623		1.097093
H18	201322P9_G	G	A.Conservative	5.722304	.989313	6445.3	34.203611	17.053877	521.668483		.545524
H18	201694P4_G	G	A.Conservative	4.279739	.997056	5337.5	135.49416	54.899557	543.620425		.545524
H18	208825P7_G	G	A.Conservative	7.894171	.998263	7129.7	16.713529	23.082831	450.568432		.545524
H18	209189P2_G	G	A.Conservative	5.722845	.993942	6277.1	109.382328	52.828229	509.925061		.545524
H18	210090P15_G	NOCALL	D.Low Probability	2.954091	.395754	5515.6	15.709108	2.489077	617.342132		1.215405
H19	201322P9_G	G	A.Conservative	3.634446	.988226	6445.3	34.608494	12.391793	477.765429		.66203
H19	201694P4_G	G	A.Conservative	2.760142	.994575	5337.5	53.345276	23.458411	474.299512		.434185
H19	208825P7_G	G	A.Conservative	5.814904	.999262	7129.7	16.380817	15.563449	478.594078		.66203
H19	209189P2_G	G	A.Conservative	4.522847	.995669	6277.1	38.872388	20.370324	427.577934		.434185
H19	210090P15_G	NOCALL	D.Low Probability	2.349936	.596918	5515.6	24.188236	3.694654	541.818497		1.204182
H20	201322P9_G	G	A.Conservative	3.858169	.993373	6445.3	20.491115	11.120733	558.731038		.438308
H20	201694P4_G	G	A.Conservative	2.741473	.998231	5337.5	94.507341	41.878799	537.669346		.438308
H20	208825P7_G	G	A.Conservative	5.386686	.99966	7129.7	9.843967	15.805288	487.628144		.438308
H20	209189P2_G	G	A.Conservative	3.862365	.99675	6277.1	71.869487	37.802896	544.224298		.438308
H20	210090P15_G	NOCALL	D.Low Probability	2.15747	.205472	5515.6	8.056531	1.362574	577.870828		1.363979
H21	201322P9_G	G	A.Conservative	5.015874	.991176	6445.3	23.856609	12.023128	508.175771		.509988
H21	201694P4_G	G	A.Conservative	3.389827	.993869	5337.5	102.523857	41.847987	546.204972		.509988
H21	208825P7_G	G	A.Conservative	6.768396	.998664	7129.7	12.811819	11.862061	477.080691		.509988
H21	209189P2_G	G	A.Conservative	5.020179	.995152	6277.1	78.752309	38.430387	495.03125		.509988
H21	210090P15_G	NOCALL	D.Low Probability	2.937914	.917353	5515.6	30.92544	5.599848	591.63225		1.331919
H22	201322P9_G	G	A.Conservative	5.89769	.990175	6445.3	27.193155	13.365726	512.781416		.490859
H22	201694P4_G	G	A.Conservative	4.459964	.996563	5337.5	105.343983	41.316888	505.585545		.490859
H22	208825P7_G	G	A.Conservative	7.32594	.997854	7129.7	15.209815	12.309031	497.693477		.490859
H22	209189P2_G	G	A.Conservative	5.904852	.994687	6277.1	85.076787	40.402814	499.653112		.490859
H22	210090P15_G	NOCALL	D.Low Probability	3.021656	.399515	5515.6	13.585375	2.546787	585.788502		1.152247
H23	201322P9_G	G	A.Conservative	3.287352	.994994	6445.3	39.2969	25.993296	685.513749		.43845
H23	201694P4_G	G	A.Conservative	1.778672	.994493	5337.5	92.797763	48.994082	646.059529		.43845
H23	208825P7_G	G	A.Conservative	4.310079	.997428	7129.7	24.747972	18.808176	652.214809		.43845
H23	209189P2_G	G	A.Conservative	3.276431	.997913	6277.1	71.115249	45.469628	667.763001		.43845
H23	210090P15_G	NOCALL	D.Low Probability	1.764526	.604842	5515.6	20.320259	3.76292	650.638446		1.380758
H24	201322P9_G	G	A.Conservative	3.171594	.814108	6445.3	21.570367	8.208165	596.767896		.767697
H24	201694P4_G	NOCALL	D.Low Probability	2.194052	.993831	5337.5	35.235837	7.326651	588.465143		1.111765
H24	208825P7_G	NOCALL	I.Bad Spectrum	0	0	0	0	0	0		0
H24	209189P2_G	G	A.Conservative	3.287038	.819048	6277.1	14.840281	8.265121	602.179128		.466612
H24	210090P15_G	NOCALL	D.Low Probability	2.389923	.216509	5515.6	6.577664	1.41504	554.023708		1.111765
I01	201322P9_G	G	A.Conservative	-3.115045	.898677	6445.3	14.368613	9.063306	637.557845		.435839
I01	201694P4_G	G	A.Conservative	-3.171477	.99898	5337.5	46.128078	23.619355	568.500235		.435839
I01	208825P7_G	G	A.Conservative	-2.66744	.999739	7129.7	10.088904	13.011249	536.819732		.435839
I01	209189P2_G	G	A.Conservative	-3.11871	.996512	6277.1	44.7022	27.314445	620.221385		.435839
I01	210090P15_G	NOCALL	D.Low Probability	-2.871598	.063864	5515.6	1.808231	.555303	580.140008		.912603
I02	201322P9_G	G	A.Conservative	2.430482	.997484	6445.3	51.882552	24.285073	483.834708		.499675
I02	201694P4_G	G	A.Conservative	1.215154	.997619	5337.5	30.227212	11.213086	468.959305		.499675
I02	208825P7_G	G	A.Conservative	2.707007	.997697	7129.7	30.044906	19.455349	480.350175		.499675
I02	209189P2_G	G	A.Conservative	2.009473	.802625	6277.1	17.908307	8.089396	534.317143		.499675
I02	210090P15_G	NOCALL	D.Low Probability	.032678	.247505	5515.6	9.129204	1.603287	512.926782		1.058553
I03	201322P9_G	G	A.Conservative	-.061079	.992735	6445.3	43.999028	16.208255	561.809887		.697201
I03	201694P4_G	G	A.Conservative	-.854873	.997201	5337.5	69.346584	26.061602	575.428368		.480364
I03	208825P7_G	G	A.Conservative	.569953	.988065	7129.7	8.214039	9.903817	496.784923		.480364
I03	209189P2_G	G	A.Conservative	-.00335	.996896	6277.1	52.308625	23.429215	544.94875		.480364
I03	210090P15_G	NOCALL	D.Low Probability	-1.058871	.288913	5515.6	12.088301	1.889483	624.812805		1.328257
I04	201322P9_G	G	A.Conservative	2.576417	.991466	6445.3	24.585143	11.771767	523.136372		.46906
I04	201694P4_G	G	A.Conservative	1.693887	.997175	5337.5	109.122175	42.463443	511.138594		.46906
I04	208825P7_G	G	A.Conservative	3.792382	.998796	7129.7	23.592914	16.30772	498.787811		.728143
I04	209189P2_G	G	A.Conservative	2.591076	.993939	6277.1	89.159453	41.338428	510.425032		.46906
I04	210090P15_G	NOCALL	D.Low Probability	1.06172	.979723	5515.6	42.115235	6.912839	534.387694		1.391008
I05	201322P9_G	G	A.Conservative	3.535621	.992542	6445.3	30.70271	14.589431	533.327616		.541747
I05	201694P4_G	G	A.Conservative	2.50367	.99455	5337.5	141.198633	54.164304	525.425062		.541747
I05	208825P7_G	G	A.Conservative	5.396124	.999417	7129.7	12.887676	13.597597	510.806079		.541747
I05	209189P2_G	G	A.Conservative	3.536239	.995052	6277.1	114.785911	52.780695	517.568159		.541747
I05	210090P15_G	NOCALL	D.Low Probability	1.701417	.986888	5515.6	64.662117	10.202195	572.210782		1.534996
I06	201322P9_G	G	A.Conservative	1.986285	.992566	6445.3	37.24	12.885763	564.479919		.682899
I06	201694P4_G	G	A.Conservative	1.457204	.99741	5337.5	72.621953	27.472764	497.057406		.461716
I06	208825P7_G	G	A.Conservative	1.858701	.996519	7129.7	22.508667	13.429961	503.604401		.858556
I06	209189P2_G	G	A.Conservative	2.608104	.993444	6277.1	72.949266	32.713113	498.621441		.461716
I06	210090P15_G	G	A.Conservative	1.52731	.997708	5515.6	45.285855	17.684467	518.416663		.461716
I07	201322P9_G	G	A.Conservative	-4.665331	.997804	6445.3	29.562074	15.951152	779.030612		.46172
I07	201694P4_G	G	A.Conservative	-4.757133	.992218	5337.5	101.154068	43.154182	653.804234		.46172
I07	208825P7_G	G	A.Conservative	-4.041258	.999496	7129.7	12.259854	23.344193	691.409948		.46172
I07	209189P2_G	G	A.Conservative	-4.667275	.998332	6277.1	110.69593	57.629008	760.267587		.46172
I07	210090P15_G	NOCALL	D.Low Probability	-3.952361	.65866	5515.6	21.459775	4.055477	630.529559		1.090332
I08	201322P9_G	G	A.Conservative	2.731864	.944487	6445.3	30.096513	9.528827	435.374338		.74387
I08	201694P4_G	G	A.Conservative	2.227107	.995786	5337.5	71.563255	26.341339	439.537473		.537052
I08	208825P7_G	G	A.Conservative	2.801031	.944033	7129.7	36.803005	9.47255	462.885015		1.084633
I08	209189P2_G	G	A.Conservative	3.467368	.994726	6277.1	54.109058	23.758207	403.890336		.537052
I08	210090P15_G	NOCALL	D.Low Probability	.632489	.565442	5515.6	21.650975	3.55863	507.763568		1.287561
I09	201322P9_G	G	A.Conservative	.843342	.995506	6445.3	28.399886	13.625577	624.956615		.542511
I09	201694P4_G	G	A.Conservative	.214701	.998636	5337.5	136.695277	53.141631	592.709062		.542511
I09	208825P7_G	G	A.Conservative	1.016665	.996279	7129.7	15.006788	15.649703	537.747131		.542511
I09	209189P2_G	G	A.Conservative	.860044	.994841	6277.1	109.936358	51.075463	618.446062		.542511
I09	210090P15_G	NOCALL	D.Low Probability	-.587255	.987544	5515.6	34.625317	7.114792	632.202675		1.262577
I10	201322P9_G	G	A.Conservative	1.552633	.919881	6445.3	17.408528	9.289652	585.265762		.510278
I10	201694P4_G	G	A.Conservative	.991418	.998689	5337.5	68.851186	30.079664	547.14286		.510278
I10	208825P7_G	G	B.Moderate	2.079216	.89846	7129.7	8.969375	7.236601	635.040146		.510278
I10	209189P2_G	G	A.Conservative	1.555018	.994356	6277.1	69.642567	36.034176	569.677206		.510278
I10	210090P15_G	G	A.Conservative	.982669	.990077	5515.6	23.679184	10.67908	570.050202		.510278
I11	201322P9_G	G	A.Conservative	4.152172	.993908	6445.3	38.803349	17.491898	520.995066		.598854
I11	201694P4_G	G	A.Conservative	3.081612	.995403	5337.5	121.967494	45.252911	516.806139		.598854
I11	208825P7_G	G	A.Conservative	6.23736	.998755	7129.7	25.213021	19.12966	467.015867		.598854
I11	209189P2_G	G	A.Conservative	4.158518	.996515	6277.1	105.33648	46.08263	500.025164		.598854
I11	210090P15_G	NOCALL	D.Low Probability	2.039104	.43828	5515.6	15.881912	2.769951	568.042667		1.51974
I12	201322P9_G	G	A.Conservative	-.463911	.998554	6445.3	17.564424	12.505016	756.297564		.416738
I12	201694P4_G	G	A.Conservative	-.947353	.999044	5337.5	60.698891	34.074367	672.756716		.416738
I12	208825P7_G	G	A.Conservative	-.065898	.998412	7129.7	8.028024	14.712376	655.399947		.416738
I12	209189P2_G	G	A.Conservative	-.46561	.997147	6277.1	61.491215	42.242003	734.797537		.416738
I12	210090P15_G	NOCALL	D.Low Probability	-1.307733	.995085	5515.6	35.372363	7.369393	681.070232		1.089941
I13	201322P9_G	G	A.Conservative	-.122935	.805335	6445.3	17.377312	8.151243	520.295176		.512558
I13	201694P4_G	G	A.Conservative	-.580032	.99557	5337.5	58.745274	22.481252	473.6719		.512558
I13	208825P7_G	G	A.Conservative	.608548	.996689	7129.7	10.315503	13.024354	518.836343		.512558
I13	209189P2_G	G	A.Conservative	-.117946	.996546	6277.1	51.412779	23.371476	508.84235		.512558
I13	210090P15_G	NOCALL	D.Low Probability	-1.286011	.59693	5515.6	17.458969	3.67927	561.052836		1.162026
I14	201322P9_G	G	A.Conservative	2.328593	.987988	6445.3	17.328545	9.905603	485.810105		.50042
I14	201694P4_G	G	A.Conservative	1.345677	.997971	5337.5	79.094863	36.720688	475.531638		.50042
I14	208825P7_G	G	A.Conservative	2.440736	.996232	7129.7	28.028167	10.003178	448.990041		.910499
I14	209189P2_G	G	A.Conservative	2.333279	.996229	6277.1	57.868392	32.049194	473.03938		.50042
I14	210090P15_G	NOCALL	D.Low Probability	.220446	.336541	5515.6	13.415772	2.164216	535.28155		1.307759
I15	201322P9_G	G	A.Conservative	2.667311	.992087	6445.3	26.676699	14.348419	531.53418		.456692
I15	201694P4_G	G	A.Conservative	1.295143	.995697	5337.5	111.530207	49.326526	529.81745		.456692
I15	208825P7_G	G	A.Conservative	3.641883	.997355	7129.7	12.559327	12.807275	498.055073		.456692
I15	209189P2_G	G	A.Conservative	2.676292	.993871	6277.1	87.350713	45.575019	518.066099		.456692
I15	210090P15_G	NOCALL	D.Low Probability	.440325	.987026	5515.6	71.588598	12.853602	547.112507		1.213356
I16	201322P9_G	G	A.Conservative	4.677829	.991746	6445.3	31.052293	14.850739	468.522346		.603087
I16	201694P4_G	G	A.Conservative	3.281424	.996535	5337.5	129.98662	50.653858	473.914826		.603087
I16	208825P7_G	G	A.Conservative	6.270754	.998404	7129.7	16.328127	14.250345	493.057941		.603087
I16	209189P2_G	G	A.Conservative	4.684323	.995535	6277.1	108.619843	50.343892	456.578053		.603087
I16	210090P15_G	NOCALL	D.Low Probability	1.994667	.320383	5515.6	16.273058	2.096822	541.62426		1.56985
I17	201322P9_G	G	A.Conservative	2.167872	.996953	6445.3	27.239496	16.409258	633.7877		.520914
I17	201694P4_G	G	A.Conservative	1.470864	.995442	5337.5	112.834104	55.91465	596.599307		.520914
I17	208825P7_G	G	A.Conservative	3.29887	.998087	7129.7	12.250798	16.228912	532.737604		.520914
I17	209189P2_G	G	A.Conservative	2.173019	.997173	6277.1	88.529592	51.77026	616.94648		.520914
I17	210090P15_G	NOCALL	D.Low Probability	.917548	.988455	5515.6	39.238737	10.372847	610.985608		1.338176
I18	201322P9_G	G	A.Conservative	-.057547	.99129	6445.3	13.16306	9.952401	766.01229		.498092
I18	201694P4_G	G	A.Conservative	-.033595	.998407	5337.5	40.506531	23.419655	627.457407		.498092
I18	208825P7_G	G	A.Conservative	.495473	.998825	7129.7	7.539297	10.090279	670.862052		.498092
I18	209189P2_G	G	A.Conservative	-.055272	.997972	6277.1	43.152247	31.389926	746.031818		.498092
I18	210090P15_G	NOCALL	I.Bad Spectrum	0	0	0	0	0	0		0
I19	201322P9_G	G	A.Conservative	-1.696799	.997284	6445.3	34.753015	21.330567	655.186702		.47358
I19	201694P4_G	G	A.Conservative	-2.226333	.998229	5337.5	106.055173	51.605363	592.692528		.47358
I19	208825P7_G	G	A.Conservative	-1.22528	.998388	7129.7	15.691239	16.184847	619.651955		.47358
I19	209189P2_G	G	A.Conservative	-1.705282	.997671	6277.1	88.285547	52.321971	649.439687		.47358
I19	210090P15_G	NOCALL	D.Low Probability	-2.382346	.103927	5515.6	4.685237	.799363	625.395774		1.2089
I20	201322P9_G	G	A.Conservative	3.497459	.996623	6445.3	21.420934	11.490339	464.404307		.524456
I20	201694P4_G	G	A.Conservative	2.108764	.995529	5337.5	95.690213	41.790483	489.28682		.524456
I20	208825P7_G	G	A.Conservative	4.07166	.997268	7129.7	12.857711	12.2863	497.960796		.524456
I20	209189P2_G	G	A.Conservative	3.505798	.995284	6277.1	76.031501	39.51849	452.516766		.524456
I20	210090P15_G	NOCALL	D.Low Probability	1.210554	.982088	5515.6	51.532433	8.567944	528.92773		1.338019
I21	201322P9_G	G	A.Conservative	.222871	.994226	6445.3	35.77318	16.478349	628.693516		.528598
I21	201694P4_G	G	A.Conservative	-.304216	.998598	5337.5	150.618588	55.63741	595.272336		.528598
I21	208825P7_G	G	A.Conservative	.71344	.997361	7129.7	13.789361	10.495572	541.564269		.528598
I21	209189P2_G	G	A.Conservative	.225232	.996833	6277.1	131.510805	58.570302	613.374386		.528598
I21	210090P15_G	NOCALL	D.Low Probability	-.960842	.989526	5515.6	40.941605	7.440783	617.363896		1.372904
I22	201322P9_G	G	A.Conservative	1.804088	.996739	6445.3	28.48682	16.354157	631.128559		.492348
I22	201694P4_G	G	A.Conservative	1.000346	.997692	5337.5	116.80356	54.273437	562.984303		.492348
I22	208825P7_G	G	A.Conservative	3.09039	.998971	7129.7	12.495756	16.499441	556.284046		.492348
I22	209189P2_G	G	A.Conservative	1.807122	.996092	6277.1	95.899958	53.314467	614.425123		.492348
I22	210090P15_G	NOCALL	D.Low Probability	.360332	.358552	5515.6	11.166095	2.310194	601.315076		1.238119
I23	201322P9_G	G	A.Conservative	4.371732	.99763	6445.3	31.996816	17.079619	460.347246		.502162
I23	201694P4_G	G	A.Conservative	2.705815	.996481	5337.5	79.62796	35.14758	483.199118		.502162
I23	208825P7_G	G	A.Conservative	5.75266	.999447	7129.7	25.00964	17.080005	502.114138		.502162
I23	209189P2_G	G	A.Conservative	4.373074	.995958	6277.1	58.65753	30.406538	447.615754		.502162
I23	210090P15_G	NOCALL	D.Low Probability	1.79403	.521947	5515.6	19.358137	3.311316	535.423292		1.289979
I24	201322P9_G	G	A.Conservative	-1.252616	.996617	6445.3	11.772167	10.962123	754.190665		.360802
I24	201694P4_G	NOCALL	D.Low Probability	-1.757554	.21904	5337.5	2.669613	1.433634	659.669523		.515357
I24	208825P7_G	NOCALL	I.Bad Spectrum	0	0	0	0	0	0		0
I24	209189P2_G	G	A.Conservative	-.907303	.996097	6277.1	13.846699	12.535768	800.36675		.360802
I24	210090P15_G	NOCALL	I.Bad Spectrum	0	0	0	0	0	0		0
J01	201322P9_G	G	A.Conservative	-.65179	.995138	6445.3	25.947069	14.988265	604.96346		.494855
J01	201694P4_G	G	A.Conservative	-.956795	.997233	5337.5	77.044027	35.566643	561.155162		.494855
J01	208825P7_G	G	A.Conservative	-.473644	.998575	7129.7	16.142573	22.603574	579.532508		.494855
J01	209189P2_G	G	A.Conservative	-.649905	.995003	6277.1	67.656044	37.774025	587.801598		.494855
J01	210090P15_G	NOCALL	D.Low Probability	-1.137727	.067253	5515.6	2.21028	.538852	600.378701		.895432
J02	201322P9_G	G	A.Conservative	4.15048	.99558	6445.3	29.941968	17.928352	453.532304		.468523
J02	201694P4_G	G	A.Conservative	2.498422	.930294	5337.5	19.50776	9.414422	498.796153		.468523
J02	208825P7_G	G	A.Conservative	5.314977	.996234	7129.7	19.055052	15.380103	479.242674		.468523
J02	209189P2_G	G	A.Conservative	3.790676	.99571	6277.1	18.008089	10.435814	531.237463		.468523
J02	210090P15_G	NOCALL	D.Low Probability	1.755666	.137722	5515.6	5.019695	.924042	554.343986		1.218716
J03	201322P9_G	G	A.Conservative	3.75648	.991509	6445.3	27.786635	11.933603	509.963767		.567543
J03	201694P4_G	G	A.Conservative	2.549248	.997265	5337.5	92.148205	32.146451	528.55535		.567543
J03	208825P7_G	G	A.Conservative	5.715813	.999507	7129.7	17.137494	19.841212	508.55722		.567543
J03	209189P2_G	G	A.Conservative	3.760845	.992523	6277.1	78.055919	32.463084	496.979521		.567543
J03	210090P15_G	NOCALL	D.Low Probability	1.866882	.274293	5515.6	10.046707	1.76198	577.650182		1.332481
J04	201322P9_G	G	A.Conservative	4.194795	.993545	6445.3	20.765914	11.764439	528.478111		.45064
J04	201694P4_G	G	A.Conservative	2.760691	.996158	5337.5	71.435078	32.664223	496.04729		.45064
J04	208825P7_G	G	A.Conservative	5.328878	.994017	7129.7	10.606319	11.06064	582.354865		.45064
J04	209189P2_G	G	A.Conservative	4.199647	.996071	6277.1	69.450155	38.078123	514.622389		.45064
J04	210090P15_G	NOCALL	D.Low Probability	2.648854	.504163	5515.6	16.0812	3.228546	539.237936		1.27656
J05	201322P9_G	G	A.Conservative	6.695912	.936912	6445.3	20.308602	9.476245	473.856044		.538311
J05	201694P4_G	G	A.Conservative	5.238529	.996393	5337.5	79.343895	29.56485	451.014367		.538311
J05	208825P7_G	G	A.Conservative	7.013292	.998803	7129.7	20.751301	14.432893	462.005514		.817051
J05	209189P2_G	G	A.Conservative	6.704967	.994766	6277.1	69.012596	31.112929	464.565556		.538311
J05	210090P15_G	NOCALL	D.Low Probability	4.188425	.749664	5515.6	30.602022	4.603685	522.127103		1.390288
J06	201322P9_G	G	A.Conservative	3.99238	.994027	6445.3	26.464189	12.738743	574.819294		.606494
J06	201694P4_G	G	A.Conservative	4.377913	.998516	5337.5	19.006681	14.306202	492.914294		.376848
J06	208825P7_G	G	A.Conservative	5.41586	.999751	7129.7	13.982294	11.078425	544.674358		.606494
J06	209189P2_G	G	A.Conservative	4.767943	.992705	6277.1	11.648845	13.471657	516.24236		.376848
J06	210090P15_G	NOCALL	D.Low Probability	2.983105	.989074	5515.6	77.332664	13.501699	581.698778		1.266954
J07	201322P9_G	G	A.Conservative	.251545	.994012	6445.3	31.103577	13.748985	592.227446		.628978
J07	201694P4_G	G	A.Conservative	.749826	.998051	5337.5	43.809	22.916458	503.000391		.472624
J07	208825P7_G	G	A.Conservative	3.070158	.997741	7129.7	6.378015	11.096139	493.029594		.472624
J07	209189P2_G	G	A.Conservative	1.607245	.994052	6277.1	38.761697	24.024635	495.450964		.472624
J07	210090P15_G	NOCALL	D.Low Probability	-.387228	.75039	5515.6	21.198476	4.605159	588.571966		1.104694
J08	201322P9_G	G	A.Conservative	3.615821	.99445	6445.3	15.16966	10.473232	495.640801		.447662
J08	201694P4_G	G	A.Conservative	2.446403	.994883	5337.5	67.851623	37.801035	509.562519		.447662
J08	208825P7_G	G	A.Conservative	5.960246	.998169	7129.7	8.569862	14.909409	521.369702		.447662
J08	209189P2_G	G	A.Conservative	3.625084	.993472	6277.1	53.339305	35.648347	483.723862		.447662
J08	210090P15_G	NOCALL	D.Low Probability	2.255242	.681814	5515.6	23.088699	4.232029	536.038934		1.267456
J09	201322P9_G	G	A.Conservative	5.491962	.992091	6445.3	24.751227	10.788627	472.502711		.519313
J09	201694P4_G	G	A.Conservative	4.157787	.99579	5337.5	81.512806	28.764944	459.396789		.519313
J09	208825P7_G	G	A.Conservative	6.645791	.995549	7129.7	12.15418	13.213595	508.007548		.519313
J09	209189P2_G	G	A.Conservative	5.492358	.997194	6277.1	70.058101	29.554176	464.286655		.519313
J09	210090P15_G	NOCALL	D.Low Probability	2.531908	.431767	5515.6	15.796989	2.743022	563.84664		1.302276
J10	201322P9_G	G	A.Conservative	3.940361	.994137	6445.3	22.962997	12.494544	570.056011		.60392
J10	201694P4_G	G	A.Conservative	5.634095	.997474	5337.5	12.667775	10.173031	434.192288		.367694
J10	208825P7_G	G	A.Conservative	4.372391	.995723	7129.7	12.586137	11.62018	546.530934		.60392
J10	209189P2_G	G	A.Conservative	5.806398	.995942	6277.1	9.634519	10.525511	460.287149		.367694
J10	210090P15_G	NOCALL	D.Low Probability	3.39066	.471125	5515.6	13.661621	2.95981	587.898642		1.163218
J11	201322P9_G	G	A.Conservative	5.966255	.996261	6445.3	25.809952	11.460329	513.173183		.555347
J11	201694P4_G	G	A.Conservative	4.364204	.996515	5337.5	82.953903	29.796894	494.556921		.555347
J11	208825P7_G	G	A.Conservative	7.736842	.924431	7129.7	15.521122	9.271256	428.991256		.555347
J11	209189P2_G	G	A.Conservative	5.964092	.993903	6277.1	73.982818	31.80074	500.361016		.555347
J11	210090P15_G	NOCALL	D.Low Probability	3.446067	.332568	5515.6	11.493297	2.202436	518.967558		1.343918
J12	201322P9_G	G	A.Conservative	7.715923	.831307	6445.3	20.236039	8.407021	438.186534		.530359
J12	201694P4_G	G	A.Conservative	5.722734	.993149	5337.5	88.921466	29.800194	451.265642		.530359
J12	208825P7_G	G	A.Conservative	8.157664	.99837	7129.7	40.634063	10.950609	452.400839		1.222124
J12	209189P2_G	G	A.Conservative	7.741941	.995984	6277.1	68.562327	27.552097	430.966945		.530359
J12	210090P15_G	NOCALL	D.Low Probability	4.590712	.979314	5515.6	49.44361	7.799995	491.614545		1.352489
J13	201322P9_G	G	A.Conservative	2.279742	.827755	6445.3	13.702002	8.317161	487.406039		.459745
J13	201694P4_G	G	A.Conservative	1.279369	.997873	5337.5	66.480483	32.240151	491.599931		.459745
J13	208825P7_G	G	A.Conservative	4.607275	.998706	7129.7	6.616615	10.564616	482.732027		.459745
J13	209189P2_G	G	A.Conservative	2.278501	.99758	6277.1	47.953409	28.137118	473.576067		.459745
J13	210090P15_G	NOCALL	D.Low Probability	.73971	.408082	5515.6	11.620468	2.657955	556.255855		1.209554
J14	201322P9_G	G	A.Conservative	5.541329	.987065	6445.3	24.330146	9.926936	438.951308		.544019
J14	201694P4_G	G	A.Conservative	4.048578	.995266	5337.5	88.585359	29.018715	434.120261		.544019
J14	208825P7_G	G	A.Conservative	6.93137	.826345	7129.7	14.343076	8.295441	436.491765		.544019
J14	209189P2_G	G	A.Conservative	5.541216	.994303	6277.1	73.358457	28.933164	426.643075		.544019
J14	210090P15_G	G	A.Conservative	3.375749	.913507	5515.6	30.132259	9.293592	453.266971		.74908
J15	201322P9_G	G	A.Conservative	2.655563	.987336	6445.3	17.231239	9.926117	577.397539		.451831
J15	201694P4_G	G	A.Conservative	1.679364	.99871	5337.5	69.058105	31.746739	562.094111		.451831
J15	208825P7_G	G	A.Conservative	3.064078	.997025	7129.7	9.252714	11.796816	600.517527		.451831
J15	209189P2_G	G	A.Conservative	2.662074	.995748	6277.1	58.24853	32.419087	562.513952		.451831
J15	210090P15_G	NOCALL	D.Low Probability	1.873473	.388921	5515.6	10.89068	2.477824	566.836188		1.116752
J16	201322P9_G	G	A.Conservative	5.140267	.990494	6445.3	18.963587	14.4909	537.74935		.416443
J16	201694P4_G	G	A.Conservative	3.732375	.998456	5337.5	64.754618	40.917056	503.827779		.416443
J16	208825P7_G	G	A.Conservative	6.024592	.998656	7129.7	10.387901	10.444584	525.468498		.416443
J16	209189P2_G	G	A.Conservative	5.142176	.996336	6277.1	54.090253	40.152704	522.549269		.416443
J16	210090P15_G	NOCALL	D.Low Probability	3.643035	.947809	5515.6	34.638639	5.83108	530.895748		1.22885
J17	201322P9_G	G	A.Conservative	6.600211	.993765	6445.3	26.059516	11.11248	511.64324		.558446
J17	201694P4_G	G	A.Conservative	4.97773	.996325	5337.5	106.579544	36.579461	489.416003		.558446
J17	208825P7_G	G	A.Conservative	7.675918	.82088	7129.7	40.854662	8.260172	429.708788		1.369634
J17	209189P2_G	G	A.Conservative	6.599929	.996799	6277.1	92.974252	38.342937	498.564275		.558446
J17	210090P15_G	NOCALL	D.Low Probability	4.160446	.442713	5515.6	19.485474	2.789307	504.262741		1.622642
J18	201322P9_G	G	A.Conservative	2.908257	.971075	6445.3	14.635979	9.746392	621.327425		.429915
J18	201694P4_G	G	A.Conservative	2.521026	.997639	5337.5	49.507805	25.976136	569.317664		.429915
J18	208825P7_G	G	A.Conservative	3.920263	.998676	7129.7	6.797168	10.334771	748.355368		.429915
J18	209189P2_G	G	A.Conservative	2.921646	.996354	6277.1	39.977238	25.687584	603.803534		.429915
J18	210090P15_G	NOCALL	D.Low Probability	3.210115	0	5515.6	0	0	511.189202		.650574
J19	201322P9_G	G	A.Conservative	3.36635	.993059	6445.3	21.533326	10.889687	506.531144		.750705
J19	201694P4_G	G	A.Conservative	3.327485	.99619	5337.5	21.678167	13.027319	435.652753		.45358
J19	208825P7_G	G	A.Conservative	3.810005	.9979	7129.7	17.371166	10.507681	496.462559		.87771
J19	209189P2_G	G	A.Conservative	4.533028	.997453	6277.1	14.223304	10.838287	416.619156		.45358
J19	210090P15_G	NOCALL	D.Low Probability	2.280683	.926677	5515.6	17.926822	5.675524	506.70838		.87771
J20	201322P9_G	G	A.Conservative	6.451412	.991967	6445.3	27.307788	12.461707	451.090831		.522949
J20	201694P4_G	G	A.Conservative	4.865513	.997124	5337.5	81.721116	30.447967	450.824593		.522949
J20	208825P7_G	G	A.Conservative	7.872585	.888913	7129.7	17.144463	8.918759	454.398638		.522949
J20	209189P2_G	G	A.Conservative	6.454816	.997032	6277.1	78.98238	34.932654	439.569547		.522949
J20	210090P15_G	NOCALL	D.Low Probability	3.738399	.227276	5515.6	8.146658	1.557861	493.799532		1.270827
J21	201322P9_G	G	A.Conservative	3.974849	.990304	6445.3	22.571931	12.853918	526.145307		.469486
J21	201694P4_G	G	A.Conservative	2.877758	.998155	5337.5	89.278037	41.121914	540.42792		.469486
J21	208825P7_G	G	A.Conservative	6.094077	.999185	7129.7	10.956621	14.061924	509.500912		.469486
J21	209189P2_G	G	A.Conservative	3.97394	.995545	6277.1	69.543107	38.341593	512.745596		.469486
J21	210090P15_G	NOCALL	D.Low Probability	3.088759	.101784	5515.6	4.92847	.789237	555.208489		1.245478
J22	201322P9_G	G	A.Conservative	5.414581	.993499	6445.3	27.378393	29.358964	512.632679		.502738
J22	201694P4_G	G	A.Conservative	3.952427	.992685	5337.5	114.084477	99.55292	488.824254		.502738
J22	208825P7_G	G	A.Conservative	7.056594	.995393	7129.7	15.164532	18.154949	593.717329		.502738
J22	209189P2_G	G	A.Conservative	5.417128	.994436	6277.1	86.019529	89.620902	497.947159		.502738
J22	210090P15_G	NOCALL	D.Low Probability	2.976268	.186384	5515.6	7.497543	1.28252	540.368142		1.327508
J23	201322P9_G	G	A.Conservative	5.289353	.995696	6445.3	29.585235	15.398044	509.428403		.477372
J23	201694P4_G	G	A.Conservative	3.213389	.994872	5337.5	80.780585	34.416201	512.129671		.477372
J23	208825P7_G	G	A.Conservative	6.506663	.998943	7129.7	17.378104	16.861032	543.787295		.477372
J23	209189P2_G	G	A.Conservative	5.277501	.997068	6277.1	55.811463	28.16576	495.777474		.477372
J23	210090P15_G	NOCALL	D.Low Probability	3.012226	.167891	5515.6	6.671432	1.190324	551.785608		1.431249
J24	201322P9_G	G	A.Conservative	3.597885	.8527	6445.3	23.461258	8.579226	578.10737		.761862
J24	201694P4_G	NOCALL	D.Low Probability	2.284695	.590497	5337.5	13.868382	3.629078	528.909871		.898085
J24	208825P7_G	NOCALL	I.Bad Spectrum	0	0	0	0	0	0		0
J24	209189P2_G	G	B.Moderate	3.046977	.906352	6277.1	22.838568	7.340631	577.012814		.898085
J24	210090P15_G	NOCALL	D.Low Probability	2.825112	.239199	5515.6	5.203396	1.54698	484.69633		.761862
K01	201322P9_G	G	A.Conservative	-.247987	.995915	6445.3	55.357483	34.435631	680.184304		.486781
K01	201694P4_G	G	A.Conservative	-.617729	.996934	5337.5	112.234932	56.140197	650.317828		.486781
K01	208825P7_G	G	A.Conservative	.002907	.997951	7129.7	33.544013	28.447378	694.17529		.486781
K01	209189P2_G	G	A.Conservative	-.249361	.998218	6277.1	118.969862	71.615124	661.956103		.486781
K01	210090P15_G	NOCALL	D.Low Probability	-.349015	.126631	5515.6	2.388722	.899389	635.264784		.694859
K02	201322P9_G	G	A.Conservative	2.540995	.997398	6445.3	38.89668	26.375098	564.839732		.455988
K02	201694P4_G	G	A.Conservative	1.1404	.993425	5337.5	20.658148	11.55311	566.852551		.455988
K02	208825P7_G	G	A.Conservative	3.265621	.996987	7129.7	23.042128	20.84028	606.517217		.455988
K02	209189P2_G	G	A.Conservative	1.964358	.845674	6277.1	12.959706	8.531936	627.931134		.455988
K02	210090P15_G	NOCALL	D.Low Probability	1.254937	.072414	5515.6	3.294922	.546316	534.937035		1.124477
K03	201322P9_G	G	A.Conservative	2.235996	.998084	6445.3	18.92409	13.256196	638.25605		.432834
K03	201694P4_G	G	A.Conservative	1.096932	.997557	5337.5	83.585704	47.721992	567.921094		.432834
K03	208825P7_G	G	A.Conservative	3.141211	.996617	7129.7	10.51337	13.815094	630.119939		.432834
K03	209189P2_G	G	A.Conservative	2.236936	.99624	6277.1	64.185118	43.587593	620.440937		.432834
K03	210090P15_G	NOCALL	D.Low Probability	1.677147	.346361	5515.6	12.71466	2.204697	586.287239		1.256888
K04	201322P9_G	G	A.Conservative	3.232798	.997704	6445.3	25.421742	15.464186	629.288639		.432671
K04	201694P4_G	G	A.Conservative	1.91064	.997678	5337.5	94.241352	46.563215	609.87462		.432671
K04	208825P7_G	G	A.Conservative	4.756878	.997475	7129.7	13.852797	16.524445	631.269459		.432671
K04	209189P2_G	G	A.Conservative	3.236693	.996387	6277.1	94.706019	55.806177	613.966745		.432671
K04	210090P15_G	NOCALL	D.Low Probability	1.878252	.819793	5515.6	30.201617	5.002964	599.711359		1.167866
K05	201322P9_G	G	A.Conservative	5.470387	.802587	6445.3	11.901914	8.092423	541.915965		.417482
K05	201694P4_G	G	A.Conservative	3.917144	.9977	5337.5	45.249662	24.53024	523.586658		.417482
K05	208825P7_G	G	A.Conservative	6.363968	.9233	7129.7	6.013708	9.271743	398.027656		.417482
K05	209189P2_G	G	A.Conservative	5.471173	.996859	6277.1	35.50299	23.324586	524.537422		.417482
K05	210090P15_G	NOCALL	D.Low Probability	3.431752	.98303	5515.6	32.762654	6.6213	574.04057		1.181535
K06	201322P9_G	NOCALL	D.Low Probability	5.301402	.995065	6445.3	60.259927	14.286257	595.848894		1.204989
K06	201694P4_G	G	A.Conservative	3.628841	.992416	5337.5	70.839239	34.73667	543.161485		.481848
K06	208825P7_G	G	A.Conservative	6.862812	.998385	7129.7	11.498094	15.26925	521.635228		.756881
K06	209189P2_G	G	A.Conservative	4.973721	.997512	6277.1	70.026141	41.209219	571.335364		.481848
K06	210090P15_G	G	A.Conservative	4.051428	.956511	5515.6	29.47474	9.717372	562.137897		.756881
K07	201322P9_G	G	A.Conservative	3.277379	.995192	6445.3	23.882233	11.011192	485.69886		.520548
K07	201694P4_G	G	A.Conservative	1.947314	.996675	5337.5	93.522835	35.30177	486.178579		.520548
K07	208825P7_G	G	A.Conservative	3.205355	.862973	7129.7	26.023074	8.656315	492.700406		.893185
K07	209189P2_G	G	A.Conservative	3.276568	.996076	6277.1	76.241652	34.082481	473.361064		.520548
K07	210090P15_G	NOCALL	D.Low Probability	1.280078	.149806	5515.6	5.613036	1.048062	544.037033		1.272131
K08	201322P9_G	G	A.Conservative	5.543951	.809929	6445.3	16.368496	8.169395	463.935681		.514777
K08	201694P4_G	G	A.Conservative	4.12549	.993829	5337.5	92.367693	37.049807	466.177512		.514777
K08	208825P7_G	G	A.Conservative	7.037942	.876927	7129.7	7.135792	8.812691	484.466982		.514777
K08	209189P2_G	G	A.Conservative	5.557461	.99583	6277.1	62.901928	30.360035	456.32348		.514777
K08	210090P15_G	NOCALL	D.Low Probability	3.156788	.98343	5515.6	54.412435	11.179974	523.160032		1.200734
K09	201322P9_G	G	A.Conservative	5.543801	.991169	6445.3	30.906976	14.28938	488.788208		.670626
K09	201694P4_G	G	A.Conservative	4.771815	.995749	5337.5	43.119411	25.376328	481.037498		.424621
K09	208825P7_G	G	A.Conservative	7.542009	.861436	7129.7	16.503623	8.637555	423.647303		.670626
K09	209189P2_G	G	A.Conservative	6.128424	.995251	6277.1	34.294306	24.600532	496.707828		.424621
K09	210090P15_G	NOCALL	D.Low Probability	3.735703	.435024	5515.6	18.144356	2.795402	548.669564		1.392467
K10	201322P9_G	G	A.Conservative	7.026721	.98709	6445.3	26.231749	12.255705	476.714911		.53982
K10	201694P4_G	G	A.Conservative	5.300618	.995402	5337.5	92.840675	34.923446	458.697448		.53982
K10	208825P7_G	G	A.Conservative	8.890291	.998006	7129.7	13.361348	11.328718	495.286922		.53982
K10	209189P2_G	G	A.Conservative	7.03246	.994816	6277.1	95.715476	43.264116	463.679756		.53982
K10	210090P15_G	NOCALL	D.Low Probability	3.930849	.825358	5515.6	42.06834	5.088481	528.45078		1.380288
K11	201322P9_G	G	A.Conservative	7.904153	.928568	6445.3	19.474245	9.394526	446.471337		.492996
K11	201694P4_G	G	A.Conservative	6.032817	.996725	5337.5	72.587922	28.582411	470.257629		.492996
K11	208825P7_G	G	A.Conservative	9.393151	.997255	7129.7	14.845496	19.649973	493.503631		.492996
K11	209189P2_G	G	A.Conservative	7.914414	.994897	6277.1	59.420632	27.781326	434.700824		.492996
K11	210090P15_G	NOCALL	D.Low Probability	4.76396	.976913	5515.6	37.133892	7.241182	514.77855		1.318143
K12	201322P9_G	G	A.Conservative	7.117561	.83898	6445.3	15.500001	8.50166	472.239178		.513046
K12	201694P4_G	G	A.Conservative	5.35126	.996027	5337.5	64.071196	28.060519	441.766247		.513046
K12	208825P7_G	G	A.Conservative	9.573972	.884799	7129.7	16.334688	8.87139	415.80501		.718104
K12	209189P2_G	G	A.Conservative	7.12273	.996726	6277.1	49.0369	25.998493	462.988634		.513046
K12	210090P15_G	NOCALL	D.Low Probability	4.212463	.070951	5515.6	3.78465	.569041	524.704159		1.34686
K13	201322P9_G	G	A.Conservative	2.475824	.911755	6445.3	15.928396	9.162179	463.787227		.458184
K13	201694P4_G	G	A.Conservative	1.393383	.995657	5337.5	63.495434	29.96376	480.576428		.458184
K13	208825P7_G	G	A.Conservative	3.790539	.910994	7129.7	27.797944	9.127958	464.913991		.883577
K13	209189P2_G	G	A.Conservative	2.479676	.994185	6277.1	54.084284	30.172106	452.335854		.458184
K13	210090P15_G	NOCALL	D.Low Probability	1.35191	.122212	5515.6	5.551741	.877787	528.233104		1.32206
K14	201322P9_G	G	A.Conservative	4.275211	.991892	6445.3	26.639559	11.496162	480.528661		.677447
K14	201694P4_G	G	A.Conservative	3.597266	.996124	5337.5	59.332092	25.941672	450.090807		.491977
K14	208825P7_G	G	A.Conservative	6.311284	.951974	7129.7	28.601055	9.555504	415.136955		1.097945
K14	209189P2_G	G	A.Conservative	5.201656	.993903	6277.1	55.674335	29.057167	443.093075		.491977
K14	210090P15_G	NOCALL	D.Low Probability	2.989292	.682766	5515.6	21.2197	4.280319	505.004421		1.296357
K15	201322P9_G	G	A.Conservative	6.032033	.994401	6445.3	35.37493	17.55158	471.847613		.516674
K15	201694P4_G	G	A.Conservative	4.068135	.995831	5337.5	68.652378	27.285493	488.480481		.516674
K15	208825P7_G	G	A.Conservative	7.281529	.997437	7129.7	24.353967	16.866057	502.616875		.516674
K15	209189P2_G	G	A.Conservative	6.03885	.996889	6277.1	59.939551	28.753	460.860056		.516674
K15	210090P15_G	NOCALL	D.Low Probability	4.362974	.089753	5515.6	3.743632	.691212	521.338737		1.207408
K16	201322P9_G	G	A.Conservative	5.295345	.995459	6445.3	30.121106	18.183303	552.565506		.519541
K16	201694P4_G	G	A.Conservative	3.823512	.990434	5337.5	97.235847	48.459753	520.441429		.519541
K16	208825P7_G	G	A.Conservative	6.670266	.997513	7129.7	21.1648	14.417499	529.623667		.519541
K16	209189P2_G	G	A.Conservative	5.295442	.996246	6277.1	83.773708	49.115665	538.293125		.519541
K16	210090P15_G	NOCALL	D.Low Probability	3.18575	.98878	5515.6	78.381703	12.200024	563.808213		1.367951
K17	201322P9_G	G	A.Conservative	5.097389	.991799	6445.3	21.6226	11.767912	528.745512		.440178
K17	201694P4_G	G	A.Conservative	3.417943	.997089	5337.5	69.369144	30.251956	530.626779		.440178
K17	208825P7_G	G	A.Conservative	6.40324	.999498	7129.7	9.564998	14.258916	555.124574		.440178
K17	209189P2_G	G	A.Conservative	5.111215	.996705	6277.1	58.328709	30.688999	521.710599		.440178
K17	210090P15_G	NOCALL	D.Low Probability	3.181128	0	5515.6	1.598176	.325393	578.403945		1.124452
K18	201322P9_G	G	A.Conservative	3.685972	.993602	6445.3	26.158342	14.463663	600.587914		.480704
K18	201694P4_G	G	A.Conservative	2.48394	.994696	5337.5	100.511992	44.808629	566.787119		.480704
K18	208825P7_G	G	A.Conservative	4.811654	.998133	7129.7	11.021073	21.851404	622.245845		.480704
K18	209189P2_G	G	A.Conservative	3.691262	.994953	6277.1	85.826696	45.916645	584.110233		.480704
K18	210090P15_G	NOCALL	D.Low Probability	2.003939	.753912	5515.6	21.498487	4.597263	645.382093		1.159215
K19	201322P9_G	G	A.Conservative	5.574919	.993817	6445.3	21.375964	12.194861	439.207929		.495821
K19	201694P4_G	G	A.Conservative	3.642774	.996546	5337.5	62.319787	28.854113	437.755814		.495821
K19	208825P7_G	G	A.Conservative	6.836169	.979524	7129.7	11.622609	9.831009	415.087837		.495821
K19	209189P2_G	G	A.Conservative	5.595994	.995972	6277.1	51.728169	28.58359	428.565524		.495821
K19	210090P15_G	NOCALL	D.Low Probability	2.82881	0	5515.6	1.827303	.296373	506.659383		1.237602
K20	201322P9_G	G	A.Conservative	5.065908	.99318	6445.3	21.854893	14.883337	525.037444		.52159
K20	201694P4_G	G	A.Conservative	3.641187	.997745	5337.5	69.674042	39.55926	545.550953		.52159
K20	208825P7_G	G	A.Conservative	6.548018	.998362	7129.7	10.687435	10.987941	517.194649		.52159
K20	209189P2_G	G	A.Conservative	5.068027	.99725	6277.1	59.945144	39.713453	511.554642		.52159
K20	210090P15_G	NOCALL	D.Low Probability	3.191704	.991122	5515.6	47.906571	11.379716	555.299613		1.167523
K21	201322P9_G	G	A.Conservative	4.779934	.994975	6445.3	27.678155	17.631904	551.563165		.461304
K21	201694P4_G	G	A.Conservative	3.041736	.995618	5337.5	88.483956	44.546582	557.007521		.461304
K21	208825P7_G	G	A.Conservative	6.221348	.999667	7129.7	12.667549	19.531428	545.52404		.461304
K21	209189P2_G	G	A.Conservative	4.788465	.995061	6277.1	75.773978	46.590122	537.473498		.461304
K21	210090P15_G	NOCALL	D.Low Probability	3.35054	.135487	5515.6	4.747543	1.00834	551.125725		1.120945
K22	201322P9_G	G	A.Conservative	6.309721	.995617	6445.3	29.004248	16.711986	512.916636		.536718
K22	201694P4_G	G	A.Conservative	4.559293	.995597	5337.5	97.336874	46.02376	479.09841		.536718
K22	208825P7_G	G	A.Conservative	8.011318	.939074	7129.7	14.424809	9.410426	462.682402		.536718
K22	209189P2_G	G	A.Conservative	6.313068	.996181	6277.1	82.240745	45.983879	501.345846		.536718
K22	210090P15_G	NOCALL	D.Low Probability	4.016666	.082025	5515.6	4.728757	.670017	533.931606		1.308273
K23	201322P9_G	G	A.Conservative	5.412629	.994363	6445.3	75.011522	31.701822	644.40046		.60883
K23	201694P4_G	G	A.Conservative	4.375168	.997333	5337.5	159.991939	55.011569	594.089781		.60883
K23	208825P7_G	G	A.Conservative	6.077641	.998226	7129.7	41.86866	20.184211	572.753001		.60883
K23	209189P2_G	G	A.Conservative	5.404538	.996474	6277.1	118.122801	48.367165	623.923704		.60883
K23	210090P15_G	NOCALL	D.Low Probability	4.132829	.606858	5515.6	19.911326	3.8247	557.923227		1.360383
K24	201322P9_G	G	A.Conservative	1.778137	.992878	6445.3	29.669313	9.976041	691.62771		.994452
K24	201694P4_G	NOCALL	D.Low Probability	1.068281	.433832	5337.5	12.460182	2.697121	623.869912		1.128165
K24	208825P7_G	NOCALL	I.Bad Spectrum	0	0	0	0	0	0		0
K24	209189P2_G	G	A.Conservative	1.780843	.840223	6277.1	25.993659	8.463555	764.778083		.994452
K24	210090P15_G	NOCALL	I.Bad Spectrum	0	0	0	0	0	0		0
L01	201322P9_G	G	A.Conservative	-1.348922	.993593	6445.3	29.147331	24.262076	690.258616		.440367
L01	201694P4_G	G	A.Conservative	-1.627944	.996465	5337.5	55.913167	37.116786	675.027486		.440367
L01	208825P7_G	G	A.Conservative	-.804822	.998685	7129.7	17.450687	16.599206	726.616273		.440367
L01	209189P2_G	G	A.Conservative	-1.345705	.998051	6277.1	51.518264	41.469226	673.917473		.440367
L01	210090P15_G	NOCALL	D.Low Probability	-.153773	.799722	5515.6	21.492392	4.866381	570.004261		1.20437
L02	201322P9_G	G	A.Conservative	4.179684	.994765	6445.3	57.016147	29.040812	528.826738		.531871
L02	201694P4_G	G	A.Conservative	2.245728	.987196	5337.5	25.561413	10.567633	496.387897		.531871
L02	208825P7_G	G	A.Conservative	5.595763	.998229	7129.7	33.76928	19.624177	534.709179		.531871
L02	209189P2_G	G	A.Conservative	3.881339	.997716	6277.1	28.393455	14.009017	549.570353		.531871
L02	210090P15_G	NOCALL	D.Low Probability	1.546143	.148734	5515.6	5.891372	.997201	544.296416		1.285734
L03	201322P9_G	G	A.Conservative	2.945612	.994998	6445.3	19.29687	14.308526	590.015981		.426719
L03	201694P4_G	G	A.Conservative	1.761971	.998192	5337.5	73.315554	44.539818	586.087751		.426719
L03	208825P7_G	G	A.Conservative	4.241095	.998777	7129.7	10.988654	15.575028	564.012724		.426719
L03	209189P2_G	G	A.Conservative	2.948549	.994543	6277.1	66.63774	47.941647	574.49481		.426719
L03	210090P15_G	NOCALL	D.Low Probability	1.063957	.214091	5515.6	6.402243	1.426047	655.712153		1.186328
L04	201322P9_G	G	A.Conservative	2.441634	.995986	6445.3	28.608698	13.860938	612.261639		.486734
L04	201694P4_G	G	A.Conservative	1.74401	.989544	5337.5	115.219737	45.487603	586.493189		.486734
L04	208825P7_G	G	A.Conservative	3.473218	.997888	7129.7	12.438791	15.016764	521.556587		.486734
L04	209189P2_G	G	A.Conservative	2.444918	.994432	6277.1	91.564493	42.97668	595.441351		.486734
L04	210090P15_G	NOCALL	D.Low Probability	1.161583	.415073	5515.6	14.265963	2.61243	601.6727		1.203461
L05	201322P9_G	G	A.Conservative	3.302145	.998522	6445.3	24.594661	16.384177	670.616932		.454167
L05	201694P4_G	G	A.Conservative	2.064949	.993246	5337.5	105.736263	57.725886	618.942184		.454167
L05	208825P7_G	G	A.Conservative	4.408777	.996695	7129.7	10.969958	11.505772	628.012849		.454167
L05	209189P2_G	G	A.Conservative	3.301485	.998058	6277.1	110.18244	71.209721	652.999094		.454167
L05	210090P15_G	NOCALL	D.Low Probability	1.614916	.993581	5515.6	80.941992	15.290143	663.792201		1.330812
L06	201322P9_G	G	A.Conservative	5.760609	.996656	6445.3	21.932821	11.476007	557.012946		.541534
L06	201694P4_G	G	A.Conservative	4.039058	.995043	5337.5	93.784509	39.581701	515.438214		.541534
L06	208825P7_G	G	A.Conservative	6.563289	.99734	7129.7	12.181688	11.331208	589.100226		.541534
L06	209189P2_G	G	A.Conservative	5.76851	.993388	6277.1	101.202457	51.245434	538.1212		.541534
L06	210090P15_G	NOCALL	D.Low Probability	3.580656	.991539	5515.6	85.5006	14.096205	571.587692		1.459088
L07	201322P9_G	G	A.Conservative	2.44585	.993115	6445.3	17.166175	10.959241	484.982046		.467583
L07	201694P4_G	G	A.Conservative	1.03707	.996365	5337.5	56.888806	29.028095	482.502583		.467583
L07	208825P7_G	G	A.Conservative	3.47883	.998542	7129.7	9.577704	13.824892	543.281448		.467583
L07	209189P2_G	G	A.Conservative	2.444047	.991445	6277.1	50.332306	31.06292	473.383313		.467583
L07	210090P15_G	NOCALL	D.Low Probability	.326016	.164439	5515.6	6.635386	1.158047	556.361027		1.260558
L08	201322P9_G	G	A.Conservative	3.052873	.992859	6445.3	32.254058	11.585912	564.290305		.592281
L08	201694P4_G	G	A.Conservative	2.136424	.997831	5337.5	119.277246	34.679301	517.129535		.592281
L08	208825P7_G	G	A.Conservative	4.558217	.999498	7129.7	15.051967	17.821128	534.345991		.592281
L08	209189P2_G	G	A.Conservative	3.058781	.995531	6277.1	103.815421	36.092551	549.211259		.592281
L08	210090P15_G	NOCALL	D.Low Probability	1.261028	.607984	5515.6	26.696833	3.773761	556.238561		1.380655
L09	201322P9_G	G	A.Conservative	2.115273	.994046	6445.3	58.977709	25.975288	653.997556		.515118
L09	201694P4_G	G	A.Conservative	1.086162	.994532	5337.5	161.19368	57.369023	569.503616		.515118
L09	208825P7_G	G	A.Conservative	3.015293	.997598	7129.7	26.503127	16.805504	626.897785		.515118
L09	209189P2_G	G	A.Conservative	2.114039	.996964	6277.1	162.709816	69.349656	637.933923		.515118
L09	210090P15_G	NOCALL	D.Low Probability	.43145	.99457	5515.6	58.501553	10.626072	666.07407		1.183221
L10	201322P9_G	G	A.Conservative	3.933835	.996129	6445.3	38.353161	17.159412	563.227507		.702452
L10	201694P4_G	G	A.Conservative	3.581612	.996153	5337.5	59.586159	22.384011	489.046555		.498809
L10	208825P7_G	G	A.Conservative	6.670397	.998474	7129.7	8.636559	10.801261	515.607834		.498809
L10	209189P2_G	G	A.Conservative	5.401661	.996105	6277.1	56.002699	24.91707	513.885508		.498809
L10	210090P15_G	NOCALL	D.Low Probability	2.640239	.375122	5515.6	14.01535	2.402405	593.204856		1.249078
L11	201322P9_G	G	A.Conservative	5.428681	.992432	6445.3	23.518639	11.325645	509.903443		.510783
L11	201694P4_G	G	A.Conservative	3.822589	.996379	5337.5	90.109629	34.757386	547.26774		.510783
L11	208825P7_G	G	A.Conservative	6.592087	.998906	7129.7	10.452674	11.027114	610.678836		.510783
L11	209189P2_G	G	A.Conservative	5.427973	.996384	6277.1	81.236336	37.81797	496.79542		.510783
L11	210090P15_G	NOCALL	D.Low Probability	3.131584	.320175	5515.6	12.918844	2.031321	605.167478		1.420906
L12	201322P9_G	G	A.Conservative	3.463945	.993756	6445.3	18.005663	11.556839	665.505805		.524192
L12	201694P4_G	G	A.Conservative	2.523566	.997893	5337.5	59.12835	30.840946	656.846185		.524192
L12	208825P7_G	G	A.Conservative	4.479365	.997985	7129.7	10.421791	12.400291	621.814966		.524192
L12	209189P2_G	G	A.Conservative	3.462715	.996483	6277.1	52.068059	32.389389	648.411704		.524192
L12	210090P15_G	NOCALL	D.Low Probability	2.079225	.178147	5515.6	4.621864	1.202543	657.293464		.898935
L13	201322P9_G	G	A.Conservative	2.854713	.837911	6445.3	85.563329	8.446827	518.815032		2.75799
L13	201694P4_G	G	A.Conservative	2.411004	.996634	5337.5	46.901446	18.92405	463.89991		.581278
L13	208825P7_G	G	A.Conservative	3.873635	.998009	7129.7	35.91427	18.584038	494.431232		2.75799
L13	209189P2_G	G	A.Conservative	4.315051	.996206	6277.1	37.796528	18.236289	446.989145		.581278
L13	210090P15_G	NOCALL	I.Bad Spectrum	0	0	0	0	0	0		0
L14	201322P9_G	G	A.Conservative	3.048994	.905762	6445.3	13.63761	9.160221	539.401992		.466196
L14	201694P4_G	G	A.Conservative	1.831942	.993593	5337.5	72.602766	40.061569	547.669214		.466196
L14	208825P7_G	G	A.Conservative	2.678991	.94886	7129.7	13.167808	9.522299	468.300512		.88602
L14	209189P2_G	G	A.Conservative	3.047523	.996694	6277.1	55.827683	36.394629	523.894885		.466196
L14	210090P15_G	G	A.Conservative	1.855028	.990999	5515.6	21.836435	12.434751	577.193869		.466196
L15	201322P9_G	G	A.Conservative	4.445882	.994497	6445.3	26.883982	12.229572	568.376142		.522881
L15	201694P4_G	G	A.Conservative	3.061466	.994453	5337.5	105.822411	39.333039	528.261043		.522881
L15	208825P7_G	G	A.Conservative	6.692276	.998592	7129.7	11.218315	13.711904	520.834457		.522881
L15	209189P2_G	G	A.Conservative	4.449459	.996018	6277.1	90.806829	40.032972	554.658833		.522881
L15	210090P15_G	NOCALL	D.Low Probability	2.451907	.981981	5515.6	47.444106	8.675047	600.446909		1.269963
L16	201322P9_G	G	A.Conservative	3.174486	.992959	6445.3	27.259381	15.578993	668.190431		.523338
L16	201694P4_G	G	A.Conservative	2.371011	.995073	5337.5	97.056179	43.871938	597.059016		.523338
L16	208825P7_G	G	A.Conservative	4.121352	.995723	7129.7	16.615693	15.413953	588.767606		.523338
L16	209189P2_G	G	A.Conservative	3.182228	.997462	6277.1	83.125154	45.868916	651.33695		.523338
L16	210090P15_G	NOCALL	D.Low Probability	2.449775	.523018	5515.6	17.546999	3.262618	594.214192		1.313335
L17	201322P9_G	G	A.Conservative	4.840071	.994143	6445.3	23.468501	12.215059	557.171278		.521146
L17	201694P4_G	G	A.Conservative	3.609925	.994847	5337.5	95.353912	40.323567	568.089447		.521146
L17	208825P7_G	G	A.Conservative	6.334397	.999042	7129.7	11.825251	10.921701	549.320194		.521146
L17	209189P2_G	G	A.Conservative	4.838596	.996115	6277.1	78.774349	39.722124	542.026912		.521146
L17	210090P15_G	G	A.Conservative	2.555279	.989106	5515.6	45.201966	10.986327	633.053277		.963739
L18	201322P9_G	G	A.Conservative	3.527246	.993466	6445.3	32.035823	18.688516	675.416183		.499436
L18	201694P4_G	G	A.Conservative	2.269455	.997772	5337.5	110.651656	52.911442	650.423992		.499436
L18	208825P7_G	G	A.Conservative	5.274992	.998329	7129.7	13.740313	13.337021	531.354652		.499436
L18	209189P2_G	G	A.Conservative	3.52819	.997334	6277.1	104.011515	58.852822	656.230453		.499436
L18	210090P15_G	NOCALL	D.Low Probability	1.991426	.749593	5515.6	23.468313	4.579335	654.508565		1.203995
L19	201322P9_G	G	A.Conservative	-.138411	.993781	6445.3	31.272357	18.757439	689.528625		.510606
L19	201694P4_G	G	A.Conservative	-.795235	.998842	5337.5	100.996359	49.682718	684.570412		.510606
L19	208825P7_G	G	A.Conservative	.278136	.999602	7129.7	17.091589	15.740724	714.506757		.510606
L19	209189P2_G	G	A.Conservative	-.135651	.99733	6277.1	99.258049	57.766948	671.211872		.510606
L19	210090P15_G	NOCALL	D.Low Probability	-.720966	.774232	5515.6	25.747352	4.71951	662.699422		1.201705
L20	201322P9_G	G	A.Conservative	2.274937	.997531	6445.3	24.670496	11.926201	651.023502		.523434
L20	201694P4_G	G	A.Conservative	.871955	.994144	5337.5	96.960706	37.282265	551.688151		.523434
L20	208825P7_G	G	A.Conservative	3.267624	.996503	7129.7	12.200369	15.439708	530.207039		.523434
L20	209189P2_G	G	A.Conservative	2.276563	.997111	6277.1	81.675782	38.135387	633.607632		.523434
L20	210090P15_G	NOCALL	D.Low Probability	.664694	.075807	5515.6	4.0432	.586288	615.942689		1.298666
L21	201322P9_G	G	A.Conservative	3.075617	.994027	6445.3	30.281751	16.029629	586.263228		.446389
L21	201694P4_G	G	A.Conservative	1.955715	.997435	5337.5	103.215855	44.507508	573.586276		.446389
L21	208825P7_G	G	A.Conservative	4.583215	.997014	7129.7	13.448794	17.614692	561.826696		.446389
L21	209189P2_G	G	A.Conservative	3.074598	.995369	6277.1	93.91968	48.16896	570.743953		.446389
L21	210090P15_G	NOCALL	D.Low Probability	1.195092	.225603	5515.6	11.593892	1.456745	633.707607		1.437057
L22	201322P9_G	G	A.Conservative	5.298164	.950064	6445.3	19.457475	9.554063	535.541287		.462082
L22	201694P4_G	G	A.Conservative	3.572822	.99381	5337.5	91.490647	36.121772	529.179837		.462082
L22	208825P7_G	G	A.Conservative	6.716603	.998885	7129.7	9.074486	10.625267	531.672871		.462082
L22	209189P2_G	G	A.Conservative	5.301397	.995784	6277.1	75.597114	35.898531	520.942562		.462082
L22	210090P15_G	NOCALL	D.Low Probability	3.013911	.992562	5515.6	37.691856	6.177961	591.812328		1.272986
L23	201322P9_G	G	A.Conservative	5.791034	.996657	6445.3	46.978245	22.147374	548.896699		.492651
L23	201694P4_G	G	A.Conservative	3.649858	.995232	5337.5	93.881544	35.847049	532.103431		.492651
L23	208825P7_G	G	A.Conservative	6.862009	.998922	7129.7	27.576941	20.715502	552.503946		.492651
L23	209189P2_G	G	A.Conservative	5.666929	.9957	6277.1	68.612696	31.30947	533.668077		.492651
L23	210090P15_G	NOCALL	D.Low Probability	2.992545	.114001	5515.6	4.555016	.804588	603.182014		1.226675
L24	201322P9_G	G	A.Conservative	3.143091	.938218	6445.3	23.303638	9.421069	729.553821		.926711
L24	201694P4_G	NOCALL	D.Low Probability	1.829784	.992756	5337.5	26.685492	7.561208	640.045487		1.064909
L24	208825P7_G	NOCALL	I.Bad Spectrum	0	0	0	0	0	0		0
L24	209189P2_G	G	A.Conservative	2.757697	.980797	6277.1	28.13038	9.851228	696.683965		1.064909
L24	210090P15_G	NOCALL	D.Low Probability	2.081103	.380382	5515.6	7.226834	2.359426	625.572022		.926711
M01	201322P9_G	G	A.Conservative	-1.040105	.994282	6445.3	24.918397	13.598942	554.709955		.495472
M01	201694P4_G	G	A.Conservative	-.672428	.997471	5337.5	82.548899	36.272199	530.767891		.495472
M01	208825P7_G	G	A.Conservative	-1.107195	.998312	7129.7	12.699269	12.870665	456.01655		.495472
M01	209189P2_G	G	A.Conservative	-1.031821	.995834	6277.1	62.820988	33.172024	539.464347		.495472
M01	210090P15_G	NOCALL	D.Low Probability	-.615726	.450875	5515.6	22.253787	2.856313	491.281482		1.337485
M02	201322P9_G	G	A.Conservative	1.577473	.998395	6445.3	53.42824	24.613802	518.625245		.581368
M02	201694P4_G	G	A.Conservative	.636329	.965427	5337.5	25.818982	9.729715	514.992518		.581368
M02	208825P7_G	G	A.Conservative	1.921642	.99878	7129.7	37.223724	19.488815	568.331809		.581368
M02	209189P2_G	G	A.Conservative	1.318314	.994542	6277.1	34.095514	15.228319	548.010152		.581368
M02	210090P15_G	NOCALL	D.Low Probability	.001507	.15432	5515.6	6.392009	1.056907	529.211266		1.26567
M03	201322P9_G	G	A.Conservative	1.474111	.994784	6445.3	44.991807	17.78524	605.694434		.574584
M03	201694P4_G	G	A.Conservative	.735371	.99802	5337.5	136.145291	42.818	550.453712		.574584
M03	208825P7_G	G	A.Conservative	2.07266	.997786	7129.7	24.907318	20.758843	569.349622		.574584
M03	209189P2_G	G	A.Conservative	1.476238	.997964	6277.1	122.777373	46.859286	589.957954		.574584
M03	210090P15_G	NOCALL	D.Low Probability	-.119584	.733338	5515.6	29.653585	4.512569	579.655404		1.343846
M04	201322P9_G	G	A.Conservative	3.076846	.994561	6445.3	20.291833	12.64957	571.623649		.455858
M04	201694P4_G	G	A.Conservative	2.128431	.997457	5337.5	68.388991	34.225972	549.583445		.455858
M04	208825P7_G	G	A.Conservative	3.948867	.996544	7129.7	11.639789	15.266054	618.734971		.455858
M04	209189P2_G	G	A.Conservative	3.084719	.997136	6277.1	56.093319	33.824901	556.864899		.455858
M04	210090P15_G	NOCALL	D.Low Probability	1.464315	.144444	5515.6	5.392172	1.031147	556.012563		1.110594
M05	201322P9_G	G	A.Conservative	3.812016	.93421	6445.3	25.568393	9.426371	516.814872		.607183
M05	201694P4_G	G	A.Conservative	2.720536	.996741	5337.5	132.048972	39.385511	491.676308		.607183
M05	208825P7_G	G	A.Conservative	6.185149	.999022	7129.7	13.178811	17.392069	473.675344		.607183
M05	209189P2_G	G	A.Conservative	3.809171	.993846	6277.1	105.547195	37.662087	502.393834		.607183
M05	210090P15_G	NOCALL	D.Low Probability	1.537004	.147524	5515.6	7.596953	1.046665	560.950513		1.327461
M06	201322P9_G	G	A.Conservative	1.83814	.994304	6445.3	27.198719	15.497723	597.089855		.488446
M06	201694P4_G	G	A.Conservative	.861734	.995057	5337.5	84.627602	39.165384	534.028135		.488446
M06	208825P7_G	G	A.Conservative	2.824509	.939312	7129.7	12.031847	9.436756	420.610897		.488446
M06	209189P2_G	G	A.Conservative	1.842673	.995663	6277.1	97.473389	53.807053	580.608735		.488446
M06	210090P15_G	NOCALL	D.Low Probability	.18976	.189487	5515.6	7.989297	1.278229	577.403694		1.39976
M07	201322P9_G	G	A.Conservative	-2.828131	.965604	6445.3	13.584036	9.694861	656.621723		.425357
M07	201694P4_G	G	A.Conservative	-2.746641	.998174	5337.5	46.806102	26.476339	575.384312		.425357
M07	208825P7_G	G	A.Conservative	-4.201727	.997385	7129.7	6.216847	11.472919	733.618643		.425357
M07	209189P2_G	G	A.Conservative	-2.830322	.996298	6277.1	37.998129	26.187025	636.388142		.425357
M07	210090P15_G	NOCALL	D.Low Probability	-2.059334	.458541	5515.6	14.161858	2.833865	618.770364		1.1257
M08	201322P9_G	G	A.Conservative	1.58071	.994504	6445.3	25.25723	13.76677	579.733402		.562197
M08	201694P4_G	G	A.Conservative	.788136	.997922	5337.5	107.850185	48.485062	557.397795		.562197
M08	208825P7_G	G	A.Conservative	1.837653	.997431	7129.7	12.959626	14.656059	566.179629		.562197
M08	209189P2_G	G	A.Conservative	1.587303	.996099	6277.1	88.968143	47.080934	565.055627		.562197
M08	210090P15_G	NOCALL	D.Low Probability	.950072	.535523	5515.6	19.299288	3.351504	569.293431		1.322075
M09	201322P9_G	G	A.Conservative	2.668108	.994658	6445.3	28.840918	13.60663	576.86211		.503501
M09	201694P4_G	G	A.Conservative	1.839591	.998109	5337.5	108.086631	40.545845	551.498796		.503501
M09	208825P7_G	G	A.Conservative	3.089264	.992507	7129.7	16.427252	14.079834	601.08213		.503501
M09	209189P2_G	G	A.Conservative	2.66935	.996697	6277.1	87.371758	39.797248	561.61423		.503501
M09	210090P15_G	NOCALL	D.Low Probability	1.81472	.350267	5515.6	11.399263	2.283052	563.244871		1.275892
M10	201322P9_G	G	A.Conservative	4.33468	.995148	6445.3	28.830086	11.918856	491.786713		.563581
M10	201694P4_G	G	A.Conservative	2.782017	.996289	5337.5	119.093309	39.940084	496.94523		.563581
M10	208825P7_G	G	A.Conservative	5.811911	.998622	7129.7	14.808592	14.760595	457.658268		.563581
M10	209189P2_G	G	A.Conservative	4.338285	.997923	6277.1	87.335673	34.961339	474.663737		.563581
M10	210090P15_G	NOCALL	D.Low Probability	1.749482	.359055	5515.6	14.113038	2.326711	548.017371		1.441331
M11	201322P9_G	G	A.Conservative	4.593595	.990015	6445.3	22.132624	12.041947	512.071223		.478767
M11	201694P4_G	G	A.Conservative	3.312129	.996909	5337.5	87.075467	37.999596	521.733146		.478767
M11	208825P7_G	G	A.Conservative	5.62578	.995765	7129.7	14.056266	18.029116	538.41103		.478767
M11	209189P2_G	G	A.Conservative	4.599808	.993717	6277.1	72.26849	38.015883	500.417176		.478767
M11	210090P15_G	NOCALL	D.Low Probability	2.813308	.984827	5515.6	35.762702	7.116387	585.301166		1.211379
M12	201322P9_G	G	A.Conservative	3.888809	.992827	6445.3	24.196927	12.138621	521.713677		.500487
M12	201694P4_G	G	A.Conservative	2.894552	.995036	5337.5	102.963892	41.143157	509.477832		.500487
M12	208825P7_G	G	A.Conservative	5.750213	.997804	7129.7	10.797192	15.651186	470.378811		.500487
M12	209189P2_G	G	A.Conservative	3.895365	.992714	6277.1	75.151376	36.419398	501.012483		.500487
M12	210090P15_G	NOCALL	D.Low Probability	1.458669	.982048	5515.6	42.559826	8.389025	593.141184		1.176688
M13	201322P9_G	G	A.Conservative	.259731	.994702	6445.3	20.061098	10.852067	571.552629		.487795
M13	201694P4_G	G	A.Conservative	-.371676	.997334	5337.5	77.837345	33.835343	520.389362		.487795
M13	208825P7_G	G	A.Conservative	.540523	.9981	7129.7	16.310321	13.337962	465.298545		.773106
M13	209189P2_G	G	A.Conservative	.260722	.997141	6277.1	66.277672	34.679965	553.634595		.487795
M13	210090P15_G	NOCALL	D.Low Probability	-1.301972	.552721	5515.6	20.456294	3.421571	585.260463		1.355084
M14	201322P9_G	G	A.Conservative	3.586968	.990688	6445.3	20.156423	10.543793	427.064596		.455578
M14	201694P4_G	G	A.Conservative	1.913187	.994291	5337.5	81.055734	33.716791	472.071768		.455578
M14	208825P7_G	G	A.Conservative	4.975045	.819453	7129.7	11.732595	8.22259	467.061854		.455578
M14	209189P2_G	G	A.Conservative	3.580815	.993813	6277.1	61.517334	31.070026	407.150901		.455578
M14	210090P15_G	NOCALL	D.Low Probability	1.097422	.227226	5515.6	7.936441	1.540485	568.46099		1.262034
M15	201322P9_G	G	A.Conservative	1.827553	.995078	6445.3	28.25269	15.981587	537.311949		.440904
M15	201694P4_G	G	A.Conservative	.735574	.992132	5337.5	109.322242	49.137805	529.605438		.440904
M15	208825P7_G	G	A.Conservative	3.044424	.997086	7129.7	14.015245	14.419127	531.858471		.440904
M15	209189P2_G	G	A.Conservative	1.834192	.995088	6277.1	81.596235	44.573816	523.920812		.440904
M15	210090P15_G	NOCALL	D.Low Probability	-.247914	.985282	5515.6	44.582677	7.941152	605.996189		1.201718
M16	201322P9_G	G	A.Conservative	2.503805	.997449	6445.3	33.125614	18.64731	620.34724		.520736
M16	201694P4_G	G	A.Conservative	1.710612	.991674	5337.5	132.947372	61.411421	585.333415		.520736
M16	208825P7_G	G	A.Conservative	3.889056	.998823	7129.7	17.891375	13.786728	502.731355		.520736
M16	209189P2_G	G	A.Conservative	2.508755	.994032	6277.1	114.134798	62.328546	604.674169		.520736
M16	210090P15_G	NOCALL	D.Low Probability	1.738516	.98783	5515.6	60.40246	11.566231	584.108379		1.19017
M17	201322P9_G	G	A.Conservative	2.985042	.99499	6445.3	29.297617	13.680493	553.247378		.469364
M17	201694P4_G	G	A.Conservative	2.003703	.998232	5337.5	113.915874	42.735258	548.15808		.469364
M17	208825P7_G	G	A.Conservative	4.185547	.997208	7129.7	15.075612	13.475121	576.055174		.469364
M17	209189P2_G	G	A.Conservative	2.98713	.995528	6277.1	91.325364	41.233052	539.924704		.469364
M17	210090P15_G	NOCALL	D.Low Probability	1.578986	.199517	5515.6	7.473303	1.309926	577.803668		1.369937
M18	201322P9_G	G	A.Conservative	.775548	.995471	6445.3	37.465271	19.157478	691.599218		.581234
M18	201694P4_G	G	A.Conservative	.60659	.996262	5337.5	29.017478	16.352294	479.874613		.400815
M18	208825P7_G	G	A.Conservative	.619088	.998113	7129.7	22.720099	18.708311	731.565753		.581234
M18	209189P2_G	G	A.Conservative	1.642635	.996275	6277.1	26.308577	17.829178	495.30016		.400815
M18	210090P15_G	NOCALL	D.Low Probability	.412974	0	5515.6	0	0	576.408153		1.073326
M19	201322P9_G	G	A.Conservative	2.407963	.994143	6445.3	20.161599	10.506323	473.712445		.491655
M19	201694P4_G	G	A.Conservative	1.221451	.995873	5337.5	70.637279	29.089483	449.657709		.491655
M19	208825P7_G	G	A.Conservative	3.635498	.997179	7129.7	12.132649	17.590871	576.278817		.491655
M19	209189P2_G	G	A.Conservative	2.41503	.997299	6277.1	58.025488	29.174589	460.947206		.491655
M19	210090P15_G	NOCALL	D.Low Probability	.320925	.324943	5515.6	15.989353	2.107542	525.451867		1.403101
M20	201322P9_G	G	A.Conservative	2.486702	.994091	6445.3	27.768861	15.392415	544.655212		.447995
M20	201694P4_G	G	A.Conservative	1.670451	.99823	5337.5	93.102003	41.531137	556.35749		.447995
M20	208825P7_G	G	A.Conservative	3.405329	.998947	7129.7	13.929751	15.356379	549.926151		.447995
M20	209189P2_G	G	A.Conservative	2.494858	.993093	6277.1	79.494811	42.618233	532.991494		.447995
M20	210090P15_G	NOCALL	D.Low Probability	.980522	.714257	5515.6	24.729295	4.386543	592.424179		1.336573
M21	201322P9_G	G	A.Conservative	4.18171	.988411	6445.3	24.275006	9.928288	467.907884		.541238
M21	201694P4_G	G	A.Conservative	2.609738	.995711	5337.5	101.824878	33.967066	495.943513		.541238
M21	208825P7_G	G	A.Conservative	2.950996	.998279	7129.7	42.234269	21.527299	573.014178		.791814
M21	209189P2_G	G	A.Conservative	4.193709	.994357	6277.1	80.019115	31.711371	454.277836		.541238
M21	210090P15_G	NOCALL	D.Low Probability	1.158929	.524661	5515.6	21.74132	3.301597	572.758446		1.440759
M22	201322P9_G	G	A.Conservative	2.14625	.992176	6445.3	26.652078	12.24431	604.123115		.510919
M22	201694P4_G	G	A.Conservative	1.33336	.996302	5337.5	118.614008	43.66279	601.128746		.510919
M22	208825P7_G	G	A.Conservative	4.133676	.999539	7129.7	12.261737	13.571761	501.519359		.510919
M22	209189P2_G	G	A.Conservative	2.14683	.996017	6277.1	97.866799	43.462801	587.800122		.510919
M22	210090P15_G	NOCALL	D.Low Probability	1.136885	.992141	5515.6	101.942756	18.728342	624.52462		1.21597
M23	201322P9_G	G	A.Conservative	4.617949	.996024	6445.3	37.348672	19.689391	518.29302		.514512
M23	201694P4_G	G	A.Conservative	3.120733	.996104	5337.5	89.998183	38.400483	498.28933		.514512
M23	208825P7_G	G	A.Conservative	5.98171	.99876	7129.7	21.461993	14.57885	453.276249		.514512
M23	209189P2_G	G	A.Conservative	4.595977	.995913	6277.1	64.219102	32.775377	506.811258		.514512
M23	210090P15_G	NOCALL	D.Low Probability	2.724731	0	5515.6	4.060307	.515108	520.308978		1.436646
M24	201322P9_G	G	C.Aggressive	2.664646	.996727	6445.3	27.250968	6.386575	514.006115		1.216435
M24	201694P4_G	NOCALL	D.Low Probability	2.193979	.951181	5337.5	31.184861	5.724788	472.05219		1.216435
M24	208825P7_G	NOCALL	I.Bad Spectrum	0	0	0	0	0	0		0
M24	209189P2_G	G	C.Aggressive	2.853192	.991132	6277.1	26.956852	6.09114	530.679775		1.216435
M24	210090P15_G	NOCALL	D.Low Probability	2.172413	.231072	5515.6	7.76819	1.483911	462.378793		1.216435
N01	201322P9_G	G	A.Conservative	-.379798	.993664	6445.3	32.730497	17.751724	593.183012		.454338
N01	201694P4_G	G	A.Conservative	-.847728	.999156	5337.5	85.929182	37.473913	594.80943		.454338
N01	208825P7_G	G	A.Conservative	.345081	.997935	7129.7	19.839592	15.786142	617.283181		.454338
N01	209189P2_G	G	A.Conservative	-.380291	.997192	6277.1	76.632249	40.192132	574.940421		.454338
N01	210090P15_G	NOCALL	D.Low Probability	-1.247831	.995463	5515.6	35.873551	7.01545	643.235411		1.294016
N02	201322P9_G	G	A.Conservative	4.576692	.995506	6445.3	28.634867	19.084944	488.73745		.454495
N02	201694P4_G	G	A.Conservative	2.273974	.873977	5337.5	16.542833	8.849002	484.856625		.454495
N02	208825P7_G	G	A.Conservative	5.057288	.996809	7129.7	18.150013	14.78611	501.57359		.454495
N02	209189P2_G	G	A.Conservative	2.699047	.920094	6277.1	27.190322	9.252064	558.224863		.750144
N02	210090P15_G	NOCALL	D.Low Probability	1.453121	.076588	5515.6	2.56537	.556338	516.252789		1.091035
N03	201322P9_G	G	A.Conservative	3.948217	.990914	6445.3	31.698161	14.986924	552.698281		.593567
N03	201694P4_G	G	A.Conservative	2.906493	.997154	5337.5	111.611649	42.613462	547.774797		.593567
N03	208825P7_G	G	A.Conservative	5.652354	.999776	7129.7	15.822588	15.442328	550.809106		.593567
N03	209189P2_G	G	A.Conservative	3.947067	.996196	6277.1	104.781517	47.958313	538.828393		.593567
N03	210090P15_G	NOCALL	D.Low Probability	2.298107	.988592	5515.6	66.233596	9.734335	585.45318		1.455641
N04	201322P9_G	G	A.Conservative	4.673921	.993389	6445.3	21.665527	10.137466	510.276311		.514819
N04	201694P4_G	G	A.Conservative	3.343253	.997701	5337.5	101.509394	38.054978	546.933887		.514819
N04	208825P7_G	G	A.Conservative	6.324284	.999141	7129.7	10.583669	15.471131	526.7395		.514819
N04	209189P2_G	G	A.Conservative	4.673469	.994316	6277.1	91.419215	41.344234	496.970627		.514819
N04	210090P15_G	G	A.Conservative	3.510596	.996551	5515.6	66.777163	25.938821	559.130123		.514819
N05	201322P9_G	G	A.Conservative	4.839686	.990815	6445.3	20.405268	13.566434	541.002226		.458258
N05	201694P4_G	G	A.Conservative	3.591712	.996529	5337.5	86.623701	46.992011	543.571007		.458258
N05	208825P7_G	G	A.Conservative	6.881415	.998231	7129.7	10.315078	17.316214	491.398942		.458258
N05	209189P2_G	G	A.Conservative	4.842793	.996236	6277.1	69.467253	44.782363	526.356444		.458258
N05	210090P15_G	NOCALL	D.Low Probability	3.157867	.984319	5515.6	53.124376	8.592811	569.658313		1.414175
N06	201322P9_G	G	A.Conservative	5.188667	.993922	6445.3	29.678871	14.753903	513.362432		.537304
N06	201694P4_G	G	A.Conservative	3.485236	.991295	5337.5	118.62286	47.31418	514.232978		.537304
N06	208825P7_G	G	A.Conservative	6.719623	.998727	7129.7	14.302758	16.388798	481.283344		.537304
N06	209189P2_G	G	A.Conservative	5.190102	.99704	6277.1	97.444348	46.849023	499.463801		.537304
N06	210090P15_G	NOCALL	D.Low Probability	3.527805	.988169	5515.6	69.842516	10.890179	549.14182		1.241466
N07	201322P9_G	G	A.Conservative	2.676403	.900281	6445.3	27.256521	9.045448	469.703157		.751236
N07	201694P4_G	G	A.Conservative	2.623219	.997633	5337.5	49.425293	20.236858	434.903367		.4897
N07	208825P7_G	G	A.Conservative	5.939934	.88988	7129.7	5.404029	8.932297	464.168387		.4897
N07	209189P2_G	G	A.Conservative	3.875757	.996947	6277.1	38.572041	18.844093	450.869899		.4897
N07	210090P15_G	NOCALL	D.Low Probability	1.224958	.524375	5515.6	21.750053	3.278074	497.853084		1.287792
N08	201322P9_G	G	A.Conservative	2.549746	.99265	6445.3	26.170001	12.268021	581.136778		.476995
N08	201694P4_G	G	A.Conservative	1.707663	.995419	5337.5	114.580594	43.485509	558.867252		.476995
N08	208825P7_G	G	A.Conservative	3.103038	.996111	7129.7	11.506391	13.81217	522.920827		.476995
N08	209189P2_G	G	A.Conservative	2.547549	.994408	6277.1	86.594717	39.286642	565.960926		.476995
N08	210090P15_G	NOCALL	D.Low Probability	1.089324	.986363	5515.6	63.67307	12.919764	613.825693		1.040196
N09	201322P9_G	G	A.Conservative	3.849902	.99092	6445.3	17.041497	10.916023	559.566782		.448071
N09	201694P4_G	G	A.Conservative	2.593816	.997965	5337.5	80.477432	42.280986	558.303234		.448071
N09	208825P7_G	G	A.Conservative	4.936153	.894812	7129.7	7.028816	8.984783	572.883775		.448071
N09	209189P2_G	G	A.Conservative	3.851786	.995873	6277.1	72.944654	45.331317	543.795439		.448071
N09	210090P15_G	G	A.Conservative	2.621355	.997562	5515.6	41.246744	22.368375	571.197339		.448071
N10	201322P9_G	G	A.Conservative	7.745608	.991952	6445.3	28.285181	14.326196	429.157967		.510185
N10	201694P4_G	G	A.Conservative	5.949957	.995586	5337.5	123.379329	50.80534	423.249367		.510185
N10	208825P7_G	G	A.Conservative	9.010337	.996241	7129.7	24.173621	10.456029	411.987453		.748827
N10	209189P2_G	G	A.Conservative	7.742769	.995693	6277.1	90.607916	44.451457	417.027388		.510185
N10	210090P15_G	NOCALL	D.Low Probability	4.865809	.984048	5515.6	98.065401	27.063885	479.029218		1.360388
N11	201322P9_G	G	A.Conservative	6.870969	.991223	6445.3	21.198643	12.739859	472.287994		.477839
N11	201694P4_G	G	A.Conservative	5.259188	.994625	5337.5	72.929915	35.489719	448.069211		.477839
N11	208825P7_G	G	B.Moderate	9.179056	.886518	7129.7	10.368768	7.112091	452.829388		.477839
N11	209189P2_G	G	A.Conservative	6.871291	.997719	6277.1	58.415617	33.999961	470.452017		.477839
N11	210090P15_G	G	A.Conservative	5.337239	.989363	5515.6	23.616548	11.889925	465.899358		.477839
N12	201322P9_G	G	A.Conservative	6.648724	.993585	6445.3	19.982055	11.971495	482.98764		.431757
N12	201694P4_G	G	A.Conservative	5.310778	.996535	5337.5	73.259807	35.355023	493.043981		.431757
N12	208825P7_G	G	A.Conservative	8.288694	.998599	7129.7	11.973983	14.737877	484.209703		.431757
N12	209189P2_G	G	A.Conservative	6.653412	.995412	6277.1	60.84607	35.264635	469.537137		.431757
N12	210090P15_G	NOCALL	D.Low Probability	3.906739	.10002	5515.6	4.220395	.746004	521.477599		1.0739
N13	201322P9_G	G	A.Conservative	3.929802	.996505	6445.3	14.899105	14.197956	491.457222		.415574
N13	201694P4_G	G	A.Conservative	2.671578	.997501	5337.5	61.122489	46.846734	472.61387		.415574
N13	208825P7_G	G	A.Conservative	5.090817	.995639	7129.7	9.479829	10.259022	409.638021		.415574
N13	209189P2_G	G	A.Conservative	3.93464	.994421	6277.1	43.297536	39.964073	482.144379		.415574
N13	210090P15_G	NOCALL	D.Low Probability	1.847587	.240976	5515.6	9.142696	1.638998	521.232785		1.230661
N14	201322P9_G	G	A.Conservative	3.593553	.839033	6445.3	10.269976	8.425533	555.557247		.341916
N14	201694P4_G	G	A.Conservative	2.322222	.996935	5337.5	36.546914	23.960642	533.018301		.341916
N14	208825P7_G	G	A.Conservative	2.662132	.998617	7129.7	16.739556	14.164637	552.070074		.614209
N14	209189P2_G	G	A.Conservative	3.601802	.996895	6277.1	24.13302	19.135923	541.720182		.341916
N14	210090P15_G	NOCALL	D.Low Probability	1.733869	.639285	5515.6	20.463957	4.023002	530.86348		1.129347
N15	201322P9_G	G	A.Conservative	4.444987	.993964	6445.3	25.593108	14.395113	536.156221		.4754
N15	201694P4_G	G	A.Conservative	3.0545	.99456	5337.5	99.095705	45.057131	523.567322		.4754
N15	208825P7_G	G	A.Conservative	5.811216	.998386	7129.7	15.259619	17.266062	558.455251		.4754
N15	209189P2_G	G	A.Conservative	4.443806	.993424	6277.1	94.85388	51.640183	521.159018		.4754
N15	210090P15_G	NOCALL	D.Low Probability	2.782133	.99273	5515.6	57.387384	10.544777	580.958048		1.294666
N16	201322P9_G	G	A.Conservative	5.676115	.994541	6445.3	28.912838	17.514619	492.640577		.491405
N16	201694P4_G	G	A.Conservative	4.183971	.995417	5337.5	95.991167	47.745209	482.045063		.491405
N16	208825P7_G	G	A.Conservative	5.997675	.996848	7129.7	16.448805	12.528729	534.630941		.491405
N16	209189P2_G	G	A.Conservative	5.683743	.996226	6277.1	82.041286	48.218086	481.386368		.491405
N16	210090P15_G	NOCALL	D.Low Probability	3.961914	.627335	5515.6	29.553801	3.913779	510.602305		1.373127
N17	201322P9_G	G	A.Conservative	7.401286	.992383	6445.3	23.535882	12.538341	433.990006		.488174
N17	201694P4_G	G	A.Conservative	5.537085	.997436	5337.5	83.875551	35.830916	458.436881		.488174
N17	208825P7_G	G	A.Conservative	8.329037	.99809	7129.7	13.381935	10.799212	447.536498		.488174
N17	209189P2_G	G	A.Conservative	7.398283	.995426	6277.1	63.223879	32.569774	430.410516		.488174
N17	210090P15_G	NOCALL	D.Low Probability	4.050773	0	5515.6	0	0	500.266957		1.006554
N18	201322P9_G	G	A.Conservative	3.185182	.99513	6445.3	24.309803	11.415062	591.046604		.463337
N18	201694P4_G	G	A.Conservative	2.016352	.993842	5337.5	81.17457	30.708006	617.951331		.463337
N18	208825P7_G	G	A.Conservative	4.305419	.996599	7129.7	11.573715	12.190801	597.367799		.463337
N18	209189P2_G	G	A.Conservative	3.185488	.996303	6277.1	71.370308	32.415988	575.557909		.463337
N18	210090P15_G	NOCALL	D.Low Probability	1.681828	.983022	5515.6	31.118794	6.17557	620.041113		1.11714
N19	201322P9_G	G	A.Conservative	4.197961	.818512	6445.3	17.325135	8.24635	456.195434		.500124
N19	201694P4_G	G	A.Conservative	2.708137	.996304	5337.5	59.909926	23.275731	469.262285		.500124
N19	208825P7_G	G	A.Conservative	5.703833	.998666	7129.7	10.938291	11.28532	476.198358		.500124
N19	209189P2_G	G	A.Conservative	4.200212	.995618	6277.1	45.689214	21.076705	456.378467		.500124
N19	210090P15_G	NOCALL	D.Low Probability	1.874453	.192129	5515.6	6.607645	1.318003	546.571026		1.212002
N20	201322P9_G	G	A.Conservative	3.141481	.996446	6445.3	32.036243	21.812799	606.620152		.441737
N20	201694P4_G	G	A.Conservative	2.179759	.99785	5337.5	105.150233	58.85428	615.190506		.441737
N20	208825P7_G	G	A.Conservative	3.776725	.997553	7129.7	19.128521	14.739443	544.506524		.441737
N20	209189P2_G	G	A.Conservative	3.145837	.995708	6277.1	84.32452	55.723886	592.93177		.441737
N20	210090P15_G	NOCALL	D.Low Probability	2.513251	.942995	5515.6	28.931582	5.779951	572.924344		1.198721
N21	201322P9_G	G	A.Conservative	5.791504	.99104	6445.3	14.436923	10.674681	571.376018		.410537
N21	201694P4_G	G	A.Conservative	4.46357	.997732	5337.5	50.49112	30.002937	532.336104		.410537
N21	208825P7_G	G	A.Conservative	6.98269	.996599	7129.7	6.788871	10.479639	568.044842		.410537
N21	209189P2_G	G	A.Conservative	5.791676	.99698	6277.1	44.442573	31.791181	561.451842		.410537
N21	210090P15_G	NOCALL	D.Low Probability	3.387961	.076807	5515.6	3.445937	.612328	567.836105		1.28349
N22	201322P9_G	G	A.Conservative	5.326349	.993726	6445.3	29.641802	17.247247	537.406204		.471987
N22	201694P4_G	G	A.Conservative	3.653489	.992571	5337.5	118.535522	56.389785	513.900088		.471987
N22	208825P7_G	G	A.Conservative	7.12454	.99881	7129.7	14.766507	14.05048	481.433746		.471987
N22	209189P2_G	G	A.Conservative	5.322709	.995991	6277.1	94.098387	53.090513	529.097612		.471987
N22	210090P15_G	G	A.Conservative	3.159653	.985221	5515.6	54.792631	15.548781	561.962033		.885654
N23	201322P9_G	G	A.Conservative	5.705244	.996013	6445.3	29.808568	18.840485	489.086352		.463816
N23	201694P4_G	G	A.Conservative	4.052726	.995822	5337.5	75.402112	38.980409	487.879581		.463816
N23	208825P7_G	G	A.Conservative	6.905051	.997651	7129.7	19.420444	17.930065	523.451402		.463816
N23	209189P2_G	G	A.Conservative	5.702324	.996264	6277.1	49.162571	30.130718	471.606177		.463816
N23	210090P15_G	NOCALL	D.Low Probability	3.517019	.984554	5515.6	43.525163	7.612931	528.284909		1.306799
N24	201322P9_G	G	C.Aggressive	1.786242	.849966	6445.3	16.745935	5.119625	708.036246		.977855
N24	201694P4_G	NOCALL	D.Low Probability	.998264	.189913	5337.5	5.093081	1.234677	590.15808		.977855
N24	208825P7_G	NOCALL	I.Bad Spectrum	0	0	0	0	0	0		0
N24	209189P2_G	G	C.Aggressive	1.821729	.941283	6277.1	19.303365	5.699953	651.257143		.977855
N24	210090P15_G	NOCALL	I.Bad Spectrum	0	0	0	0	0	0		0
O01	201322P9_G	G	A.Conservative	1.889561	.997057	6445.3	17.938693	12.027701	533.345287		.457536
O01	201694P4_G	G	A.Conservative	.514217	.995076	5337.5	50.993392	27.802093	509.640424		.457536
O01	208825P7_G	G	A.Conservative	3.115777	.997732	7129.7	10.288564	15.146415	477.64347		.457536
O01	209189P2_G	G	A.Conservative	1.900689	.995655	6277.1	42.050253	27.325748	521.186892		.457536
O01	210090P15_G	NOCALL	D.Low Probability	-.400204	.985449	5515.6	30.969207	7.562157	555.034129		1.022432
O02	201322P9_G	G	A.Conservative	4.496839	.99744	6445.3	36.937446	15.940114	480.204058		.470814
O02	201694P4_G	G	A.Conservative	2.587907	.996089	5337.5	32.393648	11.137889	493.659434		.470814
O02	208825P7_G	G	A.Conservative	5.279056	.998128	7129.7	25.582525	18.98677	540.694002		.470814
O02	209189P2_G	G	A.Conservative	4.005829	.868433	6277.1	21.01131	8.754675	528.373988		.470814
O02	210090P15_G	NOCALL	D.Low Probability	1.939761	.296775	5515.6	8.645037	1.892472	537.443627		1.212117
O03	201322P9_G	G	A.Conservative	4.17469	.991469	6445.3	23.528045	14.090956	533.228507		.435713
O03	201694P4_G	G	A.Conservative	2.704997	.998033	5337.5	76.338888	35.895545	540.477208		.435713
O03	208825P7_G	G	A.Conservative	5.672802	.998293	7129.7	11.949816	12.159796	549.122873		.435713
O03	209189P2_G	G	A.Conservative	4.176573	.997104	6277.1	68.999356	39.846496	519.586176		.435713
O03	210090P15_G	NOCALL	D.Low Probability	2.051642	.295571	5515.6	8.406302	1.901122	605.124203		.970056
O04	201322P9_G	G	A.Conservative	4.622477	.995368	6445.3	47.672831	15.404096	539.140227		.747225
O04	201694P4_G	G	A.Conservative	4.322515	.996299	5337.5	96.028297	30.315788	459.857853		.50558
O04	208825P7_G	G	A.Conservative	8.142828	.998097	7129.7	12.258423	10.476259	462.951074		.50558
O04	209189P2_G	G	A.Conservative	6.133091	.996121	6277.1	75.890587	28.524247	471.591226		.50558
O04	210090P15_G	NOCALL	D.Low Probability	2.786947	.987911	5515.6	59.112784	10.725433	578.372495		1.158219
O05	201322P9_G	G	A.Conservative	5.659727	.99197	6445.3	26.4214	14.327894	534.55419		.48477
O05	201694P4_G	G	A.Conservative	4.180273	.996304	5337.5	77.358554	34.65985	537.898205		.48477
O05	208825P7_G	G	A.Conservative	6.856747	.998789	7129.7	14.511684	16.432351	514.607979		.48477
O05	209189P2_G	G	A.Conservative	5.648464	.995236	6277.1	69.958017	36.829109	515.094685		.48477
O05	210090P15_G	NOCALL	D.Low Probability	4.154497	.258697	5515.6	12.830405	1.696153	557.602818		1.245786
O06	201322P9_G	G	A.Conservative	6.182422	.991489	6445.3	22.271918	12.690616	540.094802		.503277
O06	201694P4_G	G	A.Conservative	4.437162	.99486	5337.5	82.757063	38.438465	496.603192		.503277
O06	208825P7_G	G	A.Conservative	7.673053	.997924	7129.7	14.271944	13.523005	509.375636		.503277
O06	209189P2_G	G	A.Conservative	6.187926	.996097	6277.1	73.349661	40.514129	526.234964		.503277
O06	210090P15_G	NOCALL	D.Low Probability	3.896491	.277899	5515.6	13.2832	1.809658	535.88931		1.417023
O07	201322P9_G	G	A.Conservative	3.560041	.971704	6445.3	14.453722	9.775789	477.927506		.422621
O07	201694P4_G	G	A.Conservative	2.391304	.995598	5337.5	63.281214	34.906545	469.173382		.422621
O07	208825P7_G	G	A.Conservative	5.599671	.994204	7129.7	9.968092	10.526861	384.731243		.422621
O07	209189P2_G	G	A.Conservative	3.571656	.996144	6277.1	41.2668	27.052176	464.354896		.422621
O07	210090P15_G	NOCALL	D.Low Probability	.634138	.38918	5515.6	13.572069	2.477097	557.30195		1.231715
O08	201322P9_G	G	A.Conservative	5.653913	.851714	6445.3	15.226723	8.584743	437.945586		.451169
O08	201694P4_G	G	A.Conservative	3.770119	.997505	5337.5	73.390882	33.241353	452.067095		.451169
O08	208825P7_G	G	A.Conservative	7.397203	.998307	7129.7	7.517063	11.457059	500.339288		.451169
O08	209189P2_G	G	A.Conservative	5.662252	.995653	6277.1	53.944209	29.409706	427.827907		.451169
O08	210090P15_G	NOCALL	D.Low Probability	3.026959	.982943	5515.6	63.186102	12.456963	512.06619		1.152634
O09	201322P9_G	G	A.Conservative	5.751651	.987019	6445.3	23.557208	12.591904	511.911195		.472417
O09	201694P4_G	G	A.Conservative	4.292483	.996321	5337.5	81.651278	35.522255	468.573445		.472417
O09	208825P7_G	G	A.Conservative	6.961588	.997221	7129.7	12.080713	13.146848	505.391025		.472417
O09	209189P2_G	G	A.Conservative	5.758251	.997414	6277.1	71.685838	37.118944	496.819182		.472417
O09	210090P15_G	NOCALL	D.Low Probability	3.344014	0	5515.6	0	0	548.51833		1.137208
O10	201322P9_G	G	A.Conservative	3.54433	.996381	6445.3	27.503407	16.455602	610.328018		.454654
O10	201694P4_G	G	A.Conservative	2.276547	.997366	5337.5	94.663413	46.659106	599.544145		.454654
O10	208825P7_G	G	A.Conservative	3.850724	.992987	7129.7	15.758403	14.599907	577.471277		.454654
O10	209189P2_G	G	A.Conservative	3.548365	.995006	6277.1	84.606047	49.125918	594.516578		.454654
O10	210090P15_G	NOCALL	D.Low Probability	2.210256	.166931	5515.6	4.890418	1.152145	620.398107		1.084478
O11	201322P9_G	G	A.Conservative	5.65469	.990656	6445.3	21.353936	11.449006	514.615877		.484709
O11	201694P4_G	G	A.Conservative	4.271795	.993731	5337.5	92.746934	40.475939	504.209826		.484709
O11	208825P7_G	G	A.Conservative	7.692783	.998565	7129.7	12.534233	15.616169	479.031252		.484709
O11	209189P2_G	G	A.Conservative	5.658717	.995352	6277.1	70.643936	36.693481	501.681856		.484709
O11	210090P15_G	NOCALL	D.Low Probability	3.706737	.981366	5515.6	33.810097	6.488725	551.915261		1.229159
O12	201322P9_G	G	A.Conservative	7.173165	.982667	6445.3	22.335232	11.63571	504.280819		.484012
O12	201694P4_G	G	A.Conservative	5.602629	.997097	5337.5	87.324367	36.829278	489.803492		.484012
O12	208825P7_G	G	A.Conservative	9.122636	.827424	7129.7	19.930345	8.304721	407.417472		.737989
O12	209189P2_G	G	A.Conservative	7.169004	.995314	6277.1	66.83769	33.711127	491.076794		.484012
O12	210090P15_G	NOCALL	D.Low Probability	4.969001	0	5515.6	1.772504	.319029	539.865098		1.254939
O13	201322P9_G	G	A.Conservative	4.885748	.811495	6445.3	17.843705	8.183659	458.452393		.461698
O13	201694P4_G	G	A.Conservative	3.381147	.996597	5337.5	60.978901	22.524845	440.245441		.461698
O13	208825P7_G	G	A.Conservative	6.775652	.999171	7129.7	10.803317	13.997304	475.548439		.461698
O13	209189P2_G	G	A.Conservative	4.900403	.99578	6277.1	50.550258	22.423614	451.638636		.461698
O13	210090P15_G	NOCALL	D.Low Probability	2.27873	.397151	5515.6	13.627725	2.520676	507.414858		1.211281
O14	201322P9_G	G	A.Conservative	5.68	.996292	6445.3	20.498935	11.693842	505.885572		.427365
O14	201694P4_G	G	A.Conservative	4.461544	.996005	5337.5	62.390641	28.806549	445.876169		.427365
O14	208825P7_G	G	A.Conservative	7.333937	.998367	7129.7	10.775593	12.523741	449.700577		.427365
O14	209189P2_G	G	A.Conservative	5.686613	.996263	6277.1	50.043678	27.631662	491.895586		.427365
O14	210090P15_G	NOCALL	D.Low Probability	3.598733	.983461	5515.6	58.446041	10.0504	554.778193		1.092572
O15	201322P9_G	G	A.Conservative	5.409677	.995088	6445.3	30.250595	10.251196	479.53531		.731389
O15	201694P4_G	G	A.Conservative	5.113276	.995068	5337.5	79.035903	28.027553	442.665462		.55475
O15	208825P7_G	G	A.Conservative	7.960529	.97095	7129.7	9.336961	9.735193	477.281971		.55475
O15	209189P2_G	G	A.Conservative	6.606049	.991837	6277.1	62.073657	26.241966	443.772507		.55475
O15	210090P15_G	NOCALL	D.Low Probability	3.830523	.979698	5515.6	51.910837	8.958689	488.511553		1.30118
O16	201322P9_G	G	A.Conservative	7.450407	.853597	6445.3	19.364391	8.650937	460.134613		.53127
O16	201694P4_G	G	A.Conservative	5.396251	.995325	5337.5	82.552327	30.28056	459.598871		.53127
O16	208825P7_G	G	A.Conservative	8.454392	.997931	7129.7	9.717016	11.614252	495.04684		.53127
O16	209189P2_G	G	A.Conservative	7.45042	.995837	6277.1	83.269472	36.082594	445.783796		.53127
O16	210090P15_G	G	B.Moderate	5.471841	.836316	5515.6	17.994516	6.809366	473.238171		.53127
O17	201322P9_G	G	A.Conservative	6.398169	.988714	6445.3	29.219367	12.245704	508.144218		.732943
O17	201694P4_G	G	A.Conservative	5.592419	.997991	5337.5	42.751555	21.083571	534.479215		.467167
O17	208825P7_G	G	A.Conservative	8.142663	.997453	7129.7	7.672651	12.768296	511.071973		.467167
O17	209189P2_G	G	A.Conservative	6.574481	.997169	6277.1	35.214203	20.960104	537.372681		.467167
O17	210090P15_G	NOCALL	D.Low Probability	4.617277	.270147	5515.6	9.23358	1.765428	553.825323		1.249994
O18	201322P9_G	G	A.Conservative	3.453427	.991861	6445.3	19.473138	11.168214	622.932968		.498674
O18	201694P4_G	G	A.Conservative	1.990482	.993936	5337.5	95.695442	44.817875	631.829562		.498674
O18	208825P7_G	G	A.Conservative	4.82372	.99712	7129.7	9.68676	13.188443	611.962139		.498674
O18	209189P2_G	G	A.Conservative	3.455898	.996207	6277.1	71.904166	39.976705	608.048418		.498674
O18	210090P15_G	NOCALL	D.Low Probability	2.395503	.988554	5515.6	59.533665	10.302792	592.750549		1.273374
O19	201322P9_G	G	A.Conservative	3.270662	.990717	6445.3	30.800014	16.21452	542.165477		.464836
O19	201694P4_G	G	A.Conservative	2.208271	.994181	5337.5	97.45196	40.913338	525.356754		.464836
O19	208825P7_G	G	A.Conservative	4.69528	.994838	7129.7	14.87776	15.114008	556.674158		.464836
O19	209189P2_G	G	A.Conservative	3.273032	.995193	6277.1	89.481687	45.511547	529.419858		.464836
O19	210090P15_G	G	A.Conservative	2.113406	.988237	5515.6	41.992907	10.449683	536.412523		.747514
O20	201322P9_G	G	A.Conservative	5.822689	.991538	6445.3	26.542301	13.416913	471.649758		.514218
O20	201694P4_G	G	A.Conservative	4.530017	.997018	5337.5	97.119229	39.784213	467.522597		.514218
O20	208825P7_G	G	A.Conservative	7.720311	.998296	7129.7	16.728562	10.200072	450.193169		.514218
O20	209189P2_G	G	A.Conservative	5.827162	.997533	6277.1	73.72783	36.090405	459.505058		.514218
O20	210090P15_G	NOCALL	D.Low Probability	3.423103	.984212	5515.6	56.40676	8.903562	521.486257		1.290088
O21	201322P9_G	G	A.Conservative	5.155689	.997185	6445.3	11.568137	10.571925	599.394695		.386477
O21	201694P4_G	G	A.Conservative	4.259725	.997762	5337.5	31.775685	23.104323	597.834958		.386477
O21	208825P7_G	G	A.Conservative	5.151631	.862699	7129.7	6.669961	8.664666	561.830478		.386477
O21	209189P2_G	G	A.Conservative	5.154225	.995761	6277.1	27.117777	23.959335	585.298035		.386477
O21	210090P15_G	NOCALL	D.Low Probability	3.946059	.193339	5515.6	5.374599	1.312307	561.851263		.828771
O22	201322P9_G	G	A.Conservative	4.183793	.996734	6445.3	31.188151	17.126109	579.950184		.45244
O22	201694P4_G	G	A.Conservative	2.652971	.991751	5337.5	109.840052	49.250344	570.071344		.45244
O22	208825P7_G	G	A.Conservative	5.502062	.99719	7129.7	17.76701	16.900874	543.990701		.45244
O22	209189P2_G	G	A.Conservative	4.187499	.996084	6277.1	87.36171	46.499585	563.578848		.45244
O22	210090P15_G	NOCALL	D.Low Probability	2.67499	.987829	5515.6	68.654026	13.719282	602.193182		1.343777
O23	201322P9_G	G	A.Conservative	5.418743	.997567	6445.3	37.842928	24.426253	607.653942		.457564
O23	201694P4_G	G	A.Conservative	3.599626	.997755	5337.5	74.901941	39.381212	621.341244		.457564
O23	208825P7_G	G	A.Conservative	6.376824	.998536	7129.7	21.705777	22.098336	594.850556		.457564
O23	209189P2_G	G	A.Conservative	5.319458	.997511	6277.1	48.267377	30.199307	596.113474		.457564
O23	210090P15_G	NOCALL	D.Low Probability	3.10672	.071333	5515.6	2.789364	.556104	623.356691		1.248791
O24	201322P9_G	G	C.Aggressive	1.808375	.99459	6445.3	19.759913	6.440912	711.313971		1.135214
O24	201694P4_G	NOCALL	D.Low Probability	1.026142	.414032	5337.5	10.173887	2.614786	593.377262		1.135214
O24	208825P7_G	NOCALL	I.Bad Spectrum	0	0	0	0	0	0		0
O24	209189P2_G	G	B.Moderate	1.785889	.86035	6277.1	22.024728	6.933804	721.030591		1.135214
O24	210090P15_G	NOCALL	I.Bad Spectrum	0	0	0	0	0	0		0
P01	201322P9_G	G	A.Conservative	-2.546989	.996334	6445.3	17.352725	10.351478	665.893809		.564161
P01	201694P4_G	G	A.Conservative	-.068843	.885302	5337.5	13.678233	8.926077	459.295886		.439985
P01	208825P7_G	G	A.Conservative	-2.87466	.998302	7129.7	15.301622	14.784769	647.287821		.564161
P01	209189P2_G	G	A.Conservative	-2.543796	.995322	6277.1	39.658971	22.904623	651.254041		.564161
P01	210090P15_G	NOCALL	D.Low Probability	-2.19416	.500737	5515.6	9.154405	3.098596	563.948083		.961748
P02	201322P9_G	G	A.Conservative	2.158183	.997257	6445.3	31.601228	20.976643	514.908771		.461814
P02	201694P4_G	G	A.Conservative	.634614	.993945	5337.5	19.139234	10.471611	527.443651		.461814
P02	208825P7_G	G	A.Conservative	2.180534	.998232	7129.7	21.637032	16.222089	561.663491		.461814
P02	209189P2_G	G	A.Conservative	1.9529	.995647	6277.1	17.337614	11.174424	536.222061		.461814
P02	210090P15_G	NOCALL	D.Low Probability	-1.043497	.126054	5515.6	3.757233	.866259	577.171358		.969092
P03	201322P9_G	G	A.Conservative	-.498569	.993117	6445.3	19.47415	14.366414	755.986111		.400687
P03	201694P4_G	G	A.Conservative	-.931527	.9968	5337.5	66.286999	39.436604	604.015612		.400687
P03	208825P7_G	G	A.Conservative	.012263	.998204	7129.7	10.873783	13.302465	675.258929		.400687
P03	209189P2_G	G	A.Conservative	-.502165	.998887	6277.1	64.790333	46.258666	738.29882		.400687
P03	210090P15_G	NOCALL	D.Low Probability	-.129634	.91374	5515.6	25.23659	5.594519	610.32351		1.099195
P04	201322P9_G	G	A.Conservative	-.730015	.993594	6445.3	11.295663	12.753173	732.238978		.314913
P04	201694P4_G	G	A.Conservative	-1.437174	.992088	5337.5	36.129917	33.871827	645.979126		.314913
P04	208825P7_G	G	A.Conservative	.272862	.973838	7129.7	4.739174	9.777687	673.510781		.314913
P04	209189P2_G	G	A.Conservative	-.732685	.99708	6277.1	40.534929	44.48992	724.491938		.314913
P04	210090P15_G	NOCALL	D.Low Probability	-.628519	0	5515.6	.06064	.035782	608.507012		.503629
P05	201322P9_G	G	A.Conservative	1.10347	.995203	6445.3	75.49403	26.742125	720.002975		.741461
P05	201694P4_G	G	A.Conservative	1.229259	.996268	5337.5	60.053127	25.124237	560.608456		.46613
P05	208825P7_G	G	A.Conservative	2.92023	.926394	7129.7	6.629723	9.284957	452.404055		.46613
P05	209189P2_G	G	A.Conservative	2.065731	.996284	6277.1	46.616774	23.564648	570.577691		.46613
P05	210090P15_G	NOCALL	D.Low Probability	.540373	.759114	5515.6	21.481232	4.627308	672.22667		1.245109
P06	201322P9_G	G	A.Conservative	2.913379	.996393	6445.3	22.032216	11.688021	675.826664		.472114
P06	201694P4_G	G	A.Conservative	1.861626	.997479	5337.5	52.744841	22.800113	621.568796		.472114
P06	208825P7_G	G	A.Conservative	3.594898	.996832	7129.7	12.682617	15.014985	643.417199		.472114
P06	209189P2_G	G	A.Conservative	2.917038	.997176	6277.1	51.979005	26.720357	657.7892		.472114
P06	210090P15_G	NOCALL	D.Low Probability	1.877413	.991606	5515.6	41.636764	9.747022	646.635917		1.206177
P07	201322P9_G	G	A.Conservative	.57896	.994597	6445.3	30.508632	10.643549	540.39778		.697362
P07	201694P4_G	G	A.Conservative	1.024778	.997535	5337.5	31.758721	12.680442	530.049789		.512893
P07	208825P7_G	G	A.Conservative	1.000593	.878608	7129.7	7.078054	8.816918	509.86782		.512893
P07	209189P2_G	G	A.Conservative	1.466529	.998074	6277.1	28.055569	13.820678	544.979136		.512893
P07	210090P15_G	NOCALL	D.Low Probability	-.816435	.413109	5515.6	12.599164	2.619336	543.210431		1.06129
P08	201322P9_G	G	A.Conservative	2.367859	.994332	6445.3	28.105444	15.112329	634.854353		.524604
P08	201694P4_G	G	A.Conservative	1.618964	.993799	5337.5	89.622105	38.775178	544.745213		.524604
P08	208825P7_G	G	A.Conservative	3.101623	.998095	7129.7	17.768563	19.557947	646.267406		.524604
P08	209189P2_G	G	A.Conservative	2.367878	.997578	6277.1	80.119675	41.677303	617.32584		.524604
P08	210090P15_G	NOCALL	D.Low Probability	1.230028	.996664	5515.6	80.752687	14.186477	610.544986		1.26884
P09	201322P9_G	G	A.Conservative	2.239545	.997896	6445.3	22.696861	16.908295	763.616739		.488957
P09	201694P4_G	G	A.Conservative	1.778717	.996879	5337.5	32.969645	18.749476	583.7236		.488957
P09	208825P7_G	G	A.Conservative	1.768739	.999035	7129.7	12.94192	16.231626	697.008595		.488957
P09	209189P2_G	G	A.Conservative	2.241969	.997674	6277.1	46.380377	33.229236	740.0889		.488957
P09	210090P15_G	NOCALL	D.Low Probability	2.612279	.988505	5515.6	37.864487	8.018307	531.842045		1.207979
P10	201322P9_G	G	A.Conservative	2.808842	.996704	6445.3	26.929985	13.375414	694.649358		.676879
P10	201694P4_G	G	A.Conservative	2.725223	.991712	5337.5	32.829916	18.321867	599.01815		.500335
P10	208825P7_G	G	A.Conservative	3.49313	.998301	7129.7	14.971066	10.384395	567.200067		.676879
P10	209189P2_G	G	A.Conservative	3.268663	.998258	6277.1	33.770942	22.585176	688.351662		.500335
P10	210090P15_G	NOCALL	D.Low Probability	1.607508	.992132	5515.6	40.33423	10.363079	644.168965		1.157159
P11	201322P9_G	G	A.Conservative	3.578343	.996008	6445.3	13.156354	10.802492	552.048762		.395411
P11	201694P4_G	G	A.Conservative	2.245785	.997094	5337.5	38.485736	25.444752	568.472044		.395411
P11	208825P7_G	G	A.Conservative	4.396818	.997324	7129.7	6.944065	11.850551	492.960807		.395411
P11	209189P2_G	G	A.Conservative	3.594472	.993886	6277.1	38.019968	30.215018	535.073665		.395411
P11	210090P15_G	NOCALL	D.Low Probability	1.966299	.078965	5515.6	2.262385	.581159	587.221261		1.107824
P12	201322P9_G	G	A.Conservative	3.56144	.996116	6445.3	39.586654	19.634791	665.490074		.713296
P12	201694P4_G	G	A.Conservative	3.365139	.995096	5337.5	46.431602	21.521921	581.642082		.527566
P12	208825P7_G	G	A.Conservative	4.883158	.998297	7129.7	7.834577	18.987118	595.533201		.527566
P12	209189P2_G	G	A.Conservative	4.243283	.997059	6277.1	37.48619	21.444286	612.537188		.527566
P12	210090P15_G	G	A.Conservative	2.860305	.996137	5515.6	26.575214	10.744279	654.284527		.713296
P13	201322P9_G	G	A.Conservative	-.048471	.997634	6445.3	14.636085	10.281828	706.074206		.494873
P13	201694P4_G	G	A.Conservative	.016302	.998564	5337.5	27.756322	15.339514	590.656459		.494873
P13	208825P7_G	G	A.Conservative	-.207182	.999004	7129.7	22.339678	15.064323	673.22323		.692589
P13	209189P2_G	G	A.Conservative	-.039342	.999112	6277.1	24.781303	16.804487	685.294008		.494873
P13	210090P15_G	G	B.Moderate	-.539526	.962686	5515.6	19.338825	7.723426	633.546018		.692589
P14	201322P9_G	G	A.Conservative	.079979	.997384	6445.3	18.909886	13.553083	670.702538		.40582
P14	201694P4_G	G	A.Conservative	-.318686	.998531	5337.5	54.735995	31.941936	602.888903		.40582
P14	208825P7_G	G	A.Conservative	.335764	.998089	7129.7	8.63264	13.784072	614.638939		.40582
P14	209189P2_G	G	A.Conservative	.080781	.998518	6277.1	45.685529	31.735873	652.879913		.40582
P14	210090P15_G	G	A.Conservative	.173804	.993834	5515.6	36.973081	10.466661	655.957159		.764328
P15	201322P9_G	G	A.Conservative	.015149	.995812	6445.3	19.042788	13.488652	770.201331		.446536
P15	201694P4_G	G	A.Conservative	-.72169	.996048	5337.5	62.860957	35.869493	656.740888		.446536
P15	208825P7_G	G	A.Conservative	.699143	.809115	7129.7	8.038539	8.120754	646.787055		.446536
P15	209189P2_G	G	A.Conservative	.027611	.996251	6277.1	60.866155	41.735654	756.563517		.446536
P15	210090P15_G	NOCALL	D.Low Probability	.205692	.622629	5515.6	17.276803	3.86034	536.020204		.952961
P16	201322P9_G	G	A.Conservative	-.522537	.995718	6445.3	20.293292	13.715307	829.157647		.492566
P16	201694P4_G	G	A.Conservative	-.802601	.996023	5337.5	41.493815	31.129695	673.198449		.359675
P16	208825P7_G	G	A.Conservative	-.497093	.998573	7129.7	9.043073	12.230317	645.50797		.492566
P16	209189P2_G	G	A.Conservative	-.044204	.996735	6277.1	42.604234	38.098533	767.272185		.359675
P16	210090P15_G	NOCALL	D.Low Probability	-1.132069	.708396	5515.6	11.087039	4.306032	719.66764		.823362
P17	201322P9_G	G	A.Conservative	2.511398	.995193	6445.3	14.617721	10.462108	673.139192		.406443
P17	201694P4_G	G	A.Conservative	1.520272	.997379	5337.5	69.983244	39.711256	604.253733		.406443
P17	208825P7_G	G	A.Conservative	2.842749	.991327	7129.7	7.561525	12.622191	635.177691		.406443
P17	209189P2_G	G	A.Conservative	2.518315	.997589	6277.1	52.038505	35.962643	651.420145		.406443
P17	210090P15_G	NOCALL	D.Low Probability	1.292655	0	5515.6	1.106803	.325278	595.976905		.826376
P18	201322P9_G	G	A.Conservative	2.738714	.994802	6445.3	16.409697	11.29333	688.112346		.472541
P18	201694P4_G	G	A.Conservative	2.02606	.999288	5337.5	62.561242	33.830191	673.084871		.472541
P18	208825P7_G	G	A.Conservative	4.921027	.997551	7129.7	13.19451	12.897157	551.077954		.715383
P18	209189P2_G	G	A.Conservative	2.750394	.996832	6277.1	51.043302	33.889205	679.598257		.472541
P18	210090P15_G	NOCALL	D.Low Probability	2.457481	.431614	5515.6	12.216202	2.676299	666.884026		1.155982
P19	201322P9_G	G	A.Conservative	.808282	.994056	6445.3	22.46124	14.04127	730.80415		.441212
P19	201694P4_G	G	A.Conservative	.25032	.9975	5337.5	76.892374	37.881902	643.618021		.441212
P19	208825P7_G	G	A.Conservative	.969569	.997751	7129.7	12.589513	12.824446	636.680116		.441212
P19	209189P2_G	G	A.Conservative	.818661	.996621	6277.1	59.204061	35.709491	713.514562		.441212
P19	210090P15_G	NOCALL	D.Low Probability	.520918	.364292	5515.6	10.314651	2.264959	655.213363		1.052099
P20	201322P9_G	G	A.Conservative	.072611	.99386	6445.3	15.994989	12.400198	702.133854		.416292
P20	201694P4_G	G	A.Conservative	-.691903	.998247	5337.5	45.193241	28.610685	694.008173		.416292
P20	208825P7_G	G	A.Conservative	.856728	.998617	7129.7	11.13932	15.326048	714.512275		.416292
P20	209189P2_G	G	A.Conservative	.079958	.997642	6277.1	39.752225	29.889047	686.366385		.416292
P20	210090P15_G	NOCALL	D.Low Probability	1.274024	.218022	5515.6	3.656473	1.424513	526.957949		.75603
P21	201322P9_G	G	A.Conservative	1.665198	.889926	6445.3	12.460057	8.915856	626.445956		.438975
P21	201694P4_G	G	A.Conservative	.862644	.994009	5337.5	33.834016	18.930804	505.996109		.438975
P21	208825P7_G	G	A.Conservative	1.966221	.997789	7129.7	7.673204	17.155813	561.360649		.438975
P21	209189P2_G	G	A.Conservative	1.661831	.994116	6277.1	32.989911	22.756073	608.12925		.438975
P21	210090P15_G	NOCALL	D.Low Probability	2.4659	.207883	5515.6	6.987422	1.419186	457.63798		1.154299
P22	201322P9_G	G	A.Conservative	2.289174	.990868	6445.3	25.268081	13.527381	648.078658		.612346
P22	201694P4_G	G	A.Conservative	.512364	.996209	5337.5	22.847939	17.673165	567.029057		.364666
P22	208825P7_G	G	A.Conservative	2.447563	.998098	7129.7	13.62817	16.099404	612.879461		.612346
P22	209189P2_G	G	A.Conservative	1.787495	.998052	6277.1	20.111873	18.945189	607.378235		.364666
P22	210090P15_G	NOCALL	D.Low Probability	1.779693	.648518	5515.6	18.292255	4.013287	588.488988		1.030474
P23	201322P9_G	G	A.Conservative	3.828029	.998635	6445.3	37.320402	23.359354	640.225096		.536946
P23	201694P4_G	G	A.Conservative	2.621198	.996295	5337.5	68.947054	33.635947	635.11719		.536946
P23	208825P7_G	G	A.Conservative	4.724694	.997135	7129.7	24.408291	17.68498	621.120992		.536946
P23	209189P2_G	G	A.Conservative	3.841576	.995153	6277.1	57.925432	34.952887	634.451354		.536946
P23	210090P15_G	NOCALL	D.Low Probability	1.839914	.131411	5515.6	2.341738	.900014	683.857284		.631285
P24	201322P9_G	G	A.Conservative	2.226308	.996697	6445.3	26.391339	10.112433	684.943918		.8925
P24	201694P4_G	NOCALL	I.Bad Spectrum	0	0	0	0	0	0		0
P24	208825P7_G	NOCALL	I.Bad Spectrum	0	0	0	0	0	0		0
P24	209189P2_G	G	A.Conservative	2.012271	.997536	6277.1	28.741062	10.59383	678.556609		.8925
P24	210090P15_G	NOCALL	I.Bad Spectrum	0	0	0	0	0	0		0
