# Supplementary material for: Gene expression-based screening for inhibitors of PDGFR signaling
Source: Genome Biol. 2008 Mar 1;9(3):R47. doi: 10.1186/gb-2008-9-3-r47 (PMC2397499; doi:10.1186/gb-2008-9-3-r47)
Supplement: Additional data file 1 — Primary screen data. [file gb-2008-9-3-r47-S1.zip › Primary_Screen_Data/ScreenData/ScreenLOPAC1/PLATE28043.1_0731.DTL]

Sequenom db=biomass genotype results details	Plate=28043, ExpNo=1	TimeStamp=0731	filename=PLATE28043.1_0731.DTL
well_position	assay_id	genotype_id	Call_Status_LU.description	max_shift	Call.score	Picked_Peaks.mass	Picked_Peaks.height	Picked_Peaks.snr	Picked_Peaks.resolution	Picked_Peaks.integral	Spectra.noise_std_dev
A01	201322P9_G	NOCALL	D.Low Probability	.503622	.741866	6445.3	13.864709	4.515671	572.285913		1.017216
A01	201694P4_G	NOCALL	D.Low Probability	.3466	.988256	5337.5	25.18667	6.638383	502.543483		1.017216
A01	208825P7_G	NOCALL	I.Bad Spectrum	0	0	0	0	0	0		0
A01	209189P2_G	G	A.Conservative	.588967	.968994	6277.1	30.792626	9.713807	588.516299		1.017216
A01	210090P15_G	NOCALL	I.Bad Spectrum	0	0	0	0	0	0		0
A02	201322P9_G	G	A.Conservative	1.991622	.834949	6445.3	21.309712	8.40409	623.065676		.832039
A02	201694P4_G	NOCALL	I.Bad Spectrum	0	0	0	0	0	0		0
A02	208825P7_G	NOCALL	I.Bad Spectrum	0	0	0	0	0	0		0
A02	209189P2_G	G	C.Aggressive	2.140798	.825416	6277.1	13.143223	4.998557	590.317699		.832039
A02	210090P15_G	NOCALL	I.Bad Spectrum	0	0	0	0	0	0		0
A03	201322P9_G	NOCALL	D.Low Probability	1.748173	.716888	6445.3	12.535482	4.359192	602.14778		.968785
A03	201694P4_G	G	A.Conservative	2.334597	.803339	5337.5	27.273448	8.079571	487.561144		.873001
A03	208825P7_G	NOCALL	I.Bad Spectrum	0	0	0	0	0	0		0
A03	209189P2_G	G	A.Conservative	3.199443	.991267	6277.1	16.572965	10.455914	486.958184		.725435
A03	210090P15_G	NOCALL	I.Bad Spectrum	0	0	0	0	0	0		0
A04	201322P9_G	NOCALL	D.Low Probability	2.023273	.79794	6445.3	4.577443	4.851583	721.100304		.366618
A04	201694P4_G	NOCALL	D.Low Probability	1.833562	.443878	5337.5	3.452783	2.756224	652.597199		.366618
A04	208825P7_G	NOCALL	I.Bad Spectrum	0	0	0	0	0	0		0
A04	209189P2_G	NOCALL	D.Low Probability	2.242275	.545347	6277.1	5.543157	3.336575	680.630351		.566019
A04	210090P15_G	NOCALL	I.Bad Spectrum	0	0	0	0	0	0		0
A05	201322P9_G	NOCALL	D.Low Probability	3.22924	.734547	6445.3	14.398416	4.512781	521.37949		.996707
A05	201694P4_G	G	A.Conservative	2.037756	.993102	5337.5	15.932972	10.078517	593.547856		.424123
A05	208825P7_G	NOCALL	I.Bad Spectrum	0	0	0	0	0	0		0
A05	209189P2_G	G	A.Conservative	2.377155	.997416	6277.1	13.392812	10.39037	663.319109		.424123
A05	210090P15_G	NOCALL	D.Low Probability	3.737864	.172463	5515.6	4.449346	1.166827	459.697167		.996707
A06	201322P9_G	G	C.Aggressive	2.914495	.995494	6445.3	17.169855	6.260199	557.984925		1.007757
A06	201694P4_G	G	A.Conservative	3.18166	.998033	5337.5	19.147826	13.675235	572.311078		.393245
A06	208825P7_G	NOCALL	I.Bad Spectrum	0	0	0	0	0	0		0
A06	209189P2_G	G	A.Conservative	3.556676	.991847	6277.1	26.896874	22.721237	572.647865		.393245
A06	210090P15_G	NOCALL	D.Low Probability	2.404994	.398532	5515.6	8.223031	2.489113	521.037991		1.007757
A07	201322P9_G	G	A.Conservative	1.260482	.873969	6445.3	11.170356	8.765901	627.689846		.407417
A07	201694P4_G	G	A.Conservative	1.268588	.800755	5337.5	12.680021	8.041245	618.787561		.407417
A07	208825P7_G	G	A.Conservative	1.927061	.996793	7129.7	6.321069	13.425103	560.398964		.407417
A07	209189P2_G	G	A.Conservative	1.277985	.998399	6277.1	27.900296	21.20402	615.450991		.407417
A07	210090P15_G	G	B.Moderate	1.127739	.895005	5515.6	10.976294	7.205403	636.48304		.407417
A08	201322P9_G	G	C.Aggressive	1.835699	.838879	6445.3	14.739029	5.061084	636.108431		.918307
A08	201694P4_G	NOCALL	D.Low Probability	1.725882	.538418	5337.5	12.207618	3.325401	569.297032		.918307
A08	208825P7_G	NOCALL	I.Bad Spectrum	0	0	0	0	0	0		0
A08	209189P2_G	G	A.Conservative	2.087913	.805542	6277.1	19.67607	8.109338	614.597406		.708983
A08	210090P15_G	NOCALL	D.Low Probability	1.505372	.662323	5515.6	14.331624	4.054356	553.131729		.918307
A09	201322P9_G	G	B.Moderate	2.762476	.966671	6445.3	24.820881	7.764547	573.747815		1.066965
A09	201694P4_G	NOCALL	D.Low Probability	2.690324	.996699	5337.5	29.385034	7.202486	537.172751		1.066965
A09	208825P7_G	G	A.Conservative	2.146798	.966867	7129.7	7.337188	9.702772	551.783935		.656007
A09	209189P2_G	G	A.Conservative	1.458363	.996821	6277.1	10.257125	18.191203	697.223606		.375008
A09	210090P15_G	NOCALL	I.Bad Spectrum	0	0	0	0	0	0		0
A10	201322P9_G	G	C.Aggressive	1.831861	.997257	6445.3	14.445522	6.097437	582.066884		.805193
A10	201694P4_G	G	A.Conservative	1.694382	.829048	5337.5	21.746001	8.363405	568.047698		.727772
A10	208825P7_G	G	A.Conservative	2.66147	.805347	7129.7	7.253308	8.121647	408.061229		.727772
A10	209189P2_G	G	A.Conservative	3.442418	.997163	6277.1	11.231665	15.074313	604.83787		.435288
A10	210090P15_G	NOCALL	I.Bad Spectrum	0	0	0	0	0	0		0
A11	201322P9_G	NOCALL	D.Low Probability	1.680626	.585621	6445.3	8.725314	3.580977	559.968019		.945716
A11	201694P4_G	G	A.Conservative	2.441181	.80742	5337.5	22.086894	8.125127	484.937437		.831228
A11	208825P7_G	NOCALL	I.Bad Spectrum	0	0	0	0	0	0		0
A11	209189P2_G	G	A.Conservative	3.020961	.876562	6277.1	4.953769	8.879669	604.051672		.346392
A11	210090P15_G	NOCALL	I.Bad Spectrum	0	0	0	0	0	0		0
A12	201322P9_G	G	C.Aggressive	1.350638	.829093	6445.3	12.053426	5.002664	588.575668		.935794
A12	201694P4_G	G	B.Moderate	1.409872	.98837	5337.5	24.520052	8.061551	461.613006		.935794
A12	208825P7_G	NOCALL	I.Bad Spectrum	0	0	0	0	0	0		0
A12	209189P2_G	G	A.Conservative	1.816383	.996811	6277.1	13.121898	14.759756	575.371914		.452638
A12	210090P15_G	NOCALL	I.Bad Spectrum	0	0	0	0	0	0		0
A13	201322P9_G	G	A.Conservative	2.804273	.923105	6445.3	14.896636	9.265662	655.415813		.661616
A13	201694P4_G	G	A.Conservative	2.674808	.997337	5337.5	30.662207	14.164159	569.189422		.661616
A13	208825P7_G	G	A.Conservative	2.497719	.818029	7129.7	9.755249	8.223043	572.033882		.926385
A13	209189P2_G	G	A.Conservative	3.070401	.998263	6277.1	16.359991	18.374725	623.290738		.425894
A13	210090P15_G	NOCALL	I.Bad Spectrum	0	0	0	0	0	0		0
A14	201322P9_G	G	A.Conservative	3.159761	.991	6445.3	33.17655	11.407039	509.21329		.835707
A14	201694P4_G	G	A.Conservative	2.002871	.996735	5337.5	19.939852	10.755039	493.938552		.426296
A14	208825P7_G	G	A.Conservative	4.011532	.99884	7129.7	14.33103	12.640795	505.292357		.835707
A14	209189P2_G	G	A.Conservative	2.377179	.996648	6277.1	31.258453	20.406736	531.820443		.426296
A14	210090P15_G	NOCALL	D.Low Probability	2.129362	.071665	5515.6	3.20006	.556789	510.440737		1.092808
A15	201322P9_G	G	A.Conservative	1.44394	.968538	6445.3	22.832998	9.709234	623.886343		.792162
A15	201694P4_G	G	A.Conservative	.701312	.998527	5337.5	56.21189	23.980642	617.486715		.608759
A15	208825P7_G	G	A.Conservative	2.909021	.884394	7129.7	5.546116	8.887099	693.74413		.608759
A15	209189P2_G	G	A.Conservative	1.101761	.996101	6277.1	51.602035	26.942246	637.846853		.608759
A15	210090P15_G	NOCALL	I.Bad Spectrum	0	0	0	0	0	0		0
A16	201322P9_G	NOCALL	D.Low Probability	1.423933	.686829	6445.3	8.309054	4.202574	632.307053		.759169
A16	201694P4_G	G	A.Conservative	1.111378	.940904	5337.5	22.580585	9.473893	494.093775		.674219
A16	208825P7_G	NOCALL	I.Bad Spectrum	0	0	0	0	0	0		0
A16	209189P2_G	G	A.Conservative	.769604	.907939	6277.1	9.152177	9.102019	581.797483		.480719
A16	210090P15_G	NOCALL	I.Bad Spectrum	0	0	0	0	0	0		0
A17	201322P9_G	NOCALL	D.Low Probability	2.513618	.984749	6445.3	14.759231	6.667755	609.098246		.861026
A17	201694P4_G	G	A.Conservative	6.261752	.965348	5337.5	7.908629	9.678815	549.275644		.4177
A17	208825P7_G	NOCALL	I.Bad Spectrum	0	0	0	0	0	0		0
A17	209189P2_G	G	A.Conservative	4.96814	.99629	6277.1	6.611413	11.005079	537.443295		.4177
A17	210090P15_G	NOCALL	I.Bad Spectrum	0	0	0	0	0	0		0
A18	201322P9_G	G	A.Conservative	4.220673	.993813	6445.3	15.616549	10.746476	550.520908		.438759
A18	201694P4_G	G	A.Conservative	3.352824	.995165	5337.5	36.899133	20.582016	514.54181		.438759
A18	208825P7_G	G	A.Conservative	4.906563	.964099	7129.7	8.52825	9.667697	457.171175		.438759
A18	209189P2_G	G	A.Conservative	4.220066	.996503	6277.1	45.647108	30.429433	536.610059		.438759
A18	210090P15_G	NOCALL	I.Bad Spectrum	0	0	0	0	0	0		0
A19	201322P9_G	G	C.Aggressive	3.146537	.869609	6445.3	15.234768	5.246845	508.039698		.958707
A19	201694P4_G	G	A.Conservative	3.260547	.994472	5337.5	19.036667	9.971623	446.324222		.586374
A19	208825P7_G	G	B.Moderate	5.068244	.834447	7129.7	9.370841	6.702982	494.898663		.958707
A19	209189P2_G	G	A.Conservative	1.773375	.947861	6277.1	5.726117	9.526535	473.145619		.348134
A19	210090P15_G	NOCALL	I.Bad Spectrum	0	0	0	0	0	0		0
A20	201322P9_G	G	A.Conservative	2.762361	.992634	6445.3	38.633183	14.15079	603.674502		.938913
A20	201694P4_G	G	A.Conservative	2.995531	.994744	5337.5	24.074492	12.45636	536.443396		.470481
A20	208825P7_G	G	A.Conservative	3.667468	.9579	7129.7	6.741784	9.601343	628.762881		.64128
A20	209189P2_G	G	A.Conservative	3.525484	.994073	6277.1	26.88548	17.443005	531.934233		.470481
A20	210090P15_G	NOCALL	D.Low Probability	2.426369	.250559	5515.6	5.552322	1.630162	563.757322		.938913
A21	201322P9_G	G	A.Conservative	2.261639	.924127	6445.3	15.346481	9.306606	592.73104		.552162
A21	201694P4_G	G	A.Conservative	2.10151	.997034	5337.5	27.024157	18.645253	487.418981		.416927
A21	208825P7_G	G	A.Conservative	3.340383	.98947	7129.7	4.49948	9.90236	577.547937		.416927
A21	209189P2_G	G	A.Conservative	2.371154	.996244	6277.1	32.004137	26.838691	613.496548		.416927
A21	210090P15_G	NOCALL	D.Low Probability	1.116033	.120824	5515.6	1.854121	.869636	508.760662		.631368
A22	201322P9_G	G	B.Moderate	2.863838	.859177	6445.3	19.328897	6.949225	552.804693		.925353
A22	201694P4_G	G	A.Conservative	1.145414	.994005	5337.5	13.566612	10.236452	632.651664		.376292
A22	208825P7_G	G	B.Moderate	2.550674	.86152	7129.7	9.600827	6.973258	419.407408		.925353
A22	209189P2_G	G	A.Conservative	1.380138	.995667	6277.1	19.677887	17.648448	677.58166		.376292
A22	210090P15_G	NOCALL	I.Bad Spectrum	0	0	0	0	0	0		0
A23	201322P9_G	NOCALL	D.Low Probability	1.963583	.501403	6445.3	6.332641	3.077367	520.825928		.674002
A23	201694P4_G	NOCALL	D.Low Probability	2.254127	.162166	5337.5	2.765623	1.084414	501.328205		.674002
A23	208825P7_G	NOCALL	I.Bad Spectrum	0	0	0	0	0	0		0
A23	209189P2_G	NOCALL	D.Low Probability	2.285636	.440134	6277.1	5.775078	2.717521	547.058715		.674002
A23	210090P15_G	NOCALL	I.Bad Spectrum	0	0	0	0	0	0		0
A24	201322P9_G	NOCALL	D.Low Probability	1.28703	.416541	6445.3	5.858435	2.5803	664.474928		.765998
A24	201694P4_G	NOCALL	I.Bad Spectrum	0	0	0	0	0	0		0
A24	208825P7_G	NOCALL	I.Bad Spectrum	0	0	0	0	0	0		0
A24	209189P2_G	NOCALL	D.Low Probability	1.644082	.527195	6277.1	7.60512	3.232972	714.051484		.765998
A24	210090P15_G	NOCALL	I.Bad Spectrum	0	0	0	0	0	0		0
B01	201322P9_G	G	A.Conservative	1.378679	.990506	6445.3	19.343061	10.06872	525.825098		.605966
B01	201694P4_G	G	A.Conservative	2.336124	.950912	5337.5	15.20563	9.558628	445.042759		.398527
B01	208825P7_G	G	A.Conservative	2.970949	.998625	7129.7	8.283596	10.381158	519.610857		.605966
B01	209189P2_G	G	A.Conservative	2.994556	.995997	6277.1	20.922202	15.887622	429.937126		.398527
B01	210090P15_G	NOCALL	I.Bad Spectrum	0	0	0	0	0	0		0
B02	201322P9_G	G	A.Conservative	2.176786	.937201	6445.3	31.088865	9.434269	547.869874		.9703
B02	201694P4_G	NOCALL	D.Low Probability	2.085004	.222408	5337.5	5.8106	1.429192	538.332427		.9703
B02	208825P7_G	G	B.Moderate	2.991698	.999099	7129.7	9.756659	8.018823	540.914153		.9703
B02	209189P2_G	G	B.Moderate	2.324345	.842994	6277.1	23.056062	6.777169	584.417981		.9703
B02	210090P15_G	NOCALL	I.Bad Spectrum	0	0	0	0	0	0		0
B03	201322P9_G	G	A.Conservative	5.58725	.930422	6445.3	25.387069	9.43082	442.090854		.825837
B03	201694P4_G	G	A.Conservative	5.925256	.989872	5337.5	32.186764	13.491047	438.925259		.450269
B03	208825P7_G	NOCALL	D.Low Probability	7.597306	.744049	7129.7	14.650965	4.498949	431.77396		1.159859
B03	209189P2_G	G	A.Conservative	6.94433	.992515	6277.1	35.481159	18.045735	420.872948		.450269
B03	210090P15_G	NOCALL	D.Low Probability	4.828641	.129888	5515.6	4.15662	.965825	457.037901		1.159859
B04	201322P9_G	G	C.Aggressive	5.689886	.990508	6445.3	23.976236	6.302821	497.551305		1.148931
B04	201694P4_G	G	A.Conservative	5.12726	.991884	5337.5	26.0112	10.462382	488.216199		.653775
B04	208825P7_G	NOCALL	I.Bad Spectrum	0	0	0	0	0	0		0
B04	209189P2_G	G	A.Conservative	6.039415	.994682	6277.1	13.42152	10.630473	454.244144		.429093
B04	210090P15_G	NOCALL	I.Bad Spectrum	0	0	0	0	0	0		0
B05	201322P9_G	NOCALL	D.Low Probability	5.510934	.988003	6445.3	23.765995	7.409184	492.226743		1.088551
B05	201694P4_G	G	A.Conservative	5.00789	.975082	5337.5	23.550152	9.836975	486.671408		.448097
B05	208825P7_G	G	C.Aggressive	6.416924	.902864	7129.7	15.218358	5.436874	483.473797		1.088551
B05	209189P2_G	G	A.Conservative	5.909514	.992731	6277.1	42.762578	21.370216	471.025887		.448097
B05	210090P15_G	G	C.Aggressive	4.806947	.971044	5515.6	23.051772	5.938484	488.8949		1.088551
B06	201322P9_G	G	B.Moderate	2.133967	.876859	6445.3	22.019003	7.082059	636.546218		.958161
B06	201694P4_G	G	A.Conservative	3.133513	.997169	5337.5	31.189172	19.557177	621.416488		.393201
B06	208825P7_G	NOCALL	I.Bad Spectrum	0	0	0	0	0	0		0
B06	209189P2_G	G	A.Conservative	3.080382	.997936	6277.1	30.151929	25.34882	669.081391		.393201
B06	210090P15_G	NOCALL	I.Bad Spectrum	0	0	0	0	0	0		0
B07	201322P9_G	NOCALL	D.Low Probability	.667776	.344653	6445.3	5.353427	2.1546	517.650392		.807906
B07	201694P4_G	G	C.Aggressive	.540757	.993274	5337.5	19.797059	6.367026	510.099506		.807906
B07	208825P7_G	NOCALL	I.Bad Spectrum	0	0	0	0	0	0		0
B07	209189P2_G	G	B.Moderate	.728746	.948854	6277.1	19.607886	7.631855	547.585494		.807906
B07	210090P15_G	NOCALL	I.Bad Spectrum	0	0	0	0	0	0		0
B08	201322P9_G	G	C.Aggressive	6.167589	.898213	6445.3	17.67319	5.434822	444.397351		1.063568
B08	201694P4_G	NOCALL	D.Low Probability	4.743998	.714419	5337.5	18.405308	4.345315	472.288722		1.063568
B08	208825P7_G	NOCALL	I.Bad Spectrum	0	0	0	0	0	0		0
B08	209189P2_G	NOCALL	D.Low Probability	5.817074	.990471	6277.1	20.688128	6.120601	491.684939		1.063568
B08	210090P15_G	NOCALL	D.Low Probability	4.881761	.218901	5515.6	5.765295	1.422458	428.578417		1.063568
B09	201322P9_G	NOCALL	D.Low Probability	5.752205	.991013	6445.3	34.234073	8.529572	456.815365		1.172453
B09	201694P4_G	G	A.Conservative	5.690408	.991355	5337.5	26.497312	12.417445	458.045112		.492932
B09	208825P7_G	G	B.Moderate	7.979749	.821958	7129.7	23.070093	6.609513	411.749361		1.172453
B09	209189P2_G	G	A.Conservative	6.896693	.99598	6277.1	39.209826	21.837226	423.165279		.492932
B09	210090P15_G	NOCALL	D.Low Probability	4.889594	0	5515.6	2.229256	.459043	474.121881		1.172453
B10	201322P9_G	G	A.Conservative	6.358493	.897318	6445.3	37.210989	9.08379	458.884297		1.211155
B10	201694P4_G	G	A.Conservative	5.950354	.995136	5337.5	35.722218	10.304603	452.239407		.762788
B10	208825P7_G	G	C.Aggressive	7.628321	.868802	7129.7	18.858131	5.237523	387.537805		1.211155
B10	209189P2_G	G	A.Conservative	7.697723	.996669	6277.1	26.013205	12.29446	438.017432		.523985
B10	210090P15_G	NOCALL	D.Low Probability	5.539824	.182522	5515.6	6.017019	1.235683	439.194347		1.211155
B11	201322P9_G	G	B.Moderate	4.354092	.991328	6445.3	28.774018	8.06033	511.76736		1.117405
B11	201694P4_G	G	A.Conservative	4.104892	.858616	5337.5	23.77978	8.669016	507.947715		.628831
B11	208825P7_G	G	A.Conservative	4.99379	.849376	7129.7	15.555239	8.524476	486.530313		1.005113
B11	209189P2_G	G	A.Conservative	6.943256	.997783	6277.1	30.126533	17.627038	440.32323		.45353
B11	210090P15_G	NOCALL	D.Low Probability	3.917121	.095545	5515.6	2.251377	.679838	460.138922		.811746
B12	201322P9_G	NOCALL	D.Low Probability	2.320097	.755787	6445.3	11.650174	4.593366	613.90732		.861844
B12	201694P4_G	G	C.Aggressive	2.280315	.957934	5337.5	19.096297	5.814861	578.642079		.861844
B12	208825P7_G	NOCALL	I.Bad Spectrum	0	0	0	0	0	0		0
B12	209189P2_G	G	A.Conservative	1.627827	.996591	6277.1	10.29558	10.341036	604.569812		.402878
B12	210090P15_G	NOCALL	I.Bad Spectrum	0	0	0	0	0	0		0
B13	201322P9_G	G	C.Aggressive	.812642	.997672	6445.3	16.076664	6.080639	595.593976		1.002622
B13	201694P4_G	G	A.Conservative	2.300529	.997137	5337.5	13.695788	11.058605	533.074479		.426848
B13	208825P7_G	NOCALL	I.Bad Spectrum	0	0	0	0	0	0		0
B13	209189P2_G	G	A.Conservative	2.253337	.996143	6277.1	16.830416	14.570352	622.97678		.426848
B13	210090P15_G	NOCALL	I.Bad Spectrum	0	0	0	0	0	0		0
B14	201322P9_G	G	A.Conservative	3.266891	.99291	6445.3	14.754633	11.79222	565.418235		.417928
B14	201694P4_G	G	A.Conservative	2.973407	.997139	5337.5	31.7953	20.879555	456.923276		.417928
B14	208825P7_G	G	A.Conservative	4.632359	.848635	7129.7	11.744646	8.513209	553.890837		.791015
B14	209189P2_G	G	A.Conservative	3.273477	.995388	6277.1	42.713106	33.137841	542.251011		.417928
B14	210090P15_G	NOCALL	D.Low Probability	2.48067	.568073	5515.6	15.650005	3.549799	539.607682		1.050428
B15	201322P9_G	G	A.Conservative	4.568597	.869966	6445.3	26.925678	8.844539	494.53987		.716389
B15	201694P4_G	G	A.Conservative	3.860767	.994264	5337.5	46.818725	22.42555	514.826505		.469127
B15	208825P7_G	G	A.Conservative	5.339881	.998942	7129.7	20.67667	11.350488	477.256135		1.01262
B15	209189P2_G	G	A.Conservative	4.36073	.993645	6277.1	44.68051	25.83799	505.394977		.469127
B15	210090P15_G	NOCALL	D.Low Probability	3.302106	.471375	5515.6	15.146577	2.966816	533.210431		1.166628
B16	201322P9_G	G	A.Conservative	6.068317	.99113	6445.3	21.564937	13.604302	531.737568		.456655
B16	201694P4_G	G	A.Conservative	4.934567	.995282	5337.5	76.042108	38.972697	475.065122		.456655
B16	208825P7_G	G	A.Conservative	7.260441	.997417	7129.7	11.571328	13.854074	448.954493		.456655
B16	209189P2_G	G	A.Conservative	6.073548	.996902	6277.1	73.2663	44.783177	513.042826		.456655
B16	210090P15_G	NOCALL	D.Low Probability	3.882184	.300838	5515.6	10.241886	2.043143	512.815798		1.100263
B17	201322P9_G	G	A.Conservative	1.975616	.943031	6445.3	29.607358	9.446466	648.66727		1.024589
B17	201694P4_G	G	A.Conservative	1.539107	.987545	5337.5	16.362464	9.93161	546.424216		.406173
B17	208825P7_G	G	A.Conservative	3.183231	.805603	7129.7	5.542338	8.084022	502.018951		.613466
B17	209189P2_G	G	A.Conservative	1.865206	.994239	6277.1	23.434318	17.387061	519.755875		.406173
B17	210090P15_G	NOCALL	I.Bad Spectrum	0	0	0	0	0	0		0
B18	201322P9_G	G	A.Conservative	2.6541	.976111	6445.3	23.675986	9.807194	547.59273		.885432
B18	201694P4_G	G	A.Conservative	1.812291	.998729	5337.5	31.500444	12.0693	419.377825		.756173
B18	208825P7_G	G	A.Conservative	3.607827	.998077	7129.7	11.216251	11.222601	632.646752		.885432
B18	209189P2_G	G	A.Conservative	1.707875	.818131	6277.1	8.170985	8.248084	538.487825		.41788
B18	210090P15_G	NOCALL	I.Bad Spectrum	0	0	0	0	0	0		0
B19	201322P9_G	G	A.Conservative	.892679	.996914	6445.3	19.181874	10.341643	614.024463		.581387
B19	201694P4_G	G	A.Conservative	2.440722	.94333	5337.5	13.157321	9.479374	577.52214		.378432
B19	208825P7_G	G	A.Conservative	1.234732	.995431	7129.7	10.352793	10.253421	508.302426		.581387
B19	209189P2_G	G	A.Conservative	2.40536	.996429	6277.1	16.434373	15.201905	512.475036		.378432
B19	210090P15_G	NOCALL	I.Bad Spectrum	0	0	0	0	0	0		0
B20	201322P9_G	G	A.Conservative	5.686477	.822621	6445.3	22.270525	8.349167	451.053264		.704836
B20	201694P4_G	G	A.Conservative	5.384148	.995159	5337.5	47.718739	20.256988	433.559339		.503981
B20	208825P7_G	G	A.Conservative	5.489025	.997439	7129.7	31.117175	12.714205	468.231439		1.226707
B20	209189P2_G	G	A.Conservative	6.580513	.996763	6277.1	51.232097	25.829308	419.878422		.503981
B20	210090P15_G	NOCALL	D.Low Probability	3.57031	.34679	5515.6	12.888744	2.231544	495.80588		1.226707
B21	201322P9_G	G	A.Conservative	5.970721	.988947	6445.3	41.108515	11.347051	455.092827		1.028332
B21	201694P4_G	G	A.Conservative	6.88583	.992944	5337.5	34.748699	15.178269	406.357438		.493119
B21	208825P7_G	G	B.Moderate	7.339845	.813909	7129.7	23.291705	6.552663	414.797985		1.147777
B21	209189P2_G	G	A.Conservative	8.411294	.993999	6277.1	41.820772	22.780891	401.073045		.493119
B21	210090P15_G	NOCALL	D.Low Probability	4.986372	.072096	5515.6	2.957202	.596381	456.787242		1.147777
B22	201322P9_G	G	A.Conservative	2.988575	.908225	6445.3	13.528308	9.137045	640.212626		.466646
B22	201694P4_G	G	A.Conservative	2.41412	.99561	5337.5	50.131421	26.978521	597.812683		.466646
B22	208825P7_G	G	A.Conservative	3.967287	.997426	7129.7	5.788774	10.077253	561.412649		.466646
B22	209189P2_G	G	A.Conservative	2.996949	.995984	6277.1	58.29267	38.056854	621.831854		.466646
B22	210090P15_G	NOCALL	D.Low Probability	2.356845	0	5515.6	0	0	591.784686		.988783
B23	201322P9_G	G	A.Conservative	1.914023	.925781	6445.3	15.977323	9.296472	662.362208		.657218
B23	201694P4_G	NOCALL	D.Low Probability	1.805613	.993773	5337.5	17.927693	6.127412	591.346568		.856125
B23	208825P7_G	G	C.Aggressive	2.811956	.991313	7129.7	9.010268	6.054871	392.253197		.856125
B23	209189P2_G	G	A.Conservative	2.003461	.993957	6277.1	22.778548	12.776236	664.291177		.657218
B23	210090P15_G	NOCALL	I.Bad Spectrum	0	0	0	0	0	0		0
B24	201322P9_G	NOCALL	D.Low Probability	5.06199	.543217	6445.3	9.152605	3.341636	462.525822		.870993
B24	201694P4_G	NOCALL	D.Low Probability	5.37472	.489204	5337.5	10.502525	3.019183	438.933639		.870993
B24	208825P7_G	NOCALL	I.Bad Spectrum	0	0	0	0	0	0		0
B24	209189P2_G	G	C.Aggressive	5.433901	.908103	6277.1	15.630597	5.507602	485.033021		.870993
B24	210090P15_G	NOCALL	I.Bad Spectrum	0	0	0	0	0	0		0
C01	201322P9_G	NOCALL	I.Bad Spectrum	0	0	0	0	0	0		0
C01	201694P4_G	NOCALL	I.Bad Spectrum	0	0	0	0	0	0		0
C01	208825P7_G	NOCALL	I.Bad Spectrum	0	0	0	0	0	0		0
C01	209189P2_G	NOCALL	D.Low Probability	.689279	.777482	6277.1	7.519331	4.712822	630.228866		.566423
C01	210090P15_G	NOCALL	I.Bad Spectrum	0	0	0	0	0	0		0
C02	201322P9_G	G	A.Conservative	5.585719	.914742	6445.3	28.059927	9.194831	442.512766		.975371
C02	201694P4_G	NOCALL	D.Low Probability	4.435954	.569598	5337.5	13.14393	3.488991	458.983716		.975371
C02	208825P7_G	NOCALL	D.Low Probability	8.373682	.432163	7129.7	7.125577	2.658418	404.676375		.975371
C02	209189P2_G	G	A.Conservative	5.249097	.841933	6277.1	26.775672	8.498677	476.419579		.975371
C02	210090P15_G	NOCALL	D.Low Probability	4.821329	0	5515.6	.934371	.256657	414.838264		.975371
C03	201322P9_G	G	A.Conservative	5.500305	.871943	6445.3	25.536865	8.837529	477.878577		.94689
C03	201694P4_G	G	A.Conservative	3.649958	.997145	5337.5	21.065587	11.526323	551.521679		.400083
C03	208825P7_G	NOCALL	D.Low Probability	7.300189	.643712	7129.7	11.719234	3.909239	398.329204		1.064974
C03	209189P2_G	G	A.Conservative	4.741016	.998431	6277.1	26.262358	17.202962	503.35568		.400083
C03	210090P15_G	NOCALL	D.Low Probability	4.473336	.160289	5515.6	2.961818	1.107915	472.633344		.747139
C04	201322P9_G	NOCALL	D.Low Probability	5.285233	.689474	6445.3	12.50001	4.22836	499.69472		.799539
C04	201694P4_G	NOCALL	D.Low Probability	4.800773	.77751	5337.5	17.248131	4.717421	520.355177		.799539
C04	208825P7_G	NOCALL	I.Bad Spectrum	0	0	0	0	0	0		0
C04	209189P2_G	G	A.Conservative	4.818305	.996898	6277.1	25.829777	12.397592	507.456245		.484978
C04	210090P15_G	NOCALL	I.Bad Spectrum	0	0	0	0	0	0		0
C05	201322P9_G	G	C.Aggressive	7.730519	.89041	6445.3	19.293777	5.401105	404.181729		1.097854
C05	201694P4_G	NOCALL	D.Low Probability	6.059965	.996607	5337.5	44.38189	10.121626	453.151263		1.097854
C05	208825P7_G	NOCALL	I.Bad Spectrum	0	0	0	0	0	0		0
C05	209189P2_G	G	A.Conservative	7.453097	.9959	6277.1	29.896128	11.198437	410.985933		.737698
C05	210090P15_G	NOCALL	D.Low Probability	6.535054	.144271	5515.6	4.144232	.976917	404.796631		1.097854
C06	201322P9_G	G	A.Conservative	6.129928	.856976	6445.3	33.225856	8.682769	444.068373		1.003649
C06	201694P4_G	G	A.Conservative	7.089404	.997273	5337.5	26.846879	13.494595	423.903438		.443822
C06	208825P7_G	NOCALL	D.Low Probability	9.208207	.582693	7129.7	13.053177	3.551565	356.276205		1.153143
C06	209189P2_G	G	A.Conservative	8.733213	.991061	6277.1	24.260702	14.78826	384.981967		.443822
C06	210090P15_G	NOCALL	D.Low Probability	5.351948	.128922	5515.6	4.630392	.912689	462.855466		1.153143
C07	201322P9_G	NOCALL	D.Low Probability	1.301278	.78381	6445.3	15.130191	4.755823	549.986662		1.019295
C07	201694P4_G	NOCALL	D.Low Probability	1.428557	.99438	5337.5	33.278469	8.189431	530.003308		1.019295
C07	208825P7_G	NOCALL	I.Bad Spectrum	0	0	0	0	0	0		0
C07	209189P2_G	G	A.Conservative	1.192647	.904273	6277.1	14.357231	9.087376	623.408437		.422662
C07	210090P15_G	NOCALL	D.Low Probability	1.133323	.244781	5515.6	5.405113	1.564713	547.210422		.878296
C08	201322P9_G	NOCALL	D.Low Probability	6.126164	.867866	6445.3	20.612198	5.264904	444.103858		1.126081
C08	201694P4_G	NOCALL	D.Low Probability	4.998595	.996055	5337.5	48.767532	10.113048	464.179609		1.126081
C08	208825P7_G	NOCALL	D.Low Probability	6.902235	.3896	7129.7	8.254073	2.402174	477.162401		1.126081
C08	209189P2_G	G	A.Conservative	6.61201	.998061	6277.1	20.737963	13.878349	406.354825		.453315
C08	210090P15_G	NOCALL	D.Low Probability	5.241089	.124995	5515.6	4.016807	.861261	414.28159		1.126081
C09	201322P9_G	NOCALL	D.Low Probability	6.923867	.898274	6445.3	21.796294	5.437298	412.145084		1.105356
C09	201694P4_G	G	A.Conservative	6.457088	.846798	5337.5	18.954254	8.555023	420.996978		.471099
C09	208825P7_G	NOCALL	D.Low Probability	10.377551	.601948	7129.7	12.841765	3.661152	414.284395		1.105356
C09	209189P2_G	G	A.Conservative	7.726356	.992164	6277.1	27.599264	15.204615	371.075384		.471099
C09	210090P15_G	NOCALL	D.Low Probability	5.977423	.31813	5515.6	9.841215	2.05507	419.715201		1.105356
C10	201322P9_G	G	A.Conservative	7.94096	.988581	6445.3	36.081522	10.020392	382.151291		.973547
C10	201694P4_G	G	A.Conservative	7.823055	.989267	5337.5	30.262021	13.824386	376.725009		.471361
C10	208825P7_G	G	C.Aggressive	10.71461	.925573	7129.7	19.646297	5.592945	306.316166		1.167743
C10	209189P2_G	G	A.Conservative	10.13203	.993301	6277.1	39.126115	21.468766	319.337174		.471361
C10	210090P15_G	NOCALL	D.Low Probability	6.699856	.094101	5515.6	3.6025	.758047	404.945722		1.167743
C11	201322P9_G	G	A.Conservative	7.017104	.834046	6445.3	20.659424	8.42696	448.326971		.666114
C11	201694P4_G	G	A.Conservative	6.25998	.838142	5337.5	18.448115	8.415226	446.727723		.434267
C11	208825P7_G	G	A.Conservative	8.232436	.997613	7129.7	17.972426	12.194431	494.936202		1.076491
C11	209189P2_G	G	A.Conservative	7.577504	.997297	6277.1	23.166207	12.776327	410.753545		.434267
C11	210090P15_G	NOCALL	D.Low Probability	5.576766	.139209	5515.6	3.622535	.949979	460.086197		.851652
C12	201322P9_G	NOCALL	D.Low Probability	4.987811	.980982	6445.3	26.465432	6.082775	476.38007		1.183074
C12	201694P4_G	G	A.Conservative	3.94527	.996565	5337.5	57.052034	12.077423	506.948633		1.015065
C12	208825P7_G	NOCALL	D.Low Probability	6.786558	.594629	7129.7	13.834427	3.615352	456.173708		1.183074
C12	209189P2_G	G	A.Conservative	6.44892	.994899	6277.1	38.269448	18.760086	421.477206		.496317
C12	210090P15_G	NOCALL	D.Low Probability	4.34824	.124157	5515.6	4.486171	.870153	456.128974		1.183074
C13	201322P9_G	G	A.Conservative	4.848901	.910872	6445.3	42.803229	9.20657	445.69278		1.310647
C13	201694P4_G	G	A.Conservative	5.114229	.996902	5337.5	34.61669	13.850457	423.660734		.508897
C13	208825P7_G	NOCALL	D.Low Probability	6.324376	.798518	7129.7	19.686736	4.819295	420.4154		1.310647
C13	209189P2_G	G	A.Conservative	6.019782	.996589	6277.1	38.481863	18.365345	375.999042		.508897
C13	210090P15_G	NOCALL	D.Low Probability	3.998612	.290437	5515.6	10.59773	1.918743	463.534255		1.310647
C14	201322P9_G	G	A.Conservative	5.381001	.866722	6445.3	27.511921	8.770954	426.849633		.997181
C14	201694P4_G	G	A.Conservative	5.472247	.99852	5337.5	20.881071	10.522217	436.455552		.467328
C14	208825P7_G	NOCALL	D.Low Probability	8.862435	.496986	7129.7	9.528768	3.052932	340.802993		1.098623
C14	209189P2_G	G	A.Conservative	6.660015	.993249	6277.1	26.504786	15.788769	406.358713		.467328
C14	210090P15_G	NOCALL	D.Low Probability	4.745702	.137544	5515.6	4.175285	.998099	433.277544		1.098623
C15	201322P9_G	NOCALL	D.Low Probability	7.312802	.640855	6445.3	15.642732	3.910747	389.536011		1.099516
C15	201694P4_G	G	A.Conservative	7.619173	.994464	5337.5	30.316671	17.699167	465.684712		.394388
C15	208825P7_G	NOCALL	I.Bad Spectrum	0	0	0	0	0	0		0
C15	209189P2_G	G	A.Conservative	9.291325	.996463	6277.1	24.913263	17.216864	363.156847		.394388
C15	210090P15_G	NOCALL	D.Low Probability	6.599592	.17175	5515.6	4.008552	1.19117	436.595287		.805116
C16	201322P9_G	G	B.Moderate	7.260258	.904437	6445.3	25.67547	7.338278	421.858969		1.130915
C16	201694P4_G	G	A.Conservative	6.414255	.95109	5337.5	28.235533	9.559207	427.606413		.683103
C16	208825P7_G	NOCALL	D.Low Probability	10.145159	.467255	7129.7	8.854964	2.863635	306.128697		1.130915
C16	209189P2_G	G	A.Conservative	8.726468	.996337	6277.1	19.837036	11.455246	391.74418		.490025
C16	210090P15_G	NOCALL	D.Low Probability	5.811044	.21565	5515.6	5.925558	1.434129	412.537819		1.130915
C17	201322P9_G	NOCALL	D.Low Probability	6.404171	.990656	6445.3	24.549045	7.523286	453.844847		.988742
C17	201694P4_G	G	A.Conservative	4.61791	.814573	5337.5	13.731191	8.184604	534.912082		.48207
C17	208825P7_G	G	C.Aggressive	8.622872	.981037	7129.7	16.88417	5.905344	378.51515		.988742
C17	209189P2_G	G	A.Conservative	4.596881	.997089	6277.1	21.490544	15.757273	538.505761		.48207
C17	210090P15_G	G	C.Aggressive	5.37873	.981127	5515.6	23.855843	6.114349	452.539663		.988742
C18	201322P9_G	G	C.Aggressive	1.164628	.865129	6445.3	14.380198	5.221473	639.616615		.951739
C18	201694P4_G	NOCALL	D.Low Probability	1.170644	.519771	5337.5	11.640895	3.203408	562.322102		.951739
C18	208825P7_G	NOCALL	I.Bad Spectrum	0	0	0	0	0	0		0
C18	209189P2_G	G	A.Conservative	.824856	.979712	6277.1	16.113764	9.859178	698.028949		.437948
C18	210090P15_G	NOCALL	I.Bad Spectrum	0	0	0	0	0	0		0
C19	201322P9_G	G	A.Conservative	7.569527	.993988	6445.3	29.941618	10.24989	368.613298		.826016
C19	201694P4_G	G	A.Conservative	7.658405	.997467	5337.5	49.023605	22.435198	368.687421		.482221
C19	208825P7_G	G	B.Moderate	8.447267	.858788	7129.7	28.866008	6.902051	429.970426		1.140722
C19	209189P2_G	G	A.Conservative	9.657535	.994214	6277.1	44.222498	24.351019	312.939459		.482221
C19	210090P15_G	NOCALL	D.Low Probability	5.929986	.742666	5515.6	26.255392	4.619646	408.368916		1.140722
C20	201322P9_G	G	A.Conservative	4.693949	.896001	6445.3	18.832335	9.020202	530.687071		.56418
C20	201694P4_G	G	A.Conservative	3.961467	.996839	5337.5	47.963527	25.078061	498.465577		.428418
C20	208825P7_G	G	A.Conservative	6.14751	.998151	7129.7	5.947371	15.367863	561.248728		.428418
C20	209189P2_G	G	A.Conservative	4.665894	.996609	6277.1	45.4788	28.349416	528.582289		.428418
C20	210090P15_G	NOCALL	D.Low Probability	4.371106	.133991	5515.6	3.888865	1.011482	494.074679		.953161
C21	201322P9_G	NOCALL	D.Low Probability	6.091546	.83659	6445.3	19.867069	5.060864	496.278513		1.069984
C21	201694P4_G	G	A.Conservative	6.35576	.993293	5337.5	32.370623	16.390138	444.020904		.489139
C21	208825P7_G	NOCALL	D.Low Probability	7.482872	.584415	7129.7	12.10629	3.55508	416.871932		1.069984
C21	209189P2_G	G	A.Conservative	7.383119	.994326	6277.1	40.770986	24.502912	430.870972		.489139
C21	210090P15_G	NOCALL	D.Low Probability	5.13912	.160195	5515.6	5.258935	1.104903	458.404557		1.069984
C22	201322P9_G	G	A.Conservative	5.321804	.814071	6445.3	26.49524	8.244807	552.98074		1.031006
C22	201694P4_G	NOCALL	D.Low Probability	5.068075	.995021	5337.5	57.187445	14.532916	524.685862		1.031006
C22	208825P7_G	NOCALL	I.Bad Spectrum	0	0	0	0	0	0		0
C22	209189P2_G	G	A.Conservative	7.117776	.891978	6277.1	9.485892	8.968391	483.873381		.361409
C22	210090P15_G	NOCALL	D.Low Probability	5.305599	.248972	5515.6	6.012279	1.578605	478.980336		1.031006
C23	201322P9_G	G	A.Conservative	7.336546	.957291	6445.3	25.095894	9.688317	390.83003		.695566
C23	201694P4_G	G	A.Conservative	6.349225	.995592	5337.5	36.469125	16.948017	413.612509		.461069
C23	208825P7_G	G	A.Conservative	8.17984	.862386	7129.7	22.552903	8.647821	401.853938		.85785
C23	209189P2_G	G	A.Conservative	7.246379	.993189	6277.1	34.714504	19.239592	407.170445		.461069
C23	210090P15_G	NOCALL	D.Low Probability	5.385767	.505941	5515.6	17.823597	3.178752	451.948263		1.215278
C24	201322P9_G	NOCALL	I.Bad Spectrum	0	0	0	0	0	0		0
C24	201694P4_G	NOCALL	I.Bad Spectrum	0	0	0	0	0	0		0
C24	208825P7_G	NOCALL	I.Bad Spectrum	0	0	0	0	0	0		0
C24	209189P2_G	NOCALL	I.Bad Spectrum	0	0	0	0	0	0		0
C24	210090P15_G	NOCALL	I.Bad Spectrum	0	0	0	0	0	0		0
D01	201322P9_G	G	B.Moderate	-.487199	.902129	6445.3	22.23715	7.254571	527.138903		1.052688
D01	201694P4_G	G	A.Conservative	-.841913	.998173	5337.5	34.066132	11.825917	532.845543		.700881
D01	208825P7_G	NOCALL	D.Low Probability	1.726727	.652688	7129.7	8.890752	3.983406	335.713181		1.052688
D01	209189P2_G	G	A.Conservative	-.234115	.998032	6277.1	18.992881	13.023425	527.844429		.494843
D01	210090P15_G	NOCALL	I.Bad Spectrum	0	0	0	0	0	0		0
D02	201322P9_G	G	A.Conservative	6.019486	.803838	6445.3	25.463982	8.092639	377.993404		1.014765
D02	201694P4_G	NOCALL	D.Low Probability	4.027389	.270621	5337.5	8.715341	1.732789	431.370184		1.191382
D02	208825P7_G	NOCALL	D.Low Probability	5.87746	.36611	7129.7	8.178582	2.281334	308.506133		1.191382
D02	209189P2_G	G	C.Aggressive	5.092743	.805458	6277.1	20.574094	4.881409	422.886884		1.191382
D02	210090P15_G	NOCALL	D.Low Probability	4.777358	.191699	5515.6	6.080373	1.250219	370.053437		1.191382
D03	201322P9_G	G	C.Aggressive	6.160975	.982992	6445.3	24.952293	6.476752	386.848581		1.110268
D03	201694P4_G	G	A.Conservative	5.559388	.988235	5337.5	20.342469	9.92744	403.8066		.466471
D03	208825P7_G	NOCALL	D.Low Probability	8.828978	.387776	7129.7	8.022702	2.39728	365.619228		1.110268
D03	209189P2_G	G	A.Conservative	7.459558	.994528	6277.1	21.624699	12.693388	332.776837		.466471
D03	210090P15_G	NOCALL	D.Low Probability	5.265318	.112963	5515.6	3.943576	.845034	400.824515		1.110268
D04	201322P9_G	NOCALL	D.Low Probability	5.56132	.96511	6445.3	20.789045	5.860753	423.239722		1.002041
D04	201694P4_G	G	A.Conservative	4.068203	.807424	5337.5	14.78916	8.188676	473.006215		.400091
D04	208825P7_G	NOCALL	I.Bad Spectrum	0	0	0	0	0	0		0
D04	209189P2_G	G	A.Conservative	5.3437	.993219	6277.1	19.509859	12.924045	413.49473		.400091
D04	210090P15_G	NOCALL	I.Bad Spectrum	0	0	0	0	0	0		0
D05	201322P9_G	G	A.Conservative	4.856618	.807563	6445.3	27.244794	8.18346	480.567872		.987484
D05	201694P4_G	G	A.Conservative	3.114927	.909341	5337.5	15.295841	9.210777	527.39373		.420052
D05	208825P7_G	G	C.Aggressive	5.748143	.803945	7129.7	14.061103	4.850937	430.53114		.987484
D05	209189P2_G	G	A.Conservative	3.451827	.996884	6277.1	16.82665	13.041466	515.273215		.420052
D05	210090P15_G	NOCALL	D.Low Probability	4.387552	.087132	5515.6	2.709407	.673299	466.0819		.987484
D06	201322P9_G	G	A.Conservative	4.208595	.984954	6445.3	31.725658	9.959906	456.400462		.948321
D06	201694P4_G	G	A.Conservative	5.39591	.904438	5337.5	21.810449	9.143655	410.308697		.472502
D06	208825P7_G	NOCALL	D.Low Probability	5.936333	.675363	7129.7	14.571967	4.1316	370.136408		1.066142
D06	209189P2_G	G	A.Conservative	6.609288	.994391	6277.1	30.336416	15.159398	377.39839		.472502
D06	210090P15_G	NOCALL	D.Low Probability	3.858479	.109583	5515.6	3.803684	.791527	444.226949		1.066142
D07	201322P9_G	G	A.Conservative	.685985	.821791	6445.3	25.087379	8.300263	471.549013		.837512
D07	201694P4_G	G	A.Conservative	-.35762	.996291	5337.5	34.807667	17.925255	549.235817		.423478
D07	208825P7_G	NOCALL	D.Low Probability	2.371441	.780123	7129.7	15.56913	4.727324	404.346666		1.091745
D07	209189P2_G	G	A.Conservative	-.276122	.995146	6277.1	36.979768	22.723633	563.779118		.423478
D07	210090P15_G	NOCALL	D.Low Probability	.097992	.152006	5515.6	4.884125	1.081445	514.707378		1.091745
D08	201322P9_G	NOCALL	D.Low Probability	5.16873	.767667	6445.3	15.267229	4.679548	419.893185		.946826
D08	201694P4_G	NOCALL	D.Low Probability	4.247578	.993621	5337.5	25.738436	6.245482	450.772611		.946826
D08	208825P7_G	NOCALL	I.Bad Spectrum	0	0	0	0	0	0		0
D08	209189P2_G	G	A.Conservative	5.663788	.832197	6277.1	16.369192	8.38534	369.367011		.559849
D08	210090P15_G	NOCALL	D.Low Probability	4.844161	.077817	5515.6	2.312081	.582831	390.097717		.946826
D09	201322P9_G	G	B.Moderate	5.378764	.934231	6445.3	26.684915	7.565584	464.626999		1.091805
D09	201694P4_G	NOCALL	D.Low Probability	4.56088	.991357	5337.5	51.125612	11.851879	458.282505		1.091805
D09	208825P7_G	NOCALL	D.Low Probability	8.03393	.469074	7129.7	8.959887	2.881287	336.846587		1.091805
D09	209189P2_G	G	A.Conservative	6.611131	.994073	6277.1	27.168958	16.911258	373.596758		.486919
D09	210090P15_G	NOCALL	D.Low Probability	4.79954	0	5515.6	2.039636	.488437	426.548463		1.091805
D10	201322P9_G	G	C.Aggressive	4.12537	.991554	6445.3	20.014321	6.125155	470.294232		.943579
D10	201694P4_G	G	A.Conservative	2.942598	.997262	5337.5	42.161366	15.940067	524.825115		.660592
D10	208825P7_G	NOCALL	D.Low Probability	5.227063	.459836	7129.7	8.146277	2.832089	352.155231		.943579
D10	209189P2_G	G	A.Conservative	4.028428	.92644	6277.1	11.990744	9.367267	430.251026		.371784
D10	210090P15_G	NOCALL	I.Bad Spectrum	0	0	0	0	0	0		0
D11	201322P9_G	G	A.Conservative	4.991299	.850829	6445.3	32.230601	8.592754	456.504844		1.059465
D11	201694P4_G	G	A.Conservative	3.380304	.995843	5337.5	19.911752	11.761189	474.574519		.38985
D11	208825P7_G	NOCALL	D.Low Probability	6.444163	.551201	7129.7	11.098857	3.358467	467.553214		1.059465
D11	209189P2_G	G	A.Conservative	4.627128	.995302	6277.1	23.583217	16.984479	447.497411		.38985
D11	210090P15_G	NOCALL	D.Low Probability	3.992823	.195482	5515.6	5.829163	1.314004	457.391492		1.059465
D12	201322P9_G	G	A.Conservative	4.418288	.940648	6445.3	29.440826	9.475782	461.736181		.932124
D12	201694P4_G	G	A.Conservative	5.353872	.990073	5337.5	34.8052	15.473965	429.448862		.511953
D12	208825P7_G	NOCALL	D.Low Probability	6.842255	.767358	7129.7	21.014572	4.636508	431.537254		1.260614
D12	209189P2_G	G	A.Conservative	6.716245	.99541	6277.1	46.316655	24.671505	380.428366		.511953
D12	210090P15_G	NOCALL	D.Low Probability	4.200739	0	5515.6	1.732445	.279187	469.813313		1.260614
D13	201322P9_G	G	A.Conservative	2.932995	.9969	6445.3	24.178052	10.387366	426.357041		.724451
D13	201694P4_G	G	A.Conservative	3.838197	.995697	5337.5	45.058832	20.599243	428.433843		.457691
D13	208825P7_G	G	B.Moderate	3.265105	.814406	7129.7	21.092842	6.539203	470.544054		1.114041
D13	209189P2_G	G	A.Conservative	4.794422	.995839	6277.1	36.664355	20.033309	389.301693		.457691
D13	210090P15_G	NOCALL	D.Low Probability	1.806575	.121625	5515.6	4.031627	.903937	477.066416		1.114041
D14	201322P9_G	G	A.Conservative	3.871426	.913651	6445.3	19.944598	9.209357	437.983629		.627271
D14	201694P4_G	G	A.Conservative	3.612743	.990588	5337.5	33.315181	14.957921	412.984669		.410319
D14	208825P7_G	G	A.Conservative	5.307879	.816771	7129.7	25.945509	8.195866	453.054907		1.11013
D14	209189P2_G	G	A.Conservative	4.519625	.994006	6277.1	39.258415	21.047677	415.778656		.410319
D14	210090P15_G	NOCALL	D.Low Probability	3.017212	.0858	5515.6	3.100856	.726385	464.150959		1.11013
D15	201322P9_G	G	A.Conservative	5.537722	.931697	6445.3	28.026728	9.436785	407.327116		.787647
D15	201694P4_G	G	A.Conservative	5.43108	.994332	5337.5	35.177326	20.077405	392.955781		.414275
D15	208825P7_G	G	B.Moderate	8.082149	.805623	7129.7	22.874529	6.477425	391.749786		1.080991
D15	209189P2_G	G	A.Conservative	6.870187	.99562	6277.1	36.505169	24.636312	362.091306		.414275
D15	210090P15_G	NOCALL	D.Low Probability	4.932886	.240414	5515.6	8.116323	1.672699	429.446845		1.080991
D16	201322P9_G	G	A.Conservative	5.44179	.98987	6445.3	44.133995	10.592843	435.944245		1.16789
D16	201694P4_G	G	A.Conservative	5.389695	.995343	5337.5	44.827416	22.855195	390.260304		.502646
D16	208825P7_G	G	C.Aggressive	7.21593	.814952	7129.7	19.57403	4.917218	448.656898		1.343878
D16	209189P2_G	G	A.Conservative	6.423924	.993672	6277.1	44.742595	26.977107	376.216403		.502646
D16	210090P15_G	NOCALL	D.Low Probability	4.661246	.121938	5515.6	4.882936	.909381	452.767036		1.343878
D17	201322P9_G	G	A.Conservative	5.665956	.898379	6445.3	30.433452	9.09906	410.790596		.912385
D17	201694P4_G	G	A.Conservative	5.61666	.996379	5337.5	51.263919	18.860712	420.872334		.529585
D17	208825P7_G	G	B.Moderate	7.862329	.906675	7129.7	27.224931	7.284208	401.300525		1.254977
D17	209189P2_G	G	A.Conservative	7.168726	.994881	6277.1	46.001753	20.282903	369.617552		.529585
D17	210090P15_G	NOCALL	D.Low Probability	4.627997	.178833	5515.6	6.39304	1.284653	457.514741		1.254977
D18	201322P9_G	G	A.Conservative	3.086651	.803837	6445.3	12.208292	8.073616	526.251577		.454385
D18	201694P4_G	G	A.Conservative	2.152414	.994591	5337.5	47.438817	25.372983	506.47199		.454385
D18	208825P7_G	G	A.Conservative	3.075356	.977027	7129.7	14.588501	9.777836	505.660703		.881377
D18	209189P2_G	G	A.Conservative	3.085857	.993361	6277.1	51.430933	32.938404	511.243873		.454385
D18	210090P15_G	NOCALL	D.Low Probability	1.059159	.218317	5515.6	5.855585	1.455909	554.511035		.881377
D19	201322P9_G	G	A.Conservative	3.510112	.833579	6445.3	23.958918	8.43507	429.147136		.688922
D19	201694P4_G	G	A.Conservative	2.946819	.996696	5337.5	37.861998	20.158153	474.263816		.441984
D19	208825P7_G	G	A.Conservative	4.3268	.823379	7129.7	28.898508	8.261854	469.410341		1.082362
D19	209189P2_G	G	A.Conservative	4.052816	.995732	6277.1	30.446855	19.301068	416.999469		.441984
D19	210090P15_G	NOCALL	D.Low Probability	2.829182	.098979	5515.6	4.427047	.823838	478.633282		1.265615
D20	201322P9_G	G	A.Conservative	6.08844	.81032	6445.3	14.675233	8.228875	399.208125		.478203
D20	201694P4_G	G	A.Conservative	5.276539	.995843	5337.5	55.607427	25.647998	409.775152		.478203
D20	208825P7_G	G	A.Conservative	8.117545	.903149	7129.7	30.604344	9.064828	400.687949		1.14748
D20	209189P2_G	G	A.Conservative	6.121254	.99351	6277.1	42.026995	22.868268	383.953798		.478203
D20	210090P15_G	NOCALL	D.Low Probability	4.66343	.242413	5515.6	7.775127	1.71572	428.103966		1.14748
D21	201322P9_G	G	A.Conservative	3.094568	.997743	6445.3	31.678627	13.106665	536.755603		.69817
D21	201694P4_G	G	A.Conservative	3.569581	.996671	5337.5	49.369902	20.461061	447.62265		.439059
D21	208825P7_G	G	A.Conservative	3.762909	.998903	7129.7	11.488076	12.460115	530.050942		.69817
D21	209189P2_G	G	A.Conservative	4.3603	.994513	6277.1	44.961382	22.238218	472.47999		.439059
D21	210090P15_G	NOCALL	D.Low Probability	2.888068	0	5515.6	0	0	496.085675		1.148375
D22	201322P9_G	G	A.Conservative	6.195475	.900418	6445.3	24.283562	9.111185	408.457631		.694047
D22	201694P4_G	G	A.Conservative	5.070887	.996674	5337.5	39.948244	22.625082	426.11804		.455844
D22	208825P7_G	G	A.Conservative	5.930273	.997273	7129.7	17.414338	11.221727	499.879478		.850138
D22	209189P2_G	G	A.Conservative	6.15065	.994488	6277.1	32.410889	22.07501	388.868209		.455844
D22	210090P15_G	NOCALL	D.Low Probability	4.258073	.268429	5515.6	7.84563	1.831065	467.201777		1.115673
D23	201322P9_G	G	A.Conservative	5.924621	.929909	6445.3	15.765214	9.376288	399.502508		.489544
D23	201694P4_G	G	A.Conservative	4.769827	.991679	5337.5	26.419925	12.580811	435.823899		.489544
D23	208825P7_G	G	A.Conservative	5.327851	.812548	7129.7	16.006292	8.158576	424.443769		.764193
D23	209189P2_G	G	A.Conservative	5.798699	.997245	6277.1	20.824238	11.974671	418.725488		.489544
D23	210090P15_G	NOCALL	D.Low Probability	4.202247	.16115	5515.6	4.649833	1.11429	433.367802		1.103146
D24	201322P9_G	G	C.Aggressive	1.19161	.843725	6445.3	12.891805	5.129195	609.181489		.927069
D24	201694P4_G	NOCALL	D.Low Probability	1.253614	.514997	5337.5	10.034333	3.154214	514.499852		.927069
D24	208825P7_G	NOCALL	I.Bad Spectrum	0	0	0	0	0	0		0
D24	209189P2_G	G	B.Moderate	1.259123	.802669	6277.1	16.847211	6.475317	602.52226		.927069
D24	210090P15_G	NOCALL	I.Bad Spectrum	0	0	0	0	0	0		0
E01	201322P9_G	NOCALL	D.Low Probability	.885241	.378769	6445.3	5.769788	2.355519	545.603574		.859952
E01	201694P4_G	G	C.Aggressive	1.626988	.968524	5337.5	18.629933	5.83404	538.951831		.859952
E01	208825P7_G	NOCALL	I.Bad Spectrum	0	0	0	0	0	0		0
E01	209189P2_G	G	A.Conservative	1.065048	.888276	6277.1	22.138517	8.925827	530.798541		.859952
E01	210090P15_G	NOCALL	I.Bad Spectrum	0	0	0	0	0	0		0
E02	201322P9_G	G	B.Moderate	3.971358	.826619	6445.3	20.78088	6.657788	466.380206		1.061538
E02	201694P4_G	NOCALL	D.Low Probability	3.839479	.246718	5337.5	6.013591	1.588496	474.804278		1.061538
E02	208825P7_G	NOCALL	I.Bad Spectrum	0	0	0	0	0	0		0
E02	209189P2_G	NOCALL	D.Low Probability	4.09355	.615744	6277.1	12.067609	3.755034	485.269784		1.061538
E02	210090P15_G	NOCALL	D.Low Probability	3.692749	.135781	5515.6	3.394249	.925047	485.318002		1.061538
E03	201322P9_G	G	C.Aggressive	6.038069	.988136	6445.3	23.906171	6.321978	416.437017		1.122843
E03	201694P4_G	G	A.Conservative	6.657873	.997798	5337.5	34.491649	12.296519	357.500757		.664143
E03	208825P7_G	NOCALL	D.Low Probability	7.585578	.454486	7129.7	9.267721	2.789921	386.713798		1.122843
E03	209189P2_G	G	A.Conservative	4.818391	.995138	6277.1	17.933987	13.280336	401.51556		.38013
E03	210090P15_G	NOCALL	D.Low Probability	5.522526	0	5515.6	1.939646	.431052	408.223982		1.122843
E04	201322P9_G	G	B.Moderate	2.833687	.811069	6445.3	18.891235	6.538138	591.019857		.960333
E04	201694P4_G	NOCALL	D.Low Probability	3.037645	.994527	5337.5	30.482594	8.59755	515.769432		.960333
E04	208825P7_G	NOCALL	I.Bad Spectrum	0	0	0	0	0	0		0
E04	209189P2_G	G	A.Conservative	3.983181	.916285	6277.1	12.503852	9.228058	454.432799		.44083
E04	210090P15_G	NOCALL	I.Bad Spectrum	0	0	0	0	0	0		0
E05	201322P9_G	NOCALL	D.Low Probability	5.045353	.584537	6445.3	10.505183	3.586781	330.950021		.956057
E05	201694P4_G	G	A.Conservative	5.046617	.994106	5337.5	32.044888	10.869904	359.819797		.810949
E05	208825P7_G	NOCALL	I.Bad Spectrum	0	0	0	0	0	0		0
E05	209189P2_G	G	A.Conservative	7.585515	.832223	6277.1	10.254067	8.41092	324.612103		.388669
E05	210090P15_G	NOCALL	I.Bad Spectrum	0	0	0	0	0	0		0
E06	201322P9_G	NOCALL	I.Bad Spectrum	0	0	0	0	0	0		0
E06	201694P4_G	NOCALL	D.Low Probability	2.135643	.721156	5337.5	10.532171	4.417629	513.382959		.781584
E06	208825P7_G	NOCALL	I.Bad Spectrum	0	0	0	0	0	0		0
E06	209189P2_G	G	C.Aggressive	1.421793	.894147	6277.1	10.335051	5.446455	455.501446		.781584
E06	210090P15_G	NOCALL	I.Bad Spectrum	0	0	0	0	0	0		0
E07	201322P9_G	NOCALL	D.Low Probability	1.324133	.62837	6445.3	11.364789	3.825883	611.300652		1.077286
E07	201694P4_G	G	B.Moderate	1.539343	.802164	5337.5	24.796588	6.512624	538.428239		1.077286
E07	208825P7_G	NOCALL	I.Bad Spectrum	0	0	0	0	0	0		0
E07	209189P2_G	G	A.Conservative	1.277137	.997923	6277.1	30.879994	15.843548	682.494445		.612534
E07	210090P15_G	NOCALL	I.Bad Spectrum	0	0	0	0	0	0		0
E08	201322P9_G	G	A.Conservative	4.08971	.851119	6445.3	24.993451	8.55677	583.39973		.803252
E08	201694P4_G	NOCALL	D.Low Probability	3.959221	.993806	5337.5	49.753811	9.33036	486.392002		1.24475
E08	208825P7_G	NOCALL	I.Bad Spectrum	0	0	0	0	0	0		0
E08	209189P2_G	G	A.Conservative	3.601346	.992367	6277.1	23.742472	16.865071	539.339263		.452626
E08	210090P15_G	NOCALL	D.Low Probability	4.060461	.214132	5515.6	7.118833	1.391386	451.700012		1.24475
E09	201322P9_G	G	A.Conservative	3.634454	.917588	6445.3	25.451579	9.222666	545.914088		.849625
E09	201694P4_G	G	A.Conservative	4.733433	.997309	5337.5	21.246054	10.760244	438.200867		.566857
E09	208825P7_G	G	B.Moderate	6.980722	.883685	7129.7	12.307523	7.15193	429.013507		.967846
E09	209189P2_G	G	A.Conservative	6.566809	.996643	6277.1	13.857834	10.961169	403.172135		.422356
E09	210090P15_G	NOCALL	D.Low Probability	3.666933	.088777	5515.6	2.667315	.685119	537.896439		.967846
E10	201322P9_G	G	C.Aggressive	3.573061	.973005	6445.3	21.47458	5.902141	528.130441		1.142981
E10	201694P4_G	G	A.Conservative	3.799644	.895162	5337.5	12.241872	9.059255	549.264877		.362553
E10	208825P7_G	G	A.Conservative	4.536068	.998212	7129.7	13.696998	16.489209	531.754874		1.142981
E10	209189P2_G	G	A.Conservative	3.583913	.987926	6277.1	12.845886	11.425921	533.971287		.362553
E10	210090P15_G	NOCALL	I.Bad Spectrum	0	0	0	0	0	0		0
E11	201322P9_G	G	B.Moderate	3.123259	.800719	6445.3	19.005428	6.462395	593.116765		.934975
E11	201694P4_G	G	A.Conservative	2.700264	.898048	5337.5	22.1035	9.091779	592.20653		.633568
E11	208825P7_G	NOCALL	I.Bad Spectrum	0	0	0	0	0	0		0
E11	209189P2_G	G	A.Conservative	3.131875	.984145	6277.1	22.215826	14.454348	536.322184		.438105
E11	210090P15_G	NOCALL	I.Bad Spectrum	0	0	0	0	0	0		0
E12	201322P9_G	NOCALL	I.Bad Spectrum	0	0	0	0	0	0		0
E12	201694P4_G	G	C.Aggressive	4.131718	.993178	5337.5	18.441295	6.362873	550.043609		1.095206
E12	208825P7_G	NOCALL	I.Bad Spectrum	0	0	0	0	0	0		0
E12	209189P2_G	G	A.Conservative	4.475169	.853289	6277.1	8.507877	8.591767	561.695873		.421058
E12	210090P15_G	NOCALL	I.Bad Spectrum	0	0	0	0	0	0		0
E13	201322P9_G	G	C.Aggressive	2.455377	.823845	6445.3	14.974855	4.988606	549.861646		1.079033
E13	201694P4_G	NOCALL	D.Low Probability	2.118954	.426583	5337.5	10.405432	2.653701	505.333508		1.079033
E13	208825P7_G	NOCALL	I.Bad Spectrum	0	0	0	0	0	0		0
E13	209189P2_G	G	A.Conservative	2.415599	.867963	6277.1	27.255429	8.733043	562.46753		1.079033
E13	210090P15_G	NOCALL	I.Bad Spectrum	0	0	0	0	0	0		0
E14	201322P9_G	G	A.Conservative	2.931392	.847955	6445.3	13.982159	8.525506	572.199913		.495574
E14	201694P4_G	G	A.Conservative	2.465855	.991722	5337.5	23.600804	11.721042	522.426519		.495574
E14	208825P7_G	G	C.Aggressive	4.699064	.852136	7129.7	16.031548	5.134053	496.62149		1.128892
E14	209189P2_G	G	A.Conservative	2.902631	.994553	6277.1	42.235346	24.963519	564.295385		.495574
E14	210090P15_G	NOCALL	D.Low Probability	2.821808	.344725	5515.6	8.853066	2.145122	486.869895		1.128892
E15	201322P9_G	NOCALL	D.Low Probability	2.133813	.878834	6445.3	19.197008	5.338093	573.615117		1.053071
E15	201694P4_G	NOCALL	D.Low Probability	1.964948	.993522	5337.5	33.501769	7.314341	526.43162		1.053071
E15	208825P7_G	NOCALL	I.Bad Spectrum	0	0	0	0	0	0		0
E15	209189P2_G	G	A.Conservative	.836048	.996558	6277.1	21.366818	18.022837	637.161023		.360157
E15	210090P15_G	NOCALL	I.Bad Spectrum	0	0	0	0	0	0		0
E16	201322P9_G	G	C.Aggressive	4.525678	.990103	6445.3	24.013385	6.25324	506.594332		1.071741
E16	201694P4_G	G	A.Conservative	4.846131	.812466	5337.5	16.44227	8.153671	501.624582		.420484
E16	208825P7_G	NOCALL	D.Low Probability	5.663926	.583132	7129.7	10.528204	3.546202	444.282057		1.071741
E16	209189P2_G	G	A.Conservative	4.602124	.992626	6277.1	18.564294	10.916789	500.857934		.420484
E16	210090P15_G	NOCALL	D.Low Probability	4.078955	0	5515.6	1.716586	.387403	492.221009		.903782
E17	201322P9_G	G	C.Aggressive	9.305503	.988019	6445.3	22.522822	5.996234	317.285679		1.108417
E17	201694P4_G	G	A.Conservative	7.715729	.814531	5337.5	25.312661	8.21371	330.038403		.669792
E17	208825P7_G	NOCALL	I.Bad Spectrum	0	0	0	0	0	0		0
E17	209189P2_G	G	A.Conservative	9.388229	.989837	6277.1	23.453313	11.709678	286.214541		.484085
E17	210090P15_G	NOCALL	I.Bad Spectrum	0	0	0	0	0	0		0
E18	201322P9_G	NOCALL	D.Low Probability	2.081954	.812558	6445.3	10.593482	4.911185	556.817225		.779631
E18	201694P4_G	G	A.Conservative	2.096123	.99574	5337.5	24.167388	10.781063	489.666388		.687882
E18	208825P7_G	NOCALL	I.Bad Spectrum	0	0	0	0	0	0		0
E18	209189P2_G	G	A.Conservative	2.415281	.981666	6277.1	7.451685	9.914725	569.971931		.421032
E18	210090P15_G	NOCALL	I.Bad Spectrum	0	0	0	0	0	0		0
E19	201322P9_G	G	B.Moderate	1.47184	.801214	6445.3	17.372446	6.455672	558.22897		.955299
E19	201694P4_G	NOCALL	D.Low Probability	1.926332	.992745	5337.5	21.279719	6.160509	493.388327		.955299
E19	208825P7_G	NOCALL	I.Bad Spectrum	0	0	0	0	0	0		0
E19	209189P2_G	G	A.Conservative	.953878	.997128	6277.1	27.453004	10.083242	554.539469		.867158
E19	210090P15_G	NOCALL	D.Low Probability	1.813945	.126889	5515.6	2.845998	.859047	491.740055		.955299
E20	201322P9_G	G	A.Conservative	2.154483	.859182	6445.3	22.326108	8.637754	599.216997		.761065
E20	201694P4_G	G	A.Conservative	2.378493	.997187	5337.5	38.488733	13.088366	536.551824		.613643
E20	208825P7_G	G	A.Conservative	4.024849	.800018	7129.7	7.316731	8.028066	583.256829		.613643
E20	209189P2_G	G	A.Conservative	1.951851	.989775	6277.1	14.42975	11.073044	604.190098		.393358
E20	210090P15_G	NOCALL	I.Bad Spectrum	0	0	0	0	0	0		0
E21	201322P9_G	G	A.Conservative	3.144242	.854645	6445.3	25.044935	8.669504	619.616965		.80884
E21	201694P4_G	G	A.Conservative	2.453525	.997696	5337.5	20.573167	12.720153	581.198007		.452176
E21	208825P7_G	G	A.Conservative	2.436406	.996849	7129.7	8.413457	13.645413	589.331209		.640942
E21	209189P2_G	G	A.Conservative	2.418556	.99495	6277.1	24.532633	18.376375	581.354333		.452176
E21	210090P15_G	NOCALL	D.Low Probability	2.41281	.070255	5515.6	2.26845	.562483	550.643345		1.046704
E22	201322P9_G	G	A.Conservative	5.395806	.820857	6445.3	28.083576	8.316236	472.606743		.996438
E22	201694P4_G	G	A.Conservative	4.864502	.987139	5337.5	17.682695	9.913762	425.850445		.41662
E22	208825P7_G	G	C.Aggressive	7.613792	.818681	7129.7	19.085003	4.939928	419.651895		1.200601
E22	209189P2_G	G	A.Conservative	5.518569	.992091	6277.1	23.349763	15.676685	451.809955		.41662
E22	210090P15_G	NOCALL	D.Low Probability	4.997449	0	5515.6	2.289563	.404493	448.385153		1.200601
E23	201322P9_G	NOCALL	D.Low Probability	3.157017	.726697	6445.3	7.427259	4.412534	421.913722		.5754
E23	201694P4_G	NOCALL	D.Low Probability	2.950253	.242805	5337.5	2.648278	1.572349	410.483172		.403716
E23	208825P7_G	NOCALL	I.Bad Spectrum	0	0	0	0	0	0		0
E23	209189P2_G	NOCALL	D.Low Probability	3.206227	.583637	6277.1	6.098758	3.566876	426.992437		.5754
E23	210090P15_G	NOCALL	I.Bad Spectrum	0	0	0	0	0	0		0
E24	201322P9_G	NOCALL	D.Low Probability	1.251871	.628464	6445.3	8.125083	3.83794	639.109792		.631808
E24	201694P4_G	NOCALL	I.Bad Spectrum	0	0	0	0	0	0		0
E24	208825P7_G	NOCALL	I.Bad Spectrum	0	0	0	0	0	0		0
E24	209189P2_G	NOCALL	D.Low Probability	1.494122	.725067	6277.1	9.660044	4.408116	665.657842		.631808
E24	210090P15_G	NOCALL	I.Bad Spectrum	0	0	0	0	0	0		0
F01	201322P9_G	G	A.Conservative	2.702242	.966559	6445.3	24.243274	9.753775	511.019412		.841819
F01	201694P4_G	G	A.Conservative	2.807104	.881942	5337.5	20.147798	8.865953	496.689023		.491553
F01	208825P7_G	G	A.Conservative	3.438314	.870932	7129.7	17.58725	8.755209	460.250134		1.139005
F01	209189P2_G	G	A.Conservative	2.821164	.993612	6277.1	45.956387	24.613476	485.444599		.491553
F01	210090P15_G	NOCALL	D.Low Probability	2.337128	.173064	5515.6	5.086531	1.179281	493.725217		1.139005
F02	201322P9_G	G	A.Conservative	3.185288	.801408	6445.3	25.399823	8.081027	542.946894		.979466
F02	201694P4_G	NOCALL	D.Low Probability	2.714966	.378953	5337.5	10.313871	2.351831	529.179255		1.073293
F02	208825P7_G	NOCALL	I.Bad Spectrum	0	0	0	0	0	0		0
F02	209189P2_G	G	B.Moderate	3.293403	.914365	6277.1	26.864062	7.341308	547.374172		1.073293
F02	210090P15_G	NOCALL	D.Low Probability	2.788676	0	5515.6	1.093411	.258095	488.510908		1.073293
F03	201322P9_G	G	A.Conservative	7.090284	.831452	6445.3	30.877907	8.394293	450.137735		1.011588
F03	201694P4_G	G	A.Conservative	5.845969	.924395	5337.5	37.430918	9.283079	460.543972		.888093
F03	208825P7_G	NOCALL	I.Bad Spectrum	0	0	0	0	0	0		0
F03	209189P2_G	G	A.Conservative	8.97216	.997387	6277.1	19.114348	11.293965	364.447838		.46176
F03	210090P15_G	NOCALL	I.Bad Spectrum	0	0	0	0	0	0		0
F04	201322P9_G	G	A.Conservative	4.94162	.938419	6445.3	26.466449	9.522376	471.209253		.839961
F04	201694P4_G	G	A.Conservative	4.526043	.996681	5337.5	23.944637	10.748267	485.67652		.481908
F04	208825P7_G	NOCALL	D.Low Probability	5.847038	.663563	7129.7	14.215344	4.020695	458.276389		1.109994
F04	209189P2_G	G	A.Conservative	5.893973	.992954	6277.1	41.447266	22.049415	438.402584		.481908
F04	210090P15_G	NOCALL	D.Low Probability	3.589188	.104316	5515.6	3.681965	.747757	478.355355		1.109994
F05	201322P9_G	G	B.Moderate	7.513886	.954781	6445.3	36.015651	7.703512	424.509757		1.216751
F05	201694P4_G	G	A.Conservative	6.241355	.991536	5337.5	25.607613	11.759452	421.500833		.444477
F05	208825P7_G	NOCALL	D.Low Probability	10.218555	.350338	7129.7	8.900009	2.184465	343.351785		1.216751
F05	209189P2_G	G	A.Conservative	8.466575	.995381	6277.1	33.777592	18.785939	376.230266		.444477
F05	210090P15_G	NOCALL	D.Low Probability	6.208832	.14717	5515.6	5.817166	1.035859	434.818351		1.216751
F06	201322P9_G	G	A.Conservative	2.897304	.995281	6445.3	21.632593	10.369867	595.947392		.634802
F06	201694P4_G	G	A.Conservative	2.797505	.806415	5337.5	14.961132	8.125091	561.460256		.409341
F06	208825P7_G	G	C.Aggressive	3.394139	.997775	7129.7	11.067085	6.392104	606.588326		1.018158
F06	209189P2_G	G	A.Conservative	3.732992	.993695	6277.1	26.126995	17.117011	529.42004		.409341
F06	210090P15_G	NOCALL	D.Low Probability	2.614057	.162877	5515.6	4.832485	1.082451	566.262835		1.018158
F07	201322P9_G	G	C.Aggressive	1.176967	.992016	6445.3	20.193436	6.227427	620.27999		1.006186
F07	201694P4_G	G	A.Conservative	-.158177	.949815	5337.5	14.246283	9.532526	626.357425		.401819
F07	208825P7_G	NOCALL	I.Bad Spectrum	0	0	0	0	0	0		0
F07	209189P2_G	G	A.Conservative	-.297214	.987575	6277.1	18.504365	15.027233	640.161519		.401819
F07	210090P15_G	NOCALL	I.Bad Spectrum	0	0	0	0	0	0		0
F08	201322P9_G	G	A.Conservative	6.874343	.896659	6445.3	16.13363	9.087742	410.944719		.688335
F08	201694P4_G	G	A.Conservative	6.209313	.991177	5337.5	23.388819	10.543019	422.141286		.483814
F08	208825P7_G	NOCALL	D.Low Probability	8.771735	.572085	7129.7	12.185787	3.487508	388.380133		1.144252
F08	209189P2_G	G	A.Conservative	7.24282	.996191	6277.1	42.757317	23.280052	405.958477		.483814
F08	210090P15_G	NOCALL	D.Low Probability	5.384894	.236267	5515.6	7.22963	1.541107	439.326549		1.144252
F09	201322P9_G	NOCALL	D.Low Probability	7.699815	.987528	6445.3	27.817786	6.912694	402.781494		1.210926
F09	201694P4_G	G	A.Conservative	7.736824	.996029	5337.5	27.818026	11.798635	379.159553		.462542
F09	208825P7_G	NOCALL	D.Low Probability	8.976699	.651618	7129.7	13.911263	3.955118	354.061993		1.210926
F09	209189P2_G	G	A.Conservative	9.194975	.992972	6277.1	37.553962	19.208525	359.655603		.462542
F09	210090P15_G	NOCALL	D.Low Probability	6.652418	.274095	5515.6	8.681819	1.795939	402.901622		1.210926
F10	201322P9_G	G	A.Conservative	6.095628	.895863	6445.3	32.255483	9.051018	492.562342		1.026532
F10	201694P4_G	G	A.Conservative	5.773947	.963176	5337.5	28.765867	9.689042	475.162369		.593636
F10	208825P7_G	NOCALL	D.Low Probability	7.849741	.239232	7129.7	4.777268	1.51709	382.968418		.949926
F10	209189P2_G	G	A.Conservative	5.983612	.992785	6277.1	16.994494	10.545665	536.23922		.435971
F10	210090P15_G	NOCALL	D.Low Probability	5.237825	.183214	5515.6	5.090503	1.208623	461.243815		1.026532
F11	201322P9_G	G	A.Conservative	5.855565	.833579	6445.3	21.482527	8.431635	486.651634		.899841
F11	201694P4_G	G	A.Conservative	6.491629	.820296	5337.5	14.299487	8.276582	430.33636		.408214
F11	208825P7_G	NOCALL	D.Low Probability	7.839128	.723626	7129.7	12.625655	4.37585	427.109874		1.072197
F11	209189P2_G	G	A.Conservative	7.108145	.993351	6277.1	17.089219	12.095842	408.622155		.408214
F11	210090P15_G	NOCALL	D.Low Probability	5.384365	.12657	5515.6	3.836399	.918829	461.847736		1.072197
F12	201322P9_G	G	B.Moderate	3.000944	.939117	6445.3	21.926679	7.579243	565.179575		.986007
F12	201694P4_G	G	A.Conservative	3.026221	.903707	5337.5	16.226695	9.08017	552.155781		.435086
F12	208825P7_G	NOCALL	I.Bad Spectrum	0	0	0	0	0	0		0
F12	209189P2_G	G	A.Conservative	3.270262	.998155	6277.1	20.354354	18.516862	600.434095		.435086
F12	210090P15_G	NOCALL	I.Bad Spectrum	0	0	0	0	0	0		0
F13	201322P9_G	G	A.Conservative	3.437689	.862168	6445.3	18.37965	8.683952	512.420366		.718152
F13	201694P4_G	G	A.Conservative	3.069814	.990745	5337.5	16.77631	10.285166	484.019695		.461921
F13	208825P7_G	G	A.Conservative	3.291328	.999338	7129.7	10.291956	10.854862	563.95685		.860452
F13	209189P2_G	G	A.Conservative	3.537926	.996682	6277.1	27.165303	20.713891	468.539158		.461921
F13	210090P15_G	NOCALL	I.Bad Spectrum	0	0	0	0	0	0		0
F14	201322P9_G	G	A.Conservative	7.729896	.876277	6445.3	9.938939	8.80403	444.134385		.378686
F14	201694P4_G	G	A.Conservative	6.481746	.996819	5337.5	30.090974	21.637819	423.568323		.378686
F14	208825P7_G	G	A.Conservative	7.519601	.88032	7129.7	24.506009	8.840736	458.201533		1.054173
F14	209189P2_G	G	A.Conservative	7.732136	.99405	6277.1	30.426142	26.117049	432.30285		.378686
F14	210090P15_G	NOCALL	D.Low Probability	5.470181	.285932	5515.6	6.934432	1.86703	463.02738		1.054173
F15	201322P9_G	G	A.Conservative	6.995665	.837149	6445.3	24.645869	8.469333	415.604451		.751807
F15	201694P4_G	G	A.Conservative	7.285103	.99591	5337.5	47.830312	19.494272	403.907261		.515883
F15	208825P7_G	G	C.Aggressive	7.793009	.945052	7129.7	26.32403	5.691366	409.184215		1.361641
F15	209189P2_G	G	A.Conservative	8.842595	.994227	6277.1	49.339475	24.084615	376.20126		.515883
F15	210090P15_G	NOCALL	D.Low Probability	5.284821	.153048	5515.6	6.84665	1.095784	463.508296		1.361641
F16	201322P9_G	G	A.Conservative	5.633308	.994628	6445.3	18.098089	10.558594	528.354663		.461441
F16	201694P4_G	G	A.Conservative	4.827262	.994795	5337.5	54.116293	25.164016	502.642003		.461441
F16	208825P7_G	G	A.Conservative	6.761126	.998004	7129.7	9.489872	15.949478	534.226802		.461441
F16	209189P2_G	G	A.Conservative	5.653578	.997198	6277.1	64.963975	36.614082	514.744438		.461441
F16	210090P15_G	NOCALL	D.Low Probability	4.177588	.150432	5515.6	5.196469	1.060028	507.494511		.950776
F17	201322P9_G	G	A.Conservative	4.550752	.964897	6445.3	25.918388	9.769525	491.152084		.75752
F17	201694P4_G	G	A.Conservative	5.979483	.995252	5337.5	38.583142	18.760258	426.535772		.454664
F17	208825P7_G	G	A.Conservative	7.63426	.865069	7129.7	8.39631	8.76657	378.137445		.640469
F17	209189P2_G	G	A.Conservative	7.259487	.998037	6277.1	38.154962	21.992677	420.084202		.454664
F17	210090P15_G	NOCALL	D.Low Probability	4.422591	.951404	5515.6	25.256334	5.816292	473.547852		1.062065
F18	201322P9_G	G	C.Aggressive	.370462	.85824	6445.3	12.12181	5.171021	572.261947		.826866
F18	201694P4_G	G	A.Conservative	.567227	.995908	5337.5	24.656026	10.520416	499.539208		.681682
F18	208825P7_G	NOCALL	I.Bad Spectrum	0	0	0	0	0	0		0
F18	209189P2_G	G	A.Conservative	1.840828	.992187	6277.1	12.482124	12.276442	518.770394		.472134
F18	210090P15_G	NOCALL	I.Bad Spectrum	0	0	0	0	0	0		0
F19	201322P9_G	G	A.Conservative	3.302564	.973158	6445.3	16.585691	9.80022	534.876503		.485744
F19	201694P4_G	G	A.Conservative	2.879874	.99752	5337.5	56.115445	26.942013	537.245517		.485744
F19	208825P7_G	G	A.Conservative	2.881609	.99778	7129.7	16.598248	12.733479	547.948549		.899077
F19	209189P2_G	G	A.Conservative	3.305842	.993515	6277.1	56.808294	32.52395	519.31499		.485744
F19	210090P15_G	NOCALL	D.Low Probability	2.072952	0	5515.6	1.963997	.415443	573.104138		1.138583
F20	201322P9_G	G	A.Conservative	6.196655	.811877	6445.3	32.048427	8.19849	463.172283		.958862
F20	201694P4_G	G	A.Conservative	6.440173	.994895	5337.5	33.261288	16.881793	428.610639		.443842
F20	208825P7_G	G	C.Aggressive	9.051453	.809725	7129.7	18.802105	4.893768	364.74555		1.157596
F20	209189P2_G	G	A.Conservative	7.0572	.992512	6277.1	35.749737	21.747705	452.835367		.443842
F20	210090P15_G	NOCALL	D.Low Probability	5.647963	.135892	5515.6	5.38952	.963755	460.544048		1.157596
F21	201322P9_G	G	A.Conservative	6.673221	.98654	6445.3	36.116081	10.788066	427.104814		.901124
F21	201694P4_G	G	A.Conservative	6.551744	.99602	5337.5	51.137511	24.702064	420.12294		.487591
F21	208825P7_G	G	C.Aggressive	8.471139	.867689	7129.7	25.216643	5.232364	385.351685		1.295709
F21	209189P2_G	G	A.Conservative	8.035723	.997337	6277.1	45.80278	26.604124	386.917868		.487591
F21	210090P15_G	NOCALL	D.Low Probability	5.50757	.104766	5515.6	5.122237	.781895	469.44029		1.295709
F22	201322P9_G	G	A.Conservative	5.029601	.988709	6445.3	17.022284	11.799454	537.996371		.421411
F22	201694P4_G	G	A.Conservative	4.400208	.995253	5337.5	63.054748	35.655503	515.006132		.421411
F22	208825P7_G	G	A.Conservative	6.649003	.997612	7129.7	6.953891	13.847591	507.501035		.421411
F22	209189P2_G	G	A.Conservative	5.026165	.995355	6277.1	68.096846	45.762493	526.566291		.421411
F22	210090P15_G	NOCALL	D.Low Probability	4.364137	.143863	5515.6	5.724049	1.050521	486.169832		1.192196
F23	201322P9_G	G	A.Conservative	2.579625	.997762	6445.3	14.7696	11.33207	625.285069		.419122
F23	201694P4_G	G	A.Conservative	2.151165	.997712	5337.5	20.460306	12.514133	627.756705		.419122
F23	208825P7_G	G	A.Conservative	2.887732	.887479	7129.7	8.083153	8.920123	508.503496		.732109
F23	209189P2_G	G	A.Conservative	2.786648	.996164	6277.1	15.04766	11.161411	632.067826		.419122
F23	210090P15_G	NOCALL	I.Bad Spectrum	0	0	0	0	0	0		0
F24	201322P9_G	G	C.Aggressive	4.597817	.917379	6445.3	19.957568	5.590522	483.39104		1.045597
F24	201694P4_G	NOCALL	D.Low Probability	4.507829	.247267	5337.5	7.111893	1.584307	466.295646		1.045597
F24	208825P7_G	NOCALL	I.Bad Spectrum	0	0	0	0	0	0		0
F24	209189P2_G	NOCALL	D.Low Probability	4.682163	.996841	6277.1	26.038138	7.045606	515.149747		1.045597
F24	210090P15_G	NOCALL	D.Low Probability	4.706757	.250186	5515.6	6.88778	1.592742	443.285427		1.045597
G01	201322P9_G	G	B.Moderate	.299905	.917102	6445.3	22.547212	7.36372	588.896481		.940658
G01	201694P4_G	G	A.Conservative	1.434747	.841049	5337.5	16.054919	8.465245	479.743019		.458641
G01	208825P7_G	G	A.Conservative	.922741	.832649	7129.7	5.113329	8.369348	447.328794		.458641
G01	209189P2_G	G	A.Conservative	1.317616	.998015	6277.1	24.675762	16.313037	487.568982		.458641
G01	210090P15_G	NOCALL	I.Bad Spectrum	0	0	0	0	0	0		0
G02	201322P9_G	G	A.Conservative	6.381976	.990881	6445.3	23.566338	10.666629	405.332259		.65598
G02	201694P4_G	NOCALL	D.Low Probability	4.275442	.806432	5337.5	23.053583	4.903206	455.037587		1.024955
G02	208825P7_G	NOCALL	D.Low Probability	8.738601	.731335	7129.7	14.457085	4.43286	370.387202		1.024955
G02	209189P2_G	G	A.Conservative	5.520334	.884792	6277.1	28.097207	8.887395	435.421448		.914937
G02	210090P15_G	NOCALL	D.Low Probability	4.665214	.112816	5515.6	3.534686	.779712	414.831158		1.024955
G03	201322P9_G	G	A.Conservative	6.912635	.804283	6445.3	35.959671	8.137317	423.764873		1.255961
G03	201694P4_G	G	A.Conservative	5.539814	.929993	5337.5	32.051689	9.36685	415.967877		.702929
G03	208825P7_G	NOCALL	D.Low Probability	8.450013	.655387	7129.7	15.361076	3.975887	397.240714		1.255961
G03	209189P2_G	G	A.Conservative	7.504275	.993517	6277.1	39.671909	19.095778	396.350044		.538509
G03	210090P15_G	NOCALL	D.Low Probability	5.978958	.768801	5515.6	24.988217	4.719517	417.237651		1.255961
G04	201322P9_G	G	A.Conservative	4.71697	.921375	6445.3	20.446567	9.289666	552.230239		.618708
G04	201694P4_G	G	A.Conservative	4.456987	.996678	5337.5	30.836816	16.396679	568.526476		.418851
G04	208825P7_G	G	A.Conservative	6.290366	.998365	7129.7	8.164689	11.094815	565.330263		.618708
G04	209189P2_G	G	A.Conservative	4.89647	.994694	6277.1	41.127752	26.108572	530.814468		.418851
G04	210090P15_G	NOCALL	D.Low Probability	5.437975	.301308	5515.6	8.063243	1.915298	438.82009		.955041
G05	201322P9_G	G	A.Conservative	7.37962	.808813	6445.3	22.124789	8.159909	404.228913		.787647
G05	201694P4_G	G	A.Conservative	3.773514	.995179	5337.5	19.441126	10.835634	493.759217		.411845
G05	208825P7_G	G	C.Aggressive	9.964912	.806992	7129.7	12.414434	4.870088	461.771713		.942716
G05	209189P2_G	G	A.Conservative	4.177327	.991204	6277.1	21.480966	14.621756	441.163779		.411845
G05	210090P15_G	NOCALL	D.Low Probability	5.615962	.210651	5515.6	4.879186	1.398971	452.282493		.942716
G06	201322P9_G	G	A.Conservative	5.897338	.991654	6445.3	17.02458	10.672974	529.885109		.42431
G06	201694P4_G	G	A.Conservative	5.027533	.991186	5337.5	35.689541	17.960401	552.138297		.42431
G06	208825P7_G	NOCALL	D.Low Probability	6.044471	.707913	7129.7	16.780409	4.288019	429.998702		1.137484
G06	209189P2_G	G	A.Conservative	5.882291	.997485	6277.1	54.768095	33.207433	515.289954		.42431
G06	210090P15_G	NOCALL	D.Low Probability	3.662298	.209739	5515.6	7.407836	1.401868	535.045683		1.137484
G07	201322P9_G	NOCALL	D.Low Probability	2.741625	.989013	6445.3	24.841015	6.318581	499.365648		1.165803
G07	201694P4_G	G	A.Conservative	2.627435	.931144	5337.5	26.194007	9.351926	442.385365		.654025
G07	208825P7_G	NOCALL	D.Low Probability	6.167847	.400646	7129.7	8.467714	2.468798	495.213081		1.165803
G07	209189P2_G	G	A.Conservative	4.389673	.993368	6277.1	21.906907	14.905383	382.322801		.429804
G07	210090P15_G	NOCALL	D.Low Probability	2.332675	.198942	5515.6	6.34812	1.342003	493.514444		1.165803
G08	201322P9_G	G	B.Moderate	6.761437	.854289	6445.3	28.390518	6.900295	382.667005		1.11956
G08	201694P4_G	G	A.Conservative	5.918725	.995096	5337.5	21.300425	10.635671	446.12342		.435957
G08	208825P7_G	NOCALL	D.Low Probability	8.6781	.603896	7129.7	13.298782	3.67236	360.060047		1.11956
G08	209189P2_G	G	A.Conservative	6.871979	.99749	6277.1	29.294653	17.63718	411.839286		.435957
G08	210090P15_G	NOCALL	I.Bad Spectrum	0	0	0	0	0	0		0
G09	201322P9_G	G	C.Aggressive	5.746787	.884614	6445.3	16.840552	5.383413	473.289034		.883757
G09	201694P4_G	G	A.Conservative	5.780068	.994574	5337.5	24.33021	14.065695	450.901568		.428938
G09	208825P7_G	NOCALL	I.Bad Spectrum	0	0	0	0	0	0		0
G09	209189P2_G	G	A.Conservative	6.07419	.997033	6277.1	26.365247	18.033481	436.377132		.428938
G09	210090P15_G	NOCALL	I.Bad Spectrum	0	0	0	0	0	0		0
G10	201322P9_G	G	B.Moderate	6.364683	.926887	6445.3	25.1359	7.481531	431.407917		.980656
G10	201694P4_G	G	A.Conservative	5.443524	.988775	5337.5	23.046956	11.590343	466.243848		.423672
G10	208825P7_G	NOCALL	D.Low Probability	8.241216	.349211	7129.7	6.39662	2.167097	487.739497		.980656
G10	209189P2_G	G	A.Conservative	6.648309	.99578	6277.1	30.333622	18.340454	445.10099		.423672
G10	210090P15_G	NOCALL	D.Low Probability	5.215096	.131778	5515.6	3.656679	.915414	463.908076		.980656
G11	201322P9_G	G	C.Aggressive	6.075572	.881639	6445.3	12.378668	5.342461	424.492256		.807238
G11	201694P4_G	G	A.Conservative	5.84816	.996398	5337.5	21.793085	14.0891	455.132766		.483552
G11	208825P7_G	NOCALL	I.Bad Spectrum	0	0	0	0	0	0		0
G11	209189P2_G	G	A.Conservative	6.726541	.995136	6277.1	26.874668	20.678732	408.559286		.483552
G11	210090P15_G	NOCALL	I.Bad Spectrum	0	0	0	0	0	0		0
G12	201322P9_G	NOCALL	D.Low Probability	2.584375	.988152	6445.3	44.707904	12.772736	602.186851		1.074409
G12	201694P4_G	G	A.Conservative	3.283772	.996344	5337.5	28.654709	16.202563	532.147535		.428351
G12	208825P7_G	G	A.Conservative	5.164626	.828761	7129.7	14.032437	8.324414	542.913532		.961339
G12	209189P2_G	G	A.Conservative	3.878989	.993502	6277.1	44.888107	30.365777	507.262325		.428351
G12	210090P15_G	NOCALL	D.Low Probability	2.31934	.095575	5515.6	2.955488	.701063	568.767985		1.074409
G13	201322P9_G	G	B.Moderate	5.080688	.947117	6445.3	41.863539	7.642023	419.635092		1.225157
G13	201694P4_G	G	A.Conservative	4.992076	.995353	5337.5	28.841439	14.356632	423.695512		.462202
G13	208825P7_G	G	C.Aggressive	6.098841	.892162	7129.7	21.782243	5.385113	346.023736		1.225157
G13	209189P2_G	G	A.Conservative	6.335772	.99522	6277.1	34.794972	20.659415	400.271429		.462202
G13	210090P15_G	NOCALL	D.Low Probability	4.122338	.063795	5515.6	3.531629	.534307	431.269648		1.225157
G14	201322P9_G	G	A.Conservative	6.47661	.86949	6445.3	34.212706	8.843013	375.580631		1.177518
G14	201694P4_G	G	A.Conservative	5.961991	.996629	5337.5	41.876611	17.319082	395.681337		.525363
G14	208825P7_G	G	C.Aggressive	8.381506	.915643	7129.7	20.312658	5.508683	425.303629		1.280103
G14	209189P2_G	G	A.Conservative	7.670722	.995168	6277.1	38.520366	19.18794	378.872101		.525363
G14	210090P15_G	NOCALL	D.Low Probability	5.077684	.197824	5515.6	6.924968	1.388762	429.04251		1.280103
G15	201322P9_G	G	A.Conservative	6.706612	.810332	6445.3	18.784145	8.199297	431.728108		.645816
G15	201694P4_G	G	A.Conservative	6.456209	.99716	5337.5	37.313137	17.742123	443.943291		.448959
G15	208825P7_G	G	C.Aggressive	8.688087	.999075	7129.7	17.752549	6.402086	405.766768		1.047981
G15	209189P2_G	G	A.Conservative	7.724026	.994167	6277.1	37.493559	21.812449	421.899568		.448959
G15	210090P15_G	NOCALL	D.Low Probability	5.925414	.155677	5515.6	4.221425	1.131929	417.102391		1.047981
G16	201322P9_G	G	A.Conservative	5.812756	.988904	6445.3	28.602026	10.580327	423.532341		.801994
G16	201694P4_G	G	A.Conservative	7.46836	.995873	5337.5	45.055392	19.243724	408.25994		.511708
G16	208825P7_G	G	C.Aggressive	9.533166	.995855	7129.7	22.533183	6.356856	356.011599		1.259173
G16	209189P2_G	G	A.Conservative	9.349037	.996995	6277.1	43.495852	22.310457	382.9915		.511708
G16	210090P15_G	NOCALL	D.Low Probability	5.809952	.142496	5515.6	4.898037	1.041133	436.499355		1.259173
G17	201322P9_G	NOCALL	D.Low Probability	5.52534	.575365	6445.3	11.5296	3.521104	480.888974		.960258
G17	201694P4_G	G	A.Conservative	4.970679	.94369	5337.5	39.445745	9.461216	479.165904		.960258
G17	208825P7_G	NOCALL	I.Bad Spectrum	0	0	0	0	0	0		0
G17	209189P2_G	G	A.Conservative	6.503504	.918555	6277.1	11.744861	9.229162	440.093806		.407591
G17	210090P15_G	NOCALL	I.Bad Spectrum	0	0	0	0	0	0		0
G18	201322P9_G	NOCALL	D.Low Probability	1.6645	.729504	6445.3	11.580515	4.419755	575.693759		.907492
G18	201694P4_G	G	A.Conservative	1.054108	.992214	5337.5	29.148751	10.36186	548.823195		.803706
G18	208825P7_G	NOCALL	I.Bad Spectrum	0	0	0	0	0	0		0
G18	209189P2_G	G	A.Conservative	.427139	.996426	6277.1	9.74176	10.468517	543.080334		.358972
G18	210090P15_G	NOCALL	I.Bad Spectrum	0	0	0	0	0	0		0
G19	201322P9_G	G	A.Conservative	5.416228	.866525	6445.3	32.816327	8.760221	438.312403		1.101918
G19	201694P4_G	G	A.Conservative	5.475059	.995977	5337.5	30.165356	12.817775	412.15339		.500063
G19	208825P7_G	NOCALL	D.Low Probability	6.926842	.721478	7129.7	16.169442	4.363016	422.671758		1.178598
G19	209189P2_G	G	A.Conservative	6.410269	.992849	6277.1	36.290955	18.342818	389.878054		.500063
G19	210090P15_G	NOCALL	D.Low Probability	4.552936	.187158	5515.6	6.34872	1.276299	452.676463		1.178598
G20	201322P9_G	G	A.Conservative	4.769152	.90351	6445.3	24.212108	9.14345	517.88252		.733599
G20	201694P4_G	G	A.Conservative	6.192609	.9953	5337.5	22.6873	12.370004	451.529496		.393607
G20	208825P7_G	G	C.Aggressive	7.649558	.940292	7129.7	15.102804	5.659111	397.649837		.937274
G20	209189P2_G	G	A.Conservative	7.248051	.997113	6277.1	26.892568	17.491862	432.520619		.393607
G20	210090P15_G	NOCALL	D.Low Probability	5.012432	.188635	5515.6	4.850311	1.276523	467.794483		.937274
G21	201322P9_G	G	A.Conservative	4.859878	.993331	6445.3	30.376045	11.198215	503.415619		.817568
G21	201694P4_G	G	A.Conservative	5.260955	.99479	5337.5	29.555359	14.241842	461.705947		.454576
G21	208825P7_G	G	C.Aggressive	7.1227	.9972	7129.7	21.688821	6.343155	404.975464		1.032775
G21	209189P2_G	G	A.Conservative	6.825313	.996665	6277.1	33.96511	19.482564	402.931238		.454576
G21	210090P15_G	NOCALL	D.Low Probability	4.772238	.248839	5515.6	7.688592	1.677411	488.352379		1.032775
G22	201322P9_G	G	A.Conservative	7.75086	.977884	6445.3	32.574326	9.862308	398.586357		.845992
G22	201694P4_G	G	A.Conservative	7.992037	.994678	5337.5	48.104549	20.757489	381.129419		.491035
G22	208825P7_G	G	A.Conservative	10.146801	.800503	7129.7	34.162887	8.044368	400.099764		1.179277
G22	209189P2_G	G	A.Conservative	10.01692	.995618	6277.1	46.362204	23.665343	361.119625		.491035
G22	210090P15_G	NOCALL	D.Low Probability	6.644871	0	5515.6	3.193646	.541215	428.491419		1.179277
G23	201322P9_G	G	A.Conservative	7.863992	.825681	6445.3	13.568779	8.37556	359.695919		.464226
G23	201694P4_G	G	A.Conservative	5.998117	.993238	5337.5	20.184433	10.156533	437.932009		.464226
G23	208825P7_G	G	A.Conservative	7.616535	.810024	7129.7	28.536408	8.133722	382.409243		.91732
G23	209189P2_G	G	A.Conservative	7.357171	.994841	6277.1	22.643693	13.546427	414.734492		.464226
G23	210090P15_G	NOCALL	D.Low Probability	5.433961	.129572	5515.6	4.041225	.920642	420.767591		1.017196
G24	201322P9_G	NOCALL	D.Low Probability	.978447	.606304	6445.3	7.303499	3.717945	685.255564		.729223
G24	201694P4_G	NOCALL	I.Bad Spectrum	0	0	0	0	0	0		0
G24	208825P7_G	NOCALL	I.Bad Spectrum	0	0	0	0	0	0		0
G24	209189P2_G	NOCALL	D.Low Probability	1.295117	.782842	6277.1	9.685521	4.744354	655.078029		.729223
G24	210090P15_G	NOCALL	I.Bad Spectrum	0	0	0	0	0	0		0
H01	201322P9_G	G	A.Conservative	.118651	.875911	6445.3	23.579276	8.815075	461.503569		.684662
H01	201694P4_G	G	A.Conservative	-1.443227	.998241	5337.5	42.775946	22.411716	553.913742		.446127
H01	208825P7_G	G	A.Conservative	-1.05264	.997167	7129.7	29.935918	13.150631	503.326062		1.039179
H01	209189P2_G	G	A.Conservative	-1.295033	.998016	6277.1	35.358196	22.083828	517.453063		.446127
H01	210090P15_G	NOCALL	D.Low Probability	-.963895	.160616	5515.6	5.610602	1.123105	541.570098		1.152667
H02	201322P9_G	G	A.Conservative	2.178096	.995201	6445.3	33.524261	12.906524	467.215632		.7169
H02	201694P4_G	NOCALL	D.Low Probability	3.194327	.399546	5337.5	14.148017	2.486046	463.577418		1.180341
H02	208825P7_G	G	B.Moderate	4.480802	.984506	7129.7	31.522196	7.891875	453.329866		1.180341
H02	209189P2_G	G	B.Moderate	3.75849	.957126	6277.1	36.46232	7.700629	454.48607		1.180341
H02	210090P15_G	NOCALL	D.Low Probability	3.381013	.136518	5515.6	5.001297	.909851	433.962622		1.180341
H03	201322P9_G	G	B.Moderate	5.445754	.940179	6445.3	33.045791	7.59015	422.547335		1.201111
H03	201694P4_G	G	A.Conservative	5.598377	.997621	5337.5	22.38547	11.405311	390.09402		.470531
H03	208825P7_G	G	C.Aggressive	7.246353	.849577	7129.7	19.617804	5.121433	441.864401		1.201111
H03	209189P2_G	G	A.Conservative	6.769502	.996335	6277.1	24.74696	15.005166	370.757873		.470531
H03	210090P15_G	NOCALL	D.Low Probability	4.456719	.17374	5515.6	6.199615	1.202382	402.90116		1.201111
H04	201322P9_G	G	A.Conservative	6.120266	.974779	6445.3	44.476698	9.860348	412.158633		1.205514
H04	201694P4_G	G	A.Conservative	6.239812	.997029	5337.5	29.382574	14.864159	394.445342		.472602
H04	208825P7_G	G	C.Aggressive	8.210202	.874541	7129.7	20.875628	5.280956	353.242245		1.205514
H04	209189P2_G	G	A.Conservative	7.389862	.993424	6277.1	32.040327	19.38482	356.323278		.472602
H04	210090P15_G	NOCALL	D.Low Probability	5.080256	.310643	5515.6	11.042316	2.05554	432.075147		1.205514
H05	201322P9_G	G	A.Conservative	5.846651	.895577	6445.3	35.38351	9.044077	414.681086		1.00095
H05	201694P4_G	G	A.Conservative	5.770684	.993645	5337.5	38.057296	13.158228	400.609184		.502305
H05	208825P7_G	NOCALL	D.Low Probability	8.669472	.634292	7129.7	17.958047	3.850556	401.283872		1.176007
H05	209189P2_G	G	A.Conservative	6.791206	.992647	6277.1	37.879251	15.817518	370.617502		.502305
H05	210090P15_G	NOCALL	D.Low Probability	5.138318	.150926	5515.6	6.62172	1.047829	429.057493		1.176007
H06	201322P9_G	G	A.Conservative	3.641428	.966229	6445.3	20.385798	9.748102	439.893836		.617711
H06	201694P4_G	G	A.Conservative	4.962617	.994167	5337.5	39.089468	17.582857	418.484787		.452449
H06	208825P7_G	G	A.Conservative	5.468181	.826825	7129.7	26.590584	8.33723	367.529537		1.026043
H06	209189P2_G	G	A.Conservative	6.199977	.996416	6277.1	33.804768	18.529373	355.829808		.452449
H06	210090P15_G	NOCALL	D.Low Probability	3.344363	.069219	5515.6	3.441392	.574991	463.129985		1.121264
H07	201322P9_G	NOCALL	D.Low Probability	-.810231	.997709	6445.3	26.430426	7.068697	560.078737		1.06365
H07	201694P4_G	G	A.Conservative	-.971893	.996272	5337.5	19.915614	13.566099	544.989371		.39155
H07	208825P7_G	NOCALL	D.Low Probability	.390635	.556236	7129.7	11.128213	3.391689	413.939693		1.06365
H07	209189P2_G	G	A.Conservative	-1.002653	.994122	6277.1	29.214598	23.443697	574.722442		.39155
H07	210090P15_G	NOCALL	D.Low Probability	-.813469	.138505	5515.6	4.265888	.958119	533.664246		1.06365
H08	201322P9_G	G	A.Conservative	1.981992	.994617	6445.3	24.873459	10.842038	528.157577		.669289
H08	201694P4_G	G	A.Conservative	1.746197	.996925	5337.5	54.016909	26.996917	492.763271		.442868
H08	208825P7_G	G	A.Conservative	4.309058	.99526	7129.7	9.262063	11.90548	434.371105		.669289
H08	209189P2_G	G	A.Conservative	2.171169	.995209	6277.1	43.834906	26.305484	516.078203		.442868
H08	210090P15_G	NOCALL	D.Low Probability	1.893945	.071561	5515.6	3.770638	.607178	526.973787		1.248391
H09	201322P9_G	G	A.Conservative	4.989074	.851549	6445.3	40.981801	8.654255	404.89061		1.248004
H09	201694P4_G	G	A.Conservative	6.215419	.996938	5337.5	36.75959	13.251657	370.616015		.476552
H09	208825P7_G	G	C.Aggressive	6.614215	.894783	7129.7	22.296864	5.399089	369.599774		1.248004
H09	209189P2_G	G	A.Conservative	7.993225	.994014	6277.1	29.274695	12.751932	315.013767		.476552
H09	210090P15_G	NOCALL	D.Low Probability	4.164013	.139054	5515.6	5.695856	1.001844	429.090212		1.248004
H10	201322P9_G	G	A.Conservative	5.007064	.909056	6445.3	25.438993	9.139405	397.99856		.81852
H10	201694P4_G	G	A.Conservative	5.792071	.996175	5337.5	41.367603	24.211524	408.355868		.433307
H10	208825P7_G	G	C.Aggressive	7.53597	.95768	7129.7	21.015022	5.759483	385.717461		1.190744
H10	209189P2_G	G	A.Conservative	7.41976	.99504	6277.1	34.929696	24.335393	361.236844		.433307
H10	210090P15_G	NOCALL	D.Low Probability	4.571666	.201847	5515.6	6.803242	1.382605	443.295987		1.190744
H11	201322P9_G	G	A.Conservative	5.099688	.885049	6445.3	27.393553	8.965089	428.811603		1.026303
H11	201694P4_G	G	A.Conservative	4.944638	.991152	5337.5	27.513775	10.412061	395.874844		.692912
H11	208825P7_G	NOCALL	D.Low Probability	6.694948	.798647	7129.7	15.213522	4.819725	396.506846		1.179959
H11	209189P2_G	G	A.Conservative	7.530649	.991676	6277.1	26.919677	15.304325	336.94464		.465704
H11	210090P15_G	NOCALL	D.Low Probability	4.537865	.331416	5515.6	8.95234	2.136291	410.232764		1.179959
H12	201322P9_G	G	A.Conservative	3.810612	.979847	6445.3	36.323315	9.917448	452.728916		1.000946
H12	201694P4_G	G	A.Conservative	4.27941	.994204	5337.5	36.783463	15.262116	435.511727		.463502
H12	208825P7_G	G	A.Conservative	3.96052	.998322	7129.7	14.301399	10.967267	464.749218		.778967
H12	209189P2_G	G	A.Conservative	5.447748	.996092	6277.1	39.438772	20.169619	399.319592		.463502
H12	210090P15_G	NOCALL	D.Low Probability	3.022579	.687374	5515.6	20.31942	4.292484	482.64534		1.161702
H13	201322P9_G	G	A.Conservative	.802393	.907546	6445.3	25.833036	9.140719	519.800075		.72751
H13	201694P4_G	G	A.Conservative	.733122	.995726	5337.5	42.421667	19.633077	479.149705		.448601
H13	208825P7_G	G	A.Conservative	1.388662	.996714	7129.7	23.222049	11.898888	530.712077		1.123093
H13	209189P2_G	G	A.Conservative	.853771	.99508	6277.1	42.361691	23.329921	483.943149		.448601
H13	210090P15_G	NOCALL	D.Low Probability	.684085	.133672	5515.6	5.434193	.974189	506.346867		1.278577
H14	201322P9_G	G	A.Conservative	4.550449	.925519	6445.3	14.485784	9.343096	465.469813		.401162
H14	201694P4_G	G	A.Conservative	3.586436	.992792	5337.5	44.732564	23.289568	507.159647		.401162
H14	208825P7_G	G	A.Conservative	6.173242	.998529	7129.7	11.472723	12.845862	452.376791		.594053
H14	209189P2_G	G	A.Conservative	4.549146	.996603	6277.1	51.009865	31.836835	453.098291		.401162
H14	210090P15_G	NOCALL	D.Low Probability	4.036239	.159625	5515.6	4.61278	1.14212	465.37227		.910342
H15	201322P9_G	NOCALL	D.Low Probability	4.730883	.990599	6445.3	36.614046	7.137182	428.879718		1.195061
H15	201694P4_G	G	A.Conservative	4.328819	.992519	5337.5	27.277133	14.203198	426.184521		.473857
H15	208825P7_G	G	C.Aggressive	7.078431	.826376	7129.7	22.300374	5.003882	321.64138		1.195061
H15	209189P2_G	G	A.Conservative	5.052735	.995641	6277.1	29.330748	17.997171	403.015272		.473857
H15	210090P15_G	NOCALL	D.Low Probability	3.862403	.064411	5515.6	3.419572	.553608	449.150726		1.195061
H16	201322P9_G	G	A.Conservative	4.305033	.840341	6445.3	18.607026	8.526321	411.175343		.657666
H16	201694P4_G	G	A.Conservative	5.056541	.996482	5337.5	60.95501	25.69658	406.809843		.483385
H16	208825P7_G	G	A.Conservative	4.229363	.942971	7129.7	14.338415	9.445151	537.686818		.803679
H16	209189P2_G	G	A.Conservative	5.942009	.994967	6277.1	43.349098	21.985593	398.607261		.483385
H16	210090P15_G	NOCALL	D.Low Probability	4.196081	.134136	5515.6	5.930387	1.038089	433.788769		1.231714
H17	201322P9_G	G	A.Conservative	2.8757	.853845	6445.3	24.393933	8.60427	505.336447		.723189
H17	201694P4_G	G	A.Conservative	3.903569	.995648	5337.5	40.869414	18.910341	443.613157		.506423
H17	208825P7_G	G	A.Conservative	4.061374	.999205	7129.7	15.652976	14.242751	501.32043		.924292
H17	209189P2_G	G	A.Conservative	4.546155	.995282	6277.1	43.397949	23.842558	432.994539		.506423
H17	210090P15_G	NOCALL	D.Low Probability	2.30194	.490733	5515.6	14.95348	3.090797	528.326327		1.225274
H18	201322P9_G	G	A.Conservative	1.522405	.962143	6445.3	29.484205	9.681181	535.844454		.92947
H18	201694P4_G	G	A.Conservative	.753089	.995016	5337.5	37.933194	19.964038	536.804131		.440354
H18	208825P7_G	G	A.Conservative	3.062717	.954421	7129.7	4.842551	9.584534	484.219872		.440354
H18	209189P2_G	G	A.Conservative	1.451809	.992166	6277.1	33.262075	21.432971	485.848024		.440354
H18	210090P15_G	NOCALL	D.Low Probability	1.262043	0	5515.6	1.279612	.344222	525.049891		.92947
H19	201322P9_G	G	A.Conservative	4.414848	.991231	6445.3	34.437675	11.07247	411.043639		.923319
H19	201694P4_G	G	A.Conservative	5.358687	.997556	5337.5	33.227953	14.650127	391.71716		.496593
H19	208825P7_G	G	A.Conservative	4.391456	.932544	7129.7	36.363406	9.365477	450.628824		1.332674
H19	209189P2_G	G	A.Conservative	6.180073	.996072	6277.1	40.070556	21.049913	372.816674		.496593
H19	210090P15_G	NOCALL	D.Low Probability	3.192228	.201922	5515.6	7.571068	1.432021	455.7019		1.332674
H20	201322P9_G	G	A.Conservative	3.184505	.988138	6445.3	26.856929	11.591556	512.974671		.682088
H20	201694P4_G	G	A.Conservative	3.063697	.996097	5337.5	54.846474	27.614569	482.52765		.490555
H20	208825P7_G	G	C.Aggressive	4.988011	.949176	7129.7	23.480479	5.709764	451.47015		1.10624
H20	209189P2_G	G	A.Conservative	3.158618	.992753	6277.1	44.185013	26.642449	495.411006		.490555
H20	210090P15_G	NOCALL	D.Low Probability	2.704598	.140392	5515.6	5.632176	1.006786	517.802213		1.10624
H21	201322P9_G	G	A.Conservative	3.813107	.936443	6445.3	31.163743	9.491699	456.736317		.947951
H21	201694P4_G	G	A.Conservative	4.339467	.99273	5337.5	44.96813	22.569516	419.193193		.477614
H21	208825P7_G	NOCALL	D.Low Probability	6.251297	.716231	7129.7	19.975043	4.336246	401.189383		1.267304
H21	209189P2_G	G	A.Conservative	4.803867	.992581	6277.1	42.257159	25.074799	432.601888		.477614
H21	210090P15_G	NOCALL	D.Low Probability	3.467564	.121525	5515.6	5.70679	.913411	475.951262		1.267304
H22	201322P9_G	G	A.Conservative	5.639752	.828053	6445.3	19.811598	8.43149	390.445475		.736037
H22	201694P4_G	G	A.Conservative	5.969826	.996917	5337.5	45.685485	21.899559	391.603224		.504171
H22	208825P7_G	G	C.Aggressive	5.872925	.985951	7129.7	24.098378	5.927175	428.50565		1.232776
H22	209189P2_G	G	A.Conservative	6.752165	.99545	6277.1	33.491368	19.058629	347.75655		.504171
H22	210090P15_G	NOCALL	D.Low Probability	4.838608	.52004	5515.6	18.455578	3.282738	451.325246		1.232776
H23	201322P9_G	G	A.Conservative	4.831463	.943656	6445.3	18.551901	9.520458	422.339525		.561334
H23	201694P4_G	G	A.Conservative	4.872284	.996972	5337.5	27.285384	16.381647	412.960839		.412214
H23	208825P7_G	G	A.Conservative	4.736108	.838332	7129.7	16.485134	8.420027	419.985635		.743515
H23	209189P2_G	G	A.Conservative	6.34718	.980359	6277.1	13.504625	9.868949	342.149453		.412214
H23	210090P15_G	NOCALL	D.Low Probability	3.274518	.067663	5515.6	2.419607	.567779	503.408459		1.025186
H24	201322P9_G	G	B.Moderate	.189231	.922589	6445.3	19.06684	7.425378	617.477875		.89474
H24	201694P4_G	NOCALL	D.Low Probability	.29943	.409628	5337.5	8.00317	2.54211	589.129429		.89474
H24	208825P7_G	NOCALL	I.Bad Spectrum	0	0	0	0	0	0		0
H24	209189P2_G	G	A.Conservative	.464444	.894413	6277.1	23.926466	9.037365	618.704546		.89474
H24	210090P15_G	NOCALL	D.Low Probability	.26326	.089967	5515.6	1.964524	.645025	581.232017		.89474
I01	201322P9_G	G	C.Aggressive	1.17602	.800759	6445.3	12.012916	4.860927	524.795336		.903247
I01	201694P4_G	G	B.Moderate	1.224808	.877653	5337.5	21.864085	7.079048	496.049587		.903247
I01	208825P7_G	NOCALL	I.Bad Spectrum	0	0	0	0	0	0		0
I01	209189P2_G	G	A.Conservative	1.145502	.84255	6277.1	6.263002	8.457519	469.419998		.349636
I01	210090P15_G	NOCALL	I.Bad Spectrum	0	0	0	0	0	0		0
I02	201322P9_G	G	A.Conservative	5.677217	.850013	6445.3	20.407241	8.563103	391.142876		.837735
I02	201694P4_G	NOCALL	D.Low Probability	3.943338	.131721	5337.5	2.926207	.889876	459.432951		.972408
I02	208825P7_G	NOCALL	D.Low Probability	7.325812	.790327	7129.7	11.25743	4.770936	399.617124		.972408
I02	209189P2_G	G	C.Aggressive	4.964166	.899031	6277.1	15.024107	5.448776	467.387629		.972408
I02	210090P15_G	NOCALL	I.Bad Spectrum	0	0	0	0	0	0		0
I03	201322P9_G	NOCALL	D.Low Probability	2.254532	.991858	6445.3	33.728127	8.935793	611.7056		1.043476
I03	201694P4_G	NOCALL	D.Low Probability	1.869724	.996667	5337.5	50.537618	10.962207	552.827793		1.043476
I03	208825P7_G	G	A.Conservative	3.781475	.940433	7129.7	9.066944	9.426177	495.509483		.74663
I03	209189P2_G	G	A.Conservative	2.159002	.992795	6277.1	31.688937	22.114733	564.905053		.403683
I03	210090P15_G	NOCALL	D.Low Probability	2.040505	.155432	5515.6	2.521285	1.049227	537.055235		.594038
I04	201322P9_G	NOCALL	D.Low Probability	2.792132	.671267	6445.3	11.674577	4.088869	614.096374		1.04848
I04	201694P4_G	G	A.Conservative	2.295428	.841675	5337.5	16.933226	8.457509	589.003999		.620142
I04	208825P7_G	NOCALL	I.Bad Spectrum	0	0	0	0	0	0		0
I04	209189P2_G	G	A.Conservative	3.365554	.919306	6277.1	6.033475	9.237006	416.322072		.466796
I04	210090P15_G	NOCALL	I.Bad Spectrum	0	0	0	0	0	0		0
I05	201322P9_G	G	A.Conservative	1.94192	.938186	6445.3	24.868368	9.429205	599.942988		.871139
I05	201694P4_G	G	A.Conservative	3.311009	.888181	5337.5	8.885765	8.963078	464.986452		.481246
I05	208825P7_G	G	A.Conservative	3.442025	.878439	7129.7	13.937572	8.809803	470.558882		1.01504
I05	209189P2_G	G	A.Conservative	3.124983	.964311	6277.1	9.028437	9.717135	467.699626		.481246
I05	210090P15_G	NOCALL	I.Bad Spectrum	0	0	0	0	0	0		0
I06	201322P9_G	NOCALL	I.Bad Spectrum	0	0	0	0	0	0		0
I06	201694P4_G	G	A.Conservative	2.003039	.954556	5337.5	9.79252	9.563387	517.943373		.534377
I06	208825P7_G	NOCALL	I.Bad Spectrum	0	0	0	0	0	0		0
I06	209189P2_G	G	A.Conservative	1.183207	.856364	6277.1	5.544275	8.645739	524.239536		.359439
I06	210090P15_G	NOCALL	I.Bad Spectrum	0	0	0	0	0	0		0
I07	201322P9_G	NOCALL	D.Low Probability	1.59728	.641481	6445.3	9.879012	3.935523	531.397354		1.026233
I07	201694P4_G	G	A.Conservative	1.60682	.928523	5337.5	26.841915	9.347678	543.390575		.894775
I07	208825P7_G	NOCALL	I.Bad Spectrum	0	0	0	0	0	0		0
I07	209189P2_G	G	A.Conservative	1.368434	.993847	6277.1	24.226055	10.875271	477.030459		.894775
I07	210090P15_G	NOCALL	I.Bad Spectrum	0	0	0	0	0	0		0
I08	201322P9_G	G	A.Conservative	5.67027	.810356	6445.3	18.082009	8.214889	398.244856		.66005
I08	201694P4_G	G	A.Conservative	5.867068	.995717	5337.5	52.349245	23.929527	418.165329		.500884
I08	208825P7_G	G	B.Moderate	6.96553	.925341	7129.7	30.072704	7.440772	398.225065		1.242934
I08	209189P2_G	G	A.Conservative	6.796313	.995539	6277.1	54.454442	29.317886	377.608354		.500884
I08	210090P15_G	NOCALL	D.Low Probability	4.384829	.183017	5515.6	7.15486	1.323841	479.483203		1.242934
I09	201322P9_G	G	C.Aggressive	3.017709	.98762	6445.3	17.691007	6.328144	523.954294		.975062
I09	201694P4_G	G	A.Conservative	5.393609	.997974	5337.5	23.735107	10.564654	447.252438		.58911
I09	208825P7_G	NOCALL	I.Bad Spectrum	0	0	0	0	0	0		0
I09	209189P2_G	G	A.Conservative	6.589752	.997994	6277.1	20.922257	11.449391	398.381104		.58911
I09	210090P15_G	NOCALL	I.Bad Spectrum	0	0	0	0	0	0		0
I10	201322P9_G	G	A.Conservative	2.067519	.860975	6445.3	21.381406	8.648312	699.103091		.954254
I10	201694P4_G	G	A.Conservative	3.123097	.99742	5337.5	14.015808	12.347837	499.548102		.369525
I10	208825P7_G	G	A.Conservative	1.537542	.996466	7129.7	10.123954	11.39222	658.857282		.793489
I10	209189P2_G	G	A.Conservative	3.074401	.995511	6277.1	12.264556	12.515762	570.98501		.369525
I10	210090P15_G	NOCALL	D.Low Probability	2.102883	.494774	5515.6	9.207726	3.050629	635.796437		.954254
I11	201322P9_G	NOCALL	D.Low Probability	2.655361	.51272	6445.3	5.585767	3.148413	571.816411		.898319
I11	201694P4_G	G	B.Moderate	2.576752	.892387	5337.5	20.443937	7.181543	451.129701		.898319
I11	208825P7_G	NOCALL	I.Bad Spectrum	0	0	0	0	0	0		0
I11	209189P2_G	G	A.Conservative	2.94686	.819823	6277.1	6.9959	8.257537	533.890688		.449086
I11	210090P15_G	NOCALL	I.Bad Spectrum	0	0	0	0	0	0		0
I12	201322P9_G	G	C.Aggressive	3.24013	.89285	6445.3	12.659376	5.438146	549.733307		.839497
I12	201694P4_G	G	A.Conservative	3.87532	.997565	5337.5	13.763835	10.35736	479.72472		.382506
I12	208825P7_G	NOCALL	D.Low Probability	5.83284	.765407	7129.7	7.089628	4.641048	340.597658		.734893
I12	209189P2_G	G	A.Conservative	3.5413	.991817	6277.1	15.554683	14.844384	532.885581		.382506
I12	210090P15_G	NOCALL	I.Bad Spectrum	0	0	0	0	0	0		0
I13	201322P9_G	G	A.Conservative	.702019	.844316	6445.3	20.033124	8.48326	588.19847		.865551
I13	201694P4_G	G	A.Conservative	1.393325	.997513	5337.5	24.982319	15.846507	565.43791		.414262
I13	208825P7_G	NOCALL	D.Low Probability	.236537	.761219	7129.7	9.534259	4.660883	475.79001		.981012
I13	209189P2_G	G	A.Conservative	1.573444	.994211	6277.1	20.640034	15.658543	606.790728		.414262
I13	210090P15_G	NOCALL	I.Bad Spectrum	0	0	0	0	0	0		0
I14	201322P9_G	G	A.Conservative	3.313052	.873449	6445.3	23.638304	8.808993	519.216028		.701746
I14	201694P4_G	G	A.Conservative	4.161855	.995451	5337.5	34.812649	17.847892	481.842888		.414995
I14	208825P7_G	G	A.Conservative	4.889342	.997403	7129.7	9.010736	13.404163	528.052568		.701746
I14	209189P2_G	G	A.Conservative	4.660587	.996855	6277.1	33.695661	20.743032	516.076795		.414995
I14	210090P15_G	NOCALL	D.Low Probability	2.273961	.119832	5515.6	3.445822	.908959	486.885321		1.011467
I15	201322P9_G	G	A.Conservative	2.273634	.829503	6445.3	15.848859	8.397381	646.058503		.577445
I15	201694P4_G	G	A.Conservative	1.125648	.924102	5337.5	12.539908	9.269359	633.392997		.382341
I15	208825P7_G	G	A.Conservative	2.032743	.942388	7129.7	3.982049	9.443699	577.510819		.382341
I15	209189P2_G	G	A.Conservative	1.349978	.993399	6277.1	20.182347	17.762527	584.186358		.382341
I15	210090P15_G	NOCALL	D.Low Probability	1.861599	.422091	5515.6	9.751672	2.639908	624.801111		1.006815
I16	201322P9_G	G	C.Aggressive	2.242085	.989457	6445.3	17.60599	6.124765	656.664327		.934158
I16	201694P4_G	G	A.Conservative	2.386763	.873984	5337.5	26.366503	8.780696	608.200956		.715118
I16	208825P7_G	G	A.Conservative	3.071976	.874926	7129.7	7.227032	8.764292	627.783241		.715118
I16	209189P2_G	G	A.Conservative	4.060573	.994141	6277.1	11.099856	10.790526	467.848187		.411718
I16	210090P15_G	NOCALL	I.Bad Spectrum	0	0	0	0	0	0		0
I17	201322P9_G	G	B.Moderate	1.392962	.992383	6445.3	17.098729	7.952302	564.167803		.872224
I17	201694P4_G	G	A.Conservative	1.244912	.944979	5337.5	21.019036	9.519104	555.073373		.667845
I17	208825P7_G	NOCALL	I.Bad Spectrum	0	0	0	0	0	0		0
I17	209189P2_G	G	A.Conservative	.563436	.997073	6277.1	7.21417	12.999077	591.272091		.31977
I17	210090P15_G	NOCALL	I.Bad Spectrum	0	0	0	0	0	0		0
I18	201322P9_G	NOCALL	D.Low Probability	1.457276	.705023	6445.3	8.157712	4.26835	553.253777		.658347
I18	201694P4_G	G	A.Conservative	.705361	.804649	5337.5	19.31811	8.170841	531.479901		.658347
I18	208825P7_G	NOCALL	I.Bad Spectrum	0	0	0	0	0	0		0
I18	209189P2_G	G	A.Conservative	1.5134	.997758	6277.1	18.778654	13.127617	555.687721		.546406
I18	210090P15_G	NOCALL	I.Bad Spectrum	0	0	0	0	0	0		0
I19	201322P9_G	G	A.Conservative	.88499	.994128	6445.3	26.309135	10.563327	627.467209		.684302
I19	201694P4_G	G	A.Conservative	.961906	.997135	5337.5	38.561112	17.225436	573.274554		.4454
I19	208825P7_G	G	A.Conservative	1.240896	.997111	7129.7	15.43102	11.501678	577.442826		.920833
I19	209189P2_G	G	A.Conservative	1.288514	.996873	6277.1	43.982255	23.67405	608.28639		.4454
I19	210090P15_G	NOCALL	D.Low Probability	.519987	.243915	5515.6	7.254898	1.600049	611.316575		1.019091
I20	201322P9_G	G	A.Conservative	3.478819	.804363	6445.3	14.757976	8.112615	514.100748		.610966
I20	201694P4_G	G	A.Conservative	4.00448	.993375	5337.5	31.907701	19.462066	470.553813		.405488
I20	208825P7_G	G	A.Conservative	2.766444	.827526	7129.7	11.307272	8.300785	500.378335		.766106
I20	209189P2_G	G	A.Conservative	4.710352	.995856	6277.1	32.488376	23.38446	441.330801		.405488
I20	210090P15_G	NOCALL	D.Low Probability	2.658645	.206852	5515.6	6.126566	1.414362	517.898678		1.068139
I21	201322P9_G	G	A.Conservative	2.725232	.800294	6445.3	21.076257	8.132194	522.689137		.740351
I21	201694P4_G	G	A.Conservative	2.579377	.9937	5337.5	23.64527	17.355766	492.71158		.392252
I21	208825P7_G	G	A.Conservative	4.793631	.814681	7129.7	13.689472	8.196796	434.458274		.932047
I21	209189P2_G	G	A.Conservative	2.967843	.996535	6277.1	22.604934	19.401101	494.744511		.392252
I21	210090P15_G	NOCALL	D.Low Probability	2.356797	.249539	5515.6	6.363279	1.675012	554.740672		1.061426
I22	201322P9_G	G	A.Conservative	3.70653	.937272	6445.3	14.405692	9.500876	582.131125		.412979
I22	201694P4_G	G	A.Conservative	3.228932	.995822	5337.5	40.071359	20.953992	541.025283		.412979
I22	208825P7_G	G	A.Conservative	4.229088	.997508	7129.7	7.687484	10.426524	658.564176		.412979
I22	209189P2_G	G	A.Conservative	3.707091	.99421	6277.1	62.028063	39.493404	567.21227		.412979
I22	210090P15_G	NOCALL	D.Low Probability	3.322802	.117987	5515.6	1.862851	.867339	563.701257		.562514
I23	201322P9_G	G	A.Conservative	1.189954	.996674	6445.3	21.475374	11.775874	644.799161		.5879
I23	201694P4_G	G	A.Conservative	1.37085	.862497	5337.5	23.752976	8.673717	663.099953		.729204
I23	208825P7_G	G	A.Conservative	2.470426	.998242	7129.7	11.351784	12.986927	628.467575		.5879
I23	209189P2_G	G	A.Conservative	1.229478	.997683	6277.1	15.602015	12.513496	667.831113		.379858
I23	210090P15_G	NOCALL	I.Bad Spectrum	0	0	0	0	0	0		0
I24	201322P9_G	NOCALL	D.Low Probability	.732433	.411713	6445.3	4.428555	2.545106	686.410505		.571387
I24	201694P4_G	NOCALL	D.Low Probability	.853472	.557742	5337.5	7.490108	3.458335	581.020155		.571387
I24	208825P7_G	NOCALL	I.Bad Spectrum	0	0	0	0	0	0		0
I24	209189P2_G	NOCALL	D.Low Probability	.91111	.43542	6277.1	4.853672	2.681178	638.238397		.571387
I24	210090P15_G	NOCALL	I.Bad Spectrum	0	0	0	0	0	0		0
J01	201322P9_G	G	B.Moderate	-1.081596	.958032	6445.3	22.858236	7.683458	641.385198		.962433
J01	201694P4_G	G	A.Conservative	-.892578	.993034	5337.5	32.489196	10.204887	607.53091		.847007
J01	208825P7_G	NOCALL	I.Bad Spectrum	0	0	0	0	0	0		0
J01	209189P2_G	G	A.Conservative	-1.141708	.994655	6277.1	24.805352	22.814255	658.465108		.392419
J01	210090P15_G	NOCALL	I.Bad Spectrum	0	0	0	0	0	0		0
J02	201322P9_G	G	A.Conservative	2.309695	.897717	6445.3	25.16267	9.103681	547.829773		.807942
J02	201694P4_G	NOCALL	D.Low Probability	2.315588	.364941	5337.5	11.285016	2.269862	552.18488		1.089088
J02	208825P7_G	NOCALL	D.Low Probability	3.554886	.635826	7129.7	13.304033	3.860876	451.073687		1.089088
J02	209189P2_G	G	A.Conservative	2.8715	.990812	6277.1	40.786188	9.942185	558.618703		1.089088
J02	210090P15_G	NOCALL	D.Low Probability	2.275606	.152952	5515.6	4.869654	1.015879	500.874192		1.089088
J03	201322P9_G	G	A.Conservative	4.427681	.837299	6445.3	35.202905	8.478246	498.31153		1.201886
J03	201694P4_G	G	A.Conservative	3.570348	.951193	5337.5	16.98047	9.544449	496.259387		.463245
J03	208825P7_G	NOCALL	D.Low Probability	6.257573	.538735	7129.7	12.029557	3.291175	382.88745		1.201886
J03	209189P2_G	G	A.Conservative	4.527426	.995277	6277.1	28.500548	18.851784	498.335173		.463245
J03	210090P15_G	NOCALL	D.Low Probability	3.959677	.101661	5515.6	3.587461	.728999	471.114584		1.201886
J04	201322P9_G	G	A.Conservative	5.697835	.879596	6445.3	24.626324	8.890557	478.173142		.840703
J04	201694P4_G	G	A.Conservative	5.256844	.872791	5337.5	16.55384	8.772032	447.299648		.454183
J04	208825P7_G	NOCALL	D.Low Probability	6.154063	.719862	7129.7	14.219043	4.368385	399.631748		1.120524
J04	209189P2_G	G	A.Conservative	6.001208	.99349	6277.1	40.590617	25.83187	481.745696		.454183
J04	210090P15_G	NOCALL	D.Low Probability	4.564781	.160742	5515.6	4.890304	1.092754	448.70413		1.120524
J05	201322P9_G	G	A.Conservative	7.464101	.991315	6445.3	26.795551	12.595979	432.480069		.677111
J05	201694P4_G	G	A.Conservative	6.012492	.995732	5337.5	52.415684	27.908565	449.280571		.427123
J05	208825P7_G	G	A.Conservative	9.155511	.82577	7129.7	29.859769	8.285077	433.476196		1.219081
J05	209189P2_G	G	A.Conservative	7.540239	.994609	6277.1	43.00079	26.874191	418.59922		.427123
J05	210090P15_G	NOCALL	D.Low Probability	5.631858	.260397	5515.6	8.613861	1.792002	443.042869		1.219081
J06	201322P9_G	G	A.Conservative	5.290691	.950605	6445.3	15.839292	9.584913	516.973677		.475573
J06	201694P4_G	G	A.Conservative	4.147663	.992539	5337.5	58.057179	29.205248	526.960824		.475573
J06	208825P7_G	G	A.Conservative	6.572695	.972586	7129.7	6.032667	9.740419	576.36636		.475573
J06	209189P2_G	G	A.Conservative	5.295277	.996097	6277.1	58.455417	34.380781	510.016379		.475573
J06	210090P15_G	NOCALL	D.Low Probability	4.266737	.139482	5515.6	5.379774	1.0004	510.721276		1.356217
J07	201322P9_G	G	A.Conservative	1.437059	.94403	6445.3	22.666487	9.47401	568.681054		.894262
J07	201694P4_G	G	A.Conservative	1.171107	.997891	5337.5	33.129221	16.189584	540.241915		.529053
J07	208825P7_G	G	A.Conservative	1.617485	.998068	7129.7	9.207509	11.348724	520.729089		.793179
J07	209189P2_G	G	A.Conservative	1.559319	.99614	6277.1	28.54993	20.394877	549.466797		.529053
J07	210090P15_G	NOCALL	D.Low Probability	1.128445	.3642	5515.6	6.836601	2.315801	551.297108		.894262
J08	201322P9_G	G	A.Conservative	6.459523	.987651	6445.3	44.415371	10.494324	447.290934		1.152418
J08	201694P4_G	G	A.Conservative	6.437087	.996249	5337.5	50.434188	19.672129	403.507255		.496904
J08	208825P7_G	G	C.Aggressive	8.776666	.841842	7129.7	21.064567	5.078201	388.460079		1.295554
J08	209189P2_G	G	A.Conservative	7.44556	.992476	6277.1	42.180357	19.699931	414.55175		.496904
J08	210090P15_G	NOCALL	D.Low Probability	5.731785	.16958	5515.6	6.704229	1.225055	425.303026		1.295554
J09	201322P9_G	G	A.Conservative	6.568987	.89072	6445.3	18.031782	8.993756	436.448749		.458339
J09	201694P4_G	G	A.Conservative	5.446557	.995633	5337.5	66.739978	27.24147	464.975776		.458339
J09	208825P7_G	G	A.Conservative	6.107861	.996441	7129.7	37.741077	12.862511	518.115558		1.203851
J09	209189P2_G	G	A.Conservative	6.573066	.995593	6277.1	57.957353	28.019452	424.825544		.458339
J09	210090P15_G	NOCALL	D.Low Probability	4.164911	.112547	5515.6	5.168548	.854303	530.998917		1.203851
J10	201322P9_G	NOCALL	D.Low Probability	7.714901	.833478	6445.3	20.501282	5.039118	411.269174		1.15486
J10	201694P4_G	G	A.Conservative	5.983005	.994764	5337.5	32.470975	14.810549	438.453357		.495274
J10	208825P7_G	NOCALL	I.Bad Spectrum	0	0	0	0	0	0		0
J10	209189P2_G	G	A.Conservative	7.666879	.994062	6277.1	30.885489	16.750488	386.261937		.495274
J10	210090P15_G	NOCALL	I.Bad Spectrum	0	0	0	0	0	0		0
J11	201322P9_G	G	A.Conservative	9.470537	.930756	6445.3	23.999118	9.379499	361.674861		.787718
J11	201694P4_G	G	A.Conservative	7.277345	.996699	5337.5	51.78887	26.436524	392.094958		.499507
J11	208825P7_G	G	B.Moderate	9.476557	.995394	7129.7	28.538732	7.977683	393.733788		1.338365
J11	209189P2_G	G	A.Conservative	9.688038	.995935	6277.1	43.485622	26.748166	367.514429		.499507
J11	210090P15_G	NOCALL	D.Low Probability	6.017005	.224599	5515.6	7.495083	1.575662	427.002905		1.338365
J12	201322P9_G	G	A.Conservative	1.626122	.995272	6445.3	27.842533	10.148795	645.679281		.974767
J12	201694P4_G	G	A.Conservative	1.950777	.996816	5337.5	15.684163	11.526301	535.971801		.407486
J12	208825P7_G	G	A.Conservative	1.822569	.99702	7129.7	14.353918	11.418208	504.880046		.974767
J12	209189P2_G	G	A.Conservative	2.395231	.995952	6277.1	18.058408	16.583888	624.051011		.407486
J12	210090P15_G	NOCALL	I.Bad Spectrum	0	0	0	0	0	0		0
J13	201322P9_G	G	A.Conservative	3.051874	.945974	6445.3	30.336977	9.492819	518.631139		.902993
J13	201694P4_G	G	A.Conservative	2.435072	.997731	5337.5	42.029483	19.514428	491.348652		.468464
J13	208825P7_G	G	A.Conservative	4.148668	.998898	7129.7	26.593275	15.450218	519.820371		1.080116
J13	209189P2_G	G	A.Conservative	3.105927	.995941	6277.1	43.636584	24.509286	508.785157		.468464
J13	210090P15_G	NOCALL	D.Low Probability	2.693146	.12345	5515.6	4.386102	.9234	539.3692		1.246572
J14	201322P9_G	G	A.Conservative	7.467975	.962279	6445.3	28.446806	9.728772	378.654869		.837797
J14	201694P4_G	G	A.Conservative	7.011222	.996178	5337.5	48.917674	20.184807	394.064465		.478631
J14	208825P7_G	G	B.Moderate	9.982966	.829881	7129.7	24.398796	6.680652	379.473551		1.125671
J14	209189P2_G	G	A.Conservative	9.060893	.993044	6277.1	44.782954	22.029539	325.81008		.478631
J14	210090P15_G	NOCALL	D.Low Probability	6.303268	.145439	5515.6	5.560346	1.078116	418.881162		1.125671
J15	201322P9_G	G	A.Conservative	4.618918	.894802	6445.3	31.347589	9.036238	483.942516		.828814
J15	201694P4_G	G	A.Conservative	3.990345	.993437	5337.5	46.126234	24.412894	459.900788		.402119
J15	208825P7_G	G	A.Conservative	5.021658	.850957	7129.7	4.541578	8.534043	551.944939		.402119
J15	209189P2_G	G	A.Conservative	4.484437	.993667	6277.1	38.91517	24.77232	444.204174		.402119
J15	210090P15_G	NOCALL	D.Low Probability	3.862877	.122592	5515.6	5.474959	.930197	503.611245		1.199266
J16	201322P9_G	G	A.Conservative	7.144505	.821833	6445.3	22.224992	8.33301	407.032632		.705953
J16	201694P4_G	G	A.Conservative	6.442336	.994899	5337.5	50.946474	22.742085	400.35066		.480188
J16	208825P7_G	G	A.Conservative	8.549896	.978801	7129.7	15.702303	9.80202	522.262928		.854519
J16	209189P2_G	G	A.Conservative	8.057337	.992956	6277.1	47.650264	25.367169	403.717677		.480188
J16	210090P15_G	NOCALL	D.Low Probability	5.632939	.240693	5515.6	6.763822	1.603911	453.17754		1.219579
J17	201322P9_G	G	A.Conservative	7.571587	.891078	6445.3	29.63093	9.010417	413.176058		.957588
J17	201694P4_G	G	A.Conservative	7.341753	.996411	5337.5	53.851489	22.03026	409.719912		.495153
J17	208825P7_G	NOCALL	D.Low Probability	9.459751	.748876	7129.7	21.486532	4.527126	392.226073		1.391702
J17	209189P2_G	G	A.Conservative	9.292809	.994907	6277.1	55.61348	27.648042	367.667353		.495153
J17	210090P15_G	NOCALL	D.Low Probability	6.034257	.312058	5515.6	13.25471	2.030352	426.220281		1.391702
J18	201322P9_G	NOCALL	D.Low Probability	1.90052	.444483	6445.3	7.571434	2.744367	566.387485		.898582
J18	201694P4_G	G	C.Aggressive	1.849273	.893227	5337.5	19.86713	5.413268	514.545579		.898582
J18	208825P7_G	NOCALL	I.Bad Spectrum	0	0	0	0	0	0		0
J18	209189P2_G	G	A.Conservative	1.492878	.994593	6277.1	16.551637	10.031345	501.760301		.602672
J18	210090P15_G	NOCALL	I.Bad Spectrum	0	0	0	0	0	0		0
J19	201322P9_G	G	A.Conservative	5.484934	.809532	6445.3	13.994205	8.211237	445.241535		.471967
J19	201694P4_G	G	A.Conservative	4.883077	.99396	5337.5	48.918187	22.880787	419.981324		.471967
J19	208825P7_G	G	A.Conservative	4.780163	.9691	7129.7	14.65213	9.706731	506.455795		.867899
J19	209189P2_G	G	A.Conservative	5.505348	.993561	6277.1	47.445277	26.89635	430.90217		.471967
J19	210090P15_G	NOCALL	D.Low Probability	3.367762	.070669	5515.6	3.330352	.598054	494.784879		1.154621
J20	201322P9_G	G	A.Conservative	7.359148	.933957	6445.3	32.374979	9.40849	382.040852		.870537
J20	201694P4_G	G	A.Conservative	7.431654	.996005	5337.5	53.135085	23.086616	373.864408		.504797
J20	208825P7_G	G	B.Moderate	10.406987	.924502	7129.7	29.087915	7.440711	338.492241		1.167839
J20	209189P2_G	G	A.Conservative	9.178328	.996345	6277.1	45.392294	23.606811	367.3106		.504797
J20	210090P15_G	NOCALL	D.Low Probability	5.954467	.114691	5515.6	4.677087	.87935	436.870528		1.167839
J21	201322P9_G	G	A.Conservative	6.03152	.991915	6445.3	28.386545	10.309975	470.326588		.737955
J21	201694P4_G	G	A.Conservative	4.874402	.995998	5337.5	63.497373	27.942525	493.604455		.455612
J21	208825P7_G	G	B.Moderate	7.105039	.962855	7129.7	28.066527	7.724252	430.70715		1.297118
J21	209189P2_G	G	A.Conservative	5.655954	.995516	6277.1	64.314478	33.714929	489.415548		.455612
J21	210090P15_G	NOCALL	D.Low Probability	4.420241	.423657	5515.6	13.359851	2.748155	494.454784		1.297118
J22	201322P9_G	G	A.Conservative	6.291201	.991085	6445.3	20.305856	11.35759	551.516914		.498744
J22	201694P4_G	G	A.Conservative	5.609804	.997597	5337.5	95.897104	43.343143	548.909733		.498744
J22	208825P7_G	G	A.Conservative	7.653011	.994831	7129.7	25.487233	13.050083	484.366489		1.120717
J22	209189P2_G	G	A.Conservative	6.297362	.995417	6277.1	84.21514	45.602704	537.619083		.498744
J22	210090P15_G	NOCALL	D.Low Probability	5.498674	.401082	5515.6	15.799796	2.555359	529.106429		1.277156
J23	201322P9_G	G	A.Conservative	6.285938	.994303	6445.3	19.375211	10.992155	446.739692		.490805
J23	201694P4_G	G	A.Conservative	5.115686	.994881	5337.5	46.238961	20.698413	520.191914		.490805
J23	208825P7_G	G	A.Conservative	6.717348	.998158	7129.7	7.823425	11.379276	480.740461		.490805
J23	209189P2_G	G	A.Conservative	6.131063	.996322	6277.1	31.60896	17.305573	497.850276		.490805
J23	210090P15_G	NOCALL	D.Low Probability	4.760188	.153829	5515.6	6.080535	1.104376	504.778894		1.281695
J24	201322P9_G	G	A.Conservative	4.133606	.805029	6445.3	24.906241	8.131339	524.681949		.929193
J24	201694P4_G	NOCALL	D.Low Probability	3.883106	.755848	5337.5	21.730142	4.576041	509.659898		1.056084
J24	208825P7_G	NOCALL	I.Bad Spectrum	0	0	0	0	0	0		0
J24	209189P2_G	G	A.Conservative	4.413993	.995125	6277.1	28.02308	10.86766	550.127523		.796832
J24	210090P15_G	NOCALL	D.Low Probability	3.931125	.183681	5515.6	5.491958	1.196856	482.846301		1.056084
K01	201322P9_G	G	A.Conservative	1.256621	.994878	6445.3	26.669532	10.675795	570.86688		.777446
K01	201694P4_G	G	A.Conservative	2.312469	.996454	5337.5	29.681994	10.101115	443.368781		.650993
K01	208825P7_G	G	A.Conservative	2.466686	.836118	7129.7	10.827883	8.378501	511.533757		.777446
K01	209189P2_G	G	A.Conservative	1.984222	.994641	6277.1	46.15838	19.181146	470.965531		.650993
K01	210090P15_G	NOCALL	I.Bad Spectrum	0	0	0	0	0	0		0
K02	201322P9_G	G	A.Conservative	4.308331	.961653	6445.3	14.863561	9.720494	467.518887		.519604
K02	201694P4_G	NOCALL	D.Low Probability	2.635919	.801512	5337.5	20.74515	4.886674	509.471978		1.084802
K02	208825P7_G	G	C.Aggressive	4.192817	.810404	7129.7	14.567711	4.897391	440.54806		1.084802
K02	209189P2_G	G	A.Conservative	2.874305	.839135	6277.1	22.414871	8.439005	549.881585		.861756
K02	210090P15_G	NOCALL	D.Low Probability	2.824644	.208105	5515.6	5.505308	1.34452	461.866334		1.084802
K03	201322P9_G	G	A.Conservative	5.333436	.896536	6445.3	31.914436	9.07588	449.309976		.817319
K03	201694P4_G	G	A.Conservative	5.258826	.992998	5337.5	27.903699	12.606963	450.785168		.467494
K03	208825P7_G	G	C.Aggressive	6.855801	.931297	7129.7	19.642059	5.604072	448.964617		1.014458
K03	209189P2_G	G	A.Conservative	6.375732	.995691	6277.1	39.934161	21.522821	423.361861		.467494
K03	210090P15_G	NOCALL	D.Low Probability	4.818806	.145992	5515.6	4.833522	1.026127	460.329981		1.014458
K04	201322P9_G	G	A.Conservative	5.325072	.939885	6445.3	25.687792	9.520207	485.115979		.850532
K04	201694P4_G	G	A.Conservative	7.151918	.924569	5337.5	11.190332	9.272059	418.93825		.326572
K04	208825P7_G	G	C.Aggressive	6.850336	.841054	7129.7	15.968927	5.085057	392.274273		1.003586
K04	209189P2_G	G	A.Conservative	7.740427	.994449	6277.1	10.112636	10.374246	394.236276		.326572
K04	210090P15_G	NOCALL	D.Low Probability	4.501585	.939783	5515.6	24.660187	5.736784	500.524944		1.003586
K05	201322P9_G	G	A.Conservative	5.156234	.898202	6445.3	21.529921	9.080546	480.196103		.6014
K05	201694P4_G	G	A.Conservative	3.931374	.9974	5337.5	39.760119	24.076606	554.927497		.416198
K05	208825P7_G	G	A.Conservative	5.235831	.998106	7129.7	13.608528	12.493045	467.163758		.772821
K05	209189P2_G	G	A.Conservative	4.706567	.994209	6277.1	31.557432	23.391233	497.38899		.416198
K05	210090P15_G	NOCALL	D.Low Probability	3.882341	.853513	5515.6	24.436973	5.261332	534.701837		1.035756
K06	201322P9_G	G	A.Conservative	5.608884	.902659	6445.3	30.368389	9.113493	445.881165		.848555
K06	201694P4_G	G	A.Conservative	6.39325	.995842	5337.5	54.259889	28.242222	424.538961		.480692
K06	208825P7_G	G	C.Aggressive	7.773783	.937919	7129.7	18.829527	5.664063	361.405388		1.08564
K06	209189P2_G	G	A.Conservative	6.975335	.993179	6277.1	40.712693	25.094646	385.556175		.480692
K06	210090P15_G	NOCALL	D.Low Probability	4.829915	.694681	5515.6	20.432511	4.306339	472.556355		1.08564
K07	201322P9_G	G	A.Conservative	3.143325	.865005	6445.3	23.503149	8.701948	429.679237		.733613
K07	201694P4_G	G	A.Conservative	3.679874	.996116	5337.5	39.760427	19.388875	397.525297		.510313
K07	208825P7_G	G	A.Conservative	4.21439	.960154	7129.7	11.606135	9.626784	501.354685		.733613
K07	209189P2_G	G	A.Conservative	4.404255	.991151	6277.1	36.824596	21.2722	368.764668		.510313
K07	210090P15_G	NOCALL	D.Low Probability	2.179861	.322333	5515.6	10.655444	2.077463	496.377165		1.202301
K08	201322P9_G	G	A.Conservative	4.222057	.991971	6445.3	34.089751	11.578306	456.011329		.805256
K08	201694P4_G	G	A.Conservative	2.507142	.996676	5337.5	38.036098	19.330409	461.612207		.394944
K08	208825P7_G	G	A.Conservative	6.308926	.805581	7129.7	24.027798	8.118299	415.056113		.988425
K08	209189P2_G	G	A.Conservative	2.950029	.993887	6277.1	28.216432	17.234361	460.482548		.394944
K08	210090P15_G	NOCALL	D.Low Probability	4.047863	.712494	5515.6	20.535593	4.471081	453.304989		1.103667
K09	201322P9_G	G	A.Conservative	7.121713	.835207	6445.3	37.147945	8.4482	396.080098		.98076
K09	201694P4_G	G	A.Conservative	7.062772	.996131	5337.5	35.81666	18.425973	382.974814		.435441
K09	208825P7_G	G	C.Aggressive	9.558667	.877966	7129.7	20.242012	5.3021	339.849505		1.157512
K09	209189P2_G	G	A.Conservative	8.04943	.996112	6277.1	28.444041	17.46759	374.270829		.435441
K09	210090P15_G	NOCALL	D.Low Probability	5.695593	.204337	5515.6	7.482629	1.43187	418.159978		1.157512
K10	201322P9_G	G	A.Conservative	5.276572	.946317	6445.3	16.74136	9.494036	472.600563		.551536
K10	201694P4_G	G	A.Conservative	5.344617	.997033	5337.5	39.182461	21.209469	448.830963		.392988
K10	208825P7_G	G	B.Moderate	7.000644	.874426	7129.7	22.479388	7.016597	465.952256		1.060727
K10	209189P2_G	G	A.Conservative	6.397874	.996672	6277.1	30.875029	19.754873	401.036956		.392988
K10	210090P15_G	NOCALL	D.Low Probability	4.440665	.816295	5515.6	22.272472	5.053219	498.251238		1.060727
K11	201322P9_G	G	A.Conservative	7.525952	.806404	6445.3	21.57276	8.175416	368.379217		.713915
K11	201694P4_G	G	A.Conservative	5.773709	.996179	5337.5	38.901812	20.246236	420.910417		.484926
K11	208825P7_G	G	A.Conservative	8.199443	.809812	7129.7	6.656326	8.15076	462.116405		.484926
K11	209189P2_G	G	A.Conservative	7.3494	.995571	6277.1	32.947948	20.281303	368.593698		.484926
K11	210090P15_G	NOCALL	D.Low Probability	5.356705	.81307	5515.6	25.912158	5.007972	438.078587		1.154697
K12	201322P9_G	G	A.Conservative	4.831705	.989981	6445.3	24.16173	10.927749	457.906815		.601023
K12	201694P4_G	G	A.Conservative	4.614507	.994804	5337.5	32.733629	17.442489	445.23847		.432267
K12	208825P7_G	G	A.Conservative	4.680967	.880852	7129.7	26.830869	8.832402	457.686822		1.110708
K12	209189P2_G	G	A.Conservative	5.187455	.995774	6277.1	33.565644	21.32183	433.792452		.432267
K12	210090P15_G	NOCALL	D.Low Probability	3.244746	.096601	5515.6	3.004656	.738507	520.735078		1.110708
K13	201322P9_G	G	A.Conservative	4.816294	.902847	6445.3	21.064196	9.102826	435.975054		.669582
K13	201694P4_G	G	A.Conservative	4.504491	.992498	5337.5	34.253425	16.114054	403.407443		.450657
K13	208825P7_G	G	C.Aggressive	5.915945	.881484	7129.7	21.508125	5.308808	435.566105		1.128276
K13	209189P2_G	G	A.Conservative	5.704428	.995479	6277.1	31.668988	17.825582	408.790723		.450657
K13	210090P15_G	NOCALL	D.Low Probability	3.862841	.348912	5515.6	12.733643	2.259673	459.23861		1.128276
K14	201322P9_G	G	A.Conservative	3.720507	.987804	6445.3	31.323735	11.247782	497.738779		.720886
K14	201694P4_G	G	A.Conservative	4.922605	.994613	5337.5	34.518255	18.109958	431.00571		.418435
K14	208825P7_G	G	A.Conservative	5.329409	.984802	7129.7	9.389718	9.87731	426.358179		.615208
K14	209189P2_G	G	A.Conservative	5.260469	.994835	6277.1	28.072066	17.839554	411.606539		.418435
K14	210090P15_G	NOCALL	D.Low Probability	3.931957	.972002	5515.6	28.695852	6.52439	475.216136		.978998
K15	201322P9_G	G	A.Conservative	6.206488	.988834	6445.3	28.914191	9.957106	430.572126		.814806
K15	201694P4_G	G	A.Conservative	5.676989	.992535	5337.5	49.387319	26.875938	409.502206		.463796
K15	208825P7_G	G	A.Conservative	8.25211	.995597	7129.7	26.3547	14.338569	388.631707		1.123996
K15	209189P2_G	G	A.Conservative	7.203012	.995407	6277.1	44.51024	28.647093	436.743705		.463796
K15	210090P15_G	NOCALL	D.Low Probability	5.578473	.219143	5515.6	3.954478	1.674581	448.112929		1.123996
K16	201322P9_G	G	A.Conservative	5.006083	.992376	6445.3	16.221704	10.995063	500.109597		.460214
K16	201694P4_G	G	A.Conservative	4.342631	.996156	5337.5	66.039993	36.61689	534.90954		.460214
K16	208825P7_G	G	B.Moderate	7.44662	.987093	7129.7	22.905148	7.912389	409.880391		1.032719
K16	209189P2_G	G	A.Conservative	5.003536	.994555	6277.1	55.587142	36.546501	488.774918		.460214
K16	210090P15_G	NOCALL	D.Low Probability	4.799675	.128049	5515.6	3.897393	.970807	469.857496		1.032719
K17	201322P9_G	G	A.Conservative	5.88517	.848721	6445.3	29.639328	8.582201	437.860637		.917164
K17	201694P4_G	G	A.Conservative	5.279587	.994393	5337.5	56.210756	19.259223	438.739071		.504891
K17	208825P7_G	G	C.Aggressive	6.932481	.800028	7129.7	19.674448	4.828284	444.219935		1.221342
K17	209189P2_G	G	A.Conservative	6.445028	.993572	6277.1	53.694701	22.054626	436.471409		.504891
K17	210090P15_G	NOCALL	D.Low Probability	4.229648	.20896	5515.6	7.874775	1.458814	461.775078		1.221342
K18	201322P9_G	G	A.Conservative	1.056538	.820644	6445.3	26.565162	8.235917	585.639903		.994519
K18	201694P4_G	G	A.Conservative	1.132818	.996637	5337.5	24.207133	13.596685	505.60262		.410752
K18	208825P7_G	G	A.Conservative	2.273206	.896582	7129.7	9.937397	8.982924	580.528365		.994519
K18	209189P2_G	G	A.Conservative	1.712717	.99422	6277.1	20.390837	14.389622	506.628211		.410752
K18	210090P15_G	NOCALL	I.Bad Spectrum	0	0	0	0	0	0		0
K19	201322P9_G	G	A.Conservative	5.71717	.850469	6445.3	13.21138	8.644172	406.36616		.480062
K19	201694P4_G	G	A.Conservative	4.971736	.995431	5337.5	43.360293	23.232181	410.570085		.480062
K19	208825P7_G	G	B.Moderate	6.81516	.876992	7129.7	28.294087	7.039942	466.686803		1.301035
K19	209189P2_G	G	A.Conservative	5.729908	.994528	6277.1	42.953634	27.260434	396.56967		.480062
K19	210090P15_G	NOCALL	D.Low Probability	4.0098	.167773	5515.6	6.394744	1.192666	446.205172		1.301035
K20	201322P9_G	G	A.Conservative	5.769667	.846813	6445.3	20.241632	8.606741	387.055741		.64263
K20	201694P4_G	G	A.Conservative	4.478238	.996547	5337.5	38.804943	18.241343	456.266952		.435244
K20	208825P7_G	G	C.Aggressive	6.539896	.998169	7129.7	26.862797	6.091465	387.47171		1.200934
K20	209189P2_G	G	A.Conservative	5.356042	.994985	6277.1	39.192185	21.848955	411.706882		.435244
K20	210090P15_G	NOCALL	D.Low Probability	4.263813	.09463	5515.6	4.53948	.757837	477.395509		1.200934
K21	201322P9_G	G	A.Conservative	5.339987	.98816	6445.3	24.862291	10.128298	449.52218		.706871
K21	201694P4_G	G	A.Conservative	4.180269	.996925	5337.5	37.824339	18.099011	478.613861		.466658
K21	208825P7_G	G	A.Conservative	6.002546	.998316	7129.7	19.358088	10.498529	473.438406		.996321
K21	209189P2_G	G	A.Conservative	4.942373	.996255	6277.1	37.543155	21.465911	452.081812		.466658
K21	210090P15_G	NOCALL	D.Low Probability	4.233064	.192409	5515.6	5.403	1.299613	507.01196		1.048619
K22	201322P9_G	G	A.Conservative	5.060831	.989562	6445.3	24.445152	10.872997	477.258427		.653984
K22	201694P4_G	G	A.Conservative	5.220133	.995914	5337.5	47.867373	22.971522	476.485664		.457618
K22	208825P7_G	G	B.Moderate	6.303759	.864041	7129.7	24.082419	6.940288	468.27988		.97282
K22	209189P2_G	G	A.Conservative	6.197758	.995765	6277.1	48.722795	27.767033	454.89431		.457618
K22	210090P15_G	NOCALL	D.Low Probability	4.657159	0	5515.6	2.204546	.470908	491.342407		.97282
K23	201322P9_G	G	A.Conservative	6.034426	.992459	6445.3	32.39468	13.035745	404.522646		.670798
K23	201694P4_G	G	A.Conservative	5.202951	.843172	5337.5	20.784807	8.513174	441.464643		.460175
K23	208825P7_G	G	A.Conservative	6.832992	.825567	7129.7	18.007062	8.304751	424.066412		.670798
K23	209189P2_G	G	A.Conservative	6.210385	.827431	6277.1	17.036271	8.317234	441.993999		.460175
K23	210090P15_G	NOCALL	D.Low Probability	4.388082	.102154	5515.6	4.067835	.777143	451.367245		1.15573
K24	201322P9_G	G	B.Moderate	.755032	.997486	6445.3	27.072327	8.034098	644.083571		.911968
K24	201694P4_G	NOCALL	D.Low Probability	.714404	.112887	5337.5	3.250103	.787362	627.221278		.911968
K24	208825P7_G	NOCALL	I.Bad Spectrum	0	0	0	0	0	0		0
K24	209189P2_G	G	A.Conservative	.801635	.880902	6277.1	25.053801	8.838525	632.089077		.796974
K24	210090P15_G	NOCALL	D.Low Probability	.775245	.189479	5515.6	4.929971	1.233736	553.531309		.911968
L01	201322P9_G	NOCALL	D.Low Probability	-2.212561	.755187	6445.3	13.808187	4.605709	415.031821		.888473
L01	201694P4_G	G	A.Conservative	-5.203446	.915987	5337.5	18.485694	9.215852	546.722411		.594757
L01	208825P7_G	NOCALL	D.Low Probability	-2.19029	.650407	7129.7	9.19927	3.949551	403.511329		.888473
L01	209189P2_G	G	A.Conservative	-5.772336	.998074	6277.1	10.452901	11.124814	582.461985		.323838
L01	210090P15_G	NOCALL	D.Low Probability	-.903097	.134635	5515.6	3.549121	.9588	384.813139		.888473
L02	201322P9_G	G	A.Conservative	1.152331	.924372	6445.3	18.042104	9.267232	523.392989		.630538
L02	201694P4_G	NOCALL	D.Low Probability	.66534	.341569	5337.5	9.772299	2.14287	535.4776		1.085068
L02	208825P7_G	NOCALL	D.Low Probability	2.672646	.627588	7129.7	12.377998	3.837038	366.888259		1.085068
L02	209189P2_G	G	B.Moderate	.846991	.967935	6277.1	29.784452	7.828557	544.437215		1.085068
L02	210090P15_G	NOCALL	D.Low Probability	.867491	.178056	5515.6	5.113976	1.16081	458.6574		1.085068
L03	201322P9_G	G	A.Conservative	1.180278	.850627	6445.3	23.749913	8.550855	539.99055		.858686
L03	201694P4_G	G	A.Conservative	1.59399	.996114	5337.5	18.877103	11.457101	499.831178		.407434
L03	208825P7_G	G	A.Conservative	3.169947	.970431	7129.7	13.017887	9.718776	473.918883		1.047662
L03	209189P2_G	G	A.Conservative	2.074367	.994172	6277.1	27.080542	19.593721	472.966117		.407434
L03	210090P15_G	NOCALL	D.Low Probability	1.096687	.061895	5515.6	1.599436	.485842	497.074107		.858686
L04	201322P9_G	NOCALL	D.Low Probability	1.632966	.727094	6445.3	16.431248	4.39944	545.028646		1.095666
L04	201694P4_G	NOCALL	D.Low Probability	1.482183	.992404	5337.5	44.609103	9.762095	568.130624		1.095666
L04	208825P7_G	NOCALL	I.Bad Spectrum	0	0	0	0	0	0		0
L04	209189P2_G	G	A.Conservative	2.49531	.994856	6277.1	21.664662	10.678533	530.724583		.492903
L04	210090P15_G	NOCALL	D.Low Probability	1.43054	.489481	5515.6	13.370667	3.021906	521.383574		1.095666
L05	201322P9_G	G	A.Conservative	1.488794	.9667	6445.3	18.58592	9.71861	517.860288		.654953
L05	201694P4_G	G	A.Conservative	2.663171	.99567	5337.5	34.947641	18.180661	470.518653		.449708
L05	208825P7_G	G	C.Aggressive	3.549784	.996179	7129.7	19.889621	6.249186	392.007781		1.216262
L05	209189P2_G	G	A.Conservative	3.362053	.99618	6277.1	33.751853	20.941709	463.762373		.449708
L05	210090P15_G	NOCALL	D.Low Probability	1.730291	.133762	5515.6	4.235776	1.005042	513.924487		1.216262
L06	201322P9_G	G	A.Conservative	2.357504	.935566	6445.3	25.081917	9.415805	504.727121		.802067
L06	201694P4_G	G	A.Conservative	2.785248	.996452	5337.5	51.034514	22.466778	474.278692		.503325
L06	208825P7_G	G	A.Conservative	3.698559	.91074	7129.7	8.088295	9.127479	561.094636		.67849
L06	209189P2_G	G	A.Conservative	3.36007	.996985	6277.1	52.363474	27.855157	507.393703		.503325
L06	210090P15_G	NOCALL	D.Low Probability	2.395146	.109063	5515.6	3.796138	.823153	485.513734		1.060536
L07	201322P9_G	G	A.Conservative	-2.981649	.833253	6445.3	11.872979	8.408246	665.431708		.448997
L07	201694P4_G	G	A.Conservative	-2.638424	.998766	5337.5	45.607347	26.581154	559.753872		.448997
L07	208825P7_G	G	A.Conservative	-2.340355	.882337	7129.7	6.496848	8.846069	530.932232		.448997
L07	209189P2_G	G	A.Conservative	-2.971211	.997909	6277.1	53.334133	36.668091	653.158243		.448997
L07	210090P15_G	NOCALL	D.Low Probability	-1.499459	.223957	5515.6	6.870789	1.508049	522.698242		1.098859
L08	201322P9_G	G	A.Conservative	3.141163	.929106	6445.3	31.793257	9.381034	468.528303		.739569
L08	201694P4_G	G	A.Conservative	3.398732	.996107	5337.5	65.126246	22.433733	471.569005		.502372
L08	208825P7_G	G	A.Conservative	4.596076	.998848	7129.7	9.414186	10.091814	488.223136		.502372
L08	209189P2_G	G	A.Conservative	3.937046	.996375	6277.1	54.961637	22.595272	441.25135		.502372
L08	210090P15_G	NOCALL	D.Low Probability	2.209324	.068501	5515.6	3.158593	.580914	511.678121		1.271381
L09	201322P9_G	G	A.Conservative	4.261897	.818267	6445.3	13.730899	8.255169	433.025685		.462841
L09	201694P4_G	G	A.Conservative	3.577972	.995967	5337.5	52.404925	25.451503	444.487978		.462841
L09	208825P7_G	G	A.Conservative	2.909346	.996613	7129.7	14.578289	13.720044	484.384436		.88124
L09	209189P2_G	G	A.Conservative	4.264872	.992455	6277.1	44.156678	25.70035	431.257085		.462841
L09	210090P15_G	NOCALL	D.Low Probability	2.000553	.343666	5515.6	13.725767	2.219719	500.000297		1.228329
L10	201322P9_G	G	A.Conservative	2.003407	.997687	6445.3	24.608234	10.639494	492.715823		.696736
L10	201694P4_G	G	A.Conservative	2.752173	.997064	5337.5	58.170652	26.888786	443.081905		.483416
L10	208825P7_G	G	A.Conservative	2.432138	.997282	7129.7	21.352239	13.643904	500.921087		1.003199
L10	209189P2_G	G	A.Conservative	3.71551	.996549	6277.1	49.067473	27.217074	458.022592		.483416
L10	210090P15_G	NOCALL	D.Low Probability	1.607456	.151674	5515.6	4.834884	1.062199	526.372524		1.15669
L11	201322P9_G	G	A.Conservative	4.779055	.995402	6445.3	17.531354	10.251068	447.761274		.489635
L11	201694P4_G	G	A.Conservative	3.928598	.997578	5337.5	54.567022	25.701031	420.14714		.489635
L11	208825P7_G	G	A.Conservative	4.363547	.998304	7129.7	11.782955	12.952141	486.281476		.661941
L11	209189P2_G	G	A.Conservative	4.798114	.994832	6277.1	54.020912	30.569706	432.923273		.489635
L11	210090P15_G	NOCALL	D.Low Probability	1.706601	.132153	5515.6	4.173703	.976771	505.583732		1.019635
L12	201322P9_G	G	A.Conservative	2.226865	.919104	6445.3	12.097997	9.245855	512.915719		.39881
L12	201694P4_G	G	A.Conservative	1.846081	.998106	5337.5	30.968065	18.940527	504.988372		.39881
L12	208825P7_G	G	A.Conservative	3.106856	.842178	7129.7	10.348565	8.465936	476.674671		.739186
L12	209189P2_G	G	A.Conservative	2.227657	.996483	6277.1	34.183415	25.264893	502.998701		.39881
L12	210090P15_G	NOCALL	I.Bad Spectrum	0	0	0	0	0	0		0
L13	201322P9_G	G	A.Conservative	-.618161	.817359	6445.3	16.929744	8.220935	564.119458		.465533
L13	201694P4_G	G	A.Conservative	-.766235	.998717	5337.5	89.896695	34.844063	607.091679		.465533
L13	208825P7_G	G	A.Conservative	-.271411	.997315	7129.7	23.071137	11.199968	498.003628		1.051103
L13	209189P2_G	G	A.Conservative	-.603577	.991553	6277.1	75.778806	35.542891	550.669803		.465533
L13	210090P15_G	NOCALL	D.Low Probability	-.721832	.135484	5515.6	5.347647	1.017529	576.080487		1.269315
L14	201322P9_G	G	A.Conservative	-.45978	.842611	6445.3	12.807485	8.474454	619.783418		.448265
L14	201694P4_G	G	A.Conservative	-.466175	.998238	5337.5	42.886649	23.367434	591.919958		.448265
L14	208825P7_G	G	A.Conservative	.341198	.997859	7129.7	10.542025	11.473845	522.986731		.615499
L14	209189P2_G	G	A.Conservative	-.449633	.995838	6277.1	41.669709	26.760741	602.453286		.448265
L14	210090P15_G	NOCALL	D.Low Probability	-.6066	.135547	5515.6	3.980507	.960597	646.660822		1.015763
L15	201322P9_G	G	A.Conservative	1.793629	.995592	6445.3	33.545544	10.515676	511.569435		.924794
L15	201694P4_G	G	A.Conservative	2.428488	.994215	5337.5	23.105994	14.893962	439.959254		.43993
L15	208825P7_G	G	A.Conservative	3.002691	.984331	7129.7	9.146762	9.862858	488.407209		.671809
L15	209189P2_G	G	A.Conservative	2.584714	.992494	6277.1	28.447564	21.573373	446.233905		.43993
L15	210090P15_G	NOCALL	D.Low Probability	1.791734	.060416	5515.6	2.731381	.543603	510.985475		1.204738
L16	201322P9_G	G	A.Conservative	2.477224	.990289	6445.3	20.206881	11.113761	537.401852		.474737
L16	201694P4_G	G	A.Conservative	2.169546	.997945	5337.5	59.965181	27.045755	555.938096		.474737
L16	208825P7_G	G	A.Conservative	3.478115	.998836	7129.7	7.947335	22.773099	587.857139		.474737
L16	209189P2_G	G	A.Conservative	2.484739	.995849	6277.1	58.977547	31.45682	522.289372		.474737
L16	210090P15_G	NOCALL	D.Low Probability	1.836898	.682074	5515.6	25.581742	4.200839	553.878871		1.239788
L17	201322P9_G	G	A.Conservative	4.550117	.811401	6445.3	11.738822	8.18146	436.178189		.45989
L17	201694P4_G	G	A.Conservative	3.740488	.995411	5337.5	45.418297	25.785673	425.058749		.45989
L17	208825P7_G	G	A.Conservative	3.833812	.99719	7129.7	12.403866	11.081389	536.931115		.716927
L17	209189P2_G	G	A.Conservative	4.549808	.993542	6277.1	41.169953	27.814417	424.059662		.45989
L17	210090P15_G	NOCALL	D.Low Probability	2.214609	.114947	5515.6	3.813472	.852825	511.599688		.990645
L18	201322P9_G	G	B.Moderate	.350325	.980457	6445.3	19.424804	7.860266	546.84061		.964856
L18	201694P4_G	G	A.Conservative	1.418919	.99375	5337.5	16.517326	12.732077	544.493352		.396478
L18	208825P7_G	G	A.Conservative	.54834	.996827	7129.7	9.74591	10.590148	665.27074		.964856
L18	209189P2_G	G	A.Conservative	.456192	.997802	6277.1	15.595306	15.771201	608.819113		.396478
L18	210090P15_G	NOCALL	I.Bad Spectrum	0	0	0	0	0	0		0
L19	201322P9_G	G	A.Conservative	-1.597468	.999133	6445.3	16.893424	12.429254	612.894344		.423928
L19	201694P4_G	G	A.Conservative	-1.808273	.996082	5337.5	33.948458	20.685281	549.586742		.423928
L19	208825P7_G	G	A.Conservative	-.583195	.997404	7129.7	5.7284	12.548187	582.367365		.423928
L19	209189P2_G	G	A.Conservative	-1.568934	.993809	6277.1	45.700542	32.663765	599.055144		.423928
L19	210090P15_G	NOCALL	D.Low Probability	-.446684	.988637	5515.6	49.337397	11.724911	561.052899		1.157812
L20	201322P9_G	G	A.Conservative	1.609913	.996761	6445.3	14.036266	10.226253	539.867511		.423275
L20	201694P4_G	G	A.Conservative	1.140059	.99571	5337.5	54.629708	32.513316	514.279779		.423275
L20	208825P7_G	G	A.Conservative	2.658283	.999707	7129.7	16.762426	15.572948	541.068336		.802725
L20	209189P2_G	G	A.Conservative	1.635404	.993703	6277.1	50.297063	35.530723	524.384195		.423275
L20	210090P15_G	NOCALL	D.Low Probability	1.572398	0	5515.6	2.301946	.38765	512.806342		1.186599
L21	201322P9_G	G	A.Conservative	1.699776	.891312	6445.3	15.96499	8.954479	562.140797		.477459
L21	201694P4_G	G	A.Conservative	1.297865	.994205	5337.5	44.093868	20.08828	525.346257		.477459
L21	208825P7_G	G	A.Conservative	2.759836	.998576	7129.7	23.005586	14.807211	487.163736		.982335
L21	209189P2_G	G	A.Conservative	1.701145	.994678	6277.1	51.414782	27.930504	548.23423		.477459
L21	210090P15_G	NOCALL	D.Low Probability	1.032176	.118143	5515.6	3.968348	.890695	559.49105		1.090217
L22	201322P9_G	G	A.Conservative	4.422013	.831356	6445.3	15.382492	8.421452	445.567009		.484197
L22	201694P4_G	G	A.Conservative	3.683878	.996419	5337.5	56.608152	24.747508	444.220684		.484197
L22	208825P7_G	G	A.Conservative	5.098509	.933487	7129.7	23.469917	9.358634	476.029745		.86782
L22	209189P2_G	G	A.Conservative	4.44274	.997157	6277.1	48.097622	25.449091	428.683067		.484197
L22	210090P15_G	NOCALL	D.Low Probability	3.263797	.070477	5515.6	3.256616	.60753	504.028832		1.187185
L23	201322P9_G	G	A.Conservative	3.910728	.993006	6445.3	21.008124	12.911719	439.526602		.434844
L23	201694P4_G	G	A.Conservative	3.3281	.994636	5337.5	31.531329	15.61433	463.603546		.434844
L23	208825P7_G	G	A.Conservative	5.070393	.998267	7129.7	6.903618	11.189112	488.405621		.434844
L23	209189P2_G	G	A.Conservative	3.82477	.996209	6277.1	30.633323	18.218572	460.926178		.434844
L23	210090P15_G	NOCALL	D.Low Probability	1.941949	.09636	5515.6	3.835234	.741691	474.146027		1.087245
L24	201322P9_G	G	B.Moderate	.196984	.918339	6445.3	21.94935	7.373634	616.486852		.954823
L24	201694P4_G	NOCALL	D.Low Probability	.197732	.217793	5337.5	5.278425	1.392805	577.740927		.954823
L24	208825P7_G	NOCALL	I.Bad Spectrum	0	0	0	0	0	0		0
L24	209189P2_G	G	A.Conservative	.418324	.802146	6277.1	24.986327	8.098602	640.043963		.954823
L24	210090P15_G	NOCALL	I.Bad Spectrum	0	0	0	0	0	0		0
M01	201322P9_G	G	A.Conservative	3.161895	.881161	6445.3	23.168894	8.844112	514.00038		.752191
M01	201694P4_G	G	A.Conservative	2.811152	.939838	5337.5	16.56655	9.439519	446.609061		.376726
M01	208825P7_G	G	A.Conservative	3.828881	.955338	7129.7	21.101357	9.578053	475.894015		1.043597
M01	209189P2_G	G	A.Conservative	3.491099	.994057	6277.1	15.546476	10.551741	406.75691		.376726
M01	210090P15_G	NOCALL	D.Low Probability	2.913395	0	5515.6	1.260537	.248759	490.633886		1.043597
M02	201322P9_G	G	A.Conservative	2.211602	.991146	6445.3	33.192216	9.956917	604.511413		1.023249
M02	201694P4_G	NOCALL	D.Low Probability	1.803564	.552654	5337.5	14.040619	3.386248	557.127455		1.023249
M02	208825P7_G	G	A.Conservative	3.868714	.967006	7129.7	9.403174	9.688365	529.788119		.868798
M02	209189P2_G	G	A.Conservative	2.104748	.997374	6277.1	30.295743	10.792945	597.56427		.868798
M02	210090P15_G	NOCALL	D.Low Probability	1.963166	0	5515.6	1.729832	.432268	541.266611		1.023249
M03	201322P9_G	G	A.Conservative	3.297725	.919799	6445.3	15.379509	9.258355	554.885654		.462965
M03	201694P4_G	G	A.Conservative	2.458662	.993809	5337.5	52.047642	24.994285	551.263925		.462965
M03	208825P7_G	G	A.Conservative	4.377165	.998154	7129.7	6.879693	11.883739	554.328649		.462965
M03	209189P2_G	G	A.Conservative	3.304324	.994805	6277.1	60.146698	34.993174	540.611067		.462965
M03	210090P15_G	NOCALL	D.Low Probability	2.350765	.695825	5515.6	18.219617	4.262232	548.325874		1.062097
M04	201322P9_G	G	A.Conservative	2.340051	.894379	6445.3	23.037546	9.020586	680.924056		.91201
M04	201694P4_G	G	A.Conservative	2.546316	.881932	5337.5	16.310883	8.893011	568.944095		.547087
M04	208825P7_G	G	C.Aggressive	2.927822	.999422	7129.7	7.697443	6.3802	583.888617		.91201
M04	209189P2_G	G	A.Conservative	2.616961	.92613	6277.1	11.222495	9.29504	471.874424		.412364
M04	210090P15_G	NOCALL	I.Bad Spectrum	0	0	0	0	0	0		0
M05	201322P9_G	G	A.Conservative	2.395507	.998086	6445.3	26.827177	14.424475	601.435831		.598315
M05	201694P4_G	G	A.Conservative	1.798027	.995258	5337.5	19.589953	11.439479	490.541694		.393902
M05	208825P7_G	G	A.Conservative	2.833971	.997571	7129.7	11.784415	18.453545	618.633002		.598315
M05	209189P2_G	G	A.Conservative	2.808482	.994344	6277.1	19.501457	13.44992	459.189307		.393902
M05	210090P15_G	NOCALL	D.Low Probability	1.674408	.20218	5515.6	6.280378	1.328443	580.766304		1.141573
M06	201322P9_G	NOCALL	D.Low Probability	2.102859	.514219	6445.3	5.667968	3.177072	580.798173		.764951
M06	201694P4_G	G	A.Conservative	2.6557	.832429	5337.5	19.674811	8.37112	440.502402		.764951
M06	208825P7_G	NOCALL	I.Bad Spectrum	0	0	0	0	0	0		0
M06	209189P2_G	G	A.Conservative	2.146369	.837424	6277.1	13.125027	8.51062	471.164937		.630862
M06	210090P15_G	NOCALL	I.Bad Spectrum	0	0	0	0	0	0		0
M07	201322P9_G	G	B.Moderate	1.552751	.916589	6445.3	27.983507	7.356417	479.598849		1.093303
M07	201694P4_G	G	A.Conservative	1.65185	.997721	5337.5	33.769231	15.422279	510.588604		.462064
M07	208825P7_G	NOCALL	D.Low Probability	3.289142	.659225	7129.7	12.240884	4.009663	403.038463		1.093303
M07	209189P2_G	G	A.Conservative	1.792205	.994878	6277.1	23.136278	13.077044	519.988369		.462064
M07	210090P15_G	NOCALL	D.Low Probability	1.842441	.219619	5515.6	6.724278	1.468434	466.213179		1.093303
M08	201322P9_G	G	A.Conservative	3.220103	.994606	6445.3	29.545437	12.607094	603.596327		.717443
M08	201694P4_G	G	A.Conservative	3.592899	.99587	5337.5	78.598943	30.0005	507.22578		.480827
M08	208825P7_G	G	A.Conservative	4.672262	.946555	7129.7	11.402051	9.488335	511.700632		.717443
M08	209189P2_G	G	A.Conservative	3.754438	.993998	6277.1	63.495107	29.424879	524.563538		.480827
M08	210090P15_G	NOCALL	D.Low Probability	2.552384	.321607	5515.6	9.695229	2.131386	555.836106		1.088567
M09	201322P9_G	G	A.Conservative	4.914056	.995739	6445.3	13.243897	10.631828	490.388235		.49526
M09	201694P4_G	G	A.Conservative	4.179914	.996107	5337.5	61.697001	41.171129	497.377887		.49526
M09	208825P7_G	G	A.Conservative	5.184652	.998092	7129.7	11.269845	11.515923	487.221905		.645767
M09	209189P2_G	G	A.Conservative	4.926496	.9927	6277.1	42.707472	33.350162	474.053678		.49526
M09	210090P15_G	NOCALL	D.Low Probability	1.890041	0	5515.6	1.411757	.406102	526.476702		.891623
M10	201322P9_G	G	A.Conservative	3.177258	.839366	6445.3	20.624813	8.466552	602.028031		.699147
M10	201694P4_G	G	A.Conservative	3.297775	.99674	5337.5	29.144189	13.207039	519.417972		.483806
M10	208825P7_G	G	A.Conservative	3.57287	.99833	7129.7	4.670142	10.186307	510.28188		.483806
M10	209189P2_G	G	A.Conservative	3.57473	.996634	6277.1	38.711019	21.17395	514.34016		.483806
M10	210090P15_G	NOCALL	I.Bad Spectrum	0	0	0	0	0	0		0
M11	201322P9_G	G	A.Conservative	2.795364	.9432	6445.3	14.795298	9.523401	557.054705		.538274
M11	201694P4_G	G	A.Conservative	1.3285	.996224	5337.5	24.543653	21.098386	554.800569		.351278
M11	208825P7_G	G	A.Conservative	3.665896	.99795	7129.7	6.333642	12.812453	799.353596		.351278
M11	209189P2_G	G	A.Conservative	1.851654	.996921	6277.1	28.823914	29.270461	612.455611		.351278
M11	210090P15_G	NOCALL	I.Bad Spectrum	0	0	0	0	0	0		0
M12	201322P9_G	G	A.Conservative	4.787313	.922339	6445.3	17.662109	9.254321	530.339459		.470629
M12	201694P4_G	G	A.Conservative	4.212875	.996081	5337.5	58.00298	24.133625	516.70444		.470629
M12	208825P7_G	G	A.Conservative	6.166986	.997559	7129.7	8.194018	12.43099	515.66313		.470629
M12	209189P2_G	G	A.Conservative	4.788078	.993456	6277.1	50.073813	25.328592	514.865471		.470629
M12	210090P15_G	NOCALL	I.Bad Spectrum	0	0	0	0	0	0		0
M13	201322P9_G	G	A.Conservative	2.671794	.991895	6445.3	14.078451	10.241516	582.695863		.413738
M13	201694P4_G	G	A.Conservative	2.857073	.998237	5337.5	40.737423	23.175229	564.529522		.413738
M13	208825P7_G	G	A.Conservative	4.827238	.99707	7129.7	12.253245	10.235169	429.697443		.644909
M13	209189P2_G	G	A.Conservative	2.673346	.995075	6277.1	35.953554	25.210076	565.502422		.413738
M13	210090P15_G	NOCALL	D.Low Probability	2.608197	.451004	5515.6	11.593578	2.82071	528.108641		1.079177
M14	201322P9_G	G	A.Conservative	4.016287	.990918	6445.3	14.1591	11.182142	565.270935		.44801
M14	201694P4_G	G	A.Conservative	3.865895	.998366	5337.5	43.648886	27.988949	519.811059		.44801
M14	208825P7_G	G	A.Conservative	5.566935	.885276	7129.7	5.296843	8.88887	517.075486		.44801
M14	209189P2_G	G	A.Conservative	4.020637	.996502	6277.1	40.517493	31.018005	544.325653		.44801
M14	210090P15_G	NOCALL	I.Bad Spectrum	0	0	0	0	0	0		0
M15	201322P9_G	G	A.Conservative	1.986271	.996615	6445.3	20.807193	13.509593	605.810018		.439913
M15	201694P4_G	G	A.Conservative	1.464227	.996935	5337.5	79.888062	41.230603	612.247317		.439913
M15	208825P7_G	G	A.Conservative	2.786917	.999235	7129.7	10.777339	14.131471	677.517061		.439913
M15	209189P2_G	G	A.Conservative	1.989163	.99501	6277.1	64.400693	40.394297	585.102314		.439913
M15	210090P15_G	NOCALL	D.Low Probability	1.553798	.141555	5515.6	5.750847	1.000512	584.290832		1.238188
M16	201322P9_G	G	A.Conservative	3.599675	.828585	6445.3	14.915798	8.328805	553.388677		.601794
M16	201694P4_G	G	A.Conservative	3.313362	.996183	5337.5	29.190878	17.618109	495.34543		.421695
M16	208825P7_G	G	A.Conservative	5.130585	.827678	7129.7	16.215253	8.316648	441.263433		.921838
M16	209189P2_G	G	A.Conservative	4.560974	.994313	6277.1	30.166857	22.000878	532.399927		.421695
M16	210090P15_G	NOCALL	I.Bad Spectrum	0	0	0	0	0	0		0
M17	201322P9_G	G	A.Conservative	.801239	.992899	6445.3	18.541417	10.266893	631.617653		.650047
M17	201694P4_G	G	A.Conservative	.13194	.993913	5337.5	41.198331	18.069123	566.437512		.650047
M17	208825P7_G	G	A.Conservative	1.052486	.999263	7129.7	8.806544	12.322528	538.000524		.650047
M17	209189P2_G	G	A.Conservative	1.256884	.991611	6277.1	21.970599	17.257739	622.550442		.51595
M17	210090P15_G	NOCALL	D.Low Probability	.48275	.315071	5515.6	5.6181	2.02022	579.955333		.795081
M18	201322P9_G	NOCALL	D.Low Probability	3.709398	.443473	6445.3	7.338472	2.734828	446.443214		.924165
M18	201694P4_G	G	A.Conservative	2.654337	.897489	5337.5	24.230766	9.011974	501.59606		.787494
M18	208825P7_G	NOCALL	I.Bad Spectrum	0	0	0	0	0	0		0
M18	209189P2_G	G	A.Conservative	3.236698	.953433	6277.1	21.483968	9.578175	466.297577		.787494
M18	210090P15_G	NOCALL	I.Bad Spectrum	0	0	0	0	0	0		0
M19	201322P9_G	G	A.Conservative	1.929388	.901468	6445.3	25.513144	9.090759	541.865768		.957026
M19	201694P4_G	G	A.Conservative	3.263028	.992133	5337.5	38.164969	14.613379	451.556727		.665198
M19	208825P7_G	G	A.Conservative	3.49307	.935605	7129.7	14.415179	9.371344	502.403689		1.057629
M19	209189P2_G	G	A.Conservative	1.292679	.953823	6277.1	6.046273	9.613236	541.969544		.415517
M19	210090P15_G	NOCALL	I.Bad Spectrum	0	0	0	0	0	0		0
M20	201322P9_G	G	A.Conservative	3.568156	.996703	6445.3	18.105041	12.166891	568.411055		.470151
M20	201694P4_G	G	A.Conservative	3.242336	.99645	5337.5	52.923567	28.574171	532.131263		.470151
M20	208825P7_G	G	A.Conservative	5.142671	.998275	7129.7	9.293329	10.649142	508.473333		.470151
M20	209189P2_G	G	A.Conservative	3.569396	.995687	6277.1	58.66697	38.143839	552.082991		.470151
M20	210090P15_G	NOCALL	I.Bad Spectrum	0	0	0	0	0	0		0
M21	201322P9_G	G	A.Conservative	4.093264	.9865	6445.3	15.175183	9.911447	546.486004		.460378
M21	201694P4_G	G	A.Conservative	3.37482	.994537	5337.5	63.530308	34.118506	545.412216		.460378
M21	208825P7_G	G	A.Conservative	4.67975	.999489	7129.7	7.170789	10.645181	545.357128		.460378
M21	209189P2_G	G	A.Conservative	4.086043	.996608	6277.1	58.025633	36.783817	531.726675		.460378
M21	210090P15_G	NOCALL	D.Low Probability	2.399747	.103601	5515.6	3.918321	.78911	579.16463		1.152039
M22	201322P9_G	G	B.Moderate	1.432631	.867757	6445.3	21.887628	6.977457	561.848844		.982311
M22	201694P4_G	G	A.Conservative	1.39208	.827067	5337.5	18.732815	8.342709	504.951303		.753415
M22	208825P7_G	G	A.Conservative	.880391	.996537	7129.7	11.86227	10.226659	622.0886		.898582
M22	209189P2_G	G	A.Conservative	3.934163	.995522	6277.1	10.827642	10.530074	484.118861		.589825
M22	210090P15_G	NOCALL	I.Bad Spectrum	0	0	0	0	0	0		0
M23	201322P9_G	G	A.Conservative	3.453877	.99716	6445.3	19.420609	12.722448	645.20959		.447975
M23	201694P4_G	G	A.Conservative	2.668077	.991034	5337.5	23.818796	12.24856	588.566085		.447975
M23	208825P7_G	G	A.Conservative	4.837756	.998477	7129.7	8.394111	11.272737	481.132188		.447975
M23	209189P2_G	G	A.Conservative	3.379387	.997432	6277.1	30.40461	19.207367	644.615134		.447975
M23	210090P15_G	NOCALL	D.Low Probability	2.53991	.178556	5515.6	4.049555	1.179722	545.056491		.875325
M24	201322P9_G	NOCALL	D.Low Probability	.670618	.673792	6445.3	7.85561	4.100773	553.098819		.689953
M24	201694P4_G	NOCALL	I.Bad Spectrum	0	0	0	0	0	0		0
M24	208825P7_G	NOCALL	I.Bad Spectrum	0	0	0	0	0	0		0
M24	209189P2_G	NOCALL	D.Low Probability	1.129853	.682695	6277.1	8.198921	4.139889	558.090321		.689953
M24	210090P15_G	NOCALL	I.Bad Spectrum	0	0	0	0	0	0		0
N01	201322P9_G	G	A.Conservative	.52739	.857506	6445.3	20.95054	8.627317	586.837091		.825704
N01	201694P4_G	G	A.Conservative	.570381	.998104	5337.5	24.783049	16.479979	551.941478		.586821
N01	208825P7_G	G	A.Conservative	.88669	.891205	7129.7	5.12587	8.939319	517.951532		.586821
N01	209189P2_G	G	A.Conservative	.166516	.997511	6277.1	32.886262	20.593096	571.7409		.586821
N01	210090P15_G	NOCALL	I.Bad Spectrum	0	0	0	0	0	0		0
N02	201322P9_G	G	A.Conservative	4.5559	.928713	6445.3	27.002498	9.349599	454.575765		.855912
N02	201694P4_G	NOCALL	D.Low Probability	3.659584	.990864	5337.5	30.374907	6.093909	489.463865		1.124437
N02	208825P7_G	G	C.Aggressive	6.817875	.905946	7129.7	19.219681	5.45829	459.782637		1.124437
N02	209189P2_G	G	A.Conservative	4.393869	.829	6277.1	34.69145	8.341767	503.417108		1.124437
N02	210090P15_G	NOCALL	D.Low Probability	3.963777	.181241	5515.6	5.68145	1.179749	440.091553		1.124437
N03	201322P9_G	NOCALL	D.Low Probability	4.988103	.991721	6445.3	32.491364	8.236898	485.603978		1.153478
N03	201694P4_G	G	A.Conservative	3.985706	.818129	5337.5	21.266913	8.292046	481.761803		.481306
N03	208825P7_G	G	A.Conservative	5.620123	.907617	7129.7	5.434658	9.101645	477.254945		.481306
N03	209189P2_G	G	A.Conservative	5.161857	.994247	6277.1	51.84741	24.060777	475.03065		.481306
N03	210090P15_G	NOCALL	D.Low Probability	4.244047	.140013	5515.6	4.372932	.952001	461.10047		1.153478
N04	201322P9_G	G	A.Conservative	4.200304	.991061	6445.3	25.143592	10.932908	528.188169		.733276
N04	201694P4_G	G	A.Conservative	2.814191	.99359	5337.5	39.562648	22.829778	538.930078		.494154
N04	208825P7_G	G	A.Conservative	5.053346	.939288	7129.7	11.904426	9.418656	552.013181		.733276
N04	209189P2_G	G	A.Conservative	3.745365	.995522	6277.1	39.398779	26.819384	544.980683		.494154
N04	210090P15_G	NOCALL	D.Low Probability	3.361362	.168888	5515.6	5.308049	1.206357	548.705333		1.105101
N05	201322P9_G	G	A.Conservative	5.116912	.818743	6445.3	18.962997	8.299413	534.106802		.505408
N05	201694P4_G	G	A.Conservative	4.240568	.992175	5337.5	61.647163	21.71356	517.709258		.505408
N05	208825P7_G	G	C.Aggressive	6.059324	.981182	7129.7	20.383077	5.898356	459.824012		1.096266
N05	209189P2_G	G	A.Conservative	5.120294	.996138	6277.1	78.655766	33.294029	520.326791		.505408
N05	210090P15_G	NOCALL	D.Low Probability	4.385934	.060131	5515.6	2.588	.54802	507.426499		1.096266
N06	201322P9_G	G	A.Conservative	2.941308	.828462	6445.3	12.653329	8.353686	580.734362		.461661
N06	201694P4_G	G	A.Conservative	2.394771	.996079	5337.5	54.943781	29.482098	519.375188		.461661
N06	208825P7_G	G	A.Conservative	3.871828	.998551	7129.7	6.465714	14.412564	593.779614		.461661
N06	209189P2_G	G	A.Conservative	2.945774	.994598	6277.1	59.599724	38.131681	564.245877		.461661
N06	210090P15_G	NOCALL	D.Low Probability	1.811026	.262728	5515.6	7.91532	1.707502	580.700565		1.09335
N07	201322P9_G	G	A.Conservative	.285429	.932781	6445.3	20.940219	9.398726	569.066453		.713483
N07	201694P4_G	G	A.Conservative	.503384	.995381	5337.5	29.686945	13.934624	581.220007		.453821
N07	208825P7_G	G	A.Conservative	.719904	.900541	7129.7	5.234318	9.052558	506.549861		.453821
N07	209189P2_G	G	A.Conservative	.26423	.995409	6277.1	41.117947	23.296331	620.388669		.453821
N07	210090P15_G	NOCALL	D.Low Probability	.205673	.066415	5515.6	1.906042	.528323	531.381334		.945193
N08	201322P9_G	G	A.Conservative	6.914728	.990335	6445.3	17.775866	10.357752	436.271057		.455273
N08	201694P4_G	G	A.Conservative	5.72348	.996567	5337.5	75.281715	35.62218	415.923779		.455273
N08	208825P7_G	G	B.Moderate	8.15756	.81858	7129.7	29.349349	6.579848	398.163989		1.096397
N08	209189P2_G	G	A.Conservative	6.923724	.993044	6277.1	68.389035	38.602076	412.875979		.455273
N08	210090P15_G	NOCALL	D.Low Probability	4.90879	.925285	5515.6	34.638765	5.69582	452.272979		1.096397
N09	201322P9_G	G	A.Conservative	4.984502	.98636	6445.3	22.688444	11.788904	559.487346		.506929
N09	201694P4_G	G	A.Conservative	4.207403	.997924	5337.5	109.645662	46.533549	562.685778		.506929
N09	208825P7_G	G	A.Conservative	5.574412	.998034	7129.7	11.529482	13.829789	531.414473		.506929
N09	209189P2_G	G	A.Conservative	4.984402	.994636	6277.1	88.377401	44.517023	544.554951		.506929
N09	210090P15_G	G	A.Conservative	4.236084	.991119	5515.6	24.189856	10.601433	589.747879		.506929
N10	201322P9_G	G	A.Conservative	6.679196	.800757	6445.3	16.176201	8.11051	453.048079		.486033
N10	201694P4_G	G	A.Conservative	5.549427	.996798	5337.5	62.360649	25.483215	440.47379		.486033
N10	208825P7_G	G	A.Conservative	8.364165	.861163	7129.7	22.933423	8.634232	490.018711		.880476
N10	209189P2_G	G	A.Conservative	6.697794	.99549	6277.1	49.403592	23.998326	441.042243		.486033
N10	210090P15_G	NOCALL	D.Low Probability	5.148982	.547398	5515.6	16.553589	3.401813	492.814827		1.146987
N11	201322P9_G	G	C.Aggressive	6.394253	.984106	6445.3	28.835972	6.406877	450.65121		1.14987
N11	201694P4_G	G	A.Conservative	5.411843	.969898	5337.5	41.066334	9.770659	456.162917		.913878
N11	208825P7_G	NOCALL	D.Low Probability	7.540691	.255904	7129.7	6.3415	1.614522	469.906211		1.14987
N11	209189P2_G	G	A.Conservative	6.544529	.917422	6277.1	32.309926	9.249107	457.165908		.913878
N11	210090P15_G	NOCALL	D.Low Probability	5.530829	.1645	5515.6	5.866413	1.087975	423.275096		1.14987
N12	201322P9_G	G	A.Conservative	3.034707	.994288	6445.3	16.919075	10.279455	570.188279		.512634
N12	201694P4_G	G	A.Conservative	2.620718	.996184	5337.5	60.383145	29.761574	519.117073		.512634
N12	208825P7_G	G	A.Conservative	4.525848	.998758	7129.7	8.485931	12.005977	508.721917		.512634
N12	209189P2_G	G	A.Conservative	3.028833	.995879	6277.1	58.549829	34.466848	548.361558		.512634
N12	210090P15_G	NOCALL	D.Low Probability	1.828398	.236703	5515.6	5.679427	1.550801	575.839319		.81359
N13	201322P9_G	G	A.Conservative	1.681674	.991599	6445.3	15.269103	11.376108	599.324051		.386547
N13	201694P4_G	G	A.Conservative	.825306	.995861	5337.5	64.162349	38.656129	571.014981		.386547
N13	208825P7_G	G	A.Conservative	3.288821	.996403	7129.7	7.936154	11.783859	560.024088		.386547
N13	209189P2_G	G	A.Conservative	1.685775	.996007	6277.1	59.467174	42.893765	580.46842		.386547
N13	210090P15_G	NOCALL	D.Low Probability	1.27091	.092132	5515.6	3.209703	.726408	546.06676		1.117929
N14	201322P9_G	G	A.Conservative	6.255509	.841301	6445.3	18.930741	8.518705	443.908451		.487398
N14	201694P4_G	G	A.Conservative	5.12082	.995511	5337.5	70.141205	25.334797	436.483406		.487398
N14	208825P7_G	G	A.Conservative	6.616308	.997654	7129.7	37.40652	12.593949	475.736996		1.170241
N14	209189P2_G	G	A.Conservative	6.257553	.995895	6277.1	59.112917	25.716994	430.400544		.487398
N14	210090P15_G	NOCALL	D.Low Probability	4.234553	.107882	5515.6	4.422455	.894408	485.855115		1.170241
N15	201322P9_G	G	A.Conservative	6.665042	.985222	6445.3	12.767873	9.928339	488.984851		.416078
N15	201694P4_G	G	A.Conservative	5.80886	.99703	5337.5	37.885912	24.066616	471.015612		.416078
N15	208825P7_G	G	A.Conservative	7.446671	.938547	7129.7	23.593727	9.39906	391.556913		.857711
N15	209189P2_G	G	A.Conservative	6.663109	.995794	6277.1	33.380774	25.171219	471.306873		.416078
N15	210090P15_G	NOCALL	D.Low Probability	4.75598	.214861	5515.6	6.164725	1.490798	496.701716		1.010324
N16	201322P9_G	G	A.Conservative	7.488103	.889575	6445.3	15.584655	8.956517	429.899917		.472819
N16	201694P4_G	G	A.Conservative	5.857881	.996001	5337.5	80.173715	37.14883	442.719955		.472819
N16	208825P7_G	G	B.Moderate	7.692276	.81799	7129.7	19.433646	6.57384	413.661513		.856434
N16	209189P2_G	G	A.Conservative	7.509524	.996471	6277.1	55.417612	30.822413	415.77369		.472819
N16	210090P15_G	G	A.Conservative	5.580381	.885246	5515.6	27.915558	9.024564	446.772138		.654817
N17	201322P9_G	G	A.Conservative	8.414258	.879626	6445.3	10.803468	8.864178	426.621765		.387666
N17	201694P4_G	G	A.Conservative	6.634696	.995408	5337.5	41.252468	27.648595	445.423037		.387666
N17	208825P7_G	G	A.Conservative	7.92963	.822366	7129.7	26.996119	8.250567	422.979173		1.10871
N17	209189P2_G	G	A.Conservative	8.429562	.994294	6277.1	32.802868	26.103797	413.931886		.387666
N17	210090P15_G	NOCALL	D.Low Probability	5.159135	.122189	5515.6	3.976928	.899555	494.115461		1.10871
N18	201322P9_G	G	A.Conservative	-.10179	.807973	6445.3	12.419788	8.142285	680.368204		.56386
N18	201694P4_G	G	A.Conservative	-.349807	.992055	5337.5	22.746773	16.212415	595.499161		.396482
N18	208825P7_G	G	C.Aggressive	.561706	.980587	7129.7	7.725749	5.957412	520.360936		.691275
N18	209189P2_G	G	A.Conservative	-.487924	.994977	6277.1	31.774561	26.695246	703.610959		.396482
N18	210090P15_G	NOCALL	I.Bad Spectrum	0	0	0	0	0	0		0
N19	201322P9_G	G	A.Conservative	4.728037	.941646	6445.3	30.675271	9.494969	469.06134		.867995
N19	201694P4_G	G	A.Conservative	4.534778	.994981	5337.5	40.960263	17.725789	431.795131		.486531
N19	208825P7_G	G	A.Conservative	6.058759	.996994	7129.7	26.194556	10.495773	492.071996		1.239453
N19	209189P2_G	G	A.Conservative	5.266266	.995048	6277.1	44.191711	23.089111	445.119183		.486531
N19	210090P15_G	NOCALL	D.Low Probability	3.882673	0	5515.6	2.232455	.45326	479.780563		1.239453
N20	201322P9_G	G	A.Conservative	6.212514	.990371	6445.3	38.261593	10.366854	471.866836		.92933
N20	201694P4_G	G	A.Conservative	4.793206	.99378	5337.5	37.51118	15.284931	490.900157		.465263
N20	208825P7_G	G	B.Moderate	7.403318	.908999	7129.7	24.240784	7.292084	443.80476		1.064571
N20	209189P2_G	G	A.Conservative	5.745988	.994546	6277.1	43.303572	21.259516	455.97118		.465263
N20	210090P15_G	NOCALL	D.Low Probability	5.260814	.229907	5515.6	7.165171	1.536042	466.78202		1.064571
N21	201322P9_G	G	A.Conservative	5.547787	.990768	6445.3	27.511234	11.838568	437.82909		.639882
N21	201694P4_G	G	A.Conservative	5.281269	.995346	5337.5	53.105807	18.862349	451.890974		.478834
N21	208825P7_G	G	C.Aggressive	6.52372	.957305	7129.7	26.106277	5.758554	432.558769		1.235473
N21	209189P2_G	G	A.Conservative	6.456433	.995833	6277.1	55.514566	23.559769	422.255964		.478834
N21	210090P15_G	NOCALL	D.Low Probability	4.213813	.152501	5515.6	6.653627	1.085244	481.877597		1.235473
N22	201322P9_G	G	A.Conservative	5.835765	.955554	6445.3	11.42301	9.637575	534.168856		.38194
N22	201694P4_G	G	A.Conservative	4.9785	.995365	5337.5	41.169909	27.916994	526.702934		.38194
N22	208825P7_G	G	A.Conservative	6.49147	.996545	7129.7	19.199229	14.375248	493.002035		.855293
N22	209189P2_G	G	A.Conservative	5.848618	.996232	6277.1	42.894214	35.0242	518.101246		.38194
N22	210090P15_G	NOCALL	D.Low Probability	4.894584	.088866	5515.6	2.627436	.680559	526.398881		.98749
N23	201322P9_G	G	A.Conservative	8.051001	.853235	6445.3	21.339477	8.625496	371.342541		.697919
N23	201694P4_G	G	A.Conservative	5.695342	.991453	5337.5	31.928469	10.420978	449.329397		.697919
N23	208825P7_G	G	C.Aggressive	9.985579	.998198	7129.7	25.52022	6.100146	414.36805		1.19289
N23	209189P2_G	G	A.Conservative	7.230616	.993907	6277.1	25.484487	9.970442	433.988357		.697919
N23	210090P15_G	NOCALL	D.Low Probability	5.855773	.172144	5515.6	6.560242	1.154402	452.763736		1.19289
N24	201322P9_G	G	A.Conservative	.879603	.837525	6445.3	15.586917	8.410157	675.497781		.602324
N24	201694P4_G	NOCALL	D.Low Probability	.669173	.329877	5337.5	4.981076	2.072961	655.186912		.602324
N24	208825P7_G	NOCALL	I.Bad Spectrum	0	0	0	0	0	0		0
N24	209189P2_G	G	B.Moderate	.780464	.943904	6277.1	14.62509	7.596023	717.191217		.602324
N24	210090P15_G	NOCALL	I.Bad Spectrum	0	0	0	0	0	0		0
O01	201322P9_G	G	A.Conservative	.437907	.823541	6445.3	18.994705	8.284518	514.078216		.68721
O01	201694P4_G	G	A.Conservative	-.575391	.997623	5337.5	21.596672	11.149508	578.470368		.472455
O01	208825P7_G	G	C.Aggressive	-.397731	.997785	7129.7	15.889571	6.071643	436.236162		1.030526
O01	209189P2_G	G	A.Conservative	-.652899	.996019	6277.1	31.061487	19.5714	593.494753		.472455
O01	210090P15_G	NOCALL	I.Bad Spectrum	0	0	0	0	0	0		0
O02	201322P9_G	G	A.Conservative	4.842178	.991263	6445.3	15.466843	12.630733	394.55599		.67249
O02	201694P4_G	NOCALL	D.Low Probability	3.043869	.454729	5337.5	20.08747	2.824153	473.572022		1.152418
O02	208825P7_G	NOCALL	D.Low Probability	5.281774	.581625	7129.7	17.073445	3.536595	417.024389		1.152418
O02	209189P2_G	G	A.Conservative	4.3953	.99504	6277.1	14.772476	11.732334	446.020258		.67249
O02	210090P15_G	NOCALL	D.Low Probability	3.347008	.11008	5515.6	5.186616	.757259	412.753182		1.152418
O03	201322P9_G	G	B.Moderate	4.511207	.990512	6445.3	26.077418	7.961076	484.553742		1.019251
O03	201694P4_G	G	A.Conservative	3.151485	.996961	5337.5	25.887568	10.743095	519.16797		.59813
O03	208825P7_G	NOCALL	D.Low Probability	5.291593	.69577	7129.7	12.163329	4.21793	415.399287		1.019251
O03	209189P2_G	G	A.Conservative	4.568582	.911248	6277.1	11.014352	9.14517	443.538609		.364377
O03	210090P15_G	NOCALL	D.Low Probability	4.356237	.08975	5515.6	2.580107	.663	477.282115		1.019251
O04	201322P9_G	G	B.Moderate	5.637466	.829942	6445.3	37.297801	6.747091	432.449072		1.192608
O04	201694P4_G	G	A.Conservative	5.377677	.994933	5337.5	26.206092	15.087395	439.238335		.446741
O04	208825P7_G	NOCALL	D.Low Probability	6.713464	.49223	7129.7	14.468785	3.01141	409.714052		1.192608
O04	209189P2_G	G	A.Conservative	6.555381	.99593	6277.1	26.48159	18.353789	384.724444		.446741
O04	210090P15_G	NOCALL	D.Low Probability	4.836864	.126718	5515.6	6.27142	.943855	438.785391		1.192608
O05	201322P9_G	G	A.Conservative	5.394917	.948063	6445.3	30.421925	9.581113	456.898401		.961434
O05	201694P4_G	G	A.Conservative	4.355649	.991869	5337.5	16.109286	10.284079	457.393889		.411686
O05	208825P7_G	G	A.Conservative	8.748433	.82751	7129.7	6.192057	8.305377	497.056301		.632135
O05	209189P2_G	G	A.Conservative	5.7729	.99181	6277.1	17.275503	13.330017	411.165139		.411686
O05	210090P15_G	NOCALL	D.Low Probability	4.331799	.229112	5515.6	6.489054	1.557347	497.042117		1.120331
O06	201322P9_G	G	A.Conservative	3.641542	.909481	6445.3	14.290973	9.187546	490.134221		.44351
O06	201694P4_G	G	A.Conservative	3.020046	.995173	5337.5	51.680161	26.667964	482.601447		.44351
O06	208825P7_G	G	A.Conservative	4.327552	.998111	7129.7	23.394135	11.976429	487.446491		.906601
O06	209189P2_G	G	A.Conservative	3.64226	.993818	6277.1	54.365299	33.801516	475.883899		.44351
O06	210090P15_G	NOCALL	D.Low Probability	2.956913	.303787	5515.6	11.34906	2.008591	532.222662		1.18253
O07	201322P9_G	G	A.Conservative	1.760614	.996223	6445.3	16.177591	10.842851	519.153566		.451882
O07	201694P4_G	G	A.Conservative	1.438691	.996231	5337.5	51.302321	27.484737	499.90674		.451882
O07	208825P7_G	G	A.Conservative	3.400177	.998883	7129.7	8.136243	10.563241	500.828359		.451882
O07	209189P2_G	G	A.Conservative	1.77777	.994561	6277.1	50.663065	32.833156	511.38144		.451882
O07	210090P15_G	NOCALL	D.Low Probability	1.196225	0	5515.6	0	0	530.278327		1.189698
O08	201322P9_G	G	A.Conservative	3.612831	.842289	6445.3	13.309129	8.541497	454.929303		.447329
O08	201694P4_G	G	A.Conservative	3.215127	.995054	5337.5	43.78062	22.663998	459.855338		.447329
O08	208825P7_G	G	A.Conservative	5.165926	.997615	7129.7	25.628803	13.524426	522.004252		.948909
O08	209189P2_G	G	A.Conservative	3.617246	.995997	6277.1	36.969562	22.961638	439.77645		.447329
O08	210090P15_G	NOCALL	D.Low Probability	3.280305	.1249	5515.6	4.073076	.940536	505.477908		1.032019
O09	201322P9_G	G	A.Conservative	4.309458	.94642	6445.3	21.221472	9.543375	489.151771		.685531
O09	201694P4_G	G	A.Conservative	4.015134	.996017	5337.5	39.225384	17.144274	440.387631		.468184
O09	208825P7_G	G	B.Moderate	5.874984	.90626	7129.7	25.206346	7.301614	440.568383		1.228733
O09	209189P2_G	G	A.Conservative	4.651113	.996124	6277.1	37.677041	19.512488	430.614352		.468184
O09	210090P15_G	NOCALL	D.Low Probability	3.839851	.974746	5515.6	29.974303	6.501751	470.589352		1.228733
O10	201322P9_G	G	A.Conservative	5.042866	.820363	6445.3	14.99107	8.253601	448.538956		.43959
O10	201694P4_G	G	A.Conservative	4.519441	.995174	5337.5	45.774122	20.551196	445.727658		.43959
O10	208825P7_G	G	A.Conservative	5.984787	.95545	7129.7	7.548995	9.574735	483.858084		.43959
O10	209189P2_G	G	A.Conservative	5.052825	.997068	6277.1	38.145803	20.352087	436.376806		.43959
O10	210090P15_G	NOCALL	D.Low Probability	3.870753	.970769	5515.6	29.750917	6.554844	482.195006		1.034456
O11	201322P9_G	G	A.Conservative	3.129151	.83849	6445.3	18.054639	8.446814	530.569254		.569703
O11	201694P4_G	G	A.Conservative	3.852126	.994915	5337.5	14.381618	10.999704	400.141562		.385337
O11	208825P7_G	G	A.Conservative	4.029311	.993229	7129.7	9.183917	9.941197	485.751972		.569703
O11	209189P2_G	G	A.Conservative	4.743914	.995278	6277.1	10.784908	12.266208	364.753268		.385337
O11	210090P15_G	NOCALL	D.Low Probability	3.002835	.131149	5515.6	4.722531	.930993	550.95351		1.161627
O12	201322P9_G	G	A.Conservative	1.602022	.997992	6445.3	24.303764	12.195204	586.675627		.648821
O12	201694P4_G	G	A.Conservative	1.303575	.996023	5337.5	41.322232	22.002515	519.033371		.457045
O12	208825P7_G	G	A.Conservative	1.733757	.9559	7129.7	12.590275	9.597627	582.83059		.648821
O12	209189P2_G	G	A.Conservative	1.824226	.993567	6277.1	44.24207	28.151198	558.687952		.457045
O12	210090P15_G	NOCALL	D.Low Probability	1.377588	.986534	5515.6	30.03413	6.601822	544.620686		1.140183
O13	201322P9_G	G	A.Conservative	2.327334	.996421	6445.3	31.346835	12.770149	506.1491		.678618
O13	201694P4_G	G	A.Conservative	2.380648	.997448	5337.5	59.281893	22.627852	477.491432		.456241
O13	208825P7_G	G	A.Conservative	4.443185	.997696	7129.7	7.371156	10.523562	466.929926		.456241
O13	209189P2_G	G	A.Conservative	3.291443	.995451	6277.1	48.557579	22.001819	467.290839		.456241
O13	210090P15_G	NOCALL	D.Low Probability	1.430434	.159044	5515.6	5.615796	1.153891	540.474429		1.132138
O14	201322P9_G	G	A.Conservative	4.979979	.912609	6445.3	15.075621	9.209996	416.937298		.458078
O14	201694P4_G	G	A.Conservative	3.811479	.995586	5337.5	59.663171	29.599082	428.395046		.458078
O14	208825P7_G	G	A.Conservative	5.744608	.998566	7129.7	30.243002	10.645595	444.251731		1.025235
O14	209189P2_G	G	A.Conservative	4.989008	.995185	6277.1	44.384262	26.269524	406.599586		.458078
O14	210090P15_G	NOCALL	D.Low Probability	3.220969	.510082	5515.6	18.040584	3.284894	475.591307		1.195618
O15	201322P9_G	G	A.Conservative	5.442664	.989454	6445.3	39.840187	10.199626	444.081651		1.10352
O15	201694P4_G	G	A.Conservative	5.626934	.996561	5337.5	26.193441	12.385525	396.753495		.423838
O15	208825P7_G	G	C.Aggressive	7.058286	.994985	7129.7	26.04308	6.386337	369.748879		1.272897
O15	209189P2_G	G	A.Conservative	6.867017	.995233	6277.1	23.11768	13.495111	368.749192		.423838
O15	210090P15_G	NOCALL	D.Low Probability	4.123243	.35302	5515.6	12.927246	2.283236	494.264117		1.272897
O16	201322P9_G	G	A.Conservative	5.994447	.81868	6445.3	25.471879	8.311557	397.70897		.764042
O16	201694P4_G	G	A.Conservative	6.176779	.997474	5337.5	38.58393	15.111385	436.570398		.456891
O16	208825P7_G	G	C.Aggressive	8.477846	.985865	7129.7	29.161959	5.931773	390.815401		1.302284
O16	209189P2_G	G	A.Conservative	7.32803	.995278	6277.1	37.377801	17.543603	360.903497		.456891
O16	210090P15_G	NOCALL	D.Low Probability	4.924519	.069175	5515.6	3.787033	.564853	473.981195		1.302284
O17	201322P9_G	NOCALL	D.Low Probability	4.108034	.993087	6445.3	26.816768	7.798333	481.29441		1.059938
O17	201694P4_G	G	A.Conservative	4.302749	.999091	5337.5	31.071684	16.674987	457.355445		.421483
O17	208825P7_G	NOCALL	D.Low Probability	5.186726	.762182	7129.7	13.755376	4.616416	395.844156		1.059938
O17	209189P2_G	G	A.Conservative	4.891483	.995228	6277.1	29.11903	18.768218	502.274309		.421483
O17	210090P15_G	NOCALL	D.Low Probability	3.371967	.221398	5515.6	6.175426	1.472017	468.549476		1.059938
O18	201322P9_G	G	A.Conservative	2.238853	.826882	6445.3	13.743701	8.348787	574.141785		.477919
O18	201694P4_G	G	A.Conservative	1.638946	.99466	5337.5	50.166064	24.519456	523.442857		.477919
O18	208825P7_G	G	A.Conservative	1.281021	.893626	7129.7	13.254485	9.002977	480.93522		.749928
O18	209189P2_G	G	A.Conservative	2.239283	.996495	6277.1	57.325966	33.697485	555.251677		.477919
O18	210090P15_G	NOCALL	D.Low Probability	1.349692	.138361	5515.6	4.397612	.967259	541.81405		1.170215
O19	201322P9_G	G	A.Conservative	3.857487	.914726	6445.3	15.351087	9.233237	470.368236		.486266
O19	201694P4_G	G	A.Conservative	3.05951	.994434	5337.5	63.330632	30.962102	466.33458		.486266
O19	208825P7_G	G	A.Conservative	5.132377	.997167	7129.7	15.672065	12.428603	477.75058		.797603
O19	209189P2_G	G	A.Conservative	3.858214	.996339	6277.1	52.233278	30.443263	456.437571		.486266
O19	210090P15_G	NOCALL	D.Low Probability	3.459718	.085839	5515.6	3.383898	.74014	463.288631		1.116473
O20	201322P9_G	G	A.Conservative	4.289782	.907031	6445.3	13.633796	9.175755	456.62878		.465866
O20	201694P4_G	G	A.Conservative	3.549747	.99583	5337.5	53.848698	29.568559	479.377904		.465866
O20	208825P7_G	G	A.Conservative	4.443179	.934297	7129.7	5.326689	9.373964	522.691125		.465866
O20	209189P2_G	G	A.Conservative	4.29017	.994138	6277.1	44.364575	28.952359	443.199363		.465866
O20	210090P15_G	NOCALL	D.Low Probability	3.372828	.171183	5515.6	7.029336	1.241066	477.037728		1.237682
O21	201322P9_G	G	A.Conservative	4.81297	.992922	6445.3	16.218558	12.398487	481.010058		.512159
O21	201694P4_G	G	A.Conservative	4.098601	.997316	5337.5	60.100048	37.519154	457.295335		.512159
O21	208825P7_G	G	A.Conservative	7.748615	.980061	7129.7	7.974646	9.824583	455.504729		.512159
O21	209189P2_G	G	A.Conservative	4.81737	.994996	6277.1	51.858932	38.472402	459.627065		.512159
O21	210090P15_G	NOCALL	D.Low Probability	3.597997	.399673	5515.6	15.299557	2.579123	495.088061		1.119277
O22	201322P9_G	G	A.Conservative	6.645215	.940581	6445.3	16.870194	9.494626	432.017138		.445021
O22	201694P4_G	G	A.Conservative	5.257943	.995987	5337.5	63.542147	29.243628	458.759459		.445021
O22	208825P7_G	G	A.Conservative	6.918601	.937809	7129.7	30.189414	9.403312	445.812372		1.06432
O22	209189P2_G	G	A.Conservative	6.628893	.995307	6277.1	51.606399	28.153517	429.03132		.445021
O22	210090P15_G	NOCALL	D.Low Probability	4.587895	.598986	5515.6	16.819506	3.795036	482.128045		1.06432
O23	201322P9_G	G	A.Conservative	5.815829	.850154	6445.3	11.597913	8.567242	430.951117		.416181
O23	201694P4_G	G	A.Conservative	4.973909	.995533	5337.5	21.206984	12.851841	463.569241		.416181
O23	208825P7_G	G	A.Conservative	8.248865	.998738	7129.7	6.357462	11.058337	413.25044		.416181
O23	209189P2_G	G	A.Conservative	5.683158	.991391	6277.1	19.418609	13.916266	432.93943		.416181
O23	210090P15_G	NOCALL	D.Low Probability	3.533424	.147595	5515.6	4.351927	1.048739	484.908397		1.042241
O24	201322P9_G	G	C.Aggressive	1.657073	.988288	6445.3	19.098215	5.957522	628.97651		1.039907
O24	201694P4_G	NOCALL	D.Low Probability	1.753039	.450633	5337.5	11.662492	2.782298	561.832084		1.039907
O24	208825P7_G	NOCALL	I.Bad Spectrum	0	0	0	0	0	0		0
O24	209189P2_G	NOCALL	D.Low Probability	1.769203	.772485	6277.1	15.629819	4.687997	630.393232		1.039907
O24	210090P15_G	NOCALL	I.Bad Spectrum	0	0	0	0	0	0		0
P01	201322P9_G	G	A.Conservative	.890804	.9347	6445.3	14.835985	9.376414	463.728376		.444582
P01	201694P4_G	G	A.Conservative	.667452	.996116	5337.5	37.2129	19.300175	411.642089		.444582
P01	208825P7_G	G	A.Conservative	1.587225	.878445	7129.7	11.475928	8.806797	458.130052		.444582
P01	209189P2_G	G	A.Conservative	.898649	.99674	6277.1	49.194868	30.164348	449.467147		.444582
P01	210090P15_G	NOCALL	D.Low Probability	-.735541	.175715	5515.6	3.916652	1.201897	462.990087		.827794
P02	201322P9_G	G	B.Moderate	-3.288711	.803372	6445.3	17.217339	6.482112	672.3163		.860557
P02	201694P4_G	NOCALL	D.Low Probability	-2.652085	.19243	5337.5	4.046637	1.251659	589.726183		.860557
P02	208825P7_G	NOCALL	D.Low Probability	-3.379	.56906	7129.7	8.140853	3.463765	519.468437		.860557
P02	209189P2_G	NOCALL	D.Low Probability	-3.026527	.590671	6277.1	9.915637	3.623497	674.32504		.860557
P02	210090P15_G	NOCALL	I.Bad Spectrum	0	0	0	0	0	0		0
P03	201322P9_G	G	B.Moderate	.606217	.887444	6445.3	21.241066	7.150477	480.546906		.927757
P03	201694P4_G	G	A.Conservative	.19328	.864648	5337.5	29.1474	8.69322	464.986841		.816545
P03	208825P7_G	NOCALL	D.Low Probability	1.65666	.724244	7129.7	11.392494	4.386687	427.916244		.927757
P03	209189P2_G	G	A.Conservative	.669527	.994166	6277.1	24.831177	14.248222	438.077134		.54417
P03	210090P15_G	NOCALL	D.Low Probability	.251297	0	5515.6	.424874	.131052	446.283573		.816545
P04	201322P9_G	G	A.Conservative	1.518876	.821046	6445.3	23.582255	8.257212	380.145316		.933227
P04	201694P4_G	G	A.Conservative	.942377	.906566	5337.5	11.926864	9.10718	442.09475		.350163
P04	208825P7_G	G	B.Moderate	2.0582	.981059	7129.7	10.132818	7.854735	473.129335		.933227
P04	209189P2_G	G	A.Conservative	.923499	.997437	6277.1	13.099624	11.842282	453.726916		.350163
P04	210090P15_G	NOCALL	D.Low Probability	1.688428	.215097	5515.6	4.905773	1.426845	367.055957		.933227
P05	201322P9_G	NOCALL	I.Bad Spectrum	0	0	0	0	0	0		0
P05	201694P4_G	NOCALL	D.Low Probability	1.358547	.575138	5337.5	10.463621	3.505699	426.170402		.796515
P05	208825P7_G	NOCALL	I.Bad Spectrum	0	0	0	0	0	0		0
P05	209189P2_G	G	B.Moderate	.863612	.976548	6277.1	14.489653	7.875926	461.746868		.796515
P05	210090P15_G	NOCALL	I.Bad Spectrum	0	0	0	0	0	0		0
P06	201322P9_G	G	A.Conservative	-1.473364	.807638	6445.3	18.426319	8.141967	581.154821		.719521
P06	201694P4_G	G	A.Conservative	-.935326	.995989	5337.5	35.414275	15.293	556.757348		.574151
P06	208825P7_G	G	A.Conservative	-1.020655	.997332	7129.7	11.170978	15.783374	490.097733		.719521
P06	209189P2_G	G	A.Conservative	.481538	.996847	6277.1	12.798869	10.465376	433.763118		.388542
P06	210090P15_G	NOCALL	I.Bad Spectrum	0	0	0	0	0	0		0
P07	201322P9_G	G	A.Conservative	-.964544	.996011	6445.3	14.349142	10.055265	577.759483		.493248
P07	201694P4_G	G	A.Conservative	-.752981	.997165	5337.5	52.081754	30.305605	530.34591		.493248
P07	208825P7_G	G	A.Conservative	-1.621617	.915218	7129.7	10.619002	9.191958	458.069072		.730848
P07	209189P2_G	G	A.Conservative	-.942919	.996573	6277.1	62.011089	42.246238	564.27772		.493248
P07	210090P15_G	NOCALL	D.Low Probability	-1.038863	0	5515.6	2.226694	.417256	537.296904		1.194548
P08	201322P9_G	G	A.Conservative	1.4437	.996632	6445.3	24.525271	10.082851	459.245841		.745056
P08	201694P4_G	G	A.Conservative	2.09786	.995938	5337.5	46.593778	22.841869	414.00016		.497597
P08	208825P7_G	G	B.Moderate	4.152593	.900596	7129.7	24.739398	7.251593	355.144121		1.23039
P08	209189P2_G	G	A.Conservative	2.654552	.994496	6277.1	36.647419	22.120533	414.846675		.497597
P08	210090P15_G	NOCALL	D.Low Probability	2.348634	.16816	5515.6	5.556571	1.198079	418.688792		1.23039
P09	201322P9_G	G	A.Conservative	-.579107	.996719	6445.3	16.206105	11.02877	602.714603		.43015
P09	201694P4_G	G	A.Conservative	-.735333	.997591	5337.5	55.634923	30.310905	580.128066		.43015
P09	208825P7_G	G	A.Conservative	1.429693	.976721	7129.7	6.134991	9.788889	560.147363		.43015
P09	209189P2_G	G	A.Conservative	-.573361	.997027	6277.1	57.856821	38.067835	588.071447		.43015
P09	210090P15_G	NOCALL	D.Low Probability	-1.003818	.250166	5515.6	6.159853	1.611297	586.132539		1.057287
P10	201322P9_G	G	A.Conservative	.311035	.914991	6445.3	20.298952	9.195868	551.796018		.589611
P10	201694P4_G	G	A.Conservative	.912275	.995958	5337.5	56.291782	27.475823	492.01768		.477734
P10	208825P7_G	G	A.Conservative	1.489013	.982028	7129.7	9.473932	9.834422	479.955702		.589611
P10	209189P2_G	G	A.Conservative	.659252	.994679	6277.1	41.044571	23.770628	533.534741		.477734
P10	210090P15_G	NOCALL	D.Low Probability	.360112	.113893	5515.6	3.157936	.84299	539.466196		.967294
P11	201322P9_G	G	A.Conservative	.207564	.806722	6445.3	24.307402	8.109098	557.04402		1.015896
P11	201694P4_G	G	A.Conservative	1.199048	.992997	5337.5	26.120419	14.140584	474.938929		.540809
P11	208825P7_G	G	A.Conservative	2.301492	.998985	7129.7	7.463191	10.853718	514.56483		.737485
P11	209189P2_G	G	A.Conservative	1.303673	.997839	6277.1	25.48087	16.565649	534.9429		.540809
P11	210090P15_G	NOCALL	D.Low Probability	.321029	.525991	5515.6	11.775914	3.246219	518.292387		1.015896
P12	201322P9_G	G	A.Conservative	-1.458864	.997684	6445.3	24.18728	10.619877	607.397817		.715308
P12	201694P4_G	G	A.Conservative	-1.583151	.998899	5337.5	38.666387	34.056344	582.258176		.316925
P12	208825P7_G	G	A.Conservative	-1.943094	.95276	7129.7	9.75351	9.551509	542.238645		.715308
P12	209189P2_G	G	A.Conservative	-1.517001	.99581	6277.1	28.714057	30.625744	624.119724		.316925
P12	210090P15_G	NOCALL	D.Low Probability	-.711787	.800592	5515.6	18.040591	4.946273	569.946451		1.02168
P13	201322P9_G	G	A.Conservative	-1.425313	.998632	6445.3	27.834783	11.131221	599.536189		.661395
P13	201694P4_G	G	A.Conservative	-2.055097	.995612	5337.5	20.320725	15.032028	572.324008		.360838
P13	208825P7_G	G	A.Conservative	-1.75779	.996839	7129.7	12.57764	10.989833	479.252773		.661395
P13	209189P2_G	G	A.Conservative	-2.585355	.996515	6277.1	17.614206	15.950755	588.804295		.360838
P13	210090P15_G	NOCALL	D.Low Probability	-.991146	.154014	5515.6	5.316763	1.082476	587.637003		1.145095
P14	201322P9_G	G	A.Conservative	3.285794	.802867	6445.3	20.897591	8.115098	384.910256		.698064
P14	201694P4_G	G	A.Conservative	3.677812	.991909	5337.5	24.749515	9.967096	351.147756		.497338
P14	208825P7_G	G	C.Aggressive	4.78686	.893118	7129.7	19.126248	5.392241	335.279067		1.109226
P14	209189P2_G	G	A.Conservative	4.29647	.993564	6277.1	23.719426	11.248657	333.455513		.497338
P14	210090P15_G	NOCALL	D.Low Probability	2.52596	.15614	5515.6	5.386862	1.120644	347.499776		1.109226
P15	201322P9_G	G	A.Conservative	1.248877	.994895	6445.3	40.029376	10.474628	472.283743		1.124572
P15	201694P4_G	G	A.Conservative	3.147761	.995453	5337.5	57.817108	20.745598	422.679487		.563779
P15	208825P7_G	G	C.Aggressive	1.918327	.873307	7129.7	17.570824	5.259148	480.908656		1.124572
P15	209189P2_G	G	A.Conservative	2.949534	.996552	6277.1	69.872269	30.378083	453.963598		.563779
P15	210090P15_G	NOCALL	D.Low Probability	1.413057	.152302	5515.6	4.936485	1.07703	421.244669		1.124572
P16	201322P9_G	NOCALL	D.Low Probability	.523301	.994705	6445.3	29.634237	6.33689	510.814373		1.111721
P16	201694P4_G	G	A.Conservative	-.242864	.997307	5337.5	22.053279	12.363275	501.722247		.4083
P16	208825P7_G	NOCALL	D.Low Probability	2.048842	.414505	7129.7	10.479501	2.554064	410.764309		1.111721
P16	209189P2_G	G	A.Conservative	.04037	.995036	6277.1	25.902283	17.444737	474.425135		.4083
P16	210090P15_G	NOCALL	D.Low Probability	.425889	.112703	5515.6	4.448815	.80218	505.86732		1.111721
P17	201322P9_G	NOCALL	D.Low Probability	.218177	.760628	6445.3	11.41059	4.598188	510.997013		.864888
P17	201694P4_G	G	A.Conservative	.348192	.926173	5337.5	19.839746	9.308681	462.098821		.555133
P17	208825P7_G	NOCALL	I.Bad Spectrum	0	0	0	0	0	0		0
P17	209189P2_G	G	A.Conservative	1.605096	.992605	6277.1	23.912126	15.74176	445.285947		.445923
P17	210090P15_G	NOCALL	I.Bad Spectrum	0	0	0	0	0	0		0
P18	201322P9_G	G	B.Moderate	.679117	.818554	6445.3	22.085609	6.575811	526.304115		.951945
P18	201694P4_G	G	A.Conservative	.837585	.994725	5337.5	33.266379	18.463018	465.816649		.415094
P18	208825P7_G	NOCALL	D.Low Probability	2.382997	.386457	7129.7	7.021615	2.383306	571.059506		.951945
P18	209189P2_G	G	A.Conservative	1.258365	.995875	6277.1	27.155702	18.099756	513.083634		.415094
P18	210090P15_G	NOCALL	D.Low Probability	.851737	.290593	5515.6	7.557532	1.897723	494.669432		.951945
P19	201322P9_G	G	A.Conservative	-2.780473	.990262	6445.3	11.96858	10.18398	595.756018		.365964
P19	201694P4_G	G	A.Conservative	-2.28183	.995324	5337.5	37.584131	26.27745	582.666089		.365964
P19	208825P7_G	G	C.Aggressive	-1.726123	.833964	7129.7	18.07283	5.029792	436.478708		.998725
P19	209189P2_G	G	A.Conservative	-2.749766	.994446	6277.1	48.697392	40.209911	584.448683		.365964
P19	210090P15_G	NOCALL	D.Low Probability	-1.625654	.144068	5515.6	4.85339	.998228	506.904161		.998725
P20	201322P9_G	NOCALL	D.Low Probability	1.617546	.97781	6445.3	28.423664	5.905937	373.453351		1.21526
P20	201694P4_G	G	A.Conservative	1.172062	.992504	5337.5	22.484797	12.451953	448.793263		.436275
P20	208825P7_G	NOCALL	D.Low Probability	3.59688	.482185	7129.7	12.302846	2.958494	343.566006		1.21526
P20	209189P2_G	G	A.Conservative	.999086	.992143	6277.1	33.848221	22.433762	452.975983		.436275
P20	210090P15_G	NOCALL	D.Low Probability	2.065709	.16445	5515.6	6.69462	1.142481	374.507732		1.21526
P21	201322P9_G	G	A.Conservative	.780628	.927556	6445.3	33.214185	9.344646	478.102663		1.14143
P21	201694P4_G	G	A.Conservative	1.186524	.902742	5337.5	16.915206	9.085717	425.844801		.439494
P21	208825P7_G	NOCALL	D.Low Probability	1.136064	.484523	7129.7	9.378263	2.969075	413.390161		1.14143
P21	209189P2_G	G	A.Conservative	2.152497	.992363	6277.1	16.029133	10.176357	391.1774		.439494
P21	210090P15_G	NOCALL	D.Low Probability	.427341	.075557	5515.6	2.512621	.603883	468.054523		1.14143
P22	201322P9_G	G	A.Conservative	3.721273	.857448	6445.3	22.220255	8.750872	369.627211		.799567
P22	201694P4_G	G	A.Conservative	3.774569	.99811	5337.5	25.481512	15.036039	363.626071		.431492
P22	208825P7_G	NOCALL	D.Low Probability	3.403794	.733519	7129.7	12.351209	4.464342	363.856446		1.060583
P22	209189P2_G	G	A.Conservative	4.0694	.99323	6277.1	21.893901	15.453797	350.793845		.431492
P22	210090P15_G	G	B.Moderate	1.719955	.951796	5515.6	29.529139	7.791922	383.578145		1.060583
P23	201322P9_G	G	A.Conservative	.756623	.997581	6445.3	12.448828	10.918475	642.096805		.400279
P23	201694P4_G	G	A.Conservative	.793109	.994947	5337.5	20.842249	14.401453	584.132265		.400279
P23	208825P7_G	G	A.Conservative	1.021798	.996894	7129.7	6.331639	11.924805	615.365428		.400279
P23	209189P2_G	G	A.Conservative	.9031	.993778	6277.1	14.029998	11.881121	638.117167		.400279
P23	210090P15_G	NOCALL	I.Bad Spectrum	0	0	0	0	0	0		0
P24	201322P9_G	NOCALL	D.Low Probability	2.96891	.260511	6445.3	2.198362	1.650788	410.462494		.441876
P24	201694P4_G	NOCALL	I.Bad Spectrum	0	0	0	0	0	0		0
P24	208825P7_G	NOCALL	I.Bad Spectrum	0	0	0	0	0	0		0
P24	209189P2_G	NOCALL	D.Low Probability	2.998672	.427828	6277.1	3.623002	2.632914	422.04355		.441876
P24	210090P15_G	NOCALL	I.Bad Spectrum	0	0	0	0	0	0		0
