# Supplementary material for: Gene expression-based screening for inhibitors of PDGFR signaling
Source: Genome Biol. 2008 Mar 1;9(3):R47. doi: 10.1186/gb-2008-9-3-r47 (PMC2397499; doi:10.1186/gb-2008-9-3-r47)
Supplement: Additional data file 1 — Primary screen data. [file gb-2008-9-3-r47-S1.zip › Primary_Screen_Data/ScreenData/ScreenLOPAC1/PLATE28044.1_0731.DTL]

Sequenom db=biomass genotype results details	Plate=28044, ExpNo=1	TimeStamp=0731	filename=PLATE28044.1_0731.DTL
well_position	assay_id	genotype_id	Call_Status_LU.description	max_shift	Call.score	Picked_Peaks.mass	Picked_Peaks.height	Picked_Peaks.snr	Picked_Peaks.resolution	Picked_Peaks.integral	Spectra.noise_std_dev
A01	201322P9_G	G	A.Conservative	.053142	.904056	6445.3	16.150898	9.08853	683.683572		.772803
A01	201694P4_G	NOCALL	D.Low Probability	-.663294	.99203	5337.5	20.26157	8.923845	557.221659		.772803
A01	208825P7_G	NOCALL	I.Bad Spectrum	0	0	0	0	0	0		0
A01	209189P2_G	G	A.Conservative	-.149891	.86413	6277.1	14.506725	8.710014	667.343755		.664767
A01	210090P15_G	NOCALL	I.Bad Spectrum	0	0	0	0	0	0		0
A02	201322P9_G	NOCALL	I.Bad Spectrum	0	0	0	0	0	0		0
A02	201694P4_G	NOCALL	I.Bad Spectrum	0	0	0	0	0	0		0
A02	208825P7_G	NOCALL	I.Bad Spectrum	0	0	0	0	0	0		0
A02	209189P2_G	NOCALL	I.Bad Spectrum	0	0	0	0	0	0		0
A02	210090P15_G	NOCALL	I.Bad Spectrum	0	0	0	0	0	0		0
A03	201322P9_G	G	C.Aggressive	-1.775977	.932631	6445.3	9.915537	5.626061	668.242428		.646728
A03	201694P4_G	G	A.Conservative	-2.282428	.889925	5337.5	6.236039	8.951508	656.699582		.23353
A03	208825P7_G	NOCALL	I.Bad Spectrum	0	0	0	0	0	0		0
A03	209189P2_G	G	A.Conservative	-1.838375	.997217	6277.1	12.284644	20.664949	683.007929		.23353
A03	210090P15_G	NOCALL	I.Bad Spectrum	0	0	0	0	0	0		0
A04	201322P9_G	G	A.Conservative	.277842	.946151	6445.3	15.312066	9.505914	651.106951		.636492
A04	201694P4_G	G	A.Conservative	-.028962	.995172	5337.5	16.65583	11.794244	542.730735		.400912
A04	208825P7_G	NOCALL	I.Bad Spectrum	0	0	0	0	0	0		0
A04	209189P2_G	G	A.Conservative	.883742	.99631	6277.1	36.203737	29.825425	625.38682		.400912
A04	210090P15_G	NOCALL	I.Bad Spectrum	0	0	0	0	0	0		0
A05	201322P9_G	G	A.Conservative	-2.875067	.849239	6445.3	6.275377	8.546269	673.165416		.259959
A05	201694P4_G	G	A.Conservative	-3.305333	.99705	5337.5	23.1309	25.736984	592.234543		.259959
A05	208825P7_G	G	B.Moderate	-1.857391	.990471	7129.7	9.458901	7.941784	537.823118		.700362
A05	209189P2_G	G	A.Conservative	-2.870963	.994494	6277.1	25.83882	34.138613	652.448151		.259959
A05	210090P15_G	NOCALL	I.Bad Spectrum	0	0	0	0	0	0		0
A06	201322P9_G	NOCALL	D.Low Probability	-1.661974	.624482	6445.3	6.351441	3.815735	580.579555		.716095
A06	201694P4_G	G	A.Conservative	-1.685732	.823183	5337.5	16.617225	8.282766	449.362672		.716095
A06	208825P7_G	NOCALL	I.Bad Spectrum	0	0	0	0	0	0		0
A06	209189P2_G	G	A.Conservative	-1.884807	.885686	6277.1	5.760747	8.94069	459.685032		.337811
A06	210090P15_G	NOCALL	I.Bad Spectrum	0	0	0	0	0	0		0
A07	201322P9_G	G	A.Conservative	-.413974	.995292	6445.3	21.491483	11.562974	634.489049		.769354
A07	201694P4_G	G	A.Conservative	-1.660684	.973764	5337.5	15.363015	9.848371	527.668413		.528323
A07	208825P7_G	G	A.Conservative	.125993	.999021	7129.7	9.148912	10.29106	565.278246		.769354
A07	209189P2_G	G	A.Conservative	.505996	.991645	6277.1	15.648576	14.960248	596.747536		.399867
A07	210090P15_G	NOCALL	I.Bad Spectrum	0	0	0	0	0	0		0
A08	201322P9_G	G	A.Conservative	1.38235	.975636	6445.3	16.902729	9.816806	610.535641		.707919
A08	201694P4_G	NOCALL	D.Low Probability	.682747	.990225	5337.5	18.171157	8.348245	492.125069		.707919
A08	208825P7_G	G	A.Conservative	1.619535	.999594	7129.7	8.011411	11.639562	853.960627		.707919
A08	209189P2_G	G	A.Conservative	1.376766	.906538	6277.1	12.233732	9.108087	535.170457		.610254
A08	210090P15_G	NOCALL	I.Bad Spectrum	0	0	0	0	0	0		0
A09	201322P9_G	G	A.Conservative	.420266	.838282	6445.3	9.512408	8.413979	651.677142		.401466
A09	201694P4_G	G	A.Conservative	-.640089	.99418	5337.5	27.298793	19.988022	560.654941		.401466
A09	208825P7_G	G	A.Conservative	2.000028	.92903	7129.7	4.463739	9.312263	606.221443		.401466
A09	209189P2_G	G	A.Conservative	.424261	.993979	6277.1	36.133111	31.061429	635.436811		.401466
A09	210090P15_G	NOCALL	I.Bad Spectrum	0	0	0	0	0	0		0
A10	201322P9_G	G	A.Conservative	-.561595	.847086	6445.3	16.384585	8.510723	627.808846		.689409
A10	201694P4_G	G	A.Conservative	-2.377359	.993661	5337.5	19.348591	13.206242	559.739556		.436212
A10	208825P7_G	NOCALL	I.Bad Spectrum	0	0	0	0	0	0		0
A10	209189P2_G	G	A.Conservative	-1.263032	.837982	6277.1	6.140271	8.415371	561.144256		.323318
A10	210090P15_G	NOCALL	I.Bad Spectrum	0	0	0	0	0	0		0
A11	201322P9_G	G	B.Moderate	-2.454586	.945281	6445.3	15.42456	7.612205	617.204697		.719605
A11	201694P4_G	G	A.Conservative	-4.616189	.997828	5337.5	8.709347	10.062558	508.927461		.272835
A11	208825P7_G	G	A.Conservative	-3.029881	.998693	7129.7	9.229455	9.997429	547.8079		.719605
A11	209189P2_G	G	A.Conservative	-3.845157	.996453	6277.1	11.702469	15.886698	622.432515		.272835
A11	210090P15_G	NOCALL	I.Bad Spectrum	0	0	0	0	0	0		0
A12	201322P9_G	NOCALL	D.Low Probability	-1.427733	.582135	6445.3	7.114843	3.57037	487.713803		.902228
A12	201694P4_G	G	C.Aggressive	-1.177549	.997776	5337.5	15.38322	6.233444	424.491976		.902228
A12	208825P7_G	NOCALL	I.Bad Spectrum	0	0	0	0	0	0		0
A12	209189P2_G	G	A.Conservative	-1.54023	.998597	6277.1	19.095853	10.362314	490.303905		.785231
A12	210090P15_G	NOCALL	I.Bad Spectrum	0	0	0	0	0	0		0
A13	201322P9_G	G	A.Conservative	1.401615	.933976	6445.3	21.560908	9.355909	617.222916		1.00322
A13	201694P4_G	G	A.Conservative	3.688163	.82573	5337.5	18.074357	8.338472	561.534794		.812481
A13	208825P7_G	NOCALL	I.Bad Spectrum	0	0	0	0	0	0		0
A13	209189P2_G	G	A.Conservative	3.067047	.998295	6277.1	21.117019	12.006143	651.091688		.812481
A13	210090P15_G	NOCALL	I.Bad Spectrum	0	0	0	0	0	0		0
A14	201322P9_G	G	A.Conservative	-1.70326	.996486	6445.3	8.744821	10.121136	679.032893		.343967
A14	201694P4_G	G	A.Conservative	-2.600896	.995823	5337.5	19.597384	18.601052	581.869593		.343967
A14	208825P7_G	G	A.Conservative	1.888397	.998599	7129.7	12.427838	18.22754	545.345049		.586061
A14	209189P2_G	G	A.Conservative	-1.685851	.998124	6277.1	24.343203	27.358186	662.296553		.343967
A14	210090P15_G	NOCALL	D.Low Probability	.147663	.176352	5515.6	2.70065	1.245699	469.124161		.769093
A15	201322P9_G	G	A.Conservative	-1.483098	.993575	6445.3	9.297947	11.157786	700.411891		.3036
A15	201694P4_G	G	A.Conservative	-2.425671	.991033	5337.5	27.306581	27.284994	593.122957		.3036
A15	208825P7_G	G	A.Conservative	-.736337	.848052	7129.7	8.895693	8.544364	595.313665		.760489
A15	209189P2_G	G	A.Conservative	-1.478478	.991618	6277.1	43.91032	51.25382	681.463219		.3036
A15	210090P15_G	NOCALL	I.Bad Spectrum	0	0	0	0	0	0		0
A16	201322P9_G	G	A.Conservative	-.607071	.830849	6445.3	15.779342	8.335994	621.006762		.776281
A16	201694P4_G	G	A.Conservative	-2.602292	.836393	5337.5	12.704029	8.431408	512.375634		.491071
A16	208825P7_G	G	A.Conservative	-.004233	.999584	7129.7	16.263122	15.475346	600.143269		.915649
A16	209189P2_G	G	A.Conservative	.522183	.996281	6277.1	11.539297	12.864797	604.691481		.380192
A16	210090P15_G	NOCALL	I.Bad Spectrum	0	0	0	0	0	0		0
A17	201322P9_G	NOCALL	D.Low Probability	-2.191535	.708372	6445.3	6.871287	4.327763	553.289616		.600174
A17	201694P4_G	G	B.Moderate	-2.701988	.986708	5337.5	15.850371	7.936283	463.919365		.600174
A17	208825P7_G	NOCALL	I.Bad Spectrum	0	0	0	0	0	0		0
A17	209189P2_G	G	A.Conservative	-2.16488	.997686	6277.1	20.395682	12.418405	525.064047		.600174
A17	210090P15_G	NOCALL	I.Bad Spectrum	0	0	0	0	0	0		0
A18	201322P9_G	NOCALL	I.Bad Spectrum	0	0	0	0	0	0		0
A18	201694P4_G	G	C.Aggressive	-.214368	.84413	5337.5	14.230076	5.110376	438.27255		.879737
A18	208825P7_G	NOCALL	I.Bad Spectrum	0	0	0	0	0	0		0
A18	209189P2_G	G	A.Conservative	-1.975002	.859159	6277.1	3.921689	8.650225	618.580883		.307328
A18	210090P15_G	NOCALL	I.Bad Spectrum	0	0	0	0	0	0		0
A19	201322P9_G	G	A.Conservative	2.705373	.833507	6445.3	8.440067	8.393745	730.11727		.442061
A19	201694P4_G	G	A.Conservative	2.669358	.990188	5337.5	15.725616	12.413781	577.241512		.442061
A19	208825P7_G	G	A.Conservative	3.364868	.843881	7129.7	6.242392	8.47511	581.9439		.442061
A19	209189P2_G	G	A.Conservative	2.729275	.994822	6277.1	26.624978	25.614296	708.139919		.442061
A19	210090P15_G	NOCALL	I.Bad Spectrum	0	0	0	0	0	0		0
A20	201322P9_G	NOCALL	D.Low Probability	-1.436619	.996738	6445.3	24.734092	13.310252	734.718527		.796062
A20	201694P4_G	G	A.Conservative	-2.351501	.998386	5337.5	13.835497	18.700798	670.563126		.267197
A20	208825P7_G	G	A.Conservative	-.699783	.997357	7129.7	3.673866	14.769711	603.226254		.267197
A20	209189P2_G	G	A.Conservative	-1.317502	.99799	6277.1	38.292506	58.815573	822.296273		.267197
A20	210090P15_G	NOCALL	I.Bad Spectrum	0	0	0	0	0	0		0
A21	201322P9_G	G	A.Conservative	-.135966	.922745	6445.3	15.458853	9.26696	617.973284		.51255
A21	201694P4_G	G	A.Conservative	-.074612	.991876	5337.5	18.3797	11.125831	520.662342		.412972
A21	208825P7_G	G	A.Conservative	-.433731	.825951	7129.7	9.883121	8.317898	595.99795		.615888
A21	209189P2_G	G	A.Conservative	1.218222	.990001	6277.1	41.316665	29.498523	557.277944		.412972
A21	210090P15_G	NOCALL	D.Low Probability	-.795903	.207435	5515.6	4.255262	1.372409	503.394767		.868826
A22	201322P9_G	G	A.Conservative	-.068873	.997502	6445.3	10.380733	11.345513	686.401363		.334022
A22	201694P4_G	G	A.Conservative	-1.113836	.998022	5337.5	19.990216	17.689814	550.695454		.334022
A22	208825P7_G	G	A.Conservative	-.234026	.998493	7129.7	4.055443	12.406327	628.429083		.334022
A22	209189P2_G	G	A.Conservative	-.078598	.996575	6277.1	29.698814	31.456249	666.879555		.334022
A22	210090P15_G	NOCALL	I.Bad Spectrum	0	0	0	0	0	0		0
A23	201322P9_G	G	C.Aggressive	-2.489435	.93916	6445.3	11.760119	5.685242	545.948794		.817545
A23	201694P4_G	NOCALL	D.Low Probability	-3.309317	.410967	5337.5	5.626826	2.579439	465.159199		.685681
A23	208825P7_G	G	A.Conservative	-1.535983	.915035	7129.7	8.785377	9.177169	582.496489		.685681
A23	209189P2_G	G	C.Aggressive	-2.468748	.929296	6277.1	11.999227	5.612442	559.203094		.817545
A23	210090P15_G	NOCALL	I.Bad Spectrum	0	0	0	0	0	0		0
A24	201322P9_G	NOCALL	I.Bad Spectrum	0	0	0	0	0	0		0
A24	201694P4_G	NOCALL	I.Bad Spectrum	0	0	0	0	0	0		0
A24	208825P7_G	NOCALL	I.Bad Spectrum	0	0	0	0	0	0		0
A24	209189P2_G	NOCALL	I.Bad Spectrum	0	0	0	0	0	0		0
A24	210090P15_G	NOCALL	I.Bad Spectrum	0	0	0	0	0	0		0
B01	201322P9_G	G	A.Conservative	-1.099416	.922488	6445.3	13.45428	9.273255	707.850968		.622782
B01	201694P4_G	G	A.Conservative	-1.546556	.998014	5337.5	21.634922	17.204302	576.151295		.41213
B01	208825P7_G	NOCALL	I.Bad Spectrum	0	0	0	0	0	0		0
B01	209189P2_G	G	A.Conservative	-.844627	.998234	6277.1	20.942363	20.711919	627.273474		.41213
B01	210090P15_G	NOCALL	I.Bad Spectrum	0	0	0	0	0	0		0
B02	201322P9_G	G	A.Conservative	3.230169	.996592	6445.3	19.058383	14.919014	720.97657		.401407
B02	201694P4_G	NOCALL	D.Low Probability	1.852077	.990547	5337.5	39.852229	13.598192	586.583515		.930301
B02	208825P7_G	G	A.Conservative	3.500339	.828402	7129.7	7.410962	8.316055	581.348659		.708614
B02	209189P2_G	NOCALL	D.Low Probability	2.688165	.996913	6277.1	45.835193	18.301069	668.379176		.930301
B02	210090P15_G	NOCALL	D.Low Probability	2.025671	.608642	5515.6	10.641692	3.741873	587.997983		.930301
B03	201322P9_G	G	A.Conservative	.768842	.993728	6445.3	15.835462	10.293599	660.410379		.536872
B03	201694P4_G	G	A.Conservative	.334766	.98885	5337.5	23.401658	14.86067	593.754799		.401465
B03	208825P7_G	NOCALL	I.Bad Spectrum	0	0	0	0	0	0		0
B03	209189P2_G	G	A.Conservative	1.609528	.991469	6277.1	29.223818	22.514437	653.063514		.401465
B03	210090P15_G	NOCALL	D.Low Probability	.319349	.218637	5515.6	5.422246	1.433614	607.314609		.934639
B04	201322P9_G	G	A.Conservative	-.600348	.993001	6445.3	24.684417	12.503385	661.898455		.726717
B04	201694P4_G	G	A.Conservative	-.647216	.992548	5337.5	24.470124	17.075105	556.461675		.365237
B04	208825P7_G	NOCALL	I.Bad Spectrum	0	0	0	0	0	0		0
B04	209189P2_G	G	A.Conservative	.428197	.998099	6277.1	38.765687	32.142321	623.171693		.365237
B04	210090P15_G	NOCALL	D.Low Probability	-1.803156	.199686	5515.6	3.918273	1.317008	574.007813		.809353
B05	201322P9_G	NOCALL	D.Low Probability	.035963	.994979	6445.3	45.660229	14.89847	630.288152		1.051131
B05	201694P4_G	G	A.Conservative	.159907	.995583	5337.5	57.118742	32.379931	565.362131		.450913
B05	208825P7_G	NOCALL	D.Low Probability	1.38485	.573673	7129.7	9.444201	3.495794	483.79267		1.051131
B05	209189P2_G	G	A.Conservative	1.037448	.992942	6277.1	79.045122	52.609908	629.919132		.450913
B05	210090P15_G	NOCALL	D.Low Probability	-.799652	.175076	5515.6	4.325096	1.186448	549.733395		1.051131
B06	201322P9_G	G	A.Conservative	-1.626661	.992487	6445.3	16.088111	13.761733	682.600306		.419372
B06	201694P4_G	G	A.Conservative	-2.166908	.996096	5337.5	37.172839	26.478437	548.388211		.419372
B06	208825P7_G	G	A.Conservative	-1.261769	.863711	7129.7	6.180013	8.67852	626.548467		.582445
B06	209189P2_G	G	A.Conservative	-1.604638	.997018	6277.1	54.614996	45.439559	668.021887		.419372
B06	210090P15_G	NOCALL	D.Low Probability	-2.915358	.17051	5515.6	3.14471	1.128333	558.78584		.705794
B07	201322P9_G	G	A.Conservative	1.487817	.997975	6445.3	16.918738	14.401181	684.956592		.432977
B07	201694P4_G	G	A.Conservative	.16554	.994729	5337.5	37.834621	26.655716	613.066287		.432977
B07	208825P7_G	G	A.Conservative	2.622771	.997701	7129.7	7.47424	19.458195	567.592666		.432977
B07	209189P2_G	G	A.Conservative	1.474766	.994468	6277.1	63.712373	52.710851	669.174979		.432977
B07	210090P15_G	NOCALL	I.Bad Spectrum	0	0	0	0	0	0		0
B08	201322P9_G	G	A.Conservative	.593837	.994906	6445.3	24.26962	11.94004	641.55709		.629726
B08	201694P4_G	G	A.Conservative	-.062083	.994076	5337.5	28.8847	15.619506	597.079816		.427448
B08	208825P7_G	G	A.Conservative	2.668688	.822873	7129.7	5.000154	8.28463	583.544673		.427448
B08	209189P2_G	G	A.Conservative	1.074253	.994017	6277.1	69.140739	44.331456	629.887006		.427448
B08	210090P15_G	NOCALL	D.Low Probability	-.486278	.122207	5515.6	3.108783	.850168	588.844243		.91617
B09	201322P9_G	G	A.Conservative	.981244	.988279	6445.3	10.18086	9.907766	661.048727		.385803
B09	201694P4_G	G	A.Conservative	-.391658	.991387	5337.5	34.625681	26.963426	571.811129		.385803
B09	208825P7_G	G	B.Moderate	1.986058	.987861	7129.7	7.065659	7.928391	549.161446		.642756
B09	209189P2_G	G	A.Conservative	.967946	.992063	6277.1	50.604944	47.657409	641.26914		.385803
B09	210090P15_G	NOCALL	D.Low Probability	-1.034482	0	5515.6	.945006	.427995	572.497113		.642756
B10	201322P9_G	G	A.Conservative	.668955	.997148	6445.3	22.900513	10.339683	650.376016		.607548
B10	201694P4_G	G	A.Conservative	-.013539	.994124	5337.5	24.001406	15.176102	558.599047		.416505
B10	208825P7_G	G	A.Conservative	2.046206	.997198	7129.7	9.179279	11.893754	626.006214		.607548
B10	209189P2_G	G	A.Conservative	.860778	.998426	6277.1	32.256679	24.392146	645.228458		.416505
B10	210090P15_G	NOCALL	D.Low Probability	-.287967	.197892	5515.6	4.514759	1.300973	563.640146		.888487
B11	201322P9_G	G	A.Conservative	.229617	.9965	6445.3	12.032935	12.254016	701.696866		.357996
B11	201694P4_G	G	A.Conservative	-.669468	.997032	5337.5	23.480778	19.207336	556.2241		.357996
B11	208825P7_G	G	A.Conservative	.596278	.995779	7129.7	6.304548	10.482733	584.705423		.495525
B11	209189P2_G	G	A.Conservative	.243401	.998797	6277.1	35.724515	35.220009	682.647133		.357996
B11	210090P15_G	NOCALL	I.Bad Spectrum	0	0	0	0	0	0		0
B12	201322P9_G	G	A.Conservative	-2.97964	.996874	6445.3	11.754134	12.746916	706.293419		.328332
B12	201694P4_G	G	A.Conservative	-3.66195	.993072	5337.5	32.270208	29.073882	588.962913		.328332
B12	208825P7_G	G	A.Conservative	-2.808105	.998812	7129.7	6.630259	11.437521	623.490953		.460852
B12	209189P2_G	G	A.Conservative	-2.975124	.995114	6277.1	47.841758	50.447656	684.554219		.328332
B12	210090P15_G	NOCALL	D.Low Probability	-3.635645	.988971	5515.6	19.333824	6.841964	603.024847		.902672
B13	201322P9_G	G	A.Conservative	2.143152	.950522	6445.3	13.841609	9.54447	679.915277		.61661
B13	201694P4_G	G	A.Conservative	1.880978	.993379	5337.5	15.928054	12.18362	569.818248		.485596
B13	208825P7_G	G	A.Conservative	2.278239	.995604	7129.7	11.765374	10.082449	549.350207		.913622
B13	209189P2_G	G	A.Conservative	2.263432	.995409	6277.1	15.427238	14.635828	601.020114		.485596
B13	210090P15_G	NOCALL	I.Bad Spectrum	0	0	0	0	0	0		0
B14	201322P9_G	G	A.Conservative	.415217	.997541	6445.3	18.038607	12.418718	656.938217		.551119
B14	201694P4_G	G	A.Conservative	-.407658	.989445	5337.5	35.762155	19.901256	561.592429		.551119
B14	208825P7_G	G	A.Conservative	3.746808	.892225	7129.7	8.21751	8.939651	540.745394		.736294
B14	209189P2_G	G	A.Conservative	.387467	.997661	6277.1	46.426518	30.971703	659.919752		.551119
B14	210090P15_G	NOCALL	I.Bad Spectrum	0	0	0	0	0	0		0
B15	201322P9_G	G	A.Conservative	-.2028	.926902	6445.3	10.10871	9.302986	672.134842		.356524
B15	201694P4_G	G	A.Conservative	-1.437569	.990574	5337.5	26.875214	20.353593	618.061959		.356524
B15	208825P7_G	G	A.Conservative	.729336	.907481	7129.7	10.058865	9.110795	586.092508		.857745
B15	209189P2_G	G	A.Conservative	-.213098	.990757	6277.1	44.730672	39.95985	650.118344		.356524
B15	210090P15_G	NOCALL	D.Low Probability	-1.523672	.146445	5515.6	3.779354	1.000422	586.87714		.970914
B16	201322P9_G	G	A.Conservative	.224331	.99687	6445.3	17.199091	11.910354	626.500471		.430614
B16	201694P4_G	G	A.Conservative	-1.224917	.995283	5337.5	52.134098	29.868906	555.055261		.430614
B16	208825P7_G	G	A.Conservative	1.564293	.998558	7129.7	10.892458	20.118164	626.729816		.430614
B16	209189P2_G	G	A.Conservative	.22306	.996373	6277.1	64.800018	43.589151	608.736392		.430614
B16	210090P15_G	NOCALL	D.Low Probability	-1.227089	.155724	5515.6	3.920708	1.06796	558.62255		1.007742
B17	201322P9_G	G	A.Conservative	-.105044	.995239	6445.3	17.264404	13.017814	651.995453		.444864
B17	201694P4_G	G	A.Conservative	-1.103105	.992227	5337.5	57.513468	35.807778	558.123997		.444864
B17	208825P7_G	G	A.Conservative	1.001008	.997991	7129.7	13.136315	14.303271	701.470281		.444864
B17	209189P2_G	G	A.Conservative	-.127933	.992625	6277.1	82.334402	60.295086	638.837396		.444864
B17	210090P15_G	NOCALL	I.Bad Spectrum	0	0	0	0	0	0		0
B18	201322P9_G	NOCALL	D.Low Probability	-5.04721	.94799	6445.3	8.665213	5.739495	595.857736		.657702
B18	201694P4_G	G	A.Conservative	-4.730533	.879587	5337.5	7.166125	8.911026	578.554171		.306715
B18	208825P7_G	NOCALL	I.Bad Spectrum	0	0	0	0	0	0		0
B18	209189P2_G	G	A.Conservative	-4.473679	.996544	6277.1	15.961525	21.466861	621.443955		.306715
B18	210090P15_G	NOCALL	I.Bad Spectrum	0	0	0	0	0	0		0
B19	201322P9_G	G	A.Conservative	2.670451	.997294	6445.3	12.022701	10.534783	652.845737		.3918
B19	201694P4_G	G	A.Conservative	1.550566	.994553	5337.5	29.617116	20.853066	594.115036		.3918
B19	208825P7_G	G	A.Conservative	4.043577	.99912	7129.7	6.532531	14.593675	593.772828		.3918
B19	209189P2_G	G	A.Conservative	2.682505	.995929	6277.1	37.50969	31.812942	633.591277		.3918
B19	210090P15_G	NOCALL	I.Bad Spectrum	0	0	0	0	0	0		0
B20	201322P9_G	G	A.Conservative	2.133777	.998116	6445.3	14.370048	12.606032	702.02055		.374672
B20	201694P4_G	G	A.Conservative	1.096641	.993315	5337.5	28.098497	20.237898	654.411065		.374672
B20	208825P7_G	G	A.Conservative	3.124686	.998856	7129.7	8.050491	11.771032	604.055639		.374672
B20	209189P2_G	G	A.Conservative	2.130716	.995334	6277.1	55.826562	47.533296	683.578863		.374672
B20	210090P15_G	NOCALL	I.Bad Spectrum	0	0	0	0	0	0		0
B21	201322P9_G	NOCALL	D.Low Probability	.826982	.994103	6445.3	38.758863	17.317032	630.116459		.861461
B21	201694P4_G	G	A.Conservative	.412074	.992077	5337.5	31.809236	21.301838	553.356868		.382281
B21	208825P7_G	G	A.Conservative	3.052888	.99472	7129.7	6.306486	11.717199	645.631311		.382281
B21	209189P2_G	G	A.Conservative	1.625942	.987784	6277.1	74.139252	59.140405	646.826126		.382281
B21	210090P15_G	NOCALL	I.Bad Spectrum	0	0	0	0	0	0		0
B22	201322P9_G	G	A.Conservative	-.515911	.994895	6445.3	17.32688	16.40986	656.110313		.366687
B22	201694P4_G	G	A.Conservative	-1.480302	.992083	5337.5	48.074293	37.388464	558.206728		.366687
B22	208825P7_G	G	A.Conservative	.408876	.996675	7129.7	6.598909	11.20033	585.210258		.366687
B22	209189P2_G	G	A.Conservative	-.500564	.992989	6277.1	70.773011	65.066431	641.552621		.366687
B22	210090P15_G	NOCALL	D.Low Probability	-2.158388	0	5515.6	.791285	.437057	558.938594		.503932
B23	201322P9_G	G	A.Conservative	-2.438959	.99658	6445.3	20.42039	21.610781	727.872172		.366879
B23	201694P4_G	G	A.Conservative	-3.35904	.993503	5337.5	39.304294	23.546357	638.235326		.508467
B23	208825P7_G	G	A.Conservative	-1.898794	.997956	7129.7	9.564078	15.447982	731.618995		.366879
B23	209189P2_G	G	A.Conservative	-2.297865	.993773	6277.1	21.518653	22.103909	706.870761		.366879
B23	210090P15_G	NOCALL	D.Low Probability	-3.214958	.13171	5515.6	2.526036	.888127	634.229436		.812427
B24	201322P9_G	G	A.Conservative	-3.672305	.807889	6445.3	14.047545	8.149309	617.922942		.674184
B24	201694P4_G	NOCALL	I.Bad Spectrum	0	0	0	0	0	0		0
B24	208825P7_G	NOCALL	I.Bad Spectrum	0	0	0	0	0	0		0
B24	209189P2_G	NOCALL	D.Low Probability	-3.869125	.993393	6277.1	19.895338	10.627197	647.782195		.764192
B24	210090P15_G	NOCALL	I.Bad Spectrum	0	0	0	0	0	0		0
C01	201322P9_G	G	A.Conservative	.901608	.87625	6445.3	11.032674	8.79641	646.881708		.39645
C01	201694P4_G	NOCALL	D.Low Probability	-.286316	.990659	5337.5	58.491363	17.184703	583.755004		1.048148
C01	208825P7_G	NOCALL	I.Bad Spectrum	0	0	0	0	0	0		0
C01	209189P2_G	G	A.Conservative	.914971	.992469	6277.1	34.674494	26.841871	643.410467		.39645
C01	210090P15_G	NOCALL	D.Low Probability	-.358741	.156576	5515.6	3.43471	1.041998	590.993544		1.048148
C02	201322P9_G	G	A.Conservative	.714569	.998434	6445.3	25.698091	15.993676	684.39311		.523647
C02	201694P4_G	NOCALL	D.Low Probability	.594066	.989551	5337.5	29.946771	10.870639	576.992503		.85248
C02	208825P7_G	NOCALL	D.Low Probability	3.340755	.692744	7129.7	8.606334	4.203516	433.475674		.85248
C02	209189P2_G	G	A.Conservative	.601528	.995725	6277.1	16.99555	10.213089	690.916532		.523647
C02	210090P15_G	NOCALL	D.Low Probability	.667236	.396473	5515.6	6.592513	2.46523	565.450582		.85248
C03	201322P9_G	NOCALL	D.Low Probability	.403204	.992731	6445.3	23.215477	9.59945	606.118119		.861864
C03	201694P4_G	G	A.Conservative	.077872	.992343	5337.5	16.267136	14.000998	588.489492		.344099
C03	208825P7_G	NOCALL	I.Bad Spectrum	0	0	0	0	0	0		0
C03	209189P2_G	G	A.Conservative	1.218427	.998584	6277.1	33.050933	34.008182	649.405304		.344099
C03	210090P15_G	NOCALL	I.Bad Spectrum	0	0	0	0	0	0		0
C04	201322P9_G	G	A.Conservative	.484063	.995856	6445.3	14.145764	9.981116	674.469343		.434411
C04	201694P4_G	G	A.Conservative	-.588492	.99321	5337.5	28.183025	16.344178	608.487725		.434411
C04	208825P7_G	NOCALL	D.Low Probability	1.194382	.681327	7129.7	9.1938	4.134925	539.761227		.91964
C04	209189P2_G	G	A.Conservative	.531198	.998352	6277.1	62.158846	42.567631	660.515309		.434411
C04	210090P15_G	NOCALL	D.Low Probability	-.944854	.204319	5515.6	4.01545	1.359209	600.501799		.91964
C05	201322P9_G	G	A.Conservative	.299523	.994672	6445.3	13.031231	12.276579	641.873945		.379596
C05	201694P4_G	G	A.Conservative	-.892737	.990145	5337.5	27.324448	21.110697	549.565335		.379596
C05	208825P7_G	NOCALL	D.Low Probability	1.059006	.547245	7129.7	9.751191	3.341066	429.607504		.95094
C05	209189P2_G	G	A.Conservative	.30725	.99349	6277.1	61.683801	56.407628	633.299317		.379596
C05	210090P15_G	NOCALL	D.Low Probability	-1.413393	.130553	5515.6	3.574128	.900022	589.756239		.95094
C06	201322P9_G	G	A.Conservative	-3.317221	.987393	6445.3	9.753177	10.515011	649.996955		.317552
C06	201694P4_G	G	A.Conservative	-3.729909	.993479	5337.5	30.696256	27.30681	596.087881		.317552
C06	208825P7_G	G	A.Conservative	-2.829688	.998358	7129.7	9.758031	11.618649	548.057131		.676337
C06	209189P2_G	G	A.Conservative	-3.271886	.993573	6277.1	43.18168	45.212873	638.270026		.317552
C06	210090P15_G	NOCALL	D.Low Probability	-3.844606	.335473	5515.6	5.384163	2.14913	566.743752		.76736
C07	201322P9_G	G	A.Conservative	1.689008	.996038	6445.3	20.113568	12.159842	689.193654		.563132
C07	201694P4_G	G	A.Conservative	1.452993	.995118	5337.5	29.404045	24.914777	535.066164		.359696
C07	208825P7_G	G	A.Conservative	3.054151	.862022	7129.7	7.520985	8.653843	491.989774		.844678
C07	209189P2_G	G	A.Conservative	2.202162	.994932	6277.1	32.791511	32.700481	650.61644		.359696
C07	210090P15_G	NOCALL	I.Bad Spectrum	0	0	0	0	0	0		0
C08	201322P9_G	G	A.Conservative	3.46048	.99762	6445.3	13.298494	12.52631	715.178347		.421697
C08	201694P4_G	G	A.Conservative	2.651339	.995605	5337.5	34.124244	25.311154	617.3145		.421697
C08	208825P7_G	G	A.Conservative	3.03208	.871892	7129.7	5.677009	8.764464	652.59152		.421697
C08	209189P2_G	G	A.Conservative	3.458625	.99666	6277.1	44.744134	40.709595	694.465275		.421697
C08	210090P15_G	NOCALL	I.Bad Spectrum	0	0	0	0	0	0		0
C09	201322P9_G	NOCALL	D.Low Probability	.748328	.995681	6445.3	45.579877	15.347169	617.221875		1.028522
C09	201694P4_G	G	A.Conservative	-.125743	.992147	5337.5	48.200537	28.221357	554.439806		.43261
C09	208825P7_G	G	A.Conservative	2.163172	.991408	7129.7	11.952897	9.948486	555.90278		1.028522
C09	209189P2_G	G	A.Conservative	1.26084	.992359	6277.1	79.584696	55.250493	666.565781		.43261
C09	210090P15_G	NOCALL	D.Low Probability	-.435345	.148243	5515.6	3.52315	1.015009	567.109135		1.028522
C10	201322P9_G	G	A.Conservative	.426612	.830439	6445.3	17.562308	8.354902	621.147077		.649131
C10	201694P4_G	G	A.Conservative	-.232055	.989928	5337.5	18.589369	12.698656	564.956348		.410026
C10	208825P7_G	NOCALL	D.Low Probability	2.678951	.495091	7129.7	8.266815	3.031943	524.630949		1.05581
C10	209189P2_G	G	A.Conservative	1.081808	.997057	6277.1	31.674316	26.408907	647.992871		.410026
C10	210090P15_G	NOCALL	D.Low Probability	-.32623	.113179	5515.6	2.930121	.792869	566.016269		1.05581
C11	201322P9_G	G	A.Conservative	.711368	.99524	6445.3	14.142564	10.151367	616.453158		.414894
C11	201694P4_G	G	A.Conservative	-.12271	.995762	5337.5	46.705352	27.943533	544.054829		.414894
C11	208825P7_G	G	A.Conservative	1.506209	.838792	7129.7	10.44596	8.426842	626.344223		.732857
C11	209189P2_G	G	A.Conservative	.728445	.993677	6277.1	60.988163	42.56549	598.653508		.414894
C11	210090P15_G	NOCALL	D.Low Probability	-.652125	.157674	5515.6	3.435646	1.107482	554.13516		.905946
C12	201322P9_G	G	A.Conservative	-1.460267	.993909	6445.3	18.876219	16.139485	664.967675		.406825
C12	201694P4_G	G	A.Conservative	-1.688013	.997222	5337.5	45.950539	32.110657	547.536066		.406825
C12	208825P7_G	G	A.Conservative	-2.552688	.811338	7129.7	11.492595	8.171651	696.652906		.81929
C12	209189P2_G	G	A.Conservative	-1.437895	.993953	6277.1	87.965638	72.966125	645.533744		.406825
C12	210090P15_G	NOCALL	D.Low Probability	-2.94976	.173867	5515.6	4.321721	1.19637	552.255647		.955187
C13	201322P9_G	G	A.Conservative	1.772495	.995072	6445.3	12.404391	10.208066	699.953858		.402135
C13	201694P4_G	G	A.Conservative	.674468	.993244	5337.5	39.466911	26.444282	556.23184		.402135
C13	208825P7_G	NOCALL	D.Low Probability	3.559629	.64228	7129.7	9.657929	3.895448	467.010353		.82652
C13	209189P2_G	G	A.Conservative	1.820676	.998479	6277.1	41.612339	33.200116	668.970519		.402135
C13	210090P15_G	NOCALL	D.Low Probability	.688154	.262512	5515.6	5.645181	1.713853	593.828887		.82652
C14	201322P9_G	NOCALL	D.Low Probability	1.784441	.99366	6445.3	31.153251	12.564005	653.925414		.902765
C14	201694P4_G	G	A.Conservative	1.248721	.994391	5337.5	14.210378	10.994434	526.834432		.391334
C14	208825P7_G	G	A.Conservative	3.706364	.849074	7129.7	5.310303	8.514138	563.590727		.66117
C14	209189P2_G	G	A.Conservative	1.935958	.998219	6277.1	24.018199	22.279393	626.333668		.391334
C14	210090P15_G	NOCALL	I.Bad Spectrum	0	0	0	0	0	0		0
C15	201322P9_G	G	A.Conservative	.906656	.993696	6445.3	17.435769	12.592823	651.692398		.376804
C15	201694P4_G	G	A.Conservative	-.044883	.992511	5337.5	47.173027	28.044804	571.860553		.376804
C15	208825P7_G	G	A.Conservative	2.140701	.99858	7129.7	7.976604	10.842419	509.313788		.376804
C15	209189P2_G	G	A.Conservative	.899925	.992468	6277.1	78.64225	55.113721	634.969526		.376804
C15	210090P15_G	NOCALL	D.Low Probability	-.466034	.13461	5515.6	3.337413	.947951	562.793046		.867178
C16	201322P9_G	NOCALL	D.Low Probability	.182219	.996393	6445.3	40.703371	15.210043	657.325112		.909598
C16	201694P4_G	G	A.Conservative	-1.522122	.998252	5337.5	31.316161	23.699474	553.998295		.375177
C16	208825P7_G	G	A.Conservative	-.354551	.957202	7129.7	8.00797	9.61493	520.352602		.624757
C16	209189P2_G	G	A.Conservative	-.474133	.991987	6277.1	36.928801	33.111118	625.28674		.375177
C16	210090P15_G	NOCALL	D.Low Probability	-.784191	.222636	5515.6	4.593574	1.46033	598.654458		.909598
C17	201322P9_G	G	A.Conservative	-.535197	.997373	6445.3	19.62164	15.808808	721.350745		.435915
C17	201694P4_G	G	A.Conservative	-1.558938	.994431	5337.5	42.047829	28.1068	587.552302		.435915
C17	208825P7_G	G	A.Conservative	-.161078	.996589	7129.7	6.129014	10.068195	607.243245		.435915
C17	209189P2_G	G	A.Conservative	-.53271	.992104	6277.1	85.483522	66.953053	693.900505		.435915
C17	210090P15_G	NOCALL	D.Low Probability	-2.023657	.091877	5515.6	1.912771	.682704	556.910589		.78346
C18	201322P9_G	G	A.Conservative	-5.537588	.845753	6445.3	9.729985	8.516364	615.585621		.443893
C18	201694P4_G	G	A.Conservative	-4.500672	.875518	5337.5	10.203185	8.84228	548.115203		.337342
C18	208825P7_G	G	A.Conservative	-6.143697	.912421	7129.7	4.855282	9.217314	622.075707		.443893
C18	209189P2_G	G	A.Conservative	-4.430345	.997146	6277.1	23.747379	25.806735	594.466634		.337342
C18	210090P15_G	NOCALL	I.Bad Spectrum	0	0	0	0	0	0		0
C19	201322P9_G	G	A.Conservative	1.33371	.906326	6445.3	12.733553	9.122777	622.066535		.432759
C19	201694P4_G	G	A.Conservative	.011544	.987238	5337.5	27.290918	15.690521	573.723326		.432759
C19	208825P7_G	G	A.Conservative	1.889725	.838609	7129.7	4.617803	8.432756	565.58344		.432759
C19	209189P2_G	G	A.Conservative	1.311579	.99363	6277.1	60.198378	41.725713	605.090756		.432759
C19	210090P15_G	NOCALL	D.Low Probability	-.16543	0	5515.6	0	0	530.077023		.884104
C20	201322P9_G	G	A.Conservative	-.169777	.996201	6445.3	15.991244	10.603661	641.398753		.542193
C20	201694P4_G	G	A.Conservative	-1.084287	.994271	5337.5	42.791988	18.116419	589.063271		.654168
C20	208825P7_G	G	A.Conservative	.120982	.997046	7129.7	5.504005	10.923567	647.634819		.542193
C20	209189P2_G	G	A.Conservative	.686084	.998547	6277.1	35.573479	32.730608	610.096341		.383558
C20	210090P15_G	NOCALL	D.Low Probability	-1.065028	.199542	5515.6	4.315142	1.306714	574.80779		.908109
C21	201322P9_G	G	A.Conservative	1.722186	.99311	6445.3	14.927727	12.100489	616.13228		.40339
C21	201694P4_G	G	A.Conservative	.399009	.989553	5337.5	39.626336	25.782333	563.285464		.40339
C21	208825P7_G	G	A.Conservative	2.70113	.993037	7129.7	7.404627	11.731363	590.758997		.40339
C21	209189P2_G	G	A.Conservative	1.730712	.994788	6277.1	61.53569	48.26641	599.976813		.40339
C21	210090P15_G	NOCALL	D.Low Probability	.212306	.228538	5515.6	4.905268	1.517559	540.464763		1.031101
C22	201322P9_G	G	A.Conservative	.733669	.998501	6445.3	16.868827	13.729861	638.997222		.387594
C22	201694P4_G	G	A.Conservative	-.389923	.998482	5337.5	28.021845	18.869813	563.765171		.387594
C22	208825P7_G	G	A.Conservative	1.634798	.997739	7129.7	7.503948	10.056091	650.72518		.387594
C22	209189P2_G	G	A.Conservative	.740641	.991168	6277.1	63.579425	50.272402	632.784521		.387594
C22	210090P15_G	NOCALL	D.Low Probability	-.521305	.153062	5515.6	3.476091	1.040769	571.549135		.936286
C23	201322P9_G	G	A.Conservative	-1.003072	.999304	6445.3	19.516748	19.242254	653.528592		.359474
C23	201694P4_G	G	A.Conservative	-1.439761	.995597	5337.5	29.357234	23.799845	590.433918		.359474
C23	208825P7_G	G	A.Conservative	-.432956	.999595	7129.7	12.340394	19.11383	673.744274		.359474
C23	209189P2_G	G	A.Conservative	-.699483	.99487	6277.1	14.09581	13.494135	688.260792		.359474
C23	210090P15_G	NOCALL	I.Bad Spectrum	0	0	0	0	0	0		0
C24	201322P9_G	NOCALL	I.Bad Spectrum	0	0	0	0	0	0		0
C24	201694P4_G	NOCALL	I.Bad Spectrum	0	0	0	0	0	0		0
C24	208825P7_G	NOCALL	I.Bad Spectrum	0	0	0	0	0	0		0
C24	209189P2_G	NOCALL	I.Bad Spectrum	0	0	0	0	0	0		0
C24	210090P15_G	NOCALL	I.Bad Spectrum	0	0	0	0	0	0		0
D01	201322P9_G	G	A.Conservative	-.776473	.802913	6445.3	9.123344	8.081645	699.966146		.370912
D01	201694P4_G	G	A.Conservative	-1.676448	.994969	5337.5	27.224434	19.854493	629.805091		.370912
D01	208825P7_G	NOCALL	D.Low Probability	-1.583659	.492228	7129.7	4.667509	3.010256	501.723734		.638169
D01	209189P2_G	G	A.Conservative	-.666106	.99604	6277.1	23.703252	20.386906	686.616225		.370912
D01	210090P15_G	NOCALL	D.Low Probability	-1.917311	.224367	5515.6	4.275183	1.50325	584.561217		.904832
D02	201322P9_G	G	A.Conservative	1.17997	.996836	6445.3	16.153566	12.46183	646.185249		.413711
D02	201694P4_G	NOCALL	D.Low Probability	-.095723	.656295	5337.5	15.119653	4.024155	543.197301		.955157
D02	208825P7_G	NOCALL	D.Low Probability	2.25709	.568919	7129.7	9.157568	3.463902	437.576734		.955157
D02	209189P2_G	G	A.Conservative	.415599	.995926	6277.1	22.313957	11.681875	646.784034		.599272
D02	210090P15_G	NOCALL	D.Low Probability	-.050771	.242716	5515.6	5.60694	1.546153	530.231728		.955157
D03	201322P9_G	G	A.Conservative	-.584317	.808106	6445.3	12.070834	8.114203	587.692648		.498165
D03	201694P4_G	G	A.Conservative	-1.490633	.995255	5337.5	55.077407	19.289952	597.007809		.872769
D03	208825P7_G	NOCALL	D.Low Probability	.176006	.717602	7129.7	8.558369	4.351492	459.200319		.872769
D03	209189P2_G	G	A.Conservative	1.916306	.997857	6277.1	8.101034	10.723437	627.532312		.314904
D03	210090P15_G	NOCALL	I.Bad Spectrum	0	0	0	0	0	0		0
D04	201322P9_G	G	A.Conservative	1.420292	.99462	6445.3	13.022396	10.512629	582.571978		.392619
D04	201694P4_G	G	A.Conservative	.1118	.993487	5337.5	35.473848	23.364072	538.779116		.392619
D04	208825P7_G	NOCALL	D.Low Probability	.593573	.684098	7129.7	10.710847	4.15507	551.581072		.916162
D04	209189P2_G	G	A.Conservative	1.445983	.996968	6277.1	58.596074	45.868748	569.433621		.392619
D04	210090P15_G	NOCALL	D.Low Probability	-.793721	.191212	5515.6	4.473643	1.270053	545.804789		.916162
D05	201322P9_G	G	A.Conservative	-1.396864	.924524	6445.3	11.975932	9.304521	662.594895		.395318
D05	201694P4_G	G	A.Conservative	-2.151565	.991753	5337.5	33.148997	21.045413	592.042363		.395318
D05	208825P7_G	NOCALL	D.Low Probability	-1.421969	.564143	7129.7	6.907123	3.435888	478.386882		.766129
D05	209189P2_G	G	A.Conservative	-1.386617	.994608	6277.1	53.024076	39.951605	653.731454		.395318
D05	210090P15_G	NOCALL	I.Bad Spectrum	0	0	0	0	0	0		0
D06	201322P9_G	G	A.Conservative	-2.495849	.995288	6445.3	15.033464	13.852223	657.365142		.39442
D06	201694P4_G	G	A.Conservative	-2.983787	.996723	5337.5	54.561058	41.686944	570.459722		.39442
D06	208825P7_G	NOCALL	D.Low Probability	-3.208007	.74717	7129.7	11.179656	4.51642	513.739677		.950739
D06	209189P2_G	G	A.Conservative	-2.473083	.994719	6277.1	69.159086	61.949018	638.021021		.39442
D06	210090P15_G	NOCALL	D.Low Probability	-3.598558	.181913	5515.6	4.193868	1.260489	549.738227		.950739
D07	201322P9_G	G	A.Conservative	.249295	.884436	6445.3	11.639993	8.869324	658.45945		.418564
D07	201694P4_G	G	A.Conservative	-1.003159	.996816	5337.5	54.545102	33.84834	590.894018		.418564
D07	208825P7_G	G	A.Conservative	.35553	.997153	7129.7	10.391992	11.515137	565.942296		.736078
D07	209189P2_G	G	A.Conservative	.251065	.996093	6277.1	53.513513	39.530535	640.47113		.418564
D07	210090P15_G	NOCALL	I.Bad Spectrum	0	0	0	0	0	0		0
D08	201322P9_G	G	A.Conservative	.896498	.996837	6445.3	16.812894	13.322308	707.515573		.403318
D08	201694P4_G	G	A.Conservative	-.177311	.993912	5337.5	28.607906	18.106543	583.20032		.403318
D08	208825P7_G	G	A.Conservative	.681145	.829037	7129.7	12.663926	8.333348	594.461708		.914765
D08	209189P2_G	G	A.Conservative	.894081	.998704	6277.1	68.933916	52.806819	684.723046		.403318
D08	210090P15_G	NOCALL	D.Low Probability	-.87748	.18548	5515.6	4.487602	1.268137	584.848266		1.004023
D09	201322P9_G	G	A.Conservative	1.932136	.998141	6445.3	11.373942	14.431314	682.146561		.45232
D09	201694P4_G	G	A.Conservative	.876526	.991213	5337.5	30.549013	32.574928	569.903088		.45232
D09	208825P7_G	G	A.Conservative	3.18866	.838864	7129.7	3.816713	8.428111	694.361777		.45232
D09	209189P2_G	G	A.Conservative	1.978505	.997399	6277.1	53.442184	66.164943	654.284541		.45232
D09	210090P15_G	NOCALL	D.Low Probability	.139359	.123524	5515.6	3.619493	.868155	551.186349		1.051718
D10	201322P9_G	G	A.Conservative	1.384621	.998837	6445.3	12.505669	12.199782	655.547459		.393242
D10	201694P4_G	G	A.Conservative	.695943	.994454	5337.5	33.478161	26.267165	581.69801		.393242
D10	208825P7_G	G	A.Conservative	1.693727	.876372	7129.7	4.114199	8.846681	461.616132		.393242
D10	209189P2_G	G	A.Conservative	1.383251	.999137	6277.1	45.543026	43.025554	639.535888		.393242
D10	210090P15_G	NOCALL	D.Low Probability	-.086208	.135175	5515.6	2.706896	.960987	557.683858		.805074
D11	201322P9_G	G	A.Conservative	.099091	.919951	6445.3	8.965931	9.215771	688.306574		.367154
D11	201694P4_G	G	A.Conservative	-.36527	.998444	5337.5	29.900657	24.591542	618.494424		.367154
D11	208825P7_G	G	A.Conservative	-.249478	.977728	7129.7	3.85468	9.797184	780.542773		.367154
D11	209189P2_G	G	A.Conservative	.121498	.994405	6277.1	37.475841	37.27602	672.280524		.367154
D11	210090P15_G	NOCALL	I.Bad Spectrum	0	0	0	0	0	0		0
D12	201322P9_G	G	A.Conservative	-3.451385	.994448	6445.3	11.471073	10.568877	605.866744		.357666
D12	201694P4_G	G	A.Conservative	-3.93305	.995094	5337.5	29.414679	21.921167	548.889246		.357666
D12	208825P7_G	G	A.Conservative	-3.966747	.997643	7129.7	5.064498	10.076531	684.152948		.468077
D12	209189P2_G	G	A.Conservative	-3.419687	.991247	6277.1	57.81827	51.600683	590.617403		.357666
D12	210090P15_G	NOCALL	I.Bad Spectrum	0	0	0	0	0	0		0
D13	201322P9_G	G	A.Conservative	-.224009	.967547	6445.3	13.443519	9.702199	624.161935		.514487
D13	201694P4_G	G	A.Conservative	-.22204	.985148	5337.5	11.067135	10.29742	509.620227		.345393
D13	208825P7_G	G	A.Conservative	.117897	.92086	7129.7	4.647148	9.248483	627.559408		.514487
D13	209189P2_G	G	A.Conservative	1.224605	.994806	6277.1	14.301065	16.141106	617.186509		.345393
D13	210090P15_G	NOCALL	I.Bad Spectrum	0	0	0	0	0	0		0
D14	201322P9_G	G	A.Conservative	.520116	.992098	6445.3	11.028905	10.869569	714.624856		.369358
D14	201694P4_G	G	A.Conservative	-.012506	.992467	5337.5	29.282021	23.527201	598.345558		.369358
D14	208825P7_G	NOCALL	D.Low Probability	.85561	.717475	7129.7	11.338016	4.359161	476.179897		.982122
D14	209189P2_G	G	A.Conservative	.590328	.992529	6277.1	45.839252	43.81943	693.118563		.369358
D14	210090P15_G	NOCALL	D.Low Probability	-.591639	.128367	5515.6	3.197535	.884082	541.68738		.982122
D15	201322P9_G	G	A.Conservative	.848048	.809238	6445.3	17.219287	8.138432	587.244561		.795297
D15	201694P4_G	NOCALL	D.Low Probability	-.929813	.992579	5337.5	36.417051	12.13608	533.944414		.931936
D15	208825P7_G	G	C.Aggressive	.238693	.877382	7129.7	11.529827	5.286471	483.100128		.931936
D15	209189P2_G	G	A.Conservative	1.952211	.997442	6277.1	11.922112	14.031179	533.022925		.346203
D15	210090P15_G	NOCALL	I.Bad Spectrum	0	0	0	0	0	0		0
D16	201322P9_G	G	A.Conservative	-.312815	.993561	6445.3	15.418803	15.248201	630.971331		.359612
D16	201694P4_G	G	A.Conservative	-1.225146	.993046	5337.5	38.179305	31.296907	584.189298		.359612
D16	208825P7_G	G	A.Conservative	.14859	.947212	7129.7	9.276775	9.511039	518.286749		.686206
D16	209189P2_G	G	A.Conservative	-.291579	.990081	6277.1	64.941347	62.426066	616.269373		.359612
D16	210090P15_G	NOCALL	D.Low Probability	-2.027872	.233292	5515.6	4.725943	1.499371	596.809585		.912595
D17	201322P9_G	G	A.Conservative	-.338793	.995326	6445.3	17.496647	14.130221	672.721978		.386072
D17	201694P4_G	G	A.Conservative	-.864305	.997272	5337.5	35.310619	23.234294	572.746534		.386072
D17	208825P7_G	G	A.Conservative	.431336	.999724	7129.7	8.282944	12.348101	583.146418		.386072
D17	209189P2_G	G	A.Conservative	-.328201	.99475	6277.1	64.184009	50.250679	659.658397		.386072
D17	210090P15_G	NOCALL	I.Bad Spectrum	0	0	0	0	0	0		0
D18	201322P9_G	G	A.Conservative	-4.967188	.997911	6445.3	36.596731	17.782755	631.900309		.773712
D18	201694P4_G	G	A.Conservative	-6.058493	.997643	5337.5	26.642373	29.103947	574.681769		.338759
D18	208825P7_G	G	A.Conservative	-6.097115	.886111	7129.7	8.096351	8.888507	668.596781		.572866
D18	209189P2_G	G	A.Conservative	-6.03204	.995372	6277.1	39.042924	50.262025	661.06577		.338759
D18	210090P15_G	NOCALL	I.Bad Spectrum	0	0	0	0	0	0		0
D19	201322P9_G	G	A.Conservative	.569757	.994845	6445.3	20.861633	13.507468	636.801129		.459847
D19	201694P4_G	G	A.Conservative	-.311894	.994663	5337.5	57.23451	30.673658	553.104636		.459847
D19	208825P7_G	G	A.Conservative	1.54708	.998195	7129.7	8.918156	17.872881	633.943214		.459847
D19	209189P2_G	G	A.Conservative	.581032	.994275	6277.1	88.30601	55.541404	615.52168		.459847
D19	210090P15_G	NOCALL	D.Low Probability	-.824931	.887972	5515.6	26.259219	5.423815	536.955893		1.137695
D20	201322P9_G	G	A.Conservative	1.267947	.996941	6445.3	25.622703	17.756149	673.502301		.415244
D20	201694P4_G	G	A.Conservative	.053282	.992127	5337.5	58.145957	33.2846	587.233808		.415244
D20	208825P7_G	G	A.Conservative	1.681983	.998799	7129.7	8.614889	11.896528	538.298462		.415244
D20	209189P2_G	G	A.Conservative	1.246908	.994754	6277.1	108.841128	73.244506	653.410294		.415244
D20	210090P15_G	NOCALL	D.Low Probability	-.310472	.095065	5515.6	2.057572	.697571	583.131962		.808465
D21	201322P9_G	G	A.Conservative	.735773	.996596	6445.3	12.632291	10.245881	607.66725		.414238
D21	201694P4_G	G	A.Conservative	-.439406	.994565	5337.5	44.641611	29.907078	535.603687		.414238
D21	208825P7_G	G	A.Conservative	2.125444	.996276	7129.7	6.011238	15.222922	513.381318		.414238
D21	209189P2_G	G	A.Conservative	.752353	.994512	6277.1	59.051258	46.526365	593.434585		.414238
D21	210090P15_G	NOCALL	I.Bad Spectrum	0	0	0	0	0	0		0
D22	201322P9_G	G	A.Conservative	-.554875	.993275	6445.3	11.094852	10.467109	627.606177		.372932
D22	201694P4_G	G	A.Conservative	-1.340322	.992743	5337.5	22.490757	17.606711	594.193554		.372932
D22	208825P7_G	G	A.Conservative	-.166319	.996548	7129.7	6.400759	13.809567	636.547612		.372932
D22	209189P2_G	G	A.Conservative	-.537876	.988251	6277.1	49.732789	45.611431	613.64984		.372932
D22	210090P15_G	NOCALL	I.Bad Spectrum	0	0	0	0	0	0		0
D23	201322P9_G	G	A.Conservative	-1.517925	.863647	6445.3	13.557683	8.698439	644.203468		.528898
D23	201694P4_G	NOCALL	D.Low Probability	-2.403494	.992944	5337.5	37.026933	12.313051	557.890255		.894257
D23	208825P7_G	G	A.Conservative	-1.47427	.996698	7129.7	6.097654	13.057702	577.737861		.528898
D23	209189P2_G	G	A.Conservative	-1.0523	.996459	6277.1	13.735766	12.516314	617.946119		.385378
D23	210090P15_G	NOCALL	I.Bad Spectrum	0	0	0	0	0	0		0
D24	201322P9_G	NOCALL	D.Low Probability	-5.527189	.630951	6445.3	5.672953	3.854246	614.467713		.563861
D24	201694P4_G	NOCALL	I.Bad Spectrum	0	0	0	0	0	0		0
D24	208825P7_G	NOCALL	I.Bad Spectrum	0	0	0	0	0	0		0
D24	209189P2_G	G	C.Aggressive	-5.428737	.923191	6277.1	8.422909	5.564069	586.983925		.563861
D24	210090P15_G	NOCALL	I.Bad Spectrum	0	0	0	0	0	0		0
E01	201322P9_G	G	B.Moderate	.56408	.831331	6445.3	14.305926	6.679064	603.710322		.816514
E01	201694P4_G	G	A.Conservative	-.185302	.913699	5337.5	24.716683	9.197588	507.796445		.816514
E01	208825P7_G	NOCALL	I.Bad Spectrum	0	0	0	0	0	0		0
E01	209189P2_G	G	A.Conservative	-.122239	.994088	6277.1	23.840997	14.46422	590.512864		.660894
E01	210090P15_G	NOCALL	I.Bad Spectrum	0	0	0	0	0	0		0
E02	201322P9_G	G	A.Conservative	.468872	.897031	6445.3	11.099158	9.039331	692.010055		.431363
E02	201694P4_G	NOCALL	D.Low Probability	-.780276	.501335	5337.5	9.907453	3.105843	543.535055		.993702
E02	208825P7_G	NOCALL	D.Low Probability	1.643762	.613032	7129.7	8.81546	3.730573	414.93412		.993702
E02	209189P2_G	G	A.Conservative	.601811	.992557	6277.1	14.251412	11.262662	680.337768		.431363
E02	210090P15_G	NOCALL	I.Bad Spectrum	0	0	0	0	0	0		0
E03	201322P9_G	G	A.Conservative	-.613805	.990863	6445.3	20.291501	12.442669	694.118619		.58103
E03	201694P4_G	G	A.Conservative	-1.896013	.994967	5337.5	32.965635	20.825468	598.304365		.380194
E03	208825P7_G	NOCALL	I.Bad Spectrum	0	0	0	0	0	0		0
E03	209189P2_G	G	A.Conservative	-.748547	.986083	6277.1	60.870535	45.142619	664.30842		.380194
E03	210090P15_G	NOCALL	I.Bad Spectrum	0	0	0	0	0	0		0
E04	201322P9_G	G	A.Conservative	1.449007	.994512	6445.3	18.385896	12.796845	669.140884		.423706
E04	201694P4_G	G	A.Conservative	.005211	.995812	5337.5	49.981694	27.893349	563.568919		.423706
E04	208825P7_G	G	B.Moderate	2.207488	.943008	7129.7	11.997507	7.575366	494.853769		1.010462
E04	209189P2_G	G	A.Conservative	1.446333	.993971	6277.1	79.601341	53.588596	657.05425		.423706
E04	210090P15_G	NOCALL	D.Low Probability	-.490668	.172129	5515.6	4.394934	1.155098	574.088875		1.010462
E05	201322P9_G	G	A.Conservative	-1.56139	.990257	6445.3	15.88721	11.683609	665.009059		.537939
E05	201694P4_G	G	A.Conservative	-1.792303	.992818	5337.5	22.943571	20.160505	551.409111		.358314
E05	208825P7_G	G	A.Conservative	-.239936	.965089	7129.7	6.604067	9.679214	577.857395		.627716
E05	209189P2_G	G	A.Conservative	-.801602	.993316	6277.1	38.674185	40.745844	662.71525		.358314
E05	210090P15_G	NOCALL	I.Bad Spectrum	0	0	0	0	0	0		0
E06	201322P9_G	G	A.Conservative	-3.729074	.898579	6445.3	10.699119	9.055736	605.874223		.490867
E06	201694P4_G	G	A.Conservative	-2.449716	.860635	5337.5	8.819574	8.672191	575.593369		.358686
E06	208825P7_G	NOCALL	I.Bad Spectrum	0	0	0	0	0	0		0
E06	209189P2_G	G	A.Conservative	-2.390724	.993358	6277.1	8.284585	10.707249	665.534549		.358686
E06	210090P15_G	NOCALL	I.Bad Spectrum	0	0	0	0	0	0		0
E07	201322P9_G	G	A.Conservative	-.118467	.844478	6445.3	6.846412	8.479386	632.020008		.336263
E07	201694P4_G	NOCALL	D.Low Probability	-.754486	.989983	5337.5	37.993497	14.613109	546.187446		.952115
E07	208825P7_G	NOCALL	I.Bad Spectrum	0	0	0	0	0	0		0
E07	209189P2_G	G	A.Conservative	-.070112	.995219	6277.1	18.876443	22.622996	610.33443		.336263
E07	210090P15_G	NOCALL	I.Bad Spectrum	0	0	0	0	0	0		0
E08	201322P9_G	G	A.Conservative	.58092	.994206	6445.3	21.112381	14.766635	660.109174		.547751
E08	201694P4_G	NOCALL	D.Low Probability	-.605319	.987623	5337.5	50.694426	16.165471	591.908544		.960108
E08	208825P7_G	G	A.Conservative	2.690372	.969992	7129.7	4.065878	9.719183	568.747608		.444323
E08	209189P2_G	G	A.Conservative	.814646	.998415	6277.1	61.199306	43.654927	674.040865		.444323
E08	210090P15_G	NOCALL	D.Low Probability	-.700113	.186956	5515.6	3.738719	1.234449	586.344878		.960108
E09	201322P9_G	G	A.Conservative	-.63751	.997672	6445.3	13.941515	10.669564	703.948807		.548988
E09	201694P4_G	G	A.Conservative	-1.428861	.996072	5337.5	23.282928	18.773262	558.616002		.36396
E09	208825P7_G	G	A.Conservative	-1.120892	.99846	7129.7	3.818346	10.536963	730.176403		.36396
E09	209189P2_G	G	A.Conservative	-.729997	.995757	6277.1	41.651797	40.239462	678.383717		.36396
E09	210090P15_G	NOCALL	I.Bad Spectrum	0	0	0	0	0	0		0
E10	201322P9_G	G	A.Conservative	-.068768	.815802	6445.3	12.088336	8.231909	647.192155		.544711
E10	201694P4_G	G	A.Conservative	-.184933	.996493	5337.5	21.636668	14.785144	532.379153		.405416
E10	208825P7_G	NOCALL	I.Bad Spectrum	0	0	0	0	0	0		0
E10	209189P2_G	G	A.Conservative	.775826	.991546	6277.1	33.566721	28.482921	641.46247		.405416
E10	210090P15_G	NOCALL	I.Bad Spectrum	0	0	0	0	0	0		0
E11	201322P9_G	G	A.Conservative	-1.162255	.932472	6445.3	12.010567	9.370742	609.72648		.554058
E11	201694P4_G	G	A.Conservative	-1.579695	.995179	5337.5	33.8537	21.76864	482.250074		.554058
E11	208825P7_G	NOCALL	I.Bad Spectrum	0	0	0	0	0	0		0
E11	209189P2_G	G	A.Conservative	-1.189524	.998682	6277.1	34.774748	26.366184	594.522137		.554058
E11	210090P15_G	NOCALL	I.Bad Spectrum	0	0	0	0	0	0		0
E12	201322P9_G	G	C.Aggressive	-3.46505	.918771	6445.3	9.63121	5.558254	562.579196		.812066
E12	201694P4_G	G	A.Conservative	-2.937146	.819536	5337.5	17.864582	8.249438	453.600834		.812066
E12	208825P7_G	NOCALL	I.Bad Spectrum	0	0	0	0	0	0		0
E12	209189P2_G	G	A.Conservative	-4.074547	.995881	6277.1	7.130256	12.87053	596.108327		.310993
E12	210090P15_G	NOCALL	I.Bad Spectrum	0	0	0	0	0	0		0
E13	201322P9_G	G	A.Conservative	.248808	.993645	6445.3	16.096782	10.83612	667.033696		.559295
E13	201694P4_G	G	A.Conservative	-.489939	.994832	5337.5	19.339476	13.674727	563.927553		.429697
E13	208825P7_G	G	A.Conservative	.818861	.829199	7129.7	10.282408	8.337368	539.744382		.859218
E13	209189P2_G	G	A.Conservative	.651718	.991251	6277.1	53.647996	44.416374	597.910465		.429697
E13	210090P15_G	NOCALL	I.Bad Spectrum	0	0	0	0	0	0		0
E14	201322P9_G	NOCALL	D.Low Probability	-.022513	.997557	6445.3	50.972381	18.211445	692.346316		1.016023
E14	201694P4_G	G	A.Conservative	-1.190035	.992884	5337.5	19.30018	14.233547	587.257373		.434792
E14	208825P7_G	NOCALL	D.Low Probability	1.955867	.752359	7129.7	11.216445	4.54375	478.497626		1.016023
E14	209189P2_G	G	A.Conservative	.363341	.993249	6277.1	54.888906	47.657214	655.639138		.434792
E14	210090P15_G	NOCALL	D.Low Probability	-1.260141	.179221	5515.6	3.237111	1.195201	599.239037		.848215
E15	201322P9_G	NOCALL	D.Low Probability	.33164	.587438	6445.3	4.960566	3.586244	648.965996		.601078
E15	201694P4_G	G	A.Conservative	-.3008	.81772	5337.5	11.367399	8.261567	491.079251		.43747
E15	208825P7_G	NOCALL	I.Bad Spectrum	0	0	0	0	0	0		0
E15	209189P2_G	G	A.Conservative	.213136	.997234	6277.1	17.892582	16.358527	671.903259		.43747
E15	210090P15_G	NOCALL	I.Bad Spectrum	0	0	0	0	0	0		0
E16	201322P9_G	G	A.Conservative	1.097061	.996473	6445.3	14.431286	10.619837	663.804598		.359549
E16	201694P4_G	G	A.Conservative	-.046577	.99126	5337.5	30.390927	18.343081	566.481466		.359549
E16	208825P7_G	G	A.Conservative	1.645384	.918117	7129.7	6.207384	9.212504	611.570304		.359549
E16	209189P2_G	G	A.Conservative	1.116592	.993888	6277.1	57.2045	40.832508	650.183557		.359549
E16	210090P15_G	NOCALL	D.Low Probability	-.236795	.206555	5515.6	3.487505	1.354926	593.275262		.739625
E17	201322P9_G	G	A.Conservative	-1.488724	.951448	6445.3	20.440536	9.532853	656.887465		.873684
E17	201694P4_G	G	A.Conservative	-2.806822	.984167	5337.5	13.718419	9.868693	605.07783		.472576
E17	208825P7_G	NOCALL	I.Bad Spectrum	0	0	0	0	0	0		0
E17	209189P2_G	G	A.Conservative	-1.863428	.998142	6277.1	15.971661	16.979527	736.450397		.36785
E17	210090P15_G	NOCALL	I.Bad Spectrum	0	0	0	0	0	0		0
E18	201322P9_G	NOCALL	I.Bad Spectrum	0	0	0	0	0	0		0
E18	201694P4_G	G	C.Aggressive	-3.47956	.981751	5337.5	12.617649	5.933575	443.492807		.817553
E18	208825P7_G	NOCALL	I.Bad Spectrum	0	0	0	0	0	0		0
E18	209189P2_G	G	A.Conservative	-2.529246	.998583	6277.1	13.876895	10.834893	619.207534		.640135
E18	210090P15_G	NOCALL	I.Bad Spectrum	0	0	0	0	0	0		0
E19	201322P9_G	G	A.Conservative	1.319526	.96327	6445.3	10.61344	9.656161	667.930041		.426768
E19	201694P4_G	G	A.Conservative	.353064	.990989	5337.5	17.665629	12.886218	531.484586		.426768
E19	208825P7_G	G	A.Conservative	1.983776	.998473	7129.7	6.862318	14.687075	788.390695		.426768
E19	209189P2_G	G	A.Conservative	1.322544	.996401	6277.1	42.234338	37.198796	643.498324		.426768
E19	210090P15_G	NOCALL	I.Bad Spectrum	0	0	0	0	0	0		0
E20	201322P9_G	G	A.Conservative	.485583	.875852	6445.3	10.005394	8.791812	717.014402		.405513
E20	201694P4_G	G	A.Conservative	-.487866	.87298	5337.5	12.430036	8.832764	602.725469		.405513
E20	208825P7_G	G	A.Conservative	.719198	.827275	7129.7	7.28086	8.340043	483.300565		.687525
E20	209189P2_G	G	A.Conservative	.480975	.993319	6277.1	35.523652	30.242531	696.947172		.405513
E20	210090P15_G	NOCALL	I.Bad Spectrum	0	0	0	0	0	0		0
E21	201322P9_G	G	A.Conservative	-1.214538	.996044	6445.3	17.503486	13.915619	732.965594		.483012
E21	201694P4_G	G	A.Conservative	-2.195328	.996793	5337.5	26.663573	26.006961	649.913082		.317063
E21	208825P7_G	G	A.Conservative	.779987	.998475	7129.7	3.679371	14.833611	761.978073		.317063
E21	209189P2_G	G	A.Conservative	-1.079373	.994664	6277.1	47.082808	53.995184	710.559334		.317063
E21	210090P15_G	NOCALL	I.Bad Spectrum	0	0	0	0	0	0		0
E22	201322P9_G	G	A.Conservative	.615073	.993425	6445.3	16.701577	15.611512	652.421896		.382342
E22	201694P4_G	G	A.Conservative	-.523533	.988943	5337.5	40.72876	31.412169	576.949987		.382342
E22	208825P7_G	G	A.Conservative	2.010997	.997431	7129.7	9.61074	13.453316	629.438884		.382342
E22	209189P2_G	G	A.Conservative	.603707	.993448	6277.1	58.396411	53.026127	632.528797		.382342
E22	210090P15_G	NOCALL	I.Bad Spectrum	0	0	0	0	0	0		0
E23	201322P9_G	G	A.Conservative	-2.159581	.99595	6445.3	48.816086	21.670946	591.387013		.863189
E23	201694P4_G	NOCALL	D.Low Probability	-2.197517	.991112	5337.5	17.461504	6.159944	442.757538		.863189
E23	208825P7_G	G	A.Conservative	-2.062353	.84028	7129.7	4.535159	8.436493	661.601935		.444398
E23	209189P2_G	G	A.Conservative	-2.066306	.998427	6277.1	30.628303	13.146793	570.103902		.863189
E23	210090P15_G	NOCALL	I.Bad Spectrum	0	0	0	0	0	0		0
E24	201322P9_G	NOCALL	I.Bad Spectrum	0	0	0	0	0	0		0
E24	201694P4_G	NOCALL	I.Bad Spectrum	0	0	0	0	0	0		0
E24	208825P7_G	NOCALL	I.Bad Spectrum	0	0	0	0	0	0		0
E24	209189P2_G	NOCALL	D.Low Probability	-5.070996	.626628	6277.1	3.171591	3.815642	577.315411		.362678
E24	210090P15_G	NOCALL	I.Bad Spectrum	0	0	0	0	0	0		0
F01	201322P9_G	G	A.Conservative	-.507635	.918287	6445.3	16.538778	9.220692	641.321774		.575072
F01	201694P4_G	G	A.Conservative	-.658863	.989521	5337.5	27.100218	17.602852	583.747584		.41671
F01	208825P7_G	NOCALL	D.Low Probability	1.152115	.538289	7129.7	7.91419	3.283548	431.357727		.920596
F01	209189P2_G	G	A.Conservative	.305219	.99711	6277.1	35.839865	27.389249	618.140161		.41671
F01	210090P15_G	NOCALL	D.Low Probability	-1.230622	.233933	5515.6	4.745129	1.51355	582.844809		.920596
F02	201322P9_G	G	A.Conservative	1.779024	.998849	6445.3	15.911672	13.004106	681.043611		.385835
F02	201694P4_G	NOCALL	D.Low Probability	.29248	.596158	5337.5	11.259574	3.658649	550.376544		.879916
F02	208825P7_G	NOCALL	D.Low Probability	1.746168	.656568	7129.7	8.722801	3.989632	435.733431		.879916
F02	209189P2_G	G	A.Conservative	.973698	.990979	6277.1	17.791018	10.980536	685.528288		.512077
F02	210090P15_G	NOCALL	I.Bad Spectrum	0	0	0	0	0	0		0
F03	201322P9_G	G	A.Conservative	.557593	.997251	6445.3	24.19923	14.087921	636.528737		.588611
F03	201694P4_G	G	A.Conservative	-.054904	.991501	5337.5	41.352823	29.721162	538.628659		.397168
F03	208825P7_G	NOCALL	D.Low Probability	1.727096	.734876	7129.7	7.261718	4.456508	758.506616		.896055
F03	209189P2_G	G	A.Conservative	1.219609	.993177	6277.1	61.144058	51.46084	630.898126		.397168
F03	210090P15_G	NOCALL	D.Low Probability	-1.250229	.266872	5515.6	5.086553	1.720109	579.127428		.896055
F04	201322P9_G	G	A.Conservative	-.063863	.995038	6445.3	14.792668	14.606818	668.939161		.353198
F04	201694P4_G	G	A.Conservative	-1.35877	.993037	5337.5	31.460399	25.233653	607.803356		.353198
F04	208825P7_G	G	A.Conservative	1.743416	.919841	7129.7	12.749628	9.249332	538.120224		.834555
F04	209189P2_G	G	A.Conservative	-.057162	.995215	6277.1	54.336564	52.010698	650.751317		.353198
F04	210090P15_G	NOCALL	D.Low Probability	-.85919	.209906	5515.6	4.709699	1.381861	574.033309		.969813
F05	201322P9_G	G	A.Conservative	-.456314	.997875	6445.3	12.373144	10.580878	726.952822		.389406
F05	201694P4_G	G	A.Conservative	-1.487837	.991234	5337.5	35.419822	24.675624	646.914658		.389406
F05	208825P7_G	NOCALL	I.Bad Spectrum	0	0	0	0	0	0		0
F05	209189P2_G	G	A.Conservative	-.460152	.997101	6277.1	54.753733	45.399032	704.304027		.389406
F05	210090P15_G	NOCALL	D.Low Probability	-1.251791	.134174	5515.6	2.918835	.914109	596.328902		.88733
F06	201322P9_G	G	A.Conservative	-3.897818	.952807	6445.3	14.912826	9.559688	653.496214		.484954
F06	201694P4_G	G	A.Conservative	-3.802969	.993765	5337.5	12.571966	11.508785	625.290563		.315913
F06	208825P7_G	G	A.Conservative	-3.111246	.840406	7129.7	7.082868	8.433777	533.560594		.713238
F06	209189P2_G	G	A.Conservative	-3.242409	.997736	6277.1	33.316119	35.740439	710.290005		.315913
F06	210090P15_G	NOCALL	D.Low Probability	-3.750796	.25401	5515.6	4.6286	1.621701	551.804622		.80921
F07	201322P9_G	G	A.Conservative	2.331228	.860659	6445.3	10.93684	8.670169	567.960486		.428914
F07	201694P4_G	G	A.Conservative	.830722	.989121	5337.5	35.092837	21.916198	545.12056		.428914
F07	208825P7_G	NOCALL	D.Low Probability	3.336273	.589664	7129.7	8.353933	3.605621	560.013		.955531
F07	209189P2_G	G	A.Conservative	2.211272	.995418	6277.1	39.918908	30.550569	576.113632		.428914
F07	210090P15_G	NOCALL	D.Low Probability	.747058	.17881	5515.6	3.635934	1.188326	572.003254		.955531
F08	201322P9_G	G	A.Conservative	.607009	.997808	6445.3	17.937451	12.959863	642.403918		.517993
F08	201694P4_G	NOCALL	D.Low Probability	.410648	.994712	5337.5	64.338526	17.146479	553.6258		.991908
F08	208825P7_G	NOCALL	D.Low Probability	2.806559	.505701	7129.7	8.417591	3.09574	535.443606		.991908
F08	209189P2_G	G	A.Conservative	1.806707	.995884	6277.1	32.334567	25.901231	642.025782		.418274
F08	210090P15_G	NOCALL	D.Low Probability	.557426	.209307	5515.6	4.945737	1.360929	552.308443		.991908
F09	201322P9_G	G	A.Conservative	3.436993	.995262	6445.3	11.654539	10.924423	641.217165		.371691
F09	201694P4_G	G	A.Conservative	2.554156	.993342	5337.5	33.261236	24.846771	527.357088		.371691
F09	208825P7_G	G	A.Conservative	4.313983	.803138	7129.7	4.683182	8.062789	550.226471		.371691
F09	209189P2_G	G	A.Conservative	3.433856	.995593	6277.1	44.548539	40.376066	620.797386		.371691
F09	210090P15_G	NOCALL	I.Bad Spectrum	0	0	0	0	0	0		0
F10	201322P9_G	G	A.Conservative	2.370753	.994218	6445.3	17.613631	12.531081	683.200132		.401579
F10	201694P4_G	G	A.Conservative	1.129842	.992759	5337.5	48.916775	27.947441	593.585567		.401579
F10	208825P7_G	NOCALL	D.Low Probability	3.180109	.485307	7129.7	7.73948	2.976891	508.222448		.992284
F10	209189P2_G	G	A.Conservative	2.3654	.995928	6277.1	68.708298	47.286613	665.722719		.401579
F10	210090P15_G	NOCALL	D.Low Probability	.523229	.224023	5515.6	5.225654	1.483591	574.176989		.992284
F11	201322P9_G	G	A.Conservative	1.060126	.903991	6445.3	13.58749	9.069966	608.801544		.422148
F11	201694P4_G	G	A.Conservative	-.122676	.99125	5337.5	40.25974	21.44026	563.378783		.422148
F11	208825P7_G	NOCALL	D.Low Probability	1.836503	.626754	7129.7	11.064192	3.806463	528.847861		.908023
F11	209189P2_G	G	A.Conservative	1.050405	.996068	6277.1	56.938564	36.733655	615.985397		.422148
F11	210090P15_G	NOCALL	D.Low Probability	-.540385	.101457	5515.6	2.835504	.716577	564.824809		.908023
F12	201322P9_G	NOCALL	D.Low Probability	-3.437617	.996317	6445.3	30.236735	13.901538	670.225459		.846838
F12	201694P4_G	G	A.Conservative	-2.877445	.995536	5337.5	37.052184	30.258569	583.988904		.368261
F12	208825P7_G	NOCALL	D.Low Probability	-3.238775	.52423	7129.7	6.377117	3.197634	529.067221		.750843
F12	209189P2_G	G	A.Conservative	-2.465698	.994569	6277.1	67.172682	64.156808	686.70655		.368261
F12	210090P15_G	NOCALL	I.Bad Spectrum	0	0	0	0	0	0		0
F13	201322P9_G	NOCALL	D.Low Probability	1.502586	.994656	6445.3	45.815551	16.546251	645.312298		1.030033
F13	201694P4_G	G	A.Conservative	1.800378	.992643	5337.5	30.424796	19.713841	574.316351		.405887
F13	208825P7_G	G	A.Conservative	2.613349	.997875	7129.7	8.32862	12.583932	685.970323		.611449
F13	209189P2_G	G	A.Conservative	2.875718	.993214	6277.1	45.845001	36.214798	620.392703		.405887
F13	210090P15_G	NOCALL	I.Bad Spectrum	0	0	0	0	0	0		0
F14	201322P9_G	G	A.Conservative	1.388633	.99462	6445.3	20.551551	14.191205	757.264758		.433523
F14	201694P4_G	G	A.Conservative	.243158	.99519	5337.5	56.233977	31.499955	623.215622		.433523
F14	208825P7_G	G	A.Conservative	2.296836	.927158	7129.7	7.206702	9.311061	490.640066		.619086
F14	209189P2_G	G	A.Conservative	1.399337	.992111	6277.1	89.320588	59.752685	724.614775		.433523
F14	210090P15_G	NOCALL	D.Low Probability	.03258	.113042	5515.6	3.326603	.831101	588.781182		1.110324
F15	201322P9_G	G	A.Conservative	1.013353	.997142	6445.3	15.958843	13.429959	679.909482		.391401
F15	201694P4_G	G	A.Conservative	-.23107	.995025	5337.5	60.529891	41.275643	544.049758		.391401
F15	208825P7_G	G	A.Conservative	2.449776	.998418	7129.7	7.086588	12.539062	537.863463		.391401
F15	209189P2_G	G	A.Conservative	1.016635	.99589	6277.1	70.706226	57.651106	662.694755		.391401
F15	210090P15_G	NOCALL	D.Low Probability	-.354122	.194181	5515.6	5.23669	1.312641	565.754241		1.048384
F16	201322P9_G	G	A.Conservative	.292683	.994308	6445.3	31.224561	28.856274	713.221256		.406588
F16	201694P4_G	G	A.Conservative	-.706451	.995468	5337.5	58.469147	43.367881	605.359386		.406588
F16	208825P7_G	G	A.Conservative	1.23174	.998194	7129.7	11.182738	13.525906	769.456546		.406588
F16	209189P2_G	G	A.Conservative	.299694	.99663	6277.1	88.974131	79.602389	694.612869		.406588
F16	210090P15_G	NOCALL	D.Low Probability	-.831141	.254523	5515.6	3.9125	1.68225	581.253195		.717897
F17	201322P9_G	G	A.Conservative	-.1877	.99214	6445.3	20.920759	18.545977	661.368687		.40314
F17	201694P4_G	G	A.Conservative	-1.01984	.992812	5337.5	41.365959	30.528851	559.103543		.40314
F17	208825P7_G	G	A.Conservative	.691676	.997226	7129.7	10.385871	16.242334	618.756783		.40314
F17	209189P2_G	G	A.Conservative	-.172926	.992181	6277.1	77.53294	66.838877	642.628323		.40314
F17	210090P15_G	NOCALL	I.Bad Spectrum	0	0	0	0	0	0		0
F18	201322P9_G	G	A.Conservative	-4.144697	.990612	6445.3	9.510115	10.21337	590.903283		.33119
F18	201694P4_G	G	A.Conservative	-3.984621	.965859	5337.5	11.145267	9.697554	458.383931		.33119
F18	208825P7_G	G	A.Conservative	-4.077581	.83565	7129.7	4.529438	8.395775	569.310548		.33119
F18	209189P2_G	G	A.Conservative	-4.096544	.997087	6277.1	26.104958	27.168659	572.520794		.33119
F18	210090P15_G	NOCALL	I.Bad Spectrum	0	0	0	0	0	0		0
F19	201322P9_G	G	A.Conservative	2.068695	.993849	6445.3	17.500507	13.310021	642.509491		.363879
F19	201694P4_G	G	A.Conservative	.605054	.988725	5337.5	28.075848	17.178427	574.995085		.363879
F19	208825P7_G	G	A.Conservative	4.607337	.892427	7129.7	6.939881	8.952924	482.447652		.363879
F19	209189P2_G	G	A.Conservative	2.026337	.990721	6277.1	66.67915	49.06589	622.648218		.363879
F19	210090P15_G	NOCALL	D.Low Probability	.314725	.195214	5515.6	4.20227	1.310153	564.678312		.935712
F20	201322P9_G	G	A.Conservative	1.409773	.892165	6445.3	13.165611	8.962048	601.495026		.558906
F20	201694P4_G	G	A.Conservative	3.018087	.99568	5337.5	13.216488	10.484483	548.234484		.384858
F20	208825P7_G	G	A.Conservative	3.41273	.973724	7129.7	12.666606	9.759081	562.822123		.697899
F20	209189P2_G	G	A.Conservative	4.194229	.995624	6277.1	20.226931	19.440999	588.63956		.384858
F20	210090P15_G	NOCALL	I.Bad Spectrum	0	0	0	0	0	0		0
F21	201322P9_G	G	A.Conservative	.784741	.994198	6445.3	17.226385	14.400758	666.412082		.415265
F21	201694P4_G	G	A.Conservative	-.328303	.991496	5337.5	35.16284	23.586121	617.747386		.415265
F21	208825P7_G	G	A.Conservative	2.007168	.997341	7129.7	7.597031	16.847979	615.434969		.415265
F21	209189P2_G	G	A.Conservative	.782519	.991057	6277.1	70.59866	57.116153	651.990921		.415265
F21	210090P15_G	NOCALL	D.Low Probability	-.304813	.302856	5515.6	6.697832	1.938454	588.667074		.936921
F22	201322P9_G	G	A.Conservative	-.758673	.995076	6445.3	19.15063	13.476891	647.846652		.475147
F22	201694P4_G	G	A.Conservative	-3.074439	.997955	5337.5	12.670397	13.266171	565.254879		.275536
F22	208825P7_G	G	A.Conservative	-.286703	.999488	7129.7	11.642025	11.694633	636.890588		.475147
F22	209189P2_G	G	A.Conservative	-2.382057	.989983	6277.1	20.356362	25.291813	652.651501		.275536
F22	210090P15_G	NOCALL	D.Low Probability	-2.365048	.251364	5515.6	3.953037	1.620083	608.032478		.677786
F23	201322P9_G	G	A.Conservative	-1.301113	.997464	6445.3	20.625208	17.10745	669.069204		.394283
F23	201694P4_G	G	A.Conservative	-2.178261	.99451	5337.5	24.946368	16.95712	561.449378		.394283
F23	208825P7_G	G	A.Conservative	-.18922	.997529	7129.7	10.586868	16.714393	659.659614		.394283
F23	209189P2_G	G	A.Conservative	-1.281149	.990922	6277.1	30.300168	24.386359	641.825015		.394283
F23	210090P15_G	NOCALL	D.Low Probability	-2.355652	.240469	5515.6	4.375407	1.540618	580.929927		.763558
F24	201322P9_G	NOCALL	D.Low Probability	-5.205369	.726012	6445.3	6.85211	4.422249	605.941814		.666337
F24	201694P4_G	NOCALL	I.Bad Spectrum	0	0	0	0	0	0		0
F24	208825P7_G	NOCALL	I.Bad Spectrum	0	0	0	0	0	0		0
F24	209189P2_G	G	C.Aggressive	-4.862099	.806184	6277.1	7.824478	4.899034	635.507172		.666337
F24	210090P15_G	NOCALL	I.Bad Spectrum	0	0	0	0	0	0		0
G01	201322P9_G	G	A.Conservative	1.552986	.941639	6445.3	13.422697	9.468672	617.874461		.414494
G01	201694P4_G	NOCALL	D.Low Probability	-.605872	.994545	5337.5	57.944645	15.733289	534.542692		1.035326
G01	208825P7_G	G	A.Conservative	3.111446	.996802	7129.7	6.993743	10.12032	543.039347		.414494
G01	209189P2_G	G	A.Conservative	1.494277	.997752	6277.1	44.838573	30.702556	608.553859		.414494
G01	210090P15_G	NOCALL	D.Low Probability	-.609313	.17322	5515.6	4.042845	1.133045	533.112347		1.035326
G02	201322P9_G	G	A.Conservative	.076113	.995529	6445.3	16.513348	14.601176	653.139396		.360116
G02	201694P4_G	NOCALL	D.Low Probability	-1.342583	.570135	5337.5	12.165318	3.492517	599.708214		.884087
G02	208825P7_G	NOCALL	D.Low Probability	2.087341	.400415	7129.7	6.25736	2.480567	375.220792		.884087
G02	209189P2_G	G	A.Conservative	.133467	.991642	6277.1	11.97629	10.284937	689.626926		.360116
G02	210090P15_G	NOCALL	D.Low Probability	-1.337597	.267457	5515.6	5.717315	1.694505	559.612141		.884087
G03	201322P9_G	G	A.Conservative	1.626203	.998226	6445.3	17.289075	10.419347	626.611954		.683531
G03	201694P4_G	G	A.Conservative	1.555037	.994231	5337.5	22.064715	11.985687	451.651586		.535576
G03	208825P7_G	NOCALL	D.Low Probability	2.496108	.671885	7129.7	7.10921	4.08922	604.308721		.791325
G03	209189P2_G	G	A.Conservative	3.62235	.994081	6277.1	13.158302	12.919389	581.365303		.357536
G03	210090P15_G	NOCALL	I.Bad Spectrum	0	0	0	0	0	0		0
G04	201322P9_G	G	A.Conservative	1.453074	.996285	6445.3	12.183887	10.357423	673.958748		.399865
G04	201694P4_G	G	A.Conservative	.244088	.994919	5337.5	27.388686	18.381733	544.779575		.399865
G04	208825P7_G	G	A.Conservative	2.443307	.996389	7129.7	5.151848	11.258693	514.102857		.399865
G04	209189P2_G	G	A.Conservative	1.454601	.997149	6277.1	40.752339	33.453854	656.118229		.399865
G04	210090P15_G	NOCALL	I.Bad Spectrum	0	0	0	0	0	0		0
G05	201322P9_G	G	A.Conservative	.602248	.996298	6445.3	16.224407	13.584796	615.555905		.406317
G05	201694P4_G	G	A.Conservative	-.354614	.992597	5337.5	38.129453	25.835989	553.091515		.406317
G05	208825P7_G	G	A.Conservative	1.851076	.997133	7129.7	9.075839	14.016722	680.265819		.406317
G05	209189P2_G	G	A.Conservative	.610981	.992717	6277.1	71.554446	58.043453	599.854216		.406317
G05	210090P15_G	NOCALL	D.Low Probability	-1.122797	.540112	5515.6	11.226648	3.362487	545.817993		.953631
G06	201322P9_G	G	A.Conservative	-3.771182	.996674	6445.3	10.438857	11.261567	664.361871		.317061
G06	201694P4_G	G	A.Conservative	-4.33916	.996526	5337.5	32.105301	27.553519	587.059699		.317061
G06	208825P7_G	G	A.Conservative	-3.402283	.826491	7129.7	10.632711	8.288513	598.497614		.682738
G06	209189P2_G	G	A.Conservative	-3.744379	.996623	6277.1	40.161269	41.880751	652.176177		.317061
G06	210090P15_G	NOCALL	D.Low Probability	-4.670066	.183028	5515.6	3.556786	1.266779	560.978881		.771378
G07	201322P9_G	NOCALL	D.Low Probability	1.125295	.995495	6445.3	49.810513	15.078507	639.977928		1.019051
G07	201694P4_G	G	A.Conservative	-.277814	.992044	5337.5	40.476339	15.680211	558.994193		.576544
G07	208825P7_G	G	A.Conservative	2.328999	.814576	7129.7	11.881124	8.179674	532.244452		.778196
G07	209189P2_G	G	A.Conservative	1.588788	.998413	6277.1	56.560479	45.455516	581.571297		.35896
G07	210090P15_G	NOCALL	D.Low Probability	.02538	.168549	5515.6	4.479715	1.129476	565.156531		1.019051
G08	201322P9_G	G	A.Conservative	2.431861	.992316	6445.3	25.635655	16.336712	656.249753		.480533
G08	201694P4_G	G	A.Conservative	1.229441	.993466	5337.5	73.173868	37.991891	587.209937		.480533
G08	208825P7_G	G	A.Conservative	4.165014	.99559	7129.7	10.467683	11.938061	569.680172		.480533
G08	209189P2_G	G	A.Conservative	2.435307	.993206	6277.1	106.103724	65.547929	639.95069		.480533
G08	210090P15_G	NOCALL	D.Low Probability	.377457	.128246	5515.6	3.716943	.904725	591.679598		1.230026
G09	201322P9_G	G	A.Conservative	1.165927	.996505	6445.3	19.461868	15.692262	644.321181		.398134
G09	201694P4_G	G	A.Conservative	-.329589	.993471	5337.5	59.816597	39.461925	571.549823		.398134
G09	208825P7_G	G	A.Conservative	2.980692	.998826	7129.7	9.110819	12.962345	580.784437		.398134
G09	209189P2_G	G	A.Conservative	1.158535	.992934	6277.1	92.119646	72.05457	626.013612		.398134
G09	210090P15_G	NOCALL	D.Low Probability	-.742756	.124337	5515.6	2.456939	.890759	561.030382		.769656
G10	201322P9_G	G	A.Conservative	1.412666	.995759	6445.3	18.009976	15.876859	752.858361		.430083
G10	201694P4_G	G	A.Conservative	.778649	.995318	5337.5	43.977397	32.096226	623.879901		.430083
G10	208825P7_G	G	A.Conservative	2.398158	.882411	7129.7	4.801156	8.855692	675.256895		.430083
G10	209189P2_G	G	A.Conservative	1.417911	.998771	6277.1	63.329752	54.268468	739.842122		.430083
G10	210090P15_G	NOCALL	D.Low Probability	.003654	.362406	5515.6	4.616215	2.329774	609.650335		.897348
G11	201322P9_G	G	A.Conservative	.435643	.994389	6445.3	12.116947	10.030679	651.205674		.399269
G11	201694P4_G	G	A.Conservative	-.402899	.996985	5337.5	29.547316	20.042491	575.00727		.399269
G11	208825P7_G	NOCALL	D.Low Probability	1.653357	.709785	7129.7	11.833059	4.301333	500.407925		.936628
G11	209189P2_G	G	A.Conservative	.455483	.997132	6277.1	46.170697	37.087011	630.844106		.399269
G11	210090P15_G	NOCALL	I.Bad Spectrum	0	0	0	0	0	0		0
G12	201322P9_G	G	A.Conservative	-3.619421	.939864	6445.3	12.502287	9.467299	718.503083		.362046
G12	201694P4_G	G	A.Conservative	-4.125329	.996483	5337.5	42.128893	25.65063	569.926954		.362046
G12	208825P7_G	NOCALL	D.Low Probability	-2.616831	.563039	7129.7	7.976046	3.424713	523.159706		.834767
G12	209189P2_G	G	A.Conservative	-3.614414	.996755	6277.1	57.46207	42.094869	705.678094		.362046
G12	210090P15_G	NOCALL	D.Low Probability	-3.918409	.199658	5515.6	4.064157	1.301367	593.416959		.834767
G13	201322P9_G	G	A.Conservative	1.009805	.93178	6445.3	16.295069	9.343792	625.151643		.55715
G13	201694P4_G	G	A.Conservative	.619581	.99056	5337.5	32.545996	20.4403	568.388229		.414566
G13	208825P7_G	NOCALL	D.Low Probability	4.534335	.546934	7129.7	8.291989	3.336755	492.01455		.924338
G13	209189P2_G	G	A.Conservative	1.772922	.998956	6277.1	38.680176	28.373449	607.959326		.414566
G13	210090P15_G	NOCALL	D.Low Probability	.765986	.168741	5515.6	3.726737	1.150721	548.996775		.924338
G14	201322P9_G	G	A.Conservative	.472496	.936899	6445.3	16.869694	9.40189	620.644324		.523155
G14	201694P4_G	G	A.Conservative	1.613688	.998237	5337.5	14.670225	11.875375	569.21015		.361049
G14	208825P7_G	NOCALL	I.Bad Spectrum	0	0	0	0	0	0		0
G14	209189P2_G	G	A.Conservative	2.321478	.990514	6277.1	24.906578	24.466959	699.294917		.361049
G14	210090P15_G	NOCALL	I.Bad Spectrum	0	0	0	0	0	0		0
G15	201322P9_G	G	A.Conservative	.937089	.991536	6445.3	11.687467	10.494053	671.125746		.398095
G15	201694P4_G	G	A.Conservative	-.06358	.995443	5337.5	29.413387	21.114174	589.108324		.398095
G15	208825P7_G	G	A.Conservative	2.359712	.928632	7129.7	5.201206	9.297682	518.92743		.398095
G15	209189P2_G	G	A.Conservative	.941458	.995867	6277.1	55.806987	48.476356	655.400349		.398095
G15	210090P15_G	NOCALL	I.Bad Spectrum	0	0	0	0	0	0		0
G16	201322P9_G	G	A.Conservative	1.986018	.996792	6445.3	13.507794	12.025635	655.354879		.39635
G16	201694P4_G	G	A.Conservative	.93627	.995307	5337.5	42.094014	29.618893	560.23294		.39635
G16	208825P7_G	G	A.Conservative	3.12219	.996566	7129.7	7.929088	10.916743	568.875257		.39635
G16	209189P2_G	G	A.Conservative	2.021635	.993532	6277.1	57.530826	49.473389	641.209614		.39635
G16	210090P15_G	NOCALL	I.Bad Spectrum	0	0	0	0	0	0		0
G17	201322P9_G	G	A.Conservative	-.450251	.997852	6445.3	12.455808	10.930708	656.751176		.386456
G17	201694P4_G	NOCALL	D.Low Probability	-1.8672	.992697	5337.5	56.223864	15.176702	574.114663		.950213
G17	208825P7_G	G	A.Conservative	-.330816	.996503	7129.7	6.206075	10.052981	599.364117		.386456
G17	209189P2_G	G	A.Conservative	-.425491	.991928	6277.1	51.387033	43.650241	639.658408		.386456
G17	210090P15_G	NOCALL	I.Bad Spectrum	0	0	0	0	0	0		0
G18	201322P9_G	G	A.Conservative	-5.050465	.99872	6445.3	16.238948	13.037158	659.750099		.474106
G18	201694P4_G	G	A.Conservative	-5.198757	.993554	5337.5	14.868309	15.16334	570.045797		.336729
G18	208825P7_G	G	A.Conservative	-5.10138	.998935	7129.7	8.1147	11.747543	669.287008		.474106
G18	209189P2_G	G	A.Conservative	-4.967675	.992932	6277.1	32.442978	40.584723	652.52908		.336729
G18	210090P15_G	NOCALL	I.Bad Spectrum	0	0	0	0	0	0		0
G19	201322P9_G	G	A.Conservative	1.668148	.998935	6445.3	11.787141	10.906154	674.809078		.388484
G19	201694P4_G	G	A.Conservative	.32402	.99472	5337.5	27.421784	20.817719	634.290334		.388484
G19	208825P7_G	G	A.Conservative	2.321036	.997674	7129.7	4.802837	11.299314	537.604394		.388484
G19	209189P2_G	G	A.Conservative	1.622427	.994059	6277.1	51.258363	46.040235	656.192226		.388484
G19	210090P15_G	NOCALL	I.Bad Spectrum	0	0	0	0	0	0		0
G20	201322P9_G	G	A.Conservative	1.02947	.991606	6445.3	28.3935	21.672624	742.76473		.383745
G20	201694P4_G	G	A.Conservative	-.117047	.992644	5337.5	49.659391	30.542135	644.524154		.383745
G20	208825P7_G	G	A.Conservative	2.201675	.998446	7129.7	10.961253	20.770062	727.248317		.383745
G20	209189P2_G	G	A.Conservative	1.042732	.992971	6277.1	89.809498	66.348026	733.804155		.383745
G20	210090P15_G	NOCALL	D.Low Probability	-.869527	.075001	5515.6	1.842856	.583964	596.4878		.732245
G21	201322P9_G	G	A.Conservative	.908561	.860958	6445.3	11.749513	8.658194	631.78001		.480907
G21	201694P4_G	NOCALL	D.Low Probability	-.33568	.994054	5337.5	63.729639	21.452602	610.573526		.877013
G21	208825P7_G	G	A.Conservative	1.989734	.9969	7129.7	7.057047	12.696916	616.090321		.480907
G21	209189P2_G	G	A.Conservative	1.160367	.996416	6277.1	9.86993	14.429513	562.69155		.307955
G21	210090P15_G	NOCALL	I.Bad Spectrum	0	0	0	0	0	0		0
G22	201322P9_G	G	A.Conservative	-.572212	.994167	6445.3	17.555472	14.940521	664.854891		.351267
G22	201694P4_G	G	A.Conservative	-1.59291	.993868	5337.5	50.639698	35.271383	591.531038		.351267
G22	208825P7_G	G	A.Conservative	.802838	.998364	7129.7	6.974997	10.911158	598.039055		.351267
G22	209189P2_G	G	A.Conservative	-.572296	.992016	6277.1	73.406837	60.595298	642.726989		.351267
G22	210090P15_G	NOCALL	D.Low Probability	-1.982527	.225	5515.6	4.728287	1.481948	602.74465		.980133
G23	201322P9_G	G	A.Conservative	-.109463	.994516	6445.3	9.398378	10.72856	619.533379		.316349
G23	201694P4_G	NOCALL	D.Low Probability	-2.410586	.991938	5337.5	32.446971	13.558524	567.919123		.783219
G23	208825P7_G	G	A.Conservative	-2.020115	.998679	7129.7	6.197552	10.647233	470.948207		.491411
G23	209189P2_G	G	A.Conservative	-.017125	.928038	6277.1	8.44541	9.332122	657.592508		.316349
G23	210090P15_G	NOCALL	I.Bad Spectrum	0	0	0	0	0	0		0
G24	201322P9_G	G	A.Conservative	-5.023768	.877006	6445.3	9.883701	8.82807	660.058519		.349599
G24	201694P4_G	NOCALL	D.Low Probability	-4.664958	.455858	5337.5	7.122818	2.801675	528.24502		.804535
G24	208825P7_G	NOCALL	I.Bad Spectrum	0	0	0	0	0	0		0
G24	209189P2_G	G	A.Conservative	-4.341599	.882154	6277.1	15.656275	8.842371	650.979451		.550632
G24	210090P15_G	NOCALL	I.Bad Spectrum	0	0	0	0	0	0		0
H01	201322P9_G	G	A.Conservative	-.733469	.993825	6445.3	12.583028	11.322028	649.095945		.356831
H01	201694P4_G	G	A.Conservative	-1.925658	.993365	5337.5	29.747692	21.802003	612.028198		.356831
H01	208825P7_G	G	A.Conservative	.634706	.892357	7129.7	3.288431	8.96763	531.032777		.356831
H01	209189P2_G	G	A.Conservative	-.71589	.994962	6277.1	53.295477	46.491874	628.295584		.356831
H01	210090P15_G	NOCALL	D.Low Probability	-1.495247	.128208	5515.6	2.245382	.886902	558.498363		.685187
H02	201322P9_G	G	A.Conservative	.196205	.996823	6445.3	12.764035	11.196162	652.980852		.406235
H02	201694P4_G	NOCALL	D.Low Probability	-1.149105	.677447	5337.5	13.135945	4.168085	584.225518		.839905
H02	208825P7_G	G	A.Conservative	.755927	.998704	7129.7	9.653037	10.501796	582.907642		.671979
H02	209189P2_G	NOCALL	D.Low Probability	-.168171	.995947	6277.1	47.888587	18.204631	657.747699		.839905
H02	210090P15_G	NOCALL	D.Low Probability	-1.139729	.363811	5515.6	6.881908	2.260519	591.053089		.839905
H03	201322P9_G	G	A.Conservative	-.628686	.843066	6445.3	13.787186	8.470955	621.236745		.520153
H03	201694P4_G	G	A.Conservative	-.498371	.99529	5337.5	11.241363	10.607239	520.978211		.344958
H03	208825P7_G	G	A.Conservative	.240932	.807909	7129.7	11.312112	8.118572	541.848505		.728811
H03	209189P2_G	G	A.Conservative	.489185	.989903	6277.1	23.174049	26.760076	622.440451		.344958
H03	210090P15_G	NOCALL	D.Low Probability	-1.750874	.185111	5515.6	3.467733	1.255886	554.779831		.823374
H04	201322P9_G	G	A.Conservative	.426024	.853878	6445.3	10.379841	8.621751	631.975906		.385076
H04	201694P4_G	G	A.Conservative	-.194156	.997871	5337.5	34.867379	23.792711	555.011787		.385076
H04	208825P7_G	NOCALL	D.Low Probability	-.35632	.559508	7129.7	8.805923	3.407606	426.519451		.889258
H04	209189P2_G	G	A.Conservative	.45591	.991686	6277.1	49.019541	39.518996	617.532673		.385076
H04	210090P15_G	NOCALL	D.Low Probability	-1.239028	.245215	5515.6	2.87712	1.590253	522.113874		.550284
H05	201322P9_G	G	A.Conservative	-.851537	.992236	6445.3	18.591366	14.077294	661.408966		.4321
H05	201694P4_G	G	A.Conservative	-1.539832	.994622	5337.5	66.060146	40.63098	584.715512		.4321
H05	208825P7_G	G	A.Conservative	-.808172	.800502	7129.7	4.879287	8.037726	664.66312		.4321
H05	209189P2_G	G	A.Conservative	-.846198	.995798	6277.1	92.459554	67.853172	644.659132		.4321
H05	210090P15_G	NOCALL	D.Low Probability	-2.244772	.14068	5515.6	2.809018	.963217	603.368755		.796357
H06	201322P9_G	G	A.Conservative	-4.4357	.996373	6445.3	23.051752	16.030309	611.023116		.499198
H06	201694P4_G	G	A.Conservative	-1.943343	.999221	5337.5	17.746578	14.249824	545.993655		.343491
H06	208825P7_G	G	A.Conservative	-4.161076	.99893	7129.7	13.885978	14.649048	553.406276		.499198
H06	209189P2_G	G	A.Conservative	-1.765051	.994851	6277.1	22.81012	21.931398	585.790672		.343491
H06	210090P15_G	NOCALL	I.Bad Spectrum	0	0	0	0	0	0		0
H07	201322P9_G	NOCALL	D.Low Probability	-.583975	.993552	6445.3	47.625524	14.329966	658.226988		1.05938
H07	201694P4_G	G	A.Conservative	-2.298349	.993584	5337.5	36.401594	23.682097	619.909492		.42774
H07	208825P7_G	G	A.Conservative	-.780753	.850322	7129.7	4.402295	8.553211	540.677688		.42774
H07	209189P2_G	G	A.Conservative	-.99808	.994732	6277.1	72.444685	55.966582	660.365386		.42774
H07	210090P15_G	NOCALL	D.Low Probability	-1.606277	.160953	5515.6	4.291868	1.09689	557.032417		1.05938
H08	201322P9_G	G	A.Conservative	-.53691	.977392	6445.3	14.787692	9.808491	583.170735		.55613
H08	201694P4_G	G	A.Conservative	-1.475591	.9929	5337.5	42.04188	22.50542	537.996279		.55613
H08	208825P7_G	G	A.Conservative	1.639033	.998135	7129.7	17.922485	10.32083	645.40025		.734745
H08	209189P2_G	G	A.Conservative	1.993888	.998048	6277.1	14.556025	17.170267	542.854406		.351931
H08	210090P15_G	NOCALL	D.Low Probability	-.40789	.158553	5515.6	3.927412	1.063225	557.476532		1.032659
H09	201322P9_G	G	A.Conservative	-.068789	.993423	6445.3	18.177713	11.68936	668.213523		.526543
H09	201694P4_G	G	A.Conservative	-1.095819	.99387	5337.5	45.057753	23.855659	543.750377		.526543
H09	208825P7_G	G	A.Conservative	1.116076	.870782	7129.7	9.46417	8.752899	530.444102		.777256
H09	209189P2_G	G	A.Conservative	1.478329	.994037	6277.1	11.656539	13.745266	621.872151		.317471
H09	210090P15_G	NOCALL	I.Bad Spectrum	0	0	0	0	0	0		0
H10	201322P9_G	G	A.Conservative	-1.359393	.961222	6445.3	11.243725	9.629164	661.992189		.462844
H10	201694P4_G	G	A.Conservative	-1.814221	.994289	5337.5	24.232764	16.74296	507.071663		.462844
H10	208825P7_G	G	A.Conservative	.494268	.919759	7129.7	13.180752	9.244694	491.514327		.908187
H10	209189P2_G	G	A.Conservative	1.023823	.994848	6277.1	8.456343	14.165732	589.495172		.315809
H10	210090P15_G	NOCALL	D.Low Probability	-1.331068	.192425	5515.6	3.826518	1.261488	556.289106		.908187
H11	201322P9_G	G	A.Conservative	-.475457	.987266	6445.3	19.287137	14.778653	671.298906		.446054
H11	201694P4_G	G	A.Conservative	-.911621	.994109	5337.5	53.935414	34.123911	568.126766		.446054
H11	208825P7_G	G	A.Conservative	-.221986	.840564	7129.7	5.717006	8.451279	487.306549		.446054
H11	209189P2_G	G	A.Conservative	-.445822	.991121	6277.1	88.036047	65.528577	651.468479		.446054
H11	210090P15_G	NOCALL	D.Low Probability	-1.889996	.138493	5515.6	3.609158	.961543	570.427634		.994282
H12	201322P9_G	G	A.Conservative	-3.206591	.916246	6445.3	9.211704	9.246123	592.576362		.350444
H12	201694P4_G	G	A.Conservative	-3.729045	.99519	5337.5	25.633404	20.740365	540.351387		.350444
H12	208825P7_G	G	A.Conservative	-4.023929	.971954	7129.7	9.897532	9.731046	664.105416		.609426
H12	209189P2_G	G	A.Conservative	-3.220641	.994462	6277.1	41.10928	39.952246	574.326839		.350444
H12	210090P15_G	NOCALL	D.Low Probability	-3.69409	.600619	5515.6	9.835408	3.727046	545.140136		.814841
H13	201322P9_G	G	A.Conservative	.402641	.859648	6445.3	12.120149	8.642832	686.807662		.482841
H13	201694P4_G	G	A.Conservative	2.478863	.993747	5337.5	10.972602	10.219604	496.508647		.330116
H13	208825P7_G	NOCALL	D.Low Probability	-1.296494	.547914	7129.7	5.870831	3.340507	497.193045		.65417
H13	209189P2_G	G	A.Conservative	2.539988	.996379	6277.1	12.732129	14.686816	556.391568		.330116
H13	210090P15_G	NOCALL	I.Bad Spectrum	0	0	0	0	0	0		0
H14	201322P9_G	NOCALL	D.Low Probability	-.064491	.995138	6445.3	32.069576	13.261841	580.80733		.932047
H14	201694P4_G	G	A.Conservative	.990879	.989715	5337.5	14.018374	12.238709	552.059349		.353163
H14	208825P7_G	G	A.Conservative	1.505929	.803442	7129.7	5.742485	8.079594	588.112529		.663059
H14	209189P2_G	G	A.Conservative	1.836451	.995377	6277.1	21.285295	21.897526	560.70813		.353163
H14	210090P15_G	NOCALL	I.Bad Spectrum	0	0	0	0	0	0		0
H15	201322P9_G	G	A.Conservative	.384671	.928966	6445.3	16.681602	9.351229	624.606812		.595668
H15	201694P4_G	G	A.Conservative	-.000473	.996867	5337.5	39.92146	25.846453	543.283723		.41761
H15	208825P7_G	G	A.Conservative	1.573312	.998797	7129.7	8.372551	12.539781	695.634631		.749968
H15	209189P2_G	G	A.Conservative	.757967	.99051	6277.1	48.363908	37.408229	598.756331		.41761
H15	210090P15_G	NOCALL	D.Low Probability	-.076394	.118919	5515.6	3.164298	.858344	560.569743		.979146
H16	201322P9_G	G	A.Conservative	-1.537014	.995782	6445.3	20.157097	10.957241	628.490265		.578312
H16	201694P4_G	G	A.Conservative	-1.203129	.994937	5337.5	15.768326	11.683004	604.476313		.377471
H16	208825P7_G	G	A.Conservative	-.206807	.996199	7129.7	4.935099	11.6953	541.028756		.377471
H16	209189P2_G	G	A.Conservative	-.517519	.991008	6277.1	34.302486	31.321301	605.551515		.377471
H16	210090P15_G	NOCALL	I.Bad Spectrum	0	0	0	0	0	0		0
H17	201322P9_G	G	A.Conservative	-1.836844	.916858	6445.3	9.348101	9.220486	636.430709		.341043
H17	201694P4_G	G	A.Conservative	-2.257966	.994723	5337.5	28.660634	23.365646	553.218955		.341043
H17	208825P7_G	G	A.Conservative	-1.286255	.997367	7129.7	5.087356	12.295156	597.891391		.341043
H17	209189P2_G	G	A.Conservative	-1.81732	.994084	6277.1	42.204978	40.442563	618.161305		.341043
H17	210090P15_G	NOCALL	D.Low Probability	-2.723458	.190007	5515.6	3.926561	1.26745	554.526275		.893079
H18	201322P9_G	G	A.Conservative	-3.880804	.994423	6445.3	11.805717	10.998167	614.853271		.35809
H18	201694P4_G	G	A.Conservative	-4.215537	.996132	5337.5	27.768218	21.181743	551.031331		.35809
H18	208825P7_G	G	A.Conservative	-4.371711	.996876	7129.7	7.182199	12.904624	637.211588		.35809
H18	209189P2_G	G	A.Conservative	-3.851512	.99608	6277.1	51.954474	46.96131	599.539934		.35809
H18	210090P15_G	NOCALL	D.Low Probability	-4.831422	.15008	5515.6	2.353448	1.06693	530.891812		.646006
H19	201322P9_G	G	A.Conservative	.285396	.936019	6445.3	10.832053	9.413885	646.855891		.363932
H19	201694P4_G	G	A.Conservative	-.454541	.993512	5337.5	38.897489	27.605938	637.210232		.363932
H19	208825P7_G	G	A.Conservative	-.134602	.921234	7129.7	5.348418	9.260356	534.414167		.363932
H19	209189P2_G	G	A.Conservative	.274547	.987596	6277.1	44.048614	37.12448	644.72053		.363932
H19	210090P15_G	NOCALL	D.Low Probability	1.133465	.208152	5515.6	3.648431	1.367744	573.182434		.696063
H20	201322P9_G	G	A.Conservative	1.787638	.960066	6445.3	10.770698	9.656642	654.475948		.383454
H20	201694P4_G	G	A.Conservative	1.245701	.991669	5337.5	19.947964	14.184411	569.661181		.383454
H20	208825P7_G	G	A.Conservative	3.098128	.998832	7129.7	4.960956	12.161439	589.599547		.383454
H20	209189P2_G	G	A.Conservative	1.779857	.99781	6277.1	28.876997	25.016529	643.487687		.383454
H20	210090P15_G	NOCALL	I.Bad Spectrum	0	0	0	0	0	0		0
H21	201322P9_G	G	A.Conservative	-.541719	.997178	6445.3	21.042566	17.528434	723.254733		.406695
H21	201694P4_G	G	A.Conservative	-1.765048	.992872	5337.5	41.384475	28.417082	615.55313		.406695
H21	208825P7_G	G	A.Conservative	.886309	.998121	7129.7	9.077881	13.335798	582.242071		.406695
H21	209189P2_G	G	A.Conservative	-.521554	.995887	6277.1	86.139852	69.687421	701.58406		.406695
H21	210090P15_G	NOCALL	D.Low Probability	-2.038487	.221399	5515.6	4.929642	1.442364	620.979629		.998037
H22	201322P9_G	G	A.Conservative	.473511	.99763	6445.3	17.578376	15.56604	701.662899		.394616
H22	201694P4_G	G	A.Conservative	-.373562	.993955	5337.5	40.371769	28.20311	564.253756		.394616
H22	208825P7_G	G	A.Conservative	1.141229	.998965	7129.7	8.629292	12.820087	745.53575		.394616
H22	209189P2_G	G	A.Conservative	.486482	.993916	6277.1	54.974236	47.008302	681.138104		.394616
H22	210090P15_G	NOCALL	D.Low Probability	-1.597819	.993428	5515.6	28.077667	8.619717	582.688476		.977543
H23	201322P9_G	G	A.Conservative	-.815656	.996549	6445.3	17.254593	13.045269	637.176306		.428638
H23	201694P4_G	G	A.Conservative	-1.470068	.994994	5337.5	28.10617	16.801182	581.91445		.428638
H23	208825P7_G	G	A.Conservative	.102533	.997766	7129.7	8.866982	14.141981	560.293945		.428638
H23	209189P2_G	G	A.Conservative	-.669661	.997817	6277.1	26.764802	19.540878	661.331578		.428638
H23	210090P15_G	NOCALL	D.Low Probability	-1.336386	.135555	5515.6	3.241	.957235	540.461475		.819631
H24	201322P9_G	G	A.Conservative	-6.31198	.89075	6445.3	12.667895	8.947328	658.505361		.638568
H24	201694P4_G	NOCALL	I.Bad Spectrum	0	0	0	0	0	0		0
H24	208825P7_G	NOCALL	I.Bad Spectrum	0	0	0	0	0	0		0
H24	209189P2_G	G	A.Conservative	-5.991247	.828219	6277.1	10.223897	8.333667	633.985791		.550987
H24	210090P15_G	NOCALL	I.Bad Spectrum	0	0	0	0	0	0		0
I01	201322P9_G	NOCALL	D.Low Probability	.202142	.729896	6445.3	10.974593	4.446162	666.82969		.938141
I01	201694P4_G	G	A.Conservative	-1.106134	.993979	5337.5	15.875845	10.165313	561.369865		.443166
I01	208825P7_G	NOCALL	I.Bad Spectrum	0	0	0	0	0	0		0
I01	209189P2_G	G	A.Conservative	.155395	.991653	6277.1	20.88945	16.649976	664.053838		.443166
I01	210090P15_G	NOCALL	I.Bad Spectrum	0	0	0	0	0	0		0
I02	201322P9_G	G	A.Conservative	-.396715	.996511	6445.3	15.021436	11.985115	691.089611		.563519
I02	201694P4_G	NOCALL	D.Low Probability	-1.462228	.595272	5337.5	9.80682	3.670374	596.847541		.90951
I02	208825P7_G	G	A.Conservative	1.495383	.889817	7129.7	8.622269	8.932261	669.669348		.687108
I02	209189P2_G	G	A.Conservative	-.491041	.996453	6277.1	14.713967	11.398627	673.195454		.563519
I02	210090P15_G	NOCALL	I.Bad Spectrum	0	0	0	0	0	0		0
I03	201322P9_G	G	A.Conservative	-1.176264	.996587	6445.3	20.777563	10.730264	703.732378		.706269
I03	201694P4_G	G	A.Conservative	-2.549605	.993663	5337.5	21.190171	23.183448	606.307804		.30058
I03	208825P7_G	G	B.Moderate	-1.286007	.848354	7129.7	6.799001	6.817812	537.480246		.781898
I03	209189P2_G	G	A.Conservative	-1.080333	.988082	6277.1	28.750859	37.057595	685.34802		.30058
I03	210090P15_G	NOCALL	I.Bad Spectrum	0	0	0	0	0	0		0
I04	201322P9_G	G	A.Conservative	-.571216	.99698	6445.3	15.828133	11.339686	616.414296		.48603
I04	201694P4_G	G	A.Conservative	-1.011879	.993082	5337.5	32.170778	22.365768	584.529828		.385776
I04	208825P7_G	NOCALL	D.Low Probability	3.141161	.549005	7129.7	7.829275	3.345163	426.362925		.901333
I04	209189P2_G	G	A.Conservative	.252905	.997199	6277.1	43.711574	36.076995	630.675239		.385776
I04	210090P15_G	NOCALL	D.Low Probability	-1.082159	.255083	5515.6	5.179142	1.631921	576.209753		.901333
I05	201322P9_G	G	A.Conservative	.23071	.99786	6445.3	64.128962	20.45185	675.72442		.970254
I05	201694P4_G	G	A.Conservative	-.726967	.992446	5337.5	57.792206	41.646454	580.279856		.358127
I05	208825P7_G	G	A.Conservative	2.109394	.997183	7129.7	12.741668	11.758849	584.80393		.825033
I05	209189P2_G	G	A.Conservative	.513191	.994675	6277.1	68.045781	57.686831	659.328576		.358127
I05	210090P15_G	NOCALL	D.Low Probability	-.696835	.245556	5515.6	6.006206	1.614672	568.736173		.970254
I06	201322P9_G	G	A.Conservative	-2.088273	.991454	6445.3	17.112512	14.694212	703.873451		.362918
I06	201694P4_G	G	A.Conservative	-3.034925	.996961	5337.5	53.246765	37.421021	577.240717		.362918
I06	208825P7_G	G	A.Conservative	-2.873711	.998116	7129.7	6.847063	15.877914	692.956513		.362918
I06	209189P2_G	G	A.Conservative	-2.085785	.993325	6277.1	72.227188	60.162793	686.623978		.362918
I06	210090P15_G	NOCALL	D.Low Probability	-3.136075	.992457	5515.6	28.613147	8.61377	584.750882		.892024
I07	201322P9_G	G	A.Conservative	1.643935	.991004	6445.3	22.166041	16.359612	669.411685		.461925
I07	201694P4_G	G	A.Conservative	.804356	.995876	5337.5	84.993645	51.614607	594.366001		.461925
I07	208825P7_G	G	A.Conservative	3.82855	.995502	7129.7	8.320462	12.198553	561.817416		.461925
I07	209189P2_G	G	A.Conservative	1.647957	.992073	6277.1	93.304443	66.86263	652.320514		.461925
I07	210090P15_G	NOCALL	D.Low Probability	.260952	.182489	5515.6	5.31326	1.248817	590.785588		1.174397
I08	201322P9_G	G	A.Conservative	1.652423	.992941	6445.3	19.944932	15.488317	667.481894		.438363
I08	201694P4_G	G	A.Conservative	.412345	.99372	5337.5	70.593865	45.307824	589.956228		.438363
I08	208825P7_G	G	A.Conservative	3.809097	.996232	7129.7	7.946687	11.962587	520.874113		.438363
I08	209189P2_G	G	A.Conservative	1.650926	.993553	6277.1	99.593921	75.13771	651.509489		.438363
I08	210090P15_G	NOCALL	D.Low Probability	-.082107	.987008	5515.6	24.294155	7.313297	592.69895		1.098134
I09	201322P9_G	G	A.Conservative	1.680282	.995244	6445.3	15.639663	14.121496	678.648513		.394063
I09	201694P4_G	G	A.Conservative	.721781	.99677	5337.5	48.827355	35.188783	640.553945		.394063
I09	208825P7_G	G	A.Conservative	3.477925	.999695	7129.7	5.464413	12.852123	526.290488		.394063
I09	209189P2_G	G	A.Conservative	1.689454	.995627	6277.1	55.40681	48.386334	658.856219		.394063
I09	210090P15_G	NOCALL	D.Low Probability	.634522	.489153	5515.6	13.054114	3.057648	597.473384		1.206213
I10	201322P9_G	G	A.Conservative	.597442	.907933	6445.3	12.236736	9.162356	706.070063		.408035
I10	201694P4_G	G	A.Conservative	-.668736	.991269	5337.5	23.447561	14.407374	554.003201		.408035
I10	208825P7_G	G	A.Conservative	2.16421	.997583	7129.7	4.841575	11.160715	469.555601		.408035
I10	209189P2_G	G	A.Conservative	.621599	.993479	6277.1	63.059096	45.816111	686.231111		.408035
I10	210090P15_G	NOCALL	I.Bad Spectrum	0	0	0	0	0	0		0
I11	201322P9_G	G	A.Conservative	-3.018419	.993108	6445.3	13.187177	13.370256	708.47333		.402394
I11	201694P4_G	G	A.Conservative	-3.48474	.998458	5337.5	19.89653	26.058164	582.110237		.272043
I11	208825P7_G	G	A.Conservative	-2.863709	.998524	7129.7	4.260037	10.638361	612.926067		.402394
I11	209189P2_G	G	A.Conservative	-2.879013	.995232	6277.1	24.763467	37.8491	698.287347		.272043
I11	210090P15_G	NOCALL	I.Bad Spectrum	0	0	0	0	0	0		0
I12	201322P9_G	G	B.Moderate	-3.51749	.826806	6445.3	11.954386	6.648786	615.728913		.80718
I12	201694P4_G	G	A.Conservative	-3.23126	.829283	5337.5	16.849832	8.348251	492.897616		.713987
I12	208825P7_G	NOCALL	I.Bad Spectrum	0	0	0	0	0	0		0
I12	209189P2_G	G	A.Conservative	-3.459354	.998422	6277.1	11.541558	15.008568	639.581513		.329952
I12	210090P15_G	NOCALL	I.Bad Spectrum	0	0	0	0	0	0		0
I13	201322P9_G	G	A.Conservative	1.579582	.947185	6445.3	15.411326	9.525055	633.992963		.498402
I13	201694P4_G	G	A.Conservative	.45693	.993593	5337.5	47.433988	23.821434	560.404126		.498402
I13	208825P7_G	NOCALL	D.Low Probability	2.892385	.652583	7129.7	11.061284	3.956522	493.137385		1.146022
I13	209189P2_G	G	A.Conservative	1.592133	.992104	6277.1	68.431907	40.985875	618.495398		.498402
I13	210090P15_G	NOCALL	D.Low Probability	-.283973	.228912	5515.6	5.495775	1.505068	578.429526		1.146022
I14	201322P9_G	G	A.Conservative	1.700977	.997415	6445.3	13.491398	11.279339	638.906913		.402821
I14	201694P4_G	G	A.Conservative	-.823962	.990632	5337.5	36.553035	17.655891	570.124548		.572563
I14	208825P7_G	NOCALL	D.Low Probability	2.03839	.547937	7129.7	7.423565	3.340538	507.301315		.820411
I14	209189P2_G	G	A.Conservative	1.672801	.995103	6277.1	40.968924	33.297158	626.933457		.402821
I14	210090P15_G	NOCALL	D.Low Probability	-1.065581	.150663	5515.6	2.993881	1.009816	561.190882		.820411
I15	201322P9_G	G	A.Conservative	.254643	.997601	6445.3	12.191253	10.393653	676.916247		.357333
I15	201694P4_G	G	A.Conservative	-.973467	.993681	5337.5	29.448265	20.355144	582.358983		.357333
I15	208825P7_G	G	A.Conservative	1.847604	.833468	7129.7	3.447081	8.369416	524.005569		.357333
I15	209189P2_G	G	A.Conservative	.264027	.996106	6277.1	58.312488	48.161451	655.393233		.357333
I15	210090P15_G	NOCALL	D.Low Probability	-1.256155	.141173	5515.6	3.024224	.961349	570.440053		.947154
I16	201322P9_G	G	A.Conservative	1.140931	.996773	6445.3	14.928768	12.890296	693.213034		.405818
I16	201694P4_G	G	A.Conservative	-.395136	.99688	5337.5	50.586723	35.028784	575.621279		.405818
I16	208825P7_G	G	A.Conservative	2.266327	.998054	7129.7	7.571247	11.635126	561.838095		.405818
I16	209189P2_G	G	A.Conservative	1.145012	.995717	6277.1	72.445235	60.535989	673.764494		.405818
I16	210090P15_G	NOCALL	I.Bad Spectrum	0	0	0	0	0	0		0
I17	201322P9_G	G	A.Conservative	-1.174113	.990943	6445.3	22.608402	21.132733	703.1731		.39321
I17	201694P4_G	G	A.Conservative	-2.303006	.994781	5337.5	57.909956	44.295574	626.202224		.39321
I17	208825P7_G	G	A.Conservative	-.463755	.999405	7129.7	10.403739	19.668474	694.299451		.39321
I17	209189P2_G	G	A.Conservative	-1.173544	.995154	6277.1	100.33807	91.004023	684.273228		.39321
I17	210090P15_G	NOCALL	I.Bad Spectrum	0	0	0	0	0	0		0
I18	201322P9_G	G	A.Conservative	-3.516348	.994998	6445.3	12.303122	11.582715	595.144337		.369971
I18	201694P4_G	G	A.Conservative	-4.088588	.992453	5337.5	25.045624	19.314001	506.776926		.369971
I18	208825P7_G	G	A.Conservative	-4.049265	.997524	7129.7	5.623682	11.486368	597.033645		.369971
I18	209189P2_G	G	A.Conservative	-3.488625	.995471	6277.1	37.290434	34.068769	573.577692		.369971
I18	210090P15_G	NOCALL	I.Bad Spectrum	0	0	0	0	0	0		0
I19	201322P9_G	G	A.Conservative	1.602537	.996041	6445.3	14.774065	10.815858	639.527924		.489146
I19	201694P4_G	G	A.Conservative	.438597	.995029	5337.5	39.098418	22.843062	551.78486		.489146
I19	208825P7_G	G	A.Conservative	2.567776	.998737	7129.7	7.444966	11.346081	667.43977		.489146
I19	209189P2_G	G	A.Conservative	1.587924	.991249	6277.1	63.932391	45.267971	623.036884		.489146
I19	210090P15_G	NOCALL	D.Low Probability	-.157657	.170073	5515.6	3.623781	1.161342	556.972287		1.018047
I20	201322P9_G	G	A.Conservative	1.777369	.992766	6445.3	15.452046	13.408568	674.228983		.43566
I20	201694P4_G	G	A.Conservative	.68992	.994602	5337.5	32.671578	23.424704	576.673551		.43566
I20	208825P7_G	G	A.Conservative	2.753845	.996274	7129.7	8.70614	11.72661	571.41248		.43566
I20	209189P2_G	G	A.Conservative	1.760011	.994021	6277.1	59.613021	50.269834	653.126498		.43566
I20	210090P15_G	NOCALL	I.Bad Spectrum	0	0	0	0	0	0		0
I21	201322P9_G	G	A.Conservative	-.708207	.893233	6445.3	7.608807	8.976196	705.264067		.317962
I21	201694P4_G	G	A.Conservative	-2.112669	.994957	5337.5	21.532987	20.73387	589.902903		.317962
I21	208825P7_G	G	A.Conservative	-.476127	.999341	7129.7	5.985988	11.680834	674.275239		.455338
I21	209189P2_G	G	A.Conservative	-.692255	.992591	6277.1	32.760665	37.497197	686.623576		.317962
I21	210090P15_G	NOCALL	I.Bad Spectrum	0	0	0	0	0	0		0
I22	201322P9_G	G	A.Conservative	.591755	.9947	6445.3	22.354318	26.975514	632.410763		.461012
I22	201694P4_G	G	A.Conservative	-.433489	.994858	5337.5	46.513411	46.750063	630.042883		.461012
I22	208825P7_G	G	A.Conservative	1.706879	.996337	7129.7	9.715473	13.485952	647.665583		.461012
I22	209189P2_G	G	A.Conservative	.627688	.992267	6277.1	85.592631	100.652429	619.158976		.461012
I22	210090P15_G	NOCALL	D.Low Probability	-1.240052	.09716	5515.6	2.789585	.708601	593.195008		1.011096
I23	201322P9_G	G	A.Conservative	-.776064	.99651	6445.3	19.363394	14.054778	650.746031		.413791
I23	201694P4_G	G	A.Conservative	-1.447392	.993733	5337.5	22.4833	13.042533	559.327689		.413791
I23	208825P7_G	G	A.Conservative	-.318445	.995124	7129.7	8.902574	17.738698	586.840654		.413791
I23	209189P2_G	G	A.Conservative	-.653554	.994302	6277.1	23.997469	16.840821	656.741385		.413791
I23	210090P15_G	NOCALL	I.Bad Spectrum	0	0	0	0	0	0		0
I24	201322P9_G	NOCALL	I.Bad Spectrum	0	0	0	0	0	0		0
I24	201694P4_G	NOCALL	I.Bad Spectrum	0	0	0	0	0	0		0
I24	208825P7_G	NOCALL	I.Bad Spectrum	0	0	0	0	0	0		0
I24	209189P2_G	NOCALL	I.Bad Spectrum	0	0	0	0	0	0		0
I24	210090P15_G	NOCALL	I.Bad Spectrum	0	0	0	0	0	0		0
J01	201322P9_G	G	A.Conservative	.530277	.997782	6445.3	21.483356	11.188742	628.145012		.627556
J01	201694P4_G	G	A.Conservative	-.873741	.992475	5337.5	28.813921	18.118427	579.036084		.418335
J01	208825P7_G	G	C.Aggressive	2.773139	.898472	7129.7	13.892607	5.415799	426.069692		1.018471
J01	209189P2_G	G	A.Conservative	.666695	.997489	6277.1	39.448005	29.888457	613.580271		.418335
J01	210090P15_G	NOCALL	D.Low Probability	-.098749	.209505	5515.6	4.759662	1.399244	554.663714		1.018471
J02	201322P9_G	G	A.Conservative	2.201016	.996214	6445.3	19.477374	11.577444	667.332635		.678874
J02	201694P4_G	NOCALL	D.Low Probability	1.159506	.686707	5337.5	12.486578	4.18955	564.122177		.876188
J02	208825P7_G	G	B.Moderate	4.110547	.891963	7129.7	8.41189	7.15204	612.841388		.876188
J02	209189P2_G	G	A.Conservative	2.319523	.956394	6277.1	16.735897	9.633146	684.642049		.678874
J02	210090P15_G	NOCALL	I.Bad Spectrum	0	0	0	0	0	0		0
J03	201322P9_G	G	A.Conservative	-.016338	.918567	6445.3	13.541362	9.232909	631.232517		.522763
J03	201694P4_G	G	A.Conservative	1.317991	.941317	5337.5	9.608927	9.522046	488.133929		.313795
J03	208825P7_G	G	A.Conservative	.215932	.996421	7129.7	9.153388	10.781187	558.271408		.522763
J03	209189P2_G	G	A.Conservative	1.845645	.998254	6277.1	14.801528	19.745453	655.776353		.313795
J03	210090P15_G	NOCALL	I.Bad Spectrum	0	0	0	0	0	0		0
J04	201322P9_G	G	A.Conservative	.833946	.997058	6445.3	14.345843	10.68528	662.283623		.421044
J04	201694P4_G	G	A.Conservative	-.460296	.99188	5337.5	45.914244	28.017307	574.078188		.421044
J04	208825P7_G	NOCALL	D.Low Probability	2.173313	.511284	7129.7	7.380585	3.123619	436.280599		.767908
J04	209189P2_G	G	A.Conservative	.80142	.998793	6277.1	64.031284	46.262611	658.319959		.421044
J04	210090P15_G	NOCALL	I.Bad Spectrum	0	0	0	0	0	0		0
J05	201322P9_G	G	A.Conservative	-1.863365	.879455	6445.3	7.977178	8.865185	698.788665		.332569
J05	201694P4_G	G	A.Conservative	-2.816817	.993939	5337.5	29.145311	27.036844	618.176784		.332569
J05	208825P7_G	G	B.Moderate	-1.58918	.847714	7129.7	5.987106	6.80813	567.976105		.66636
J05	209189P2_G	G	A.Conservative	-1.861064	.996064	6277.1	40.526305	43.824358	681.62824		.332569
J05	210090P15_G	NOCALL	I.Bad Spectrum	0	0	0	0	0	0		0
J06	201322P9_G	G	A.Conservative	-2.902913	.993956	6445.3	13.493337	10.840771	730.748664		.35601
J06	201694P4_G	G	A.Conservative	-3.468753	.997416	5337.5	58.727603	37.157169	610.015959		.35601
J06	208825P7_G	G	A.Conservative	-4.093974	.95724	7129.7	5.537965	9.591179	540.830905		.514362
J06	209189P2_G	G	A.Conservative	-2.864192	.995721	6277.1	63.437334	49.17455	715.02484		.35601
J06	210090P15_G	NOCALL	D.Low Probability	-3.861824	.987297	5515.6	16.947022	6.425347	581.75949		.817382
J07	201322P9_G	G	A.Conservative	.939894	.997795	6445.3	20.980885	15.529063	664.749229		.464539
J07	201694P4_G	G	A.Conservative	-.203942	.993256	5337.5	65.859368	40.135965	616.247145		.464539
J07	208825P7_G	G	A.Conservative	2.656968	.91812	7129.7	16.035556	9.21827	541.58561		1.105225
J07	209189P2_G	G	A.Conservative	.935979	.993008	6277.1	93.396129	67.116316	646.26915		.464539
J07	210090P15_G	NOCALL	D.Low Probability	-.481737	.201909	5515.6	5.300928	1.355146	602.094347		1.105225
J08	201322P9_G	G	A.Conservative	3.023583	.98704	6445.3	18.356845	14.483935	640.337735		.467697
J08	201694P4_G	G	A.Conservative	1.662954	.993706	5337.5	69.372629	45.28149	594.250153		.467697
J08	208825P7_G	G	A.Conservative	5.373448	.998795	7129.7	5.485945	13.673071	549.412746		.467697
J08	209189P2_G	G	A.Conservative	3.025805	.991669	6277.1	83.025683	63.667516	623.508675		.467697
J08	210090P15_G	NOCALL	D.Low Probability	1.233642	.153707	5515.6	3.367263	1.09539	605.183265		.951027
J09	201322P9_G	G	A.Conservative	2.251571	.986199	6445.3	20.380899	9.88232	630.276328		.686261
J09	201694P4_G	G	A.Conservative	2.468413	.9945	5337.5	12.693569	12.491306	544.701141		.345396
J09	208825P7_G	G	A.Conservative	2.148699	.997423	7129.7	14.981105	11.617737	567.585685		.950733
J09	209189P2_G	G	A.Conservative	2.899119	.99218	6277.1	15.013219	20.914332	623.751142		.345396
J09	210090P15_G	NOCALL	I.Bad Spectrum	0	0	0	0	0	0		0
J10	201322P9_G	G	A.Conservative	1.615749	.994047	6445.3	18.691575	13.700483	645.149237		.441518
J10	201694P4_G	G	A.Conservative	.478005	.99383	5337.5	51.222184	30.812781	554.519549		.441518
J10	208825P7_G	G	A.Conservative	3.504049	.997776	7129.7	8.215329	10.276721	583.645802		.441518
J10	209189P2_G	G	A.Conservative	1.607644	.991875	6277.1	77.315055	54.997096	621.923593		.441518
J10	210090P15_G	NOCALL	D.Low Probability	.073028	.898943	5515.6	25.255733	5.460657	539.43388		1.12605
J11	201322P9_G	G	A.Conservative	-.522651	.996666	6445.3	17.718585	15.593163	645.864356		.388603
J11	201694P4_G	G	A.Conservative	-1.471244	.994724	5337.5	73.736363	51.729367	580.014329		.388603
J11	208825P7_G	G	A.Conservative	-1.079861	.878608	7129.7	11.275879	8.836803	518.385632		.773687
J11	209189P2_G	G	A.Conservative	-.490818	.992773	6277.1	85.254506	72.543747	627.900413		.388603
J11	210090P15_G	NOCALL	D.Low Probability	-2.213973	.170085	5515.6	3.581294	1.151968	596.436629		.895535
J12	201322P9_G	NOCALL	D.Low Probability	-5.210306	.996008	6445.3	23.793325	12.566295	697.703905		.663298
J12	201694P4_G	G	A.Conservative	-4.849829	.99559	5337.5	27.99325	22.80226	562.795713		.298771
J12	208825P7_G	G	B.Moderate	-5.398165	.995702	7129.7	7.73508	8.040123	549.733781		.663298
J12	209189P2_G	G	A.Conservative	-4.39041	.99592	6277.1	50.21481	47.740485	666.414431		.298771
J12	210090P15_G	NOCALL	I.Bad Spectrum	0	0	0	0	0	0		0
J13	201322P9_G	G	A.Conservative	-.566316	.858892	6445.3	11.993052	8.636965	675.235488		.371746
J13	201694P4_G	G	A.Conservative	-1.685535	.994119	5337.5	27.962511	16.48435	604.531055		.371746
J13	208825P7_G	G	A.Conservative	2.048773	.904056	7129.7	3.404143	9.067094	473.918361		.371746
J13	209189P2_G	G	A.Conservative	-.533605	.996237	6277.1	51.960465	36.287906	659.021277		.371746
J13	210090P15_G	NOCALL	D.Low Probability	-1.273382	.242408	5515.6	5.00452	1.568109	580.433649		.870373
J14	201322P9_G	G	A.Conservative	1.573561	.814676	6445.3	9.993459	8.184327	619.035204		.424041
J14	201694P4_G	G	A.Conservative	.115757	.995997	5337.5	31.387704	20.876763	557.467928		.424041
J14	208825P7_G	G	A.Conservative	2.888989	.958479	7129.7	5.542362	9.604037	505.882837		.424041
J14	209189P2_G	G	A.Conservative	1.54567	.996429	6277.1	41.998229	33.340654	591.874137		.424041
J14	210090P15_G	NOCALL	I.Bad Spectrum	0	0	0	0	0	0		0
J15	201322P9_G	G	A.Conservative	.606234	.996946	6445.3	18.064422	10.670498	692.587025		.584465
J15	201694P4_G	G	A.Conservative	-.495041	.98917	5337.5	16.366634	12.539721	616.364437		.381167
J15	208825P7_G	G	A.Conservative	1.726812	.99577	7129.7	10.294804	12.245111	559.71638		.584465
J15	209189P2_G	G	A.Conservative	.796961	.998202	6277.1	34.858904	31.801139	661.305827		.381167
J15	210090P15_G	NOCALL	I.Bad Spectrum	0	0	0	0	0	0		0
J16	201322P9_G	G	A.Conservative	1.281349	.894731	6445.3	9.098887	8.967722	644.312678		.366845
J16	201694P4_G	G	A.Conservative	.402743	.993738	5337.5	32.329814	26.008652	566.9536		.366845
J16	208825P7_G	G	A.Conservative	.625479	.999202	7129.7	13.747723	19.010562	767.510723		.542066
J16	209189P2_G	G	A.Conservative	1.286046	.997584	6277.1	43.378289	41.473987	625.110719		.366845
J16	210090P15_G	NOCALL	I.Bad Spectrum	0	0	0	0	0	0		0
J17	201322P9_G	G	A.Conservative	-.613107	.997534	6445.3	12.140026	13.344926	667.316847		.354387
J17	201694P4_G	G	A.Conservative	-1.601814	.996252	5337.5	35.630675	31.485548	569.957369		.354387
J17	208825P7_G	G	A.Conservative	-1.311572	.998057	7129.7	14.330105	14.515942	622.689406		.518343
J17	209189P2_G	G	A.Conservative	-.609557	.996349	6277.1	44.185211	47.037323	645.660409		.354387
J17	210090P15_G	NOCALL	D.Low Probability	-2.426116	.200168	5515.6	3.136755	1.330856	616.161365		.684583
J18	201322P9_G	G	A.Conservative	-4.760471	.994304	6445.3	12.938101	12.212269	621.194399		.379125
J18	201694P4_G	G	A.Conservative	-5.345948	.996697	5337.5	34.965947	27.357271	486.230667		.379125
J18	208825P7_G	G	A.Conservative	-4.198097	.999466	7129.7	7.700588	13.34271	589.890337		.379125
J18	209189P2_G	G	A.Conservative	-4.751425	.995213	6277.1	61.000363	55.969713	603.417653		.379125
J18	210090P15_G	NOCALL	I.Bad Spectrum	0	0	0	0	0	0		0
J19	201322P9_G	G	A.Conservative	.679701	.99136	6445.3	18.807149	15.320457	627.962654		.525895
J19	201694P4_G	G	A.Conservative	.990972	.830439	5337.5	10.336894	8.391006	558.886204		.362652
J19	208825P7_G	G	A.Conservative	2.173481	.997768	7129.7	11.501404	11.874601	539.059165		.642944
J19	209189P2_G	G	A.Conservative	2.250544	.993829	6277.1	33.773717	32.768655	601.053158		.362652
J19	210090P15_G	NOCALL	D.Low Probability	-.310059	.532678	5515.6	11.44141	3.283847	556.134998		.97069
J20	201322P9_G	G	A.Conservative	2.604577	.931202	6445.3	9.554579	9.347172	635.218455		.338314
J20	201694P4_G	G	A.Conservative	1.43007	.991027	5337.5	18.788852	15.024579	567.698693		.338314
J20	208825P7_G	G	A.Conservative	4.243624	.997716	7129.7	4.461825	11.468088	640.028479		.338314
J20	209189P2_G	G	A.Conservative	2.591965	.990906	6277.1	33.764566	32.041037	607.016916		.338314
J20	210090P15_G	NOCALL	I.Bad Spectrum	0	0	0	0	0	0		0
J21	201322P9_G	G	A.Conservative	-1.338369	.863393	6445.3	9.339695	8.675528	679.851593		.443688
J21	201694P4_G	G	A.Conservative	-1.986352	.989609	5337.5	20.416089	18.843012	601.56978		.338934
J21	208825P7_G	G	A.Conservative	.720307	.997941	7129.7	12.266947	14.765035	663.469259		.570781
J21	209189P2_G	G	A.Conservative	-.841088	.992157	6277.1	23.466637	25.43174	656.282984		.338934
J21	210090P15_G	NOCALL	D.Low Probability	-1.146073	.078614	5515.6	1.855335	.612064	563.908733		.817369
J22	201322P9_G	G	A.Conservative	.908869	.91863	6445.3	8.907537	9.215745	651.014116		.361905
J22	201694P4_G	G	A.Conservative	-.196952	.986731	5337.5	24.156394	20.570381	548.28327		.361905
J22	208825P7_G	G	A.Conservative	1.887809	.941817	7129.7	4.162817	9.455538	624.311433		.361905
J22	209189P2_G	G	A.Conservative	.875965	.991939	6277.1	39.94513	40.133312	631.456534		.361905
J22	210090P15_G	NOCALL	I.Bad Spectrum	0	0	0	0	0	0		0
J23	201322P9_G	G	A.Conservative	-2.584406	.996317	6445.3	11.775977	11.747063	655.180909		.322327
J23	201694P4_G	NOCALL	D.Low Probability	-3.327824	.993854	5337.5	34.871739	11.187184	581.409269		.796
J23	208825P7_G	G	A.Conservative	-1.82696	.996555	7129.7	4.831497	10.905374	512.177972		.322327
J23	209189P2_G	G	A.Conservative	-2.531139	.99338	6277.1	14.851692	14.346835	661.674266		.322327
J23	210090P15_G	NOCALL	I.Bad Spectrum	0	0	0	0	0	0		0
J24	201322P9_G	NOCALL	D.Low Probability	-4.482734	.656397	6445.3	7.890532	3.982084	638.868747		.839854
J24	201694P4_G	NOCALL	I.Bad Spectrum	0	0	0	0	0	0		0
J24	208825P7_G	NOCALL	I.Bad Spectrum	0	0	0	0	0	0		0
J24	209189P2_G	NOCALL	D.Low Probability	-4.276226	.993001	6277.1	16.06536	7.847812	632.923038		.839854
J24	210090P15_G	NOCALL	I.Bad Spectrum	0	0	0	0	0	0		0
K01	201322P9_G	G	A.Conservative	1.065407	.994308	6445.3	12.641099	12.37713	600.405744		.357389
K01	201694P4_G	G	A.Conservative	-.067886	.996223	5337.5	49.784187	40.201444	504.988816		.357389
K01	208825P7_G	G	B.Moderate	1.163944	.914118	7129.7	14.853651	7.346829	543.297807		1.009472
K01	209189P2_G	G	A.Conservative	1.033525	.994091	6277.1	50.148926	47.69467	580.947931		.357389
K01	210090P15_G	NOCALL	D.Low Probability	-.820899	.242834	5515.6	5.653973	1.598369	532.797356		1.009472
K02	201322P9_G	G	A.Conservative	.621403	.996244	6445.3	17.760027	15.387269	684.533662		.402921
K02	201694P4_G	NOCALL	D.Low Probability	-.56824	.947997	5337.5	18.637313	5.738165	580.27639		.904638
K02	208825P7_G	NOCALL	D.Low Probability	2.346156	.573615	7129.7	7.801396	3.490745	410.17955		.904638
K02	209189P2_G	G	A.Conservative	.779609	.993589	6277.1	12.7477	10.679875	722.221271		.402921
K02	210090P15_G	NOCALL	D.Low Probability	-.462205	.275005	5515.6	5.443998	1.742962	565.318617		.904638
K03	201322P9_G	G	A.Conservative	.602209	.892148	6445.3	11.349541	8.957026	675.448174		.406714
K03	201694P4_G	G	A.Conservative	-.443391	.992226	5337.5	42.640597	27.464492	590.339356		.406714
K03	208825P7_G	NOCALL	D.Low Probability	2.566325	.764563	7129.7	11.475225	4.629992	434.086106		.948748
K03	209189P2_G	G	A.Conservative	.660874	.998495	6277.1	43.954819	33.639056	668.268533		.406714
K03	210090P15_G	NOCALL	D.Low Probability	-.68506	.269435	5515.6	5.798694	1.745715	536.986468		.948748
K04	201322P9_G	G	A.Conservative	.434796	.998602	6445.3	15.807991	10.758403	679.079076		.416141
K04	201694P4_G	G	A.Conservative	-.739925	.994711	5337.5	36.536816	20.41663	615.536895		.416141
K04	208825P7_G	NOCALL	D.Low Probability	1.919088	.577578	7129.7	7.004308	3.516005	398.08679		.695866
K04	209189P2_G	G	A.Conservative	.439158	.998882	6277.1	59.382673	39.211911	675.275841		.416141
K04	210090P15_G	NOCALL	D.Low Probability	-1.004724	.173132	5515.6	3.029147	1.140401	586.271993		.695866
K05	201322P9_G	G	A.Conservative	-1.588828	.9965	6445.3	30.760912	13.108883	695.679285		.673526
K05	201694P4_G	G	A.Conservative	-2.184093	.997174	5337.5	25.105422	20.016123	583.211388		.330696
K05	208825P7_G	G	A.Conservative	-.620888	.997421	7129.7	9.94337	10.794654	573.257051		.84663
K05	209189P2_G	G	A.Conservative	-1.301355	.990361	6277.1	38.934423	37.616882	641.512508		.330696
K05	210090P15_G	NOCALL	D.Low Probability	-2.467482	.36164	5515.6	6.939787	2.287469	601.886314		.84663
K06	201322P9_G	G	A.Conservative	-4.032555	.802829	6445.3	10.751955	8.108606	610.309895		.462934
K06	201694P4_G	G	A.Conservative	-.868988	.997984	5337.5	11.330901	13.256427	521.231091		.32138
K06	208825P7_G	G	A.Conservative	-3.021757	.999538	7129.7	4.370333	13.909745	601.606918		.462934
K06	209189P2_G	G	A.Conservative	-.936032	.995849	6277.1	15.328913	19.703822	583.926086		.32138
K06	210090P15_G	NOCALL	I.Bad Spectrum	0	0	0	0	0	0		0
K07	201322P9_G	G	A.Conservative	1.486127	.996938	6445.3	18.085257	14.634279	623.08017		.435014
K07	201694P4_G	G	A.Conservative	.169009	.9926	5337.5	52.210503	35.00682	575.07082		.435014
K07	208825P7_G	G	A.Conservative	2.084854	.996335	7129.7	19.066579	12.083031	574.356607		.946714
K07	209189P2_G	G	A.Conservative	1.475451	.994701	6277.1	81.253673	63.905965	606.613465		.435014
K07	210090P15_G	NOCALL	D.Low Probability	-.380155	.1107	5515.6	3.403499	.801476	578.008804		1.10273
K08	201322P9_G	G	A.Conservative	1.542235	.993878	6445.3	64.320231	18.082473	678.33143		.98853
K08	201694P4_G	G	A.Conservative	.09016	.990839	5337.5	79.850183	50.662216	568.570266		.431125
K08	208825P7_G	G	A.Conservative	3.203882	.967128	7129.7	9.574608	9.679966	555.08888		.780293
K08	209189P2_G	G	A.Conservative	1.32151	.992817	6277.1	104.438489	77.890567	667.09528		.431125
K08	210090P15_G	NOCALL	D.Low Probability	.329355	.299991	5515.6	8.84914	1.911302	591.719165		1.13801
K09	201322P9_G	G	A.Conservative	.827733	.996911	6445.3	17.035735	13.209558	684.232296		.395786
K09	201694P4_G	G	A.Conservative	-.454723	.994874	5337.5	51.446789	33.124197	584.959278		.395786
K09	208825P7_G	G	A.Conservative	1.136114	.942909	7129.7	8.398658	9.456349	608.223764		.541908
K09	209189P2_G	G	A.Conservative	.835285	.992223	6277.1	83.822132	63.15928	665.730477		.395786
K09	210090P15_G	NOCALL	D.Low Probability	-.736609	.121081	5515.6	3.169652	.867499	566.17216		.930352
K10	201322P9_G	G	A.Conservative	-.284627	.869623	6445.3	14.355101	8.803326	633.386417		.531255
K10	201694P4_G	G	A.Conservative	-.091792	.994407	5337.5	8.289856	10.149757	521.95687		.344724
K10	208825P7_G	G	A.Conservative	.991158	.998359	7129.7	7.485945	11.273642	580.002706		.677435
K10	209189P2_G	G	A.Conservative	1.291266	.994374	6277.1	12.882693	15.184315	570.7616		.344724
K10	210090P15_G	NOCALL	I.Bad Spectrum	0	0	0	0	0	0		0
K11	201322P9_G	G	A.Conservative	-1.747418	.944256	6445.3	9.718934	9.468628	640.746822		.375668
K11	201694P4_G	G	A.Conservative	-2.525605	.994148	5337.5	17.909631	14.243577	584.505357		.375668
K11	208825P7_G	G	A.Conservative	-1.685284	.995492	7129.7	6.941636	12.775978	597.794385		.375668
K11	209189P2_G	G	A.Conservative	-1.736743	.996577	6277.1	28.463636	26.903103	622.969462		.375668
K11	210090P15_G	NOCALL	I.Bad Spectrum	0	0	0	0	0	0		0
K12	201322P9_G	G	A.Conservative	-5.285834	.99648	6445.3	16.007707	13.545504	643.76377		.448252
K12	201694P4_G	G	A.Conservative	-5.313223	.995362	5337.5	24.787447	20.284744	543.409753		.308873
K12	208825P7_G	G	B.Moderate	-3.822388	.999365	7129.7	6.076874	8.017982	530.225276		.516402
K12	209189P2_G	G	A.Conservative	-4.856331	.993901	6277.1	46.784389	45.795102	645.852482		.308873
K12	210090P15_G	G	A.Conservative	-5.626487	.932954	5515.6	12.885722	9.363027	562.73664		.448252
K13	201322P9_G	G	A.Conservative	-.14879	.995013	6445.3	17.07991	13.160662	631.157862		.52998
K13	201694P4_G	G	A.Conservative	-1.395707	.994333	5337.5	12.076575	11.414348	565.299296		.345428
K13	208825P7_G	G	C.Aggressive	1.593699	.907684	7129.7	10.711088	5.461791	411.976908		.901729
K13	209189P2_G	G	A.Conservative	-.659651	.998752	6277.1	14.851459	16.895166	603.841253		.345428
K13	210090P15_G	NOCALL	D.Low Probability	.307982	.227727	5515.6	4.018308	1.499468	562.621767		.901729
K14	201322P9_G	G	A.Conservative	-.811589	.995534	6445.3	14.871356	14.350722	686.725094		.370622
K14	201694P4_G	G	A.Conservative	-1.944548	.995722	5337.5	31.749736	24.925905	606.0714		.370622
K14	208825P7_G	G	A.Conservative	.743711	.934445	7129.7	4.585245	9.359452	529.054722		.370622
K14	209189P2_G	G	A.Conservative	-.822743	.993628	6277.1	63.305915	59.235719	666.180835		.370622
K14	210090P15_G	NOCALL	D.Low Probability	-1.936274	.183377	5515.6	3.657787	1.20786	604.684156		.728253
K15	201322P9_G	G	A.Conservative	-1.385883	.998482	6445.3	13.95265	12.395602	672.29504		.429125
K15	201694P4_G	G	A.Conservative	-1.866461	.996444	5337.5	12.337643	13.799778	643.96348		.309727
K15	208825P7_G	G	A.Conservative	-.095896	.998464	7129.7	6.917001	10.572365	595.604992		.570657
K15	209189P2_G	G	A.Conservative	-.966666	.994131	6277.1	13.374467	18.34055	621.482681		.309727
K15	210090P15_G	NOCALL	D.Low Probability	-1.896084	.14921	5515.6	2.948569	1.005121	593.945256		.787922
K16	201322P9_G	G	A.Conservative	.288798	.996604	6445.3	23.497962	19.224241	660.674228		.395694
K16	201694P4_G	G	A.Conservative	-.807384	.995332	5337.5	59.657205	39.667564	558.434339		.395694
K16	208825P7_G	G	A.Conservative	.910851	.99602	7129.7	11.764692	11.910096	562.099465		.395694
K16	209189P2_G	G	A.Conservative	.292841	.997231	6277.1	83.716121	66.383157	642.451851		.395694
K16	210090P15_G	NOCALL	D.Low Probability	-1.425419	.145145	5515.6	3.839019	1.027905	578.497594		.939275
K17	201322P9_G	G	A.Conservative	-1.067012	.914777	6445.3	8.663403	9.202079	680.604252		.373152
K17	201694P4_G	G	A.Conservative	-1.953982	.997281	5337.5	32.250942	26.666049	588.500604		.373152
K17	208825P7_G	G	A.Conservative	-.492334	.941699	7129.7	4.790005	9.473579	610.882278		.373152
K17	209189P2_G	G	A.Conservative	-1.053439	.996184	6277.1	38.907906	39.860867	663.281717		.373152
K17	210090P15_G	NOCALL	I.Bad Spectrum	0	0	0	0	0	0		0
K18	201322P9_G	G	A.Conservative	-5.523477	.932155	6445.3	11.131559	9.374251	678.57717		.404259
K18	201694P4_G	G	A.Conservative	-5.743165	.998474	5337.5	29.812121	20.533344	567.5778		.404259
K18	208825P7_G	G	A.Conservative	-4.819075	.882525	7129.7	4.927168	8.84022	557.624052		.404259
K18	209189P2_G	G	A.Conservative	-5.487912	.993519	6277.1	51.250663	41.872439	658.520085		.404259
K18	210090P15_G	NOCALL	D.Low Probability	-5.72917	.699843	5515.6	11.05786	4.298382	555.394259		.737789
K19	201322P9_G	G	A.Conservative	2.096298	.996458	6445.3	14.822636	11.336361	680.029143		.386734
K19	201694P4_G	G	A.Conservative	1.067959	.995703	5337.5	33.385429	21.224787	586.132491		.386734
K19	208825P7_G	G	A.Conservative	3.038861	.995862	7129.7	6.928204	13.469184	638.849005		.386734
K19	209189P2_G	G	A.Conservative	2.085753	.992925	6277.1	53.321874	39.637855	664.162084		.386734
K19	210090P15_G	NOCALL	D.Low Probability	-.910801	.300679	5515.6	3.268513	1.937111	519.625384		.573747
K20	201322P9_G	G	A.Conservative	-.987761	.996256	6445.3	16.151559	11.72865	626.076419		.513269
K20	201694P4_G	G	A.Conservative	-1.878437	.995637	5337.5	37.681358	21.608763	495.26612		.513269
K20	208825P7_G	G	A.Conservative	1.563622	.997005	7129.7	14.504076	11.055296	581.554781		.666941
K20	209189P2_G	G	A.Conservative	2.862771	.999083	6277.1	9.80024	12.975151	531.043039		.349684
K20	210090P15_G	NOCALL	D.Low Probability	-.866049	.343827	5515.6	6.975248	2.184878	560.315838		.906206
K21	201322P9_G	G	A.Conservative	.71657	.996228	6445.3	10.863159	11.001252	607.313541		.355913
K21	201694P4_G	G	A.Conservative	-.351401	.997003	5337.5	41.215735	33.428121	560.679975		.355913
K21	208825P7_G	G	A.Conservative	2.101397	.998007	7129.7	5.381763	11.35611	555.621499		.355913
K21	209189P2_G	G	A.Conservative	.719545	.989192	6277.1	46.746142	45.809058	603.978466		.355913
K21	210090P15_G	NOCALL	I.Bad Spectrum	0	0	0	0	0	0		0
K22	201322P9_G	G	A.Conservative	-.543015	.842125	6445.3	10.364424	8.495315	620.375107		.438164
K22	201694P4_G	G	A.Conservative	-1.49115	.991542	5337.5	24.011933	15.670193	596.523846		.438164
K22	208825P7_G	G	A.Conservative	-.297987	.997178	7129.7	11.932256	12.536469	597.16394		.600376
K22	209189P2_G	G	A.Conservative	-.526838	.991983	6277.1	42.523884	33.701432	605.156293		.438164
K22	210090P15_G	NOCALL	I.Bad Spectrum	0	0	0	0	0	0		0
K23	201322P9_G	G	A.Conservative	-1.148859	.82635	6445.3	8.223012	8.315679	609.498575		.417376
K23	201694P4_G	NOCALL	D.Low Probability	-2.808635	.992408	5337.5	46.090195	15.014409	564.006226		.861813
K23	208825P7_G	G	A.Conservative	-1.727371	.998423	7129.7	11.911677	9.993124	672.354427		.568271
K23	209189P2_G	G	A.Conservative	-1.262574	.99751	6277.1	10.989067	10.736889	621.240502		.417376
K23	210090P15_G	NOCALL	D.Low Probability	-2.910295	.33199	5515.6	6.191762	2.088105	559.075466		.861813
K24	201322P9_G	G	A.Conservative	-5.544564	.994824	6445.3	18.069827	10.530137	625.079846		.634692
K24	201694P4_G	NOCALL	D.Low Probability	-5.435113	.371533	5337.5	5.589223	2.342726	544.142853		.689507
K24	208825P7_G	NOCALL	I.Bad Spectrum	0	0	0	0	0	0		0
K24	209189P2_G	G	A.Conservative	-5.843539	.912916	6277.1	13.742263	9.176546	625.718524		.533298
K24	210090P15_G	NOCALL	D.Low Probability	-5.600335	.311883	5515.6	4.50045	1.952797	520.086309		.689507
L01	201322P9_G	G	A.Conservative	-.777269	.995609	6445.3	22.843711	13.196507	585.822341		.519071
L01	201694P4_G	G	A.Conservative	-.295961	.993622	5337.5	22.947344	19.34146	535.73005		.35331
L01	208825P7_G	G	A.Conservative	-.473929	.896389	7129.7	6.648275	8.996776	586.053018		.519071
L01	209189P2_G	G	A.Conservative	.607683	.998232	6277.1	23.427132	23.71135	635.987827		.35331
L01	210090P15_G	NOCALL	D.Low Probability	-2.140055	.331273	5515.6	4.927582	2.118462	554.405219		.681077
L02	201322P9_G	G	A.Conservative	.447858	.950317	6445.3	18.04904	9.540893	606.498923		.732831
L02	201694P4_G	NOCALL	D.Low Probability	-1.283493	.446513	5337.5	7.493698	2.775077	558.437687		.816228
L02	208825P7_G	NOCALL	D.Low Probability	2.132411	.668881	7129.7	7.758034	4.059968	382.078014		.816228
L02	209189P2_G	G	A.Conservative	-.274391	.996335	6277.1	24.035999	10.710804	627.8939		.816228
L02	210090P15_G	NOCALL	I.Bad Spectrum	0	0	0	0	0	0		0
L03	201322P9_G	G	A.Conservative	-1.612959	.855577	6445.3	12.152553	8.63023	608.888717		.514106
L03	201694P4_G	G	A.Conservative	-3.239327	.967941	5337.5	10.232995	9.784359	585.452915		.337148
L03	208825P7_G	NOCALL	I.Bad Spectrum	0	0	0	0	0	0		0
L03	209189P2_G	G	A.Conservative	-2.563662	.998492	6277.1	23.009087	26.175534	641.426155		.337148
L03	210090P15_G	NOCALL	I.Bad Spectrum	0	0	0	0	0	0		0
L04	201322P9_G	G	A.Conservative	.451371	.997323	6445.3	13.429115	10.026054	609.299897		.396856
L04	201694P4_G	G	A.Conservative	-.286671	.993507	5337.5	30.484523	18.665816	538.295718		.396856
L04	208825P7_G	NOCALL	D.Low Probability	-.308536	.614296	7129.7	10.555864	3.737316	470.382739		1.043523
L04	209189P2_G	G	A.Conservative	.535981	.998427	6277.1	49.380121	35.767413	614.365296		.396856
L04	210090P15_G	NOCALL	D.Low Probability	-1.459387	.221344	5515.6	5.475714	1.442118	564.822169		1.043523
L05	201322P9_G	G	A.Conservative	-2.872891	.99232	6445.3	19.822304	13.351516	640.154379		.451852
L05	201694P4_G	G	A.Conservative	-1.701618	.995523	5337.5	9.891117	10.587943	546.789838		.308043
L05	208825P7_G	G	A.Conservative	-2.200437	.954563	7129.7	5.702803	9.569502	598.763384		.451852
L05	209189P2_G	G	A.Conservative	-.50998	.996942	6277.1	12.309484	16.056969	564.444207		.308043
L05	210090P15_G	NOCALL	D.Low Probability	-2.742828	.153956	5515.6	3.001971	1.068272	602.385526		.735985
L06	201322P9_G	G	A.Conservative	-3.411026	.991368	6445.3	19.048287	15.820834	619.571642		.391288
L06	201694P4_G	G	A.Conservative	-3.66239	.995501	5337.5	47.676693	32.140731	548.576981		.391288
L06	208825P7_G	G	A.Conservative	-3.299422	.942678	7129.7	4.101835	9.445068	599.089996		.391288
L06	209189P2_G	G	A.Conservative	-3.361083	.99164	6277.1	73.620699	59.254593	608.86118		.391288
L06	210090P15_G	NOCALL	D.Low Probability	-3.859909	.172568	5515.6	4.530263	1.159435	547.059097		.877444
L07	201322P9_G	NOCALL	D.Low Probability	-2.501474	.995587	6445.3	44.060405	17.291852	680.865304		.869102
L07	201694P4_G	G	A.Conservative	-2.621036	.996418	5337.5	40.481674	29.776398	584.652472		.351417
L07	208825P7_G	NOCALL	D.Low Probability	-1.627779	.692431	7129.7	9.405015	4.191629	523.811417		.869102
L07	209189P2_G	G	A.Conservative	-2.035089	.996391	6277.1	62.098354	53.709431	674.476203		.351417
L07	210090P15_G	NOCALL	I.Bad Spectrum	0	0	0	0	0	0		0
L08	201322P9_G	G	A.Conservative	-.300435	.998844	6445.3	14.449843	11.861705	676.7446		.425637
L08	201694P4_G	G	A.Conservative	-1.118516	.994777	5337.5	40.90183	27.876524	591.059049		.425637
L08	208825P7_G	G	A.Conservative	1.045882	.8773	7129.7	4.325339	8.816958	595.639633		.425637
L08	209189P2_G	G	A.Conservative	-.228742	.997879	6277.1	54.225427	43.274983	665.327171		.425637
L08	210090P15_G	NOCALL	D.Low Probability	-1.139084	.32035	5515.6	5.628865	2.034164	578.558161		.91383
L09	201322P9_G	G	A.Conservative	-1.213199	.994122	6445.3	18.754301	10.915397	612.459759		.533602
L09	201694P4_G	G	A.Conservative	-.213512	.995592	5337.5	20.612572	17.782232	553.806496		.328776
L09	208825P7_G	G	A.Conservative	-.530058	.8017	7129.7	6.639928	8.063771	513.44109		.533602
L09	209189P2_G	G	A.Conservative	.762884	.994479	6277.1	22.962108	27.26154	622.73345		.328776
L09	210090P15_G	NOCALL	D.Low Probability	-1.139364	.085897	5515.6	2.310568	.65902	526.031144		.924405
L10	201322P9_G	G	A.Conservative	-.444802	.995219	6445.3	20.884259	15.06874	654.767776		.423881
L10	201694P4_G	G	A.Conservative	-1.526746	.997113	5337.5	63.31457	37.572297	572.003439		.423881
L10	208825P7_G	G	A.Conservative	-1.244335	.981032	7129.7	11.350349	9.830116	586.315349		.578801
L10	209189P2_G	G	A.Conservative	-.429684	.992391	6277.1	87.134196	61.02487	637.227518		.423881
L10	210090P15_G	NOCALL	D.Low Probability	-1.869971	.123136	5515.6	3.548819	.893809	589.30036		.991998
L11	201322P9_G	G	A.Conservative	-.208766	.987975	6445.3	9.626755	9.906878	639.34995		.346012
L11	201694P4_G	G	A.Conservative	-.902067	.993846	5337.5	26.912884	22.598943	535.833501		.346012
L11	208825P7_G	G	B.Moderate	-.669941	.966069	7129.7	12.511798	7.745513	560.043118		1.064854
L11	209189P2_G	G	A.Conservative	-.202133	.998301	6277.1	40.259442	40.181234	619.811787		.346012
L11	210090P15_G	NOCALL	D.Low Probability	-.948564	.210046	5515.6	1.578164	1.369835	539.492216		.346012
L12	201322P9_G	G	A.Conservative	-3.932801	.99569	6445.3	13.274063	12.311857	655.196248		.387403
L12	201694P4_G	G	A.Conservative	-4.305719	.997909	5337.5	41.616385	32.278982	553.52801		.387403
L12	208825P7_G	G	A.Conservative	-3.698376	.871527	7129.7	8.403131	8.736415	519.095214		.673386
L12	209189P2_G	G	A.Conservative	-3.901041	.994398	6277.1	62.893404	56.77116	639.459596		.387403
L12	210090P15_G	NOCALL	D.Low Probability	-4.66557	.308861	5515.6	6.257645	1.962327	559.655919		.86329
L13	201322P9_G	G	A.Conservative	-.81228	.969377	6445.3	12.247733	9.759619	640.858572		.38431
L13	201694P4_G	G	A.Conservative	-1.585831	.993881	5337.5	35.78053	23.131427	585.335601		.38431
L13	208825P7_G	G	A.Conservative	-1.03845	.873418	7129.7	8.484047	8.772018	679.529381		.714724
L13	209189P2_G	G	A.Conservative	-.775531	.993237	6277.1	59.248423	45.742138	631.61118		.38431
L13	210090P15_G	NOCALL	D.Low Probability	-2.378369	.209494	5515.6	4.359757	1.365558	602.031617		.938288
L14	201322P9_G	G	A.Conservative	-.872755	.938367	6445.3	10.610811	9.421965	626.675734		.438326
L14	201694P4_G	G	A.Conservative	-1.555201	.993139	5337.5	17.457498	12.626851	529.376548		.438326
L14	208825P7_G	G	A.Conservative	.283049	.996865	7129.7	11.86377	11.806757	520.473001		.773946
L14	209189P2_G	G	A.Conservative	2.759853	.989842	6277.1	10.233848	17.972439	639.868218		.297814
L14	210090P15_G	NOCALL	D.Low Probability	-1.659082	.359377	5515.6	5.638562	2.258781	590.014422		.773946
L15	201322P9_G	G	A.Conservative	-.988772	.99625	6445.3	14.918306	12.088419	690.797034		.368888
L15	201694P4_G	G	A.Conservative	-2.05435	.992161	5337.5	33.290565	22.206786	598.438289		.368888
L15	208825P7_G	G	A.Conservative	-.007796	.92439	7129.7	12.335993	9.286332	586.565642		.849038
L15	209189P2_G	G	A.Conservative	-.989863	.993239	6277.1	75.734584	59.57129	665.735355		.368888
L15	210090P15_G	NOCALL	D.Low Probability	-2.175163	.234954	5515.6	4.996884	1.518357	604.136122		.940143
L16	201322P9_G	G	A.Conservative	-1.016336	.998	6445.3	21.709498	12.145366	655.43672		.58631
L16	201694P4_G	G	A.Conservative	-1.723112	.992177	5337.5	23.478533	10.950701	556.27355		.58631
L16	208825P7_G	G	A.Conservative	-.342956	.828773	7129.7	6.316796	8.356531	444.895883		.58631
L16	209189P2_G	G	A.Conservative	1.217123	.994582	6277.1	26.570778	22.189832	665.843198		.407819
L16	210090P15_G	NOCALL	I.Bad Spectrum	0	0	0	0	0	0		0
L17	201322P9_G	G	A.Conservative	-3.478332	.967423	6445.3	13.694596	9.724709	617.021154		.506085
L17	201694P4_G	G	A.Conservative	-3.32527	.995875	5337.5	12.364752	11.735677	564.685183		.320619
L17	208825P7_G	G	A.Conservative	-2.826047	.893324	7129.7	7.89723	8.96134	513.675643		.506085
L17	209189P2_G	G	A.Conservative	-2.827101	.996945	6277.1	21.437694	24.137498	611.597878		.320619
L17	210090P15_G	NOCALL	I.Bad Spectrum	0	0	0	0	0	0		0
L18	201322P9_G	G	A.Conservative	-5.661268	.995477	6445.3	21.006885	11.12194	639.25165		.551868
L18	201694P4_G	NOCALL	D.Low Probability	-5.727511	.995023	5337.5	44.250749	12.679482	545.73844		.843107
L18	208825P7_G	G	A.Conservative	-4.965089	.840146	7129.7	6.540751	8.430235	561.590517		.551868
L18	209189P2_G	G	A.Conservative	-5.580193	.9927	6277.1	46.07676	36.063962	626.152593		.37394
L18	210090P15_G	NOCALL	I.Bad Spectrum	0	0	0	0	0	0		0
L19	201322P9_G	G	A.Conservative	-2.122625	.995139	6445.3	10.085743	10.001486	680.404356		.378357
L19	201694P4_G	G	A.Conservative	-2.812278	.994701	5337.5	21.104626	16.788074	625.86082		.378357
L19	208825P7_G	G	A.Conservative	-1.019699	.996672	7129.7	4.625073	10.213057	667.215241		.378357
L19	209189P2_G	G	A.Conservative	-2.130513	.994315	6277.1	41.410997	39.752011	667.065359		.378357
L19	210090P15_G	NOCALL	I.Bad Spectrum	0	0	0	0	0	0		0
L20	201322P9_G	G	A.Conservative	-1.754933	.852808	6445.3	15.712378	8.5481	636.188217		.525274
L20	201694P4_G	NOCALL	D.Low Probability	-2.318331	.994725	5337.5	46.750213	14.001606	577.542648		.819299
L20	208825P7_G	G	A.Conservative	-1.800376	.873729	7129.7	10.915664	8.770075	567.417529		.741437
L20	209189P2_G	G	A.Conservative	-1.174774	.998053	6277.1	38.571898	30.465849	625.917338		.36531
L20	210090P15_G	NOCALL	D.Low Probability	-2.408712	.286277	5515.6	5.854014	1.809627	574.7098		.819299
L21	201322P9_G	G	A.Conservative	-.509996	.99638	6445.3	25.259419	22.670886	684.755346		.398527
L21	201694P4_G	G	A.Conservative	-1.057393	.993429	5337.5	28.978924	21.656544	554.266533		.398527
L21	208825P7_G	G	A.Conservative	.265223	.997043	7129.7	11.203986	19.591063	601.939159		.398527
L21	209189P2_G	G	A.Conservative	-.48934	.99795	6277.1	51.805606	45.223816	662.338099		.398527
L21	210090P15_G	NOCALL	D.Low Probability	-2.191419	.27545	5515.6	4.95013	1.745689	572.331181		.822082
L22	201322P9_G	G	A.Conservative	-1.493075	.841739	6445.3	10.620028	8.440846	603.75344		.37762
L22	201694P4_G	G	A.Conservative	-2.305032	.995774	5337.5	30.181986	19.347214	576.789472		.37762
L22	208825P7_G	G	A.Conservative	-.079974	.916789	7129.7	13.034265	9.199019	457.524422		.858906
L22	209189P2_G	G	A.Conservative	-1.41377	.998746	6277.1	40.225356	30.948886	598.172738		.37762
L22	210090P15_G	NOCALL	D.Low Probability	-1.768196	.238272	5515.6	5.214814	1.535416	532.706947		.858906
L23	201322P9_G	G	A.Conservative	-1.256882	.856922	6445.3	9.810208	8.597038	613.960529		.390873
L23	201694P4_G	NOCALL	D.Low Probability	-2.830201	.993545	5337.5	28.506062	9.765195	559.443154		.768203
L23	208825P7_G	G	A.Conservative	-2.038223	.931984	7129.7	7.48011	9.351608	512.788736		.534519
L23	209189P2_G	G	A.Conservative	-1.146333	.919741	6277.1	10.925945	9.274143	603.372583		.390873
L23	210090P15_G	NOCALL	D.Low Probability	-3.015433	.272098	5515.6	4.908615	1.734668	540.7746		.768203
L24	201322P9_G	G	A.Conservative	-7.02604	.996307	6445.3	13.547666	12.007558	647.465863		.40122
L24	201694P4_G	NOCALL	D.Low Probability	-6.272383	.378257	5337.5	6.076772	2.367662	529.834811		.658513
L24	208825P7_G	NOCALL	I.Bad Spectrum	0	0	0	0	0	0		0
L24	209189P2_G	NOCALL	D.Low Probability	-6.341112	.996995	6277.1	24.928492	11.408959	616.172899		.658513
L24	210090P15_G	NOCALL	D.Low Probability	-6.495216	.297876	5515.6	4.644068	1.865269	509.616117		.658513
M01	201322P9_G	G	A.Conservative	1.373302	.996347	6445.3	12.107786	12.431776	697.854337		.378205
M01	201694P4_G	G	A.Conservative	.178605	.994905	5337.5	32.037674	25.081393	569.911007		.378205
M01	208825P7_G	G	A.Conservative	1.38105	.837754	7129.7	12.071916	8.412602	569.213545		.793611
M01	209189P2_G	G	A.Conservative	1.392665	.996252	6277.1	43.956588	43.412959	680.933639		.378205
M01	210090P15_G	NOCALL	I.Bad Spectrum	0	0	0	0	0	0		0
M02	201322P9_G	G	A.Conservative	-.212203	.994218	6445.3	15.547544	14.553685	654.933591		.383245
M02	201694P4_G	NOCALL	D.Low Probability	-1.468288	.987499	5337.5	24.047203	9.090014	620.486386		.801684
M02	208825P7_G	G	A.Conservative	1.52226	.998919	7129.7	11.492496	12.67196	645.167758		.693849
M02	209189P2_G	G	A.Conservative	.053808	.838247	6277.1	9.354852	8.487879	686.433142		.383245
M02	210090P15_G	NOCALL	I.Bad Spectrum	0	0	0	0	0	0		0
M03	201322P9_G	G	A.Conservative	-.131483	.994599	6445.3	25.315608	19.380937	692.234826		.499893
M03	201694P4_G	G	A.Conservative	-1.558906	.993603	5337.5	22.999529	22.982883	623.097772		.300367
M03	208825P7_G	G	A.Conservative	.858119	.998249	7129.7	8.63308	10.175686	661.014287		.499893
M03	209189P2_G	G	A.Conservative	-.331007	.993539	6277.1	48.742683	57.146661	710.519262		.300367
M03	210090P15_G	NOCALL	I.Bad Spectrum	0	0	0	0	0	0		0
M04	201322P9_G	G	A.Conservative	.755886	.988779	6445.3	9.968734	9.923919	680.351529		.351074
M04	201694P4_G	G	A.Conservative	-.431056	.992366	5337.5	18.906648	15.550404	590.591405		.351074
M04	208825P7_G	NOCALL	D.Low Probability	2.741862	.635236	7129.7	10.316437	3.866418	392.224111		.957637
M04	209189P2_G	G	A.Conservative	.788984	.997769	6277.1	45.650447	44.152299	668.360011		.351074
M04	210090P15_G	NOCALL	D.Low Probability	-.638759	.189495	5515.6	4.412494	1.262213	580.965492		.957637
M05	201322P9_G	G	A.Conservative	-1.749781	.996246	6445.3	10.664065	11.389231	687.493849		.336178
M05	201694P4_G	G	A.Conservative	-2.700148	.996078	5337.5	30.392573	26.380895	598.480797		.336178
M05	208825P7_G	G	A.Conservative	-2.064491	.998993	7129.7	8.088273	10.874413	662.287489		.562227
M05	209189P2_G	G	A.Conservative	-1.751257	.99614	6277.1	50.399607	52.187093	669.473431		.336178
M05	210090P15_G	NOCALL	I.Bad Spectrum	0	0	0	0	0	0		0
M06	201322P9_G	G	A.Conservative	-3.004961	.997413	6445.3	24.685184	14.433826	675.116858		.616272
M06	201694P4_G	G	A.Conservative	-3.248687	.993546	5337.5	27.628841	16.654763	532.882813		.360765
M06	208825P7_G	G	A.Conservative	-1.654545	.842594	7129.7	9.283623	8.45558	591.201305		.733056
M06	209189P2_G	G	A.Conservative	-2.283062	.990924	6277.1	56.578557	40.08199	597.058843		.360765
M06	210090P15_G	NOCALL	I.Bad Spectrum	0	0	0	0	0	0		0
M07	201322P9_G	NOCALL	D.Low Probability	.927724	.995705	6445.3	66.263948	18.919772	611.219028		1.247594
M07	201694P4_G	G	A.Conservative	.513701	.993155	5337.5	64.284588	41.882772	569.035566		.485368
M07	208825P7_G	G	A.Conservative	2.147811	.882317	7129.7	14.744172	8.861502	700.272283		1.073103
M07	209189P2_G	G	A.Conservative	1.711459	.993138	6277.1	77.185761	58.322236	602.430447		.485368
M07	210090P15_G	NOCALL	D.Low Probability	-.177062	.061743	5515.6	2.094929	.506945	567.950008		1.247594
M08	201322P9_G	G	A.Conservative	.832733	.991038	6445.3	15.766768	12.720231	657.930826		.42478
M08	201694P4_G	G	A.Conservative	-.342305	.9956	5337.5	47.925752	31.897451	607.405351		.42478
M08	208825P7_G	NOCALL	D.Low Probability	.813111	.773202	7129.7	10.00435	4.667493	473.038971		.834053
M08	209189P2_G	G	A.Conservative	.84124	.990767	6277.1	81.379096	63.760532	644.961133		.42478
M08	210090P15_G	NOCALL	D.Low Probability	-.783392	.15962	5515.6	3.109273	1.103143	608.180968		.834053
M09	201322P9_G	G	A.Conservative	.934557	.996251	6445.3	14.436195	11.211847	636.695853		.428843
M09	201694P4_G	G	A.Conservative	-.78909	.993621	5337.5	41.053791	26.330755	610.459224		.428843
M09	208825P7_G	G	A.Conservative	1.525123	.853864	7129.7	7.000073	8.576717	666.867236		.58306
M09	209189P2_G	G	A.Conservative	.905112	.99187	6277.1	60.669553	45.763479	618.171438		.428843
M09	210090P15_G	NOCALL	D.Low Probability	-.786418	.19669	5515.6	4.96747	1.318238	576.19979		1.03834
M10	201322P9_G	G	A.Conservative	1.424262	.998021	6445.3	23.183253	14.407502	673.61349		.427358
M10	201694P4_G	G	A.Conservative	.041472	.993899	5337.5	65.647395	33.115248	564.025703		.427358
M10	208825P7_G	G	A.Conservative	3.310757	.998848	7129.7	6.443867	13.895964	467.646136		.427358
M10	209189P2_G	G	A.Conservative	1.388094	.994521	6277.1	103.99223	62.598506	656.847023		.427358
M10	210090P15_G	NOCALL	D.Low Probability	-.403067	.153545	5515.6	2.469788	1.036504	574.490951		.610545
M11	201322P9_G	G	A.Conservative	-1.889761	.997471	6445.3	14.43927	18.486916	718.997395		.314386
M11	201694P4_G	G	A.Conservative	-2.77687	.995843	5337.5	45.014041	47.923382	672.912922		.314386
M11	208825P7_G	G	A.Conservative	-1.162705	.997766	7129.7	4.319752	12.14816	593.931213		.314386
M11	209189P2_G	G	A.Conservative	-1.880659	.996643	6277.1	69.217893	86.213055	701.551128		.314386
M11	210090P15_G	NOCALL	I.Bad Spectrum	0	0	0	0	0	0		0
M12	201322P9_G	G	C.Aggressive	-5.109443	.995422	6445.3	8.963693	6.282397	634.637308		.607169
M12	201694P4_G	G	A.Conservative	-4.709092	.841598	5337.5	9.370743	8.476091	445.993599		.464887
M12	208825P7_G	NOCALL	I.Bad Spectrum	0	0	0	0	0	0		0
M12	209189P2_G	G	A.Conservative	-5.089577	.999166	6277.1	12.054795	15.205341	548.93236		.464887
M12	210090P15_G	NOCALL	I.Bad Spectrum	0	0	0	0	0	0		0
M13	201322P9_G	G	A.Conservative	1.402635	.990987	6445.3	15.896534	12.939305	681.486578		.446133
M13	201694P4_G	G	A.Conservative	.115173	.997373	5337.5	72.218372	48.06144	543.985641		.446133
M13	208825P7_G	G	A.Conservative	2.168113	.857305	7129.7	7.058239	8.619972	684.613087		.446133
M13	209189P2_G	G	A.Conservative	1.413817	.99462	6277.1	76.716168	60.592108	655.800076		.446133
M13	210090P15_G	NOCALL	D.Low Probability	-.792699	.244692	5515.6	5.844927	1.617733	560.063642		1.062337
M14	201322P9_G	G	A.Conservative	.198506	.998048	6445.3	13.543045	14.099744	720.805662		.340457
M14	201694P4_G	G	A.Conservative	-.857914	.989709	5337.5	16.337546	13.76255	632.236344		.340457
M14	208825P7_G	G	A.Conservative	1.68815	.849797	7129.7	5.984244	8.539702	651.640755		.340457
M14	209189P2_G	G	A.Conservative	.231757	.996104	6277.1	28.66595	28.916911	715.343508		.340457
M14	210090P15_G	NOCALL	I.Bad Spectrum	0	0	0	0	0	0		0
M15	201322P9_G	G	A.Conservative	1.037758	.997255	6445.3	12.039384	10.708704	645.924158		.38609
M15	201694P4_G	G	A.Conservative	-.488845	.989052	5337.5	28.533819	20.917329	589.784821		.38609
M15	208825P7_G	G	A.Conservative	3.311857	.896526	7129.7	5.644099	8.978979	525.209897		.38609
M15	209189P2_G	G	A.Conservative	1.001854	.994556	6277.1	51.235203	44.259964	629.39443		.38609
M15	210090P15_G	NOCALL	I.Bad Spectrum	0	0	0	0	0	0		0
M16	201322P9_G	G	A.Conservative	-.245309	.996158	6445.3	13.6813	12.316396	671.253186		.373762
M16	201694P4_G	G	A.Conservative	-1.339789	.993011	5337.5	36.274506	26.587897	604.098687		.373762
M16	208825P7_G	G	A.Conservative	-.142148	.996361	7129.7	6.345578	11.150553	635.241763		.373762
M16	209189P2_G	G	A.Conservative	-.234128	.989189	6277.1	62.527696	54.575653	654.644313		.373762
M16	210090P15_G	NOCALL	D.Low Probability	-1.804933	.166889	5515.6	2.314647	1.108405	616.241802		.637343
M17	201322P9_G	G	A.Conservative	-2.13386	.970787	6445.3	7.76881	9.726048	654.584514		.317826
M17	201694P4_G	G	A.Conservative	-3.185127	.995778	5337.5	22.371566	22.614677	590.52674		.317826
M17	208825P7_G	G	A.Conservative	-2.54504	.913186	7129.7	3.611502	9.155718	555.031727		.317826
M17	209189P2_G	G	A.Conservative	-2.128366	.991807	6277.1	38.025045	46.132411	643.532207		.317826
M17	210090P15_G	NOCALL	I.Bad Spectrum	0	0	0	0	0	0		0
M18	201322P9_G	G	A.Conservative	-4.387806	.879174	6445.3	15.667294	8.828307	685.032172		.689034
M18	201694P4_G	G	A.Conservative	-4.47478	.986314	5337.5	13.222992	12.553531	568.225287		.320063
M18	208825P7_G	NOCALL	I.Bad Spectrum	0	0	0	0	0	0		0
M18	209189P2_G	G	A.Conservative	-4.661222	.991879	6277.1	24.277067	27.746312	638.977573		.320063
M18	210090P15_G	NOCALL	I.Bad Spectrum	0	0	0	0	0	0		0
M19	201322P9_G	G	A.Conservative	.314507	.995487	6445.3	28.093618	13.383331	652.495184		.641481
M19	201694P4_G	NOCALL	D.Low Probability	-.864125	.991559	5337.5	51.362258	14.114337	566.920273		1.062549
M19	208825P7_G	G	A.Conservative	2.391275	.996848	7129.7	4.27625	10.027099	508.059417		.444003
M19	209189P2_G	G	A.Conservative	1.035764	.990614	6277.1	49.169736	31.990451	634.471318		.444003
M19	210090P15_G	NOCALL	D.Low Probability	-.973866	.230884	5515.6	5.273668	1.497399	562.005434		1.062549
M20	201322P9_G	G	A.Conservative	-.328508	.843783	6445.3	22.080361	8.469317	704.427212		.983161
M20	201694P4_G	G	A.Conservative	.092614	.991336	5337.5	18.756549	12.054102	537.188027		.393855
M20	208825P7_G	NOCALL	I.Bad Spectrum	0	0	0	0	0	0		0
M20	209189P2_G	G	A.Conservative	.959975	.995381	6277.1	24.903317	19.308002	651.324361		.393855
M20	210090P15_G	NOCALL	I.Bad Spectrum	0	0	0	0	0	0		0
M21	201322P9_G	G	A.Conservative	1.40031	.992601	6445.3	17.628956	14.665259	717.459502		.406711
M21	201694P4_G	G	A.Conservative	-.034379	.988698	5337.5	24.614022	16.602112	562.574791		.406711
M21	208825P7_G	G	A.Conservative	2.598676	.998733	7129.7	8.017786	16.680344	585.10841		.406711
M21	209189P2_G	G	A.Conservative	1.398681	.99173	6277.1	82.773576	66.726937	691.657664		.406711
M21	210090P15_G	G	B.Moderate	-.9267	.891659	5515.6	14.981766	7.236664	568.835968		.574634
M22	201322P9_G	G	A.Conservative	-.822527	.998732	6445.3	10.226937	12.812972	650.21232		.315964
M22	201694P4_G	NOCALL	D.Low Probability	-1.690753	.990981	5337.5	33.350708	11.151521	597.426126		.852959
M22	208825P7_G	G	A.Conservative	.144188	.881366	7129.7	5.27187	8.84644	576.040302		.503201
M22	209189P2_G	G	A.Conservative	-.689954	.993821	6277.1	15.784477	19.120453	723.62481		.315964
M22	210090P15_G	NOCALL	D.Low Probability	-1.670337	.379561	5515.6	6.818772	2.363978	600.857637		.852959
M23	201322P9_G	G	A.Conservative	-2.312637	.99386	6445.3	30.133423	20.027327	718.719826		.496248
M23	201694P4_G	NOCALL	D.Low Probability	-2.802459	.994712	5337.5	47.309485	17.069303	586.786303		.815213
M23	208825P7_G	G	A.Conservative	-1.893317	.854118	7129.7	10.574092	8.584704	485.747388		.496248
M23	209189P2_G	G	A.Conservative	-2.074437	.997215	6277.1	22.96698	14.790082	696.644144		.496248
M23	210090P15_G	NOCALL	D.Low Probability	-2.862247	.341995	5515.6	5.705914	2.133812	597.960963		.815213
M24	201322P9_G	NOCALL	I.Bad Spectrum	0	0	0	0	0	0		0
M24	201694P4_G	NOCALL	I.Bad Spectrum	0	0	0	0	0	0		0
M24	208825P7_G	NOCALL	I.Bad Spectrum	0	0	0	0	0	0		0
M24	209189P2_G	NOCALL	I.Bad Spectrum	0	0	0	0	0	0		0
M24	210090P15_G	NOCALL	I.Bad Spectrum	0	0	0	0	0	0		0
N01	201322P9_G	G	A.Conservative	.567831	.991119	6445.3	16.906071	14.305334	624.671616		.372973
N01	201694P4_G	G	A.Conservative	-.485002	.995825	5337.5	49.388585	34.406982	601.376172		.372973
N01	208825P7_G	G	A.Conservative	2.171454	.996981	7129.7	5.841339	10.812379	524.962748		.372973
N01	209189P2_G	G	A.Conservative	.583249	.991528	6277.1	75.975024	62.412418	614.990255		.372973
N01	210090P15_G	NOCALL	D.Low Probability	-.901718	.13541	5515.6	3.69627	.953892	583.884696		.914042
N02	201322P9_G	G	A.Conservative	1.983532	.996649	6445.3	12.398925	12.974226	625.208522		.358307
N02	201694P4_G	NOCALL	D.Low Probability	.450258	.944931	5337.5	19.132473	5.723412	559.764978		.941511
N02	208825P7_G	G	A.Conservative	3.249638	.931905	7129.7	8.7402	9.336315	517.324858		.604942
N02	209189P2_G	G	A.Conservative	1.438023	.887169	6277.1	15.628001	8.930157	674.985318		.604942
N02	210090P15_G	NOCALL	I.Bad Spectrum	0	0	0	0	0	0		0
N03	201322P9_G	G	A.Conservative	.251718	.995446	6445.3	9.440227	11.300661	726.786722		.299589
N03	201694P4_G	G	A.Conservative	-1.068835	.995007	5337.5	26.108329	25.796212	614.546966		.299589
N03	208825P7_G	G	A.Conservative	-.407126	.822075	7129.7	2.838832	8.281538	565.679548		.299589
N03	209189P2_G	G	A.Conservative	.223123	.994159	6277.1	38.188539	44.412394	708.579351		.299589
N03	210090P15_G	NOCALL	I.Bad Spectrum	0	0	0	0	0	0		0
N04	201322P9_G	G	A.Conservative	.58493	.99607	6445.3	26.003088	12.747712	651.811979		.653951
N04	201694P4_G	G	A.Conservative	-.208265	.991878	5337.5	19.499874	15.119655	549.556056		.360884
N04	208825P7_G	NOCALL	D.Low Probability	3.783415	.448994	7129.7	8.270857	2.759406	443.559796		.938199
N04	209189P2_G	G	A.Conservative	.879741	.998289	6277.1	49.623511	45.316745	637.06332		.360884
N04	210090P15_G	NOCALL	D.Low Probability	-.460458	.315882	5515.6	8.011258	1.991589	532.518378		.938199
N05	201322P9_G	G	A.Conservative	-.369926	.996804	6445.3	11.096371	12.08918	745.277474		.352537
N05	201694P4_G	G	A.Conservative	-1.270855	.990869	5337.5	24.4466	22.28454	603.498729		.352537
N05	208825P7_G	NOCALL	I.Bad Spectrum	0	0	0	0	0	0		0
N05	209189P2_G	G	A.Conservative	-.343032	.998832	6277.1	37.19263	39.444694	726.235607		.352537
N05	210090P15_G	NOCALL	I.Bad Spectrum	0	0	0	0	0	0		0
N06	201322P9_G	G	A.Conservative	-2.208467	.996677	6445.3	14.335513	12.094963	653.37054		.379321
N06	201694P4_G	G	A.Conservative	-2.844325	.992941	5337.5	25.366643	17.555868	571.629599		.379321
N06	208825P7_G	G	B.Moderate	-1.952346	.803579	7129.7	5.41695	6.467895	565.978077		.556703
N06	209189P2_G	G	A.Conservative	-2.192027	.990823	6277.1	58.51424	47.899276	638.943567		.379321
N06	210090P15_G	NOCALL	D.Low Probability	-3.142414	.117232	5515.6	1.79847	.813475	563.904152		.556703
N07	201322P9_G	G	A.Conservative	2.905308	.917598	6445.3	12.643001	9.26776	626.853658		.393735
N07	201694P4_G	G	A.Conservative	1.857363	.997788	5337.5	61.021093	36.174166	595.49498		.393735
N07	208825P7_G	G	A.Conservative	3.014052	.949498	7129.7	8.576736	9.527272	483.391799		.581256
N07	209189P2_G	G	A.Conservative	2.917602	.995381	6277.1	57.402845	40.73649	612.749227		.393735
N07	210090P15_G	NOCALL	D.Low Probability	.779577	.204438	5515.6	4.726349	1.349946	577.522202		.949734
N08	201322P9_G	G	A.Conservative	1.237723	.990765	6445.3	28.784937	12.629225	670.482362		.812123
N08	201694P4_G	G	A.Conservative	-.206678	.993434	5337.5	32.504643	25.379367	586.479096		.3765
N08	208825P7_G	NOCALL	I.Bad Spectrum	0	0	0	0	0	0		0
N08	209189P2_G	G	A.Conservative	1.203978	.989683	6277.1	40.737956	37.953258	660.825076		.3765
N08	210090P15_G	NOCALL	D.Low Probability	.231795	.380619	5515.6	6.69593	2.432965	572.408909		.812123
N09	201322P9_G	NOCALL	D.Low Probability	.621612	.99083	6445.3	58.244158	20.300046	688.305114		.940223
N09	201694P4_G	G	A.Conservative	.44905	.991102	5337.5	15.524597	15.462404	615.984579		.295936
N09	208825P7_G	G	A.Conservative	1.744791	.813753	7129.7	11.049552	8.180222	532.041749		.771829
N09	209189P2_G	G	A.Conservative	1.615523	.992975	6277.1	17.632485	20.881733	614.368746		.295936
N09	210090P15_G	NOCALL	D.Low Probability	-.392836	.12604	5515.6	2.972242	.881825	624.15727		.940223
N10	201322P9_G	G	A.Conservative	.054231	.993355	6445.3	17.692765	13.697116	696.425017		.40808
N10	201694P4_G	G	A.Conservative	-1.243991	.993694	5337.5	45.912202	28.21661	587.843408		.40808
N10	208825P7_G	G	A.Conservative	1.195612	.846721	7129.7	4.481988	8.519664	478.460121		.40808
N10	209189P2_G	G	A.Conservative	.050794	.993908	6277.1	74.498813	55.721566	676.707236		.40808
N10	210090P15_G	NOCALL	D.Low Probability	-2.150038	.182555	5515.6	2.442629	1.216345	595.079998		.53351
N11	201322P9_G	G	A.Conservative	.483875	.995163	6445.3	15.781118	14.041632	658.995504		.395482
N11	201694P4_G	G	A.Conservative	-.739564	.997359	5337.5	62.952753	45.934192	549.31338		.395482
N11	208825P7_G	G	A.Conservative	-.146871	.996582	7129.7	10.312962	10.441713	652.380943		.629155
N11	209189P2_G	G	A.Conservative	.47339	.993586	6277.1	67.847254	58.595388	640.514908		.395482
N11	210090P15_G	NOCALL	D.Low Probability	-1.42888	.993509	5515.6	38.088149	10.600961	594.329114		.901852
N12	201322P9_G	G	A.Conservative	-5.382789	.990449	6445.3	11.724289	10.437095	665.784465		.449462
N12	201694P4_G	G	A.Conservative	-4.955719	.995997	5337.5	15.088373	15.828002	542.418186		.301505
N12	208825P7_G	NOCALL	D.Low Probability	-5.237202	.780223	7129.7	4.83993	4.719143	631.583819		.582551
N12	209189P2_G	G	A.Conservative	-4.491524	.994109	6277.1	24.946813	31.695064	614.455166		.301505
N12	210090P15_G	NOCALL	I.Bad Spectrum	0	0	0	0	0	0		0
N13	201322P9_G	G	A.Conservative	1.384252	.997289	6445.3	13.517364	10.188251	680.15358		.453539
N13	201694P4_G	G	A.Conservative	.191141	.995137	5337.5	48.026482	29.441493	519.99818		.453539
N13	208825P7_G	G	A.Conservative	2.364588	.914011	7129.7	5.583229	9.170299	566.861136		.453539
N13	209189P2_G	G	A.Conservative	1.353817	.995105	6277.1	49.348419	36.059545	661.141539		.453539
N13	210090P15_G	NOCALL	D.Low Probability	.597989	.25141	5515.6	6.16545	1.702789	507.173139		1.068448
N14	201322P9_G	G	A.Conservative	.518078	.995762	6445.3	11.654873	12.408159	664.854401		.341047
N14	201694P4_G	G	A.Conservative	-.722143	.992089	5337.5	31.316885	27.78596	617.051803		.341047
N14	208825P7_G	NOCALL	D.Low Probability	1.514828	.430675	7129.7	5.202256	2.650219	436.447074		.647124
N14	209189P2_G	G	A.Conservative	.47855	.997529	6277.1	56.570749	58.588914	657.096383		.341047
N14	210090P15_G	NOCALL	D.Low Probability	-.585484	.101492	5515.6	1.955283	.727774	579.828435		.647124
N15	201322P9_G	G	A.Conservative	.720139	.995838	6445.3	10.930729	10.306616	650.77031		.35767
N15	201694P4_G	G	A.Conservative	-.243384	.999109	5337.5	28.89423	22.419778	545.947568		.35767
N15	208825P7_G	G	A.Conservative	1.980067	.866837	7129.7	5.398357	8.705335	630.507073		.35767
N15	209189P2_G	G	A.Conservative	.714561	.998845	6277.1	41.817365	38.283739	639.245724		.35767
N15	210090P15_G	NOCALL	D.Low Probability	-.608655	.300416	5515.6	6.152725	1.936628	576.088249		.992461
N16	201322P9_G	G	A.Conservative	.823327	.818035	6445.3	8.489527	8.217865	665.879151		.391318
N16	201694P4_G	G	A.Conservative	-.181994	.995856	5337.5	34.377485	26.746873	567.913983		.391318
N16	208825P7_G	G	A.Conservative	.66423	.820154	7129.7	7.484401	8.250363	538.6259		.631308
N16	209189P2_G	G	A.Conservative	.797086	.993005	6277.1	42.384883	39.720389	643.119138		.391318
N16	210090P15_G	NOCALL	I.Bad Spectrum	0	0	0	0	0	0		0
N17	201322P9_G	G	A.Conservative	-.934091	.993315	6445.3	18.215784	12.788297	696.752017		.400219
N17	201694P4_G	G	A.Conservative	-1.927682	.996783	5337.5	59.764948	34.465587	605.195436		.400219
N17	208825P7_G	G	A.Conservative	.125716	.892096	7129.7	5.208892	8.954128	588.661994		.400219
N17	209189P2_G	G	A.Conservative	-.940158	.995007	6277.1	80.660486	54.945503	672.000253		.400219
N17	210090P15_G	NOCALL	D.Low Probability	-2.341738	.232527	5515.6	6.113644	1.519238	600.180455		.994246
N18	201322P9_G	G	A.Conservative	-3.48749	.826241	6445.3	9.837649	8.329842	662.959211		.399009
N18	201694P4_G	G	A.Conservative	-3.946764	.997041	5337.5	33.956874	22.596237	544.767818		.399009
N18	208825P7_G	G	A.Conservative	-3.790195	.899115	7129.7	5.491443	9.006698	608.713955		.537948
N18	209189P2_G	G	A.Conservative	-3.452162	.998845	6277.1	45.449949	37.138751	640.162116		.399009
N18	210090P15_G	NOCALL	I.Bad Spectrum	0	0	0	0	0	0		0
N19	201322P9_G	G	A.Conservative	1.810208	.967168	6445.3	11.31518	9.724608	731.376179		.404696
N19	201694P4_G	NOCALL	D.Low Probability	-.17665	.993764	5337.5	66.804003	19.343528	631.143935		1.011145
N19	208825P7_G	G	A.Conservative	2.473328	.877082	7129.7	7.463914	8.83088	493.91627		.700826
N19	209189P2_G	G	A.Conservative	1.766618	.995604	6277.1	39.687947	33.020838	696.263768		.404696
N19	210090P15_G	NOCALL	I.Bad Spectrum	0	0	0	0	0	0		0
N20	201322P9_G	G	A.Conservative	1.826006	.920106	6445.3	9.399346	9.264644	670.51641		.337755
N20	201694P4_G	G	A.Conservative	.949267	.99305	5337.5	18.683675	14.946375	601.661939		.337755
N20	208825P7_G	G	A.Conservative	3.623275	.998863	7129.7	3.681162	10.155251	475.684293		.337755
N20	209189P2_G	G	A.Conservative	1.809231	.992263	6277.1	47.535932	45.407211	650.809878		.337755
N20	210090P15_G	NOCALL	D.Low Probability	-.283659	.217672	5515.6	2.713766	1.42108	550.932921		.537577
N21	201322P9_G	G	A.Conservative	.961118	.932133	6445.3	15.843148	9.354519	631.548476		.437107
N21	201694P4_G	G	A.Conservative	-.465678	.994058	5337.5	41.231914	19.794214	544.417564		.437107
N21	208825P7_G	G	A.Conservative	3.00658	.997116	7129.7	5.929074	11.139939	492.15285		.437107
N21	209189P2_G	G	A.Conservative	.939804	.992714	6277.1	71.014335	40.62086	612.104617		.437107
N21	210090P15_G	NOCALL	D.Low Probability	-1.032747	.13215	5515.6	4.115947	.928712	559.393354		1.082987
N22	201322P9_G	G	A.Conservative	.301676	.928535	6445.3	9.945028	9.349073	615.121948		.373755
N22	201694P4_G	G	A.Conservative	-.92848	.995839	5337.5	17.067356	13.079241	548.752523		.373755
N22	208825P7_G	G	A.Conservative	-.208611	.996312	7129.7	7.73834	10.848409	595.728127		.518927
N22	209189P2_G	G	A.Conservative	.266144	.990779	6277.1	39.80576	36.292307	598.249277		.373755
N22	210090P15_G	NOCALL	I.Bad Spectrum	0	0	0	0	0	0		0
N23	201322P9_G	G	A.Conservative	-2.31108	.997261	6445.3	15.344041	12.82984	671.558601		.395833
N23	201694P4_G	NOCALL	D.Low Probability	-3.156044	.990823	5337.5	69.392253	21.655639	566.609968		.935218
N23	208825P7_G	G	A.Conservative	-1.328523	.924224	7129.7	10.93154	9.280123	531.615778		.790179
N23	209189P2_G	G	A.Conservative	-2.340411	.996885	6277.1	25.832238	20.951283	666.046255		.395833
N23	210090P15_G	NOCALL	D.Low Probability	-3.172168	.245805	5515.6	4.929786	1.591567	543.785611		.935218
N24	201322P9_G	G	C.Aggressive	-6.197812	.966563	6445.3	10.240612	5.847687	580.046968		.766263
N24	201694P4_G	NOCALL	I.Bad Spectrum	0	0	0	0	0	0		0
N24	208825P7_G	NOCALL	I.Bad Spectrum	0	0	0	0	0	0		0
N24	209189P2_G	G	C.Aggressive	-6.05176	.896646	6277.1	9.806287	5.409428	573.124552		.766263
N24	210090P15_G	NOCALL	I.Bad Spectrum	0	0	0	0	0	0		0
O01	201322P9_G	G	A.Conservative	.722678	.992252	6445.3	18.508175	13.337783	640.341807		.451155
O01	201694P4_G	G	A.Conservative	-.171	.994561	5337.5	56.439903	33.223761	579.410268		.451155
O01	208825P7_G	G	A.Conservative	2.505206	.997524	7129.7	10.324845	11.581089	568.346597		.451155
O01	209189P2_G	G	A.Conservative	.742077	.991699	6277.1	75.35572	52.668849	628.388043		.451155
O01	210090P15_G	NOCALL	D.Low Probability	-.616122	.246926	5515.6	6.068251	1.623758	571.081945		1.108912
O02	201322P9_G	G	A.Conservative	1.30904	.996583	6445.3	16.496978	14.70094	697.423772		.390888
O02	201694P4_G	NOCALL	D.Low Probability	.103277	.81769	5337.5	12.256905	5.020548	558.62855		.88203
O02	208825P7_G	G	A.Conservative	1.935209	.994096	7129.7	8.0355	11.687802	732.116377		.390888
O02	209189P2_G	G	A.Conservative	1.315814	.99379	6277.1	26.832639	23.191841	664.963333		.390888
O02	210090P15_G	NOCALL	I.Bad Spectrum	0	0	0	0	0	0		0
O03	201322P9_G	G	A.Conservative	1.399718	.997714	6445.3	12.471405	11.29586	725.318221		.396857
O03	201694P4_G	G	A.Conservative	.62327	.991371	5337.5	28.550113	20.495566	603.822471		.396857
O03	208825P7_G	G	C.Aggressive	2.830475	.817732	7129.7	8.933419	4.933831	525.048211		.731162
O03	209189P2_G	G	A.Conservative	1.405439	.992881	6277.1	45.881338	40.157381	701.846822		.396857
O03	210090P15_G	NOCALL	D.Low Probability	-.430038	.106066	5515.6	1.908302	.779205	533.370985		.731162
O04	201322P9_G	G	A.Conservative	-.18634	.992115	6445.3	14.295001	19.987584	660.167795		.38021
O04	201694P4_G	G	A.Conservative	-1.137402	.994063	5337.5	48.266441	57.667659	598.875774		.38021
O04	208825P7_G	G	A.Conservative	-.012811	.859891	7129.7	4.700969	8.642072	612.233987		.38021
O04	209189P2_G	G	A.Conservative	-.161738	.994592	6277.1	66.266608	90.544302	644.703579		.38021
O04	210090P15_G	NOCALL	I.Bad Spectrum	0	0	0	0	0	0		0
O05	201322P9_G	G	A.Conservative	-.438924	.996686	6445.3	19.580173	17.703872	710.203967		.399884
O05	201694P4_G	G	A.Conservative	-1.142637	.99455	5337.5	46.479337	35.125424	575.437505		.399884
O05	208825P7_G	G	A.Conservative	-.151215	.974406	7129.7	4.872811	9.774365	611.182944		.399884
O05	209189P2_G	G	A.Conservative	-.433233	.995427	6277.1	70.758492	62.260015	697.547154		.399884
O05	210090P15_G	NOCALL	D.Low Probability	-1.712495	.200926	5515.6	4.142986	1.337499	573.165166		.781749
O06	201322P9_G	G	A.Conservative	-3.314893	.922388	6445.3	14.174028	9.257514	643.373394		.549053
O06	201694P4_G	G	A.Conservative	-2.213331	.998696	5337.5	22.401796	21.905947	579.471341		.330419
O06	208825P7_G	NOCALL	I.Bad Spectrum	0	0	0	0	0	0		0
O06	209189P2_G	G	A.Conservative	-1.717954	.999109	6277.1	21.235834	25.939034	621.520059		.330419
O06	210090P15_G	NOCALL	I.Bad Spectrum	0	0	0	0	0	0		0
O07	201322P9_G	G	A.Conservative	.652435	.995483	6445.3	13.906432	11.92132	570.105244		.410235
O07	201694P4_G	G	A.Conservative	-.319645	.996037	5337.5	44.176781	31.61509	544.534914		.410235
O07	208825P7_G	G	A.Conservative	1.335828	.997912	7129.7	6.249328	12.367954	516.847468		.410235
O07	209189P2_G	G	A.Conservative	.647888	.993628	6277.1	61.618493	51.392079	560.530581		.410235
O07	210090P15_G	NOCALL	D.Low Probability	-.517399	.980478	5515.6	24.273381	6.980695	535.213331		1.07842
O08	201322P9_G	G	A.Conservative	.171153	.998701	6445.3	28.504759	14.16587	676.11226		.709473
O08	201694P4_G	G	A.Conservative	2.721289	.997833	5337.5	10.703755	10.194958	546.190463		.328939
O08	208825P7_G	G	A.Conservative	1.228788	.869069	7129.7	8.945712	8.771359	441.636901		.587685
O08	209189P2_G	G	A.Conservative	2.662472	.996432	6277.1	29.468573	33.382323	717.9996		.328939
O08	210090P15_G	NOCALL	D.Low Probability	.170444	.711044	5515.6	8.15391	4.338295	541.335678		.95493
O09	201322P9_G	G	A.Conservative	.69522	.802598	6445.3	23.594301	8.089072	666.699019		.87898
O09	201694P4_G	NOCALL	D.Low Probability	-.706694	.605904	5337.5	13.345966	3.731406	541.007688		.976076
O09	208825P7_G	NOCALL	D.Low Probability	4.48427	.460382	7129.7	7.230119	2.842478	340.911928		.976076
O09	209189P2_G	G	A.Conservative	.660083	.994739	6277.1	28.169142	12.393828	642.430564		.63679
O09	210090P15_G	NOCALL	D.Low Probability	-.641487	.216668	5515.6	4.791685	1.386663	526.370994		.976076
O10	201322P9_G	G	C.Aggressive	-.288778	.818789	6445.3	9.731887	4.945445	626.222757		.769201
O10	201694P4_G	NOCALL	I.Bad Spectrum	0	0	0	0	0	0		0
O10	208825P7_G	NOCALL	I.Bad Spectrum	0	0	0	0	0	0		0
O10	209189P2_G	NOCALL	D.Low Probability	-.451914	.997998	6277.1	15.797988	7.785085	621.683697		.769201
O10	210090P15_G	NOCALL	I.Bad Spectrum	0	0	0	0	0	0		0
O11	201322P9_G	G	A.Conservative	-3.286221	.993297	6445.3	15.535978	12.825092	668.848163		.46508
O11	201694P4_G	G	A.Conservative	-2.838037	.996662	5337.5	28.280878	27.100705	579.327055		.306282
O11	208825P7_G	G	A.Conservative	-2.995696	.890737	7129.7	9.295415	8.939415	526.499034		.679933
O11	209189P2_G	G	A.Conservative	-2.322669	.991085	6277.1	36.371642	41.383597	625.091432		.306282
O11	210090P15_G	NOCALL	I.Bad Spectrum	0	0	0	0	0	0		0
O12	201322P9_G	G	A.Conservative	-4.763208	.991979	6445.3	9.214365	10.601742	654.925683		.316667
O12	201694P4_G	G	A.Conservative	-5.165052	.9894	5337.5	17.882007	16.858619	548.068886		.316667
O12	208825P7_G	G	A.Conservative	-6.072548	.911211	7129.7	5.220594	9.178121	507.676106		.450261
O12	209189P2_G	G	A.Conservative	-4.767717	.998078	6277.1	25.904365	28.928666	633.574807		.316667
O12	210090P15_G	NOCALL	I.Bad Spectrum	0	0	0	0	0	0		0
O13	201322P9_G	G	A.Conservative	.005427	.995934	6445.3	22.289983	10.159859	612.613319		.63058
O13	201694P4_G	G	A.Conservative	-.118942	.995154	5337.5	56.902216	32.272072	551.60156		.451637
O13	208825P7_G	G	A.Conservative	1.817066	.992918	7129.7	13.559539	11.374516	540.271525		.941162
O13	209189P2_G	G	A.Conservative	.888249	.997437	6277.1	62.344419	41.942915	647.049124		.451637
O13	210090P15_G	NOCALL	D.Low Probability	-.638548	.169495	5515.6	4.742661	1.17406	545.535826		1.022372
O14	201322P9_G	G	A.Conservative	1.48689	.99882	6445.3	29.021934	23.934502	661.72869		.395907
O14	201694P4_G	G	A.Conservative	-.081289	.995203	5337.5	55.285264	37.038552	551.340056		.395907
O14	208825P7_G	G	A.Conservative	2.672018	.998225	7129.7	7.500938	14.250043	496.745874		.395907
O14	209189P2_G	G	A.Conservative	1.484434	.99595	6277.1	98.328668	78.594149	638.982554		.395907
O14	210090P15_G	NOCALL	D.Low Probability	-.817212	.187144	5515.6	4.771399	1.28863	597.587452		1.048382
O15	201322P9_G	G	A.Conservative	.559841	.995904	6445.3	15.774277	13.038411	699.295359		.36767
O15	201694P4_G	G	A.Conservative	-.458776	.994982	5337.5	42.609633	28.860441	597.715489		.36767
O15	208825P7_G	G	A.Conservative	2.871379	.954801	7129.7	4.708595	9.58986	506.375586		.36767
O15	209189P2_G	G	A.Conservative	.579065	.991904	6277.1	59.757368	47.917659	701.695512		.36767
O15	210090P15_G	NOCALL	D.Low Probability	-1.208798	.174706	5515.6	3.708559	1.166305	587.639169		.971628
O16	201322P9_G	G	A.Conservative	-1.408254	.993836	6445.3	17.635067	10.863243	673.479107		.507851
O16	201694P4_G	G	A.Conservative	-2.006771	.997495	5337.5	20.387669	17.44224	599.198439		.324959
O16	208825P7_G	NOCALL	I.Bad Spectrum	0	0	0	0	0	0		0
O16	209189P2_G	G	A.Conservative	-.909307	.992521	6277.1	40.006585	40.702767	699.17342		.324959
O16	210090P15_G	NOCALL	I.Bad Spectrum	0	0	0	0	0	0		0
O17	201322P9_G	G	A.Conservative	-2.154988	.810587	6445.3	11.054649	8.1454	668.191027		.505282
O17	201694P4_G	G	A.Conservative	-2.476607	.994573	5337.5	29.362926	16.787887	565.737852		.505282
O17	208825P7_G	G	B.Moderate	.05599	.903657	7129.7	7.405981	7.28605	482.716205		.718239
O17	209189P2_G	G	A.Conservative	-.538218	.997774	6277.1	6.862174	12.070105	546.567096		.351033
O17	210090P15_G	NOCALL	I.Bad Spectrum	0	0	0	0	0	0		0
O18	201322P9_G	G	A.Conservative	-7.487455	.849372	6445.3	9.370036	8.523701	642.539732		.411476
O18	201694P4_G	NOCALL	D.Low Probability	-6.220749	.989882	5337.5	16.547044	7.277799	575.355382		.664774
O18	208825P7_G	NOCALL	I.Bad Spectrum	0	0	0	0	0	0		0
O18	209189P2_G	G	A.Conservative	-6.598397	.989695	6277.1	7.954506	11.698471	653.683663		.262753
O18	210090P15_G	NOCALL	I.Bad Spectrum	0	0	0	0	0	0		0
O19	201322P9_G	G	A.Conservative	-.366537	.996252	6445.3	16.580767	10.587201	654.18169		.422071
O19	201694P4_G	NOCALL	D.Low Probability	-.963152	.991883	5337.5	68.44528	19.465074	532.075544		.983182
O19	208825P7_G	NOCALL	D.Low Probability	1.277343	.591862	7129.7	9.274068	3.605266	665.126342		.983182
O19	209189P2_G	G	A.Conservative	-.266154	.993943	6277.1	33.522667	20.746804	659.403929		.422071
O19	210090P15_G	NOCALL	D.Low Probability	-.945022	.298584	5515.6	6.43676	1.888385	531.106262		.983182
O20	201322P9_G	G	A.Conservative	-.111176	.829684	6445.3	11.623542	8.342348	621.268284		.421892
O20	201694P4_G	NOCALL	D.Low Probability	-1.464827	.993148	5337.5	86.78125	22.277129	587.858332		.907711
O20	208825P7_G	NOCALL	D.Low Probability	1.520088	.513376	7129.7	8.67274	3.136826	464.420349		.907711
O20	209189P2_G	G	A.Conservative	.090129	.993891	6277.1	18.613773	12.965487	637.383176		.421892
O20	210090P15_G	NOCALL	D.Low Probability	-1.382077	.181398	5515.6	4.48556	1.19119	598.089545		.907711
O21	201322P9_G	G	A.Conservative	-.274411	.995698	6445.3	15.309689	11.945674	664.896723		.395983
O21	201694P4_G	G	A.Conservative	-1.191223	.992888	5337.5	22.577595	13.893146	562.205715		.395983
O21	208825P7_G	G	A.Conservative	4.352228	.943605	7129.7	4.507908	9.468738	483.450086		.509901
O21	209189P2_G	G	A.Conservative	-.257026	.993698	6277.1	39.76006	29.944119	639.205142		.395983
O21	210090P15_G	NOCALL	D.Low Probability	-1.538249	.155091	5515.6	2.471702	1.030008	548.989497		.642495
O22	201322P9_G	G	A.Conservative	-.585745	.993129	6445.3	15.691377	13.270088	637.740392		.395204
O22	201694P4_G	G	A.Conservative	-1.620658	.996668	5337.5	30.789007	21.550109	588.741167		.395204
O22	208825P7_G	G	A.Conservative	-1.225726	.843569	7129.7	10.411138	8.493568	525.731814		.660406
O22	209189P2_G	G	A.Conservative	-.495346	.992413	6277.1	57.753881	47.458945	644.639757		.395204
O22	210090P15_G	NOCALL	D.Low Probability	-2.272282	.249449	5515.6	4.940808	1.60497	579.310992		.856503
O23	201322P9_G	G	A.Conservative	-3.077181	.872486	6445.3	12.657252	8.824249	714.086711		.521665
O23	201694P4_G	NOCALL	D.Low Probability	-3.298024	.994901	5337.5	49.098276	14.074799	543.84713		.881807
O23	208825P7_G	NOCALL	D.Low Probability	-2.392746	.577783	7129.7	8.682865	3.515283	497.52867		.881807
O23	209189P2_G	G	A.Conservative	-2.888858	.994232	6277.1	15.088873	13.682896	687.34297		.36058
O23	210090P15_G	NOCALL	D.Low Probability	-3.248872	.31395	5515.6	6.638638	1.970234	541.583359		.881807
O24	201322P9_G	G	A.Conservative	-6.060177	.919576	6445.3	15.267239	9.274297	659.47935		.596098
O24	201694P4_G	NOCALL	D.Low Probability	-5.176102	.506331	5337.5	9.294984	3.131325	527.595846		.873197
O24	208825P7_G	NOCALL	I.Bad Spectrum	0	0	0	0	0	0		0
O24	209189P2_G	G	A.Conservative	-5.880712	.995005	6277.1	17.301426	10.197373	641.082387		.596098
O24	210090P15_G	NOCALL	D.Low Probability	-5.190877	.405545	5515.6	7.258567	2.517547	536.859015		.873197
P01	201322P9_G	G	A.Conservative	-3.294349	.99483	6445.3	17.64388	10.599301	635.318712		.755232
P01	201694P4_G	NOCALL	D.Low Probability	-3.504986	.993306	5337.5	17.036046	8.566458	571.881872		.755232
P01	208825P7_G	NOCALL	I.Bad Spectrum	0	0	0	0	0	0		0
P01	209189P2_G	G	A.Conservative	-2.301984	.996815	6277.1	16.458759	15.562858	639.131034		.314152
P01	210090P15_G	NOCALL	D.Low Probability	-3.613918	.501431	5515.6	5.936514	3.07411	562.386035		.755232
P02	201322P9_G	G	A.Conservative	-1.169671	.999531	6445.3	10.463887	11.343292	677.842055		.342374
P02	201694P4_G	NOCALL	D.Low Probability	-2.897561	.78887	5337.5	12.329551	4.798981	578.050715		.806257
P02	208825P7_G	G	C.Aggressive	-1.640773	.809812	7129.7	9.349716	4.885819	451.903256		.806257
P02	209189P2_G	G	A.Conservative	-1.054583	.921194	6277.1	8.770121	9.242927	710.882106		.342374
P02	210090P15_G	NOCALL	D.Low Probability	-2.975584	.285145	5515.6	4.551942	1.82486	600.082245		.806257
P03	201322P9_G	G	A.Conservative	-.236582	.892626	6445.3	17.794462	8.955078	572.27536		.632115
P03	201694P4_G	NOCALL	D.Low Probability	-1.287888	.988855	5337.5	31.738192	8.077071	499.883425		1.028934
P03	208825P7_G	NOCALL	I.Bad Spectrum	0	0	0	0	0	0		0
P03	209189P2_G	G	A.Conservative	.807573	.996526	6277.1	27.545354	22.676111	556.878316		.389722
P03	210090P15_G	NOCALL	I.Bad Spectrum	0	0	0	0	0	0		0
P04	201322P9_G	G	A.Conservative	-2.122138	.996405	6445.3	16.550854	10.285404	630.888396		.518237
P04	201694P4_G	G	A.Conservative	-2.337763	.994991	5337.5	19.746285	13.440979	594.123055		.374027
P04	208825P7_G	NOCALL	I.Bad Spectrum	0	0	0	0	0	0		0
P04	209189P2_G	G	A.Conservative	-1.590812	.99681	6277.1	28.785055	23.244541	635.577857		.374027
P04	210090P15_G	NOCALL	I.Bad Spectrum	0	0	0	0	0	0		0
P05	201322P9_G	G	A.Conservative	-3.224415	.985509	6445.3	12.354098	9.898253	637.653352		.476031
P05	201694P4_G	G	A.Conservative	-2.928413	.996478	5337.5	17.562247	16.206397	547.349115		.345169
P05	208825P7_G	NOCALL	I.Bad Spectrum	0	0	0	0	0	0		0
P05	209189P2_G	G	A.Conservative	-2.211	.998586	6277.1	28.493045	31.673791	635.97004		.345169
P05	210090P15_G	NOCALL	D.Low Probability	-3.661081	.270031	5515.6	3.792926	1.720306	543.758875		.714118
P06	201322P9_G	G	A.Conservative	-4.243427	.831599	6445.3	18.192326	8.363872	609.992527		.663345
P06	201694P4_G	G	A.Conservative	-3.80643	.990769	5337.5	15.148161	11.737876	520.668985		.366976
P06	208825P7_G	G	C.Aggressive	-3.01528	.836389	7129.7	7.194993	5.040111	554.587919		.833455
P06	209189P2_G	G	A.Conservative	-3.460276	.998782	6277.1	24.56659	22.723059	595.886231		.366976
P06	210090P15_G	NOCALL	I.Bad Spectrum	0	0	0	0	0	0		0
P07	201322P9_G	G	A.Conservative	-1.673748	.997408	6445.3	18.296265	15.906834	649.97766		.394837
P07	201694P4_G	G	A.Conservative	-2.433707	.992697	5337.5	55.468895	39.565793	582.74585		.394837
P07	208825P7_G	G	A.Conservative	-1.81185	.91743	7129.7	10.18296	9.202391	505.219345		.999116
P07	209189P2_G	G	A.Conservative	-1.676978	.998287	6277.1	65.074945	54.912815	644.307681		.394837
P07	210090P15_G	NOCALL	D.Low Probability	-3.128426	.158736	5515.6	3.603097	1.082687	601.971906		.886677
P08	201322P9_G	G	A.Conservative	-.301846	.99641	6445.3	14.584443	10.396345	685.326708		.532507
P08	201694P4_G	G	A.Conservative	.124063	.97339	5337.5	10.551182	9.856109	561.627764		.344394
P08	208825P7_G	G	A.Conservative	1.280097	.935366	7129.7	5.429517	9.374904	648.488035		.532507
P08	209189P2_G	G	A.Conservative	.55894	.997649	6277.1	16.274691	18.21867	622.900516		.344394
P08	210090P15_G	NOCALL	I.Bad Spectrum	0	0	0	0	0	0		0
P09	201322P9_G	G	A.Conservative	-2.969048	.821479	6445.3	14.196379	8.266531	612.526848		.547002
P09	201694P4_G	NOCALL	D.Low Probability	-3.318847	.38153	5337.5	6.510036	2.384893	547.906262		.763164
P09	208825P7_G	NOCALL	I.Bad Spectrum	0	0	0	0	0	0		0
P09	209189P2_G	G	A.Conservative	-2.812804	.882602	6277.1	15.753603	8.871793	638.434887		.547002
P09	210090P15_G	NOCALL	D.Low Probability	-3.481003	.222014	5515.6	3.747525	1.423523	554.680838		.763164
P10	201322P9_G	G	A.Conservative	-2.83946	.829136	6445.3	12.416799	8.338465	654.519737		.505793
P10	201694P4_G	NOCALL	D.Low Probability	-3.347994	.475301	5337.5	8.312366	2.943685	552.627086		.761527
P10	208825P7_G	NOCALL	I.Bad Spectrum	0	0	0	0	0	0		0
P10	209189P2_G	G	A.Conservative	-2.575431	.995844	6277.1	35.330879	14.616236	681.110412		.761527
P10	210090P15_G	NOCALL	D.Low Probability	-3.38193	.282525	5515.6	4.896296	1.785556	570.536762		.761527
P11	201322P9_G	G	A.Conservative	-3.956493	.838998	6445.3	6.888534	8.443798	635.334181		.325385
P11	201694P4_G	G	A.Conservative	-4.16713	.997681	5337.5	18.292171	17.93718	576.787284		.325385
P11	208825P7_G	G	B.Moderate	-2.988617	.972785	7129.7	6.649597	7.792288	647.129301		.65299
P11	209189P2_G	G	A.Conservative	-3.904744	.998218	6277.1	26.735586	31.719713	619.116463		.325385
P11	210090P15_G	NOCALL	I.Bad Spectrum	0	0	0	0	0	0		0
P12	201322P9_G	G	A.Conservative	-6.251086	.901485	6445.3	11.007287	9.057935	632.837786		.45265
P12	201694P4_G	G	A.Conservative	-5.383442	.995387	5337.5	22.691025	21.623187	562.393991		.307408
P12	208825P7_G	NOCALL	I.Bad Spectrum	0	0	0	0	0	0		0
P12	209189P2_G	G	A.Conservative	-5.533079	.994173	6277.1	18.363977	20.831844	623.151512		.307408
P12	210090P15_G	NOCALL	I.Bad Spectrum	0	0	0	0	0	0		0
P13	201322P9_G	G	A.Conservative	-.049668	.908698	6445.3	9.873653	9.146105	673.512374		.381157
P13	201694P4_G	G	A.Conservative	-.800912	.989114	5337.5	24.592015	18.709892	561.427852		.381157
P13	208825P7_G	G	A.Conservative	-1.351412	.885792	7129.7	7.613606	8.891874	719.785011		.629157
P13	209189P2_G	G	A.Conservative	-.058914	.997052	6277.1	40.11258	36.073192	661.116432		.381157
P13	210090P15_G	NOCALL	D.Low Probability	-1.869407	.1825	5515.6	3.232515	1.191606	598.821782		.756357
P14	201322P9_G	G	A.Conservative	1.664576	.998901	6445.3	23.360583	11.604657	662.078859		.807881
P14	201694P4_G	G	A.Conservative	.25953	.99637	5337.5	21.625456	11.936466	502.843191		.500191
P14	208825P7_G	NOCALL	I.Bad Spectrum	0	0	0	0	0	0		0
P14	209189P2_G	G	A.Conservative	1.112371	.997377	6277.1	9.682012	12.490616	658.816562		.358126
P14	210090P15_G	NOCALL	I.Bad Spectrum	0	0	0	0	0	0		0
P15	201322P9_G	G	A.Conservative	-1.421404	.998903	6445.3	14.577089	11.582283	644.579242		.398823
P15	201694P4_G	G	A.Conservative	-2.340255	.990176	5337.5	24.68175	15.796746	579.551351		.398823
P15	208825P7_G	G	A.Conservative	-1.334638	.819141	7129.7	7.923091	8.235343	561.619997		.584916
P15	209189P2_G	G	A.Conservative	-1.348626	.992136	6277.1	35.285061	27.138737	656.729076		.398823
P15	210090P15_G	NOCALL	D.Low Probability	-2.648634	.17968	5515.6	4.638697	1.184875	569.877872		.96001
P16	201322P9_G	G	A.Conservative	-2.031452	.990867	6445.3	9.670263	9.936458	667.553371		.344712
P16	201694P4_G	G	A.Conservative	-2.747464	.994774	5337.5	22.758437	19.216431	605.207672		.344712
P16	208825P7_G	NOCALL	D.Low Probability	-1.889653	.703653	7129.7	10.559154	4.274935	566.700667		.96849
P16	209189P2_G	G	A.Conservative	-1.927272	.998931	6277.1	41.098218	41.001132	646.735878		.344712
P16	210090P15_G	G	B.Moderate	-2.592035	.862331	5515.6	22.801428	6.999102	570.824137		.96849
P17	201322P9_G	G	A.Conservative	-3.029451	.998925	6445.3	15.341086	10.563895	647.408123		.452657
P17	201694P4_G	NOCALL	D.Low Probability	-3.381389	.993638	5337.5	50.406375	17.649878	520.257197		.790911
P17	208825P7_G	NOCALL	D.Low Probability	-3.143768	.635414	7129.7	7.724099	3.873387	660.504544		.790911
P17	209189P2_G	G	A.Conservative	-2.962283	.995903	6277.1	51.376074	34.258447	633.5976		.452657
P17	210090P15_G	NOCALL	D.Low Probability	-3.477429	.33648	5515.6	5.802101	2.107831	523.392768		.790911
P18	201322P9_G	G	A.Conservative	-5.967055	.80829	6445.3	14.377519	8.135047	610.465073		.565507
P18	201694P4_G	NOCALL	D.Low Probability	-5.042001	.991393	5337.5	20.660194	8.167998	492.307691		.757637
P18	208825P7_G	NOCALL	I.Bad Spectrum	0	0	0	0	0	0		0
P18	209189P2_G	G	A.Conservative	-5.203107	.995443	6277.1	14.899098	16.5596	611.206383		.330975
P18	210090P15_G	NOCALL	D.Low Probability	-5.137291	.331571	5515.6	5.044244	2.070729	491.081316		.757637
P19	201322P9_G	G	A.Conservative	-1.138402	.995829	6445.3	16.428586	15.144758	692.537704		.374399
P19	201694P4_G	G	A.Conservative	-1.872686	.990888	5337.5	26.688291	20.380816	595.456665		.374399
P19	208825P7_G	G	A.Conservative	-1.01861	.800848	7129.7	12.694179	8.054858	544.672117		.858001
P19	209189P2_G	G	A.Conservative	-1.197577	.99589	6277.1	48.236891	43.20962	680.460941		.374399
P19	210090P15_G	NOCALL	D.Low Probability	-2.274996	.231759	5515.6	5.979097	1.494641	588.86706		.983888
P20	201322P9_G	G	A.Conservative	-1.31445	.98971	6445.3	11.148967	9.920778	658.248509		.349187
P20	201694P4_G	G	A.Conservative	-2.734208	.997108	5337.5	24.037203	13.015091	558.48273		.500318
P20	208825P7_G	NOCALL	D.Low Probability	-1.715868	.519079	7129.7	8.495896	3.167691	438.035069		.827874
P20	209189P2_G	G	A.Conservative	-1.287511	.993385	6277.1	31.770601	27.398574	619.44181		.349187
P20	210090P15_G	NOCALL	D.Low Probability	-2.115284	.245439	5515.6	5.812968	1.576837	566.886194		.827874
P21	201322P9_G	G	A.Conservative	-.906901	.998705	6445.3	12.550737	10.433121	604.605547		.388989
P21	201694P4_G	G	A.Conservative	-1.826786	.993663	5337.5	29.481116	20.09522	514.397824		.388989
P21	208825P7_G	NOCALL	D.Low Probability	-.264871	.676858	7129.7	11.788052	4.114662	581.867425		1.03076
P21	209189P2_G	G	A.Conservative	-.749883	.99657	6277.1	42.200488	34.041376	591.28334		.388989
P21	210090P15_G	NOCALL	D.Low Probability	-1.961907	.280834	5515.6	6.88574	1.795004	547.905411		1.03076
P22	201322P9_G	G	A.Conservative	-2.398783	.998282	6445.3	17.945927	10.744569	610.255288		.570195
P22	201694P4_G	G	A.Conservative	-1.64674	.995824	5337.5	23.464951	15.212204	549.34181		.394976
P22	208825P7_G	G	C.Aggressive	-2.710317	.992374	7129.7	7.313441	6.211858	594.699567		.681277
P22	209189P2_G	G	A.Conservative	-.872232	.999012	6277.1	33.121199	26.14902	604.791365		.394976
P22	210090P15_G	NOCALL	I.Bad Spectrum	0	0	0	0	0	0		0
P23	201322P9_G	G	A.Conservative	-3.783912	.953907	6445.3	15.505134	9.560169	648.389485		.547584
P23	201694P4_G	NOCALL	D.Low Probability	-3.395167	.867222	5337.5	16.168551	5.246043	555.754991		.907833
P23	208825P7_G	NOCALL	I.Bad Spectrum	0	0	0	0	0	0		0
P23	209189P2_G	G	A.Conservative	-2.912718	.994059	6277.1	16.043094	12.722322	699.233062		.411522
P23	210090P15_G	NOCALL	D.Low Probability	-3.470542	.358554	5515.6	6.655937	2.232615	554.068079		.907833
P24	201322P9_G	G	A.Conservative	-5.549083	.837196	6445.3	13.729138	8.430078	572.074014		.55659
P24	201694P4_G	NOCALL	D.Low Probability	-5.248955	.411007	5337.5	6.683527	2.542361	504.041537		.748261
P24	208825P7_G	NOCALL	I.Bad Spectrum	0	0	0	0	0	0		0
P24	209189P2_G	NOCALL	D.Low Probability	-5.348473	.99724	6277.1	23.052075	10.319547	561.30166		.748261
P24	210090P15_G	NOCALL	D.Low Probability	-5.411155	.331901	5515.6	5.300339	2.079398	513.797952		.748261
