# Supplementary material for: Gene expression-based screening for inhibitors of PDGFR signaling
Source: Genome Biol. 2008 Mar 1;9(3):R47. doi: 10.1186/gb-2008-9-3-r47 (PMC2397499; doi:10.1186/gb-2008-9-3-r47)
Supplement: Additional data file 1 — Primary screen data. [file gb-2008-9-3-r47-S1.zip › Primary_Screen_Data/ScreenData/ScreenLOPAC1/PLATE28045.1_0731.DTL]

Sequenom db=biomass genotype results details	Plate=28045, ExpNo=1	TimeStamp=0731	filename=PLATE28045.1_0731.DTL
well_position	assay_id	genotype_id	Call_Status_LU.description	max_shift	Call.score	Picked_Peaks.mass	Picked_Peaks.height	Picked_Peaks.snr	Picked_Peaks.resolution	Picked_Peaks.integral	Spectra.noise_std_dev
A01	201322P9_G	G	B.Moderate	.419247	.870788	6445.3	7.848816	6.995128	585.962845		.628828
A01	201694P4_G	NOCALL	D.Low Probability	-.574468	.952043	5337.5	7.430122	5.746072	540.601387		.628828
A01	208825P7_G	NOCALL	I.Bad Spectrum	0	0	0	0	0	0		0
A01	209189P2_G	G	A.Conservative	.412369	.822849	6277.1	9.454798	8.271794	531.468637		.526354
A01	210090P15_G	NOCALL	I.Bad Spectrum	0	0	0	0	0	0		0
A02	201322P9_G	G	C.Aggressive	1.8971	.86547	6445.3	6.663429	5.237479	679.035497		.687442
A02	201694P4_G	NOCALL	I.Bad Spectrum	0	0	0	0	0	0		0
A02	208825P7_G	NOCALL	I.Bad Spectrum	0	0	0	0	0	0		0
A02	209189P2_G	G	C.Aggressive	1.932713	.992016	6277.1	8.043485	6.18183	686.726851		.687442
A02	210090P15_G	NOCALL	I.Bad Spectrum	0	0	0	0	0	0		0
A03	201322P9_G	G	B.Moderate	2.226899	.96338	6445.3	10.519057	7.789422	647.95597		.733727
A03	201694P4_G	NOCALL	D.Low Probability	1.762994	.994344	5337.5	13.6996	8.679525	650.213986		.733727
A03	208825P7_G	G	C.Aggressive	3.023186	.997233	7129.7	4.659479	6.136081	396.754411		.513575
A03	209189P2_G	G	A.Conservative	2.803348	.997826	6277.1	16.43301	21.743895	580.143641		.324463
A03	210090P15_G	NOCALL	I.Bad Spectrum	0	0	0	0	0	0		0
A04	201322P9_G	G	B.Moderate	1.10468	.849211	6445.3	8.019791	6.828219	681.315949		.627339
A04	201694P4_G	G	A.Conservative	.33467	.85522	5337.5	9.976154	8.663673	651.958465		.489111
A04	208825P7_G	NOCALL	I.Bad Spectrum	0	0	0	0	0	0		0
A04	209189P2_G	G	A.Conservative	1.507893	.999613	6277.1	8.738074	18.146945	688.38074		.296434
A04	210090P15_G	NOCALL	I.Bad Spectrum	0	0	0	0	0	0		0
A05	201322P9_G	G	C.Aggressive	1.641864	.973281	6445.3	7.669495	5.852656	614.998337		.68818
A05	201694P4_G	NOCALL	D.Low Probability	.905451	.989961	5337.5	11.567242	7.506398	586.613184		.68818
A05	208825P7_G	NOCALL	I.Bad Spectrum	0	0	0	0	0	0		0
A05	209189P2_G	G	A.Conservative	2.264279	.998266	6277.1	14.125672	19.858988	664.4516		.302369
A05	210090P15_G	NOCALL	I.Bad Spectrum	0	0	0	0	0	0		0
A06	201322P9_G	G	A.Conservative	.717877	.996948	6445.3	9.260751	11.032293	709.622155		.46228
A06	201694P4_G	NOCALL	D.Low Probability	.017638	.98976	5337.5	11.463201	8.8746	676.637209		.671328
A06	208825P7_G	NOCALL	I.Bad Spectrum	0	0	0	0	0	0		0
A06	209189P2_G	G	A.Conservative	1.039132	.998747	6277.1	5.622032	10.886089	660.752014		.304398
A06	210090P15_G	NOCALL	I.Bad Spectrum	0	0	0	0	0	0		0
A07	201322P9_G	G	A.Conservative	1.254163	.801013	6445.3	7.094966	8.097149	580.579362		.483134
A07	201694P4_G	G	A.Conservative	-1.706985	.940051	5337.5	6.87818	9.452696	573.254958		.340709
A07	208825P7_G	G	B.Moderate	3.54363	.900341	7129.7	5.475602	7.242932	553.778736		.602768
A07	209189P2_G	G	A.Conservative	-.669833	.993685	6277.1	8.779638	13.761407	597.235948		.340709
A07	210090P15_G	NOCALL	D.Low Probability	1.048253	.356037	5515.6	2.968764	2.208894	619.485818		.602768
A08	201322P9_G	G	A.Conservative	1.993233	.99796	6445.3	13.049188	10.543519	652.317725		.751114
A08	201694P4_G	G	A.Conservative	1.135015	.813586	5337.5	7.384959	8.164075	620.07529		.383028
A08	208825P7_G	NOCALL	I.Bad Spectrum	0	0	0	0	0	0		0
A08	209189P2_G	G	A.Conservative	2.400662	.998107	6277.1	6.892722	11.476604	595.884081		.290046
A08	210090P15_G	G	B.Moderate	1.312873	.948369	5515.6	10.627334	7.652718	635.702848		.751114
A09	201322P9_G	G	A.Conservative	2.546479	.811166	6445.3	12.370012	8.183794	547.083326		.735419
A09	201694P4_G	NOCALL	D.Low Probability	1.964201	.989534	5337.5	21.223352	10.592191	573.025786		.82738
A09	208825P7_G	NOCALL	D.Low Probability	4.948441	.724266	7129.7	6.441037	4.409362	390.352969		.82738
A09	209189P2_G	G	A.Conservative	.649447	.996421	6277.1	11.366855	17.762576	618.191294		.3193
A09	210090P15_G	NOCALL	I.Bad Spectrum	0	0	0	0	0	0		0
A10	201322P9_G	G	B.Moderate	1.47178	.910477	6445.3	9.496699	7.337533	652.890823		.672291
A10	201694P4_G	G	A.Conservative	1.258596	.993941	5337.5	15.095174	10.49751	637.20008		.609084
A10	208825P7_G	NOCALL	I.Bad Spectrum	0	0	0	0	0	0		0
A10	209189P2_G	G	A.Conservative	1.007761	.997832	6277.1	4.790186	10.365421	634.807617		.243954
A10	210090P15_G	NOCALL	I.Bad Spectrum	0	0	0	0	0	0		0
A11	201322P9_G	G	A.Conservative	2.014258	.99364	6445.3	11.001073	10.189315	642.234072		.683545
A11	201694P4_G	G	A.Conservative	1.10113	.995353	5337.5	14.679054	15.016777	614.10858		.413429
A11	208825P7_G	NOCALL	I.Bad Spectrum	0	0	0	0	0	0		0
A11	209189P2_G	G	A.Conservative	1.959446	.990679	6277.1	6.184998	12.733043	521.842984		.254095
A11	210090P15_G	NOCALL	I.Bad Spectrum	0	0	0	0	0	0		0
A12	201322P9_G	G	C.Aggressive	-1.029144	.9324	6445.3	5.677094	5.617527	669.489467		.543329
A12	201694P4_G	NOCALL	D.Low Probability	-1.171836	.995887	5337.5	8.536414	7.256713	579.745783		.543329
A12	208825P7_G	NOCALL	I.Bad Spectrum	0	0	0	0	0	0		0
A12	209189P2_G	G	A.Conservative	.104946	.997072	6277.1	8.993159	13.842583	599.522401		.310923
A12	210090P15_G	NOCALL	I.Bad Spectrum	0	0	0	0	0	0		0
A13	201322P9_G	G	A.Conservative	2.272346	.931521	6445.3	11.376981	9.362691	686.699632		.618652
A13	201694P4_G	NOCALL	D.Low Probability	1.993964	.991143	5337.5	49.257454	22.510106	657.011742		.900095
A13	208825P7_G	NOCALL	D.Low Probability	6.502707	.618457	7129.7	6.676916	3.836288	254.263381		.900095
A13	209189P2_G	G	A.Conservative	2.15385	.995959	6277.1	14.320811	20.06149	707.799246		.328561
A13	210090P15_G	NOCALL	D.Low Probability	2.107988	.323102	5515.6	4.369581	2.042648	656.243192		.900095
A14	201322P9_G	G	A.Conservative	.597114	.848315	6445.3	6.063523	8.514462	702.363849		.444026
A14	201694P4_G	G	A.Conservative	.013898	.997014	5337.5	10.777076	13.006388	630.517898		.444026
A14	208825P7_G	NOCALL	I.Bad Spectrum	0	0	0	0	0	0		0
A14	209189P2_G	G	A.Conservative	2.760354	.997586	6277.1	8.645342	15.361087	712.704707		.292157
A14	210090P15_G	NOCALL	I.Bad Spectrum	0	0	0	0	0	0		0
A15	201322P9_G	G	B.Moderate	.829542	.979711	6445.3	11.239798	7.859043	594.151611		.766675
A15	201694P4_G	NOCALL	D.Low Probability	.197029	.992261	5337.5	21.946025	13.231657	587.581365		.766675
A15	208825P7_G	NOCALL	I.Bad Spectrum	0	0	0	0	0	0		0
A15	209189P2_G	G	A.Conservative	-.029114	.995959	6277.1	10.018415	16.661614	587.991338		.248566
A15	210090P15_G	NOCALL	I.Bad Spectrum	0	0	0	0	0	0		0
A16	201322P9_G	G	C.Aggressive	2.506998	.994436	6445.3	8.497094	6.262111	605.418335		.700846
A16	201694P4_G	G	A.Conservative	2.912245	.991143	5337.5	9.756022	11.288208	644.449063		.346541
A16	208825P7_G	NOCALL	I.Bad Spectrum	0	0	0	0	0	0		0
A16	209189P2_G	G	A.Conservative	3.506819	.997148	6277.1	15.962788	21.087782	617.400699		.346541
A16	210090P15_G	NOCALL	I.Bad Spectrum	0	0	0	0	0	0		0
A17	201322P9_G	G	A.Conservative	1.603292	.974811	6445.3	12.145356	9.810752	683.243555		.590276
A17	201694P4_G	NOCALL	D.Low Probability	1.191771	.759189	5337.5	6.762629	4.637559	652.056816		.665581
A17	208825P7_G	NOCALL	I.Bad Spectrum	0	0	0	0	0	0		0
A17	209189P2_G	G	A.Conservative	.424514	.931463	6277.1	5.926699	9.341854	539.212539		.29353
A17	210090P15_G	NOCALL	I.Bad Spectrum	0	0	0	0	0	0		0
A18	201322P9_G	NOCALL	D.Low Probability	2.646641	.538944	6445.3	3.076299	3.325531	611.09405		.393803
A18	201694P4_G	NOCALL	D.Low Probability	2.328912	.441185	5337.5	2.990277	2.720655	672.361655		.393803
A18	208825P7_G	NOCALL	I.Bad Spectrum	0	0	0	0	0	0		0
A18	209189P2_G	G	B.Moderate	2.595943	.9653	6277.1	7.372378	7.76469	637.754966		.393803
A18	210090P15_G	NOCALL	I.Bad Spectrum	0	0	0	0	0	0		0
A19	201322P9_G	G	C.Aggressive	.867704	.997262	6445.3	7.95096	6.22313	661.712212		.716749
A19	201694P4_G	G	A.Conservative	-1.14459	.820102	5337.5	6.889065	8.289107	632.373802		.343917
A19	208825P7_G	NOCALL	I.Bad Spectrum	0	0	0	0	0	0		0
A19	209189P2_G	G	A.Conservative	-.246621	.998841	6277.1	5.62769	11.751894	658.049738		.236483
A19	210090P15_G	NOCALL	I.Bad Spectrum	0	0	0	0	0	0		0
A20	201322P9_G	G	C.Aggressive	1.530241	.995503	6445.3	8.06601	6.213249	638.307446		.70667
A20	201694P4_G	G	A.Conservative	.662307	.994997	5337.5	13.735189	11.239286	626.043212		.520605
A20	208825P7_G	NOCALL	I.Bad Spectrum	0	0	0	0	0	0		0
A20	209189P2_G	G	A.Conservative	1.544141	.994751	6277.1	10.679173	11.969553	629.991991		.414705
A20	210090P15_G	NOCALL	I.Bad Spectrum	0	0	0	0	0	0		0
A21	201322P9_G	G	B.Moderate	2.261713	.949925	6445.3	12.353518	7.636399	615.646712		.753461
A21	201694P4_G	G	A.Conservative	1.752974	.888381	5337.5	11.75752	8.956621	634.24088		.483378
A21	208825P7_G	NOCALL	I.Bad Spectrum	0	0	0	0	0	0		0
A21	209189P2_G	G	A.Conservative	1.468649	.9899	6277.1	5.14694	9.965209	639.158454		.291268
A21	210090P15_G	NOCALL	D.Low Probability	1.458549	.273758	5515.6	3.171793	1.734694	645.299664		.753461
A22	201322P9_G	G	C.Aggressive	2.332888	.993156	6445.3	9.538755	6.350871	633.933576		.702532
A22	201694P4_G	G	A.Conservative	2.252935	.998207	5337.5	9.898442	11.366953	591.814976		.34098
A22	208825P7_G	NOCALL	I.Bad Spectrum	0	0	0	0	0	0		0
A22	209189P2_G	G	A.Conservative	2.67612	.996019	6277.1	10.713809	14.286712	568.551707		.34098
A22	210090P15_G	NOCALL	I.Bad Spectrum	0	0	0	0	0	0		0
A23	201322P9_G	G	C.Aggressive	.360274	.817058	6445.3	5.783818	4.973924	670.693283		.670636
A23	201694P4_G	NOCALL	D.Low Probability	-.185007	.994511	5337.5	10.251943	7.725226	668.288027		.670636
A23	208825P7_G	NOCALL	I.Bad Spectrum	0	0	0	0	0	0		0
A23	209189P2_G	G	C.Aggressive	.349261	.968415	6277.1	6.914112	5.831495	701.076669		.670636
A23	210090P15_G	NOCALL	I.Bad Spectrum	0	0	0	0	0	0		0
A24	201322P9_G	NOCALL	D.Low Probability	1.323074	.780527	6445.3	7.181697	4.738919	683.585752		.709482
A24	201694P4_G	NOCALL	D.Low Probability	.930196	.235561	5337.5	2.681304	1.525898	628.419984		.709482
A24	208825P7_G	NOCALL	I.Bad Spectrum	0	0	0	0	0	0		0
A24	209189P2_G	NOCALL	D.Low Probability	1.445974	.998261	6277.1	10.952645	7.067454	651.497346		.709482
A24	210090P15_G	NOCALL	I.Bad Spectrum	0	0	0	0	0	0		0
B01	201322P9_G	G	A.Conservative	1.850767	.979771	6445.3	12.506399	9.868009	620.64539		.606831
B01	201694P4_G	G	A.Conservative	1.775802	.992736	5337.5	14.526181	12.791841	663.406448		.390634
B01	208825P7_G	G	A.Conservative	3.796385	.846196	7129.7	9.007502	8.487532	561.87089		.714806
B01	209189P2_G	G	A.Conservative	2.130063	.994176	6277.1	27.589123	27.957579	672.257374		.390634
B01	210090P15_G	NOCALL	I.Bad Spectrum	0	0	0	0	0	0		0
B02	201322P9_G	G	A.Conservative	2.792025	.99532	6445.3	10.528439	10.953758	674.423877		.454038
B02	201694P4_G	NOCALL	D.Low Probability	1.6895	.823395	5337.5	6.299889	5.069854	649.196451		.742147
B02	208825P7_G	G	A.Conservative	3.893095	.898877	7129.7	9.05617	9.028835	507.911226		.742147
B02	209189P2_G	G	A.Conservative	2.781162	.996517	6277.1	11.821241	11.996745	694.502645		.454038
B02	210090P15_G	NOCALL	I.Bad Spectrum	0	0	0	0	0	0		0
B03	201322P9_G	G	A.Conservative	3.352033	.995064	6445.3	7.030994	10.571655	647.539593		.311832
B03	201694P4_G	NOCALL	D.Low Probability	1.452559	.994674	5337.5	19.660235	11.415505	633.314211		.745319
B03	208825P7_G	G	C.Aggressive	3.029877	.995162	7129.7	6.469269	6.375762	759.761865		.745319
B03	209189P2_G	G	A.Conservative	3.191577	.995424	6277.1	14.164601	20.81985	701.896377		.311832
B03	210090P15_G	NOCALL	I.Bad Spectrum	0	0	0	0	0	0		0
B04	201322P9_G	G	A.Conservative	1.566666	.99525	6445.3	11.42378	9.998991	650.666472		.569331
B04	201694P4_G	G	A.Conservative	2.038239	.993041	5337.5	8.229266	13.539057	670.437185		.28143
B04	208825P7_G	G	A.Conservative	3.178934	.842009	7129.7	4.97876	8.450864	664.716045		.659628
B04	209189P2_G	G	A.Conservative	3.183568	.989202	6277.1	10.186596	19.079283	653.93046		.28143
B04	210090P15_G	NOCALL	I.Bad Spectrum	0	0	0	0	0	0		0
B05	201322P9_G	G	A.Conservative	3.733338	.91375	6445.3	7.792257	9.196682	628.570421		.363211
B05	201694P4_G	G	A.Conservative	2.205479	.991507	5337.5	17.643494	13.295993	610.560305		.494223
B05	208825P7_G	NOCALL	D.Low Probability	5.314891	.726065	7129.7	7.249264	4.414169	383.167467		.859672
B05	209189P2_G	G	A.Conservative	3.748792	.99631	6277.1	34.628367	39.860237	613.969859		.363211
B05	210090P15_G	NOCALL	I.Bad Spectrum	0	0	0	0	0	0		0
B06	201322P9_G	NOCALL	D.Low Probability	1.486256	.995223	6445.3	23.911273	17.643571	692.713788		.764565
B06	201694P4_G	G	A.Conservative	1.064579	.993729	5337.5	21.115356	29.10477	670.100993		.301163
B06	208825P7_G	G	B.Moderate	2.282946	.910394	7129.7	9.172878	7.335281	506.318508		.764565
B06	209189P2_G	G	A.Conservative	1.616397	.999042	6277.1	39.635862	62.186579	695.700682		.301163
B06	210090P15_G	NOCALL	I.Bad Spectrum	0	0	0	0	0	0		0
B07	201322P9_G	G	A.Conservative	4.091005	.998111	6445.3	10.360954	12.089395	619.077932		.392003
B07	201694P4_G	G	A.Conservative	2.989814	.994801	5337.5	35.285297	35.303985	630.729264		.392003
B07	208825P7_G	G	A.Conservative	3.697158	.848545	7129.7	6.923987	8.537691	465.299011		.579706
B07	209189P2_G	G	A.Conservative	4.065906	.996546	6277.1	47.078746	53.673916	599.107038		.392003
B07	210090P15_G	NOCALL	D.Low Probability	2.104734	.07597	5515.6	1.268627	.577907	623.644387		.879889
B08	201322P9_G	G	A.Conservative	2.72041	.999381	6445.3	7.864978	12.11721	692.822674		.300503
B08	201694P4_G	G	A.Conservative	1.248822	.996774	5337.5	18.399845	24.22841	641.172188		.300503
B08	208825P7_G	G	A.Conservative	4.497414	.869489	7129.7	7.343103	8.715364	577.355582		.573413
B08	209189P2_G	G	A.Conservative	2.705404	.993957	6277.1	32.285298	48.582188	672.895984		.300503
B08	210090P15_G	NOCALL	D.Low Probability	2.005597	.944751	5515.6	10.997155	5.729289	635.052747		.785788
B09	201322P9_G	G	A.Conservative	4.354476	.889141	6445.3	6.344089	8.931667	611.899014		.347075
B09	201694P4_G	G	A.Conservative	3.256964	.993528	5337.5	15.376209	18.431184	615.589616		.347075
B09	208825P7_G	G	A.Conservative	3.05385	.944777	7129.7	6.598612	9.473688	709.019548		.619628
B09	209189P2_G	G	A.Conservative	4.33776	.996366	6277.1	26.785658	36.82154	597.228264		.347075
B09	210090P15_G	NOCALL	I.Bad Spectrum	0	0	0	0	0	0		0
B10	201322P9_G	NOCALL	D.Low Probability	1.199624	.997838	6445.3	11.622372	8.298661	649.731639		.719097
B10	201694P4_G	G	A.Conservative	.917261	.993269	5337.5	6.035213	10.33083	630.650079		.294664
B10	208825P7_G	G	C.Aggressive	3.64603	.90153	7129.7	5.896404	5.45219	397.28996		.719097
B10	209189P2_G	G	A.Conservative	2.324337	.995806	6277.1	16.125493	31.242995	722.782946		.294664
B10	210090P15_G	NOCALL	I.Bad Spectrum	0	0	0	0	0	0		0
B11	201322P9_G	G	A.Conservative	3.20221	.832197	6445.3	5.754222	8.405808	612.759425		.329074
B11	201694P4_G	G	A.Conservative	2.360648	.991838	5337.5	11.148662	13.835459	625.136449		.329074
B11	208825P7_G	G	A.Conservative	1.725084	.995449	7129.7	5.736875	11.420844	675.614298		.4848
B11	209189P2_G	G	A.Conservative	3.203331	.998136	6277.1	20.731569	29.560223	590.963277		.329074
B11	210090P15_G	NOCALL	I.Bad Spectrum	0	0	0	0	0	0		0
B12	201322P9_G	G	A.Conservative	3.414392	.993554	6445.3	11.997772	12.943784	741.664998		.373672
B12	201694P4_G	G	A.Conservative	2.861401	.995769	5337.5	25.343226	23.12606	623.144229		.373672
B12	208825P7_G	G	B.Moderate	3.228626	.826975	7129.7	6.198095	6.66974	510.012137		.50832
B12	209189P2_G	G	A.Conservative	3.426862	.997291	6277.1	48.382694	50.887258	718.019771		.373672
B12	210090P15_G	G	A.Conservative	1.892813	.996469	5515.6	11.778691	10.355054	615.019425		.50832
B13	201322P9_G	NOCALL	D.Low Probability	2.936839	.993225	6445.3	28.003473	16.620392	610.203009		.881096
B13	201694P4_G	G	A.Conservative	2.548772	.993978	5337.5	27.78747	25.425748	622.811934		.418979
B13	208825P7_G	NOCALL	D.Low Probability	4.694356	.789914	7129.7	7.496541	4.829955	274.910857		.881096
B13	209189P2_G	G	A.Conservative	3.646767	.99462	6277.1	49.61752	52.103448	553.234528		.418979
B13	210090P15_G	NOCALL	D.Low Probability	1.908453	.296935	5515.6	3.534804	1.873838	626.177107		.881096
B14	201322P9_G	G	A.Conservative	3.442212	.996561	6445.3	12.390402	11.70705	638.088294		.51275
B14	201694P4_G	G	A.Conservative	2.095913	.997117	5337.5	18.01953	23.324794	645.893837		.319766
B14	208825P7_G	NOCALL	D.Low Probability	5.428252	.738688	7129.7	6.829672	4.468138	505.041927		.833773
B14	209189P2_G	G	A.Conservative	3.594507	.996303	6277.1	24.422126	35.541128	595.196857		.319766
B14	210090P15_G	NOCALL	I.Bad Spectrum	0	0	0	0	0	0		0
B15	201322P9_G	G	A.Conservative	2.913232	.992072	6445.3	11.391664	10.411463	667.081146		.500027
B15	201694P4_G	NOCALL	D.Low Probability	2.181396	.990424	5337.5	20.212561	9.665314	647.577845		.869809
B15	208825P7_G	NOCALL	D.Low Probability	7.296814	.484444	7129.7	4.875428	2.976837	323.606824		.869809
B15	209189P2_G	G	A.Conservative	3.864564	.998195	6277.1	17.865193	21.132015	698.954726		.357091
B15	210090P15_G	NOCALL	D.Low Probability	2.337917	.272732	5515.6	3.522466	1.726834	648.171405		.869809
B16	201322P9_G	NOCALL	D.Low Probability	1.259128	.996612	6445.3	11.560111	8.571559	682.411165		.661088
B16	201694P4_G	G	A.Conservative	-.325902	.990244	5337.5	10.833352	17.673098	644.885124		.271306
B16	208825P7_G	NOCALL	D.Low Probability	1.678053	.742546	7129.7	5.561176	4.511586	381.885997		.661088
B16	209189P2_G	G	A.Conservative	1.264533	.998683	6277.1	16.113307	29.584642	666.296344		.271306
B16	210090P15_G	NOCALL	I.Bad Spectrum	0	0	0	0	0	0		0
B17	201322P9_G	G	A.Conservative	2.362015	.876891	6445.3	7.94411	8.817672	717.982413		.447792
B17	201694P4_G	G	A.Conservative	1.100994	.994386	5337.5	15.855554	22.369572	714.464762		.304565
B17	208825P7_G	NOCALL	I.Bad Spectrum	0	0	0	0	0	0		0
B17	209189P2_G	G	A.Conservative	2.31913	.995304	6277.1	22.017692	35.66063	712.587958		.304565
B17	210090P15_G	NOCALL	I.Bad Spectrum	0	0	0	0	0	0		0
B18	201322P9_G	G	A.Conservative	.565859	.994247	6445.3	18.681353	13.322337	657.973328		.758564
B18	201694P4_G	G	A.Conservative	.42012	.995096	5337.5	13.764586	17.252926	646.827282		.309282
B18	208825P7_G	NOCALL	D.Low Probability	1.967308	.698337	7129.7	5.495594	4.244608	387.583184		.758564
B18	209189P2_G	G	A.Conservative	1.246675	.993285	6277.1	32.476458	46.264113	691.222733		.309282
B18	210090P15_G	NOCALL	I.Bad Spectrum	0	0	0	0	0	0		0
B19	201322P9_G	G	A.Conservative	2.391988	.903765	6445.3	9.381989	9.081193	714.844382		.48984
B19	201694P4_G	G	A.Conservative	1.379953	.990144	5337.5	19.254178	15.932996	657.159436		.48984
B19	208825P7_G	NOCALL	I.Bad Spectrum	0	0	0	0	0	0		0
B19	209189P2_G	G	A.Conservative	2.504565	.995398	6277.1	12.262544	17.737814	664.229195		.327927
B19	210090P15_G	NOCALL	I.Bad Spectrum	0	0	0	0	0	0		0
B20	201322P9_G	G	A.Conservative	3.730505	.833865	6445.3	11.245752	8.391086	616.458478		.571733
B20	201694P4_G	G	A.Conservative	3.021398	.993547	5337.5	20.622299	18.313788	644.672792		.373222
B20	208825P7_G	NOCALL	D.Low Probability	6.557623	.641945	7129.7	6.393388	3.898236	368.313111		.858149
B20	209189P2_G	G	A.Conservative	4.113664	.996201	6277.1	30.107205	31.011979	647.449795		.373222
B20	210090P15_G	NOCALL	I.Bad Spectrum	0	0	0	0	0	0		0
B21	201322P9_G	G	A.Conservative	2.841815	.996691	6445.3	6.256417	11.035759	751.064658		.27852
B21	201694P4_G	NOCALL	D.Low Probability	1.021417	.992131	5337.5	41.761076	25.943511	664.443933		.753186
B21	208825P7_G	NOCALL	D.Low Probability	3.993333	.723197	7129.7	5.702549	4.392272	472.421558		.753186
B21	209189P2_G	G	A.Conservative	2.79303	.995474	6277.1	24.192488	41.772744	707.212501		.27852
B21	210090P15_G	NOCALL	D.Low Probability	1.129038	.089761	5515.6	1.03125	.654821	667.435981		.753186
B22	201322P9_G	G	A.Conservative	1.273331	.996387	6445.3	8.956523	10.776064	679.26958		.371865
B22	201694P4_G	G	A.Conservative	-.190373	.992604	5337.5	11.000251	15.621564	566.549252		.257214
B22	208825P7_G	NOCALL	I.Bad Spectrum	0	0	0	0	0	0		0
B22	209189P2_G	G	A.Conservative	1.579308	.994688	6277.1	22.273219	36.570376	611.043914		.257214
B22	210090P15_G	NOCALL	I.Bad Spectrum	0	0	0	0	0	0		0
B23	201322P9_G	G	A.Conservative	1.509991	.970911	6445.3	11.192147	9.724462	658.091809		.619621
B23	201694P4_G	NOCALL	D.Low Probability	.603364	.992197	5337.5	15.712994	12.391593	642.90969		.710601
B23	208825P7_G	NOCALL	I.Bad Spectrum	0	0	0	0	0	0		0
B23	209189P2_G	G	A.Conservative	2.873697	.998663	6277.1	7.020386	11.431627	701.938231		.296634
B23	210090P15_G	NOCALL	I.Bad Spectrum	0	0	0	0	0	0		0
B24	201322P9_G	G	C.Aggressive	-2.922612	.880609	6445.3	3.337032	5.314551	689.517493		.338457
B24	201694P4_G	NOCALL	I.Bad Spectrum	0	0	0	0	0	0		0
B24	208825P7_G	NOCALL	I.Bad Spectrum	0	0	0	0	0	0		0
B24	209189P2_G	NOCALL	D.Low Probability	-2.876076	.597342	6277.1	2.343482	3.647673	695.347407		.338457
B24	210090P15_G	NOCALL	I.Bad Spectrum	0	0	0	0	0	0		0
C01	201322P9_G	G	A.Conservative	3.79496	.856218	6445.3	5.403799	8.604548	697.420474		.302884
C01	201694P4_G	G	A.Conservative	2.8954	.989318	5337.5	8.396298	11.592045	638.340653		.302884
C01	208825P7_G	G	C.Aggressive	5.564047	.870993	7129.7	7.547806	5.2491	431.34867		.780635
C01	209189P2_G	G	A.Conservative	3.777973	.998575	6277.1	18.378543	28.64099	674.99858		.302884
C01	210090P15_G	NOCALL	D.Low Probability	2.262476	.572895	5515.6	6.292036	3.536799	631.388069		.780635
C02	201322P9_G	G	A.Conservative	3.68616	.881866	6445.3	5.653349	8.848412	594.287421		.305163
C02	201694P4_G	NOCALL	D.Low Probability	1.958244	.415942	5337.5	4.470272	2.618932	660.915382		.690652
C02	208825P7_G	G	A.Conservative	4.71301	.824638	7129.7	5.214751	8.285339	691.312341		.546313
C02	209189P2_G	G	A.Conservative	3.58493	.865228	6277.1	5.719996	8.745832	629.187047		.305163
C02	210090P15_G	NOCALL	D.Low Probability	2.014613	.50302	5515.6	5.142448	3.089975	674.741926		.690652
C03	201322P9_G	G	A.Conservative	4.288574	.99674	6445.3	9.221427	12.58119	625.796516		.343455
C03	201694P4_G	G	A.Conservative	2.822096	.99647	5337.5	19.910764	23.244745	640.941134		.343455
C03	208825P7_G	G	A.Conservative	5.155352	.965255	7129.7	8.234231	9.680636	534.951487		.589366
C03	209189P2_G	G	A.Conservative	4.303894	.996745	6277.1	42.074222	56.07797	605.218405		.343455
C03	210090P15_G	NOCALL	D.Low Probability	2.630513	.437952	5515.6	4.608605	2.699818	641.769673		.868228
C04	201322P9_G	NOCALL	D.Low Probability	3.205427	.989541	6445.3	20.793078	12.255113	638.151296		.823496
C04	201694P4_G	G	A.Conservative	1.87248	.993106	5337.5	13.681081	14.820377	704.049097		.347333
C04	208825P7_G	G	A.Conservative	4.854619	.996333	7129.7	7.935712	11.078646	645.75938		.764484
C04	209189P2_G	G	A.Conservative	3.233608	.997297	6277.1	32.42931	40.672361	651.497287		.347333
C04	210090P15_G	NOCALL	D.Low Probability	2.044129	.238292	5515.6	2.89941	1.540277	628.396226		.764484
C05	201322P9_G	G	A.Conservative	4.42173	.9899	6445.3	12.514442	16.418856	626.766609		.346449
C05	201694P4_G	G	A.Conservative	3.385569	.994016	5337.5	35.446388	39.639244	619.618197		.346449
C05	208825P7_G	G	A.Conservative	5.118687	.930857	7129.7	7.179052	9.330329	522.460458		.567174
C05	209189P2_G	G	A.Conservative	4.417678	.994607	6277.1	48.490313	62.109951	605.561857		.346449
C05	210090P15_G	NOCALL	I.Bad Spectrum	0	0	0	0	0	0		0
C06	201322P9_G	G	A.Conservative	3.020826	.993619	6445.3	12.566274	15.595044	645.267158		.360422
C06	201694P4_G	G	A.Conservative	1.923374	.996481	5337.5	38.509084	40.534602	638.691786		.360422
C06	208825P7_G	G	A.Conservative	4.028595	.9978	7129.7	7.280696	9.99457	553.962989		.501865
C06	209189P2_G	G	A.Conservative	3.020091	.996137	6277.1	44.819178	54.265229	626.978556		.360422
C06	210090P15_G	NOCALL	I.Bad Spectrum	0	0	0	0	0	0		0
C07	201322P9_G	G	A.Conservative	2.777877	.990525	6445.3	13.728938	12.372543	608.45159		.495958
C07	201694P4_G	G	A.Conservative	2.005558	.996849	5337.5	19.860251	27.635929	593.024858		.2861
C07	208825P7_G	G	A.Conservative	3.336292	.802975	7129.7	6.306332	8.078888	513.073638		.495958
C07	209189P2_G	G	A.Conservative	3.111911	.997588	6277.1	23.637596	37.635902	607.08357		.2861
C07	210090P15_G	NOCALL	I.Bad Spectrum	0	0	0	0	0	0		0
C08	201322P9_G	G	A.Conservative	5.106411	.991475	6445.3	6.484087	10.059279	649.236098		.31187
C08	201694P4_G	G	A.Conservative	4.122022	.998175	5337.5	21.799018	29.104861	654.424064		.31187
C08	208825P7_G	G	A.Conservative	5.4507	.879914	7129.7	5.153931	8.840217	477.990585		.545003
C08	209189P2_G	G	A.Conservative	5.090936	.998207	6277.1	20.012141	30.355315	626.644867		.31187
C08	210090P15_G	NOCALL	I.Bad Spectrum	0	0	0	0	0	0		0
C09	201322P9_G	NOCALL	D.Low Probability	4.674361	.997241	6445.3	23.22803	14.673024	619.696625		.887894
C09	201694P4_G	G	A.Conservative	3.663581	.99626	5337.5	22.518645	24.271092	568.987661		.369791
C09	208825P7_G	G	A.Conservative	5.331746	.997977	7129.7	6.108596	12.539015	581.58372		.560612
C09	209189P2_G	G	A.Conservative	4.769561	.997687	6277.1	38.653684	47.455504	579.73964		.369791
C09	210090P15_G	G	A.Conservative	3.248243	.925794	5515.6	12.929432	9.372191	601.916999		.560612
C10	201322P9_G	G	A.Conservative	4.467573	.996463	6445.3	8.787821	11.087107	650.891432		.348301
C10	201694P4_G	G	A.Conservative	3.354659	.996939	5337.5	22.014429	23.806233	624.916392		.348301
C10	208825P7_G	G	B.Moderate	4.563021	.95332	7129.7	10.922393	7.640825	535.660256		.859417
C10	209189P2_G	G	A.Conservative	4.428785	.998671	6277.1	29.350735	36.174209	642.929468		.348301
C10	210090P15_G	NOCALL	I.Bad Spectrum	0	0	0	0	0	0		0
C11	201322P9_G	G	A.Conservative	3.435792	.995655	6445.3	9.011458	11.835868	658.853409		.336891
C11	201694P4_G	G	A.Conservative	2.748151	.996213	5337.5	33.734415	37.83898	660.418541		.336891
C11	208825P7_G	G	B.Moderate	3.019543	.855281	7129.7	8.232853	6.89333	530.780904		.614247
C11	209189P2_G	G	A.Conservative	3.45393	.995106	6277.1	41.439404	53.145027	639.392634		.336891
C11	210090P15_G	G	A.Conservative	1.683085	.991753	5515.6	15.686626	10.707113	635.983644		.614247
C12	201322P9_G	G	A.Conservative	3.142733	.950401	6445.3	6.710007	9.533669	622.845666		.356568
C12	201694P4_G	G	A.Conservative	2.192607	.993785	5337.5	25.895985	31.431883	612.613641		.356568
C12	208825P7_G	G	A.Conservative	4.089817	.99881	7129.7	8.776149	10.273558	574.755746		.760711
C12	209189P2_G	G	A.Conservative	3.155265	.996908	6277.1	33.083598	45.924291	605.996693		.356568
C12	210090P15_G	NOCALL	D.Low Probability	1.647806	.088655	5515.6	1.277505	.671294	631.196664		.868415
C13	201322P9_G	G	A.Conservative	3.011212	.891108	6445.3	13.177782	8.982618	633.816515		.724394
C13	201694P4_G	G	A.Conservative	3.891352	.991742	5337.5	7.099046	10.287519	597.566997		.296493
C13	208825P7_G	NOCALL	D.Low Probability	2.223906	.64023	7129.7	6.340913	3.919814	426.720214		.861511
C13	209189P2_G	G	A.Conservative	4.663405	.997502	6277.1	9.660558	16.175049	578.487002		.296493
C13	210090P15_G	NOCALL	I.Bad Spectrum	0	0	0	0	0	0		0
C14	201322P9_G	NOCALL	D.Low Probability	3.858173	.990496	6445.3	15.397046	9.532792	590.187341		.82374
C14	201694P4_G	G	A.Conservative	2.832257	.994866	5337.5	20.793637	25.610123	645.90326		.331879
C14	208825P7_G	NOCALL	D.Low Probability	8.086493	.557082	7129.7	5.054355	3.43799	398.645474		.82374
C14	209189P2_G	G	A.Conservative	3.984811	.996263	6277.1	29.899087	41.942989	622.217661		.331879
C14	210090P15_G	NOCALL	D.Low Probability	2.597252	.282553	5515.6	3.341749	1.81129	614.570658		.82374
C15	201322P9_G	NOCALL	D.Low Probability	4.043716	.991191	6445.3	13.014727	8.551863	571.749377		.759797
C15	201694P4_G	G	A.Conservative	3.108334	.988477	5337.5	12.636536	13.974423	642.951852		.363245
C15	208825P7_G	NOCALL	D.Low Probability	7.002524	.68246	7129.7	5.796394	4.197426	311.145429		.759797
C15	209189P2_G	G	A.Conservative	4.673705	.997525	6277.1	23.076883	29.374192	617.65218		.363245
C15	210090P15_G	NOCALL	I.Bad Spectrum	0	0	0	0	0	0		0
C16	201322P9_G	NOCALL	D.Low Probability	2.568944	.988481	6445.3	19.783683	13.145638	652.914122		.78848
C16	201694P4_G	G	A.Conservative	2.523077	.929596	5337.5	7.688917	9.425567	667.349454		.335016
C16	208825P7_G	NOCALL	D.Low Probability	4.103251	.678906	7129.7	5.68566	4.121058	425.771884		.78848
C16	209189P2_G	G	A.Conservative	3.571899	.996762	6277.1	22.412738	31.732641	649.980081		.335016
C16	210090P15_G	NOCALL	I.Bad Spectrum	0	0	0	0	0	0		0
C17	201322P9_G	G	A.Conservative	2.221704	.947767	6445.3	6.603382	9.562669	640.478505		.291513
C17	201694P4_G	G	A.Conservative	1.016681	.993018	5337.5	12.596361	15.65164	633.681108		.291513
C17	208825P7_G	NOCALL	I.Bad Spectrum	0	0	0	0	0	0		0
C17	209189P2_G	G	A.Conservative	2.157625	.987434	6277.1	30.243309	42.785727	633.837922		.291513
C17	210090P15_G	NOCALL	D.Low Probability	.727427	.292406	5515.6	2.507365	1.832068	625.317154		.541677
C18	201322P9_G	G	A.Conservative	1.21634	.993256	6445.3	8.393361	12.16324	683.706545		.318438
C18	201694P4_G	G	A.Conservative	.314445	.995482	5337.5	22.478386	27.73212	655.353707		.318438
C18	208825P7_G	G	A.Conservative	1.761069	.876849	7129.7	8.617805	8.799122	668.887729		.752953
C18	209189P2_G	G	A.Conservative	1.204987	.997377	6277.1	39.002433	55.174428	675.688709		.318438
C18	210090P15_G	NOCALL	I.Bad Spectrum	0	0	0	0	0	0		0
C19	201322P9_G	G	A.Conservative	3.452927	.922656	6445.3	11.445181	9.293072	602.203025		.562192
C19	201694P4_G	G	A.Conservative	2.33252	.993212	5337.5	21.068346	14.439971	620.394511		.562192
C19	208825P7_G	NOCALL	I.Bad Spectrum	0	0	0	0	0	0		0
C19	209189P2_G	G	A.Conservative	3.785935	.996979	6277.1	17.379843	24.438743	631.868099		.323072
C19	210090P15_G	NOCALL	D.Low Probability	2.351634	.236824	5515.6	3.262622	1.530234	579.137304		.77386
C20	201322P9_G	G	A.Conservative	2.984531	.990774	6445.3	15.039669	11.146207	687.131431		.762845
C20	201694P4_G	G	A.Conservative	2.06849	.995536	5337.5	9.340108	11.354745	656.832751		.323033
C20	208825P7_G	NOCALL	D.Low Probability	4.604577	.671662	7129.7	5.034815	4.067197	426.205642		.762845
C20	209189P2_G	G	A.Conservative	3.221355	.993949	6277.1	12.627801	17.736115	575.965946		.323033
C20	210090P15_G	NOCALL	I.Bad Spectrum	0	0	0	0	0	0		0
C21	201322P9_G	G	A.Conservative	2.655808	.914907	6445.3	10.357383	9.201239	672.228905		.525624
C21	201694P4_G	G	A.Conservative	1.871033	.99605	5337.5	16.911675	20.30857	657.479432		.348043
C21	208825P7_G	NOCALL	D.Low Probability	4.297681	.643712	7129.7	4.108351	3.937987	564.009878		.592685
C21	209189P2_G	G	A.Conservative	2.935536	.995652	6277.1	22.374542	30.756559	657.295736		.348043
C21	210090P15_G	NOCALL	I.Bad Spectrum	0	0	0	0	0	0		0
C22	201322P9_G	G	A.Conservative	4.132299	.997632	6445.3	9.841089	12.3485	652.765716		.338501
C22	201694P4_G	G	A.Conservative	2.84413	.989868	5337.5	28.036604	30.095984	656.051806		.338501
C22	208825P7_G	NOCALL	D.Low Probability	4.693679	.595756	7129.7	5.913082	3.619994	490.113354		.816545
C22	209189P2_G	G	A.Conservative	4.07963	.997439	6277.1	39.222046	48.06112	649.009325		.338501
C22	210090P15_G	NOCALL	D.Low Probability	2.31734	.223428	5515.6	2.927231	1.440661	636.510191		.816545
C23	201322P9_G	G	A.Conservative	3.041068	.995728	6445.3	13.602591	19.092092	699.94894		.335915
C23	201694P4_G	G	A.Conservative	2.30413	.996161	5337.5	27.271528	32.892397	628.544825		.335915
C23	208825P7_G	G	A.Conservative	3.755881	.999318	7129.7	4.970932	17.668163	598.952975		.335915
C23	209189P2_G	G	A.Conservative	3.049681	.995662	6277.1	24.180938	33.174231	662.034222		.335915
C23	210090P15_G	NOCALL	I.Bad Spectrum	0	0	0	0	0	0		0
C24	201322P9_G	G	A.Conservative	.326462	.836976	6445.3	9.698617	8.401024	598.423361		.651339
C24	201694P4_G	NOCALL	I.Bad Spectrum	0	0	0	0	0	0		0
C24	208825P7_G	NOCALL	I.Bad Spectrum	0	0	0	0	0	0		0
C24	209189P2_G	NOCALL	D.Low Probability	.406241	.995016	6277.1	11.228032	8.878484	635.653312		.728428
C24	210090P15_G	NOCALL	I.Bad Spectrum	0	0	0	0	0	0		0
D01	201322P9_G	G	A.Conservative	2.904401	.974669	6445.3	8.925169	9.829655	614.452056		.408222
D01	201694P4_G	G	A.Conservative	1.316024	.989864	5337.5	26.138709	18.125722	606.013168		.545026
D01	208825P7_G	G	A.Conservative	4.386113	.904928	7129.7	9.65903	9.068482	462.980442		.635094
D01	209189P2_G	G	A.Conservative	2.91555	.996716	6277.1	38.453134	41.276602	598.982845		.408222
D01	210090P15_G	NOCALL	I.Bad Spectrum	0	0	0	0	0	0		0
D02	201322P9_G	G	A.Conservative	3.65458	.992741	6445.3	11.282459	12.236633	679.265087		.405246
D02	201694P4_G	NOCALL	D.Low Probability	2.290286	.952584	5337.5	10.666384	5.771056	639.319762		.838861
D02	208825P7_G	G	B.Moderate	4.150439	.832601	7129.7	9.931583	6.686187	527.329965		.838861
D02	209189P2_G	G	A.Conservative	3.6975	.965816	6277.1	9.213451	9.748654	704.358884		.405246
D02	210090P15_G	NOCALL	D.Low Probability	2.428987	.359944	5515.6	4.050031	2.240302	618.878503		.838861
D03	201322P9_G	G	A.Conservative	3.062392	.997852	6445.3	10.106145	12.683189	643.158798		.361414
D03	201694P4_G	G	A.Conservative	1.977686	.995979	5337.5	37.500572	40.507484	658.889163		.361414
D03	208825P7_G	G	A.Conservative	3.509524	.883071	7129.7	2.467876	8.861652	730.735393		.361414
D03	209189P2_G	G	A.Conservative	3.04678	.997876	6277.1	46.268019	56.762252	632.011377		.361414
D03	210090P15_G	NOCALL	D.Low Probability	1.632604	.34543	5515.6	4.565993	2.198061	657.576857		.849237
D04	201322P9_G	G	A.Conservative	4.578653	.871244	6445.3	8.195958	8.796287	591.609439		.355465
D04	201694P4_G	G	A.Conservative	3.248514	.993052	5337.5	15.074518	13.550715	653.380203		.355465
D04	208825P7_G	G	A.Conservative	4.434063	.881492	7129.7	10.002256	8.851185	580.430801		.890101
D04	209189P2_G	G	A.Conservative	4.496634	.995736	6277.1	27.809333	29.054113	590.015362		.355465
D04	210090P15_G	NOCALL	I.Bad Spectrum	0	0	0	0	0	0		0
D05	201322P9_G	NOCALL	D.Low Probability	3.281574	.995655	6445.3	36.860882	21.810341	639.48761		.890885
D05	201694P4_G	G	A.Conservative	2.554628	.994076	5337.5	27.524134	30.317472	639.170031		.337287
D05	208825P7_G	G	A.Conservative	4.266903	.888323	7129.7	5.576079	8.919241	594.048316		.550225
D05	209189P2_G	G	A.Conservative	3.615506	.996266	6277.1	50.450944	63.246573	592.616361		.337287
D05	210090P15_G	NOCALL	D.Low Probability	2.435671	.196504	5515.6	2.45281	1.296672	639.355889		.890885
D06	201322P9_G	G	A.Conservative	3.318003	.992369	6445.3	11.225409	12.111697	598.165803		.370626
D06	201694P4_G	G	A.Conservative	2.343066	.996469	5337.5	44.673008	40.969094	642.001344		.370626
D06	208825P7_G	G	A.Conservative	3.557499	.911825	7129.7	6.680859	9.13736	532.634488		.55094
D06	209189P2_G	G	A.Conservative	3.330242	.995445	6277.1	48.170151	50.700527	583.316808		.370626
D06	210090P15_G	NOCALL	I.Bad Spectrum	0	0	0	0	0	0		0
D07	201322P9_G	G	A.Conservative	2.470309	.991627	6445.3	14.91574	13.972227	587.35981		.522381
D07	201694P4_G	G	A.Conservative	1.663115	.991117	5337.5	26.13093	33.575092	656.276742		.346903
D07	208825P7_G	G	C.Aggressive	5.023377	.996339	7129.7	10.088147	5.998272	459.496169		.835745
D07	209189P2_G	G	A.Conservative	3.119823	.994278	6277.1	35.091812	50.779974	581.723488		.346903
D07	210090P15_G	NOCALL	D.Low Probability	1.456609	.061648	5515.6	1.03181	.496231	621.230683		.835745
D08	201322P9_G	G	A.Conservative	3.103947	.996248	6445.3	11.164107	15.962688	685.139866		.348195
D08	201694P4_G	G	A.Conservative	2.279737	.998194	5337.5	45.912438	56.771857	659.967912		.348195
D08	208825P7_G	G	A.Conservative	4.066462	.994729	7129.7	8.373745	10.004003	604.884353		.548814
D08	209189P2_G	G	A.Conservative	3.105768	.998147	6277.1	44.820641	62.705662	667.532396		.348195
D08	210090P15_G	NOCALL	D.Low Probability	2.1893	0	5515.6	0	0	607.81172		.670531
D09	201322P9_G	G	A.Conservative	3.812651	.990618	6445.3	8.112438	11.481652	620.740107		.323403
D09	201694P4_G	G	A.Conservative	2.956114	.995924	5337.5	24.249298	29.586206	611.169422		.323403
D09	208825P7_G	G	A.Conservative	5.148737	.997053	7129.7	9.762604	10.016805	544.516305		.632889
D09	209189P2_G	G	A.Conservative	3.80917	.99498	6277.1	28.922613	40.024824	605.085573		.323403
D09	210090P15_G	NOCALL	I.Bad Spectrum	0	0	0	0	0	0		0
D10	201322P9_G	G	A.Conservative	4.195469	.986639	6445.3	9.687314	11.228058	609.607881		.412421
D10	201694P4_G	G	A.Conservative	3.647526	.994025	5337.5	37.564831	36.979991	582.193363		.412421
D10	208825P7_G	G	A.Conservative	4.377758	.838626	7129.7	5.402133	8.435759	578.657581		.557348
D10	209189P2_G	G	A.Conservative	4.192348	.997438	6277.1	42.902288	48.533516	598.180596		.412421
D10	210090P15_G	NOCALL	I.Bad Spectrum	0	0	0	0	0	0		0
D11	201322P9_G	G	A.Conservative	3.905978	.995936	6445.3	8.151183	11.114018	701.723124		.360184
D11	201694P4_G	G	A.Conservative	3.186689	.992807	5337.5	24.443585	28.839776	664.181129		.360184
D11	208825P7_G	G	A.Conservative	4.183251	.923331	7129.7	6.351053	9.267137	476.867515		.605154
D11	209189P2_G	G	A.Conservative	3.925027	.997535	6277.1	35.433875	47.274383	680.60431		.360184
D11	210090P15_G	NOCALL	I.Bad Spectrum	0	0	0	0	0	0		0
D12	201322P9_G	G	A.Conservative	3.225393	.997297	6445.3	8.655767	10.045247	664.618459		.400012
D12	201694P4_G	G	A.Conservative	2.430799	.995548	5337.5	41.682354	41.165304	656.287019		.400012
D12	208825P7_G	G	B.Moderate	4.44602	.966164	7129.7	6.352864	7.750621	527.096471		.671665
D12	209189P2_G	G	A.Conservative	3.254319	.996193	6277.1	39.205501	44.414063	650.104939		.400012
D12	210090P15_G	NOCALL	I.Bad Spectrum	0	0	0	0	0	0		0
D13	201322P9_G	G	A.Conservative	3.476278	.91901	6445.3	7.063984	9.231824	589.298812		.364471
D13	201694P4_G	G	A.Conservative	2.330279	.990749	5337.5	14.766132	16.596398	647.05744		.364471
D13	208825P7_G	NOCALL	D.Low Probability	5.18073	.786188	7129.7	8.352335	4.768022	369.127616		.899531
D13	209189P2_G	G	A.Conservative	3.469599	.995446	6277.1	34.007808	43.448546	585.384615		.364471
D13	210090P15_G	NOCALL	D.Low Probability	2.309057	.089972	5515.6	1.457181	.658553	627.627137		.899531
D14	201322P9_G	G	A.Conservative	4.505561	.994625	6445.3	9.392729	10.515643	642.31096		.407486
D14	201694P4_G	NOCALL	D.Low Probability	2.586143	.989584	5337.5	37.93298	16.986832	644.046212		.926649
D14	208825P7_G	NOCALL	D.Low Probability	5.008152	.630208	7129.7	6.602306	3.827234	507.192488		.926649
D14	209189P2_G	G	A.Conservative	4.451325	.996044	6277.1	31.905474	34.926631	617.771154		.407486
D14	210090P15_G	NOCALL	D.Low Probability	2.726865	0	5515.6	0	0	610.131912		.926649
D15	201322P9_G	NOCALL	D.Low Probability	3.473863	.990817	6445.3	20.645409	13.220105	592.695512		.766451
D15	201694P4_G	G	A.Conservative	2.842388	.988484	5337.5	10.806952	10.963448	611.816731		.363064
D15	208825P7_G	G	A.Conservative	4.410469	.818374	7129.7	4.921772	8.226042	545.909599		.52763
D15	209189P2_G	G	A.Conservative	3.997979	.995406	6277.1	19.953882	23.680446	521.649314		.363064
D15	210090P15_G	NOCALL	I.Bad Spectrum	0	0	0	0	0	0		0
D16	201322P9_G	G	A.Conservative	3.53815	.800328	6445.3	13.274299	8.088317	593.781104		.840342
D16	201694P4_G	G	A.Conservative	2.46592	.991073	5337.5	17.690392	19.070531	597.848932		.356082
D16	208825P7_G	NOCALL	I.Bad Spectrum	0	0	0	0	0	0		0
D16	209189P2_G	G	A.Conservative	3.611764	.991667	6277.1	16.728338	20.671752	602.990629		.356082
D16	210090P15_G	NOCALL	D.Low Probability	2.390615	.259674	5515.6	2.933523	1.650704	592.482693		.76977
D17	201322P9_G	G	A.Conservative	3.057588	.992442	6445.3	18.43925	10.244343	598.38592		.824504
D17	201694P4_G	NOCALL	D.Low Probability	1.996419	.986501	5337.5	22.681622	9.684715	647.160613		.915581
D17	208825P7_G	NOCALL	I.Bad Spectrum	0	0	0	0	0	0		0
D17	209189P2_G	G	A.Conservative	3.827004	.998334	6277.1	17.382838	17.835173	634.160691		.378135
D17	210090P15_G	NOCALL	D.Low Probability	2.120663	.390116	5515.6	5.525043	2.424742	658.575624		.915581
D18	201322P9_G	G	A.Conservative	1.355531	.826912	6445.3	9.678625	8.330873	703.065987		.536817
D18	201694P4_G	NOCALL	D.Low Probability	.697768	.9901	5337.5	29.17263	13.214572	650.745789		.887954
D18	208825P7_G	NOCALL	I.Bad Spectrum	0	0	0	0	0	0		0
D18	209189P2_G	G	A.Conservative	1.571626	.995785	6277.1	13.04202	18.298499	690.676732		.320752
D18	210090P15_G	NOCALL	D.Low Probability	.66308	.208728	5515.6	2.926256	1.356991	643.155026		.887954
D19	201322P9_G	G	A.Conservative	2.995331	.946178	6445.3	15.415573	9.561014	617.11409		.816812
D19	201694P4_G	NOCALL	D.Low Probability	2.042638	.992275	5337.5	49.583908	22.375775	629.598993		.958945
D19	208825P7_G	NOCALL	I.Bad Spectrum	0	0	0	0	0	0		0
D19	209189P2_G	G	A.Conservative	3.681307	.996553	6277.1	21.499853	26.206707	607.090849		.360883
D19	210090P15_G	NOCALL	D.Low Probability	2.184185	.388633	5515.6	5.235235	2.420533	616.97584		.958945
D20	201322P9_G	G	A.Conservative	3.212619	.992204	6445.3	19.750232	12.85206	617.61715		.716895
D20	201694P4_G	G	A.Conservative	2.176658	.996671	5337.5	13.357669	15.684473	637.620911		.301731
D20	208825P7_G	NOCALL	D.Low Probability	4.759874	.607149	7129.7	6.62312	3.688877	536.159767		.904943
D20	209189P2_G	G	A.Conservative	3.303974	.996846	6277.1	26.193793	35.470513	644.901051		.301731
D20	210090P15_G	NOCALL	I.Bad Spectrum	0	0	0	0	0	0		0
D21	201322P9_G	G	A.Conservative	3.643194	.994717	6445.3	9.224589	12.088134	624.228959		.343479
D21	201694P4_G	G	A.Conservative	2.602626	.992731	5337.5	32.477091	36.651931	640.48328		.343479
D21	208825P7_G	G	A.Conservative	4.586756	.934233	7129.7	6.198087	9.382998	548.671039		.505359
D21	209189P2_G	G	A.Conservative	3.678245	.996285	6277.1	33.27571	42.622341	616.025826		.343479
D21	210090P15_G	NOCALL	D.Low Probability	2.010151	.142669	5515.6	1.812682	.954888	657.280525		.819423
D22	201322P9_G	G	A.Conservative	3.828406	.997311	6445.3	9.746882	13.01385	635.872499		.350393
D22	201694P4_G	G	A.Conservative	2.894824	.992405	5337.5	26.621524	30.36464	650.05517		.350393
D22	208825P7_G	G	A.Conservative	4.525898	.998251	7129.7	7.472804	11.148599	528.722696		.544487
D22	209189P2_G	G	A.Conservative	3.827483	.994628	6277.1	38.372594	50.040037	617.068137		.350393
D22	210090P15_G	NOCALL	I.Bad Spectrum	0	0	0	0	0	0		0
D23	201322P9_G	G	A.Conservative	2.512455	.988572	6445.3	15.365195	12.387176	638.741427		.558711
D23	201694P4_G	NOCALL	D.Low Probability	1.951591	.993069	5337.5	37.218773	16.38965	666.379003		.880062
D23	208825P7_G	NOCALL	I.Bad Spectrum	0	0	0	0	0	0		0
D23	209189P2_G	G	A.Conservative	3.442661	.998246	6277.1	13.108104	12.799959	659.510766		.400212
D23	210090P15_G	NOCALL	D.Low Probability	1.944628	.340828	5515.6	3.558968	2.139891	650.792186		.77811
D24	201322P9_G	G	B.Moderate	.736496	.99173	6445.3	11.559066	8.004304	681.859153		.708589
D24	201694P4_G	NOCALL	D.Low Probability	-.213814	.334515	5337.5	3.550182	2.092849	633.517557		.708589
D24	208825P7_G	NOCALL	I.Bad Spectrum	0	0	0	0	0	0		0
D24	209189P2_G	G	A.Conservative	1.394557	.993837	6277.1	6.207892	10.28279	720.320398		.296415
D24	210090P15_G	NOCALL	I.Bad Spectrum	0	0	0	0	0	0		0
E01	201322P9_G	G	B.Moderate	.697543	.932512	6445.3	10.317977	7.480627	564.120395		.685876
E01	201694P4_G	NOCALL	D.Low Probability	.07964	.990217	5337.5	13.968842	8.538521	577.579206		.685876
E01	208825P7_G	NOCALL	I.Bad Spectrum	0	0	0	0	0	0		0
E01	209189P2_G	G	A.Conservative	.730634	.997435	6277.1	12.906735	12.785969	550.048029		.460541
E01	210090P15_G	NOCALL	I.Bad Spectrum	0	0	0	0	0	0		0
E02	201322P9_G	G	A.Conservative	2.268867	.990589	6445.3	7.522187	10.783869	519.56069		.363225
E02	201694P4_G	NOCALL	D.Low Probability	1.211524	.499794	5337.5	6.193259	3.070281	576.612172		.759948
E02	208825P7_G	NOCALL	D.Low Probability	4.11963	.451486	7129.7	4.328151	2.768943	356.596309		.759948
E02	209189P2_G	NOCALL	D.Low Probability	2.040711	.993756	6277.1	15.393372	8.72337	609.535918		.759948
E02	210090P15_G	NOCALL	D.Low Probability	1.152566	.12904	5515.6	1.724744	.877056	533.378122		.759948
E03	201322P9_G	NOCALL	D.Low Probability	-.518164	.995585	6445.3	5.164475	6.821352	688.802783		.481316
E03	201694P4_G	G	A.Conservative	-1.101306	.997206	5337.5	4.999487	10.184464	645.627147		.224909
E03	208825P7_G	NOCALL	I.Bad Spectrum	0	0	0	0	0	0		0
E03	209189P2_G	G	A.Conservative	-.019595	.998173	6277.1	10.692848	24.649866	664.296795		.224909
E03	210090P15_G	NOCALL	I.Bad Spectrum	0	0	0	0	0	0		0
E04	201322P9_G	NOCALL	D.Low Probability	.552455	.980233	6445.3	6.32266	6.234156	659.559929		.586657
E04	201694P4_G	G	A.Conservative	.197772	.99516	5337.5	18.010432	21.043154	646.782972		.370011
E04	208825P7_G	NOCALL	I.Bad Spectrum	0	0	0	0	0	0		0
E04	209189P2_G	G	A.Conservative	.089945	.998189	6277.1	9.110988	22.680005	692.233093		.223716
E04	210090P15_G	NOCALL	I.Bad Spectrum	0	0	0	0	0	0		0
E05	201322P9_G	G	A.Conservative	1.150496	.997753	6445.3	10.992336	18.338219	706.385185		.292654
E05	201694P4_G	G	A.Conservative	-.029611	.996565	5337.5	24.992056	36.064552	637.663741		.292654
E05	208825P7_G	G	A.Conservative	2.735768	.814612	7129.7	3.359659	8.182569	507.957223		.292654
E05	209189P2_G	G	A.Conservative	1.14954	.996179	6277.1	34.374185	56.109088	683.956058		.292654
E05	210090P15_G	NOCALL	I.Bad Spectrum	0	0	0	0	0	0		0
E06	201322P9_G	G	A.Conservative	.071275	.90038	6445.3	7.294393	9.054562	769.244205		.411281
E06	201694P4_G	G	A.Conservative	-.498816	.981731	5337.5	6.028666	9.872693	697.315588		.256514
E06	208825P7_G	NOCALL	I.Bad Spectrum	0	0	0	0	0	0		0
E06	209189P2_G	G	A.Conservative	.284747	.993759	6277.1	21.260676	39.953676	777.804309		.256514
E06	210090P15_G	NOCALL	I.Bad Spectrum	0	0	0	0	0	0		0
E07	201322P9_G	G	A.Conservative	.01888	.867764	6445.3	7.238899	8.714587	674.152822		.423347
E07	201694P4_G	G	A.Conservative	-1.292885	.986759	5337.5	11.705661	15.105743	639.478896		.334158
E07	208825P7_G	NOCALL	I.Bad Spectrum	0	0	0	0	0	0		0
E07	209189P2_G	G	A.Conservative	-.65388	.997363	6277.1	7.117648	14.077121	612.022286		.223424
E07	210090P15_G	NOCALL	I.Bad Spectrum	0	0	0	0	0	0		0
E08	201322P9_G	G	A.Conservative	2.076683	.993413	6445.3	16.781012	12.096614	592.388108		.760331
E08	201694P4_G	G	A.Conservative	2.123585	.997417	5337.5	11.076498	16.401837	614.67371		.289172
E08	208825P7_G	NOCALL	I.Bad Spectrum	0	0	0	0	0	0		0
E08	209189P2_G	G	A.Conservative	2.606718	.990791	6277.1	15.360429	26.156371	615.299414		.289172
E08	210090P15_G	NOCALL	I.Bad Spectrum	0	0	0	0	0	0		0
E09	201322P9_G	NOCALL	D.Low Probability	1.403127	.993559	6445.3	13.537105	9.470024	591.149339		.694794
E09	201694P4_G	G	A.Conservative	2.916305	.99737	5337.5	24.383834	21.349482	573.896738		.395061
E09	208825P7_G	NOCALL	I.Bad Spectrum	0	0	0	0	0	0		0
E09	209189P2_G	G	A.Conservative	3.504515	.995018	6277.1	27.240598	27.671224	540.765542		.395061
E09	210090P15_G	NOCALL	D.Low Probability	1.174021	.598001	5515.6	5.995612	3.659756	589.176905		.694794
E10	201322P9_G	G	C.Aggressive	.298347	.995467	6445.3	2.753968	6.329531	775.439015		.236991
E10	201694P4_G	G	C.Aggressive	-.642443	.990984	5337.5	5.321727	5.987284	631.637154		.538353
E10	208825P7_G	NOCALL	I.Bad Spectrum	0	0	0	0	0	0		0
E10	209189P2_G	G	A.Conservative	.265226	.996935	6277.1	7.803836	17.559722	749.150191		.236991
E10	210090P15_G	NOCALL	I.Bad Spectrum	0	0	0	0	0	0		0
E11	201322P9_G	G	A.Conservative	1.508834	.837286	6445.3	7.824713	8.410279	574.217482		.398237
E11	201694P4_G	G	A.Conservative	1.108708	.99514	5337.5	16.253606	14.659275	589.153113		.398237
E11	208825P7_G	NOCALL	I.Bad Spectrum	0	0	0	0	0	0		0
E11	209189P2_G	G	A.Conservative	1.524413	.997025	6277.1	32.00114	33.499363	558.294247		.398237
E11	210090P15_G	NOCALL	I.Bad Spectrum	0	0	0	0	0	0		0
E12	201322P9_G	G	C.Aggressive	.195798	.997864	6445.3	6.26691	6.237334	644.856186		.542983
E12	201694P4_G	G	A.Conservative	-.425466	.996862	5337.5	8.214994	14.85399	637.394703		.253848
E12	208825P7_G	NOCALL	I.Bad Spectrum	0	0	0	0	0	0		0
E12	209189P2_G	G	A.Conservative	.488218	.997785	6277.1	8.306376	17.021861	590.480089		.253848
E12	210090P15_G	NOCALL	I.Bad Spectrum	0	0	0	0	0	0		0
E13	201322P9_G	G	A.Conservative	1.862569	.995366	6445.3	7.066345	11.204162	642.561222		.43599
E13	201694P4_G	G	A.Conservative	1.159008	.991204	5337.5	14.395274	18.250221	628.935145		.30431
E13	208825P7_G	NOCALL	I.Bad Spectrum	0	0	0	0	0	0		0
E13	209189P2_G	G	A.Conservative	1.893859	.992716	6277.1	26.527028	38.650647	674.76693		.30431
E13	210090P15_G	NOCALL	I.Bad Spectrum	0	0	0	0	0	0		0
E14	201322P9_G	G	A.Conservative	1.34314	.991822	6445.3	10.309133	10.354532	674.249891		.466062
E14	201694P4_G	G	A.Conservative	-1.305982	.841398	5337.5	3.880842	8.501635	615.57482		.217312
E14	208825P7_G	NOCALL	I.Bad Spectrum	0	0	0	0	0	0		0
E14	209189P2_G	G	A.Conservative	.280769	.995724	6277.1	7.929521	19.414704	686.475946		.217312
E14	210090P15_G	NOCALL	I.Bad Spectrum	0	0	0	0	0	0		0
E15	201322P9_G	G	C.Aggressive	.34754	.985201	6445.3	6.43461	6.322386	595.543357		.564671
E15	201694P4_G	G	A.Conservative	-1.021648	.989552	5337.5	11.277637	11.759835	595.042599		.431594
E15	208825P7_G	NOCALL	I.Bad Spectrum	0	0	0	0	0	0		0
E15	209189P2_G	G	A.Conservative	.020054	.979358	6277.1	4.787692	9.835787	625.547588		.217639
E15	210090P15_G	NOCALL	I.Bad Spectrum	0	0	0	0	0	0		0
E16	201322P9_G	NOCALL	D.Low Probability	.970413	.734883	6445.3	4.79504	4.470928	648.212798		.524643
E16	201694P4_G	NOCALL	D.Low Probability	.024271	.993226	5337.5	9.13955	7.310387	626.26514		.524643
E16	208825P7_G	NOCALL	I.Bad Spectrum	0	0	0	0	0	0		0
E16	209189P2_G	G	A.Conservative	.979625	.996717	6277.1	13.560358	21.691372	651.375651		.298149
E16	210090P15_G	NOCALL	I.Bad Spectrum	0	0	0	0	0	0		0
E17	201322P9_G	G	A.Conservative	1.542893	.929688	6445.3	11.965618	9.344475	635.918269		.522668
E17	201694P4_G	G	A.Conservative	1.697288	.993527	5337.5	10.427467	12.561115	630.631606		.32913
E17	208825P7_G	NOCALL	D.Low Probability	4.295857	.53318	7129.7	3.76341	3.265718	566.692601		.522668
E17	209189P2_G	G	A.Conservative	2.144366	.997723	6277.1	18.697516	25.76203	655.717283		.32913
E17	210090P15_G	NOCALL	I.Bad Spectrum	0	0	0	0	0	0		0
E18	201322P9_G	G	A.Conservative	-.825281	.919551	6445.3	9.116019	9.261286	667.715884		.460651
E18	201694P4_G	NOCALL	D.Low Probability	-1.588453	.99536	5337.5	11.030283	8.21976	661.750134		.649153
E18	208825P7_G	NOCALL	I.Bad Spectrum	0	0	0	0	0	0		0
E18	209189P2_G	G	A.Conservative	-1.299099	.997794	6277.1	10.368462	17.281467	648.755944		.288688
E18	210090P15_G	NOCALL	I.Bad Spectrum	0	0	0	0	0	0		0
E19	201322P9_G	G	A.Conservative	.118134	.997518	6445.3	5.726681	10.800784	770.944341		.266457
E19	201694P4_G	G	A.Conservative	.088154	.992266	5337.5	9.315055	14.90922	710.386901		.266457
E19	208825P7_G	G	C.Aggressive	1.19113	.891213	7129.7	6.767082	5.384267	548.364234		.662343
E19	209189P2_G	G	A.Conservative	.135396	.998168	6277.1	15.655029	28.821449	745.995292		.266457
E19	210090P15_G	NOCALL	I.Bad Spectrum	0	0	0	0	0	0		0
E20	201322P9_G	G	B.Moderate	.558445	.814563	6445.3	6.149655	6.568081	700.794254		.560589
E20	201694P4_G	G	A.Conservative	-.578106	.870737	5337.5	4.70181	8.77301	736.008084		.221557
E20	208825P7_G	NOCALL	I.Bad Spectrum	0	0	0	0	0	0		0
E20	209189P2_G	G	A.Conservative	.607717	.993299	6277.1	7.685919	16.235545	861.724017		.221557
E20	210090P15_G	NOCALL	I.Bad Spectrum	0	0	0	0	0	0		0
E21	201322P9_G	G	A.Conservative	2.235109	.992987	6445.3	14.701527	13.711447	531.500831		.468165
E21	201694P4_G	G	A.Conservative	-.19193	.997265	5337.5	14.539568	22.816746	614.544821		.274753
E21	208825P7_G	G	C.Aggressive	1.580562	.997623	7129.7	9.277066	6.294244	509.963696		.760639
E21	209189P2_G	G	A.Conservative	.039702	.998874	6277.1	13.544837	24.013979	705.636777		.274753
E21	210090P15_G	NOCALL	D.Low Probability	.863698	.100218	5515.6	1.341818	.741993	604.390876		.760639
E22	201322P9_G	NOCALL	D.Low Probability	1.566285	.731977	6445.3	5.645009	4.430485	612.190532		.630719
E22	201694P4_G	G	A.Conservative	1.717774	.994294	5337.5	21.372098	20.538556	655.64644		.371715
E22	208825P7_G	NOCALL	I.Bad Spectrum	0	0	0	0	0	0		0
E22	209189P2_G	G	A.Conservative	2.286604	.998634	6277.1	24.266979	26.793618	622.733251		.371715
E22	210090P15_G	NOCALL	I.Bad Spectrum	0	0	0	0	0	0		0
E23	201322P9_G	G	A.Conservative	1.466966	.821652	6445.3	6.204494	8.297681	746.193545		.336019
E23	201694P4_G	G	A.Conservative	.635812	.87473	5337.5	7.823723	8.806728	628.686325		.336019
E23	208825P7_G	G	A.Conservative	1.126934	.812322	7129.7	6.380182	8.152728	475.270958		.468659
E23	209189P2_G	G	A.Conservative	1.43484	.993194	6277.1	7.717411	10.057861	701.340508		.336019
E23	210090P15_G	NOCALL	I.Bad Spectrum	0	0	0	0	0	0		0
E24	201322P9_G	G	C.Aggressive	.605456	.989627	6445.3	7.872922	5.958975	627.203034		.677363
E24	201694P4_G	NOCALL	D.Low Probability	.068093	.236192	5337.5	2.045113	1.511123	588.442054		.563326
E24	208825P7_G	NOCALL	I.Bad Spectrum	0	0	0	0	0	0		0
E24	209189P2_G	NOCALL	D.Low Probability	.630785	.990288	6277.1	9.549538	7.064708	617.110244		.677363
E24	210090P15_G	NOCALL	I.Bad Spectrum	0	0	0	0	0	0		0
F01	201322P9_G	NOCALL	D.Low Probability	1.199667	.995891	6445.3	9.050294	6.915933	690.493727		.730888
F01	201694P4_G	G	A.Conservative	.600177	.871868	5337.5	6.639494	8.778103	650.755328		.299812
F01	208825P7_G	NOCALL	I.Bad Spectrum	0	0	0	0	0	0		0
F01	209189P2_G	G	A.Conservative	1.227	.994172	6277.1	11.761227	17.668408	660.608332		.299812
F01	210090P15_G	NOCALL	I.Bad Spectrum	0	0	0	0	0	0		0
F02	201322P9_G	G	A.Conservative	2.513738	.991725	6445.3	7.597716	10.391284	675.841939		.318612
F02	201694P4_G	NOCALL	D.Low Probability	.810992	.723374	5337.5	7.539879	4.441349	635.408879		.692033
F02	208825P7_G	G	A.Conservative	4.014815	.909191	7129.7	7.29405	9.107456	697.295154		.598746
F02	209189P2_G	G	A.Conservative	2.207852	.998146	6277.1	10.798001	10.151097	683.830599		.472416
F02	210090P15_G	NOCALL	D.Low Probability	.826177	.191711	5515.6	1.832389	1.251295	573.945766		.598746
F03	201322P9_G	G	A.Conservative	2.28028	.891991	6445.3	10.215812	8.970643	688.793419		.455171
F03	201694P4_G	NOCALL	D.Low Probability	.958108	.994886	5337.5	25.579587	12.397146	642.007261		.846171
F03	208825P7_G	G	B.Moderate	4.702823	.9155	7129.7	7.230636	7.34329	552.119075		.846171
F03	209189P2_G	G	A.Conservative	2.718724	.995046	6277.1	25.07553	33.788035	657.259348		.287594
F03	210090P15_G	NOCALL	I.Bad Spectrum	0	0	0	0	0	0		0
F04	201322P9_G	NOCALL	D.Low Probability	2.505954	.993084	6445.3	11.793592	8.233903	616.291921		.704343
F04	201694P4_G	G	A.Conservative	1.031647	.996836	5337.5	21.892332	19.107317	635.870351		.425866
F04	208825P7_G	NOCALL	I.Bad Spectrum	0	0	0	0	0	0		0
F04	209189P2_G	G	A.Conservative	3.440593	.997688	6277.1	9.288382	13.663534	547.444097		.275915
F04	210090P15_G	NOCALL	I.Bad Spectrum	0	0	0	0	0	0		0
F05	201322P9_G	G	A.Conservative	2.96162	.881651	6445.3	6.848543	8.87338	666.984761		.359689
F05	201694P4_G	G	A.Conservative	1.852286	.993477	5337.5	20.412154	22.600563	702.281326		.359689
F05	208825P7_G	NOCALL	I.Bad Spectrum	0	0	0	0	0	0		0
F05	209189P2_G	G	A.Conservative	2.886987	.997699	6277.1	34.401031	43.534304	668.779975		.359689
F05	210090P15_G	NOCALL	I.Bad Spectrum	0	0	0	0	0	0		0
F06	201322P9_G	G	A.Conservative	2.930084	.99575	6445.3	7.411893	10.455533	643.949254		.325084
F06	201694P4_G	G	A.Conservative	1.827203	.995253	5337.5	20.668204	24.924851	685.035082		.325084
F06	208825P7_G	NOCALL	I.Bad Spectrum	0	0	0	0	0	0		0
F06	209189P2_G	G	A.Conservative	2.895126	.996879	6277.1	33.688348	46.415461	633.519438		.325084
F06	210090P15_G	NOCALL	I.Bad Spectrum	0	0	0	0	0	0		0
F07	201322P9_G	G	A.Conservative	2.754502	.874609	6445.3	11.713662	8.799077	618.836718		.58904
F07	201694P4_G	NOCALL	D.Low Probability	1.40924	.990942	5337.5	30.998309	12.146872	655.154067		1.01313
F07	208825P7_G	NOCALL	I.Bad Spectrum	0	0	0	0	0	0		0
F07	209189P2_G	G	A.Conservative	3.145748	.998444	6277.1	24.322289	30.391957	633.933698		.344926
F07	210090P15_G	NOCALL	D.Low Probability	1.619927	.171637	5515.6	2.823834	1.135077	625.65305		1.01313
F08	201322P9_G	G	A.Conservative	3.124064	.84321	6445.3	5.373566	8.499404	715.304039		.289867
F08	201694P4_G	G	A.Conservative	1.957689	.997217	5337.5	8.200135	10.967642	680.862832		.289867
F08	208825P7_G	G	C.Aggressive	5.793313	.945645	7129.7	5.308728	5.698262	454.311244		.584288
F08	209189P2_G	G	A.Conservative	3.092847	.994821	6277.1	14.828325	22.87521	695.517169		.289867
F08	210090P15_G	NOCALL	I.Bad Spectrum	0	0	0	0	0	0		0
F09	201322P9_G	NOCALL	D.Low Probability	2.959736	.995687	6445.3	16.173873	13.452742	661.90334		.697084
F09	201694P4_G	G	A.Conservative	2.225421	.973491	5337.5	5.248171	9.813172	623.951882		.266236
F09	208825P7_G	NOCALL	D.Low Probability	5.270619	.554358	7129.7	4.262499	3.441533	470.396146		.648303
F09	209189P2_G	G	A.Conservative	2.821898	.998316	6277.1	11.736031	25.140218	681.4112		.266236
F09	210090P15_G	NOCALL	I.Bad Spectrum	0	0	0	0	0	0		0
F10	201322P9_G	G	A.Conservative	3.130588	.991401	6445.3	16.069227	10.399826	649.537839		.7993
F10	201694P4_G	G	A.Conservative	2.477846	.994363	5337.5	8.617277	11.325305	625.567735		.332736
F10	208825P7_G	NOCALL	I.Bad Spectrum	0	0	0	0	0	0		0
F10	209189P2_G	G	A.Conservative	3.731014	.994745	6277.1	12.139399	18.233479	624.76214		.332736
F10	210090P15_G	NOCALL	D.Low Probability	2.166937	.237581	5515.6	2.661132	1.528793	648.002859		.7993
F11	201322P9_G	G	A.Conservative	1.791875	.868851	6445.3	12.580808	8.739765	726.174878		.783846
F11	201694P4_G	G	A.Conservative	1.210382	.86462	5337.5	11.188016	8.744524	648.252431		.509278
F11	208825P7_G	NOCALL	I.Bad Spectrum	0	0	0	0	0	0		0
F11	209189P2_G	G	A.Conservative	1.567222	.995634	6277.1	16.569182	21.739404	718.669873		.310589
F11	210090P15_G	NOCALL	I.Bad Spectrum	0	0	0	0	0	0		0
F12	201322P9_G	NOCALL	D.Low Probability	2.502247	.998929	6445.3	15.773675	8.649438	652.64192		.8823
F12	201694P4_G	G	A.Conservative	2.172761	.983892	5337.5	9.116033	9.952188	676.564799		.330755
F12	208825P7_G	NOCALL	I.Bad Spectrum	0	0	0	0	0	0		0
F12	209189P2_G	G	A.Conservative	3.073456	.995434	6277.1	22.007383	27.445127	584.612079		.330755
F12	210090P15_G	NOCALL	I.Bad Spectrum	0	0	0	0	0	0		0
F13	201322P9_G	G	A.Conservative	3.06644	.985583	6445.3	12.384806	11.634952	562.588579		.501655
F13	201694P4_G	G	A.Conservative	1.938912	.992789	5337.5	9.882398	12.909694	600.076102		.31331
F13	208825P7_G	G	B.Moderate	4.349121	.802269	7129.7	9.754705	6.470993	558.593333		.789094
F13	209189P2_G	G	A.Conservative	3.353429	.993447	6277.1	18.573061	27.443455	523.554085		.31331
F13	210090P15_G	G	A.Conservative	2.035707	.815059	5515.6	9.890446	8.23643	628.113185		.501655
F14	201322P9_G	G	A.Conservative	4.841643	.835625	6445.3	5.361991	8.441659	598.745585		.369538
F14	201694P4_G	G	A.Conservative	3.721541	.992956	5337.5	9.31975	12.511566	615.430424		.369538
F14	208825P7_G	G	B.Moderate	4.941168	.989874	7129.7	8.461405	7.932791	528.420004		.832574
F14	209189P2_G	G	A.Conservative	4.908043	.998626	6277.1	17.745715	27.309537	581.49615		.369538
F14	210090P15_G	NOCALL	I.Bad Spectrum	0	0	0	0	0	0		0
F15	201322P9_G	G	A.Conservative	2.805767	.925271	6445.3	6.701667	9.331388	656.969338		.340301
F15	201694P4_G	G	A.Conservative	1.62758	.98776	5337.5	12.851735	15.355868	640.769004		.340301
F15	208825P7_G	NOCALL	D.Low Probability	5.043916	.753957	7129.7	6.756954	4.559622	402.743244		.778924
F15	209189P2_G	G	A.Conservative	2.83313	.996945	6277.1	23.392544	31.83268	648.602809		.340301
F15	210090P15_G	NOCALL	I.Bad Spectrum	0	0	0	0	0	0		0
F16	201322P9_G	NOCALL	D.Low Probability	2.422986	.994838	6445.3	23.416453	14.589278	619.246143		.798318
F16	201694P4_G	G	A.Conservative	1.640745	.994086	5337.5	32.082096	36.827539	654.71793		.31591
F16	208825P7_G	NOCALL	D.Low Probability	4.443642	.646634	7129.7	5.717051	3.924911	513.629911		.798318
F16	209189P2_G	G	A.Conservative	2.744894	.99423	6277.1	46.179447	60.327369	643.728017		.31591
F16	210090P15_G	NOCALL	D.Low Probability	.927428	0	5515.6	0	0	619.334433		.593762
F17	201322P9_G	G	A.Conservative	1.77635	.945529	6445.3	9.232567	9.512454	663.732541		.463822
F17	201694P4_G	G	A.Conservative	1.541801	.993232	5337.5	10.354433	12.364538	706.119136		.325104
F17	208825P7_G	NOCALL	I.Bad Spectrum	0	0	0	0	0	0		0
F17	209189P2_G	G	A.Conservative	2.527616	.996128	6277.1	20.326332	28.09754	709.332073		.325104
F17	210090P15_G	NOCALL	I.Bad Spectrum	0	0	0	0	0	0		0
F18	201322P9_G	G	A.Conservative	.765113	.871092	6445.3	4.954249	8.787935	640.136599		.305884
F18	201694P4_G	NOCALL	D.Low Probability	-.807642	.99263	5337.5	15.016029	8.143012	598.897963		.751146
F18	208825P7_G	NOCALL	I.Bad Spectrum	0	0	0	0	0	0		0
F18	209189P2_G	G	A.Conservative	.784477	.998113	6277.1	18.569522	32.194096	645.439202		.305884
F18	210090P15_G	NOCALL	I.Bad Spectrum	0	0	0	0	0	0		0
F19	201322P9_G	G	A.Conservative	3.939206	.929252	6445.3	7.733993	9.367609	640.507691		.381803
F19	201694P4_G	NOCALL	D.Low Probability	2.212447	.98895	5337.5	35.01962	14.031473	627.703398		.944761
F19	208825P7_G	NOCALL	I.Bad Spectrum	0	0	0	0	0	0		0
F19	209189P2_G	G	A.Conservative	3.796746	.997815	6277.1	16.265243	19.238705	648.44335		.381803
F19	210090P15_G	NOCALL	D.Low Probability	2.370082	.306353	5515.6	4.683275	1.92765	614.804543		.944761
F20	201322P9_G	G	A.Conservative	3.494761	.895096	6445.3	7.101088	9.032365	640.696185		.341775
F20	201694P4_G	G	A.Conservative	2.436086	.994728	5337.5	16.419444	17.692832	667.33988		.341775
F20	208825P7_G	G	A.Conservative	4.46576	.86931	7129.7	8.653447	8.716688	586.717563		.874429
F20	209189P2_G	G	A.Conservative	3.516253	.995798	6277.1	26.683067	33.103139	643.032028		.341775
F20	210090P15_G	NOCALL	D.Low Probability	2.30815	.262061	5515.6	3.250088	1.688882	655.562611		.874429
F21	201322P9_G	G	A.Conservative	2.182084	.825703	6445.3	7.957981	8.357982	652.356381		.458564
F21	201694P4_G	NOCALL	D.Low Probability	1.504321	.983493	5337.5	17.52434	9.430032	646.100097		.831537
F21	208825P7_G	NOCALL	D.Low Probability	4.61694	.596313	7129.7	5.492516	3.696926	239.376716		.831537
F21	209189P2_G	G	A.Conservative	3.2256	.99875	6277.1	12.406585	16.50113	623.688154		.31999
F21	210090P15_G	NOCALL	D.Low Probability	1.571449	.31851	5515.6	3.631554	1.999021	634.541103		.831537
F22	201322P9_G	G	A.Conservative	1.655244	.996379	6445.3	11.684273	12.473813	620.711779		.529534
F22	201694P4_G	G	A.Conservative	.898631	.991261	5337.5	11.071764	12.912625	634.91217		.302147
F22	208825P7_G	NOCALL	I.Bad Spectrum	0	0	0	0	0	0		0
F22	209189P2_G	G	A.Conservative	2.519653	.992887	6277.1	21.305705	28.655707	617.254307		.302147
F22	210090P15_G	NOCALL	I.Bad Spectrum	0	0	0	0	0	0		0
F23	201322P9_G	G	A.Conservative	3.18759	.978413	6445.3	8.156599	9.864585	703.930102		.365028
F23	201694P4_G	NOCALL	D.Low Probability	1.322374	.99229	5337.5	44.08209	22.000973	639.347973		.822478
F23	208825P7_G	NOCALL	I.Bad Spectrum	0	0	0	0	0	0		0
F23	209189P2_G	G	A.Conservative	2.663035	.821756	6277.1	10.880892	8.286045	647.355463		.556375
F23	210090P15_G	NOCALL	D.Low Probability	1.435271	.323347	5515.6	3.949659	2.020801	611.969753		.822478
F24	201322P9_G	NOCALL	I.Bad Spectrum	0	0	0	0	0	0		0
F24	201694P4_G	NOCALL	D.Low Probability	-2.111903	.212487	5337.5	1.505913	1.392482	632.196267		.494115
F24	208825P7_G	NOCALL	I.Bad Spectrum	0	0	0	0	0	0		0
F24	209189P2_G	NOCALL	D.Low Probability	-1.401908	.695847	6277.1	4.032252	4.248491	695.287523		.494115
F24	210090P15_G	NOCALL	I.Bad Spectrum	0	0	0	0	0	0		0
G01	201322P9_G	G	A.Conservative	3.856556	.945941	6445.3	7.87567	9.532348	571.65814		.385778
G01	201694P4_G	G	A.Conservative	2.807902	.990515	5337.5	23.582908	24.526877	580.287192		.385778
G01	208825P7_G	G	A.Conservative	4.436246	.951669	7129.7	6.755348	9.547507	509.219127		.521082
G01	209189P2_G	G	A.Conservative	3.867726	.997792	6277.1	33.491208	39.621221	551.980766		.385778
G01	210090P15_G	NOCALL	D.Low Probability	2.119194	.172207	5515.6	2.49322	1.139895	609.289886		.827371
G02	201322P9_G	G	A.Conservative	3.420557	.995363	6445.3	16.381397	14.133064	636.434699		.532894
G02	201694P4_G	NOCALL	D.Low Probability	2.396762	.441005	5337.5	5.667913	2.728712	686.315846		.838138
G02	208825P7_G	G	A.Conservative	3.850641	.808697	7129.7	6.16414	8.116139	548.245462		.610146
G02	209189P2_G	G	A.Conservative	3.224711	.995811	6277.1	13.756654	11.584916	666.119987		.532894
G02	210090P15_G	NOCALL	I.Bad Spectrum	0	0	0	0	0	0		0
G03	201322P9_G	G	A.Conservative	2.889459	.854168	6445.3	8.826683	8.637302	649.514914		.461725
G03	201694P4_G	G	A.Conservative	2.134911	.996617	5337.5	7.918362	11.495618	669.945073		.273729
G03	208825P7_G	G	A.Conservative	4.536057	.998349	7129.7	4.13685	10.539103	497.799269		.461725
G03	209189P2_G	G	A.Conservative	3.254589	.993118	6277.1	12.127778	19.930267	535.604925		.273729
G03	210090P15_G	NOCALL	I.Bad Spectrum	0	0	0	0	0	0		0
G04	201322P9_G	G	A.Conservative	3.23463	.992238	6445.3	25.67501	21.305194	643.188612		.5593
G04	201694P4_G	G	A.Conservative	2.91756	.995301	5337.5	46.627838	55.880086	652.169888		.332646
G04	208825P7_G	G	A.Conservative	5.223509	.894298	7129.7	14.018681	8.983766	475.828026		.805153
G04	209189P2_G	G	A.Conservative	4.098132	.997928	6277.1	55.006577	74.624711	632.329958		.332646
G04	210090P15_G	NOCALL	D.Low Probability	2.476713	0	5515.6	.418386	.214499	645.731222		.805153
G05	201322P9_G	G	A.Conservative	3.248431	.994239	6445.3	33.447068	23.829242	641.515449		.761634
G05	201694P4_G	G	A.Conservative	2.970547	.993488	5337.5	29.535523	34.371583	623.707776		.333876
G05	208825P7_G	G	B.Moderate	5.470294	.906534	7129.7	9.447659	7.279363	455.622444		.761634
G05	209189P2_G	G	A.Conservative	4.016254	.99531	6277.1	46.729824	61.567898	614.845031		.333876
G05	210090P15_G	NOCALL	D.Low Probability	2.313578	.241993	5515.6	2.416976	1.545686	650.075468		.761634
G06	201322P9_G	G	A.Conservative	3.405476	.994201	6445.3	12.752722	16.357322	718.794103		.360727
G06	201694P4_G	G	A.Conservative	2.631126	.993405	5337.5	32.888428	36.20956	657.036328		.360727
G06	208825P7_G	G	A.Conservative	2.630845	.806489	7129.7	7.824909	8.124769	560.073049		.605724
G06	209189P2_G	G	A.Conservative	3.415372	.997277	6277.1	42.789756	53.63544	697.144873		.360727
G06	210090P15_G	NOCALL	D.Low Probability	1.58357	.107259	5515.6	1.811433	.775023	614.978118		.873155
G07	201322P9_G	NOCALL	D.Low Probability	3.643278	.992782	6445.3	17.30125	9.198776	584.974838		.852992
G07	201694P4_G	G	A.Conservative	3.661636	.992227	5337.5	17.332342	13.894247	593.735374		.390938
G07	208825P7_G	NOCALL	I.Bad Spectrum	0	0	0	0	0	0		0
G07	209189P2_G	G	A.Conservative	4.663671	.995462	6277.1	29.948777	27.630635	537.617366		.390938
G07	210090P15_G	NOCALL	I.Bad Spectrum	0	0	0	0	0	0		0
G08	201322P9_G	G	A.Conservative	3.874953	.994848	6445.3	9.117661	11.570837	615.98118		.386848
G08	201694P4_G	G	A.Conservative	2.86607	.995861	5337.5	26.528137	29.162442	594.026976		.386848
G08	208825P7_G	G	B.Moderate	5.584447	.978445	7129.7	12.455798	7.854846	458.302694		.866798
G08	209189P2_G	G	A.Conservative	3.906304	.996428	6277.1	44.201034	54.89552	595.663113		.386848
G08	210090P15_G	NOCALL	D.Low Probability	2.752149	.132933	5515.6	1.802225	.912102	565.042272		.866798
G09	201322P9_G	G	A.Conservative	3.123491	.928414	6445.3	10.837646	9.403863	628.951608		.521455
G09	201694P4_G	G	A.Conservative	2.100475	.989584	5337.5	9.681207	12.181054	608.014502		.30911
G09	208825P7_G	NOCALL	D.Low Probability	5.823757	.56012	7129.7	3.533833	3.413983	523.464078		.575259
G09	209189P2_G	G	A.Conservative	3.641526	.993944	6277.1	24.996003	35.725427	580.02444		.30911
G09	210090P15_G	NOCALL	I.Bad Spectrum	0	0	0	0	0	0		0
G10	201322P9_G	G	A.Conservative	3.967982	.986328	6445.3	11.046381	14.275761	634.422266		.336778
G10	201694P4_G	G	A.Conservative	2.69069	.994202	5337.5	36.239916	40.125827	648.360115		.336778
G10	208825P7_G	G	A.Conservative	4.350591	.920977	7129.7	5.49284	9.232078	564.292212		.52534
G10	209189P2_G	G	A.Conservative	3.969263	.997751	6277.1	48.058468	60.668209	612.261015		.336778
G10	210090P15_G	NOCALL	D.Low Probability	2.489888	0	5515.6	.562281	.317256	680.151369		.694344
G11	201322P9_G	G	A.Conservative	3.744854	.990461	6445.3	12.461056	15.883812	648.332996		.347927
G11	201694P4_G	G	A.Conservative	2.803864	.996667	5337.5	53.639069	57.691682	665.133357		.347927
G11	208825P7_G	G	A.Conservative	3.919343	.8686	7129.7	8.413311	8.731993	445.413588		.556037
G11	209189P2_G	G	A.Conservative	3.739933	.996722	6277.1	54.38508	67.584862	631.306763		.347927
G11	210090P15_G	NOCALL	D.Low Probability	2.448764	.985024	5515.6	10.508586	6.453853	656.265195		.763214
G12	201322P9_G	G	A.Conservative	3.667735	.81183	6445.3	7.371644	8.168551	613.047974		.359427
G12	201694P4_G	G	A.Conservative	2.367253	.991581	5337.5	18.801522	17.733753	609.168431		.359427
G12	208825P7_G	G	B.Moderate	3.551397	.856102	7129.7	5.656304	6.887258	577.328493		.661524
G12	209189P2_G	G	A.Conservative	3.645003	.99715	6277.1	32.553426	35.190811	587.344579		.359427
G12	210090P15_G	NOCALL	I.Bad Spectrum	0	0	0	0	0	0		0
G13	201322P9_G	G	A.Conservative	3.320721	.937086	6445.3	10.369681	9.45611	564.581444		.589707
G13	201694P4_G	NOCALL	D.Low Probability	2.544297	.991652	5337.5	29.271519	12.250537	641.177907		.921214
G13	208825P7_G	NOCALL	I.Bad Spectrum	0	0	0	0	0	0		0
G13	209189P2_G	G	A.Conservative	3.816001	.997378	6277.1	23.909413	23.326157	576.073213		.387627
G13	210090P15_G	G	A.Conservative	2.61823	.949922	5515.6	11.837534	9.51893	580.261085		.589707
G14	201322P9_G	G	A.Conservative	3.651172	.990672	6445.3	18.379447	13.265163	622.053485		.666091
G14	201694P4_G	G	A.Conservative	3.513185	.990084	5337.5	18.815912	23.32004	614.975325		.319018
G14	208825P7_G	NOCALL	D.Low Probability	6.396012	.704291	7129.7	5.867445	4.353705	340.794743		.74567
G14	209189P2_G	G	A.Conservative	4.567863	.992709	6277.1	22.541996	31.946097	524.774847		.319018
G14	210090P15_G	NOCALL	I.Bad Spectrum	0	0	0	0	0	0		0
G15	201322P9_G	NOCALL	D.Low Probability	3.86439	.993709	6445.3	18.768147	12.135625	648.421178		.789377
G15	201694P4_G	G	A.Conservative	2.198346	.99014	5337.5	25.451611	20.189322	653.059447		.45452
G15	208825P7_G	G	B.Moderate	3.481834	.813145	7129.7	6.719847	6.534116	610.745366		.789377
G15	209189P2_G	G	A.Conservative	3.436209	.985696	6277.1	4.518645	10.560735	781.800679		.253768
G15	210090P15_G	NOCALL	I.Bad Spectrum	0	0	0	0	0	0		0
G16	201322P9_G	G	A.Conservative	3.642343	.918288	6445.3	17.869119	9.284844	590.08207		.85717
G16	201694P4_G	G	A.Conservative	3.44654	.990948	5337.5	16.171288	16.200768	635.975008		.361474
G16	208825P7_G	NOCALL	D.Low Probability	5.79982	.523466	7129.7	5.853534	3.192836	489.767027		.955074
G16	209189P2_G	G	A.Conservative	4.616309	.994847	6277.1	29.183167	33.252208	601.977798		.361474
G16	210090P15_G	G	A.Conservative	2.797937	.832353	5515.6	18.511851	8.379369	599.835207		.85717
G17	201322P9_G	NOCALL	D.Low Probability	2.626172	.996682	6445.3	16.716626	10.960164	693.585336		.79644
G17	201694P4_G	G	A.Conservative	2.914679	.993134	5337.5	18.104897	24.66801	679.254175		.34672
G17	208825P7_G	NOCALL	D.Low Probability	2.88784	.73453	7129.7	6.294713	4.482857	469.325544		.79644
G17	209189P2_G	G	A.Conservative	3.587702	.996448	6277.1	42.363695	64.441678	665.66016		.34672
G17	210090P15_G	NOCALL	I.Bad Spectrum	0	0	0	0	0	0		0
G18	201322P9_G	G	A.Conservative	1.601417	.966843	6445.3	9.829402	9.755279	659.776586		.478655
G18	201694P4_G	G	A.Conservative	1.288427	.994587	5337.5	12.366823	16.377927	644.230228		.318786
G18	208825P7_G	NOCALL	I.Bad Spectrum	0	0	0	0	0	0		0
G18	209189P2_G	G	A.Conservative	2.186187	.996887	6277.1	20.717851	31.101333	656.406894		.318786
G18	210090P15_G	NOCALL	I.Bad Spectrum	0	0	0	0	0	0		0
G19	201322P9_G	G	A.Conservative	2.523053	.991712	6445.3	14.25354	11.306021	610.047452		.550006
G19	201694P4_G	G	A.Conservative	1.546536	.993958	5337.5	18.589396	19.390019	650.487629		.365665
G19	208825P7_G	G	C.Aggressive	4.907898	.806345	7129.7	7.001868	4.875169	381.582063		.863718
G19	209189P2_G	G	A.Conservative	3.015098	.996322	6277.1	30.774577	36.739082	618.59784		.365665
G19	210090P15_G	NOCALL	D.Low Probability	1.615805	0	5515.6	.3018	.16984	655.008703		.774985
G20	201322P9_G	G	A.Conservative	3.055739	.980115	6445.3	12.200127	9.899574	600.825502		.541545
G20	201694P4_G	G	A.Conservative	2.359703	.995519	5337.5	17.222311	17.248309	610.328826		.347879
G20	208825P7_G	NOCALL	D.Low Probability	4.205108	.710853	7129.7	6.220723	4.305352	554.250771		.829734
G20	209189P2_G	G	A.Conservative	3.510416	.995159	6277.1	18.651122	21.378328	643.210358		.347879
G20	210090P15_G	NOCALL	D.Low Probability	1.971691	.402871	5515.6	4.443302	2.520929	638.889122		.829734
G21	201322P9_G	NOCALL	D.Low Probability	3.029017	.993016	6445.3	25.306627	16.729374	656.905013		.795723
G21	201694P4_G	G	A.Conservative	2.312075	.99777	5337.5	26.997116	29.753774	645.703317		.350514
G21	208825P7_G	G	B.Moderate	3.399612	.863277	7129.7	9.569383	6.946066	478.839164		.795723
G21	209189P2_G	G	A.Conservative	3.368245	.998003	6277.1	39.417357	49.927649	642.931501		.350514
G21	210090P15_G	NOCALL	D.Low Probability	2.114803	.075494	5515.6	.971501	.561095	619.428919		.795723
G22	201322P9_G	G	A.Conservative	3.140458	.990376	6445.3	14.685863	14.692757	652.813205		.507993
G22	201694P4_G	G	A.Conservative	3.114506	.995979	5337.5	19.470983	22.36716	663.3185		.339155
G22	208825P7_G	G	A.Conservative	4.013153	.828436	7129.7	4.599286	8.306922	594.47796		.507993
G22	209189P2_G	G	A.Conservative	4.061371	.997098	6277.1	40.500176	52.69942	628.237895		.339155
G22	210090P15_G	NOCALL	D.Low Probability	2.549636	.164427	5515.6	2.004724	1.089047	622.169028		.752222
G23	201322P9_G	G	A.Conservative	2.681044	.992948	6445.3	8.924887	16.690668	663.654844		.321627
G23	201694P4_G	NOCALL	D.Low Probability	1.481174	.983124	5337.5	20.502726	9.981133	664.23819		.816233
G23	208825P7_G	G	B.Moderate	3.796548	.933871	7129.7	12.026285	7.510737	400.134177		.816233
G23	209189P2_G	G	A.Conservative	2.518863	.997944	6277.1	8.992384	16.492332	685.259629		.321627
G23	210090P15_G	NOCALL	D.Low Probability	1.600896	.414183	5515.6	5.158002	2.574762	651.274163		.816233
G24	201322P9_G	G	A.Conservative	-.020242	.903405	6445.3	5.867447	9.094446	708.99396		.310726
G24	201694P4_G	NOCALL	I.Bad Spectrum	0	0	0	0	0	0		0
G24	208825P7_G	NOCALL	I.Bad Spectrum	0	0	0	0	0	0		0
G24	209189P2_G	NOCALL	D.Low Probability	.219037	.572761	6277.1	3.759894	3.509927	687.196308		.524328
G24	210090P15_G	NOCALL	I.Bad Spectrum	0	0	0	0	0	0		0
H01	201322P9_G	G	A.Conservative	2.373428	.961401	6445.3	16.476094	9.64804	620.963676		.809049
H01	201694P4_G	NOCALL	D.Low Probability	1.445065	.990792	5337.5	25.223102	11.022559	598.888703		.912686
H01	208825P7_G	NOCALL	I.Bad Spectrum	0	0	0	0	0	0		0
H01	209189P2_G	G	A.Conservative	3.386782	.996642	6277.1	8.106992	10.376003	621.795402		.354043
H01	210090P15_G	NOCALL	D.Low Probability	1.565415	.248889	5515.6	3.528445	1.583443	600.23281		.912686
H02	201322P9_G	G	A.Conservative	2.769169	.918045	6445.3	10.397383	9.265521	597.825642		.504786
H02	201694P4_G	NOCALL	D.Low Probability	2.110104	.517083	5337.5	6.273435	3.199577	627.776218		.81058
H02	208825P7_G	NOCALL	I.Bad Spectrum	0	0	0	0	0	0		0
H02	209189P2_G	G	A.Conservative	2.643636	.967915	6277.1	11.188826	9.723093	647.186528		.504786
H02	210090P15_G	NOCALL	I.Bad Spectrum	0	0	0	0	0	0		0
H03	201322P9_G	G	A.Conservative	2.105668	.803376	6445.3	9.192761	8.115312	619.268742		.550199
H03	201694P4_G	G	A.Conservative	1.88752	.997913	5337.5	9.559391	10.625745	625.638171		.383716
H03	208825P7_G	G	A.Conservative	4.12939	.850133	7129.7	7.736771	8.526613	601.749478		.765182
H03	209189P2_G	G	A.Conservative	2.987366	.998209	6277.1	20.821035	26.258408	585.38502		.383716
H03	210090P15_G	NOCALL	D.Low Probability	2.021323	.199307	5515.6	2.649323	1.301118	608.823706		.887209
H04	201322P9_G	G	A.Conservative	3.567587	.903039	6445.3	7.367246	9.083139	629.87607		.35147
H04	201694P4_G	NOCALL	D.Low Probability	2.151339	.991581	5337.5	32.340093	14.758759	606.827755		.900959
H04	208825P7_G	G	C.Aggressive	4.794835	.824631	7129.7	8.569994	5.005089	398.379832		.900959
H04	209189P2_G	G	A.Conservative	3.590509	.997455	6277.1	33.481051	40.323223	609.558857		.35147
H04	210090P15_G	NOCALL	I.Bad Spectrum	0	0	0	0	0	0		0
H05	201322P9_G	G	A.Conservative	2.794586	.992106	6445.3	13.44062	12.51928	629.310204		.518499
H05	201694P4_G	G	A.Conservative	2.330007	.958373	5337.5	7.301345	9.695486	634.207885		.309023
H05	208825P7_G	NOCALL	D.Low Probability	5.48583	.620771	7129.7	5.289946	3.783019	346.906838		.772759
H05	209189P2_G	G	A.Conservative	3.545862	.993646	6277.1	20.480829	31.340812	558.859924		.309023
H05	210090P15_G	G	C.Aggressive	1.721996	.990463	5515.6	10.590264	5.967254	638.902955		.772759
H06	201322P9_G	G	A.Conservative	3.401444	.992048	6445.3	7.141759	9.965431	624.025498		.35596
H06	201694P4_G	G	A.Conservative	2.132339	.992873	5337.5	18.780601	22.60951	606.490409		.35596
H06	208825P7_G	G	C.Aggressive	4.233127	.987926	7129.7	8.135806	5.95462	445.387305		.683148
H06	209189P2_G	G	A.Conservative	3.421008	.997816	6277.1	30.01823	40.972465	608.820345		.35596
H06	210090P15_G	NOCALL	D.Low Probability	2.17906	.242278	5515.6	2.669265	1.549847	634.034578		.683148
H07	201322P9_G	NOCALL	D.Low Probability	2.25696	.992416	6445.3	21.295691	9.873693	587.965839		.975706
H07	201694P4_G	G	A.Conservative	2.114848	.993364	5337.5	22.226188	18.682329	617.255314		.402235
H07	208825P7_G	NOCALL	D.Low Probability	4.155866	.469448	7129.7	5.622951	2.874513	547.221323		.975706
H07	209189P2_G	G	A.Conservative	3.000874	.993995	6277.1	45.413192	43.670834	551.948469		.402235
H07	210090P15_G	NOCALL	D.Low Probability	1.544915	0	5515.6	.864694	.350805	604.406578		.975706
H08	201322P9_G	G	A.Conservative	3.509428	.992538	6445.3	32.237693	19.294343	604.61824		.94279
H08	201694P4_G	G	A.Conservative	2.390095	.99181	5337.5	24.673032	22.166005	548.08233		.365925
H08	208825P7_G	G	C.Aggressive	5.366787	.997417	7129.7	9.560262	6.216837	505.784979		.94279
H08	209189P2_G	G	A.Conservative	3.834623	.994908	6277.1	26.061934	26.947269	502.974259		.365925
H08	210090P15_G	NOCALL	D.Low Probability	2.491987	.205443	5515.6	2.58012	1.370899	610.086226		.94279
H09	201322P9_G	G	A.Conservative	4.844789	.933553	6445.3	8.728957	9.409828	544.273704		.381354
H09	201694P4_G	G	A.Conservative	3.330288	.992891	5337.5	34.465304	31.688465	601.559076		.381354
H09	208825P7_G	NOCALL	D.Low Probability	4.443843	.789999	7129.7	8.714539	4.775321	406.938466		.979957
H09	209189P2_G	G	A.Conservative	4.76194	.994173	6277.1	42.346597	44.55656	536.665896		.381354
H09	210090P15_G	NOCALL	D.Low Probability	2.937845	.137414	5515.6	2.110649	.922357	639.153991		.979957
H10	201322P9_G	G	A.Conservative	3.755799	.948795	6445.3	7.614615	9.542319	659.93712		.368579
H10	201694P4_G	G	A.Conservative	2.712881	.989888	5337.5	29.666139	32.139056	666.462524		.368579
H10	208825P7_G	G	C.Aggressive	4.297064	.976707	7129.7	9.277503	5.868824	506.204709		.87918
H10	209189P2_G	G	A.Conservative	3.74275	.99713	6277.1	33.621579	41.213408	636.255258		.368579
H10	210090P15_G	NOCALL	D.Low Probability	2.597947	.182967	5515.6	2.366124	1.223008	628.974922		.87918
H11	201322P9_G	G	A.Conservative	3.834639	.991069	6445.3	9.33088	11.21165	599.252874		.36953
H11	201694P4_G	G	A.Conservative	2.80595	.994402	5337.5	36.494714	37.719979	609.057306		.36953
H11	208825P7_G	G	C.Aggressive	4.833585	.835635	7129.7	8.316196	5.037111	409.542595		.869793
H11	209189P2_G	G	A.Conservative	3.76924	.994268	6277.1	43.569837	51.16856	594.103362		.36953
H11	210090P15_G	NOCALL	D.Low Probability	2.398809	.308361	5515.6	4.010031	1.940625	598.755707		.869793
H12	201322P9_G	NOCALL	D.Low Probability	1.688281	.99425	6445.3	13.649687	9.107814	668.39917		.75089
H12	201694P4_G	G	A.Conservative	1.864747	.996502	5337.5	7.308361	11.263812	627.023188		.269244
H12	208825P7_G	NOCALL	I.Bad Spectrum	0	0	0	0	0	0		0
H12	209189P2_G	G	A.Conservative	3.043337	.990119	6277.1	9.181406	16.122061	587.302628		.269244
H12	210090P15_G	NOCALL	I.Bad Spectrum	0	0	0	0	0	0		0
H13	201322P9_G	G	A.Conservative	3.427009	.993843	6445.3	14.908833	10.747979	563.349011		.595986
H13	201694P4_G	G	A.Conservative	3.312888	.99205	5337.5	33.017177	26.840011	607.995357		.412202
H13	208825P7_G	G	A.Conservative	4.683697	.848413	7129.7	3.703711	8.520538	549.206089		.412202
H13	209189P2_G	G	A.Conservative	4.296419	.995439	6277.1	38.160999	35.647426	583.664329		.412202
H13	210090P15_G	NOCALL	I.Bad Spectrum	0	0	0	0	0	0		0
H14	201322P9_G	NOCALL	D.Low Probability	3.346848	.905894	6445.3	8.358249	5.51935	615.800684		.724626
H14	201694P4_G	G	A.Conservative	2.486576	.998358	5337.5	18.43894	12.271219	601.848512		.536256
H14	208825P7_G	NOCALL	I.Bad Spectrum	0	0	0	0	0	0		0
H14	209189P2_G	G	A.Conservative	3.307901	.995831	6277.1	29.296807	22.499762	603.847688		.536256
H14	210090P15_G	NOCALL	I.Bad Spectrum	0	0	0	0	0	0		0
H15	201322P9_G	G	A.Conservative	2.885491	.923315	6445.3	12.728321	9.296858	597.014656		.580985
H15	201694P4_G	G	A.Conservative	3.099643	.995108	5337.5	18.663495	19.612715	625.29393		.37681
H15	208825P7_G	NOCALL	D.Low Probability	4.679201	.522223	7129.7	5.542297	3.206575	395.951704		.923045
H15	209189P2_G	G	A.Conservative	3.987684	.993072	6277.1	18.642229	22.413987	601.393504		.37681
H15	210090P15_G	NOCALL	D.Low Probability	2.455703	.133395	5515.6	1.935453	.902947	612.432856		.923045
H16	201322P9_G	G	A.Conservative	5.063373	.991093	6445.3	9.629056	11.3876	585.853224		.378094
H16	201694P4_G	G	A.Conservative	3.830957	.990918	5337.5	20.664146	20.83015	627.013966		.378094
H16	208825P7_G	NOCALL	D.Low Probability	4.445488	.595157	7129.7	5.158013	3.639581	316.751599		.719526
H16	209189P2_G	G	A.Conservative	5.010753	.997248	6277.1	37.881219	43.735049	597.253543		.378094
H16	210090P15_G	NOCALL	I.Bad Spectrum	0	0	0	0	0	0		0
H17	201322P9_G	NOCALL	D.Low Probability	2.893136	.99453	6445.3	11.726303	7.423653	613.968836		.782117
H17	201694P4_G	G	A.Conservative	3.515377	.98824	5337.5	9.024306	10.043004	690.036224		.351241
H17	208825P7_G	NOCALL	I.Bad Spectrum	0	0	0	0	0	0		0
H17	209189P2_G	G	A.Conservative	4.402821	.997303	6277.1	17.49781	22.338995	627.996084		.351241
H17	210090P15_G	NOCALL	I.Bad Spectrum	0	0	0	0	0	0		0
H18	201322P9_G	G	A.Conservative	1.469523	.872158	6445.3	10.230619	8.764938	624.863589		.521312
H18	201694P4_G	NOCALL	D.Low Probability	.619414	.989181	5337.5	39.580634	17.20972	627.813884		.788083
H18	208825P7_G	NOCALL	D.Low Probability	2.120506	.429238	7129.7	4.628159	2.642916	472.948826		.788083
H18	209189P2_G	G	A.Conservative	2.261567	.995506	6277.1	18.682643	19.380924	625.036885		.367935
H18	210090P15_G	NOCALL	D.Low Probability	.760481	.319672	5515.6	4.540369	2.028347	639.545663		.788083
H19	201322P9_G	G	A.Conservative	2.511858	.99919	6445.3	13.966116	10.306641	624.625831		.678609
H19	201694P4_G	NOCALL	D.Low Probability	1.611985	.991773	5337.5	21.434859	11.733723	629.126526		.795206
H19	208825P7_G	NOCALL	I.Bad Spectrum	0	0	0	0	0	0		0
H19	209189P2_G	G	A.Conservative	4.079619	.995771	6277.1	10.053562	16.716295	674.033898		.255987
H19	210090P15_G	NOCALL	I.Bad Spectrum	0	0	0	0	0	0		0
H20	201322P9_G	G	A.Conservative	3.882171	.963142	6445.3	7.97601	9.75175	598.013212		.372385
H20	201694P4_G	G	A.Conservative	2.644321	.992205	5337.5	17.197848	17.966419	664.011988		.372385
H20	208825P7_G	NOCALL	D.Low Probability	6.71018	.423314	7129.7	4.507863	2.66836	245.325793		.830508
H20	209189P2_G	G	A.Conservative	3.89076	.997742	6277.1	29.163365	34.822475	612.510939		.372385
H20	210090P15_G	NOCALL	D.Low Probability	2.118018	.222969	5515.6	3.129123	1.465174	615.356306		.830508
H21	201322P9_G	G	A.Conservative	2.689824	.891059	6445.3	9.466194	8.969802	652.000711		.488595
H21	201694P4_G	NOCALL	D.Low Probability	1.36159	.988476	5337.5	25.424525	14.509459	642.923674		.795417
H21	208825P7_G	NOCALL	D.Low Probability	4.754376	.757196	7129.7	6.443998	4.598384	415.453909		.795417
H21	209189P2_G	G	A.Conservative	3.015601	.994479	6277.1	20.63622	27.431799	645.856934		.324816
H21	210090P15_G	NOCALL	D.Low Probability	1.569856	.246938	5515.6	2.697013	1.574566	628.969484		.795417
H22	201322P9_G	G	A.Conservative	4.223497	.850951	6445.3	7.283751	8.615582	613.037821		.391928
H22	201694P4_G	G	A.Conservative	3.146567	.997417	5337.5	21.621797	21.876092	639.66877		.391928
H22	208825P7_G	G	A.Conservative	4.137624	.877807	7129.7	3.818942	8.803158	569.069613		.391928
H22	209189P2_G	G	A.Conservative	4.16012	.996001	6277.1	24.900897	28.770709	617.721502		.391928
H22	210090P15_G	NOCALL	D.Low Probability	2.490813	.146916	5515.6	1.769647	.979341	643.551335		.664868
H23	201322P9_G	G	A.Conservative	2.668176	.821561	6445.3	9.910574	8.318211	666.802096		.561975
H23	201694P4_G	NOCALL	D.Low Probability	1.729196	.98971	5337.5	30.768058	13.984345	640.155251		.899861
H23	208825P7_G	NOCALL	I.Bad Spectrum	0	0	0	0	0	0		0
H23	209189P2_G	G	A.Conservative	2.688181	.893809	6277.1	10.953557	8.972999	663.500383		.561975
H23	210090P15_G	NOCALL	D.Low Probability	1.846166	.224038	5515.6	3.08833	1.44184	658.314384		.899861
H24	201322P9_G	G	A.Conservative	.563338	.804841	6445.3	9.605502	8.127917	668.231261		.561205
H24	201694P4_G	NOCALL	D.Low Probability	.160987	.478633	5337.5	5.5624	2.956265	631.752058		.792823
H24	208825P7_G	NOCALL	I.Bad Spectrum	0	0	0	0	0	0		0
H24	209189P2_G	NOCALL	D.Low Probability	.637496	.996225	6277.1	19.073174	11.509851	714.816007		.792823
H24	210090P15_G	NOCALL	D.Low Probability	.150263	.39714	5515.6	4.521337	2.462147	635.425333		.792823
I01	201322P9_G	G	A.Conservative	.567246	.998801	6445.3	6.063961	10.672929	601.321519		.278561
I01	201694P4_G	G	A.Conservative	-.305119	.995634	5337.5	7.992251	12.041665	664.294484		.278561
I01	208825P7_G	NOCALL	I.Bad Spectrum	0	0	0	0	0	0		0
I01	209189P2_G	G	A.Conservative	.582168	.99357	6277.1	19.653008	33.794729	590.59807		.278561
I01	210090P15_G	NOCALL	I.Bad Spectrum	0	0	0	0	0	0		0
I02	201322P9_G	G	A.Conservative	2.5635	.990697	6445.3	7.96877	11.861021	619.79491		.330928
I02	201694P4_G	NOCALL	D.Low Probability	.975001	.989225	5337.5	12.967546	7.387225	620.446751		.740832
I02	208825P7_G	G	A.Conservative	3.216307	.801923	7129.7	5.250662	8.068738	505.877168		.462145
I02	209189P2_G	G	A.Conservative	2.267328	.905727	6277.1	6.244333	9.090589	662.584123		.330928
I02	210090P15_G	NOCALL	I.Bad Spectrum	0	0	0	0	0	0		0
I03	201322P9_G	NOCALL	D.Low Probability	2.510097	.443323	6445.3	6.23052	2.739893	630.087727		1.023711
I03	201694P4_G	G	A.Conservative	1.678774	.893312	5337.5	14.815648	8.990195	682.885269		.714274
I03	208825P7_G	NOCALL	I.Bad Spectrum	0	0	0	0	0	0		0
I03	209189P2_G	G	A.Conservative	2.52673	.998392	6277.1	16.212238	11.580758	647.470294		.5587
I03	210090P15_G	NOCALL	I.Bad Spectrum	0	0	0	0	0	0		0
I04	201322P9_G	NOCALL	I.Bad Spectrum	0	0	0	0	0	0		0
I04	201694P4_G	G	B.Moderate	-.510402	.849392	5337.5	7.531305	6.860296	614.475169		.487157
I04	208825P7_G	NOCALL	I.Bad Spectrum	0	0	0	0	0	0		0
I04	209189P2_G	G	A.Conservative	1.593177	.900498	6277.1	3.960291	9.061436	660.429081		.308232
I04	210090P15_G	NOCALL	I.Bad Spectrum	0	0	0	0	0	0		0
I05	201322P9_G	G	A.Conservative	.497049	.989477	6445.3	8.334135	9.921885	690.675116		.451903
I05	201694P4_G	G	A.Conservative	-.935995	.86863	5337.5	4.204498	8.733847	571.487558		.224739
I05	208825P7_G	NOCALL	I.Bad Spectrum	0	0	0	0	0	0		0
I05	209189P2_G	G	A.Conservative	.335921	.998447	6277.1	6.368404	14.925081	602.594649		.224739
I05	210090P15_G	NOCALL	I.Bad Spectrum	0	0	0	0	0	0		0
I06	201322P9_G	NOCALL	D.Low Probability	.374825	.993159	6445.3	16.797686	11.195967	664.070689		.721631
I06	201694P4_G	G	A.Conservative	.41947	.916288	5337.5	6.401662	9.209661	609.481657		.295914
I06	208825P7_G	NOCALL	I.Bad Spectrum	0	0	0	0	0	0		0
I06	209189P2_G	G	A.Conservative	1.453734	.994341	6277.1	11.09472	21.917698	726.411141		.295914
I06	210090P15_G	NOCALL	I.Bad Spectrum	0	0	0	0	0	0		0
I07	201322P9_G	NOCALL	D.Low Probability	.065502	.998477	6445.3	9.956755	8.562641	701.498163		.617754
I07	201694P4_G	G	A.Conservative	.043729	.997116	5337.5	11.49968	18.56859	650.270163		.25051
I07	208825P7_G	NOCALL	I.Bad Spectrum	0	0	0	0	0	0		0
I07	209189P2_G	G	A.Conservative	.404898	.997577	6277.1	22.067791	40.254159	708.563889		.25051
I07	210090P15_G	NOCALL	I.Bad Spectrum	0	0	0	0	0	0		0
I08	201322P9_G	G	A.Conservative	1.61363	.864204	6445.3	4.628356	8.67104	676.610346		.251484
I08	201694P4_G	G	A.Conservative	.526076	.995782	5337.5	8.578889	13.895231	569.74683		.251484
I08	208825P7_G	NOCALL	I.Bad Spectrum	0	0	0	0	0	0		0
I08	209189P2_G	G	A.Conservative	1.612444	.99666	6277.1	22.025534	40.360892	660.475971		.251484
I08	210090P15_G	NOCALL	I.Bad Spectrum	0	0	0	0	0	0		0
I09	201322P9_G	NOCALL	D.Low Probability	1.735931	.991544	6445.3	20.41525	13.764846	664.809504		.785137
I09	201694P4_G	G	A.Conservative	.723451	.993993	5337.5	16.93675	23.061615	612.887204		.331563
I09	208825P7_G	G	C.Aggressive	3.926791	.993153	7129.7	8.573922	6.269737	408.490947		.785137
I09	209189P2_G	G	A.Conservative	1.852649	.995598	6277.1	28.943832	44.589964	682.713956		.331563
I09	210090P15_G	NOCALL	I.Bad Spectrum	0	0	0	0	0	0		0
I10	201322P9_G	G	B.Moderate	.535347	.84736	6445.3	6.923989	6.819707	654.070961		.551716
I10	201694P4_G	G	A.Conservative	-.308937	.94305	5337.5	10.667195	9.470892	613.426493		.492522
I10	208825P7_G	NOCALL	I.Bad Spectrum	0	0	0	0	0	0		0
I10	209189P2_G	G	A.Conservative	.17686	.997599	6277.1	8.154005	19.250674	681.892899		.323366
I10	210090P15_G	NOCALL	I.Bad Spectrum	0	0	0	0	0	0		0
I11	201322P9_G	G	A.Conservative	.82997	.995213	6445.3	10.238667	10.446917	722.367694		.448469
I11	201694P4_G	NOCALL	D.Low Probability	.191278	.995613	5337.5	28.773865	16.217771	649.070552		.790194
I11	208825P7_G	NOCALL	D.Low Probability	3.352705	.596372	7129.7	5.166543	3.662991	358.563466		.790194
I11	209189P2_G	G	A.Conservative	1.921709	.998092	6277.1	12.360105	21.579156	729.58141		.287978
I11	210090P15_G	NOCALL	I.Bad Spectrum	0	0	0	0	0	0		0
I12	201322P9_G	G	A.Conservative	1.092193	.920129	6445.3	11.097377	9.248397	659.796219		.646808
I12	201694P4_G	G	A.Conservative	1.15425	.991177	5337.5	12.80054	16.507817	697.533993		.328946
I12	208825P7_G	NOCALL	I.Bad Spectrum	0	0	0	0	0	0		0
I12	209189P2_G	G	A.Conservative	1.621906	.996453	6277.1	15.813987	22.961418	715.02474		.328946
I12	210090P15_G	NOCALL	I.Bad Spectrum	0	0	0	0	0	0		0
I13	201322P9_G	NOCALL	D.Low Probability	1.070536	.994361	6445.3	15.052835	9.489957	675.558588		.704086
I13	201694P4_G	G	A.Conservative	.648722	.989376	5337.5	13.779459	29.998946	664.701251		.269521
I13	208825P7_G	NOCALL	D.Low Probability	2.39405	.427874	7129.7	3.816565	2.653669	331.643971		.704086
I13	209189P2_G	G	A.Conservative	1.482066	.998134	6277.1	23.483817	57.62514	744.358248		.269521
I13	210090P15_G	NOCALL	I.Bad Spectrum	0	0	0	0	0	0		0
I14	201322P9_G	G	A.Conservative	1.756135	.800666	6445.3	8.8811	8.097613	662.052703		.493232
I14	201694P4_G	G	A.Conservative	1.12531	.987191	5337.5	10.106511	11.422722	704.926086		.341757
I14	208825P7_G	NOCALL	I.Bad Spectrum	0	0	0	0	0	0		0
I14	209189P2_G	G	A.Conservative	2.167653	.998668	6277.1	22.987793	30.01575	699.224575		.341757
I14	210090P15_G	NOCALL	D.Low Probability	.584688	.383949	5515.6	4.107933	2.394536	656.239132		.752032
I15	201322P9_G	NOCALL	D.Low Probability	1.285149	.998242	6445.3	14.819096	11.696867	678.437663		.681409
I15	201694P4_G	G	A.Conservative	.932135	.994137	5337.5	9.79954	15.363893	703.38112		.301986
I15	208825P7_G	NOCALL	I.Bad Spectrum	0	0	0	0	0	0		0
I15	209189P2_G	G	A.Conservative	1.668636	.9942	6277.1	21.808835	38.605721	686.053453		.301986
I15	210090P15_G	NOCALL	I.Bad Spectrum	0	0	0	0	0	0		0
I16	201322P9_G	G	A.Conservative	.446624	.927757	6445.3	10.041921	9.309855	710.546298		.57089
I16	201694P4_G	G	A.Conservative	-.050837	.991285	5337.5	7.308576	11.115198	692.103896		.270242
I16	208825P7_G	NOCALL	I.Bad Spectrum	0	0	0	0	0	0		0
I16	209189P2_G	G	A.Conservative	.948628	.992693	6277.1	9.611008	17.196449	727.645332		.270242
I16	210090P15_G	NOCALL	I.Bad Spectrum	0	0	0	0	0	0		0
I17	201322P9_G	NOCALL	D.Low Probability	1.90707	.99757	6445.3	13.894442	9.460825	650.638624		.774884
I17	201694P4_G	G	A.Conservative	1.903098	.990495	5337.5	9.120678	11.816473	691.431694		.318104
I17	208825P7_G	NOCALL	D.Low Probability	3.611191	.744465	7129.7	6.100873	4.515929	459.493693		.774884
I17	209189P2_G	G	A.Conservative	2.581683	.997246	6277.1	25.178752	36.701984	681.25796		.318104
I17	210090P15_G	NOCALL	I.Bad Spectrum	0	0	0	0	0	0		0
I18	201322P9_G	G	A.Conservative	1.65908	.912465	6445.3	7.899453	9.168734	648.342291		.486428
I18	201694P4_G	G	A.Conservative	1.533532	.99712	5337.5	9.501236	12.628636	631.782292		.304948
I18	208825P7_G	NOCALL	I.Bad Spectrum	0	0	0	0	0	0		0
I18	209189P2_G	G	A.Conservative	1.557314	.997626	6277.1	17.058717	26.208527	711.31341		.304948
I18	210090P15_G	NOCALL	I.Bad Spectrum	0	0	0	0	0	0		0
I19	201322P9_G	G	A.Conservative	.856635	.833074	6445.3	8.45248	8.387869	711.320667		.541789
I19	201694P4_G	G	A.Conservative	.567871	.991338	5337.5	13.475073	13.098294	676.472289		.453934
I19	208825P7_G	NOCALL	I.Bad Spectrum	0	0	0	0	0	0		0
I19	209189P2_G	G	A.Conservative	1.795233	.994771	6277.1	8.317541	13.000201	672.794823		.306873
I19	210090P15_G	NOCALL	I.Bad Spectrum	0	0	0	0	0	0		0
I20	201322P9_G	NOCALL	D.Low Probability	1.919268	.994976	6445.3	14.926043	8.579753	620.098614		.853184
I20	201694P4_G	G	A.Conservative	2.243393	.993969	5337.5	12.1366	11.320537	601.330422		.399278
I20	208825P7_G	NOCALL	I.Bad Spectrum	0	0	0	0	0	0		0
I20	209189P2_G	G	A.Conservative	3.495862	.995702	6277.1	30.108962	32.297439	626.290342		.399278
I20	210090P15_G	NOCALL	I.Bad Spectrum	0	0	0	0	0	0		0
I21	201322P9_G	G	B.Moderate	1.110034	.997828	6445.3	11.936821	8.002232	708.766027		.762164
I21	201694P4_G	NOCALL	D.Low Probability	.277894	.99314	5337.5	24.283827	14.260079	638.900864		.762164
I21	208825P7_G	NOCALL	I.Bad Spectrum	0	0	0	0	0	0		0
I21	209189P2_G	G	A.Conservative	2.210688	.993381	6277.1	11.468684	15.84655	641.51095		.310923
I21	210090P15_G	NOCALL	I.Bad Spectrum	0	0	0	0	0	0		0
I22	201322P9_G	NOCALL	I.Bad Spectrum	0	0	0	0	0	0		0
I22	201694P4_G	NOCALL	I.Bad Spectrum	0	0	0	0	0	0		0
I22	208825P7_G	NOCALL	I.Bad Spectrum	0	0	0	0	0	0		0
I22	209189P2_G	G	A.Conservative	-.682351	.874879	6277.1	2.431928	8.77603	679.41913		.221372
I22	210090P15_G	NOCALL	I.Bad Spectrum	0	0	0	0	0	0		0
I23	201322P9_G	NOCALL	D.Low Probability	.733314	.724253	6445.3	5.983857	4.398284	635.733767		.642856
I23	201694P4_G	NOCALL	D.Low Probability	-.408541	.670602	5337.5	6.5768	4.09872	554.083657		.642856
I23	208825P7_G	NOCALL	I.Bad Spectrum	0	0	0	0	0	0		0
I23	209189P2_G	NOCALL	D.Low Probability	.596182	.993322	6277.1	11.14928	7.995306	651.452317		.642856
I23	210090P15_G	NOCALL	I.Bad Spectrum	0	0	0	0	0	0		0
I24	201322P9_G	G	B.Moderate	-.914002	.972346	6445.3	8.247816	7.82011	655.382048		.579936
I24	201694P4_G	NOCALL	I.Bad Spectrum	0	0	0	0	0	0		0
I24	208825P7_G	NOCALL	I.Bad Spectrum	0	0	0	0	0	0		0
I24	209189P2_G	NOCALL	D.Low Probability	-.674151	.841362	6277.1	5.482491	5.090936	681.666332		.579936
I24	210090P15_G	NOCALL	I.Bad Spectrum	0	0	0	0	0	0		0
J01	201322P9_G	G	A.Conservative	1.395681	.991236	6445.3	12.242165	10.392458	666.1486		.691111
J01	201694P4_G	G	A.Conservative	.064414	.896141	5337.5	7.10648	9.127116	627.119293		.285918
J01	208825P7_G	NOCALL	I.Bad Spectrum	0	0	0	0	0	0		0
J01	209189P2_G	G	A.Conservative	1.277193	.996554	6277.1	15.657968	23.063732	721.652304		.285918
J01	210090P15_G	NOCALL	I.Bad Spectrum	0	0	0	0	0	0		0
J02	201322P9_G	G	A.Conservative	3.419395	.954764	6445.3	7.086169	9.665047	643.116151		.349495
J02	201694P4_G	NOCALL	D.Low Probability	1.923209	.711911	5337.5	8.662258	4.351777	675.824117		.819775
J02	208825P7_G	G	A.Conservative	4.246787	.997953	7129.7	7.455239	11.949797	575.957375		.819775
J02	209189P2_G	G	A.Conservative	3.267877	.992875	6277.1	8.933233	11.912995	757.505165		.349495
J02	210090P15_G	NOCALL	D.Low Probability	2.017234	.385372	5515.6	4.629449	2.388492	645.391615		.819775
J03	201322P9_G	G	A.Conservative	3.171411	.839596	6445.3	8.513765	8.479045	651.309368		.474054
J03	201694P4_G	G	A.Conservative	2.186474	.991943	5337.5	9.841004	12.589516	655.898753		.288133
J03	208825P7_G	NOCALL	I.Bad Spectrum	0	0	0	0	0	0		0
J03	209189P2_G	G	A.Conservative	3.500685	.997195	6277.1	22.459493	32.999793	637.202324		.288133
J03	210090P15_G	NOCALL	I.Bad Spectrum	0	0	0	0	0	0		0
J04	201322P9_G	G	A.Conservative	3.254142	.991301	6445.3	7.449617	10.842264	656.097589		.31763
J04	201694P4_G	NOCALL	D.Low Probability	.947033	.989397	5337.5	33.219045	19.860536	652.910869		.73288
J04	208825P7_G	NOCALL	D.Low Probability	2.876351	.554722	7129.7	4.496466	3.432196	318.57514		.73288
J04	209189P2_G	G	A.Conservative	3.17681	.996508	6277.1	30.506077	43.319614	646.9877		.31763
J04	210090P15_G	NOCALL	I.Bad Spectrum	0	0	0	0	0	0		0
J05	201322P9_G	G	A.Conservative	3.204739	.991167	6445.3	14.176724	13.891208	617.153037		.509215
J05	201694P4_G	G	A.Conservative	2.769363	.991584	5337.5	16.680558	21.935972	580.009892		.333969
J05	208825P7_G	G	C.Aggressive	4.410303	.978059	7129.7	8.624955	5.892996	498.495105		.809883
J05	209189P2_G	G	A.Conservative	4.371579	.991794	6277.1	28.931712	42.835973	534.092876		.333969
J05	210090P15_G	NOCALL	D.Low Probability	2.038953	.143076	5515.6	1.416175	.955211	620.687586		.597303
J06	201322P9_G	G	A.Conservative	2.480023	.848109	6445.3	5.107506	8.532291	664.425666		.297188
J06	201694P4_G	G	A.Conservative	1.257772	.990546	5337.5	7.487315	10.842875	605.415231		.297188
J06	208825P7_G	NOCALL	I.Bad Spectrum	0	0	0	0	0	0		0
J06	209189P2_G	G	A.Conservative	2.48474	.996881	6277.1	20.447371	33.432745	648.704714		.297188
J06	210090P15_G	NOCALL	I.Bad Spectrum	0	0	0	0	0	0		0
J07	201322P9_G	G	A.Conservative	2.466537	.989502	6445.3	8.675569	11.320863	710.651972		.342751
J07	201694P4_G	G	A.Conservative	1.912868	.992975	5337.5	21.130043	23.732046	673.720084		.342751
J07	208825P7_G	G	C.Aggressive	4.671513	.891493	7129.7	8.16622	5.398881	396.072619		.884099
J07	209189P2_G	G	A.Conservative	2.472936	.994593	6277.1	42.411427	54.096947	684.41488		.342751
J07	210090P15_G	NOCALL	D.Low Probability	1.452119	.281127	5515.6	3.331818	1.823792	628.804895		.884099
J08	201322P9_G	G	A.Conservative	4.825501	.989455	6445.3	11.047087	14.732765	611.914589		.363458
J08	201694P4_G	G	A.Conservative	3.820077	.988221	5337.5	24.078182	27.663585	599.777537		.363458
J08	208825P7_G	G	B.Moderate	5.943122	.84505	7129.7	10.989015	6.858655	317.353096		.820009
J08	209189P2_G	G	A.Conservative	4.855134	.997113	6277.1	43.700853	56.992401	596.201987		.363458
J08	210090P15_G	NOCALL	D.Low Probability	2.991628	.134426	5515.6	1.824698	.912414	586.172903		.820009
J09	201322P9_G	G	A.Conservative	3.570508	.995601	6445.3	14.801257	13.06553	639.005006		.527534
J09	201694P4_G	G	A.Conservative	2.694862	.991608	5337.5	23.441555	29.339821	689.506003		.380034
J09	208825P7_G	G	C.Aggressive	4.891608	.896944	7129.7	8.881529	5.429946	381.296723		.873715
J09	209189P2_G	G	A.Conservative	3.759423	.994332	6277.1	40.465981	57.420871	598.457279		.380034
J09	210090P15_G	NOCALL	D.Low Probability	2.866588	.226117	5515.6	2.999408	1.479764	633.555466		.873715
J10	201322P9_G	NOCALL	D.Low Probability	2.766105	.990014	6445.3	20.6308	12.690298	671.802095		.823166
J10	201694P4_G	G	A.Conservative	2.195835	.99411	5337.5	18.989799	24.346392	668.591398		.324321
J10	208825P7_G	NOCALL	I.Bad Spectrum	0	0	0	0	0	0		0
J10	209189P2_G	G	A.Conservative	3.470231	.993974	6277.1	34.17704	49.800117	643.822293		.324321
J10	210090P15_G	NOCALL	D.Low Probability	1.45415	.152156	5515.6	1.881164	1.019095	631.432182		.823166
J11	201322P9_G	G	A.Conservative	3.068717	.993952	6445.3	8.832652	15.654607	713.02512		.274339
J11	201694P4_G	G	A.Conservative	1.524702	.995072	5337.5	24.368475	37.679451	676.023433		.274339
J11	208825P7_G	G	A.Conservative	3.35483	.929508	7129.7	8.09288	9.335731	688.429788		.675477
J11	209189P2_G	G	A.Conservative	3.078525	.995516	6277.1	35.90776	62.337981	696.17423		.274339
J11	210090P15_G	NOCALL	I.Bad Spectrum	0	0	0	0	0	0		0
J12	201322P9_G	G	A.Conservative	1.359371	.866092	6445.3	14.075791	8.719119	698.158492		.735567
J12	201694P4_G	G	A.Conservative	1.146792	.991879	5337.5	9.548449	11.86716	672.769151		.337312
J12	208825P7_G	NOCALL	I.Bad Spectrum	0	0	0	0	0	0		0
J12	209189P2_G	G	A.Conservative	1.775126	.992793	6277.1	12.044723	17.162295	714.121501		.337312
J12	210090P15_G	NOCALL	I.Bad Spectrum	0	0	0	0	0	0		0
J13	201322P9_G	G	A.Conservative	2.196838	.995797	6445.3	11.026994	10.895795	658.827627		.438183
J13	201694P4_G	G	A.Conservative	2.532608	.993551	5337.5	10.167984	13.1968	620.92668		.284009
J13	208825P7_G	G	C.Aggressive	4.218445	.916539	7129.7	8.490813	5.522729	451.638848		.780557
J13	209189P2_G	G	A.Conservative	3.367377	.996345	6277.1	14.944102	23.181396	672.888088		.284009
J13	210090P15_G	NOCALL	D.Low Probability	1.48495	.064872	5515.6	.96785	.500317	614.117545		.780557
J14	201322P9_G	G	A.Conservative	4.093889	.929411	6445.3	8.21424	9.343298	648.230325		.37625
J14	201694P4_G	NOCALL	D.Low Probability	2.207078	.990458	5337.5	55.27791	26.717389	638.494218		.871317
J14	208825P7_G	G	B.Moderate	6.112295	.948191	7129.7	10.199684	7.611843	454.293905		.871317
J14	209189P2_G	G	A.Conservative	4.079389	.998025	6277.1	32.46813	36.065179	640.420035		.37625
J14	210090P15_G	NOCALL	D.Low Probability	2.347488	.1299	5515.6	1.778278	.879854	626.513537		.871317
J15	201322P9_G	NOCALL	D.Low Probability	2.746097	.993994	6445.3	14.390264	10.656028	666.06028		.742487
J15	201694P4_G	G	A.Conservative	1.279851	.99772	5337.5	7.087705	12.1573	651.798066		.270202
J15	208825P7_G	NOCALL	I.Bad Spectrum	0	0	0	0	0	0		0
J15	209189P2_G	G	A.Conservative	2.95553	.998898	6277.1	17.297471	33.928688	693.307087		.270202
J15	210090P15_G	NOCALL	I.Bad Spectrum	0	0	0	0	0	0		0
J16	201322P9_G	NOCALL	D.Low Probability	2.920018	.996372	6445.3	13.960611	7.808386	637.369892		.847806
J16	201694P4_G	G	A.Conservative	2.431809	.997108	5337.5	14.010654	16.473735	666.072917		.335325
J16	208825P7_G	NOCALL	I.Bad Spectrum	0	0	0	0	0	0		0
J16	209189P2_G	G	A.Conservative	3.537084	.996096	6277.1	17.739875	23.622787	619.16101		.335325
J16	210090P15_G	NOCALL	I.Bad Spectrum	0	0	0	0	0	0		0
J17	201322P9_G	G	A.Conservative	2.48049	.813771	6445.3	16.035535	8.205172	613.328637		.949344
J17	201694P4_G	NOCALL	D.Low Probability	1.559887	.989928	5337.5	28.898652	12.603442	625.76083		.949344
J17	208825P7_G	NOCALL	I.Bad Spectrum	0	0	0	0	0	0		0
J17	209189P2_G	G	A.Conservative	3.689493	.996859	6277.1	12.469945	16.343118	661.72039		.330415
J17	210090P15_G	NOCALL	I.Bad Spectrum	0	0	0	0	0	0		0
J18	201322P9_G	G	A.Conservative	.768673	.803162	6445.3	7.837492	8.078695	699.888929		.469195
J18	201694P4_G	G	A.Conservative	1.027866	.994505	5337.5	9.559286	11.340115	684.587448		.326276
J18	208825P7_G	NOCALL	I.Bad Spectrum	0	0	0	0	0	0		0
J18	209189P2_G	G	A.Conservative	1.65567	.99703	6277.1	16.348525	22.04385	662.072058		.326276
J18	210090P15_G	NOCALL	I.Bad Spectrum	0	0	0	0	0	0		0
J19	201322P9_G	G	A.Conservative	3.242685	.968172	6445.3	11.409048	9.755863	620.714807		.606116
J19	201694P4_G	NOCALL	D.Low Probability	2.425953	.992708	5337.5	45.97386	20.62317	618.142955		.983582
J19	208825P7_G	NOCALL	D.Low Probability	9.391725	.569716	7129.7	6.127379	3.52978	190.374332		.983582
J19	209189P2_G	G	A.Conservative	3.699907	.993373	6277.1	18.599343	21.261669	627.84975		.417642
J19	210090P15_G	NOCALL	D.Low Probability	2.47999	.15111	5515.6	2.254009	1.037783	621.635356		.983582
J20	201322P9_G	G	A.Conservative	3.325264	.986005	6445.3	11.892236	10.973037	633.156591		.500215
J20	201694P4_G	G	A.Conservative	3.282897	.998215	5337.5	17.119822	22.969107	682.098669		.298907
J20	208825P7_G	G	C.Aggressive	4.147941	.927639	7129.7	6.196437	5.587493	571.470386		.816577
J20	209189P2_G	G	A.Conservative	4.095841	.993016	6277.1	18.143731	27.895869	632.479147		.298907
J20	210090P15_G	NOCALL	D.Low Probability	2.279344	.691327	5515.6	7.381523	4.206522	685.386766		.816577
J21	201322P9_G	G	A.Conservative	4.61356	.996546	6445.3	6.560087	10.277536	638.344388		.326094
J21	201694P4_G	G	A.Conservative	3.25641	.994061	5337.5	26.862213	36.807651	664.772459		.326094
J21	208825P7_G	NOCALL	I.Bad Spectrum	0	0	0	0	0	0		0
J21	209189P2_G	G	A.Conservative	4.587401	.995142	6277.1	24.873051	38.184639	641.712548		.326094
J21	210090P15_G	NOCALL	I.Bad Spectrum	0	0	0	0	0	0		0
J22	201322P9_G	G	A.Conservative	.729504	.996022	6445.3	11.35069	10.039029	702.616896		.524105
J22	201694P4_G	NOCALL	D.Low Probability	-.132239	.993087	5337.5	31.320545	20.602711	625.492669		.733781
J22	208825P7_G	NOCALL	I.Bad Spectrum	0	0	0	0	0	0		0
J22	209189P2_G	G	A.Conservative	.559079	.997001	6277.1	9.159087	17.175234	695.809559		.26338
J22	210090P15_G	NOCALL	I.Bad Spectrum	0	0	0	0	0	0		0
J23	201322P9_G	G	A.Conservative	2.524671	.828362	6445.3	11.238301	8.369084	645.258586		.668363
J23	201694P4_G	NOCALL	D.Low Probability	1.61983	.630495	5337.5	6.018878	3.866492	646.318649		.75821
J23	208825P7_G	NOCALL	I.Bad Spectrum	0	0	0	0	0	0		0
J23	209189P2_G	NOCALL	D.Low Probability	2.530199	.993522	6277.1	16.812655	12.301125	651.85042		.75821
J23	210090P15_G	NOCALL	I.Bad Spectrum	0	0	0	0	0	0		0
J24	201322P9_G	G	C.Aggressive	-.149932	.884842	6445.3	6.907953	5.350835	590.076267		.605347
J24	201694P4_G	NOCALL	D.Low Probability	-.362162	.096617	5337.5	1.03799	.682964	575.540788		.605347
J24	208825P7_G	NOCALL	I.Bad Spectrum	0	0	0	0	0	0		0
J24	209189P2_G	NOCALL	D.Low Probability	-.132172	.996773	6277.1	9.935749	7.511151	575.480615		.605347
J24	210090P15_G	NOCALL	I.Bad Spectrum	0	0	0	0	0	0		0
K01	201322P9_G	G	A.Conservative	2.180619	.867586	6445.3	6.414718	8.733682	648.619132		.323513
K01	201694P4_G	NOCALL	D.Low Probability	.551109	.989721	5337.5	23.313988	14.392995	641.561335		.869222
K01	208825P7_G	NOCALL	I.Bad Spectrum	0	0	0	0	0	0		0
K01	209189P2_G	G	A.Conservative	2.291191	.999073	6277.1	22.710544	30.214053	641.929828		.323513
K01	210090P15_G	NOCALL	I.Bad Spectrum	0	0	0	0	0	0		0
K02	201322P9_G	G	A.Conservative	3.549624	.888967	6445.3	7.214375	8.977569	645.7371		.361679
K02	201694P4_G	NOCALL	D.Low Probability	1.952079	.993412	5337.5	13.359581	6.647564	638.838346		.878891
K02	208825P7_G	G	A.Conservative	4.081346	.903478	7129.7	7.509724	9.055877	545.257391		.748346
K02	209189P2_G	G	A.Conservative	3.091557	.959718	6277.1	11.48062	9.612876	641.485197		.562631
K02	210090P15_G	NOCALL	D.Low Probability	2.093562	.345907	5515.6	4.250511	2.162354	648.40194		.878891
K03	201322P9_G	G	A.Conservative	2.07477	.958635	6445.3	7.475984	9.657649	636.371197		.438127
K03	201694P4_G	G	A.Conservative	1.029908	.911268	5337.5	6.339849	9.229201	598.940925		.285492
K03	208825P7_G	NOCALL	D.Low Probability	4.856105	.762355	7129.7	6.100234	4.679254	286.724144		.741395
K03	209189P2_G	G	A.Conservative	3.202277	.99854	6277.1	13.00923	21.320458	589.493606		.285492
K03	210090P15_G	NOCALL	I.Bad Spectrum	0	0	0	0	0	0		0
K04	201322P9_G	G	A.Conservative	3.082208	.928421	6445.3	11.5389	9.340422	652.87603		.538154
K04	201694P4_G	NOCALL	D.Low Probability	2.267481	.986555	5337.5	18.370736	8.633814	628.35144		.854486
K04	208825P7_G	NOCALL	I.Bad Spectrum	0	0	0	0	0	0		0
K04	209189P2_G	G	A.Conservative	3.841434	.998531	6277.1	19.57846	25.019668	671.109427		.367826
K04	210090P15_G	NOCALL	D.Low Probability	2.448986	.243372	5515.6	3.219743	1.552081	617.749542		.854486
K05	201322P9_G	G	A.Conservative	3.136773	.972432	6445.3	11.527851	9.792635	643.866012		.522268
K05	201694P4_G	G	A.Conservative	2.742865	.995529	5337.5	14.985384	15.099783	652.199527		.347181
K05	208825P7_G	G	C.Aggressive	4.076138	.814682	7129.7	8.477495	4.926413	448.879399		.886539
K05	209189P2_G	G	A.Conservative	3.811855	.996534	6277.1	22.083796	25.430201	611.945407		.347181
K05	210090P15_G	NOCALL	I.Bad Spectrum	0	0	0	0	0	0		0
K06	201322P9_G	G	A.Conservative	2.839987	.904115	6445.3	6.940561	9.164659	620.288484		.309371
K06	201694P4_G	G	A.Conservative	1.9217	.992001	5337.5	16.577437	18.651772	619.05175		.309371
K06	208825P7_G	NOCALL	D.Low Probability	3.483785	.388719	7129.7	2.435536	2.402988	585.592953		.498463
K06	209189P2_G	G	A.Conservative	2.852838	.992574	6277.1	35.21451	45.378888	604.608571		.309371
K06	210090P15_G	NOCALL	D.Low Probability	1.894014	.124287	5515.6	1.086594	.851236	631.538155		.498463
K07	201322P9_G	G	A.Conservative	2.809228	.886734	6445.3	11.210416	8.937577	647.959033		.674944
K07	201694P4_G	G	A.Conservative	1.366748	.979921	5337.5	10.076972	9.877801	618.183272		.42412
K07	208825P7_G	NOCALL	I.Bad Spectrum	0	0	0	0	0	0		0
K07	209189P2_G	G	A.Conservative	3.119135	.997098	6277.1	6.921832	11.560542	575.028971		.276517
K07	210090P15_G	NOCALL	I.Bad Spectrum	0	0	0	0	0	0		0
K08	201322P9_G	G	A.Conservative	3.315838	.968904	6445.3	17.525982	9.807462	580.1088		.82948
K08	201694P4_G	NOCALL	D.Low Probability	2.354925	.991753	5337.5	35.618805	15.764323	611.789879		.955402
K08	208825P7_G	NOCALL	I.Bad Spectrum	0	0	0	0	0	0		0
K08	209189P2_G	G	A.Conservative	4.306088	.998433	6277.1	20.232911	22.413307	637.149762		.360748
K08	210090P15_G	NOCALL	D.Low Probability	2.593389	.268417	5515.6	3.760515	1.705175	581.710754		.955402
K09	201322P9_G	NOCALL	D.Low Probability	4.183826	.992547	6445.3	27.357412	15.562894	622.664052		.808105
K09	201694P4_G	G	A.Conservative	2.891109	.99101	5337.5	24.792975	26.694924	596.557537		.338621
K09	208825P7_G	G	C.Aggressive	5.925633	.816383	7129.7	7.887602	4.939169	357.607777		.808105
K09	209189P2_G	G	A.Conservative	4.158432	.996349	6277.1	42.309823	51.768652	589.758909		.338621
K09	210090P15_G	NOCALL	D.Low Probability	2.461399	.116991	5515.6	1.189779	.816882	605.491228		.507788
K10	201322P9_G	G	A.Conservative	4.219313	.827757	6445.3	12.056373	8.365642	602.721904		.592621
K10	201694P4_G	G	A.Conservative	3.627843	.990318	5337.5	19.724401	19.714637	666.325881		.404216
K10	208825P7_G	NOCALL	D.Low Probability	6.603572	.586165	7129.7	5.836187	3.572134	410.671234		.864093
K10	209189P2_G	G	A.Conservative	4.856352	.996759	6277.1	27.186819	30.957057	586.023728		.404216
K10	210090P15_G	NOCALL	I.Bad Spectrum	0	0	0	0	0	0		0
K11	201322P9_G	G	A.Conservative	3.475924	.991351	6445.3	9.737444	12.482172	673.358989		.379096
K11	201694P4_G	G	A.Conservative	2.604038	.99683	5337.5	21.963177	24.228061	674.134668		.379096
K11	208825P7_G	G	A.Conservative	4.752564	.99844	7129.7	6.820707	14.132002	522.551784		.379096
K11	209189P2_G	G	A.Conservative	3.468111	.996464	6277.1	44.496672	55.769884	653.896147		.379096
K11	210090P15_G	NOCALL	I.Bad Spectrum	0	0	0	0	0	0		0
K12	201322P9_G	G	A.Conservative	2.015203	.99701	6445.3	11.200142	11.155097	668.615492		.525694
K12	201694P4_G	G	A.Conservative	1.156855	.99438	5337.5	27.693834	24.065049	652.522218		.525694
K12	208825P7_G	NOCALL	D.Low Probability	4.486676	.713336	7129.7	5.302619	4.335323	412.263175		.640947
K12	209189P2_G	G	A.Conservative	2.548364	.997312	6277.1	12.199595	18.342236	714.235226		.342974
K12	210090P15_G	NOCALL	I.Bad Spectrum	0	0	0	0	0	0		0
K13	201322P9_G	G	A.Conservative	2.907663	.834217	6445.3	10.743126	8.401395	595.743106		.581095
K13	201694P4_G	G	A.Conservative	2.230789	.992324	5337.5	12.170797	13.521193	561.106361		.315629
K13	208825P7_G	NOCALL	D.Low Probability	4.65388	.725175	7129.7	7.294615	4.401998	437.717746		.822612
K13	209189P2_G	G	A.Conservative	3.774169	.995046	6277.1	17.053968	21.951435	524.40638		.315629
K13	210090P15_G	NOCALL	D.Low Probability	2.337792	.120675	5515.6	1.721486	.836557	601.055601		.822612
K14	201322P9_G	G	A.Conservative	4.890577	.974595	6445.3	9.064812	9.847063	569.295177		.383737
K14	201694P4_G	G	A.Conservative	3.236068	.9903	5337.5	25.580056	23.760474	591.895111		.383737
K14	208825P7_G	G	A.Conservative	5.194873	.88561	7129.7	6.286267	8.881973	552.726711		.523563
K14	209189P2_G	G	A.Conservative	4.889759	.995828	6277.1	44.542208	47.245366	557.542089		.383737
K14	210090P15_G	NOCALL	D.Low Probability	2.477541	.252378	5515.6	3.056441	1.621748	596.548002		.824856
K15	201322P9_G	G	A.Conservative	3.825451	.906171	6445.3	6.58481	9.101879	671.965113		.335566
K15	201694P4_G	G	A.Conservative	2.800365	.988268	5337.5	13.455594	15.67918	667.861526		.335566
K15	208825P7_G	NOCALL	I.Bad Spectrum	0	0	0	0	0	0		0
K15	209189P2_G	G	A.Conservative	3.823776	.997976	6277.1	22.330932	30.094642	660.405211		.335566
K15	210090P15_G	NOCALL	I.Bad Spectrum	0	0	0	0	0	0		0
K16	201322P9_G	NOCALL	D.Low Probability	3.445491	.994407	6445.3	18.593927	9.00919	622.871296		.955245
K16	201694P4_G	G	A.Conservative	3.038171	.914514	5337.5	9.762418	9.219959	595.925462		.394103
K16	208825P7_G	NOCALL	I.Bad Spectrum	0	0	0	0	0	0		0
K16	209189P2_G	G	A.Conservative	4.050379	.997968	6277.1	26.073801	28.066364	553.89995		.394103
K16	210090P15_G	NOCALL	D.Low Probability	2.500723	.192418	5515.6	2.980502	1.262394	588.992967		.955245
K17	201322P9_G	NOCALL	D.Low Probability	2.417449	.995408	6445.3	13.362548	8.884866	649.381558		.700443
K17	201694P4_G	G	A.Conservative	1.406006	.99032	5337.5	9.354239	11.350657	666.351004		.309107
K17	208825P7_G	NOCALL	D.Low Probability	3.826928	.50181	7129.7	4.189241	3.06757	518.11948		.700443
K17	209189P2_G	G	A.Conservative	2.671767	.996574	6277.1	22.148888	31.115948	663.472939		.309107
K17	210090P15_G	NOCALL	I.Bad Spectrum	0	0	0	0	0	0		0
K18	201322P9_G	G	A.Conservative	2.6646	.993662	6445.3	6.503384	12.001532	667.516042		.356078
K18	201694P4_G	G	A.Conservative	1.946991	.994587	5337.5	16.718984	26.567385	654.519104		.356078
K18	208825P7_G	NOCALL	I.Bad Spectrum	0	0	0	0	0	0		0
K18	209189P2_G	G	A.Conservative	2.664892	.996333	6277.1	31.232491	56.448614	663.685908		.356078
K18	210090P15_G	NOCALL	I.Bad Spectrum	0	0	0	0	0	0		0
K19	201322P9_G	G	A.Conservative	3.194096	.848351	6445.3	9.608195	8.523943	585.736272		.475623
K19	201694P4_G	G	A.Conservative	2.738501	.99238	5337.5	17.673659	21.499508	610.218988		.325931
K19	208825P7_G	NOCALL	D.Low Probability	5.577718	.691545	7129.7	4.642148	4.193492	427.828001		.593959
K19	209189P2_G	G	A.Conservative	4.144884	.99699	6277.1	28.552966	39.872533	596.560976		.325931
K19	210090P15_G	NOCALL	I.Bad Spectrum	0	0	0	0	0	0		0
K20	201322P9_G	G	A.Conservative	3.164708	.996432	6445.3	20.92236	12.163441	590.32776		.767083
K20	201694P4_G	G	A.Conservative	2.263425	.990727	5337.5	18.293057	19.93128	585.012097		.355075
K20	208825P7_G	G	C.Aggressive	5.332358	.99307	7129.7	9.495278	6.121068	345.229946		.885394
K20	209189P2_G	G	A.Conservative	3.427435	.997181	6277.1	27.455402	34.223032	600.792986		.355075
K20	210090P15_G	NOCALL	I.Bad Spectrum	0	0	0	0	0	0		0
K21	201322P9_G	NOCALL	D.Low Probability	2.993503	.994476	6445.3	14.741337	9.175524	702.944394		.760111
K21	201694P4_G	G	A.Conservative	1.840493	.868223	5337.5	5.861142	8.773193	644.386704		.278921
K21	208825P7_G	NOCALL	I.Bad Spectrum	0	0	0	0	0	0		0
K21	209189P2_G	G	A.Conservative	2.676827	.996175	6277.1	8.079759	13.996366	636.480948		.278921
K21	210090P15_G	NOCALL	I.Bad Spectrum	0	0	0	0	0	0		0
K22	201322P9_G	NOCALL	D.Low Probability	2.719818	.998402	6445.3	20.805197	12.304321	676.350617		.806558
K22	201694P4_G	G	A.Conservative	1.545086	.994291	5337.5	21.389049	22.528597	645.235683		.331029
K22	208825P7_G	NOCALL	D.Low Probability	4.608444	.64335	7129.7	6.098431	3.95926	299.08298		.806558
K22	209189P2_G	G	A.Conservative	2.664546	.997321	6277.1	25.765615	31.208996	642.531837		.331029
K22	210090P15_G	NOCALL	D.Low Probability	1.647405	.186038	5515.6	2.361393	1.227936	670.227763		.806558
K23	201322P9_G	G	A.Conservative	2.957506	.993322	6445.3	14.70403	17.506298	599.199288		.374774
K23	201694P4_G	G	A.Conservative	2.281355	.994525	5337.5	18.521611	18.750611	717.664329		.374774
K23	208825P7_G	G	B.Moderate	4.395523	.903411	7129.7	10.631297	7.270785	409.382304		.812592
K23	209189P2_G	G	A.Conservative	2.92745	.998369	6277.1	17.423309	20.244072	672.197252		.374774
K23	210090P15_G	NOCALL	D.Low Probability	1.971264	.280982	5515.6	3.297127	1.768831	645.262143		.734595
K24	201322P9_G	NOCALL	D.Low Probability	-.875785	.723109	6445.3	5.084766	4.393408	691.426128		.559343
K24	201694P4_G	NOCALL	D.Low Probability	-1.387781	.446894	5337.5	2.644184	2.775238	686.678615		.455336
K24	208825P7_G	NOCALL	I.Bad Spectrum	0	0	0	0	0	0		0
K24	209189P2_G	NOCALL	D.Low Probability	-.685956	.758083	6277.1	5.437155	4.585381	701.362624		.559343
K24	210090P15_G	NOCALL	I.Bad Spectrum	0	0	0	0	0	0		0
L01	201322P9_G	G	A.Conservative	.64456	.92231	6445.3	11.105463	9.257661	689.680551		.569106
L01	201694P4_G	NOCALL	D.Low Probability	-.250254	.695281	5337.5	7.706372	4.247459	680.873966		.81925
L01	208825P7_G	NOCALL	D.Low Probability	2.552845	.651898	7129.7	5.75609	3.95293	490.025067		.81925
L01	209189P2_G	G	A.Conservative	1.068753	.997156	6277.1	22.251678	28.137308	717.650384		.333819
L01	210090P15_G	NOCALL	D.Low Probability	-.166783	.526266	5515.6	5.731803	3.230182	694.929192		.81925
L02	201322P9_G	G	A.Conservative	2.628892	.994649	6445.3	17.418984	13.199731	638.697623		.558735
L02	201694P4_G	NOCALL	D.Low Probability	1.354388	.534664	5337.5	6.723161	3.347181	630.984721		.876407
L02	208825P7_G	G	A.Conservative	3.863557	.998127	7129.7	7.589067	10.240049	523.348163		.757142
L02	209189P2_G	G	A.Conservative	2.535198	.998155	6277.1	16.280551	12.016476	633.367294		.558735
L02	210090P15_G	NOCALL	D.Low Probability	1.343269	.297443	5515.6	3.329108	1.867876	649.298829		.757142
L03	201322P9_G	G	A.Conservative	2.991133	.818893	6445.3	11.056314	8.229538	597.603441		.58138
L03	201694P4_G	NOCALL	D.Low Probability	1.764472	.991658	5337.5	24.224701	12.919512	638.436494		.805546
L03	208825P7_G	NOCALL	D.Low Probability	3.773595	.643614	7129.7	5.800121	3.912096	754.954641		.805546
L03	209189P2_G	G	A.Conservative	3.747919	.997411	6277.1	19.070134	22.70626	638.899355		.35771
L03	210090P15_G	NOCALL	D.Low Probability	1.89662	.345946	5515.6	3.938493	2.151091	601.666709		.805546
L04	201322P9_G	G	A.Conservative	3.058114	.984577	6445.3	11.105996	9.901819	615.874654		.504858
L04	201694P4_G	G	A.Conservative	3.140342	.993084	5337.5	20.579171	21.335593	643.89276		.356011
L04	208825P7_G	G	C.Aggressive	4.804425	.93247	7129.7	7.674018	5.616736	456.975761		.776118
L04	209189P2_G	G	A.Conservative	3.92584	.99534	6277.1	26.127074	31.37871	618.309777		.356011
L04	210090P15_G	NOCALL	D.Low Probability	2.366834	.160661	5515.6	1.998602	1.067242	615.526592		.776118
L05	201322P9_G	G	A.Conservative	3.120935	.99796	6445.3	19.830538	10.450096	643.356505		.850463
L05	201694P4_G	G	A.Conservative	3.363142	.994587	5337.5	10.761621	12.694616	652.490333		.32543
L05	208825P7_G	G	C.Aggressive	5.814546	.848604	7129.7	7.33343	5.178052	305.803215		.850463
L05	209189P2_G	G	A.Conservative	3.989446	.992769	6277.1	14.975571	20.278533	607.316323		.32543
L05	210090P15_G	NOCALL	I.Bad Spectrum	0	0	0	0	0	0		0
L06	201322P9_G	G	A.Conservative	2.802682	.892786	6445.3	7.436764	9.018687	606.329729		.378849
L06	201694P4_G	G	A.Conservative	1.664527	.991651	5337.5	15.157885	15.703534	640.605115		.378849
L06	208825P7_G	NOCALL	I.Bad Spectrum	0	0	0	0	0	0		0
L06	209189P2_G	G	A.Conservative	2.766433	.995985	6277.1	31.038719	36.761311	598.772883		.378849
L06	210090P15_G	NOCALL	I.Bad Spectrum	0	0	0	0	0	0		0
L07	201322P9_G	G	A.Conservative	1.972774	.822026	6445.3	6.5667	8.27326	630.694968		.345198
L07	201694P4_G	NOCALL	D.Low Probability	.801286	.99056	5337.5	28.600701	13.709462	690.020313		.916287
L07	208825P7_G	NOCALL	I.Bad Spectrum	0	0	0	0	0	0		0
L07	209189P2_G	G	A.Conservative	2.092443	.997574	6277.1	20.425275	25.031772	625.666893		.345198
L07	210090P15_G	NOCALL	I.Bad Spectrum	0	0	0	0	0	0		0
L08	201322P9_G	G	A.Conservative	3.018575	.99347	6445.3	9.244278	11.394861	605.279101		.365943
L08	201694P4_G	G	A.Conservative	2.074574	.99562	5337.5	21.869046	23.21214	627.157532		.365943
L08	208825P7_G	NOCALL	D.Low Probability	4.542633	.589355	7129.7	5.854588	3.591692	634.299529		.80049
L08	209189P2_G	G	A.Conservative	2.905398	.996289	6277.1	31.972361	38.526914	640.278853		.365943
L08	210090P15_G	NOCALL	D.Low Probability	2.001632	.222937	5515.6	3.139994	1.456213	620.276683		.923253
L09	201322P9_G	G	A.Conservative	2.830093	.879165	6445.3	11.232122	8.879303	572.734316		.550155
L09	201694P4_G	G	A.Conservative	2.694463	.993827	5337.5	22.122061	23.645433	621.153493		.376487
L09	208825P7_G	G	A.Conservative	2.870077	.93859	7129.7	5.623601	9.422785	651.70899		.550155
L09	209189P2_G	G	A.Conservative	3.775389	.997265	6277.1	31.603743	38.505194	581.132117		.376487
L09	210090P15_G	NOCALL	D.Low Probability	2.097772	.186322	5515.6	1.83377	1.214473	605.382191		.655747
L10	201322P9_G	NOCALL	D.Low Probability	3.094214	.989336	6445.3	21.259853	11.872989	625.068953		.906257
L10	201694P4_G	G	A.Conservative	3.099392	.995085	5337.5	27.279019	33.597204	645.918073		.386003
L10	208825P7_G	G	C.Aggressive	5.129106	.832486	7129.7	8.283565	5.051559	502.123687		.906257
L10	209189P2_G	G	A.Conservative	3.940376	.996663	6277.1	42.588602	59.472332	617.140157		.386003
L10	210090P15_G	NOCALL	D.Low Probability	2.322287	.995466	5515.6	16.402447	8.110039	634.044405		.906257
L11	201322P9_G	G	A.Conservative	3.98692	.996174	6445.3	8.072004	10.251529	639.235104		.379172
L11	201694P4_G	NOCALL	D.Low Probability	2.34669	.992283	5337.5	34.267683	17.452119	671.108068		.864579
L11	208825P7_G	NOCALL	D.Low Probability	4.932343	.673177	7129.7	6.358059	4.082962	595.340088		.864579
L11	209189P2_G	G	A.Conservative	4.088303	.998314	6277.1	23.987955	29.796177	641.487701		.379172
L11	210090P15_G	NOCALL	I.Bad Spectrum	0	0	0	0	0	0		0
L12	201322P9_G	G	A.Conservative	1.743607	.991199	6445.3	15.434635	11.213458	607.507126		.645491
L12	201694P4_G	G	A.Conservative	.089544	.917181	5337.5	10.000564	9.218438	593.964306		.423876
L12	208825P7_G	NOCALL	D.Low Probability	3.123333	.496138	7129.7	4.531554	3.041893	427.432282		.767774
L12	209189P2_G	G	A.Conservative	2.658547	.944142	6277.1	3.369093	9.496207	609.314043		.233487
L12	210090P15_G	NOCALL	I.Bad Spectrum	0	0	0	0	0	0		0
L13	201322P9_G	G	A.Conservative	1.546864	.992594	6445.3	11.968397	10.824451	646.479652		.522351
L13	201694P4_G	G	A.Conservative	.961622	.992027	5337.5	15.896911	20.084667	669.537935		.313565
L13	208825P7_G	NOCALL	D.Low Probability	.74602	.699472	7129.7	5.870504	4.232337	708.703954		.817703
L13	209189P2_G	G	A.Conservative	2.047068	.99556	6277.1	30.220622	43.598698	677.867869		.313565
L13	210090P15_G	NOCALL	I.Bad Spectrum	0	0	0	0	0	0		0
L14	201322P9_G	G	A.Conservative	2.463047	.985613	6445.3	12.236393	9.919649	606.229587		.545728
L14	201694P4_G	G	A.Conservative	1.86986	.992666	5337.5	9.957257	12.403595	552.188779		.33957
L14	208825P7_G	G	C.Aggressive	4.084518	.95018	7129.7	8.174962	5.714659	640.746786		.825835
L14	209189P2_G	G	A.Conservative	3.162715	.99687	6277.1	13.135601	18.525988	549.628516		.33957
L14	210090P15_G	NOCALL	I.Bad Spectrum	0	0	0	0	0	0		0
L15	201322P9_G	G	A.Conservative	3.363796	.863309	6445.3	10.368859	8.703879	560.981159		.508672
L15	201694P4_G	G	A.Conservative	2.834523	.994999	5337.5	24.683285	24.599318	606.777612		.380331
L15	208825P7_G	G	C.Aggressive	4.613696	.883526	7129.7	7.706611	5.341524	488.21219		.822226
L15	209189P2_G	G	A.Conservative	3.935873	.997008	6277.1	34.494706	39.448003	550.902657		.380331
L15	210090P15_G	NOCALL	D.Low Probability	2.137635	.295208	5515.6	3.346734	1.878672	607.482137		.822226
L16	201322P9_G	G	A.Conservative	3.507279	.994894	6445.3	14.846137	12.148031	612.342655		.534773
L16	201694P4_G	G	A.Conservative	3.148858	.996749	5337.5	31.24239	33.18458	642.783358		.350561
L16	208825P7_G	G	A.Conservative	5.774326	.91671	7129.7	4.25187	9.200019	471.306697		.534773
L16	209189P2_G	G	A.Conservative	4.029304	.99582	6277.1	34.673564	42.337464	578.261226		.350561
L16	210090P15_G	NOCALL	I.Bad Spectrum	0	0	0	0	0	0		0
L17	201322P9_G	G	A.Conservative	3.174464	.986208	6445.3	15.131233	9.904596	608.04578		.738014
L17	201694P4_G	G	A.Conservative	2.140476	.992374	5337.5	37.646528	20.96388	629.906984		.738014
L17	208825P7_G	NOCALL	I.Bad Spectrum	0	0	0	0	0	0		0
L17	209189P2_G	G	A.Conservative	3.861263	.994593	6277.1	10.427606	14.058713	599.223588		.336421
L17	210090P15_G	NOCALL	I.Bad Spectrum	0	0	0	0	0	0		0
L18	201322P9_G	G	A.Conservative	2.055112	.997063	6445.3	12.195452	10.147056	639.054479		.544693
L18	201694P4_G	NOCALL	D.Low Probability	1.017799	.989977	5337.5	34.267916	15.600505	643.356735		.863508
L18	208825P7_G	NOCALL	I.Bad Spectrum	0	0	0	0	0	0		0
L18	209189P2_G	G	A.Conservative	2.396525	.997204	6277.1	25.309384	29.831508	656.921159		.3731
L18	210090P15_G	NOCALL	I.Bad Spectrum	0	0	0	0	0	0		0
L19	201322P9_G	G	A.Conservative	2.655218	.996256	6445.3	7.337533	10.224953	666.672799		.35245
L19	201694P4_G	NOCALL	D.Low Probability	1.056666	.992041	5337.5	42.488911	18.940696	641.083067		.869638
L19	208825P7_G	NOCALL	D.Low Probability	4.013396	.462347	7129.7	4.978212	2.857034	352.537738		.869638
L19	209189P2_G	G	A.Conservative	2.542095	.995051	6277.1	33.608077	45.814659	653.180547		.35245
L19	210090P15_G	NOCALL	D.Low Probability	1.057428	.198615	5515.6	2.810263	1.284893	644.275102		.869638
L20	201322P9_G	G	A.Conservative	1.994866	.818934	6445.3	7.986389	8.229713	708.537476		.505567
L20	201694P4_G	G	A.Conservative	1.899013	.994181	5337.5	16.017678	19.884873	682.807328		.314497
L20	208825P7_G	NOCALL	I.Bad Spectrum	0	0	0	0	0	0		0
L20	209189P2_G	G	A.Conservative	2.737345	.99813	6277.1	21.377213	30.4414	709.209387		.314497
L20	210090P15_G	NOCALL	D.Low Probability	1.31121	.34845	5515.6	3.470409	2.180173	649.711595		.729366
L21	201322P9_G	G	A.Conservative	3.39248	.826284	6445.3	6.482217	8.342621	636.26209		.343661
L21	201694P4_G	G	A.Conservative	2.360679	.993615	5337.5	27.206138	29.753341	645.95105		.343661
L21	208825P7_G	NOCALL	I.Bad Spectrum	0	0	0	0	0	0		0
L21	209189P2_G	G	A.Conservative	3.300494	.998663	6277.1	19.965901	25.074115	652.338637		.343661
L21	210090P15_G	NOCALL	D.Low Probability	2.256947	.296524	5515.6	3.198584	1.883507	630.846788		.656871
L22	201322P9_G	G	A.Conservative	2.663209	.815507	6445.3	12.165856	8.277321	618.799341		.736035
L22	201694P4_G	NOCALL	D.Low Probability	1.667979	.982281	5337.5	11.792833	6.270321	650.593035		.824423
L22	208825P7_G	NOCALL	I.Bad Spectrum	0	0	0	0	0	0		0
L22	209189P2_G	G	A.Conservative	3.925785	.996326	6277.1	14.473787	21.394423	613.58974		.325416
L22	210090P15_G	NOCALL	D.Low Probability	1.791048	.34503	5515.6	4.00151	2.178325	640.870276		.824423
L23	201322P9_G	G	A.Conservative	2.276942	.900946	6445.3	16.09639	9.073318	636.302902		.831509
L23	201694P4_G	NOCALL	D.Low Probability	1.208523	.51949	5337.5	6.567751	3.196966	634.26162		.831509
L23	208825P7_G	NOCALL	I.Bad Spectrum	0	0	0	0	0	0		0
L23	209189P2_G	NOCALL	D.Low Probability	2.31896	.994884	6277.1	12.230142	6.742837	627.922498		.831509
L23	210090P15_G	G	B.Moderate	1.314772	.885612	5515.6	14.38491	7.170767	647.574394		.831509
L24	201322P9_G	G	B.Moderate	1.015281	.908858	6445.3	6.523208	7.304385	603.57413		.46055
L24	201694P4_G	NOCALL	D.Low Probability	.711897	.763117	5337.5	4.754438	4.61802	621.817961		.46055
L24	208825P7_G	NOCALL	I.Bad Spectrum	0	0	0	0	0	0		0
L24	209189P2_G	NOCALL	D.Low Probability	1.173538	.996736	6277.1	6.648122	7.287869	668.239812		.46055
L24	210090P15_G	NOCALL	I.Bad Spectrum	0	0	0	0	0	0		0
M01	201322P9_G	G	A.Conservative	1.49632	.930831	6445.3	5.162296	9.333524	704.000554		.290087
M01	201694P4_G	G	A.Conservative	.448866	.993367	5337.5	8.742176	13.811323	655.879856		.290087
M01	208825P7_G	NOCALL	I.Bad Spectrum	0	0	0	0	0	0		0
M01	209189P2_G	G	A.Conservative	1.426164	.996978	6277.1	21.151096	37.472162	693.860215		.290087
M01	210090P15_G	NOCALL	I.Bad Spectrum	0	0	0	0	0	0		0
M02	201322P9_G	G	A.Conservative	1.937737	.997852	6445.3	12.417424	13.345126	639.698077		.465524
M02	201694P4_G	NOCALL	D.Low Probability	.470145	.977021	5337.5	8.770575	5.981724	645.694108		.71177
M02	208825P7_G	G	A.Conservative	3.494074	.875303	7129.7	3.882383	8.770959	621.315564		.465524
M02	209189P2_G	G	A.Conservative	1.607696	.994656	6277.1	16.547031	11.380994	676.87447		.650625
M02	210090P15_G	NOCALL	I.Bad Spectrum	0	0	0	0	0	0		0
M03	201322P9_G	G	A.Conservative	2.072584	.925085	6445.3	5.718565	9.270696	636.555069		.292418
M03	201694P4_G	G	A.Conservative	.481562	.989416	5337.5	9.800044	13.623402	633.321301		.292418
M03	208825P7_G	NOCALL	I.Bad Spectrum	0	0	0	0	0	0		0
M03	209189P2_G	G	A.Conservative	1.914715	.997177	6277.1	15.793823	25.021003	648.982194		.292418
M03	210090P15_G	NOCALL	I.Bad Spectrum	0	0	0	0	0	0		0
M04	201322P9_G	G	A.Conservative	3.77799	.991614	6445.3	11.834336	10.254092	604.01357		.566169
M04	201694P4_G	NOCALL	D.Low Probability	2.258086	.989176	5337.5	30.111085	15.304629	661.936253		.864561
M04	208825P7_G	NOCALL	I.Bad Spectrum	0	0	0	0	0	0		0
M04	209189P2_G	G	A.Conservative	4.343464	.994463	6277.1	21.623885	26.880771	587.138755		.331114
M04	210090P15_G	NOCALL	I.Bad Spectrum	0	0	0	0	0	0		0
M05	201322P9_G	G	A.Conservative	2.162031	.823711	6445.3	5.739023	8.355707	697.575824		.292778
M05	201694P4_G	G	A.Conservative	1.243379	.991235	5337.5	11.18775	13.773407	659.183938		.292778
M05	208825P7_G	G	C.Aggressive	3.933687	.995659	7129.7	3.093029	6.304553	583.914175		.424403
M05	209189P2_G	G	A.Conservative	2.20976	.998004	6277.1	20.824925	29.563653	676.168002		.292778
M05	210090P15_G	NOCALL	I.Bad Spectrum	0	0	0	0	0	0		0
M06	201322P9_G	G	A.Conservative	1.806601	.991745	6445.3	10.840425	9.995965	696.351601		.511761
M06	201694P4_G	G	A.Conservative	1.331025	.99334	5337.5	16.954264	19.257529	669.090424		.341399
M06	208825P7_G	NOCALL	D.Low Probability	4.783773	.61771	7129.7	4.719834	3.78227	340.03733		.629661
M06	209189P2_G	G	A.Conservative	2.126848	.99667	6277.1	26.033356	33.868012	691.748903		.341399
M06	210090P15_G	NOCALL	I.Bad Spectrum	0	0	0	0	0	0		0
M07	201322P9_G	G	A.Conservative	1.894498	.996468	6445.3	7.355385	10.264549	691.969573		.358775
M07	201694P4_G	G	A.Conservative	.831252	.987838	5337.5	16.955662	20.439613	655.641956		.358775
M07	208825P7_G	NOCALL	I.Bad Spectrum	0	0	0	0	0	0		0
M07	209189P2_G	G	A.Conservative	1.895545	.994465	6277.1	35.062538	47.871511	686.761301		.358775
M07	210090P15_G	NOCALL	I.Bad Spectrum	0	0	0	0	0	0		0
M08	201322P9_G	G	A.Conservative	2.03299	.997138	6445.3	9.896495	10.560082	655.605875		.476299
M08	201694P4_G	G	A.Conservative	1.321546	.994582	5337.5	32.140722	21.626907	676.103042		.641581
M08	208825P7_G	NOCALL	D.Low Probability	4.389717	.702389	7129.7	5.824459	4.30735	271.910954		.758189
M08	209189P2_G	G	A.Conservative	1.917579	.994411	6277.1	24.569333	28.774813	636.540658		.370428
M08	210090P15_G	NOCALL	D.Low Probability	1.502549	.319505	5515.6	3.326611	2.007854	661.531812		.758189
M09	201322P9_G	NOCALL	D.Low Probability	3.045618	.993617	6445.3	18.567867	13.493578	659.867779		.774518
M09	201694P4_G	G	A.Conservative	2.402737	.989873	5337.5	12.453252	17.322504	698.21863		.33025
M09	208825P7_G	G	A.Conservative	3.942666	.998848	7129.7	6.41586	11.248819	577.640772		.661861
M09	209189P2_G	G	A.Conservative	3.536352	.992978	6277.1	27.493539	42.910314	636.881213		.33025
M09	210090P15_G	NOCALL	I.Bad Spectrum	0	0	0	0	0	0		0
M10	201322P9_G	G	A.Conservative	1.7367	.996109	6445.3	17.399084	13.144934	670.404704		.684836
M10	201694P4_G	NOCALL	D.Low Probability	.433845	.993886	5337.5	20.634419	13.439989	611.002342		.684836
M10	208825P7_G	NOCALL	D.Low Probability	3.337467	.715481	7129.7	5.252961	4.334911	406.65984		.684836
M10	209189P2_G	G	A.Conservative	1.087819	.997223	6277.1	19.003721	29.244835	706.28159		.285901
M10	210090P15_G	NOCALL	I.Bad Spectrum	0	0	0	0	0	0		0
M11	201322P9_G	G	A.Conservative	2.225031	.981238	6445.3	6.443316	9.858992	698.721334		.308447
M11	201694P4_G	G	A.Conservative	1.331492	.998197	5337.5	10.670446	13.832285	647.316343		.308447
M11	208825P7_G	G	A.Conservative	2.93784	.889228	7129.7	7.534236	8.967268	354.582547		.676382
M11	209189P2_G	G	A.Conservative	2.231064	.996241	6277.1	21.321999	31.830787	670.759074		.308447
M11	210090P15_G	NOCALL	I.Bad Spectrum	0	0	0	0	0	0		0
M12	201322P9_G	NOCALL	D.Low Probability	1.22043	.993013	6445.3	17.133011	11.430888	692.52622		.754971
M12	201694P4_G	G	A.Conservative	.65659	.991466	5337.5	8.973885	11.757734	705.263943		.306598
M12	208825P7_G	NOCALL	I.Bad Spectrum	0	0	0	0	0	0		0
M12	209189P2_G	G	A.Conservative	1.244503	.996724	6277.1	26.754614	39.699229	699.080751		.306598
M12	210090P15_G	NOCALL	I.Bad Spectrum	0	0	0	0	0	0		0
M13	201322P9_G	G	A.Conservative	1.631307	.995037	6445.3	12.853771	14.005307	625.987697		.446377
M13	201694P4_G	G	A.Conservative	1.677034	.991245	5337.5	19.962369	25.301099	642.798194		.296401
M13	208825P7_G	G	C.Aggressive	3.390169	.994715	7129.7	8.985846	6.204598	365.5181		.798497
M13	209189P2_G	G	A.Conservative	2.661694	.993114	6277.1	33.57191	48.830667	603.736068		.296401
M13	210090P15_G	NOCALL	D.Low Probability	1.268147	.07546	5515.6	1.049727	.580883	608.166743		.798497
M14	201322P9_G	G	A.Conservative	2.292119	.957333	6445.3	13.205706	9.651729	669.911874		.684247
M14	201694P4_G	G	A.Conservative	2.256229	.997025	5337.5	10.58392	12.105819	658.067808		.34853
M14	208825P7_G	NOCALL	D.Low Probability	4.281627	.698004	7129.7	5.94809	4.243251	430.023902		.805688
M14	209189P2_G	G	A.Conservative	2.97915	.998282	6277.1	13.738662	17.98573	671.90778		.34853
M14	210090P15_G	NOCALL	I.Bad Spectrum	0	0	0	0	0	0		0
M15	201322P9_G	NOCALL	D.Low Probability	2.12006	.994054	6445.3	13.76364	9.173103	659.374815		.720447
M15	201694P4_G	G	A.Conservative	1.469503	.991918	5337.5	11.747646	15.685819	692.965691		.322047
M15	208825P7_G	NOCALL	I.Bad Spectrum	0	0	0	0	0	0		0
M15	209189P2_G	G	A.Conservative	2.931305	.996459	6277.1	23.470571	35.513312	675.699009		.322047
M15	210090P15_G	NOCALL	I.Bad Spectrum	0	0	0	0	0	0		0
M16	201322P9_G	G	A.Conservative	1.161793	.829823	6445.3	9.715426	8.339093	704.647663		.565212
M16	201694P4_G	NOCALL	D.Low Probability	.529293	.992647	5337.5	16.0385	10.217484	668.692416		.740421
M16	208825P7_G	NOCALL	I.Bad Spectrum	0	0	0	0	0	0		0
M16	209189P2_G	G	A.Conservative	1.585491	.997209	6277.1	13.701666	21.634986	708.522021		.294626
M16	210090P15_G	NOCALL	I.Bad Spectrum	0	0	0	0	0	0		0
M17	201322P9_G	NOCALL	D.Low Probability	1.692035	.996416	6445.3	18.427408	13.013525	682.1332		.76308
M17	201694P4_G	G	A.Conservative	1.188147	.992808	5337.5	17.066053	18.819669	627.054984		.34859
M17	208825P7_G	NOCALL	D.Low Probability	3.101304	.614946	7129.7	4.929018	3.773172	275.117347		.76308
M17	209189P2_G	G	A.Conservative	1.98713	.997549	6277.1	21.119727	26.468177	644.588146		.34859
M17	210090P15_G	NOCALL	D.Low Probability	.962431	.26864	5515.6	2.693064	1.700051	650.320437		.76308
M18	201322P9_G	G	A.Conservative	.926313	.860248	6445.3	10.941475	8.656855	708.22604		.611384
M18	201694P4_G	G	A.Conservative	1.006577	.99407	5337.5	13.994543	20.34648	688.663644		.286866
M18	208825P7_G	NOCALL	I.Bad Spectrum	0	0	0	0	0	0		0
M18	209189P2_G	G	A.Conservative	1.454167	.997902	6277.1	19.600267	32.105536	730.003999		.286866
M18	210090P15_G	NOCALL	I.Bad Spectrum	0	0	0	0	0	0		0
M19	201322P9_G	G	B.Moderate	3.114095	.878004	6445.3	11.955736	7.059719	605.7929		.748304
M19	201694P4_G	NOCALL	D.Low Probability	1.784036	.990204	5337.5	23.963259	11.723126	639.307234		.748304
M19	208825P7_G	NOCALL	I.Bad Spectrum	0	0	0	0	0	0		0
M19	209189P2_G	G	A.Conservative	3.887881	.996734	6277.1	11.370779	15.149502	629.359332		.315197
M19	210090P15_G	NOCALL	I.Bad Spectrum	0	0	0	0	0	0		0
M20	201322P9_G	G	A.Conservative	2.716962	.806089	6445.3	13.071253	8.144875	632.739244		.794593
M20	201694P4_G	NOCALL	D.Low Probability	1.679531	.899163	5337.5	10.396376	5.471008	641.784081		.794593
M20	208825P7_G	NOCALL	I.Bad Spectrum	0	0	0	0	0	0		0
M20	209189P2_G	G	A.Conservative	2.804417	.994162	6277.1	11.060189	15.456333	622.62481		.307056
M20	210090P15_G	NOCALL	I.Bad Spectrum	0	0	0	0	0	0		0
M21	201322P9_G	G	A.Conservative	2.098456	.85774	6445.3	5.464346	8.60641	643.363805		.293882
M21	201694P4_G	G	A.Conservative	.803149	.99259	5337.5	18.570376	25.277403	642.099988		.293882
M21	208825P7_G	NOCALL	I.Bad Spectrum	0	0	0	0	0	0		0
M21	209189P2_G	G	A.Conservative	1.928062	.996397	6277.1	22.771617	35.081466	642.585785		.293882
M21	210090P15_G	NOCALL	I.Bad Spectrum	0	0	0	0	0	0		0
M22	201322P9_G	G	A.Conservative	2.453742	.810122	6445.3	10.216025	8.182278	655.206107		.499939
M22	201694P4_G	NOCALL	D.Low Probability	1.282616	.989615	5337.5	19.475271	9.972699	661.441562		.841037
M22	208825P7_G	NOCALL	I.Bad Spectrum	0	0	0	0	0	0		0
M22	209189P2_G	G	A.Conservative	3.089973	.997252	6277.1	27.729963	35.56146	699.276135		.326963
M22	210090P15_G	NOCALL	I.Bad Spectrum	0	0	0	0	0	0		0
M23	201322P9_G	G	A.Conservative	1.480854	.994975	6445.3	12.413493	11.98828	623.775952		.488097
M23	201694P4_G	NOCALL	D.Low Probability	.53232	.615075	5337.5	6.539809	3.821452	648.176881		.740326
M23	208825P7_G	NOCALL	D.Low Probability	2.679319	.571384	7129.7	4.656706	3.492735	489.299357		.740326
M23	209189P2_G	G	A.Conservative	1.481751	.988844	6277.1	10.507622	9.929111	646.497721		.488097
M23	210090P15_G	NOCALL	D.Low Probability	.758727	.287599	5515.6	3.053489	1.831012	631.241015		.740326
M24	201322P9_G	G	C.Aggressive	-.982945	.875094	6445.3	4.077028	5.276362	695.758152		.453029
M24	201694P4_G	NOCALL	I.Bad Spectrum	0	0	0	0	0	0		0
M24	208825P7_G	NOCALL	I.Bad Spectrum	0	0	0	0	0	0		0
M24	209189P2_G	NOCALL	D.Low Probability	-.898794	.933029	6277.1	4.442509	5.627716	690.237123		.453029
M24	210090P15_G	NOCALL	I.Bad Spectrum	0	0	0	0	0	0		0
N01	201322P9_G	G	A.Conservative	1.813339	.991911	6445.3	13.222473	11.902621	623.405334		.479867
N01	201694P4_G	NOCALL	D.Low Probability	.294071	.993142	5337.5	32.456173	21.320988	651.102744		.751708
N01	208825P7_G	G	C.Aggressive	3.459817	.921363	7129.7	6.906544	5.569604	410.940436		.751708
N01	209189P2_G	G	A.Conservative	1.919482	.994629	6277.1	8.791686	13.861599	659.876476		.279038
N01	210090P15_G	NOCALL	D.Low Probability	.352272	.144654	5515.6	1.502826	1.008328	656.272265		.751708
N02	201322P9_G	G	A.Conservative	3.312891	.994114	6445.3	6.518922	10.244182	603.454077		.301528
N02	201694P4_G	NOCALL	D.Low Probability	1.541994	.386566	5337.5	4.113725	2.429582	639.435615		.759718
N02	208825P7_G	NOCALL	I.Bad Spectrum	0	0	0	0	0	0		0
N02	209189P2_G	G	A.Conservative	2.994354	.827756	6277.1	5.419752	8.311375	668.072484		.301528
N02	210090P15_G	NOCALL	I.Bad Spectrum	0	0	0	0	0	0		0
N03	201322P9_G	G	A.Conservative	2.73673	.816772	6445.3	7.875726	8.227885	688.987072		.455937
N03	201694P4_G	NOCALL	D.Low Probability	1.472723	.988977	5337.5	17.781205	10.493295	675.056693		.738299
N03	208825P7_G	NOCALL	I.Bad Spectrum	0	0	0	0	0	0		0
N03	209189P2_G	G	A.Conservative	3.309561	.995641	6277.1	18.526491	27.115808	663.775407		.314492
N03	210090P15_G	NOCALL	I.Bad Spectrum	0	0	0	0	0	0		0
N04	201322P9_G	NOCALL	D.Low Probability	2.520354	.993474	6445.3	8.858856	6.50282	673.585888		.709091
N04	201694P4_G	G	A.Conservative	.636616	.83529	5337.5	8.333524	8.435491	624.301394		.390446
N04	208825P7_G	NOCALL	I.Bad Spectrum	0	0	0	0	0	0		0
N04	209189P2_G	G	A.Conservative	2.677843	.997475	6277.1	9.30191	18.740997	606.828138		.2435
N04	210090P15_G	NOCALL	I.Bad Spectrum	0	0	0	0	0	0		0
N05	201322P9_G	G	A.Conservative	3.384387	.995	6445.3	6.258581	10.161005	714.197121		.31384
N05	201694P4_G	NOCALL	D.Low Probability	1.736277	.99725	5337.5	19.457782	10.379471	668.473896		.76742
N05	208825P7_G	G	C.Aggressive	5.291968	.990258	7129.7	5.881761	5.95828	630.734441		.76742
N05	209189P2_G	G	A.Conservative	3.326743	.996227	6277.1	23.852339	37.926882	685.867144		.31384
N05	210090P15_G	NOCALL	I.Bad Spectrum	0	0	0	0	0	0		0
N06	201322P9_G	G	A.Conservative	2.575477	.991273	6445.3	12.049554	11.627041	625.679374		.5237
N06	201694P4_G	G	A.Conservative	2.209841	.989094	5337.5	17.648245	22.349924	621.739612		.347827
N06	208825P7_G	NOCALL	D.Low Probability	2.912359	.73852	7129.7	6.195892	4.46789	497.355804		.738358
N06	209189P2_G	G	A.Conservative	3.317064	.998077	6277.1	19.826346	28.323609	618.734424		.347827
N06	210090P15_G	NOCALL	I.Bad Spectrum	0	0	0	0	0	0		0
N07	201322P9_G	G	A.Conservative	3.585766	.944248	6445.3	18.365387	9.50401	587.980085		.980851
N07	201694P4_G	NOCALL	D.Low Probability	2.259848	.981767	5337.5	17.078147	7.611668	630.516578		.980851
N07	208825P7_G	NOCALL	I.Bad Spectrum	0	0	0	0	0	0		0
N07	209189P2_G	G	A.Conservative	3.588135	.997326	6277.1	11.408433	14.379929	583.27916		.377297
N07	210090P15_G	NOCALL	I.Bad Spectrum	0	0	0	0	0	0		0
N08	201322P9_G	G	A.Conservative	3.455297	.807971	6445.3	9.303683	8.145596	565.905348		.550607
N08	201694P4_G	NOCALL	D.Low Probability	2.164607	.987957	5337.5	18.845438	10.074197	634.62067		.805346
N08	208825P7_G	NOCALL	I.Bad Spectrum	0	0	0	0	0	0		0
N08	209189P2_G	G	A.Conservative	5.071184	.997591	6277.1	9.157186	14.159793	515.442071		.307054
N08	210090P15_G	NOCALL	I.Bad Spectrum	0	0	0	0	0	0		0
N09	201322P9_G	G	A.Conservative	3.491984	.991781	6445.3	8.775142	12.956973	651.769565		.326361
N09	201694P4_G	G	A.Conservative	2.21701	.994475	5337.5	18.285841	22.717527	614.600381		.326361
N09	208825P7_G	G	A.Conservative	4.743086	.998073	7129.7	5.948414	11.080423	508.722283		.515188
N09	209189P2_G	G	A.Conservative	3.508881	.995654	6277.1	38.859631	55.936918	631.141274		.326361
N09	210090P15_G	NOCALL	I.Bad Spectrum	0	0	0	0	0	0		0
N10	201322P9_G	G	A.Conservative	3.520348	.997668	6445.3	7.665096	10.605535	655.438887		.315593
N10	201694P4_G	G	A.Conservative	2.125225	.994007	5337.5	12.969129	15.22856	641.30226		.315593
N10	208825P7_G	G	A.Conservative	3.538964	.822195	7129.7	9.805138	8.283154	615.073944		.695751
N10	209189P2_G	G	A.Conservative	3.476974	.995967	6277.1	36.002506	48.598262	636.895848		.315593
N10	210090P15_G	NOCALL	D.Low Probability	1.977008	.197957	5515.6	2.614522	1.289632	646.803823		.828781
N11	201322P9_G	G	A.Conservative	2.049641	.996568	6445.3	8.457334	13.217158	701.414088		.304916
N11	201694P4_G	G	A.Conservative	1.030663	.99212	5337.5	24.568998	32.926192	646.122694		.304916
N11	208825P7_G	G	A.Conservative	2.634214	.998278	7129.7	6.77068	10.954925	656.644894		.489521
N11	209189P2_G	G	A.Conservative	2.044341	.99623	6277.1	33.059126	50.489258	679.005636		.304916
N11	210090P15_G	NOCALL	I.Bad Spectrum	0	0	0	0	0	0		0
N12	201322P9_G	NOCALL	D.Low Probability	1.474181	.993945	6445.3	20.832192	13.068041	656.117496		.764196
N12	201694P4_G	G	A.Conservative	.810714	.99186	5337.5	9.695347	10.107548	614.85107		.335703
N12	208825P7_G	NOCALL	D.Low Probability	3.011519	.712055	7129.7	6.206983	4.313283	491.011027		.764196
N12	209189P2_G	G	A.Conservative	2.411757	.993994	6277.1	23.61759	28.079576	636.469418		.335703
N12	210090P15_G	NOCALL	I.Bad Spectrum	0	0	0	0	0	0		0
N13	201322P9_G	G	A.Conservative	3.272627	.845275	6445.3	13.213347	8.548025	593.258006		.738133
N13	201694P4_G	G	A.Conservative	2.943654	.996106	5337.5	13.312023	13.406427	646.352911		.391607
N13	208825P7_G	NOCALL	I.Bad Spectrum	0	0	0	0	0	0		0
N13	209189P2_G	G	A.Conservative	4.127062	.996899	6277.1	17.096689	19.722287	615.668309		.391607
N13	210090P15_G	NOCALL	D.Low Probability	2.251056	.166772	5515.6	2.041457	1.089251	606.509396		.833307
N14	201322P9_G	G	A.Conservative	3.177414	.94763	6445.3	12.885057	9.525962	616.179639		.555819
N14	201694P4_G	NOCALL	D.Low Probability	1.952929	.988812	5337.5	14.973933	7.105109	634.009454		.857318
N14	208825P7_G	NOCALL	D.Low Probability	4.227215	.603955	7129.7	6.032513	3.666723	611.721154		.857318
N14	209189P2_G	G	A.Conservative	3.665818	.995974	6277.1	17.59305	18.46331	657.489981		.385466
N14	210090P15_G	NOCALL	D.Low Probability	2.15485	.190024	5515.6	2.57459	1.252639	624.891393		.857318
N15	201322P9_G	NOCALL	D.Low Probability	3.079775	.991006	6445.3	23.718346	16.586709	655.42544		.776671
N15	201694P4_G	G	A.Conservative	2.279302	.994993	5337.5	22.259295	31.090784	642.834276		.299274
N15	208825P7_G	G	A.Conservative	4.132093	.96319	7129.7	5.522619	9.659703	741.619316		.467334
N15	209189P2_G	G	A.Conservative	3.375424	.994943	6277.1	35.933453	56.889147	665.96566		.299274
N15	210090P15_G	NOCALL	I.Bad Spectrum	0	0	0	0	0	0		0
N16	201322P9_G	G	A.Conservative	2.001803	.897147	6445.3	12.969971	9.028948	669.987062		.62848
N16	201694P4_G	NOCALL	D.Low Probability	.968302	.739917	5337.5	7.503638	4.545389	652.664845		.715461
N16	208825P7_G	NOCALL	D.Low Probability	5.425798	.6264	7129.7	5.043769	3.840694	258.270501		.715461
N16	209189P2_G	G	A.Conservative	3.091626	.996154	6277.1	13.51966	16.868094	625.756569		.309401
N16	210090P15_G	NOCALL	I.Bad Spectrum	0	0	0	0	0	0		0
N17	201322P9_G	G	A.Conservative	1.993467	.875174	6445.3	14.936194	8.787487	599.273554		.749554
N17	201694P4_G	NOCALL	D.Low Probability	.993855	.99164	5337.5	34.421146	15.350564	644.007489		.85662
N17	208825P7_G	NOCALL	I.Bad Spectrum	0	0	0	0	0	0		0
N17	209189P2_G	G	A.Conservative	3.08082	.996451	6277.1	19.316585	23.964672	639.963321		.372508
N17	210090P15_G	NOCALL	I.Bad Spectrum	0	0	0	0	0	0		0
N18	201322P9_G	G	A.Conservative	.385991	.88865	6445.3	12.045624	8.924685	673.604076		.723903
N18	201694P4_G	NOCALL	D.Low Probability	-.587609	.987911	5337.5	10.63669	6.771541	641.712972		.723903
N18	208825P7_G	NOCALL	I.Bad Spectrum	0	0	0	0	0	0		0
N18	209189P2_G	G	A.Conservative	.876273	.992941	6277.1	10.665047	19.930779	730.674757		.260235
N18	210090P15_G	NOCALL	I.Bad Spectrum	0	0	0	0	0	0		0
N19	201322P9_G	NOCALL	D.Low Probability	3.42226	.99374	6445.3	18.964649	8.914742	605.991112		.929822
N19	201694P4_G	G	A.Conservative	2.001218	.990543	5337.5	21.543732	14.691842	622.811487		.563557
N19	208825P7_G	NOCALL	I.Bad Spectrum	0	0	0	0	0	0		0
N19	209189P2_G	G	A.Conservative	3.792692	.99592	6277.1	24.669636	27.223692	561.79921		.391729
N19	210090P15_G	NOCALL	D.Low Probability	2.334675	.155971	5515.6	2.501585	1.034524	609.946941		.929822
N20	201322P9_G	G	A.Conservative	2.836531	.801349	6445.3	10.409178	8.087512	682.752702		.646799
N20	201694P4_G	NOCALL	D.Low Probability	1.574191	.991295	5337.5	15.562654	10.243726	653.926443		.646799
N20	208825P7_G	NOCALL	I.Bad Spectrum	0	0	0	0	0	0		0
N20	209189P2_G	G	A.Conservative	2.553676	.998775	6277.1	9.226692	12.567238	607.326126		.355637
N20	210090P15_G	NOCALL	I.Bad Spectrum	0	0	0	0	0	0		0
N21	201322P9_G	G	A.Conservative	2.943412	.991576	6445.3	15.907863	14.508539	659.20254		.399542
N21	201694P4_G	NOCALL	D.Low Probability	1.26181	.987442	5337.5	11.747008	6.963259	655.441646		.630879
N21	208825P7_G	NOCALL	D.Low Probability	6.615801	.332343	7129.7	2.04259	2.081408	329.86705		.399542
N21	209189P2_G	G	A.Conservative	2.637734	.996653	6277.1	24.694796	16.928636	673.234882		.630879
N21	210090P15_G	NOCALL	I.Bad Spectrum	0	0	0	0	0	0		0
N22	201322P9_G	G	A.Conservative	1.562578	.995602	6445.3	12.103994	12.180241	731.539117		.437436
N22	201694P4_G	NOCALL	D.Low Probability	.617387	.991794	5337.5	40.761291	22.606504	672.475255		.787911
N22	208825P7_G	NOCALL	I.Bad Spectrum	0	0	0	0	0	0		0
N22	209189P2_G	G	A.Conservative	1.637921	.994615	6277.1	12.150003	19.24449	688.595652		.265329
N22	210090P15_G	NOCALL	D.Low Probability	.748651	.347139	5515.6	3.80508	2.164291	673.203862		.787911
N23	201322P9_G	G	A.Conservative	2.844697	.989661	6445.3	7.360599	11.135573	637.685804		.321863
N23	201694P4_G	G	A.Conservative	1.700664	.99346	5337.5	11.124154	14.564789	709.475271		.321863
N23	208825P7_G	NOCALL	D.Low Probability	5.524068	.757211	7129.7	6.016452	4.57732	583.600485		.716874
N23	209189P2_G	G	A.Conservative	2.876341	.995612	6277.1	10.150572	15.026164	689.59355		.321863
N23	210090P15_G	NOCALL	D.Low Probability	1.341489	.170034	5515.6	1.814446	1.120693	622.174804		.716874
N24	201322P9_G	NOCALL	I.Bad Spectrum	0	0	0	0	0	0		0
N24	201694P4_G	NOCALL	I.Bad Spectrum	0	0	0	0	0	0		0
N24	208825P7_G	NOCALL	I.Bad Spectrum	0	0	0	0	0	0		0
N24	209189P2_G	NOCALL	I.Bad Spectrum	0	0	0	0	0	0		0
N24	210090P15_G	NOCALL	I.Bad Spectrum	0	0	0	0	0	0		0
O01	201322P9_G	G	A.Conservative	1.762477	.995286	6445.3	5.401313	10.044691	633.859127		.286793
O01	201694P4_G	G	A.Conservative	.693871	.993013	5337.5	13.151479	20.804504	675.100032		.286793
O01	208825P7_G	G	C.Aggressive	4.418605	.983574	7129.7	7.627054	6.329741	299.369989		.671902
O01	209189P2_G	G	A.Conservative	1.799603	.99709	6277.1	15.618871	28.370062	641.815736		.286793
O01	210090P15_G	NOCALL	D.Low Probability	.494471	.169257	5515.6	1.663058	1.128487	614.524176		.671902
O02	201322P9_G	G	A.Conservative	3.067975	.997456	6445.3	10.434768	13.259758	662.167417		.367812
O02	201694P4_G	NOCALL	D.Low Probability	1.169715	.663665	5337.5	7.756546	4.091486	664.705958		.783052
O02	208825P7_G	G	C.Aggressive	4.407677	.927993	7129.7	8.214919	5.58719	506.255336		.783052
O02	209189P2_G	G	A.Conservative	2.92109	.998537	6277.1	9.854692	12.217834	700.572076		.367812
O02	210090P15_G	NOCALL	D.Low Probability	1.35149	.295073	5515.6	3.419703	1.851684	666.14736		.783052
O03	201322P9_G	G	A.Conservative	3.222888	.912028	6445.3	6.45236	9.143116	681.563339		.32553
O03	201694P4_G	G	A.Conservative	2.150405	.993457	5337.5	10.832291	13.122632	690.064021		.32553
O03	208825P7_G	NOCALL	D.Low Probability	5.747578	.642486	7129.7	6.349459	3.895902	504.070843		.791746
O03	209189P2_G	G	A.Conservative	3.266874	.997506	6277.1	18.183905	25.167476	693.359654		.32553
O03	210090P15_G	NOCALL	D.Low Probability	2.165483	.152466	5515.6	2.063126	1.013466	630.409993		.791746
O04	201322P9_G	G	A.Conservative	3.188846	.993662	6445.3	10.669878	11.922237	598.741427		.491503
O04	201694P4_G	NOCALL	D.Low Probability	2.098679	.992865	5337.5	37.227302	17.857101	634.273568		.840576
O04	208825P7_G	NOCALL	I.Bad Spectrum	0	0	0	0	0	0		0
O04	209189P2_G	G	A.Conservative	4.347745	.996108	6277.1	11.247627	12.352491	598.095519		.340771
O04	210090P15_G	NOCALL	D.Low Probability	2.337296	.293277	5515.6	3.816551	1.875885	618.58866		.840576
O05	201322P9_G	G	A.Conservative	2.641358	.858863	6445.3	6.847167	8.678503	618.493841		.337976
O05	201694P4_G	G	A.Conservative	1.462277	.992645	5337.5	14.979706	16.077323	618.131779		.337976
O05	208825P7_G	G	C.Aggressive	3.652527	.925558	7129.7	9.468467	5.562744	535.267953		.90523
O05	209189P2_G	G	A.Conservative	2.589732	.997677	6277.1	27.078713	33.466783	601.458186		.337976
O05	210090P15_G	NOCALL	D.Low Probability	1.401126	.139818	5515.6	2.02857	.959645	616.810082		.90523
O06	201322P9_G	G	A.Conservative	3.081791	.907921	6445.3	5.075171	9.149744	635.515989		.318857
O06	201694P4_G	G	A.Conservative	1.97743	.988313	5337.5	10.65988	16.715109	649.700523		.318857
O06	208825P7_G	NOCALL	I.Bad Spectrum	0	0	0	0	0	0		0
O06	209189P2_G	G	A.Conservative	2.928802	.994632	6277.1	13.115161	23.167766	663.820711		.318857
O06	210090P15_G	NOCALL	I.Bad Spectrum	0	0	0	0	0	0		0
O07	201322P9_G	G	A.Conservative	2.131772	.993401	6445.3	13.658313	11.941125	591.474431		.538566
O07	201694P4_G	G	A.Conservative	1.105878	.887216	5337.5	7.999071	8.957613	610.441557		.352996
O07	208825P7_G	G	C.Aggressive	4.104506	.993367	7129.7	9.487002	5.989529	423.971624		.861006
O07	209189P2_G	G	A.Conservative	2.361351	.99635	6277.1	15.917542	20.359164	563.321419		.352996
O07	210090P15_G	NOCALL	I.Bad Spectrum	0	0	0	0	0	0		0
O08	201322P9_G	G	A.Conservative	3.243139	.99587	6445.3	13.852429	11.995531	636.004472		.540965
O08	201694P4_G	G	A.Conservative	3.21394	.997245	5337.5	8.388605	10.019458	641.094577		.298794
O08	208825P7_G	G	A.Conservative	4.666919	.998358	7129.7	5.935485	12.227099	539.713741		.540965
O08	209189P2_G	G	A.Conservative	3.994808	.998489	6277.1	10.838572	14.748246	565.606954		.298794
O08	210090P15_G	NOCALL	I.Bad Spectrum	0	0	0	0	0	0		0
O09	201322P9_G	G	A.Conservative	4.123379	.997406	6445.3	9.101145	10.331513	634.116884		.370178
O09	201694P4_G	G	A.Conservative	3.132672	.991134	5337.5	13.438573	12.897208	644.016501		.370178
O09	208825P7_G	G	A.Conservative	4.374493	.808121	7129.7	3.498811	8.145069	454.813534		.370178
O09	209189P2_G	G	A.Conservative	4.127374	.99763	6277.1	28.680421	31.743197	608.089186		.370178
O09	210090P15_G	NOCALL	I.Bad Spectrum	0	0	0	0	0	0		0
O10	201322P9_G	G	A.Conservative	2.34594	.94179	6445.3	10.299495	9.483763	684.125641		.520737
O10	201694P4_G	G	A.Conservative	2.125331	.996282	5337.5	13.538859	16.268728	676.567266		.346905
O10	208825P7_G	NOCALL	D.Low Probability	5.215236	.614937	7129.7	6.003958	3.754494	339.154134		.851821
O10	209189P2_G	G	A.Conservative	3.006262	.998129	6277.1	19.583258	26.993606	686.319845		.346905
O10	210090P15_G	NOCALL	D.Low Probability	2.008377	.121212	5515.6	1.802644	.841504	631.683303		.851821
O11	201322P9_G	G	A.Conservative	3.210572	.986189	6445.3	9.648215	12.157559	620.213334		.358303
O11	201694P4_G	G	A.Conservative	1.986323	.993236	5337.5	24.064753	26.113825	613.14734		.358303
O11	208825P7_G	G	A.Conservative	5.123203	.838975	7129.7	4.521555	8.428016	501.825342		.358303
O11	209189P2_G	G	A.Conservative	3.17941	.994144	6277.1	37.725057	46.471796	607.101633		.358303
O11	210090P15_G	NOCALL	I.Bad Spectrum	0	0	0	0	0	0		0
O12	201322P9_G	G	A.Conservative	2.507629	.99116	6445.3	8.244197	10.211101	681.211273		.36882
O12	201694P4_G	G	A.Conservative	1.677927	.990489	5337.5	14.208344	15.03145	649.39462		.36882
O12	208825P7_G	G	C.Aggressive	4.399244	.837105	7129.7	8.654819	5.054771	432.470053		.878316
O12	209189P2_G	G	A.Conservative	2.53238	.998043	6277.1	34.541841	41.775059	671.604666		.36882
O12	210090P15_G	NOCALL	D.Low Probability	1.427236	.251471	5515.6	3.486355	1.627131	625.328648		.878316
O13	201322P9_G	G	A.Conservative	4.073311	.858285	6445.3	7.88005	8.692816	585.289144		.363914
O13	201694P4_G	G	A.Conservative	2.993419	.992048	5337.5	18.696372	17.607168	605.310405		.363914
O13	208825P7_G	G	C.Aggressive	5.755852	.925548	7129.7	9.154301	5.578329	436.770991		.927205
O13	209189P2_G	G	A.Conservative	4.082522	.996086	6277.1	29.381151	31.637172	588.068982		.363914
O13	210090P15_G	NOCALL	D.Low Probability	2.721143	.232564	5515.6	3.008866	1.49912	588.692934		.927205
O14	201322P9_G	G	B.Moderate	3.405832	.989783	6445.3	11.795804	7.957707	624.038731		.662814
O14	201694P4_G	NOCALL	D.Low Probability	1.738839	.984223	5337.5	11.581871	6.725596	646.692151		.662814
O14	208825P7_G	NOCALL	I.Bad Spectrum	0	0	0	0	0	0		0
O14	209189P2_G	G	A.Conservative	3.595291	.998166	6277.1	21.41847	25.086615	607.294131		.354407
O14	210090P15_G	NOCALL	I.Bad Spectrum	0	0	0	0	0	0		0
O15	201322P9_G	G	A.Conservative	3.926905	.804578	6445.3	6.956139	8.127162	601.696433		.373648
O15	201694P4_G	G	A.Conservative	2.453552	.989981	5337.5	13.73525	13.783932	619.164576		.373648
O15	208825P7_G	NOCALL	D.Low Probability	4.247858	.564255	7129.7	5.82587	3.453727	371.752184		.885837
O15	209189P2_G	G	A.Conservative	3.56253	.998031	6277.1	25.013155	28.552308	627.930924		.373648
O15	210090P15_G	NOCALL	D.Low Probability	1.532717	.289658	5515.6	3.847549	1.830897	612.468108		.885837
O16	201322P9_G	G	A.Conservative	3.893206	.992251	6445.3	8.16868	10.485285	630.163951		.337585
O16	201694P4_G	G	A.Conservative	2.694406	.994656	5337.5	22.801765	25.120314	700.545546		.337585
O16	208825P7_G	NOCALL	D.Low Probability	4.292698	.463694	7129.7	5.248695	2.860705	388.76816		.84139
O16	209189P2_G	G	A.Conservative	3.770417	.995381	6277.1	34.792531	43.633743	620.486695		.337585
O16	210090P15_G	NOCALL	D.Low Probability	1.890344	.781022	5515.6	10.93123	4.73088	612.834513		.84139
O17	201322P9_G	G	A.Conservative	3.593762	.993471	6445.3	8.003565	11.690561	632.562915		.327826
O17	201694P4_G	NOCALL	D.Low Probability	1.389259	.990378	5337.5	42.2144	19.82116	658.05833		.859291
O17	208825P7_G	NOCALL	D.Low Probability	4.990234	.391178	7129.7	4.07726	2.423545	299.961915		.859291
O17	209189P2_G	G	A.Conservative	3.483561	.99819	6277.1	26.357377	37.645615	659.144105		.327826
O17	210090P15_G	NOCALL	D.Low Probability	1.515035	.231325	5515.6	3.109333	1.494569	640.737997		.859291
O18	201322P9_G	G	A.Conservative	.841442	.92957	6445.3	7.192373	9.341209	667.650679		.343546
O18	201694P4_G	NOCALL	D.Low Probability	.067426	.717475	5337.5	9.761388	4.39514	628.624639		.856731
O18	208825P7_G	NOCALL	I.Bad Spectrum	0	0	0	0	0	0		0
O18	209189P2_G	G	A.Conservative	.806178	.997758	6277.1	11.419267	14.470993	692.721656		.343546
O18	210090P15_G	NOCALL	D.Low Probability	.108941	.348045	5515.6	4.739355	2.184628	603.292474		.856731
O19	201322P9_G	G	A.Conservative	2.54784	.913009	6445.3	7.838625	9.179574	658.131245		.339086
O19	201694P4_G	NOCALL	D.Low Probability	1.150866	.991211	5337.5	24.731723	9.897135	617.222833		.837959
O19	208825P7_G	NOCALL	I.Bad Spectrum	0	0	0	0	0	0		0
O19	209189P2_G	G	A.Conservative	2.482663	.995534	6277.1	17.606002	20.060179	656.315299		.339086
O19	210090P15_G	NOCALL	D.Low Probability	1.334726	.206654	5515.6	3.26002	1.343954	618.378455		.837959
O20	201322P9_G	G	A.Conservative	2.792839	.993023	6445.3	15.140921	14.284686	662.290392		.520471
O20	201694P4_G	NOCALL	D.Low Probability	2.372223	.989942	5337.5	39.467338	19.29985	647.723223		.882714
O20	208825P7_G	NOCALL	D.Low Probability	5.767418	.669752	7129.7	6.657278	4.114891	322.162463		.882714
O20	209189P2_G	G	A.Conservative	2.886703	.995692	6277.1	7.950084	11.017664	664.650454		.33692
O20	210090P15_G	NOCALL	D.Low Probability	2.630694	.303004	5515.6	3.837767	1.921818	641.984744		.882714
O21	201322P9_G	G	A.Conservative	2.655143	.832562	6445.3	11.880619	8.396953	664.628597		.626629
O21	201694P4_G	NOCALL	D.Low Probability	1.393132	.640421	5337.5	6.463512	3.91672	646.126155		.626629
O21	208825P7_G	NOCALL	I.Bad Spectrum	0	0	0	0	0	0		0
O21	209189P2_G	G	A.Conservative	1.534436	.933036	6277.1	6.463677	9.396534	708.881123		.32214
O21	210090P15_G	NOCALL	D.Low Probability	1.555904	.395363	5515.6	3.931284	2.44201	625.453392		.626629
O22	201322P9_G	G	A.Conservative	3.44336	.99218	6445.3	12.350998	10.397817	614.694292		.543852
O22	201694P4_G	NOCALL	D.Low Probability	2.072673	.98559	5337.5	18.430255	9.346208	661.705127		.79157
O22	208825P7_G	NOCALL	I.Bad Spectrum	0	0	0	0	0	0		0
O22	209189P2_G	G	A.Conservative	4.06767	.993296	6277.1	10.280517	11.460562	569.184058		.376984
O22	210090P15_G	NOCALL	I.Bad Spectrum	0	0	0	0	0	0		0
O23	201322P9_G	G	A.Conservative	1.437962	.823179	6445.3	13.488512	8.310425	683.129106		.729123
O23	201694P4_G	NOCALL	D.Low Probability	.177067	.694568	5337.5	8.206939	4.245083	635.593472		.729123
O23	208825P7_G	NOCALL	I.Bad Spectrum	0	0	0	0	0	0		0
O23	209189P2_G	G	A.Conservative	1.246227	.951861	6277.1	9.243369	9.567425	653.433261		.437712
O23	210090P15_G	NOCALL	I.Bad Spectrum	0	0	0	0	0	0		0
O24	201322P9_G	G	C.Aggressive	.157107	.992217	6445.3	7.436466	6.260889	676.353185		.646636
O24	201694P4_G	NOCALL	I.Bad Spectrum	0	0	0	0	0	0		0
O24	208825P7_G	NOCALL	I.Bad Spectrum	0	0	0	0	0	0		0
O24	209189P2_G	G	A.Conservative	.170911	.923971	6277.1	10.030297	9.280518	725.711949		.603321
O24	210090P15_G	NOCALL	I.Bad Spectrum	0	0	0	0	0	0		0
P01	201322P9_G	G	A.Conservative	3.400285	.93681	6445.3	7.699392	9.395378	619.990008		.383669
P01	201694P4_G	NOCALL	D.Low Probability	.965002	.725366	5337.5	8.677531	4.443735	622.998092		.874688
P01	208825P7_G	NOCALL	D.Low Probability	5.037164	.705055	7129.7	6.639272	4.264086	445.486498		.874688
P01	209189P2_G	G	A.Conservative	3.344774	.996794	6277.1	15.205931	18.15646	616.982296		.383669
P01	210090P15_G	NOCALL	I.Bad Spectrum	0	0	0	0	0	0		0
P02	201322P9_G	G	A.Conservative	2.149612	.995231	6445.3	15.301653	14.024329	656.526548		.507878
P02	201694P4_G	NOCALL	D.Low Probability	1.871585	.453986	5337.5	5.715982	2.841645	634.294426		.821544
P02	208825P7_G	G	C.Aggressive	4.852837	.883409	7129.7	8.218598	5.343017	442.005392		.821544
P02	209189P2_G	G	A.Conservative	2.312714	.996254	6277.1	13.823597	12.370085	624.336576		.507878
P02	210090P15_G	NOCALL	I.Bad Spectrum	0	0	0	0	0	0		0
P03	201322P9_G	G	A.Conservative	2.792126	.934591	6445.3	6.884446	9.363198	603.839769		.35025
P03	201694P4_G	G	A.Conservative	1.740008	.990837	5337.5	10.280715	11.723635	612.817668		.35025
P03	208825P7_G	G	C.Aggressive	2.972378	.863616	7129.7	9.322989	5.2015	531.174223		.843629
P03	209189P2_G	G	A.Conservative	2.666812	.998376	6277.1	14.021561	18.579146	607.722605		.35025
P03	210090P15_G	NOCALL	D.Low Probability	1.790557	.093869	5515.6	1.508726	.674528	609.404814		.843629
P04	201322P9_G	G	A.Conservative	2.608815	.987599	6445.3	8.628777	11.153874	613.299126		.516421
P04	201694P4_G	NOCALL	D.Low Probability	1.728583	.541582	5337.5	6.341859	3.329052	602.838061		.694448
P04	208825P7_G	NOCALL	I.Bad Spectrum	0	0	0	0	0	0		0
P04	209189P2_G	G	A.Conservative	3.536042	.996588	6277.1	13.503733	16.708813	670.256117		.341379
P04	210090P15_G	NOCALL	I.Bad Spectrum	0	0	0	0	0	0		0
P05	201322P9_G	G	A.Conservative	2.667805	.995332	6445.3	10.361811	10.124615	598.266667		.555563
P05	201694P4_G	NOCALL	D.Low Probability	1.836792	.988198	5337.5	22.61121	10.821666	637.899123		.894959
P05	208825P7_G	NOCALL	I.Bad Spectrum	0	0	0	0	0	0		0
P05	209189P2_G	G	A.Conservative	3.13249	.995941	6277.1	16.66998	22.384023	586.675289		.353971
P05	210090P15_G	NOCALL	I.Bad Spectrum	0	0	0	0	0	0		0
P06	201322P9_G	G	A.Conservative	2.297209	.997491	6445.3	13.612082	17.492976	703.984749		.345735
P06	201694P4_G	G	A.Conservative	1.818321	.995982	5337.5	27.963962	30.570692	677.479196		.345735
P06	208825P7_G	G	A.Conservative	2.4247	.957961	7129.7	4.028783	9.660495	553.076539		.345735
P06	209189P2_G	G	A.Conservative	2.29791	.99808	6277.1	35.94484	45.082036	687.184652		.345735
P06	210090P15_G	NOCALL	I.Bad Spectrum	0	0	0	0	0	0		0
P07	201322P9_G	G	A.Conservative	2.996748	.947104	6445.3	8.656341	9.519657	597.882417		.366914
P07	201694P4_G	NOCALL	D.Low Probability	1.148514	.993292	5337.5	21.465024	10.159504	556.535574		.838094
P07	208825P7_G	G	B.Moderate	3.991728	.815354	7129.7	10.732261	6.563838	438.142037		.838094
P07	209189P2_G	G	A.Conservative	2.949202	.996213	6277.1	25.629598	27.500663	583.349156		.366914
P07	210090P15_G	NOCALL	I.Bad Spectrum	0	0	0	0	0	0		0
P08	201322P9_G	G	A.Conservative	2.117186	.993425	6445.3	20.141709	17.649398	614.663509		.766644
P08	201694P4_G	NOCALL	D.Low Probability	1.103841	.991972	5337.5	27.778792	14.891653	644.960291		.868098
P08	208825P7_G	NOCALL	I.Bad Spectrum	0	0	0	0	0	0		0
P08	209189P2_G	G	A.Conservative	2.664122	.998029	6277.1	29.964113	36.718515	652.191174		.367341
P08	210090P15_G	NOCALL	D.Low Probability	1.295823	.304525	5515.6	3.498272	1.920112	632.978908		.868098
P09	201322P9_G	G	A.Conservative	2.000558	.963337	6445.3	9.626982	9.691083	619.711098		.475012
P09	201694P4_G	G	A.Conservative	.732558	.994811	5337.5	11.204829	14.676924	645.665237		.30882
P09	208825P7_G	G	A.Conservative	2.987898	.994146	7129.7	4.794881	11.559267	530.429859		.475012
P09	209189P2_G	G	A.Conservative	1.96475	.99066	6277.1	19.89053	29.671226	624.198688		.30882
P09	210090P15_G	NOCALL	I.Bad Spectrum	0	0	0	0	0	0		0
P10	201322P9_G	G	A.Conservative	3.173407	.815489	6445.3	10.614383	8.215866	610.516924		.582928
P10	201694P4_G	G	A.Conservative	2.655332	.996332	5337.5	12.29936	14.746558	625.072001		.318764
P10	208825P7_G	G	C.Aggressive	4.387102	.99808	7129.7	8.821711	6.096958	529.509515		.811213
P10	209189P2_G	G	A.Conservative	3.889705	.996183	6277.1	12.767572	17.346443	568.993957		.318764
P10	210090P15_G	NOCALL	I.Bad Spectrum	0	0	0	0	0	0		0
P11	201322P9_G	G	A.Conservative	2.96244	.99445	6445.3	11.00451	15.784028	668.218258		.351399
P11	201694P4_G	G	A.Conservative	2.17565	.99614	5337.5	28.797314	35.854496	649.75821		.351399
P11	208825P7_G	G	A.Conservative	3.443404	.928569	7129.7	5.080436	9.317609	574.561332		.351399
P11	209189P2_G	G	A.Conservative	2.96538	.998046	6277.1	39.850878	55.959091	648.928144		.351399
P11	210090P15_G	NOCALL	I.Bad Spectrum	0	0	0	0	0	0		0
P12	201322P9_G	G	A.Conservative	2.40989	.993926	6445.3	11.331793	10.244693	630.023462		.52301
P12	201694P4_G	G	A.Conservative	2.759011	.996329	5337.5	10.912801	13.095375	703.727225		.354873
P12	208825P7_G	G	B.Moderate	3.528882	.812762	7129.7	10.220081	6.551334	436.622895		.859751
P12	209189P2_G	G	A.Conservative	3.289513	.998792	6277.1	14.424482	19.509669	684.557067		.354873
P12	210090P15_G	NOCALL	I.Bad Spectrum	0	0	0	0	0	0		0
P13	201322P9_G	G	A.Conservative	2.129459	.909666	6445.3	12.758627	9.12572	606.74575		.717912
P13	201694P4_G	NOCALL	D.Low Probability	1.185354	.990418	5337.5	18.435598	10.075516	632.037081		.807067
P13	208825P7_G	NOCALL	I.Bad Spectrum	0	0	0	0	0	0		0
P13	209189P2_G	G	A.Conservative	2.949149	.996973	6277.1	9.003975	11.002335	681.574464		.364821
P13	210090P15_G	NOCALL	D.Low Probability	1.318362	.218028	5515.6	2.512106	1.404613	626.801159		.807067
P14	201322P9_G	G	A.Conservative	4.117937	.994013	6445.3	12.860558	12.513397	664.237412		.407667
P14	201694P4_G	G	A.Conservative	3.562793	.994741	5337.5	30.227529	24.824975	659.36514		.407667
P14	208825P7_G	G	A.Conservative	5.808883	.913068	7129.7	4.603417	9.157728	489.853026		.407667
P14	209189P2_G	G	A.Conservative	4.160097	.997247	6277.1	50.907899	48.274296	652.69193		.407667
P14	210090P15_G	NOCALL	I.Bad Spectrum	0	0	0	0	0	0		0
P15	201322P9_G	G	A.Conservative	3.228826	.995347	6445.3	8.439689	10.860404	650.617396		.357681
P15	201694P4_G	G	A.Conservative	2.106114	.99388	5337.5	15.383521	17.127125	678.315765		.357681
P15	208825P7_G	NOCALL	I.Bad Spectrum	0	0	0	0	0	0		0
P15	209189P2_G	G	A.Conservative	3.223144	.99616	6277.1	30.546028	38.452915	660.461009		.357681
P15	210090P15_G	NOCALL	D.Low Probability	1.984687	.159109	5515.6	2.200294	1.055728	631.599304		.931265
P16	201322P9_G	G	A.Conservative	3.30284	.945465	6445.3	7.691606	9.523862	587.547931		.346693
P16	201694P4_G	G	A.Conservative	2.011759	.992046	5337.5	26.711948	28.415511	606.328338		.346693
P16	208825P7_G	G	A.Conservative	4.08847	.93395	7129.7	9.67021	9.360732	554.654905		.734323
P16	209189P2_G	G	A.Conservative	3.266613	.994229	6277.1	32.249706	39.018823	580.552722		.346693
P16	210090P15_G	NOCALL	D.Low Probability	1.060748	.348185	5515.6	3.967563	2.185308	615.291339		.840683
P17	201322P9_G	G	A.Conservative	1.915246	.827692	6445.3	6.095216	8.33152	672.490369		.323572
P17	201694P4_G	G	A.Conservative	1.146671	.992214	5337.5	13.561217	15.883776	662.478375		.323572
P17	208825P7_G	NOCALL	D.Low Probability	3.479937	.574243	7129.7	4.273106	3.502437	413.843687		.588166
P17	209189P2_G	G	A.Conservative	1.93473	.997296	6277.1	23.936099	31.96189	659.615189		.323572
P17	210090P15_G	NOCALL	I.Bad Spectrum	0	0	0	0	0	0		0
P18	201322P9_G	G	A.Conservative	1.086192	.998288	6445.3	12.20027	11.812217	643.567848		.512506
P18	201694P4_G	G	A.Conservative	.344874	.995892	5337.5	11.958578	13.041176	587.780542		.356914
P18	208825P7_G	NOCALL	D.Low Probability	3.038472	.599661	7129.7	4.277411	3.670287	405.714352		.69743
P18	209189P2_G	G	A.Conservative	1.452435	.996756	6277.1	22.384826	27.983535	611.107862		.356914
P18	210090P15_G	NOCALL	I.Bad Spectrum	0	0	0	0	0	0		0
P19	201322P9_G	G	A.Conservative	2.117911	.996018	6445.3	8.450115	11.887181	637.725736		.361578
P19	201694P4_G	G	A.Conservative	1.241376	.992273	5337.5	19.317524	23.650832	649.780164		.361578
P19	208825P7_G	NOCALL	D.Low Probability	2.841573	.769516	7129.7	6.76613	4.670044	564.858545		.824629
P19	209189P2_G	G	A.Conservative	2.093577	.998671	6277.1	25.858595	35.626244	653.699344		.361578
P19	210090P15_G	NOCALL	D.Low Probability	.51738	.238343	5515.6	2.717997	1.540659	583.054202		.824629
P20	201322P9_G	G	A.Conservative	1.53724	.995718	6445.3	10.651517	10.334268	643.070497		.458539
P20	201694P4_G	NOCALL	D.Low Probability	.597368	.988905	5337.5	26.628576	13.310904	642.436579		.857352
P20	208825P7_G	NOCALL	D.Low Probability	3.594215	.527884	7129.7	5.012996	3.219796	453.522306		.857352
P20	209189P2_G	G	A.Conservative	1.735974	.993328	6277.1	12.538655	16.572551	623.279883		.32629
P20	210090P15_G	NOCALL	D.Low Probability	.659245	.40086	5515.6	4.81727	2.471191	625.254715		.857352
P21	201322P9_G	G	A.Conservative	1.865202	.808859	6445.3	12.323141	8.152521	661.277364		.666939
P21	201694P4_G	NOCALL	D.Low Probability	1.00401	.990084	5337.5	12.566444	7.143486	621.728528		.666939
P21	208825P7_G	NOCALL	I.Bad Spectrum	0	0	0	0	0	0		0
P21	209189P2_G	G	A.Conservative	2.5888	.996644	6277.1	10.322547	14.354096	659.712465		.307389
P21	210090P15_G	NOCALL	I.Bad Spectrum	0	0	0	0	0	0		0
P22	201322P9_G	G	A.Conservative	3.199445	.875569	6445.3	6.874231	8.814272	640.796251		.35509
P22	201694P4_G	G	A.Conservative	2.340352	.992723	5337.5	14.590655	15.955867	662.617334		.35509
P22	208825P7_G	NOCALL	D.Low Probability	3.916337	.640166	7129.7	6.707308	3.889222	467.482911		.864329
P22	209189P2_G	G	A.Conservative	3.344611	.994209	6277.1	21.736735	27.212516	622.114803		.35509
P22	210090P15_G	NOCALL	D.Low Probability	1.496853	.333029	5515.6	4.470359	2.085867	608.757617		.864329
P23	201322P9_G	G	C.Aggressive	1.204597	.989495	6445.3	8.228124	6.125052	683.385783		.631072
P23	201694P4_G	NOCALL	D.Low Probability	-.357977	.248115	5337.5	1.795555	1.581957	610.957827		.406889
P23	208825P7_G	NOCALL	I.Bad Spectrum	0	0	0	0	0	0		0
P23	209189P2_G	NOCALL	D.Low Probability	1.379205	.915225	6277.1	7.607424	5.524881	645.199211		.631072
P23	210090P15_G	NOCALL	I.Bad Spectrum	0	0	0	0	0	0		0
P24	201322P9_G	G	A.Conservative	1.627945	.873579	6445.3	9.150318	8.775319	671.759201		.526844
P24	201694P4_G	NOCALL	D.Low Probability	.847561	.831099	5337.5	8.040245	5.110775	639.648965		.738662
P24	208825P7_G	NOCALL	I.Bad Spectrum	0	0	0	0	0	0		0
P24	209189P2_G	NOCALL	D.Low Probability	1.418193	.999492	6277.1	15.354652	10.918025	659.725834		.738662
P24	210090P15_G	NOCALL	D.Low Probability	.928536	.490482	5515.6	2.05755	3.042784	578.728403		.277096
