# Supplementary material for: Gene expression-based screening for inhibitors of PDGFR signaling
Source: Genome Biol. 2008 Mar 1;9(3):R47. doi: 10.1186/gb-2008-9-3-r47 (PMC2397499; doi:10.1186/gb-2008-9-3-r47)
Supplement: Additional data file 1 — Primary screen data. [file gb-2008-9-3-r47-S1.zip › Primary_Screen_Data/ScreenData/ScreenLOPAC1/PLATENC1_28042.1_0807.DTL]

Sequenom db=biomass genotype results details	Plate=NC1_28042, ExpNo=1	TimeStamp=0807	filename=PLATENC1_28042.1_0807.DTL
well_position	assay_id	genotype_id	Call_Status_LU.description	max_shift	Call.score	Picked_Peaks.mass	Picked_Peaks.height	Picked_Peaks.snr	Picked_Peaks.resolution	Picked_Peaks.integral	Spectra.noise_std_dev
A01	201322P9_G	G	A.Conservative	2.999337	.999051	6445.3	24.75235	20.943349	643.543786		.457959
A01	201694P4_G	G	A.Conservative	2.916199	.992785	5337.5	24.079577	10.748898	480.56192		.679881
A01	208825P7_G	G	C.Aggressive	3.063853	.986626	7129.7	14.846697	5.935989	585.999057		1.096404
A01	209189P2_G	G	A.Conservative	3.001136	.997274	6277.1	22.967234	18.81041	628.56238		.457959
A01	210090P15_G	G	C.Aggressive	2.924891	.954162	5515.6	22.771407	5.749628	481.559666		1.096404
A02	201322P9_G	G	A.Conservative	2.665328	.813522	6445.3	9.295795	8.169502	673.313701		.392327
A02	201694P4_G	G	A.Conservative	2.130428	.863089	5337.5	24.011549	8.712024	506.122403		.825095
A02	208825P7_G	NOCALL	I.Bad Spectrum	0	0	0	0	0	0		0
A02	209189P2_G	G	A.Conservative	2.843555	.863169	6277.1	10.198982	8.671975	690.492961		.392327
A02	210090P15_G	NOCALL	D.Low Probability	2.21258	.644896	5515.6	10.456746	3.914395	510.754726		.825095
A03	201322P9_G	G	A.Conservative	2.307697	.997679	6445.3	42.591661	36.748551	751.517923		.416161
A03	201694P4_G	G	A.Conservative	1.792972	.995729	5337.5	84.988848	60.864671	563.014478		.416161
A03	208825P7_G	G	A.Conservative	2.746145	.999674	7129.7	24.234252	23.457966	759.099107		.416161
A03	209189P2_G	G	A.Conservative	2.309286	.997632	6277.1	118.276666	99.215844	732.506546		.416161
A03	210090P15_G	G	A.Conservative	1.800673	.995852	5515.6	14.149875	10.443118	580.358016		.416161
A04	201322P9_G	G	A.Conservative	2.111778	.845439	6445.3	4.714977	8.525341	652.215565		.330694
A04	201694P4_G	G	A.Conservative	.931629	.997507	5337.5	9.047943	13.267626	488.174583		.330694
A04	208825P7_G	G	A.Conservative	3.349804	.99932	7129.7	5.441789	10.695477	573.239312		.471316
A04	209189P2_G	G	A.Conservative	2.108434	.999128	6277.1	9.399899	14.927388	621.53961		.330694
A04	210090P15_G	G	C.Aggressive	1.628154	.989138	5515.6	11.938909	6.052808	551.703032		.787175
A05	201322P9_G	G	A.Conservative	1.810981	.996193	6445.3	15.320361	14.166404	582.2902		.429784
A05	201694P4_G	G	A.Conservative	1.489082	.997552	5337.5	28.982246	20.792245	504.037261		.429784
A05	208825P7_G	G	A.Conservative	2.450152	.998611	7129.7	15.34992	23.911382	747.861986		.429784
A05	209189P2_G	G	A.Conservative	1.811374	.99784	6277.1	27.942127	24.905023	566.34554		.429784
A05	210090P15_G	G	B.Moderate	1.788485	.85369	5515.6	26.336811	6.937153	552.628688		1.162634
A06	201322P9_G	G	A.Conservative	-.096162	.993463	6445.3	13.251392	16.023362	622.238609		.373221
A06	201694P4_G	G	A.Conservative	.125478	.999297	5337.5	46.992497	45.32899	530.623994		.373221
A06	208825P7_G	G	A.Conservative	1.060309	.999368	7129.7	7.794242	13.05099	565.937139		.373221
A06	209189P2_G	G	A.Conservative	-.098499	.996959	6277.1	38.603486	45.190569	604.283836		.373221
A06	210090P15_G	G	C.Aggressive	.051626	.891761	5515.6	17.493521	5.448577	499.365475		.928874
A07	201322P9_G	G	A.Conservative	1.072435	.996074	6445.3	16.964357	14.679886	653.148747		.400112
A07	201694P4_G	G	A.Conservative	.697695	.999439	5337.5	50.19504	34.782513	531.15787		.400112
A07	208825P7_G	G	A.Conservative	.726529	.998296	7129.7	7.331268	13.025961	591.631196		.400112
A07	209189P2_G	G	A.Conservative	1.079544	.998243	6277.1	45.76673	38.317795	636.315475		.400112
A07	210090P15_G	NOCALL	D.Low Probability	1.681988	.498398	5515.6	13.141639	3.080775	538.63859		1.148318
A08	201322P9_G	G	A.Conservative	2.885617	.997086	6445.3	22.229885	21.185803	671.844433		.365541
A08	201694P4_G	G	A.Conservative	2.439273	.998147	5337.5	46.552656	35.488805	512.627638		.365541
A08	208825P7_G	G	A.Conservative	3.10634	.999229	7129.7	11.428388	21.168524	733.775282		.365541
A08	209189P2_G	G	A.Conservative	2.898776	.994898	6277.1	49.84205	45.943765	655.742127		.365541
A08	210090P15_G	NOCALL	D.Low Probability	2.221515	.446759	5515.6	11.614891	2.823297	553.449384		1.066916
A09	201322P9_G	G	A.Conservative	1.439457	.996286	6445.3	17.628594	23.862529	727.803951		.296713
A09	201694P4_G	G	A.Conservative	.901612	.996253	5337.5	34.864714	38.441234	542.348339		.296713
A09	208825P7_G	G	A.Conservative	1.601737	.997426	7129.7	9.355963	14.29068	747.329359		.296713
A09	209189P2_G	G	A.Conservative	1.439872	.998285	6277.1	39.326298	51.64568	708.806581		.296713
A09	210090P15_G	G	B.Moderate	1.966375	.987915	5515.6	14.613896	8.076293	486.290416		.541363
A10	201322P9_G	G	A.Conservative	2.019676	.995453	6445.3	10.391371	13.520299	666.739631		.315084
A10	201694P4_G	G	A.Conservative	1.639352	.997859	5337.5	25.864951	27.504742	517.451246		.315084
A10	208825P7_G	G	A.Conservative	1.826148	.99667	7129.7	5.60544	15.413905	562.588943		.315084
A10	209189P2_G	G	A.Conservative	2.011785	.996227	6277.1	27.815117	35.028355	650.909271		.315084
A10	210090P15_G	G	B.Moderate	2.346636	.876791	5515.6	12.044987	7.10572	508.665577		.529902
A11	201322P9_G	G	A.Conservative	1.514212	.996999	6445.3	17.296445	16.058318	648.426709		.463778
A11	201694P4_G	G	A.Conservative	-1.252025	.998981	5337.5	10.692562	17.162882	608.939233		.218374
A11	208825P7_G	G	A.Conservative	.731603	.998522	7129.7	10.713863	18.756483	803.643409		.463778
A11	209189P2_G	G	A.Conservative	-.690565	.999237	6277.1	7.051175	15.704081	652.443838		.218374
A11	210090P15_G	NOCALL	I.Bad Spectrum	0	0	0	0	0	0		0
A12	201322P9_G	G	A.Conservative	-.17214	.998249	6445.3	25.158167	23.8118	534.440352		.36367
A12	201694P4_G	G	A.Conservative	-.157254	.998845	5337.5	49.813355	38.129799	414.04067		.36367
A12	208825P7_G	G	A.Conservative	-.547126	.999875	7129.7	15.462588	25.054721	658.45519		.36367
A12	209189P2_G	G	A.Conservative	-.165422	.997209	6277.1	54.791179	50.228765	519.679099		.36367
A12	210090P15_G	G	A.Conservative	-.156303	.991253	5515.6	14.717128	11.662703	429.897938		.36367
A13	201322P9_G	G	A.Conservative	1.3087	.998346	6445.3	15.458249	22.738983	729.223653		.339007
A13	201694P4_G	G	A.Conservative	1.126818	.993223	5337.5	36.707618	44.168758	533.471609		.339007
A13	208825P7_G	G	A.Conservative	1.966795	.9993	7129.7	9.250238	16.382484	667.753204		.339007
A13	209189P2_G	G	A.Conservative	1.309644	.998596	6277.1	40.907891	58.471556	707.955525		.339007
A13	210090P15_G	G	B.Moderate	1.126897	.80647	5515.6	5.28704	6.583138	557.037902		.339007
A14	201322P9_G	G	A.Conservative	1.994299	.998157	6445.3	19.697935	26.60229	690.731522		.310341
A14	201694P4_G	G	A.Conservative	1.58939	.997675	5337.5	40.409664	44.795106	571.745747		.310341
A14	208825P7_G	G	A.Conservative	1.91736	.99779	7129.7	11.15846	16.919812	793.247237		.310341
A14	209189P2_G	G	A.Conservative	1.991978	.99761	6277.1	39.295304	51.547201	671.135412		.310341
A14	210090P15_G	G	C.Aggressive	2.432948	.84449	5515.6	15.321478	5.147505	556.572361		.959599
A15	201322P9_G	G	A.Conservative	1.937776	.999345	6445.3	21.105318	19.962252	654.24675		.40491
A15	201694P4_G	G	A.Conservative	2.061753	.998947	5337.5	47.308086	36.359058	555.753043		.40491
A15	208825P7_G	G	A.Conservative	2.609006	.999307	7129.7	15.018292	21.024083	733.249962		.40491
A15	209189P2_G	G	A.Conservative	1.941061	.998378	6277.1	47.421181	43.493818	637.101806		.40491
A15	210090P15_G	NOCALL	D.Low Probability	2.119549	.618742	5515.6	14.569691	3.854521	560.370538		1.120887
A16	201322P9_G	G	A.Conservative	1.349858	.997515	6445.3	21.747953	17.3718	679.890096		.486133
A16	201694P4_G	G	A.Conservative	1.294628	.998945	5337.5	38.220515	38.778539	554.492123		.310488
A16	208825P7_G	G	A.Conservative	2.297132	.995974	7129.7	3.003452	10.170698	638.507597		.310488
A16	209189P2_G	G	A.Conservative	1.647232	.999121	6277.1	23.75683	29.278866	687.669361		.310488
A16	210090P15_G	G	B.Moderate	1.052461	.812345	5515.6	9.826766	6.577858	551.426175		.486133
A17	201322P9_G	G	A.Conservative	2.097822	.997694	6445.3	24.055324	20.360144	666.009952		.452949
A17	201694P4_G	G	A.Conservative	2.152959	.996764	5337.5	57.538037	39.789863	496.050074		.452949
A17	208825P7_G	G	A.Conservative	1.572439	.999305	7129.7	23.318344	32.306581	774.84218		.452949
A17	209189P2_G	G	A.Conservative	2.096605	.997386	6277.1	55.490173	45.576109	646.332312		.452949
A17	210090P15_G	G	B.Moderate	2.642168	.837396	5515.6	18.216171	6.782567	476.222772		.89351
A18	201322P9_G	G	A.Conservative	-2.384217	.998967	6445.3	17.124401	23.750994	679.258458		.302187
A18	201694P4_G	G	A.Conservative	-2.159256	.99902	5337.5	43.484896	49.996248	548.24432		.302187
A18	208825P7_G	G	A.Conservative	-1.657942	.999642	7129.7	11.215704	34.558556	694.383947		.302187
A18	209189P2_G	G	A.Conservative	-2.383314	.995623	6277.1	49.530134	66.801349	661.20612		.302187
A18	210090P15_G	NOCALL	D.Low Probability	-1.695712	.549415	5515.6	6.79752	3.403561	572.97014		.759207
A19	201322P9_G	G	A.Conservative	3.201908	.999011	6445.3	29.900349	29.454604	694.226382		.402637
A19	201694P4_G	G	A.Conservative	3.300809	.997972	5337.5	58.495482	45.096362	517.073898		.402637
A19	208825P7_G	G	A.Conservative	3.20787	.999477	7129.7	27.89671	34.188627	790.874448		.402637
A19	209189P2_G	G	A.Conservative	3.202728	.998627	6277.1	65.129054	61.922333	676.231121		.402637
A19	210090P15_G	NOCALL	I.Bad Spectrum	0	0	0	0	0	0		0
A20	201322P9_G	G	A.Conservative	2.277091	.999217	6445.3	17.176492	23.375755	739.08307		.311217
A20	201694P4_G	G	A.Conservative	1.8324	.998634	5337.5	41.403321	46.288772	600.845236		.311217
A20	208825P7_G	G	A.Conservative	3.032278	.998631	7129.7	6.779195	15.562149	725.38793		.311217
A20	209189P2_G	G	A.Conservative	2.278149	.998431	6277.1	36.726445	48.554724	719.638005		.311217
A20	210090P15_G	G	A.Conservative	1.833879	.834049	5515.6	7.319104	8.453645	628.367947		.311217
A21	201322P9_G	G	A.Conservative	2.630056	.998422	6445.3	38.712708	27.843875	642.891923		.451365
A21	201694P4_G	G	A.Conservative	2.096315	.994862	5337.5	69.79435	40.878628	528.129842		.451365
A21	208825P7_G	G	A.Conservative	3.091878	.999655	7129.7	25.06597	20.457601	706.29453		.451365
A21	209189P2_G	G	A.Conservative	2.631543	.996799	6277.1	75.699812	52.784615	625.525841		.451365
A21	210090P15_G	G	A.Conservative	2.833144	.813379	5515.6	27.222093	8.265821	511.910496		.965633
A22	201322P9_G	G	A.Conservative	1.376597	.8819	6445.3	4.919904	8.84372	617.963804		.264169
A22	201694P4_G	G	A.Conservative	1.120082	.997562	5337.5	14.436675	22.800378	478.880714		.264169
A22	208825P7_G	G	A.Conservative	1.41532	.998925	7129.7	3.865875	12.242773	696.423083		.264169
A22	209189P2_G	G	A.Conservative	1.377734	.998587	6277.1	13.943331	24.288973	604.46365		.264169
A22	210090P15_G	NOCALL	I.Bad Spectrum	0	0	0	0	0	0		0
A23	201322P9_G	G	A.Conservative	.933481	.998253	6445.3	31.527381	26.222213	564.087811		.354702
A23	201694P4_G	G	A.Conservative	.869548	.99748	5337.5	45.236799	30.562148	390.332082		.354702
A23	208825P7_G	G	A.Conservative	.967464	.99903	7129.7	22.476628	24.885848	657.02996		.354702
A23	209189P2_G	G	A.Conservative	.942336	.998594	6277.1	52.820487	42.566497	549.274415		.354702
A23	210090P15_G	G	C.Aggressive	1.038754	.967722	5515.6	20.236778	6.544459	422.065905		.990915
A24	201322P9_G	G	A.Conservative	-.758137	.997593	6445.3	10.907981	11.761666	585.317106		.349753
A24	201694P4_G	G	A.Conservative	-.39879	.899272	5337.5	25.553859	9.090407	459.30411		.878251
A24	208825P7_G	G	A.Conservative	-.081199	.817081	7129.7	9.887722	8.215745	490.54495		.782982
A24	209189P2_G	G	A.Conservative	-.519656	.966518	6277.1	9.295102	9.72343	603.079807		.349753
A24	210090P15_G	NOCALL	I.Bad Spectrum	0	0	0	0	0	0		0
B01	201322P9_G	G	A.Conservative	1.488153	.997379	6445.3	39.846733	31.953932	716.313678		.40269
B01	201694P4_G	G	A.Conservative	1.364074	.996292	5337.5	84.734669	53.767206	523.728915		.40269
B01	208825P7_G	G	A.Conservative	1.388557	.999055	7129.7	19.878003	20.057547	758.995613		.40269
B01	209189P2_G	G	A.Conservative	1.492831	.998776	6277.1	92.056457	71.294714	694.657918		.40269
B01	210090P15_G	G	B.Moderate	.908395	.982081	5515.6	14.749505	7.924352	552.348218		.534142
B02	201322P9_G	G	A.Conservative	2.732491	.998847	6445.3	50.731219	46.104585	714.434834		.363399
B02	201694P4_G	G	A.Conservative	2.192842	.996062	5337.5	24.122042	18.067471	573.538387		.363399
B02	208825P7_G	G	A.Conservative	3.109579	.999838	7129.7	34.349282	35.205031	807.092961		.363399
B02	209189P2_G	G	A.Conservative	2.694516	.998789	6277.1	19.605095	17.301886	717.696546		.363399
B02	210090P15_G	NOCALL	I.Bad Spectrum	0	0	0	0	0	0		0
B03	201322P9_G	G	A.Conservative	3.596692	.998655	6445.3	41.039826	35.848048	753.554987		.410813
B03	201694P4_G	G	A.Conservative	3.007731	.99727	5337.5	67.631019	48.610142	586.699893		.410813
B03	208825P7_G	G	A.Conservative	4.309363	.999311	7129.7	19.200187	21.810417	738.298389		.410813
B03	209189P2_G	G	A.Conservative	3.59678	.997692	6277.1	81.170317	68.852658	732.616269		.410813
B03	210090P15_G	NOCALL	I.Bad Spectrum	0	0	0	0	0	0		0
B04	201322P9_G	G	A.Conservative	2.779215	.997904	6445.3	29.344808	31.972503	728.509384		.350869
B04	201694P4_G	G	A.Conservative	2.341152	.997812	5337.5	84.347748	75.235131	569.372579		.350869
B04	208825P7_G	G	A.Conservative	3.318097	.99936	7129.7	12.713484	32.509459	713.632375		.350869
B04	209189P2_G	G	A.Conservative	2.781917	.995502	6277.1	84.127361	88.96965	709.262173		.350869
B04	210090P15_G	G	A.Conservative	2.334211	.996371	5515.6	12.014995	11.074369	588.470354		.350869
B05	201322P9_G	G	A.Conservative	2.592133	.997535	6445.3	33.036234	24.559631	756.555077		.432541
B05	201694P4_G	G	A.Conservative	2.11073	.996562	5337.5	92.290679	55.275455	551.469441		.432541
B05	208825P7_G	G	A.Conservative	2.920372	.999603	7129.7	18.291299	22.742792	796.80071		.432541
B05	209189P2_G	G	A.Conservative	2.593557	.998355	6277.1	104.379102	75.118656	739.658419		.432541
B05	210090P15_G	G	A.Conservative	2.115892	.991666	5515.6	19.178375	11.897404	579.843994		.432541
B06	201322P9_G	G	A.Conservative	2.136187	.998322	6445.3	41.720231	28.423642	693.516921		.43262
B06	201694P4_G	G	A.Conservative	1.755415	.996565	5337.5	72.20013	40.385334	512.316707		.43262
B06	208825P7_G	G	A.Conservative	2.512114	.999587	7129.7	20.85751	26.495859	735.787929		.43262
B06	209189P2_G	G	A.Conservative	2.136227	.997212	6277.1	114.192151	75.488495	673.399124		.43262
B06	210090P15_G	G	B.Moderate	1.747674	.801589	5515.6	11.314969	6.53187	530.555026		.43262
B07	201322P9_G	G	A.Conservative	2.087362	.998243	6445.3	24.835206	25.934124	682.008036		.362403
B07	201694P4_G	G	A.Conservative	1.726399	.997847	5337.5	40.469605	33.911399	550.670781		.362403
B07	208825P7_G	G	A.Conservative	2.063935	.999254	7129.7	13.564966	27.447635	722.56325		.362403
B07	209189P2_G	G	A.Conservative	2.087831	.996015	6277.1	45.481593	45.977784	664.346264		.362403
B07	210090P15_G	G	C.Aggressive	1.705776	.823313	5515.6	15.47301	5.017982	581.345757		.983716
B08	201322P9_G	G	A.Conservative	4.21972	.99771	6445.3	61.176204	50.68473	744.367612		.44617
B08	201694P4_G	G	A.Conservative	3.929209	.997772	5337.5	99.090767	68.331037	499.04111		.44617
B08	208825P7_G	G	A.Conservative	4.855866	.99925	7129.7	34.721317	32.209026	851.198729		.44617
B08	209189P2_G	G	A.Conservative	4.21765	.997128	6277.1	115.783866	93.30502	722.950234		.44617
B08	210090P15_G	NOCALL	D.Low Probability	3.278702	.136502	5515.6	3.224781	.955068	533.456085		.932205
B09	201322P9_G	G	A.Conservative	2.574376	.997894	6445.3	28.750053	29.088921	761.997645		.358702
B09	201694P4_G	G	A.Conservative	2.104404	.997814	5337.5	77.816972	63.944179	590.648334		.358702
B09	208825P7_G	G	A.Conservative	3.237556	.999652	7129.7	16.931029	24.158778	725.018204		.358702
B09	209189P2_G	G	A.Conservative	2.575498	.998099	6277.1	81.455169	79.897894	741.916185		.358702
B09	210090P15_G	G	C.Aggressive	1.975609	.855325	5515.6	13.683344	5.175692	587.469526		.847319
B10	201322P9_G	G	A.Conservative	2.544454	.998481	6445.3	23.487495	21.98637	747.758112		.381841
B10	201694P4_G	G	A.Conservative	2.122741	.99812	5337.5	63.645579	49.318555	571.421246		.381841
B10	208825P7_G	G	A.Conservative	2.838894	.999853	7129.7	16.192065	25.723092	709.675185		.381841
B10	209189P2_G	G	A.Conservative	2.548791	.997707	6277.1	74.204663	67.50774	727.301841		.381841
B10	210090P15_G	NOCALL	I.Bad Spectrum	0	0	0	0	0	0		0
B11	201322P9_G	G	A.Conservative	1.776254	.997934	6445.3	24.146946	25.148101	684.097464		.361005
B11	201694P4_G	G	A.Conservative	1.264383	.998817	5337.5	53.599818	46.700427	562.687568		.361005
B11	208825P7_G	G	A.Conservative	1.601871	.999207	7129.7	12.212591	21.907263	654.556148		.361005
B11	209189P2_G	G	A.Conservative	1.774291	.996108	6277.1	56.488094	57.255666	663.419451		.361005
B11	210090P15_G	NOCALL	D.Low Probability	1.189204	.642	5515.6	11.432209	3.94617	585.252171		.848968
B12	201322P9_G	G	A.Conservative	.054293	.997535	6445.3	29.775	30.025427	665.993854		.381237
B12	201694P4_G	G	A.Conservative	.196564	.998137	5337.5	73.253467	60.962955	543.317934		.381237
B12	208825P7_G	G	A.Conservative	.145185	.999193	7129.7	16.480556	20.682294	759.636094		.381237
B12	209189P2_G	G	A.Conservative	.055143	.997467	6277.1	75.639684	74.116576	649.170391		.381237
B12	210090P15_G	G	A.Conservative	.187876	.99536	5515.6	14.083913	12.094303	560.635821		.381237
B13	201322P9_G	G	A.Conservative	3.569583	.998557	6445.3	49.039516	35.159449	705.827912		.435241
B13	201694P4_G	G	A.Conservative	3.054895	.998846	5337.5	124.925237	73.809786	568.948159		.435241
B13	208825P7_G	G	A.Conservative	3.93849	.999129	7129.7	25.070209	28.227356	751.164329		.435241
B13	209189P2_G	G	A.Conservative	3.570084	.998492	6277.1	131.661583	91.652103	686.156382		.435241
B13	210090P15_G	G	B.Moderate	2.421704	.972452	5515.6	16.192028	7.868234	579.587397		.59338
B14	201322P9_G	G	A.Conservative	3.772275	.998144	6445.3	33.89448	36.706538	786.591372		.350091
B14	201694P4_G	G	A.Conservative	3.085231	.999434	5337.5	56.508881	50.802733	609.29876		.350091
B14	208825P7_G	G	A.Conservative	4.141121	.999427	7129.7	18.482382	22.716655	771.342794		.350091
B14	209189P2_G	G	A.Conservative	3.772982	.99835	6277.1	69.976746	73.690837	767.571359		.350091
B14	210090P15_G	NOCALL	I.Bad Spectrum	0	0	0	0	0	0		0
B15	201322P9_G	G	A.Conservative	3.509086	.997311	6445.3	43.951864	32.185902	781.592442		.427881
B15	201694P4_G	G	A.Conservative	3.084481	.997205	5337.5	121.08988	73.20396	590.246659		.427881
B15	208825P7_G	G	A.Conservative	3.826049	.998449	7129.7	20.502377	25.430433	695.069922		.427881
B15	209189P2_G	G	A.Conservative	3.511191	.998562	6277.1	123.674036	87.955482	767.561726		.427881
B15	210090P15_G	G	A.Conservative	3.078121	.844198	5515.6	13.684495	8.530844	614.571296		.427881
B16	201322P9_G	G	A.Conservative	2.301491	.99904	6445.3	28.534742	25.121745	707.413288		.363718
B16	201694P4_G	G	A.Conservative	1.725905	.995016	5337.5	62.718913	45.655732	558.686232		.363718
B16	208825P7_G	G	A.Conservative	2.61542	.999454	7129.7	16.941833	19.896888	718.419392		.363718
B16	209189P2_G	G	A.Conservative	2.30272	.99732	6277.1	77.140911	65.973883	688.727251		.363718
B16	210090P15_G	G	A.Conservative	1.485536	.912119	5515.6	14.403846	9.269428	579.951701		.533694
B17	201322P9_G	G	A.Conservative	1.601444	.998709	6445.3	19.849721	20.907946	696.051083		.363544
B17	201694P4_G	G	A.Conservative	.935919	.995907	5337.5	38.819913	33.723996	555.557845		.363544
B17	208825P7_G	G	A.Conservative	2.039152	.999813	7129.7	11.555435	19.887638	711.022595		.363544
B17	209189P2_G	G	A.Conservative	1.602797	.996808	6277.1	40.647583	41.598523	678.706699		.363544
B17	210090P15_G	NOCALL	D.Low Probability	1.117159	.526247	5515.6	11.467854	3.235482	582.856541		1.095538
B18	201322P9_G	G	A.Conservative	-2.063957	.998533	6445.3	17.713512	19.867634	656.300637		.34341
B18	201694P4_G	G	A.Conservative	-1.87664	.996805	5337.5	43.897787	40.881011	545.092124		.34341
B18	208825P7_G	G	A.Conservative	-2.603542	.995546	7129.7	7.925512	13.806577	704.520147		.34341
B18	209189P2_G	G	A.Conservative	-2.059683	.994916	6277.1	51.396286	56.059968	639.161785		.34341
B18	210090P15_G	NOCALL	D.Low Probability	-1.212527	.502229	5515.6	10.545643	3.112245	547.05265		.927415
B19	201322P9_G	G	A.Conservative	2.911576	.997487	6445.3	46.174444	40.083779	715.94263		.427696
B19	201694P4_G	G	A.Conservative	2.443216	.999063	5337.5	132.713079	96.54394	570.460088		.427696
B19	208825P7_G	G	A.Conservative	3.405315	.999673	7129.7	24.528162	23.759085	778.678067		.427696
B19	209189P2_G	G	A.Conservative	2.908643	.996265	6277.1	140.539143	118.758494	699.029141		.427696
B19	210090P15_G	G	C.Aggressive	2.054018	.988461	5515.6	26.450543	6.067479	595.266736		1.195387
B20	201322P9_G	G	A.Conservative	4.897887	.998129	6445.3	68.402172	40.829567	728.245915		.526135
B20	201694P4_G	G	A.Conservative	4.576408	.996509	5337.5	111.958104	53.583045	523.94849		.526135
B20	208825P7_G	G	A.Conservative	5.436151	.998743	7129.7	36.904278	29.556545	764.433123		.526135
B20	209189P2_G	G	A.Conservative	4.899059	.996961	6277.1	125.456223	72.427726	710.2295		.526135
B20	210090P15_G	G	A.Conservative	4.575283	.912726	5515.6	18.550354	9.203072	542.34157		.526135
B21	201322P9_G	G	A.Conservative	3.625005	.99877	6445.3	38.803988	35.734596	743.879983		.429844
B21	201694P4_G	G	A.Conservative	3.046261	.998739	5337.5	86.683322	66.402259	556.733868		.429844
B21	208825P7_G	G	A.Conservative	4.47183	.999024	7129.7	17.711299	22.14201	698.245112		.429844
B21	209189P2_G	G	A.Conservative	3.626787	.997941	6277.1	88.162455	78.980101	725.429043		.429844
B21	210090P15_G	NOCALL	I.Bad Spectrum	0	0	0	0	0	0		0
B22	201322P9_G	G	A.Conservative	2.407788	.996989	6445.3	43.900769	39.995401	724.023211		.395371
B22	201694P4_G	G	A.Conservative	2.003222	.999409	5337.5	83.168826	63.478979	568.073682		.395371
B22	208825P7_G	G	A.Conservative	2.854302	.999148	7129.7	25.788265	26.238031	729.91854		.395371
B22	209189P2_G	G	A.Conservative	2.408783	.99691	6277.1	98.750562	87.576776	704.903568		.395371
B22	210090P15_G	NOCALL	D.Low Probability	1.341871	.489091	5515.6	6.894718	3.070449	603.716286		.739935
B23	201322P9_G	G	A.Conservative	1.373784	.998022	6445.3	44.167227	40.539176	740.161862		.402653
B23	201694P4_G	G	A.Conservative	1.052446	.998208	5337.5	87.345632	65.240171	585.352821		.402653
B23	208825P7_G	G	A.Conservative	1.213524	.998847	7129.7	25.74639	37.381345	781.004327		.402653
B23	209189P2_G	G	A.Conservative	1.375127	.999046	6277.1	79.051959	70.36476	720.136442		.402653
B23	210090P15_G	G	B.Moderate	.403525	.829948	5515.6	12.656333	6.717249	593.095661		.59406
B24	201322P9_G	G	A.Conservative	-2.672551	.865177	6445.3	6.839615	8.686057	563.770607		.317974
B24	201694P4_G	NOCALL	D.Low Probability	-1.954705	.533519	5337.5	5.489131	3.278062	485.495643		.500191
B24	208825P7_G	NOCALL	I.Bad Spectrum	0	0	0	0	0	0		0
B24	209189P2_G	G	A.Conservative	-2.29681	.992648	6277.1	12.486039	15.414585	548.809175		.317974
B24	210090P15_G	NOCALL	I.Bad Spectrum	0	0	0	0	0	0		0
C01	201322P9_G	G	A.Conservative	2.711242	.996458	6445.3	26.410937	29.313084	778.221785		.3495
C01	201694P4_G	G	A.Conservative	2.361286	.998786	5337.5	51.455742	47.556129	609.795485		.3495
C01	208825P7_G	G	A.Conservative	3.281471	.999655	7129.7	16.026304	33.496469	736.341056		.3495
C01	209189P2_G	G	A.Conservative	2.712039	.997101	6277.1	66.2358	71.519524	756.609476		.3495
C01	210090P15_G	G	B.Moderate	2.099947	.808945	5515.6	12.9234	6.568627	583.523713		.535425
C02	201322P9_G	G	A.Conservative	1.635986	.996525	6445.3	13.236624	20.801666	687.356705		.286249
C02	201694P4_G	G	A.Conservative	.696735	.992181	5337.5	21.041686	16.197917	580.304225		.463183
C02	208825P7_G	G	A.Conservative	2.322553	.999527	7129.7	10.902946	19.420268	766.245174		.286249
C02	209189P2_G	G	A.Conservative	1.691607	.877393	6277.1	5.80753	8.837897	707.117068		.286249
C02	210090P15_G	NOCALL	I.Bad Spectrum	0	0	0	0	0	0		0
C03	201322P9_G	G	A.Conservative	3.413797	.998441	6445.3	33.234618	30.253832	732.936381		.402823
C03	201694P4_G	G	A.Conservative	2.742403	.99862	5337.5	70.406488	52.555752	572.025232		.402823
C03	208825P7_G	G	A.Conservative	3.9025	.998765	7129.7	18.050925	28.390857	700.294412		.402823
C03	209189P2_G	G	A.Conservative	3.414886	.998281	6277.1	81.451091	71.97471	714.295167		.402823
C03	210090P15_G	G	B.Moderate	2.769736	.910536	5515.6	18.526361	7.354916	606.915917		.751192
C04	201322P9_G	G	A.Conservative	2.662183	.999709	6445.3	24.901744	21.818996	743.511721		.384291
C04	201694P4_G	G	A.Conservative	2.21086	.998548	5337.5	80.715793	57.482297	568.924731		.384291
C04	208825P7_G	G	A.Conservative	2.91864	.998259	7129.7	12.266283	22.392163	706.176061		.384291
C04	209189P2_G	G	A.Conservative	2.664115	.997804	6277.1	79.885004	67.848587	724.047569		.384291
C04	210090P15_G	NOCALL	I.Bad Spectrum	0	0	0	0	0	0		0
C05	201322P9_G	G	A.Conservative	1.709287	.997809	6445.3	10.297821	10.288104	601.310384		.399953
C05	201694P4_G	G	A.Conservative	2.792053	.994338	5337.5	6.31346	11.307512	380.070452		.238739
C05	208825P7_G	G	A.Conservative	1.956693	.998089	7129.7	5.067627	12.03527	582.274509		.399953
C05	209189P2_G	G	A.Conservative	3.67337	.994611	6277.1	5.668023	12.875152	503.350754		.238739
C05	210090P15_G	G	A.Conservative	1.635979	.870183	5515.6	10.294587	8.766596	502.039637		.399953
C06	201322P9_G	G	A.Conservative	.502979	.999255	6445.3	23.045454	25.329826	657.502364		.376474
C06	201694P4_G	G	A.Conservative	.207985	.99809	5337.5	47.225187	41.884128	532.04252		.376474
C06	208825P7_G	G	A.Conservative	.972175	.999457	7129.7	9.76898	30.791751	700.5879		.376474
C06	209189P2_G	G	A.Conservative	.504517	.99711	6277.1	53.909736	57.423863	641.603209		.376474
C06	210090P15_G	NOCALL	I.Bad Spectrum	0	0	0	0	0	0		0
C07	201322P9_G	G	A.Conservative	2.569003	.997413	6445.3	17.155201	21.444889	738.346083		.359507
C07	201694P4_G	G	A.Conservative	2.653947	.999305	5337.5	54.140596	54.282558	547.91205		.359507
C07	208825P7_G	G	A.Conservative	2.325343	.99881	7129.7	7.982689	16.237655	688.190288		.359507
C07	209189P2_G	G	A.Conservative	2.570138	.999281	6277.1	44.010971	53.295697	719.949761		.359507
C07	210090P15_G	G	B.Moderate	2.65213	.943252	5515.6	7.324498	7.623356	574.787007		.359507
C08	201322P9_G	G	A.Conservative	4.034444	.996897	6445.3	30.385983	24.939167	720.520266		.413893
C08	201694P4_G	G	A.Conservative	3.636826	.998152	5337.5	87.508526	59.075986	577.238655		.413893
C08	208825P7_G	G	A.Conservative	4.108308	.998722	7129.7	15.956516	31.576083	708.14427		.413893
C08	209189P2_G	G	A.Conservative	4.034828	.994324	6277.1	81.418219	64.878716	699.076382		.413893
C08	210090P15_G	G	B.Moderate	3.093529	.970953	5515.6	16.659483	7.841256	590.552753		.630769
C09	201322P9_G	G	A.Conservative	2.614507	.997576	6445.3	28.313152	25.548235	758.751301		.375153
C09	201694P4_G	G	A.Conservative	1.967797	.99452	5337.5	87.870618	65.356968	593.211767		.375153
C09	208825P7_G	G	A.Conservative	3.515122	.99866	7129.7	12.550452	15.946132	686.568973		.375153
C09	209189P2_G	G	A.Conservative	2.615855	.997112	6277.1	93.055483	81.546812	740.465108		.375153
C09	210090P15_G	G	A.Conservative	1.953404	.992872	5515.6	22.723284	17.436606	621.693119		.375153
C10	201322P9_G	G	A.Conservative	2.587687	.998259	6445.3	27.191127	31.102252	769.504081		.367893
C10	201694P4_G	G	A.Conservative	2.100717	.998932	5337.5	73.809418	70.492016	617.195409		.367893
C10	208825P7_G	G	A.Conservative	3.049709	.999108	7129.7	12.707622	17.775443	730.403341		.367893
C10	209189P2_G	G	A.Conservative	2.587258	.998256	6277.1	70.595564	78.608449	749.505713		.367893
C10	210090P15_G	NOCALL	I.Bad Spectrum	0	0	0	0	0	0		0
C11	201322P9_G	G	A.Conservative	3.475974	.998036	6445.3	38.811011	33.30117	706.580667		.421724
C11	201694P4_G	G	A.Conservative	3.263471	.997198	5337.5	70.171385	49.292235	511.319843		.421724
C11	208825P7_G	G	A.Conservative	3.715645	.999361	7129.7	21.783807	21.198031	779.238605		.421724
C11	209189P2_G	G	A.Conservative	3.476699	.997499	6277.1	81.001173	67.449362	687.551669		.421724
C11	210090P15_G	NOCALL	D.Low Probability	3.26128	.263159	5515.6	2.333559	1.693562	526.684092		.421724
C12	201322P9_G	G	A.Conservative	-.126629	.998828	6445.3	19.106616	20.42169	641.131279		.357221
C12	201694P4_G	G	A.Conservative	-.048217	.994968	5337.5	30.254262	26.323535	536.423895		.357221
C12	208825P7_G	G	A.Conservative	.141837	.999228	7129.7	12.566782	24.450293	662.120096		.357221
C12	209189P2_G	G	A.Conservative	-.128158	.995331	6277.1	45.762908	47.441495	623.751919		.357221
C12	210090P15_G	G	B.Moderate	-.482208	.926362	5515.6	13.685668	7.467762	528.846615		.536325
C13	201322P9_G	G	A.Conservative	3.613561	.998081	6445.3	36.12091	30.15713	725.318559		.387415
C13	201694P4_G	G	A.Conservative	3.23312	.996161	5337.5	63.69941	44.174294	555.635515		.387415
C13	208825P7_G	G	A.Conservative	4.113862	.999487	7129.7	17.042949	30.286719	812.188222		.387415
C13	209189P2_G	G	A.Conservative	3.618859	.994061	6277.1	71.212285	57.793082	710.831069		.387415
C13	210090P15_G	G	A.Conservative	3.229722	.995077	5515.6	16.826336	12.020415	583.160863		.387415
C14	201322P9_G	G	A.Conservative	3.398429	.99874	6445.3	33.177439	31.481285	762.213156		.379823
C14	201694P4_G	G	A.Conservative	2.89809	.998851	5337.5	83.777367	65.986636	571.343671		.379823
C14	208825P7_G	G	A.Conservative	4.223073	.999516	7129.7	16.143314	18.6313	727.298925		.379823
C14	209189P2_G	G	A.Conservative	3.399313	.997583	6277.1	90.170013	83.185286	742.400006		.379823
C14	210090P15_G	G	A.Conservative	2.884534	.993059	5515.6	15.836863	12.854976	594.455707		.379823
C15	201322P9_G	G	A.Conservative	1.3528	.994285	6445.3	11.197193	14.968106	662.175885		.329818
C15	201694P4_G	G	A.Conservative	1.125537	.997896	5337.5	27.733437	31.591715	529.886715		.329818
C15	208825P7_G	G	A.Conservative	1.980612	.997642	7129.7	7.378829	15.870958	659.599179		.329818
C15	209189P2_G	G	A.Conservative	1.35361	.998805	6277.1	26.149046	34.124941	645.587334		.329818
C15	210090P15_G	NOCALL	I.Bad Spectrum	0	0	0	0	0	0		0
C16	201322P9_G	G	A.Conservative	2.023505	.997566	6445.3	13.094528	17.512002	685.320994		.314848
C16	201694P4_G	G	A.Conservative	1.734663	.998687	5337.5	50.349917	55.397296	561.202212		.314848
C16	208825P7_G	G	A.Conservative	2.118646	.999754	7129.7	6.756057	14.928729	738.172409		.314848
C16	209189P2_G	G	A.Conservative	2.025545	.996468	6277.1	40.353597	52.435028	665.58934		.314848
C16	210090P15_G	G	A.Conservative	1.726554	.995574	5515.6	17.772271	20.195301	578.051085		.314848
C17	201322P9_G	G	A.Conservative	.677761	.901082	6445.3	7.882723	9.069432	689.669363		.380223
C17	201694P4_G	G	A.Conservative	.241499	.999245	5337.5	23.339502	22.916133	570.822882		.380223
C17	208825P7_G	G	A.Conservative	.592065	.99905	7129.7	18.906678	22.163128	809.748611		.573747
C17	209189P2_G	G	A.Conservative	.683835	.996879	6277.1	23.040375	28.509459	670.192959		.380223
C17	210090P15_G	NOCALL	I.Bad Spectrum	0	0	0	0	0	0		0
C18	201322P9_G	G	A.Conservative	-2.174052	.997579	6445.3	22.769022	28.987188	726.397706		.298092
C18	201694P4_G	G	A.Conservative	-2.219505	.998791	5337.5	39.126689	41.376338	579.555518		.298092
C18	208825P7_G	G	A.Conservative	-2.042794	.999038	7129.7	15.95811	24.174539	769.283037		.298092
C18	209189P2_G	G	A.Conservative	-2.172999	.998132	6277.1	52.823451	65.400465	707.45459		.298092
C18	210090P15_G	G	A.Conservative	-2.973874	.942618	5515.6	11.530919	9.489779	604.297578		.426051
C19	201322P9_G	G	A.Conservative	2.858082	.997861	6445.3	29.217519	34.712812	736.518026		.34188
C19	201694P4_G	G	A.Conservative	2.324962	.999003	5337.5	49.748795	48.246807	581.524252		.34188
C19	208825P7_G	G	A.Conservative	3.322578	.998133	7129.7	19.840573	26.562691	748.146132		.34188
C19	209189P2_G	G	A.Conservative	2.860714	.996684	6277.1	67.385965	77.684972	717.618791		.34188
C19	210090P15_G	NOCALL	D.Low Probability	2.29589	.655336	5515.6	12.959574	4.035217	591.803797		1.024601
C20	201322P9_G	G	A.Conservative	2.673097	.996373	6445.3	19.177361	15.11363	689.577674		.403241
C20	201694P4_G	G	A.Conservative	2.306648	.999085	5337.5	60.79368	39.700483	554.567633		.403241
C20	208825P7_G	G	A.Conservative	3.801235	.999075	7129.7	10.876155	21.382679	671.614217		.403241
C20	209189P2_G	G	A.Conservative	2.674615	.99815	6277.1	59.427852	45.5093	671.596772		.403241
C20	210090P15_G	G	A.Conservative	1.938271	.995544	5515.6	19.860853	10.561185	594.810367		.597009
C21	201322P9_G	G	A.Conservative	3.96895	.99751	6445.3	37.536889	35.181297	771.539214		.397477
C21	201694P4_G	G	A.Conservative	3.45024	.998558	5337.5	73.568371	57.332252	584.70551		.397477
C21	208825P7_G	G	A.Conservative	4.43329	.99927	7129.7	23.158343	28.074718	830.203812		.397477
C21	209189P2_G	G	A.Conservative	3.966298	.996714	6277.1	84.529414	77.052177	749.557154		.397477
C21	210090P15_G	G	B.Moderate	2.795039	.844863	5515.6	15.17893	6.829139	591.189387		.703811
C22	201322P9_G	G	A.Conservative	2.79195	.996988	6445.3	44.494016	41.038243	736.832306		.37506
C22	201694P4_G	G	A.Conservative	2.519791	.997863	5337.5	66.450681	51.552829	571.093706		.37506
C22	208825P7_G	G	A.Conservative	3.585788	.999607	7129.7	24.242904	24.948166	755.896055		.37506
C22	209189P2_G	G	A.Conservative	2.793227	.997363	6277.1	95.237336	85.544967	718.205903		.37506
C22	210090P15_G	NOCALL	I.Bad Spectrum	0	0	0	0	0	0		0
C23	201322P9_G	G	A.Conservative	.753721	.999498	6445.3	41.950077	40.899849	700.205145		.396662
C23	201694P4_G	G	A.Conservative	.462699	.997571	5337.5	65.407498	53.591104	559.558364		.396662
C23	208825P7_G	G	A.Conservative	.607	.998996	7129.7	30.257168	42.975855	818.950164		.396662
C23	209189P2_G	G	A.Conservative	.760929	.999051	6277.1	66.629283	63.266233	680.422489		.396662
C23	210090P15_G	NOCALL	D.Low Probability	.253661	.613279	5515.6	11.229986	3.753142	593.991218		.861994
C24	201322P9_G	G	A.Conservative	-.939205	.993692	6445.3	18.209632	10.546102	600.793118		.544625
C24	201694P4_G	NOCALL	D.Low Probability	-1.104907	.786657	5337.5	13.429309	4.774644	492.049273		.732666
C24	208825P7_G	NOCALL	I.Bad Spectrum	0	0	0	0	0	0		0
C24	209189P2_G	G	A.Conservative	-.698208	.997327	6277.1	20.463968	11.498713	593.430733		.544625
C24	210090P15_G	NOCALL	D.Low Probability	-1.231717	.386423	5515.6	6.518192	2.404807	508.276803		.732666
D01	201322P9_G	G	A.Conservative	1.475803	.997116	6445.3	28.179129	26.655788	723.162103		.379627
D01	201694P4_G	G	A.Conservative	1.135256	.999122	5337.5	61.269919	48.296691	591.08623		.379627
D01	208825P7_G	G	A.Conservative	1.894757	.998527	7129.7	19.204105	20.793545	697.88275		.379627
D01	209189P2_G	G	A.Conservative	1.478719	.997426	6277.1	58.244128	53.593567	704.250401		.379627
D01	210090P15_G	NOCALL	D.Low Probability	1.154431	.488741	5515.6	8.622768	3.026302	598.380589		.927735
D02	201322P9_G	G	A.Conservative	2.073104	.998852	6445.3	31.935509	40.063196	741.085238		.332037
D02	201694P4_G	G	A.Conservative	1.536721	.994741	5337.5	16.161827	11.875722	628.0898		.480622
D02	208825P7_G	G	A.Conservative	2.862206	.999604	7129.7	23.458554	32.83599	804.929312		.332037
D02	209189P2_G	G	A.Conservative	2.232129	.998332	6277.1	13.258255	16.185973	743.930897		.332037
D02	210090P15_G	NOCALL	I.Bad Spectrum	0	0	0	0	0	0		0
D03	201322P9_G	G	A.Conservative	2.415297	.997641	6445.3	32.586225	30.777159	717.046944		.392909
D03	201694P4_G	G	A.Conservative	2.06863	.995327	5337.5	81.730468	63.847196	539.790547		.392909
D03	208825P7_G	G	A.Conservative	2.606172	.999557	7129.7	17.71906	26.898184	758.003472		.392909
D03	209189P2_G	G	A.Conservative	2.414982	.99809	6277.1	95.499531	87.660012	697.715104		.392909
D03	210090P15_G	G	A.Conservative	2.035718	.997917	5515.6	17.182813	13.843482	560.111294		.392909
D04	201322P9_G	G	A.Conservative	2.890915	.999065	6445.3	37.538988	37.632663	700.401869		.361056
D04	201694P4_G	G	A.Conservative	2.755373	.998236	5337.5	67.569031	56.269498	555.221442		.361056
D04	208825P7_G	G	A.Conservative	3.083689	.998524	7129.7	17.90586	20.68384	692.00177		.361056
D04	209189P2_G	G	A.Conservative	2.892766	.997573	6277.1	90.379161	88.084555	682.527716		.361056
D04	210090P15_G	G	A.Conservative	2.763702	.993535	5515.6	15.754164	13.518884	577.670063		.361056
D05	201322P9_G	G	A.Conservative	1.668338	.994714	6445.3	14.142074	14.874915	690.254891		.352452
D05	201694P4_G	G	A.Conservative	1.243775	.996791	5337.5	46.0308	38.755203	528.766428		.352452
D05	208825P7_G	G	A.Conservative	2.363709	.99757	7129.7	8.589121	16.231903	640.636902		.352452
D05	209189P2_G	G	A.Conservative	1.67003	.997455	6277.1	43.537627	44.314088	669.462137		.352452
D05	210090P15_G	NOCALL	I.Bad Spectrum	0	0	0	0	0	0		0
D06	201322P9_G	G	A.Conservative	.191915	.997316	6445.3	22.495941	24.762443	771.325404		.355229
D06	201694P4_G	G	A.Conservative	.099091	.994369	5337.5	75.149428	68.564592	582.913936		.355229
D06	208825P7_G	G	A.Conservative	.248021	.998896	7129.7	9.509263	19.304141	709.591779		.355229
D06	209189P2_G	G	A.Conservative	.190145	.997185	6277.1	84.24597	90.16527	749.423406		.355229
D06	210090P15_G	G	B.Moderate	.084573	.822013	5515.6	7.08397	6.664276	611.247552		.355229
D07	201322P9_G	G	A.Conservative	2.298995	.99829	6445.3	37.979408	30.819663	717.051312		.390254
D07	201694P4_G	G	A.Conservative	2.049651	.998538	5337.5	105.154673	68.43977	556.865962		.390254
D07	208825P7_G	G	A.Conservative	3.004988	.999688	7129.7	19.078841	26.479379	731.325264		.390254
D07	209189P2_G	G	A.Conservative	2.298747	.997597	6277.1	106.266106	83.425633	697.086839		.390254
D07	210090P15_G	G	B.Moderate	1.942341	.887141	5515.6	16.306139	7.156841	566.428735		.626654
D08	201322P9_G	G	A.Conservative	3.30214	.998151	6445.3	40.267957	33.067384	729.430656		.384181
D08	201694P4_G	G	A.Conservative	2.980083	.998528	5337.5	83.267741	55.988064	569.48252		.384181
D08	208825P7_G	G	A.Conservative	3.47351	.99952	7129.7	21.062496	32.393024	736.298991		.384181
D08	209189P2_G	G	A.Conservative	3.302439	.99829	6277.1	105.967473	84.418085	709.859589		.384181
D08	210090P15_G	G	B.Moderate	2.96818	.838203	5515.6	9.797214	6.802999	587.508591		.384181
D09	201322P9_G	G	A.Conservative	3.319625	.997242	6445.3	36.362467	31.518786	712.3714		.437875
D09	201694P4_G	G	A.Conservative	2.830661	.999317	5337.5	105.182274	76.25026	593.212427		.437875
D09	208825P7_G	G	A.Conservative	3.769417	.999739	7129.7	19.495404	27.633913	723.81542		.437875
D09	209189P2_G	G	A.Conservative	3.3217	.99685	6277.1	102.15865	86.191906	695.377555		.437875
D09	210090P15_G	G	C.Aggressive	2.308936	.929028	5515.6	21.19484	5.693151	581.704401		1.162347
D10	201322P9_G	G	A.Conservative	2.735689	.996909	6445.3	31.751358	31.185549	699.531903		.376092
D10	201694P4_G	G	A.Conservative	2.493184	.994892	5337.5	70.071385	57.056432	568.132032		.376092
D10	208825P7_G	G	A.Conservative	3.257836	.999608	7129.7	18.425307	33.490521	713.063135		.376092
D10	209189P2_G	G	A.Conservative	2.738767	.995773	6277.1	70.040774	66.876842	682.37395		.376092
D10	210090P15_G	G	A.Conservative	2.483735	.992165	5515.6	18.069337	15.167376	586.460156		.376092
D11	201322P9_G	G	A.Conservative	1.90397	.998672	6445.3	33.388156	37.396371	735.742346		.350872
D11	201694P4_G	G	A.Conservative	1.721248	.998146	5337.5	64.303332	58.672693	563.61354		.350872
D11	208825P7_G	G	A.Conservative	1.994316	.998937	7129.7	21.269433	29.282058	752.35734		.350872
D11	209189P2_G	G	A.Conservative	1.907942	.997604	6277.1	89.039958	96.748631	718.698965		.350872
D11	210090P15_G	G	C.Aggressive	1.392901	.9416	5515.6	17.063258	5.773115	594.122481		.985159
D12	201322P9_G	G	A.Conservative	-.448901	.995241	6445.3	12.437652	16.206938	735.445263		.288347
D12	201694P4_G	G	A.Conservative	-.292659	.999268	5337.5	38.750605	40.761816	584.173697		.288347
D12	208825P7_G	G	A.Conservative	-.129744	.999506	7129.7	5.584695	17.047722	721.76026		.288347
D12	209189P2_G	G	A.Conservative	-.456798	.999233	6277.1	37.202879	46.965178	722.883161		.288347
D12	210090P15_G	NOCALL	D.Low Probability	-1.15843	.669087	5515.6	10.375205	4.123031	574.873449		.813798
D13	201322P9_G	G	A.Conservative	2.904889	.998308	6445.3	35.078788	28.787575	724.270525		.40216
D13	201694P4_G	G	A.Conservative	2.832637	.998856	5337.5	84.146829	57.531017	574.142256		.40216
D13	208825P7_G	G	A.Conservative	3.438314	.999458	7129.7	17.89044	25.438592	763.143758		.40216
D13	209189P2_G	G	A.Conservative	2.907891	.9976	6277.1	75.348322	60.123904	706.341283		.40216
D13	210090P15_G	G	B.Moderate	2.836396	.908444	5515.6	10.403053	7.323365	598.461699		.40216
D14	201322P9_G	G	A.Conservative	3.054416	.997472	6445.3	28.320019	30.096993	748.221832		.383518
D14	201694P4_G	G	A.Conservative	2.677376	.998653	5337.5	78.564093	69.859017	563.105908		.383518
D14	208825P7_G	G	A.Conservative	3.11988	.999648	7129.7	15.71243	18.601882	723.009098		.383518
D14	209189P2_G	G	A.Conservative	3.058731	.997356	6277.1	78.369129	81.090881	730.825152		.383518
D14	210090P15_G	NOCALL	I.Bad Spectrum	0	0	0	0	0	0		0
D15	201322P9_G	G	A.Conservative	2.16138	.995692	6445.3	7.751029	10.266329	644.057934		.377786
D15	201694P4_G	G	A.Conservative	3.702651	.995265	5337.5	5.210432	15.991672	574.697776		.219634
D15	208825P7_G	G	A.Conservative	1.457397	.945951	7129.7	4.901628	9.469768	680.719548		.377786
D15	209189P2_G	G	A.Conservative	3.813145	.998497	6277.1	4.131521	16.909132	689.072747		.219634
D15	210090P15_G	G	A.Conservative	2.14265	.956388	5515.6	15.72377	9.660266	525.078661		.64268
D16	201322P9_G	G	A.Conservative	2.104455	.997292	6445.3	19.550898	20.127567	757.161418		.353442
D16	201694P4_G	G	A.Conservative	1.563077	.999315	5337.5	52.97076	44.103354	577.305869		.353442
D16	208825P7_G	G	A.Conservative	2.20113	.999184	7129.7	8.87964	13.671497	694.777188		.353442
D16	209189P2_G	G	A.Conservative	2.10671	.997345	6277.1	52.677464	52.547401	737.396661		.353442
D16	210090P15_G	G	C.Aggressive	1.550835	.904326	5515.6	16.500854	5.49216	610.80545		.953944
D17	201322P9_G	G	A.Conservative	1.578008	.998646	6445.3	32.267175	27.581387	782.043317		.379498
D17	201694P4_G	G	A.Conservative	1.350038	.99921	5337.5	68.133494	48.254198	574.763553		.379498
D17	208825P7_G	G	A.Conservative	2.086117	.999474	7129.7	16.510153	32.789701	747.223831		.379498
D17	209189P2_G	G	A.Conservative	1.578986	.99702	6277.1	97.60831	81.075368	760.634594		.379498
D17	210090P15_G	NOCALL	D.Low Probability	1.406608	.277442	5515.6	5.172206	1.780119	602.822097		.899615
D18	201322P9_G	G	A.Conservative	-1.769712	.999355	6445.3	10.920286	11.073781	683.589141		.372039
D18	201694P4_G	G	A.Conservative	-2.134187	.994754	5337.5	52.376314	42.254708	525.457484		.372039
D18	208825P7_G	G	A.Conservative	-.713294	.9989	7129.7	5.11372	13.005109	570.201263		.372039
D18	209189P2_G	G	A.Conservative	-1.769245	.999004	6277.1	49.225062	48.27029	668.973263		.372039
D18	210090P15_G	G	A.Conservative	-1.761903	.949836	5515.6	21.140324	9.604448	526.809019		.611486
D19	201322P9_G	G	A.Conservative	2.648589	.998364	6445.3	41.218216	48.320256	729.014746		.388805
D19	201694P4_G	G	A.Conservative	2.557331	.999139	5337.5	90.114454	87.386678	588.572765		.388805
D19	208825P7_G	G	A.Conservative	2.749427	.998456	7129.7	24.28803	31.781069	756.557106		.388805
D19	209189P2_G	G	A.Conservative	2.64993	.997784	6277.1	91.344064	104.15074	709.928487		.388805
D19	210090P15_G	G	B.Moderate	2.021429	.894998	5515.6	19.590223	7.268482	602.972803		.887793
D20	201322P9_G	G	A.Conservative	2.464809	.998495	6445.3	33.266606	39.408531	766.487171		.331487
D20	201694P4_G	G	A.Conservative	2.115328	.998284	5337.5	76.955822	76.729764	582.247014		.331487
D20	208825P7_G	G	A.Conservative	3.040222	.999713	7129.7	18.098325	30.477582	774.212563		.331487
D20	209189P2_G	G	A.Conservative	2.46556	.998086	6277.1	89.835761	103.685423	748.429624		.331487
D20	210090P15_G	G	A.Conservative	2.107462	.997289	5515.6	10.943411	11.219547	601.962828		.331487
D21	201322P9_G	G	A.Conservative	2.781523	.998535	6445.3	40.246842	40.938107	728.161519		.388158
D21	201694P4_G	G	A.Conservative	2.329668	.99733	5337.5	92.929657	79.151879	581.260993		.388158
D21	208825P7_G	G	A.Conservative	3.31013	.999647	7129.7	24.454623	27.732068	772.845148		.388158
D21	209189P2_G	G	A.Conservative	2.782904	.998169	6277.1	103.612041	102.613452	708.486914		.388158
D21	210090P15_G	G	A.Conservative	1.870132	.963071	5515.6	14.714617	9.700495	591.939301		.523249
D22	201322P9_G	G	A.Conservative	.477346	.997002	6445.3	9.707728	16.647859	666.885099		.282988
D22	201694P4_G	G	A.Conservative	.533628	.999175	5337.5	11.468381	18.583937	508.396778		.282988
D22	208825P7_G	G	A.Conservative	.750371	.999267	7129.7	7.172103	28.822264	702.848328		.282988
D22	209189P2_G	G	A.Conservative	.480045	.99792	6277.1	12.933549	24.009462	649.190575		.282988
D22	210090P15_G	NOCALL	I.Bad Spectrum	0	0	0	0	0	0		0
D23	201322P9_G	G	A.Conservative	1.198269	.999402	6445.3	55.287484	42.397006	682.032258		.409358
D23	201694P4_G	G	A.Conservative	1.021731	.998451	5337.5	65.72654	41.352561	558.683955		.409358
D23	208825P7_G	G	A.Conservative	1.522747	.998488	7129.7	32.0918	33.078785	740.268782		.409358
D23	209189P2_G	G	A.Conservative	1.202225	.998343	6277.1	72.113721	53.661433	662.91282		.409358
D23	210090P15_G	NOCALL	D.Low Probability	.885688	.595237	5515.6	11.042954	3.664254	589.633219		.907233
D24	201322P9_G	G	A.Conservative	-.745223	.995781	6445.3	12.174155	12.023522	672.545809		.422353
D24	201694P4_G	NOCALL	D.Low Probability	-.565191	.593788	5337.5	6.399823	3.616508	481.438121		.654275
D24	208825P7_G	NOCALL	I.Bad Spectrum	0	0	0	0	0	0		0
D24	209189P2_G	G	A.Conservative	-1.021917	.818024	6277.1	13.71265	8.220036	624.381883		.762409
D24	210090P15_G	NOCALL	I.Bad Spectrum	0	0	0	0	0	0		0
E01	201322P9_G	G	A.Conservative	2.669356	.998623	6445.3	25.666988	24.725126	731.75473		.3762
E01	201694P4_G	G	A.Conservative	2.284338	.998359	5337.5	57.85138	44.003155	541.389921		.3762
E01	208825P7_G	G	A.Conservative	3.023532	.999511	7129.7	14.313895	24.352542	865.033527		.3762
E01	209189P2_G	G	A.Conservative	2.669849	.999367	6277.1	62.859105	58.486803	711.829182		.3762
E01	210090P15_G	NOCALL	I.Bad Spectrum	0	0	0	0	0	0		0
E02	201322P9_G	G	A.Conservative	.537291	.998069	6445.3	29.418754	44.487708	809.458803		.276904
E02	201694P4_G	G	A.Conservative	1.316052	.996599	5337.5	21.253506	14.580221	596.039696		.42526
E02	208825P7_G	G	A.Conservative	1.265343	.998821	7129.7	21.975412	36.725806	826.242349		.276904
E02	209189P2_G	G	A.Conservative	.653248	.898969	6277.1	6.149533	9.07458	790.522208		.276904
E02	210090P15_G	NOCALL	I.Bad Spectrum	0	0	0	0	0	0		0
E03	201322P9_G	G	A.Conservative	2.289336	.998607	6445.3	18.969915	18.489318	704.376318		.345366
E03	201694P4_G	G	A.Conservative	1.984382	.995468	5337.5	79.554109	62.77297	542.368719		.345366
E03	208825P7_G	G	A.Conservative	2.305608	.999336	7129.7	10.836619	14.525532	733.641253		.345366
E03	209189P2_G	G	A.Conservative	2.291026	.998439	6277.1	69.473667	65.602097	683.494544		.345366
E03	210090P15_G	G	B.Moderate	1.98391	.874755	5515.6	13.337365	7.117358	549.528935		.646449
E04	201322P9_G	G	A.Conservative	2.376362	.997379	6445.3	16.904208	19.058243	702.605784		.38178
E04	201694P4_G	G	A.Conservative	1.509435	.996939	5337.5	26.170384	24.043674	592.275474		.38178
E04	208825P7_G	G	A.Conservative	2.509873	.998699	7129.7	8.328466	12.088101	663.550502		.38178
E04	209189P2_G	G	A.Conservative	2.376653	.997219	6277.1	36.144263	39.549167	683.492785		.38178
E04	210090P15_G	NOCALL	I.Bad Spectrum	0	0	0	0	0	0		0
E05	201322P9_G	G	A.Conservative	1.009861	.997333	6445.3	13.439459	13.984618	718.218676		.334081
E05	201694P4_G	G	A.Conservative	.54929	.997536	5337.5	31.388775	26.750639	558.874753		.334081
E05	208825P7_G	G	A.Conservative	1.164913	.998679	7129.7	8.595334	22.28193	671.30242		.334081
E05	209189P2_G	G	A.Conservative	1.012438	.997369	6277.1	41.179544	41.582802	698.424474		.334081
E05	210090P15_G	G	C.Aggressive	.650065	.856096	5515.6	14.343974	5.204058	579.988408		.859315
E06	201322P9_G	G	A.Conservative	1.212889	.998975	6445.3	25.040404	23.837342	672.292718		.383591
E06	201694P4_G	G	A.Conservative	.903187	.997866	5337.5	46.848674	35.463909	501.876306		.383591
E06	208825P7_G	G	A.Conservative	.809866	.997786	7129.7	12.520552	20.095784	637.239348		.383591
E06	209189P2_G	G	A.Conservative	1.215416	.995801	6277.1	52.876126	48.66468	654.483835		.383591
E06	210090P15_G	NOCALL	I.Bad Spectrum	0	0	0	0	0	0		0
E07	201322P9_G	G	A.Conservative	1.613901	.998649	6445.3	27.580993	26.155686	704.728003		.343065
E07	201694P4_G	G	A.Conservative	1.107876	.997139	5337.5	73.344667	56.882259	583.195935		.343065
E07	208825P7_G	G	A.Conservative	1.831901	.999548	7129.7	13.649046	35.690053	731.225858		.343065
E07	209189P2_G	G	A.Conservative	1.615145	.992745	6277.1	72.563285	66.75144	685.168936		.343065
E07	210090P15_G	NOCALL	D.Low Probability	1.119546	.420493	5515.6	7.88707	2.655922	527.920233		.892164
E08	201322P9_G	G	A.Conservative	1.134867	.998115	6445.3	11.20012	14.329775	714.742995		.260092
E08	201694P4_G	G	A.Conservative	.705639	.996684	5337.5	27.319576	28.596894	571.789513		.260092
E08	208825P7_G	G	A.Conservative	1.199974	.998834	7129.7	5.987454	16.860824	624.2011		.260092
E08	209189P2_G	G	A.Conservative	1.137822	.994152	6277.1	37.777051	46.891317	695.781811		.260092
E08	210090P15_G	NOCALL	I.Bad Spectrum	0	0	0	0	0	0		0
E09	201322P9_G	G	A.Conservative	3.200065	.99735	6445.3	35.641403	27.27928	661.714136		.458993
E09	201694P4_G	G	A.Conservative	2.738282	.996438	5337.5	71.57597	43.729193	470.747709		.458993
E09	208825P7_G	G	A.Conservative	4.281755	.999276	7129.7	19.818228	28.213396	776.773455		.458993
E09	209189P2_G	G	A.Conservative	3.207027	.997881	6277.1	91.276589	67.566255	653.672737		.458993
E09	210090P15_G	NOCALL	D.Low Probability	1.663366	.582247	5515.6	12.86415	3.639265	530.174761		1.071478
E10	201322P9_G	G	A.Conservative	1.671602	.99667	6445.3	9.230074	11.712725	756.081767		.330616
E10	201694P4_G	G	A.Conservative	1.578939	.993965	5337.5	36.40681	37.379824	615.92108		.330616
E10	208825P7_G	G	A.Conservative	2.117697	.99736	7129.7	4.847188	11.390841	593.644991		.330616
E10	209189P2_G	G	A.Conservative	1.675708	.995294	6277.1	31.9223	39.36564	735.097524		.330616
E10	210090P15_G	G	B.Moderate	1.403433	.942736	5515.6	11.030924	7.645611	580.914077		.515711
E11	201322P9_G	G	A.Conservative	1.338654	.997749	6445.3	21.122993	17.736722	734.866361		.467909
E11	201694P4_G	G	A.Conservative	.462202	.996921	5337.5	7.918741	11.605671	546.905516		.277665
E11	208825P7_G	G	A.Conservative	.900809	.998885	7129.7	13.534004	26.595846	750.736888		.467909
E11	209189P2_G	G	A.Conservative	.975497	.994836	6277.1	6.552986	14.591446	598.77425		.277665
E11	210090P15_G	NOCALL	I.Bad Spectrum	0	0	0	0	0	0		0
E12	201322P9_G	G	A.Conservative	.35985	.998321	6445.3	16.820843	15.77083	698.124284		.397717
E12	201694P4_G	G	A.Conservative	.224769	.996009	5337.5	41.319475	30.740919	534.754652		.397717
E12	208825P7_G	G	A.Conservative	.115803	.99857	7129.7	8.261108	16.537114	784.83801		.397717
E12	209189P2_G	G	A.Conservative	.362787	.997967	6277.1	44.351743	40.194949	679.554919		.397717
E12	210090P15_G	NOCALL	I.Bad Spectrum	0	0	0	0	0	0		0
E13	201322P9_G	G	A.Conservative	.747171	.99538	6445.3	19.371919	21.146071	658.982749		.348824
E13	201694P4_G	G	A.Conservative	.481965	.997499	5337.5	43.040299	37.06992	513.033969		.348824
E13	208825P7_G	G	A.Conservative	1.393688	.999065	7129.7	12.974872	24.41785	727.722685		.348824
E13	209189P2_G	G	A.Conservative	.752524	.998562	6277.1	51.873635	54.688421	644.931401		.348824
E13	210090P15_G	NOCALL	I.Bad Spectrum	0	0	0	0	0	0		0
E14	201322P9_G	G	A.Conservative	.333913	.996724	6445.3	15.700901	19.050626	697.895847		.316551
E14	201694P4_G	G	A.Conservative	-.121205	.99574	5337.5	50.866518	48.827392	556.17547		.316551
E14	208825P7_G	G	A.Conservative	.613522	.998615	7129.7	7.274816	14.759973	568.089099		.316551
E14	209189P2_G	G	A.Conservative	.337093	.99862	6277.1	54.89913	64.370575	679.546365		.316551
E14	210090P15_G	NOCALL	I.Bad Spectrum	0	0	0	0	0	0		0
E15	201322P9_G	G	A.Conservative	1.720856	.998917	6445.3	24.830151	22.357621	732.838678		.373048
E15	201694P4_G	G	A.Conservative	1.297393	.998001	5337.5	72.918065	53.007256	526.622954		.373048
E15	208825P7_G	G	A.Conservative	2.480184	.999611	7129.7	13.800992	23.840941	737.032376		.373048
E15	209189P2_G	G	A.Conservative	1.722955	.998857	6277.1	78.8314	68.742562	712.751316		.373048
E15	210090P15_G	NOCALL	I.Bad Spectrum	0	0	0	0	0	0		0
E16	201322P9_G	G	A.Conservative	1.168595	.998647	6445.3	25.416825	25.153423	673.387122		.35375
E16	201694P4_G	G	A.Conservative	.678294	.992393	5337.5	64.936544	52.742754	534.662287		.35375
E16	208825P7_G	G	A.Conservative	1.40495	.99907	7129.7	12.327064	25.4477	706.23774		.35375
E16	209189P2_G	G	A.Conservative	1.169838	.997118	6277.1	74.192442	71.273547	655.091478		.35375
E16	210090P15_G	G	B.Moderate	.746431	.99117	5515.6	13.069481	8.060371	584.805748		.486246
E17	201322P9_G	G	A.Conservative	.810628	.996606	6445.3	14.419336	16.60868	734.222946		.308201
E17	201694P4_G	G	A.Conservative	.628895	.995636	5337.5	44.762841	41.400349	561.997403		.308201
E17	208825P7_G	G	A.Conservative	.817526	.998404	7129.7	8.587593	18.769556	687.327674		.308201
E17	209189P2_G	G	A.Conservative	.811196	.99844	6277.1	43.528821	48.52185	714.636518		.308201
E17	210090P15_G	G	B.Moderate	.622845	.803612	5515.6	6.769596	6.492101	585.307774		.308201
E18	201322P9_G	G	A.Conservative	-.157174	.998575	6445.3	31.953323	27.036397	701.72091		.413329
E18	201694P4_G	G	A.Conservative	-.12264	.998098	5337.5	52.34883	36.625083	534.140271		.413329
E18	208825P7_G	G	A.Conservative	-.29114	.99949	7129.7	18.539017	29.780104	738.300526		.413329
E18	209189P2_G	G	A.Conservative	-.155173	.997787	6277.1	69.307559	56.970737	683.504029		.413329
E18	210090P15_G	NOCALL	I.Bad Spectrum	0	0	0	0	0	0		0
E19	201322P9_G	G	A.Conservative	1.978155	.994925	6445.3	27.978592	33.009718	695.34401		.354577
E19	201694P4_G	G	A.Conservative	1.672259	.996451	5337.5	43.082138	40.200494	563.728844		.354577
E19	208825P7_G	G	A.Conservative	2.428941	.999449	7129.7	15.023728	20.234798	688.063301		.354577
E19	209189P2_G	G	A.Conservative	1.980415	.997166	6277.1	56.958779	64.962848	677.277831		.354577
E19	210090P15_G	G	C.Aggressive	1.499866	.983893	5515.6	20.913317	6.258251	579.98319		.961628
E20	201322P9_G	G	A.Conservative	1.246981	.999223	6445.3	18.516171	18.854086	698.891953		.332281
E20	201694P4_G	G	A.Conservative	.784286	.998759	5337.5	45.908414	38.117867	581.074815		.332281
E20	208825P7_G	G	A.Conservative	1.938348	.999216	7129.7	12.463022	25.489498	703.678463		.332281
E20	209189P2_G	G	A.Conservative	1.245464	.996511	6277.1	56.611672	55.901733	679.085728		.332281
E20	210090P15_G	NOCALL	I.Bad Spectrum	0	0	0	0	0	0		0
E21	201322P9_G	G	A.Conservative	1.538421	.994793	6445.3	27.498233	26.019343	624.898741		.380569
E21	201694P4_G	G	A.Conservative	.901254	.997586	5337.5	53.311945	41.80192	480.587032		.380569
E21	208825P7_G	G	A.Conservative	2.200605	.999426	7129.7	14.95339	17.554014	714.053538		.380569
E21	209189P2_G	G	A.Conservative	1.538996	.996491	6277.1	61.760667	56.804063	607.955246		.380569
E21	210090P15_G	G	C.Aggressive	1.661464	.972715	5515.6	20.73791	5.935028	489.372095		1.156694
E22	201322P9_G	G	A.Conservative	-.459104	.995446	6445.3	11.808037	16.828067	636.385713		.282063
E22	201694P4_G	G	A.Conservative	-.777871	.99742	5337.5	36.036032	42.156176	505.744414		.282063
E22	208825P7_G	G	A.Conservative	.071199	.998729	7129.7	5.514523	15.391564	663.489955		.282063
E22	209189P2_G	G	A.Conservative	-.458768	.998754	6277.1	38.746159	53.626054	622.941846		.282063
E22	210090P15_G	NOCALL	D.Low Probability	.684708	.459567	5515.6	9.994324	2.937619	521.910656		1.062753
E23	201322P9_G	G	A.Conservative	1.669268	.998824	6445.3	58.351111	48.03878	703.030248		.413294
E23	201694P4_G	G	A.Conservative	1.278567	.995409	5337.5	68.312811	45.934327	530.247733		.413294
E23	208825P7_G	G	A.Conservative	1.662597	.999228	7129.7	35.840609	33.398948	768.912616		.413294
E23	209189P2_G	G	A.Conservative	1.679611	.996431	6277.1	71.433112	57.043887	679.325382		.413294
E23	210090P15_G	NOCALL	I.Bad Spectrum	0	0	0	0	0	0		0
E24	201322P9_G	G	A.Conservative	-2.341579	.951872	6445.3	8.887261	9.553749	671.859884		.337889
E24	201694P4_G	G	C.Aggressive	-1.56195	.98175	5337.5	14.269374	5.945109	545.683111		.790357
E24	208825P7_G	NOCALL	I.Bad Spectrum	0	0	0	0	0	0		0
E24	209189P2_G	G	A.Conservative	-2.198201	.878734	6277.1	8.451789	8.811953	665.221461		.337889
E24	210090P15_G	NOCALL	I.Bad Spectrum	0	0	0	0	0	0		0
F01	201322P9_G	G	A.Conservative	3.319852	.997712	6445.3	36.956226	32.546001	740.829753		.398246
F01	201694P4_G	G	A.Conservative	2.886235	.99409	5337.5	74.236465	54.092806	548.453348		.398246
F01	208825P7_G	G	A.Conservative	3.773468	.999792	7129.7	21.681789	24.566804	746.857069		.398246
F01	209189P2_G	G	A.Conservative	3.321675	.997025	6277.1	84.336626	72.1738	722.40286		.398246
F01	210090P15_G	G	A.Conservative	2.865435	.989356	5515.6	14.498029	10.892382	571.148242		.398246
F02	201322P9_G	G	A.Conservative	4.334251	.998637	6445.3	81.936888	60.254219	689.696151		.432537
F02	201694P4_G	G	A.Conservative	4.039713	.994435	5337.5	29.318781	17.918305	550.486917		.432537
F02	208825P7_G	G	A.Conservative	4.874614	.999046	7129.7	50.029476	41.353234	867.010382		.432537
F02	209189P2_G	G	A.Conservative	4.341994	.994712	6277.1	33.308944	23.810766	693.049638		.432537
F02	210090P15_G	NOCALL	I.Bad Spectrum	0	0	0	0	0	0		0
F03	201322P9_G	G	A.Conservative	2.915907	.998977	6445.3	30.25358	29.128588	752.649369		.354059
F03	201694P4_G	G	A.Conservative	2.123693	.994784	5337.5	81.520586	65.289826	600.630482		.354059
F03	208825P7_G	G	A.Conservative	3.717015	.999743	7129.7	15.354301	24.009471	834.487775		.354059
F03	209189P2_G	G	A.Conservative	2.9199	.996278	6277.1	94.454741	88.416517	733.0789		.354059
F03	210090P15_G	G	A.Conservative	2.149756	.99291	5515.6	16.983735	10.612624	607.611396		.54146
F04	201322P9_G	G	A.Conservative	2.945944	.997536	6445.3	31.670734	37.460938	714.338426		.351587
F04	201694P4_G	G	A.Conservative	2.328617	.997538	5337.5	83.66116	80.823557	572.839311		.351587
F04	208825P7_G	G	A.Conservative	3.358467	.999519	7129.7	16.973389	22.601222	723.867824		.351587
F04	209189P2_G	G	A.Conservative	2.949544	.997708	6277.1	105.219881	120.807092	695.959481		.351587
F04	210090P15_G	G	B.Moderate	2.044941	.800155	5515.6	10.90912	6.499779	582.198793		.506199
F05	201322P9_G	G	B.Moderate	1.96925	.948254	6445.3	9.710492	7.630226	530.848464		.594092
F05	201694P4_G	G	A.Conservative	3.403311	.931913	5337.5	6.386365	9.38259	413.503521		.346393
F05	208825P7_G	G	A.Conservative	.798576	.959749	7129.7	5.532279	9.628894	559.894472		.594092
F05	209189P2_G	G	A.Conservative	3.590149	.887355	6277.1	4.151334	8.948017	508.881669		.346393
F05	210090P15_G	G	C.Aggressive	1.944348	.949526	5515.6	8.514052	5.761809	449.293595		.594092
F06	201322P9_G	G	A.Conservative	1.885603	.99966	6445.3	14.228391	12.867809	666.16738		.387915
F06	201694P4_G	G	A.Conservative	1.192188	.998772	5337.5	45.571404	32.759195	498.256516		.387915
F06	208825P7_G	G	A.Conservative	1.751152	.901286	7129.7	5.035805	9.04046	614.732964		.387915
F06	209189P2_G	G	A.Conservative	1.887553	.996895	6277.1	46.62936	40.754909	648.717648		.387915
F06	210090P15_G	NOCALL	D.Low Probability	.24822	.502137	5515.6	6.864528	3.128652	560.101522		.678729
F07	201322P9_G	G	A.Conservative	3.619166	.998466	6445.3	28.371635	24.838016	729.795663		.430663
F07	201694P4_G	G	A.Conservative	3.349509	.997343	5337.5	72.557053	52.783995	559.689803		.430663
F07	208825P7_G	G	A.Conservative	3.595726	.999571	7129.7	16.511885	30.976133	790.749339		.430663
F07	209189P2_G	G	A.Conservative	3.619785	.996574	6277.1	77.207652	65.733728	713.096694		.430663
F07	210090P15_G	G	B.Moderate	2.725422	.882525	5515.6	13.959285	7.132731	580.804758		.776347
F08	201322P9_G	G	A.Conservative	3.617487	.997138	6445.3	29.050282	23.998374	707.079231		.427108
F08	201694P4_G	G	A.Conservative	3.027512	.994363	5337.5	83.568747	57.61878	553.441643		.427108
F08	208825P7_G	G	A.Conservative	4.054168	.998818	7129.7	15.920858	24.278972	675.459077		.427108
F08	209189P2_G	G	A.Conservative	3.618453	.99737	6277.1	77.254667	62.090139	688.834635		.427108
F08	210090P15_G	G	B.Moderate	3.02052	.989059	5515.6	11.343595	8.051779	578.114246		.427108
F09	201322P9_G	G	A.Conservative	3.046335	.997746	6445.3	28.927768	27.687842	745.893313		.396846
F09	201694P4_G	G	A.Conservative	2.460267	.993265	5337.5	98.317799	78.912538	594.196174		.396846
F09	208825P7_G	G	A.Conservative	3.627232	.9996	7129.7	14.516073	19.063842	734.188641		.396846
F09	209189P2_G	G	A.Conservative	3.052334	.996355	6277.1	107.49095	100.180942	728.246842		.396846
F09	210090P15_G	G	A.Conservative	2.464926	.991321	5515.6	12.559	10.370523	618.963762		.396846
F10	201322P9_G	G	A.Conservative	3.564798	.998694	6445.3	34.090611	30.354484	758.41938		.398072
F10	201694P4_G	G	A.Conservative	3.240974	.996921	5337.5	70.75774	51.611924	563.810076		.398072
F10	208825P7_G	G	A.Conservative	4.13973	.999407	7129.7	17.546369	33.73321	825.112027		.398072
F10	209189P2_G	G	A.Conservative	3.568052	.997955	6277.1	78.525629	67.856292	738.519269		.398072
F10	210090P15_G	NOCALL	I.Bad Spectrum	0	0	0	0	0	0		0
F11	201322P9_G	G	A.Conservative	1.975883	.997784	6445.3	24.383043	25.293912	706.637842		.331126
F11	201694P4_G	G	A.Conservative	1.449671	.997868	5337.5	56.579419	47.902106	577.910608		.331126
F11	208825P7_G	G	A.Conservative	2.203102	.999129	7129.7	13.524665	16.830691	712.766236		.331126
F11	209189P2_G	G	A.Conservative	1.970668	.996121	6277.1	58.880355	59.243915	688.937942		.331126
F11	210090P15_G	NOCALL	I.Bad Spectrum	0	0	0	0	0	0		0
F12	201322P9_G	G	A.Conservative	.626766	.998657	6445.3	19.105393	17.127346	692.840283		.347793
F12	201694P4_G	G	A.Conservative	.471215	.995101	5337.5	57.96239	42.933885	559.489829		.347793
F12	208825P7_G	G	A.Conservative	.793599	.999663	7129.7	8.039485	26.252087	645.977414		.347793
F12	209189P2_G	G	A.Conservative	.628907	.995595	6277.1	65.33591	56.889203	672.68597		.347793
F12	210090P15_G	NOCALL	I.Bad Spectrum	0	0	0	0	0	0		0
F13	201322P9_G	G	A.Conservative	3.62062	.999295	6445.3	37.167221	32.572497	738.076197		.395457
F13	201694P4_G	G	A.Conservative	3.684578	.999048	5337.5	82.431842	58.976514	536.610833		.395457
F13	208825P7_G	G	A.Conservative	3.845569	.999488	7129.7	19.546233	27.208174	788.296119		.395457
F13	209189P2_G	G	A.Conservative	3.621205	.996858	6277.1	91.126046	77.461539	718.391116		.395457
F13	210090P15_G	NOCALL	I.Bad Spectrum	0	0	0	0	0	0		0
F14	201322P9_G	G	A.Conservative	3.433301	.99831	6445.3	43.485401	36.398341	736.015253		.424209
F14	201694P4_G	G	A.Conservative	2.476095	.997912	5337.5	116.208217	79.987373	600.081938		.424209
F14	208825P7_G	G	A.Conservative	3.714279	.999531	7129.7	21.121675	22.694292	725.547811		.424209
F14	209189P2_G	G	A.Conservative	3.433142	.996662	6277.1	135.179585	109.86826	716.978632		.424209
F14	210090P15_G	NOCALL	D.Low Probability	2.472636	.641574	5515.6	19.410656	3.951309	615.246557		1.3009
F15	201322P9_G	G	A.Conservative	3.854715	.998516	6445.3	42.206695	32.902821	746.212191		.395826
F15	201694P4_G	G	A.Conservative	3.53797	.997738	5337.5	86.315265	55.219925	570.995956		.395826
F15	208825P7_G	G	A.Conservative	4.545095	.999174	7129.7	23.546164	25.549058	774.482293		.395826
F15	209189P2_G	G	A.Conservative	3.8573	.995671	6277.1	88.823695	67.180221	730.91041		.395826
F15	210090P15_G	NOCALL	D.Low Probability	2.914939	.603699	5515.6	12.900804	3.742298	594.585258		1.096632
F16	201322P9_G	G	A.Conservative	2.809093	.999451	6445.3	20.128056	19.681817	699.668512		.355101
F16	201694P4_G	G	A.Conservative	2.299276	.997482	5337.5	51.690716	41.684424	573.049844		.355101
F16	208825P7_G	G	A.Conservative	2.916947	.999545	7129.7	10.789522	21.968381	687.671422		.355101
F16	209189P2_G	G	A.Conservative	2.813241	.996207	6277.1	54.535718	51.787993	683.325162		.355101
F16	210090P15_G	NOCALL	I.Bad Spectrum	0	0	0	0	0	0		0
F17	201322P9_G	G	A.Conservative	2.922474	.998693	6445.3	45.419661	32.270737	688.242766		.471437
F17	201694P4_G	G	A.Conservative	2.742602	.998886	5337.5	99.595015	58.518455	527.184551		.471437
F17	208825P7_G	G	A.Conservative	3.212945	.999543	7129.7	25.114986	25.230427	699.676182		.471437
F17	209189P2_G	G	A.Conservative	2.924782	.998074	6277.1	107.541366	74.235249	670.575798		.471437
F17	210090P15_G	NOCALL	D.Low Probability	2.210846	.276637	5515.6	8.934623	1.817501	548.825692		1.250173
F18	201322P9_G	G	A.Conservative	-3.137114	.997696	6445.3	13.47536	17.89074	685.036076		.286618
F18	201694P4_G	G	A.Conservative	-3.026848	.998377	5337.5	33.067371	35.308324	542.384174		.286618
F18	208825P7_G	G	A.Conservative	-3.201191	.998347	7129.7	6.266985	18.479914	757.73674		.286618
F18	209189P2_G	G	A.Conservative	-3.132567	.996835	6277.1	37.765753	48.554857	669.650953		.286618
F18	210090P15_G	NOCALL	I.Bad Spectrum	0	0	0	0	0	0		0
F19	201322P9_G	G	A.Conservative	3.826949	.99846	6445.3	33.933337	23.801434	708.464175		.435769
F19	201694P4_G	G	A.Conservative	3.210888	.996122	5337.5	74.695172	43.048459	582.673602		.435769
F19	208825P7_G	G	A.Conservative	4.452328	.99887	7129.7	20.241945	24.406719	760.281329		.435769
F19	209189P2_G	G	A.Conservative	3.83184	.995071	6277.1	81.788699	55.675334	691.285316		.435769
F19	210090P15_G	NOCALL	I.Bad Spectrum	0	0	0	0	0	0		0
F20	201322P9_G	G	A.Conservative	4.060366	.998708	6445.3	41.843598	35.178785	696.681743		.445198
F20	201694P4_G	G	A.Conservative	3.659383	.997984	5337.5	81.898205	57.205151	574.534528		.445198
F20	208825P7_G	G	A.Conservative	4.425765	.999462	7129.7	29.613567	34.577941	923.564592		.445198
F20	209189P2_G	G	A.Conservative	4.068033	.996201	6277.1	89.784833	73.405629	681.766852		.445198
F20	210090P15_G	NOCALL	D.Low Probability	2.763028	.417076	5515.6	11.449042	2.588443	589.736041		1.146282
F21	201322P9_G	G	A.Conservative	3.730646	.997711	6445.3	46.417844	32.483666	693.642844		.443974
F21	201694P4_G	G	A.Conservative	3.453317	.99808	5337.5	100.332861	56.878009	553.515507		.443974
F21	208825P7_G	G	A.Conservative	4.541558	.999309	7129.7	25.748648	28.320455	776.751263		.443974
F21	209189P2_G	G	A.Conservative	3.732236	.996165	6277.1	117.37203	79.5654	675.676474		.443974
F21	210090P15_G	G	C.Aggressive	2.57772	.93389	5515.6	21.409974	5.689459	583.181705		1.144789
F22	201322P9_G	G	A.Conservative	2.834368	.99888	6445.3	28.055674	23.403957	676.060516		.42641
F22	201694P4_G	G	A.Conservative	2.319337	.997594	5337.5	78.370978	52.888472	520.659317		.42641
F22	208825P7_G	G	A.Conservative	3.247335	.999443	7129.7	15.844037	27.090264	687.759971		.42641
F22	209189P2_G	G	A.Conservative	2.836599	.997151	6277.1	81.866764	66.157265	658.467549		.42641
F22	210090P15_G	NOCALL	D.Low Probability	1.828605	.333883	5515.6	6.278467	2.123997	564.097659		.84451
F23	201322P9_G	G	A.Conservative	2.220262	.998911	6445.3	57.281222	46.3687	734.26642		.43414
F23	201694P4_G	G	A.Conservative	1.696085	.992573	5337.5	120.734616	80.892126	563.90776		.43414
F23	208825P7_G	G	A.Conservative	2.612959	.999813	7129.7	33.740946	30.698175	738.935633		.43414
F23	209189P2_G	G	A.Conservative	2.221542	.998133	6277.1	112.608802	88.585201	713.789805		.43414
F23	210090P15_G	NOCALL	D.Low Probability	1.425033	.410564	5515.6	10.277024	2.595491	579.814967		1.177828
F24	201322P9_G	G	A.Conservative	-2.101856	.801332	6445.3	9.356839	8.069704	635.523388		.510737
F24	201694P4_G	G	A.Conservative	-1.39867	.996124	5337.5	19.644503	10.743821	474.591753		.655831
F24	208825P7_G	NOCALL	I.Bad Spectrum	0	0	0	0	0	0		0
F24	209189P2_G	G	A.Conservative	-1.873591	.993398	6277.1	15.977481	10.800664	606.324897		.655831
F24	210090P15_G	NOCALL	I.Bad Spectrum	0	0	0	0	0	0		0
G01	201322P9_G	G	A.Conservative	3.261555	.998535	6445.3	24.765871	25.718964	712.441694		.375789
G01	201694P4_G	G	A.Conservative	2.970952	.998695	5337.5	63.387311	54.958716	534.864704		.375789
G01	208825P7_G	G	A.Conservative	3.508989	.999794	7129.7	18.259001	24.270047	774.769445		.375789
G01	209189P2_G	G	A.Conservative	3.263783	.996615	6277.1	55.962895	56.560449	692.947998		.375789
G01	210090P15_G	G	C.Aggressive	2.43339	.984289	5515.6	20.3427	5.969107	568.284629		1.007165
G02	201322P9_G	G	A.Conservative	2.870179	.998845	6445.3	46.50395	47.63884	767.212335		.358321
G02	201694P4_G	G	A.Conservative	2.374085	.997611	5337.5	13.501746	11.081753	601.53121		.358321
G02	208825P7_G	G	A.Conservative	3.169489	.999786	7129.7	25.33542	30.838669	835.444075		.358321
G02	209189P2_G	G	A.Conservative	2.894993	.997869	6277.1	18.071283	17.912513	765.944653		.358321
G02	210090P15_G	NOCALL	I.Bad Spectrum	0	0	0	0	0	0		0
G03	201322P9_G	G	A.Conservative	3.269194	.999059	6445.3	28.103125	24.262954	736.786309		.39001
G03	201694P4_G	G	A.Conservative	2.67772	.998951	5337.5	87.822065	62.437858	596.045458		.39001
G03	208825P7_G	G	A.Conservative	3.866147	.999713	7129.7	15.219031	20.911499	768.469016		.39001
G03	209189P2_G	G	A.Conservative	3.270805	.996955	6277.1	90.3022	75.703637	719.536758		.39001
G03	210090P15_G	G	A.Conservative	2.683851	.994905	5515.6	14.82203	10.873348	623.393986		.39001
G04	201322P9_G	G	A.Conservative	3.448447	.998862	6445.3	30.999342	22.454549	718.977556		.414178
G04	201694P4_G	G	A.Conservative	3.144932	.998259	5337.5	71.421148	41.788785	539.847197		.414178
G04	208825P7_G	G	A.Conservative	3.867907	.999421	7129.7	14.079694	19.028685	679.559173		.414178
G04	209189P2_G	G	A.Conservative	3.451013	.99332	6277.1	70.817221	49.6666	701.717281		.414178
G04	210090P15_G	G	B.Moderate	2.932011	.806647	5515.6	17.736511	6.557316	545.744525		.741666
G05	201322P9_G	G	A.Conservative	3.618008	.997469	6445.3	28.456855	25.83383	693.226513		.417008
G05	201694P4_G	G	A.Conservative	3.285598	.997802	5337.5	69.342082	52.378776	534.477811		.417008
G05	208825P7_G	G	A.Conservative	4.162311	.999409	7129.7	15.991268	18.017557	742.706733		.417008
G05	209189P2_G	G	A.Conservative	3.619089	.99774	6277.1	66.282666	58.529909	677.033961		.417008
G05	210090P15_G	G	C.Aggressive	2.210172	.975216	5515.6	21.981536	5.959206	576.584778		1.219705
G06	201322P9_G	G	A.Conservative	.825647	.997118	6445.3	25.119518	23.57826	743.128058		.377022
G06	201694P4_G	G	A.Conservative	.652621	.998214	5337.5	61.543951	47.39851	580.405015		.377022
G06	208825P7_G	G	A.Conservative	.985162	.998049	7129.7	12.405565	24.959389	691.344959		.377022
G06	209189P2_G	G	A.Conservative	.82659	.996532	6277.1	81.929965	74.637222	722.090865		.377022
G06	210090P15_G	NOCALL	D.Low Probability	.307202	.429943	5515.6	10.137168	2.717728	598.2912		1.082066
G07	201322P9_G	G	A.Conservative	2.833429	.998145	6445.3	12.013401	16.523637	744.886119		.289342
G07	201694P4_G	G	A.Conservative	2.803413	.992016	5337.5	56.003263	63.620162	628.902967		.289342
G07	208825P7_G	G	A.Conservative	3.496331	.999174	7129.7	7.102106	18.092182	722.496856		.289342
G07	209189P2_G	G	A.Conservative	2.834833	.996779	6277.1	50.992161	68.153857	727.793644		.289342
G07	210090P15_G	G	A.Conservative	2.807151	.846586	5515.6	7.28282	8.53671	650.397565		.289342
G08	201322P9_G	G	A.Conservative	2.635818	.996745	6445.3	22.137942	18.398685	753.226828		.365003
G08	201694P4_G	G	A.Conservative	2.199125	.997386	5337.5	74.999169	50.39342	590.810181		.365003
G08	208825P7_G	G	A.Conservative	3.404517	.999511	7129.7	9.654108	15.997804	697.398088		.365003
G08	209189P2_G	G	A.Conservative	2.636813	.995588	6277.1	77.847328	62.651526	733.342		.365003
G08	210090P15_G	G	B.Moderate	2.219759	.827548	5515.6	9.624954	6.693255	612.01768		.365003
G09	201322P9_G	G	A.Conservative	3.123939	.997292	6445.3	15.94557	19.009882	759.970478		.326813
G09	201694P4_G	G	A.Conservative	2.896614	.998383	5337.5	28.105035	32.416932	582.479251		.326813
G09	208825P7_G	G	A.Conservative	2.945694	.999689	7129.7	14.217946	19.285383	853.659633		.326813
G09	209189P2_G	G	A.Conservative	3.124367	.995187	6277.1	31.905992	36.912247	739.23367		.326813
G09	210090P15_G	NOCALL	D.Low Probability	2.366624	.582167	5515.6	5.723538	3.568891	583.960192		.637149
G10	201322P9_G	G	A.Conservative	1.711904	.997834	6445.3	37.959098	32.002956	716.165656		.481986
G10	201694P4_G	G	A.Conservative	.985856	.998281	5337.5	9.031102	15.408902	518.95356		.311445
G10	208825P7_G	G	A.Conservative	2.333569	.999267	7129.7	17.99482	21.133504	720.308541		.481986
G10	209189P2_G	G	A.Conservative	1.647018	.997203	6277.1	7.592859	17.717387	663.710617		.311445
G10	210090P15_G	G	B.Moderate	1.649279	.811117	5515.6	11.94341	6.581934	592.624197		.596512
G11	201322P9_G	G	A.Conservative	2.055121	.997563	6445.3	30.164124	29.129273	679.265045		.387176
G11	201694P4_G	G	A.Conservative	1.683268	.998253	5337.5	48.378443	38.217965	534.08549		.387176
G11	208825P7_G	G	A.Conservative	2.383012	.998881	7129.7	16.761061	22.783277	680.571043		.387176
G11	209189P2_G	G	A.Conservative	2.056741	.997629	6277.1	62.706027	58.766806	661.36856		.387176
G11	210090P15_G	G	A.Conservative	1.680389	.821784	5515.6	10.114639	8.257327	556.630733		.387176
G12	201322P9_G	G	A.Conservative	2.320568	.998215	6445.3	55.843388	36.644326	656.232834		.468017
G12	201694P4_G	G	A.Conservative	2.316186	.997365	5337.5	106.914764	57.244949	480.444941		.468017
G12	208825P7_G	G	A.Conservative	2.400217	.99963	7129.7	28.751644	27.817371	734.227303		.468017
G12	209189P2_G	G	A.Conservative	2.319611	.996329	6277.1	135.330018	86.103141	637.075063		.468017
G12	210090P15_G	G	B.Moderate	1.564833	.895244	5515.6	16.714153	7.28421	507.342963		.657923
G13	201322P9_G	G	A.Conservative	1.661905	.99524	6445.3	18.93805	23.358231	754.273488		.327213
G13	201694P4_G	G	A.Conservative	1.28699	.998956	5337.5	55.750354	55.743364	598.998367		.327213
G13	208825P7_G	G	A.Conservative	2.408452	.998735	7129.7	9.305776	14.375725	742.128705		.327213
G13	209189P2_G	G	A.Conservative	1.662751	.997619	6277.1	49.288061	58.94385	736.638232		.327213
G13	210090P15_G	G	B.Moderate	1.258249	.875051	5515.6	9.809156	7.06211	627.317289		.496105
G14	201322P9_G	G	A.Conservative	2.910335	.99881	6445.3	38.470887	26.404841	746.537651		.450142
G14	201694P4_G	G	A.Conservative	2.479875	.999351	5337.5	115.931437	65.098035	619.706579		.450142
G14	208825P7_G	G	A.Conservative	3.630739	.999424	7129.7	20.19817	22.928744	787.592988		.450142
G14	209189P2_G	G	A.Conservative	2.911509	.997771	6277.1	112.264836	74.726667	727.48597		.450142
G14	210090P15_G	NOCALL	D.Low Probability	2.071971	.620521	5515.6	16.139765	3.850889	617.295751		1.244675
G15	201322P9_G	G	A.Conservative	2.619692	.995988	6445.3	7.552873	11.590355	848.888387		.27641
G15	201694P4_G	G	A.Conservative	2.129786	.999096	5337.5	20.178335	25.617619	609.429408		.27641
G15	208825P7_G	G	A.Conservative	2.187204	.998731	7129.7	10.225402	19.872755	663.018003		.452109
G15	209189P2_G	G	A.Conservative	2.620642	.997997	6277.1	23.51155	35.048873	822.022802		.27641
G15	210090P15_G	NOCALL	D.Low Probability	1.727841	.668342	5515.6	9.124466	4.108561	583.540942		.754844
G16	201322P9_G	G	A.Conservative	2.676127	.997469	6445.3	8.621776	13.865877	794.982879		.306676
G16	201694P4_G	G	A.Conservative	2.063677	.998905	5337.5	22.08009	28.348806	594.387876		.306676
G16	208825P7_G	G	A.Conservative	3.246372	.998081	7129.7	4.103369	11.927709	789.995885		.306676
G16	209189P2_G	G	A.Conservative	2.6756	.997204	6277.1	25.487745	39.707996	772.943151		.306676
G16	210090P15_G	G	B.Moderate	.789906	.839077	5515.6	17.290265	6.779063	602.020073		.782232
G17	201322P9_G	G	A.Conservative	1.001747	.994152	6445.3	16.797141	21.460275	687.94833		.330482
G17	201694P4_G	G	A.Conservative	.704041	.99856	5337.5	37.82541	40.837998	565.757272		.330482
G17	208825P7_G	G	A.Conservative	1.144008	.999101	7129.7	10.338838	21.057316	740.829139		.330482
G17	209189P2_G	G	A.Conservative	1.005007	.996881	6277.1	40.446164	50.385176	670.701025		.330482
G17	210090P15_G	G	A.Conservative	.172166	.856828	5515.6	12.274513	8.620973	600.856474		.508383
G18	201322P9_G	G	A.Conservative	-1.457243	.996718	6445.3	10.821154	13.171947	595.026616		.365692
G18	201694P4_G	G	A.Conservative	-1.359572	.993829	5337.5	13.466506	12.404152	477.120751		.365692
G18	208825P7_G	G	A.Conservative	-1.110563	.999687	7129.7	8.08282	18.029336	724.541951		.365692
G18	209189P2_G	G	A.Conservative	-1.45529	.99655	6277.1	19.309015	23.042376	575.734624		.365692
G18	210090P15_G	NOCALL	I.Bad Spectrum	0	0	0	0	0	0		0
G19	201322P9_G	G	A.Conservative	3.598085	.996472	6445.3	33.98459	30.841407	801.962975		.361084
G19	201694P4_G	G	A.Conservative	2.949757	.998044	5337.5	65.649344	50.067032	605.158149		.361084
G19	208825P7_G	G	A.Conservative	3.589878	.999547	7129.7	18.064893	24.15759	813.262395		.361084
G19	209189P2_G	G	A.Conservative	3.598871	.997217	6277.1	83.535849	73.810031	781.644179		.361084
G19	210090P15_G	G	B.Moderate	2.379062	.815098	5515.6	12.35429	6.579373	601.040249		.563362
G20	201322P9_G	G	A.Conservative	3.310722	.997578	6445.3	38.072135	36.356453	708.90145		.345866
G20	201694P4_G	G	A.Conservative	2.548275	.997913	5337.5	67.914854	52.931459	546.957342		.345866
G20	208825P7_G	G	A.Conservative	3.895169	.999659	7129.7	24.171848	29.990125	787.577832		.345866
G20	209189P2_G	G	A.Conservative	3.309677	.997173	6277.1	80.235625	74.308525	691.448411		.345866
G20	210090P15_G	NOCALL	I.Bad Spectrum	0	0	0	0	0	0		0
G21	201322P9_G	G	A.Conservative	3.206574	.996605	6445.3	31.491724	23.694916	710.849354		.42122
G21	201694P4_G	G	A.Conservative	2.888826	.996649	5337.5	102.954056	63.898748	557.618961		.42122
G21	208825P7_G	G	A.Conservative	3.639332	.999271	7129.7	20.083035	23.948378	799.299936		.42122
G21	209189P2_G	G	A.Conservative	3.205676	.998165	6277.1	92.987947	67.943237	692.84842		.42122
G21	210090P15_G	G	B.Moderate	2.248698	.893124	5515.6	15.502098	7.24897	581.523046		.631794
G22	201322P9_G	G	A.Conservative	3.429124	.996449	6445.3	34.789236	32.393288	703.552147		.407302
G22	201694P4_G	G	A.Conservative	2.678958	.996099	5337.5	34.528774	26.62271	568.227626		.407302
G22	208825P7_G	G	A.Conservative	3.849022	.999676	7129.7	20.647998	37.856937	823.647506		.407302
G22	209189P2_G	G	A.Conservative	3.429852	.999096	6277.1	60.623542	54.872178	683.002754		.407302
G22	210090P15_G	G	C.Aggressive	2.42694	.986716	5515.6	22.083189	6.386301	559.823459		1.02443
G23	201322P9_G	G	A.Conservative	1.349876	.995945	6445.3	38.479663	41.443773	764.849181		.379282
G23	201694P4_G	G	A.Conservative	.622786	.999519	5337.5	67.151213	58.029192	611.609405		.379282
G23	208825P7_G	G	A.Conservative	1.628162	.999432	7129.7	26.295507	35.312551	786.939315		.379282
G23	209189P2_G	G	A.Conservative	1.352385	.995661	6277.1	70.216488	73.234481	740.366019		.379282
G23	210090P15_G	NOCALL	I.Bad Spectrum	0	0	0	0	0	0		0
G24	201322P9_G	G	A.Conservative	-2.394582	.994402	6445.3	13.707978	11.362434	636.862875		.537563
G24	201694P4_G	G	B.Moderate	-1.507106	.880963	5337.5	10.57215	7.102564	504.014923		.537563
G24	208825P7_G	NOCALL	I.Bad Spectrum	0	0	0	0	0	0		0
G24	209189P2_G	G	A.Conservative	-2.269465	.995974	6277.1	12.816161	10.304256	613.844664		.537563
G24	210090P15_G	NOCALL	I.Bad Spectrum	0	0	0	0	0	0		0
H01	201322P9_G	G	A.Conservative	2.500039	.99927	6445.3	36.911277	34.054465	670.900215		.377992
H01	201694P4_G	G	A.Conservative	2.474353	.998246	5337.5	67.122521	50.572013	539.99801		.377992
H01	208825P7_G	G	A.Conservative	2.411838	.997911	7129.7	24.323829	26.932133	780.019654		.377992
H01	209189P2_G	G	A.Conservative	2.500388	.997602	6277.1	74.186532	66.394044	651.237533		.377992
H01	210090P15_G	NOCALL	I.Bad Spectrum	0	0	0	0	0	0		0
H02	201322P9_G	G	A.Conservative	2.601708	.999278	6445.3	63.917252	53.47215	737.041927		.371492
H02	201694P4_G	G	A.Conservative	2.159786	.990237	5337.5	29.752667	20.337127	570.562982		.371492
H02	208825P7_G	G	A.Conservative	2.829855	.99893	7129.7	40.323084	38.251832	772.122119		.371492
H02	209189P2_G	G	A.Conservative	2.700731	.99844	6277.1	20.158894	16.355298	721.584538		.371492
H02	210090P15_G	G	B.Moderate	1.978644	.844532	5515.6	9.636893	6.80501	596.747919		.371492
H03	201322P9_G	G	A.Conservative	2.830168	.998346	6445.3	36.286979	34.050583	741.960558		.385833
H03	201694P4_G	G	A.Conservative	2.427586	.997791	5337.5	71.203648	54.268317	573.7657		.385833
H03	208825P7_G	G	A.Conservative	2.98409	.999574	7129.7	20.391602	29.312653	797.579231		.385833
H03	209189P2_G	G	A.Conservative	2.830608	.996724	6277.1	83.404946	75.861569	722.47909		.385833
H03	210090P15_G	G	C.Aggressive	1.723824	.984808	5515.6	22.692182	6.090258	587.109248		1.118995
H04	201322P9_G	G	A.Conservative	2.413969	.998877	6445.3	28.424101	21.505819	742.513893		.417848
H04	201694P4_G	G	A.Conservative	2.053587	.998779	5337.5	80.303153	50.780259	580.525558		.417848
H04	208825P7_G	G	A.Conservative	2.570301	.998641	7129.7	13.976676	18.418566	676.166887		.417848
H04	209189P2_G	G	A.Conservative	2.41485	.997105	6277.1	96.234573	70.83251	723.010023		.417848
H04	210090P15_G	NOCALL	D.Low Probability	1.365115	.508819	5515.6	9.869919	3.150474	617.550467		1.000993
H05	201322P9_G	G	A.Conservative	1.849552	.997751	6445.3	10.99662	12.43306	727.071779		.335354
H05	201694P4_G	G	A.Conservative	1.542378	.997433	5337.5	18.284277	17.138669	558.429576		.335354
H05	208825P7_G	G	A.Conservative	2.106774	.881204	7129.7	3.366907	8.839557	596.53203		.335354
H05	209189P2_G	G	A.Conservative	1.853647	.995809	6277.1	62.826612	69.050488	709.554417		.335354
H05	210090P15_G	G	A.Conservative	1.375374	.864155	5515.6	16.777843	8.727839	587.630063		.637232
H06	201322P9_G	G	A.Conservative	-.111243	.997189	6445.3	28.159262	26.449116	758.99526		.405877
H06	201694P4_G	G	A.Conservative	-.037983	.998511	5337.5	69.636638	54.700999	590.115627		.405877
H06	208825P7_G	G	A.Conservative	-.607131	.999198	7129.7	14.609391	17.789676	845.893663		.405877
H06	209189P2_G	G	A.Conservative	-.107423	.997231	6277.1	88.664305	81.062271	739.52671		.405877
H06	210090P15_G	G	B.Moderate	-.155983	.847142	5515.6	21.415512	6.874403	570.541661		1.009278
H07	201322P9_G	G	A.Conservative	2.761124	.997007	6445.3	33.254544	29.251105	704.171939		.410332
H07	201694P4_G	G	A.Conservative	2.966364	.99596	5337.5	83.007301	58.777244	549.619622		.410332
H07	208825P7_G	G	A.Conservative	3.057737	.999773	7129.7	16.214152	27.348916	719.948191		.410332
H07	209189P2_G	G	A.Conservative	2.763552	.997084	6277.1	91.884321	78.259541	688.730435		.410332
H07	210090P15_G	G	A.Conservative	2.957613	.996904	5515.6	43.45626	31.889845	569.365108		.410332
H08	201322P9_G	G	A.Conservative	.443038	.998557	6445.3	16.793433	16.975598	622.679539		.444151
H08	201694P4_G	G	A.Conservative	4.363278	.996918	5337.5	7.360888	17.13515	517.300576		.273399
H08	208825P7_G	G	A.Conservative	.561856	.999189	7129.7	11.582875	14.265506	714.914784		.444151
H08	209189P2_G	G	A.Conservative	4.388521	.994634	6277.1	8.20366	16.962905	744.785102		.273399
H08	210090P15_G	G	C.Aggressive	1.056092	.818401	5515.6	10.475714	4.994382	572.981482		.757273
H09	201322P9_G	G	A.Conservative	.63832	.995246	6445.3	11.740524	13.72824	690.052022		.295081
H09	201694P4_G	G	A.Conservative	.499706	.997962	5337.5	25.589951	25.395042	584.506075		.295081
H09	208825P7_G	G	A.Conservative	.290947	.998993	7129.7	5.902446	15.993595	627.169803		.295081
H09	209189P2_G	G	A.Conservative	.638802	.998515	6277.1	25.965386	29.509734	672.199326		.295081
H09	210090P15_G	NOCALL	I.Bad Spectrum	0	0	0	0	0	0		0
H10	201322P9_G	G	A.Conservative	3.057644	.998237	6445.3	9.871793	13.246814	776.582497		.325784
H10	201694P4_G	G	A.Conservative	2.792854	.998316	5337.5	20.574503	24.613685	627.503801		.325784
H10	208825P7_G	G	A.Conservative	3.572505	.998851	7129.7	5.744788	15.972146	738.128678		.325784
H10	209189P2_G	G	A.Conservative	3.062059	.993125	6277.1	23.737436	30.719586	756.71261		.325784
H10	210090P15_G	NOCALL	I.Bad Spectrum	0	0	0	0	0	0		0
H11	201322P9_G	G	A.Conservative	1.944081	.998342	6445.3	38.290538	28.315292	726.381067		.450359
H11	201694P4_G	G	A.Conservative	1.563148	.998375	5337.5	101.025085	61.965423	562.87163		.450359
H11	208825P7_G	G	A.Conservative	2.056983	.998735	7129.7	16.372118	19.105105	671.675665		.450359
H11	209189P2_G	G	A.Conservative	1.944419	.996635	6277.1	124.457341	89.453645	708.122057		.450359
H11	210090P15_G	G	A.Conservative	1.563477	.991638	5515.6	15.937691	10.074875	586.277501		.450359
H12	201322P9_G	G	A.Conservative	.575964	.998654	6445.3	24.194152	21.603458	684.466192		.429889
H12	201694P4_G	G	A.Conservative	.541506	.999492	5337.5	77.277265	56.037535	543.196349		.429889
H12	208825P7_G	G	A.Conservative	.508956	.998375	7129.7	12.684515	12.814838	735.12301		.429889
H12	209189P2_G	G	A.Conservative	.578018	.99632	6277.1	92.105319	79.745737	666.321846		.429889
H12	210090P15_G	G	C.Aggressive	.002301	.868986	5515.6	18.052372	5.284257	566.462045		1.051793
H13	201322P9_G	G	A.Conservative	1.756649	.99657	6445.3	25.75818	23.877476	761.797692		.376561
H13	201694P4_G	G	A.Conservative	1.414712	.993406	5337.5	72.035523	54.922141	612.758906		.376561
H13	208825P7_G	G	A.Conservative	1.937132	.99822	7129.7	12.516922	21.906388	695.749212		.376561
H13	209189P2_G	G	A.Conservative	1.757658	.995083	6277.1	85.225537	76.708982	742.251797		.376561
H13	210090P15_G	G	B.Moderate	1.392053	.952006	5515.6	9.703651	7.636386	634.169871		.376561
H14	201322P9_G	G	A.Conservative	1.815556	.998036	6445.3	10.005888	11.87154	675.787886		.408372
H14	201694P4_G	G	A.Conservative	2.885713	.998188	5337.5	9.957109	18.000021	565.600622		.297349
H14	208825P7_G	G	A.Conservative	2.983394	.999625	7129.7	7.312829	24.189145	724.469813		.408372
H14	209189P2_G	G	A.Conservative	2.422161	.996365	6277.1	9.815055	17.524198	618.018658		.297349
H14	210090P15_G	G	A.Conservative	2.882927	.838718	5515.6	4.881979	8.48123	582.262881		.297349
H15	201322P9_G	G	A.Conservative	2.079514	.995958	6445.3	30.809072	26.809062	710.733047		.417244
H15	201694P4_G	G	A.Conservative	1.461391	.998409	5337.5	80.881585	57.738089	575.297188		.417244
H15	208825P7_G	G	A.Conservative	2.529267	.9994	7129.7	17.805372	24.830813	715.053992		.417244
H15	209189P2_G	G	A.Conservative	2.081589	.996672	6277.1	80.397231	67.914028	692.410616		.417244
H15	210090P15_G	G	C.Aggressive	1.248253	.912786	5515.6	15.847639	5.544233	594.517095		.943388
H16	201322P9_G	G	A.Conservative	1.230614	.999036	6445.3	20.521882	24.431361	760.114446		.302895
H16	201694P4_G	G	A.Conservative	.858233	.997501	5337.5	40.824721	40.152265	609.773751		.302895
H16	208825P7_G	G	A.Conservative	1.836726	.999554	7129.7	13.087743	21.89353	781.396641		.302895
H16	209189P2_G	G	A.Conservative	1.233038	.995042	6277.1	38.196115	44.18257	740.662965		.302895
H16	210090P15_G	NOCALL	I.Bad Spectrum	0	0	0	0	0	0		0
H17	201322P9_G	G	A.Conservative	1.846766	.998933	6445.3	30.88913	26.317672	697.767484		.421073
H17	201694P4_G	G	A.Conservative	1.667039	.998908	5337.5	65.501622	46.142759	538.97141		.421073
H17	208825P7_G	G	A.Conservative	2.086834	.999657	7129.7	16.149651	18.650895	697.642818		.421073
H17	209189P2_G	G	A.Conservative	1.843587	.994809	6277.1	74.492275	61.662129	678.382309		.421073
H17	210090P15_G	G	A.Conservative	1.663097	.999054	5515.6	24.81371	18.026804	562.0096		.421073
H18	201322P9_G	G	A.Conservative	-2.039652	.9964	6445.3	12.193101	17.110753	675.729893		.292104
H18	201694P4_G	G	A.Conservative	-1.81518	.997733	5337.5	47.632626	53.829711	541.783241		.292104
H18	208825P7_G	G	A.Conservative	-2.352029	.998703	7129.7	6.26933	10.920648	584.440861		.292104
H18	209189P2_G	G	A.Conservative	-2.036382	.996945	6277.1	43.270447	58.829696	656.97725		.292104
H18	210090P15_G	G	B.Moderate	-1.834306	.813052	5515.6	5.622397	6.587583	560.36372		.292104
H19	201322P9_G	G	A.Conservative	2.128676	.997642	6445.3	28.922399	29.039085	728.569734		.382359
H19	201694P4_G	G	A.Conservative	1.771455	.99864	5337.5	72.278404	60.606214	574.165917		.382359
H19	208825P7_G	G	A.Conservative	2.500129	.999635	7129.7	17.884098	32.486138	713.096532		.382359
H19	209189P2_G	G	A.Conservative	2.130115	.996518	6277.1	79.355094	77.540957	708.993586		.382359
H19	210090P15_G	G	A.Conservative	1.774164	.933476	5515.6	10.895613	9.406775	590.779037		.382359
H20	201322P9_G	G	A.Conservative	2.295358	.995906	6445.3	35.948744	28.869077	747.585767		.38584
H20	201694P4_G	G	A.Conservative	1.896481	.999183	5337.5	95.921189	62.767187	580.343595		.38584
H20	208825P7_G	G	A.Conservative	2.929133	.999627	7129.7	16.638033	25.677373	710.866002		.38584
H20	209189P2_G	G	A.Conservative	2.296106	.997834	6277.1	90.462561	70.426705	730.583989		.38584
H20	210090P15_G	G	A.Conservative	1.901152	.995557	5515.6	15.434542	10.43875	604.869832		.38584
H21	201322P9_G	G	A.Conservative	1.888976	.997814	6445.3	24.80676	26.941518	669.602374		.360513
H21	201694P4_G	G	A.Conservative	1.573252	.9977	5337.5	56.463396	51.305943	535.567781		.360513
H21	208825P7_G	G	A.Conservative	2.154297	.999582	7129.7	15.211367	29.931403	725.552828		.360513
H21	209189P2_G	G	A.Conservative	1.896646	.997967	6277.1	62.55459	66.128356	656.60975		.360513
H21	210090P15_G	NOCALL	D.Low Probability	1.595354	.33915	5515.6	4.98199	2.158757	568.479337		.692915
H22	201322P9_G	G	A.Conservative	1.749161	.999306	6445.3	35.892329	32.966905	745.431198		.382332
H22	201694P4_G	G	A.Conservative	1.445972	.999002	5337.5	99.482529	74.763354	620.138418		.382332
H22	208825P7_G	G	A.Conservative	2.156419	.998973	7129.7	15.770767	19.037522	699.753692		.382332
H22	209189P2_G	G	A.Conservative	1.751585	.995657	6277.1	92.680667	82.599151	725.687957		.382332
H22	210090P15_G	G	B.Moderate	1.256756	.913544	5515.6	18.280579	7.446768	634.442112		.889244
H23	201322P9_G	G	A.Conservative	.942595	.998122	6445.3	45.781207	46.472005	719.02704		.359924
H23	201694P4_G	G	A.Conservative	.692257	.99902	5337.5	73.420691	61.412114	541.777735		.359924
H23	208825P7_G	G	A.Conservative	.814822	.998852	7129.7	25.950946	31.996533	804.609038		.359924
H23	209189P2_G	G	A.Conservative	.948916	.997137	6277.1	84.026231	82.850985	698.045356		.359924
H23	210090P15_G	G	C.Aggressive	.253564	.864502	5515.6	16.858746	5.292572	590.133287		.934849
H24	201322P9_G	G	A.Conservative	-3.368827	.997964	6445.3	16.00086	10.450337	649.453557		.56223
H24	201694P4_G	NOCALL	D.Low Probability	-1.847853	.787956	5337.5	10.891614	4.86174	492.716544		.729787
H24	208825P7_G	NOCALL	I.Bad Spectrum	0	0	0	0	0	0		0
H24	209189P2_G	G	A.Conservative	-2.692449	.90518	6277.1	15.670627	9.093759	625.815418		.643812
H24	210090P15_G	NOCALL	I.Bad Spectrum	0	0	0	0	0	0		0
I01	201322P9_G	G	A.Conservative	1.730835	.9956	6445.3	17.256462	22.872478	651.594651		.305269
I01	201694P4_G	G	A.Conservative	1.204104	.999137	5337.5	43.877453	47.604319	499.254573		.305269
I01	208825P7_G	G	A.Conservative	1.638493	.999243	7129.7	9.819904	18.449492	681.556077		.305269
I01	209189P2_G	G	A.Conservative	1.732004	.996806	6277.1	45.949517	59.126693	633.689851		.305269
I01	210090P15_G	NOCALL	I.Bad Spectrum	0	0	0	0	0	0		0
I02	201322P9_G	G	A.Conservative	3.120298	.998547	6445.3	56.826862	54.315553	753.213893		.389281
I02	201694P4_G	G	A.Conservative	2.611339	.9927	5337.5	20.906807	16.632837	593.703735		.389281
I02	208825P7_G	G	A.Conservative	3.77846	.999744	7129.7	40.527633	43.36409	836.1284		.389281
I02	209189P2_G	G	A.Conservative	3.137017	.997466	6277.1	20.505541	19.064054	736.66236		.389281
I02	210090P15_G	NOCALL	I.Bad Spectrum	0	0	0	0	0	0		0
I03	201322P9_G	G	A.Conservative	2.784408	.997058	6445.3	23.801049	25.059785	760.260695		.354985
I03	201694P4_G	G	A.Conservative	2.529098	.999216	5337.5	59.22382	52.603219	592.263458		.354985
I03	208825P7_G	G	A.Conservative	3.535542	.99975	7129.7	12.31701	21.800249	755.11698		.354985
I03	209189P2_G	G	A.Conservative	2.787839	.998368	6277.1	64.518571	66.194811	744.318208		.354985
I03	210090P15_G	G	B.Moderate	2.107896	.914946	5515.6	11.122842	7.378912	599.144374		.516207
I04	201322P9_G	G	A.Conservative	3.354559	.997944	6445.3	31.896918	33.656157	769.263927		.343023
I04	201694P4_G	G	A.Conservative	2.429504	.998685	5337.5	80.215661	68.863118	596.02865		.343023
I04	208825P7_G	G	A.Conservative	4.20497	.998975	7129.7	13.780018	23.15269	730.124751		.343023
I04	209189P2_G	G	A.Conservative	3.355928	.997272	6277.1	97.485678	99.74527	749.583555		.343023
I04	210090P15_G	NOCALL	I.Bad Spectrum	0	0	0	0	0	0		0
I05	201322P9_G	G	A.Conservative	2.22876	.997441	6445.3	45.995637	38.638667	758.603649		.426519
I05	201694P4_G	G	A.Conservative	1.526599	.998119	5337.5	118.478045	83.160446	596.673256		.426519
I05	208825P7_G	G	A.Conservative	3.009021	.999798	7129.7	23.120772	26.916647	764.445274		.426519
I05	209189P2_G	G	A.Conservative	2.230547	.996414	6277.1	130.603818	106.76285	739.328679		.426519
I05	210090P15_G	NOCALL	D.Low Probability	.545254	.496319	5515.6	8.83425	3.122646	561.001508		.893338
I06	201322P9_G	G	A.Conservative	.116958	.998965	6445.3	15.56436	15.492319	697.570594		.335768
I06	201694P4_G	G	A.Conservative	.118702	.995641	5337.5	53.791967	44.366516	536.996408		.335768
I06	208825P7_G	G	A.Conservative	-.005272	.998591	7129.7	7.674318	13.314947	728.527889		.335768
I06	209189P2_G	G	A.Conservative	.119134	.995625	6277.1	58.386284	56.478139	679.457796		.335768
I06	210090P15_G	G	A.Conservative	.134024	.996152	5515.6	23.127598	19.660242	560.058597		.335768
I07	201322P9_G	G	A.Conservative	1.474318	.998601	6445.3	22.819793	27.614737	710.092109		.347066
I07	201694P4_G	G	A.Conservative	1.217043	.998346	5337.5	48.614599	49.144265	534.473789		.347066
I07	208825P7_G	G	A.Conservative	2.07461	.999383	7129.7	10.112175	17.791952	770.459039		.347066
I07	209189P2_G	G	A.Conservative	1.476927	.996984	6277.1	53.959475	63.569583	695.006697		.347066
I07	210090P15_G	G	B.Moderate	.817083	.937964	5515.6	16.899699	7.58353	590.87247		.807872
I08	201322P9_G	G	A.Conservative	2.910484	.997573	6445.3	34.90448	37.083845	718.865167		.381593
I08	201694P4_G	G	A.Conservative	2.509423	.998055	5337.5	94.362176	83.567293	580.577441		.381593
I08	208825P7_G	G	A.Conservative	3.571204	.999764	7129.7	17.925303	21.257681	740.931626		.381593
I08	209189P2_G	G	A.Conservative	2.911285	.995987	6277.1	105.65048	109.2161	700.142713		.381593
I08	210090P15_G	NOCALL	D.Low Probability	2.284889	.222036	5515.6	2.967134	1.447287	606.389953		.586783
I09	201322P9_G	G	A.Conservative	2.824	.99729	6445.3	25.105245	22.885369	681.050357		.399858
I09	201694P4_G	G	A.Conservative	2.361171	.997813	5337.5	69.850359	51.722654	549.398741		.399858
I09	208825P7_G	G	A.Conservative	3.305052	.999536	7129.7	15.55354	21.926235	694.170007		.399858
I09	209189P2_G	G	A.Conservative	2.825929	.994373	6277.1	67.0081	59.209741	662.411432		.399858
I09	210090P15_G	G	C.Aggressive	2.200182	.820057	5515.6	18.314867	5.011601	581.441442		1.121719
I10	201322P9_G	G	A.Conservative	2.677914	.998408	6445.3	23.571126	24.631397	739.449566		.372997
I10	201694P4_G	G	A.Conservative	2.27359	.99564	5337.5	64.983059	57.088176	598.084685		.372997
I10	208825P7_G	G	A.Conservative	2.96511	.998725	7129.7	10.877927	17.893233	708.961304		.372997
I10	209189P2_G	G	A.Conservative	2.678973	.997823	6277.1	89.255149	90.855669	722.664702		.372997
I10	210090P15_G	G	A.Conservative	2.24877	.997857	5515.6	32.165606	29.061553	620.247162		.372997
I11	201322P9_G	G	A.Conservative	2.337126	.99789	6445.3	24.962825	24.770754	741.70043		.368212
I11	201694P4_G	G	A.Conservative	2.124184	.999189	5337.5	53.395858	42.604062	575.469362		.368212
I11	208825P7_G	G	A.Conservative	2.274794	.998763	7129.7	11.935671	25.516945	726.884281		.368212
I11	209189P2_G	G	A.Conservative	2.337375	.998247	6277.1	59.774708	57.428966	725.692436		.368212
I11	210090P15_G	G	B.Moderate	1.485588	.87527	5515.6	15.840527	7.098352	552.412502		.705216
I12	201322P9_G	G	A.Conservative	-.64095	.889156	6445.3	5.35786	8.93334	633.195466		.294419
I12	201694P4_G	G	A.Conservative	-.789617	.994362	5337.5	9.482195	13.841363	488.296971		.294419
I12	208825P7_G	G	A.Conservative	-.58697	.999728	7129.7	3.48662	10.279775	636.011914		.294419
I12	209189P2_G	G	A.Conservative	-.637634	.992068	6277.1	12.42443	21.541733	616.514746		.294419
I12	210090P15_G	G	C.Aggressive	-.95255	.986988	5515.6	15.861681	6.412216	552.843614		.787913
I13	201322P9_G	G	A.Conservative	2.879134	.99873	6445.3	36.994849	25.948794	701.955527		.463317
I13	201694P4_G	G	A.Conservative	2.619082	.995939	5337.5	93.834497	53.817241	555.932331		.463317
I13	208825P7_G	G	A.Conservative	3.557077	.998727	7129.7	17.848648	23.003623	750.869665		.463317
I13	209189P2_G	G	A.Conservative	2.880847	.996535	6277.1	104.082263	70.802432	683.505843		.463317
I13	210090P15_G	NOCALL	I.Bad Spectrum	0	0	0	0	0	0		0
I14	201322P9_G	G	A.Conservative	3.103079	.997537	6445.3	41.017664	31.312441	712.662585		.418404
I14	201694P4_G	G	A.Conservative	2.708177	.999055	5337.5	104.559562	66.083237	560.374036		.418404
I14	208825P7_G	G	A.Conservative	3.868235	.999469	7129.7	19.189287	22.061758	761.432827		.418404
I14	209189P2_G	G	A.Conservative	3.111797	.997186	6277.1	110.841703	82.211647	698.218491		.418404
I14	210090P15_G	G	B.Moderate	2.643528	.933265	5515.6	15.321845	7.531686	602.669003		.623936
I15	201322P9_G	G	A.Conservative	1.987894	.995807	6445.3	29.563136	27.176808	709.163812		.389834
I15	201694P4_G	G	A.Conservative	1.771975	.998213	5337.5	77.731456	58.483492	584.202183		.389834
I15	208825P7_G	G	A.Conservative	2.125107	.998708	7129.7	14.620836	20.307116	695.6499		.389834
I15	209189P2_G	G	A.Conservative	1.997844	.995296	6277.1	86.091226	76.7997	694.09731		.389834
I15	210090P15_G	G	A.Conservative	1.301344	.93922	5515.6	16.240211	9.432303	606.002314		.545166
I16	201322P9_G	G	A.Conservative	3.472327	.998276	6445.3	36.030019	30.235517	730.499384		.448684
I16	201694P4_G	G	A.Conservative	3.272771	.995704	5337.5	89.540566	62.73803	541.124356		.448684
I16	208825P7_G	G	A.Conservative	3.968935	.999758	7129.7	19.27696	28.522235	846.03448		.448684
I16	209189P2_G	G	A.Conservative	3.473368	.99841	6277.1	79.562871	64.972835	707.920569		.448684
I16	210090P15_G	G	A.Conservative	3.273849	.952525	5515.6	13.39858	9.665896	566.628286		.448684
I17	201322P9_G	G	A.Conservative	1.677109	.9983	6445.3	15.489399	18.253906	716.349202		.314357
I17	201694P4_G	G	A.Conservative	1.531031	.998736	5337.5	46.314969	44.570732	564.922332		.314357
I17	208825P7_G	G	A.Conservative	1.585907	.998776	7129.7	7.15066	12.652567	645.482992		.314357
I17	209189P2_G	G	A.Conservative	1.684049	.996016	6277.1	42.005742	48.02856	698.890753		.314357
I17	210090P15_G	G	B.Moderate	1.055161	.85405	5515.6	15.024122	6.92756	549.684587		.653327
I18	201322P9_G	G	A.Conservative	-.576131	.87705	6445.3	7.142826	8.819083	653.238864		.336428
I18	201694P4_G	G	A.Conservative	-.508082	.998974	5337.5	20.511779	34.121365	513.714921		.336428
I18	208825P7_G	G	A.Conservative	-.516965	.982591	7129.7	4.516502	9.839297	646.313752		.336428
I18	209189P2_G	G	A.Conservative	-.568697	.998986	6277.1	20.527035	26.620355	636.165403		.336428
I18	210090P15_G	G	B.Moderate	-.603063	.824046	5515.6	14.25895	6.677268	551.727352		.644907
I19	201322P9_G	G	A.Conservative	3.097136	.998231	6445.3	35.502112	34.687797	716.124507		.38186
I19	201694P4_G	G	A.Conservative	2.316706	.995164	5337.5	89.611954	72.657977	561.115355		.38186
I19	208825P7_G	G	A.Conservative	3.326	.999331	7129.7	16.41763	25.179998	682.825631		.38186
I19	209189P2_G	G	A.Conservative	3.094415	.996369	6277.1	97.826757	92.937708	697.820762		.38186
I19	210090P15_G	G	A.Conservative	2.311994	.995516	5515.6	25.118064	20.990911	583.52664		.38186
I20	201322P9_G	G	A.Conservative	2.840498	.997325	6445.3	27.739047	27.672246	729.670477		.347734
I20	201694P4_G	G	A.Conservative	2.333394	.992835	5337.5	67.081032	55.818475	587.416303		.347734
I20	208825P7_G	G	A.Conservative	3.415969	.999895	7129.7	12.125685	26.821562	687.980398		.347734
I20	209189P2_G	G	A.Conservative	2.841661	.996475	6277.1	64.651597	62.730657	711.623728		.347734
I20	210090P15_G	G	B.Moderate	2.383168	.866007	5515.6	12.825825	6.989814	594.349807		.580729
I21	201322P9_G	G	A.Conservative	2.349123	.998223	6445.3	23.336897	20.429916	766.937858		.352901
I21	201694P4_G	G	A.Conservative	1.980688	.996623	5337.5	75.846947	54.15365	562.356001		.352901
I21	208825P7_G	G	A.Conservative	2.599033	.999121	7129.7	10.917261	21.784666	742.804193		.352901
I21	209189P2_G	G	A.Conservative	2.349435	.997063	6277.1	88.745606	75.325133	747.811721		.352901
I21	210090P15_G	G	A.Conservative	1.977376	.979626	5515.6	13.325073	9.831539	589.958673		.352901
I22	201322P9_G	G	A.Conservative	.809634	.998995	6445.3	23.585268	26.24376	679.724173		.358766
I22	201694P4_G	G	A.Conservative	.318256	.995894	5337.5	52.697518	48.735623	570.206176		.358766
I22	208825P7_G	G	A.Conservative	1.401076	.998472	7129.7	11.848916	23.559956	742.746728		.358766
I22	209189P2_G	G	A.Conservative	.817468	.995653	6277.1	61.454484	66.506076	664.559727		.358766
I22	210090P15_G	G	B.Moderate	.196887	.898496	5515.6	9.64904	7.283928	609.550898		.491361
I23	201322P9_G	G	A.Conservative	1.709663	.998937	6445.3	52.122896	41.451981	704.900471		.414229
I23	201694P4_G	G	A.Conservative	1.324799	.999107	5337.5	71.795598	45.536521	520.690618		.414229
I23	208825P7_G	G	A.Conservative	2.255686	.999432	7129.7	40.447554	36.858856	803.396525		.414229
I23	209189P2_G	G	A.Conservative	1.70795	.999644	6277.1	73.922405	56.838658	687.325826		.414229
I23	210090P15_G	NOCALL	I.Bad Spectrum	0	0	0	0	0	0		0
I24	201322P9_G	G	A.Conservative	-1.647163	.995213	6445.3	12.177733	11.755135	562.158466		.418244
I24	201694P4_G	G	A.Conservative	-.974885	.99879	5337.5	13.826755	10.50783	435.796212		.418244
I24	208825P7_G	NOCALL	I.Bad Spectrum	0	0	0	0	0	0		0
I24	209189P2_G	G	A.Conservative	-.81075	.996243	6277.1	11.073373	11.622574	594.199556		.331618
I24	210090P15_G	NOCALL	D.Low Probability	-.542635	.27387	5515.6	4.108164	1.738209	507.669794		.720974
J01	201322P9_G	G	A.Conservative	2.573875	.99907	6445.3	45.273179	38.224321	740.600626		.40303
J01	201694P4_G	G	A.Conservative	2.282085	.991893	5337.5	101.690338	69.29478	566.153277		.40303
J01	208825P7_G	G	A.Conservative	2.727806	.999606	7129.7	28.246352	27.147193	724.102937		.40303
J01	209189P2_G	G	A.Conservative	2.574991	.998701	6277.1	113.24009	92.59308	720.841035		.40303
J01	210090P15_G	NOCALL	D.Low Probability	1.706736	.281437	5515.6	6.552812	1.816553	608.269157		1.142036
J02	201322P9_G	G	A.Conservative	2.361837	.999636	6445.3	41.85698	42.712061	768.470886		.363494
J02	201694P4_G	G	A.Conservative	1.598402	.995965	5337.5	27.884462	23.279158	631.51712		.363494
J02	208825P7_G	G	A.Conservative	3.062026	.999846	7129.7	26.656433	30.697808	753.2845		.363494
J02	209189P2_G	G	A.Conservative	2.462491	.997647	6277.1	22.534421	22.316057	763.884768		.363494
J02	210090P15_G	NOCALL	I.Bad Spectrum	0	0	0	0	0	0		0
J03	201322P9_G	G	A.Conservative	3.191896	.998972	6445.3	43.272368	34.772621	748.456476		.401065
J03	201694P4_G	G	A.Conservative	2.549768	.998396	5337.5	112.855777	75.003431	605.679492		.401065
J03	208825P7_G	G	A.Conservative	3.925704	.999275	7129.7	21.708971	25.354889	774.771537		.401065
J03	209189P2_G	G	A.Conservative	3.194599	.997585	6277.1	125.551466	98.014583	729.88982		.401065
J03	210090P15_G	NOCALL	D.Low Probability	2.057252	.36288	5515.6	8.308185	2.301981	597.542693		1.079011
J04	201322P9_G	G	A.Conservative	3.516	.99904	6445.3	29.145119	29.778018	724.169944		.398319
J04	201694P4_G	G	A.Conservative	3.037233	.998756	5337.5	68.497952	58.638665	564.970333		.398319
J04	208825P7_G	G	A.Conservative	3.835049	.999407	7129.7	15.701531	20.820694	817.742352		.398319
J04	209189P2_G	G	A.Conservative	3.51748	.994725	6277.1	69.548058	69.197476	705.922237		.398319
J04	210090P15_G	G	A.Conservative	3.028501	.817771	5515.6	9.328148	8.218806	586.033493		.398319
J05	201322P9_G	G	A.Conservative	2.884653	.996201	6445.3	35.354122	32.717974	741.466259		.407439
J05	201694P4_G	G	A.Conservative	2.589075	.999629	5337.5	84.581385	64.250284	571.362234		.407439
J05	208825P7_G	G	A.Conservative	3.316766	.999456	7129.7	18.280509	19.313761	716.090193		.407439
J05	209189P2_G	G	A.Conservative	2.885195	.99801	6277.1	89.651857	80.542926	724.631666		.407439
J05	210090P15_G	NOCALL	I.Bad Spectrum	0	0	0	0	0	0		0
J06	201322P9_G	G	A.Conservative	-.059598	.998238	6445.3	10.218279	11.743954	626.892539		.335078
J06	201694P4_G	G	A.Conservative	-.238266	.999208	5337.5	37.176801	34.969708	483.254854		.335078
J06	208825P7_G	G	A.Conservative	-.743417	.999242	7129.7	8.825	20.702651	732.41425		.335078
J06	209189P2_G	G	A.Conservative	-.058282	.993663	6277.1	25.380813	28.314419	608.425547		.335078
J06	210090P15_G	G	B.Moderate	-.033435	.810926	5515.6	13.086977	6.579945	518.842307		.555292
J07	201322P9_G	G	A.Conservative	3.014548	.998109	6445.3	25.197811	19.320883	713.060293		.410903
J07	201694P4_G	G	A.Conservative	2.806914	.999332	5337.5	82.436297	51.519659	554.030505		.410903
J07	208825P7_G	G	A.Conservative	3.449062	.999202	7129.7	12.874682	25.277889	747.971594		.410903
J07	209189P2_G	G	A.Conservative	3.016101	.997428	6277.1	88.686597	65.928916	694.633168		.410903
J07	210090P15_G	G	B.Moderate	2.0565	.824214	5515.6	13.124458	6.645529	588.693746		.605009
J08	201322P9_G	G	A.Conservative	3.658478	.997627	6445.3	19.291095	21.852766	836.532135		.322078
J08	201694P4_G	G	A.Conservative	3.037673	.996371	5337.5	47.763099	44.506861	585.195377		.322078
J08	208825P7_G	G	A.Conservative	4.226336	.999281	7129.7	10.210423	23.930328	718.562804		.322078
J08	209189P2_G	G	A.Conservative	3.658676	.997323	6277.1	51.083266	56.194727	811.215626		.322078
J08	210090P15_G	G	B.Moderate	2.336257	.979619	5515.6	16.171391	7.884635	609.787794		.548024
J09	201322P9_G	G	A.Conservative	3.236394	.998794	6445.3	42.06602	38.647738	762.415659		.396827
J09	201694P4_G	G	A.Conservative	2.333076	.99914	5337.5	108.68201	81.711376	582.994008		.396827
J09	208825P7_G	G	A.Conservative	3.590559	.999474	7129.7	18.892868	25.829838	725.010423		.396827
J09	209189P2_G	G	A.Conservative	3.238959	.997289	6277.1	129.638152	115.585607	742.491489		.396827
J09	210090P15_G	G	A.Conservative	2.345442	.801199	5515.6	10.394982	8.074985	604.332531		.396827
J10	201322P9_G	G	A.Conservative	3.04929	.999483	6445.3	37.265763	32.707962	729.153999		.39042
J10	201694P4_G	G	A.Conservative	2.557051	.995713	5337.5	85.548518	62.401233	571.276566		.39042
J10	208825P7_G	G	A.Conservative	3.481995	.999569	7129.7	22.574975	24.76536	776.17373		.39042
J10	209189P2_G	G	A.Conservative	3.057247	.996383	6277.1	87.709923	74.848915	712.198675		.39042
J10	210090P15_G	G	A.Conservative	2.550008	.996494	5515.6	14.755014	11.08906	593.944156		.39042
J11	201322P9_G	G	A.Conservative	3.252942	.998451	6445.3	21.706896	20.98905	721.912598		.343312
J11	201694P4_G	G	A.Conservative	2.827333	.995373	5337.5	46.120509	36.161034	571.140686		.343312
J11	208825P7_G	G	A.Conservative	3.239918	.999583	7129.7	12.962446	19.601276	786.184865		.343312
J11	209189P2_G	G	A.Conservative	3.257651	.99599	6277.1	52.46501	49.156542	702.710893		.343312
J11	210090P15_G	NOCALL	I.Bad Spectrum	0	0	0	0	0	0		0
J12	201322P9_G	G	A.Conservative	-.19625	.997312	6445.3	16.665827	19.29185	660.675251		.337251
J12	201694P4_G	G	A.Conservative	-.204729	.996578	5337.5	32.47471	31.138559	549.921699		.337251
J12	208825P7_G	G	A.Conservative	-.122434	.997673	7129.7	8.649313	15.65965	617.114269		.337251
J12	209189P2_G	G	A.Conservative	-.196384	.997125	6277.1	36.786626	41.392726	644.82576		.337251
J12	210090P15_G	NOCALL	I.Bad Spectrum	0	0	0	0	0	0		0
J13	201322P9_G	G	A.Conservative	3.796387	.999078	6445.3	39.385634	33.615723	715.777703		.415303
J13	201694P4_G	G	A.Conservative	3.327342	.997701	5337.5	72.189541	50.469698	605.108878		.415303
J13	208825P7_G	G	A.Conservative	4.321946	.999132	7129.7	26.433218	25.48262	865.181103		.415303
J13	209189P2_G	G	A.Conservative	3.797109	.996693	6277.1	78.106404	64.695958	698.387575		.415303
J13	210090P15_G	G	A.Conservative	3.326206	.866691	5515.6	12.0616	8.710709	629.639576		.415303
J14	201322P9_G	G	A.Conservative	3.763029	.996579	6445.3	22.573107	22.485168	689.869697		.391475
J14	201694P4_G	G	A.Conservative	3.468101	.997974	5337.5	47.348434	39.75244	550.900691		.391475
J14	208825P7_G	G	A.Conservative	4.05169	.999443	7129.7	18.354042	26.253307	812.988645		.391475
J14	209189P2_G	G	A.Conservative	3.764109	.997917	6277.1	51.876668	50.354199	670.620667		.391475
J14	210090P15_G	NOCALL	I.Bad Spectrum	0	0	0	0	0	0		0
J15	201322P9_G	G	A.Conservative	3.704697	.997924	6445.3	37.061569	32.213246	736.535407		.41705
J15	201694P4_G	G	A.Conservative	3.236481	.99844	5337.5	83.733621	60.237951	563.240904		.41705
J15	208825P7_G	G	A.Conservative	4.343046	.99921	7129.7	19.880024	25.438463	816.886547		.41705
J15	209189P2_G	G	A.Conservative	3.70545	.998619	6277.1	85.931337	72.589931	717.31353		.41705
J15	210090P15_G	NOCALL	I.Bad Spectrum	0	0	0	0	0	0		0
J16	201322P9_G	G	A.Conservative	2.040975	.996904	6445.3	26.006559	21.530814	725.822297		.391014
J16	201694P4_G	G	A.Conservative	1.377902	.995896	5337.5	83.166643	56.729144	571.749596		.391014
J16	208825P7_G	G	A.Conservative	2.538738	.999529	7129.7	12.970526	21.004589	699.398228		.391014
J16	209189P2_G	G	A.Conservative	2.043403	.997888	6277.1	83.35259	67.007207	707.018353		.391014
J16	210090P15_G	G	B.Moderate	1.746207	.947821	5515.6	20.996005	7.635475	594.350623		.859254
J17	201322P9_G	G	A.Conservative	2.636825	.995965	6445.3	28.310756	27.803315	673.205425		.406381
J17	201694P4_G	G	A.Conservative	2.175552	.996586	5337.5	68.322603	56.557821	533.668083		.406381
J17	208825P7_G	G	A.Conservative	3.019897	.999444	7129.7	15.535318	16.949104	727.557585		.406381
J17	209189P2_G	G	A.Conservative	2.639841	.994487	6277.1	78.517734	75.146077	657.82983		.406381
J17	210090P15_G	NOCALL	D.Low Probability	1.728876	.429329	5515.6	9.540331	2.7036	576.793261		1.139626
J18	201322P9_G	G	A.Conservative	-1.663717	.99903	6445.3	22.7705	24.022122	725.355223		.312617
J18	201694P4_G	G	A.Conservative	-1.677918	.999093	5337.5	61.852983	53.182678	583.413797		.312617
J18	208825P7_G	G	A.Conservative	-1.434705	.999196	7129.7	9.589568	21.532737	694.048363		.312617
J18	209189P2_G	G	A.Conservative	-1.661678	.997476	6277.1	65.171679	66.665984	706.648001		.312617
J18	210090P15_G	NOCALL	I.Bad Spectrum	0	0	0	0	0	0		0
J19	201322P9_G	G	A.Conservative	3.643151	.997894	6445.3	37.491904	36.846162	775.147984		.407415
J19	201694P4_G	G	A.Conservative	3.221742	.999255	5337.5	73.920383	60.216427	576.860776		.407415
J19	208825P7_G	G	A.Conservative	4.327543	.999452	7129.7	19.824269	25.92563	746.43715		.407415
J19	209189P2_G	G	A.Conservative	3.642392	.998855	6277.1	94.603415	90.406055	755.516397		.407415
J19	210090P15_G	NOCALL	D.Low Probability	2.301106	.32275	5515.6	4.24435	2.07223	597.157594		.608197
J20	201322P9_G	G	A.Conservative	4.165329	.99694	6445.3	27.820825	23.370266	721.648147		.410833
J20	201694P4_G	G	A.Conservative	3.44955	.998894	5337.5	68.512133	46.30335	558.56719		.410833
J20	208825P7_G	G	A.Conservative	4.270924	.999461	7129.7	14.659779	21.538942	779.933012		.410833
J20	209189P2_G	G	A.Conservative	4.176181	.997173	6277.1	75.428349	61.341714	713.660152		.410833
J20	210090P15_G	NOCALL	D.Low Probability	2.507071	.745498	5515.6	14.241549	4.565928	594.334241		.887843
J21	201322P9_G	G	A.Conservative	3.547854	.996877	6445.3	31.712836	22.813875	738.644677		.44392
J21	201694P4_G	G	A.Conservative	3.143138	.997003	5337.5	89.874055	51.746785	574.166705		.44392
J21	208825P7_G	G	A.Conservative	4.00052	.999075	7129.7	15.112014	17.269113	726.940195		.44392
J21	209189P2_G	G	A.Conservative	3.549718	.997611	6277.1	92.535479	64.385136	719.665947		.44392
J21	210090P15_G	G	B.Moderate	2.481711	.906355	5515.6	24.856932	7.301903	596.904146		1.036583
J22	201322P9_G	G	A.Conservative	2.266218	.998263	6445.3	26.92128	26.667848	748.264083		.375782
J22	201694P4_G	G	A.Conservative	1.643308	.995647	5337.5	76.946985	63.282394	615.874707		.375782
J22	208825P7_G	G	A.Conservative	2.411858	.998773	7129.7	12.946919	19.126201	671.063485		.375782
J22	209189P2_G	G	A.Conservative	2.26718	.998387	6277.1	76.853655	74.027494	728.697665		.375782
J22	210090P15_G	G	C.Aggressive	1.163831	.88861	5515.6	17.524518	5.409027	611.687107		1.174339
J23	201322P9_G	G	A.Conservative	.752952	.998724	6445.3	41.819199	43.767577	679.747748		.383353
J23	201694P4_G	G	A.Conservative	.40543	.997178	5337.5	60.701344	52.401269	522.535334		.383353
J23	208825P7_G	G	A.Conservative	.943497	.999022	7129.7	31.700345	44.212806	802.706966		.383353
J23	209189P2_G	G	A.Conservative	.755883	.998711	6277.1	63.661379	64.736217	660.297159		.383353
J23	210090P15_G	G	B.Moderate	.616616	.829015	5515.6	20.729176	6.713213	559.199991		.971067
J24	201322P9_G	G	A.Conservative	-1.554561	.966477	6445.3	12.425199	9.708361	588.804553		.53156
J24	201694P4_G	NOCALL	D.Low Probability	-1.351731	.507102	5337.5	7.599178	3.118446	440.231567		.762092
J24	208825P7_G	NOCALL	I.Bad Spectrum	0	0	0	0	0	0		0
J24	209189P2_G	G	A.Conservative	-1.896023	.850577	6277.1	8.620875	8.529704	615.189823		.392737
J24	210090P15_G	NOCALL	I.Bad Spectrum	0	0	0	0	0	0		0
K01	201322P9_G	G	A.Conservative	2.180722	.995523	6445.3	12.327737	18.307193	716.207648		.277312
K01	201694P4_G	G	A.Conservative	1.669633	.998741	5337.5	24.220321	29.89442	558.32443		.277312
K01	208825P7_G	G	A.Conservative	2.321261	.999538	7129.7	7.453238	21.600361	675.028283		.277312
K01	209189P2_G	G	A.Conservative	2.184969	.997566	6277.1	25.115105	36.283287	697.65258		.277312
K01	210090P15_G	NOCALL	I.Bad Spectrum	0	0	0	0	0	0		0
K02	201322P9_G	G	A.Conservative	2.701219	.998182	6445.3	36.878649	41.764197	711.796103		.349786
K02	201694P4_G	G	A.Conservative	2.28388	.993043	5337.5	17.016446	16.074979	595.820014		.349786
K02	208825P7_G	G	A.Conservative	3.047942	.998779	7129.7	21.300003	26.933933	744.665141		.349786
K02	209189P2_G	G	A.Conservative	2.767169	.996435	6277.1	19.322559	21.29498	736.73585		.349786
K02	210090P15_G	NOCALL	I.Bad Spectrum	0	0	0	0	0	0		0
K03	201322P9_G	G	A.Conservative	3.917329	.99882	6445.3	28.339044	27.930135	665.166245		.375023
K03	201694P4_G	G	A.Conservative	3.280641	.99774	5337.5	49.709926	40.01457	556.348342		.375023
K03	208825P7_G	G	A.Conservative	4.199375	.99917	7129.7	19.926463	24.890781	829.608695		.375023
K03	209189P2_G	G	A.Conservative	3.921368	.996844	6277.1	55.435263	53.00046	647.476043		.375023
K03	210090P15_G	G	C.Aggressive	2.901199	.812787	5515.6	17.146435	4.953587	585.981858		1.119608
K04	201322P9_G	G	A.Conservative	2.202569	.996052	6445.3	9.711948	10.106724	611.858009		.384772
K04	201694P4_G	G	A.Conservative	4.070432	.996195	5337.5	9.805426	18.335377	634.705957		.2373
K04	208825P7_G	G	A.Conservative	1.914045	.998234	7129.7	6.876859	14.640568	577.79475		.384772
K04	209189P2_G	G	A.Conservative	4.059762	.994384	6277.1	6.957738	15.159059	663.857546		.2373
K04	210090P15_G	NOCALL	I.Bad Spectrum	0	0	0	0	0	0		0
K05	201322P9_G	G	A.Conservative	2.285209	.998199	6445.3	17.849756	21.632697	727.154996		.354277
K05	201694P4_G	G	A.Conservative	2.01175	.998541	5337.5	44.632741	44.322476	522.699589		.354277
K05	208825P7_G	G	A.Conservative	2.499948	.999546	7129.7	11.025158	21.955054	770.25581		.354277
K05	209189P2_G	G	A.Conservative	2.285886	.997766	6277.1	49.258893	57.978219	707.248564		.354277
K05	210090P15_G	NOCALL	I.Bad Spectrum	0	0	0	0	0	0		0
K06	201322P9_G	G	A.Conservative	.52233	.997942	6445.3	13.835748	16.071331	753.194503		.309364
K06	201694P4_G	G	A.Conservative	.489238	.998405	5337.5	63.346991	60.23882	665.331415		.309364
K06	208825P7_G	G	A.Conservative	.315504	.998494	7129.7	5.841284	16.80793	593.29332		.309364
K06	209189P2_G	G	A.Conservative	.523712	.993766	6277.1	59.482769	67.052119	733.691149		.309364
K06	210090P15_G	G	A.Conservative	.460398	.997304	5515.6	22.895905	22.493962	695.320143		.309364
K07	201322P9_G	G	A.Conservative	1.898728	.997224	6445.3	18.921825	18.101174	702.917096		.378995
K07	201694P4_G	G	A.Conservative	1.688888	.997257	5337.5	46.728634	37.076046	543.783255		.378995
K07	208825P7_G	G	A.Conservative	2.161186	.99938	7129.7	10.597421	18.778325	695.766814		.378995
K07	209189P2_G	G	A.Conservative	1.898486	.995507	6277.1	47.709355	44.361688	683.554628		.378995
K07	210090P15_G	NOCALL	D.Low Probability	1.230871	.605157	5515.6	12.242088	3.757488	582.768422		1.014423
K08	201322P9_G	G	A.Conservative	3.416791	.997802	6445.3	22.974653	23.154635	744.343142		.377954
K08	201694P4_G	G	A.Conservative	2.997601	.998265	5337.5	72.070835	59.976847	526.79961		.377954
K08	208825P7_G	G	A.Conservative	3.861543	.998727	7129.7	11.623493	17.308482	810.899991		.377954
K08	209189P2_G	G	A.Conservative	3.417153	.995889	6277.1	66.769755	65.390348	725.082667		.377954
K08	210090P15_G	G	B.Moderate	2.680601	.976695	5515.6	18.119067	7.931283	580.381713		.781325
K09	201322P9_G	G	A.Conservative	3.381171	.998455	6445.3	37.855422	34.450401	746.488574		.378722
K09	201694P4_G	G	A.Conservative	2.816118	.997286	5337.5	84.242456	62.613238	604.16007		.378722
K09	208825P7_G	G	A.Conservative	3.985313	.998791	7129.7	18.414578	25.797581	721.141214		.378722
K09	209189P2_G	G	A.Conservative	3.382674	.996156	6277.1	100.730685	88.921546	727.84041		.378722
K09	210090P15_G	G	A.Conservative	2.506737	.991367	5515.6	26.58745	12.352563	642.610379		1.072236
K10	201322P9_G	G	A.Conservative	2.666968	.999087	6445.3	41.793479	29.461871	776.30294		.419408
K10	201694P4_G	G	A.Conservative	2.108458	.992553	5337.5	91.314966	51.719678	591.323039		.419408
K10	208825P7_G	G	A.Conservative	3.334226	.999589	7129.7	19.557997	28.439371	800.891349		.419408
K10	209189P2_G	G	A.Conservative	2.668691	.997179	6277.1	123.962031	84.544751	756.921503		.419408
K10	210090P15_G	G	B.Moderate	1.816163	.889367	5515.6	14.316631	7.18959	588.743336		.568125
K11	201322P9_G	G	A.Conservative	2.394971	.998302	6445.3	36.569889	31.1308	750.730694		.398201
K11	201694P4_G	G	A.Conservative	2.141121	.998603	5337.5	83.050863	58.717432	566.925134		.398201
K11	208825P7_G	G	A.Conservative	2.404344	.99937	7129.7	22.946607	21.935383	741.229506		.398201
K11	209189P2_G	G	A.Conservative	2.396407	.997058	6277.1	86.902566	71.917355	731.241965		.398201
K11	210090P15_G	G	B.Moderate	1.658543	.991416	5515.6	14.882186	8.070181	593.847703		.550573
K12	201322P9_G	G	A.Conservative	-.383956	.998135	6445.3	28.371899	28.62997	775.948858		.359681
K12	201694P4_G	G	A.Conservative	-.39579	.999395	5337.5	60.572799	50.147897	575.812036		.359681
K12	208825P7_G	G	A.Conservative	-.119494	.999369	7129.7	13.900073	25.384459	843.814106		.359681
K12	209189P2_G	G	A.Conservative	-.382152	.99738	6277.1	74.432519	72.913146	757.275606		.359681
K12	210090P15_G	G	B.Moderate	-1.11534	.910439	5515.6	10.767969	7.35554	562.717737		.478402
K13	201322P9_G	G	A.Conservative	3.140635	.999022	6445.3	44.871816	43.126232	781.332192		.386957
K13	201694P4_G	G	A.Conservative	2.838201	.998598	5337.5	90.465043	72.520492	588.205499		.386957
K13	208825P7_G	G	A.Conservative	3.691762	.999428	7129.7	23.819049	25.602103	789.506328		.386957
K13	209189P2_G	G	A.Conservative	3.142178	.99859	6277.1	97.739719	91.397063	762.813248		.386957
K13	210090P15_G	G	A.Conservative	2.839833	.84475	5515.6	10.360969	8.552966	609.234217		.386957
K14	201322P9_G	G	A.Conservative	1.630593	.997959	6445.3	9.859932	13.822889	671.160468		.299177
K14	201694P4_G	G	A.Conservative	1.377391	.998752	5337.5	29.007281	33.349414	545.928427		.299177
K14	208825P7_G	G	A.Conservative	1.535596	.999108	7129.7	5.155126	11.267942	635.310681		.299177
K14	209189P2_G	G	A.Conservative	1.636959	.994807	6277.1	30.153245	41.055031	650.967496		.299177
K14	210090P15_G	G	A.Conservative	1.856428	.89208	5515.6	19.82141	8.993192	593.271661		.690058
K15	201322P9_G	G	A.Conservative	3.682574	.999176	6445.3	43.599004	43.953203	746.288329		.387061
K15	201694P4_G	G	A.Conservative	3.369265	.993718	5337.5	44.592569	36.287307	582.016018		.387061
K15	208825P7_G	G	A.Conservative	3.953456	.99963	7129.7	27.909101	45.264989	899.82981		.387061
K15	209189P2_G	G	A.Conservative	3.686521	.995734	6277.1	56.125764	54.823733	724.865241		.387061
K15	210090P15_G	NOCALL	I.Bad Spectrum	0	0	0	0	0	0		0
K16	201322P9_G	G	A.Conservative	3.342028	.996783	6445.3	37.281629	33.336667	693.534487		.386239
K16	201694P4_G	G	A.Conservative	2.828494	.995972	5337.5	67.985011	50.283516	560.640208		.386239
K16	208825P7_G	G	A.Conservative	3.516783	.999379	7129.7	20.916546	21.570047	770.336464		.386239
K16	209189P2_G	G	A.Conservative	3.342764	.995261	6277.1	71.174122	61.839685	676.134299		.386239
K16	210090P15_G	G	C.Aggressive	2.254088	.890997	5515.6	21.894345	5.450117	576.394756		1.182182
K17	201322P9_G	G	A.Conservative	1.498125	.998639	6445.3	30.844062	30.445515	726.444204		.365033
K17	201694P4_G	G	A.Conservative	1.067918	.999089	5337.5	78.779538	63.746896	578.441091		.365033
K17	208825P7_G	G	A.Conservative	1.41248	.998254	7129.7	14.233729	27.723423	745.745508		.365033
K17	209189P2_G	G	A.Conservative	1.499291	.99641	6277.1	81.013269	77.617874	706.099089		.365033
K17	210090P15_G	G	A.Conservative	1.061271	.90767	5515.6	10.917986	9.125186	597.718699		.365033
K18	201322P9_G	G	A.Conservative	-1.594814	.998925	6445.3	20.138792	22.069469	634.885507		.363394
K18	201694P4_G	G	A.Conservative	-.94827	.997548	5337.5	27.954631	29.895867	534.246725		.363394
K18	208825P7_G	G	A.Conservative	-1.101965	.999492	7129.7	13.405324	27.435222	715.485331		.363394
K18	209189P2_G	G	A.Conservative	-1.593544	.999255	6277.1	40.046499	42.562335	618.308076		.363394
K18	210090P15_G	NOCALL	I.Bad Spectrum	0	0	0	0	0	0		0
K19	201322P9_G	G	A.Conservative	3.718236	.998368	6445.3	38.826293	39.038159	770.208997		.353838
K19	201694P4_G	G	A.Conservative	3.181687	.99674	5337.5	56.219653	45.496333	599.454499		.353838
K19	208825P7_G	G	A.Conservative	4.113096	.999421	7129.7	24.789356	28.376609	817.1007		.353838
K19	209189P2_G	G	A.Conservative	3.719201	.997353	6277.1	68.687647	66.869125	748.107917		.353838
K19	210090P15_G	G	A.Conservative	3.184354	.850825	5515.6	10.180913	8.538032	622.419562		.353838
K20	201322P9_G	G	A.Conservative	2.367078	.997744	6445.3	34.636533	30.838555	724.798855		.35774
K20	201694P4_G	G	A.Conservative	1.633102	.998584	5337.5	87.092552	64.005109	596.591209		.35774
K20	208825P7_G	G	A.Conservative	2.905337	.999288	7129.7	18.223743	25.170114	731.421253		.35774
K20	209189P2_G	G	A.Conservative	2.366615	.998445	6277.1	88.974163	76.937482	703.50856		.35774
K20	210090P15_G	NOCALL	I.Bad Spectrum	0	0	0	0	0	0		0
K21	201322P9_G	G	A.Conservative	2.837362	.998437	6445.3	35.16704	48.804978	798.607697		.354156
K21	201694P4_G	G	A.Conservative	2.323175	.999225	5337.5	72.860613	85.158031	623.559101		.354156
K21	208825P7_G	G	A.Conservative	3.610317	.999876	7129.7	17.644388	28.840147	788.162921		.354156
K21	209189P2_G	G	A.Conservative	2.836198	.996998	6277.1	88.938091	120.348567	774.833353		.354156
K21	210090P15_G	G	B.Moderate	1.989987	.818485	5515.6	15.783679	6.610248	612.85647		.924639
K22	201322P9_G	G	A.Conservative	2.58408	.997702	6445.3	21.053588	26.853446	775.730675		.322949
K22	201694P4_G	G	A.Conservative	2.333097	.998429	5337.5	51.176001	53.913041	624.547157		.322949
K22	208825P7_G	G	A.Conservative	3.24527	.999595	7129.7	10.751852	17.879178	765.418732		.322949
K22	209189P2_G	G	A.Conservative	2.585415	.997529	6277.1	44.681411	55.396143	757.749641		.322949
K22	210090P15_G	G	B.Moderate	1.436232	.816479	5515.6	9.083034	6.626758	619.171408		.492794
K23	201322P9_G	G	A.Conservative	1.140458	.997819	6445.3	47.458406	46.202005	713.623919		.375662
K23	201694P4_G	G	A.Conservative	1.049328	.998423	5337.5	62.664405	50.540821	596.934093		.375662
K23	208825P7_G	G	A.Conservative	.994527	.998928	7129.7	29.759777	32.511884	751.57343		.375662
K23	209189P2_G	G	A.Conservative	1.146402	.996064	6277.1	69.922356	66.16756	693.353844		.375662
K23	210090P15_G	NOCALL	D.Low Probability	.793912	.674371	5515.6	13.313456	4.164497	583.479219		.978659
K24	201322P9_G	G	A.Conservative	-2.609275	.814235	6445.3	9.748351	8.178537	576.021803		.447249
K24	201694P4_G	NOCALL	D.Low Probability	-1.721307	.54726	5337.5	9.337904	3.356258	479.146362		.806858
K24	208825P7_G	NOCALL	I.Bad Spectrum	0	0	0	0	0	0		0
K24	209189P2_G	G	A.Conservative	-2.219558	.82287	6277.1	18.761536	8.269765	593.099244		.806858
K24	210090P15_G	NOCALL	I.Bad Spectrum	0	0	0	0	0	0		0
L01	201322P9_G	G	A.Conservative	2.310082	.997839	6445.3	33.723162	25.876399	681.383482		.421398
L01	201694P4_G	G	A.Conservative	1.921273	.998691	5337.5	77.061351	48.947395	529.713149		.421398
L01	208825P7_G	G	A.Conservative	2.306905	.999009	7129.7	18.962381	31.070822	701.592668		.421398
L01	209189P2_G	G	A.Conservative	2.312337	.998176	6277.1	67.715232	50.483652	664.300023		.421398
L01	210090P15_G	G	B.Moderate	1.917243	.8354	5515.6	10.310337	6.75035	555.325165		.421398
L02	201322P9_G	G	A.Conservative	2.739884	.999353	6445.3	55.916394	53.461525	764.454623		.353247
L02	201694P4_G	G	A.Conservative	2.320442	.99836	5337.5	35.157665	27.593429	579.196445		.353247
L02	208825P7_G	G	A.Conservative	3.134751	.999785	7129.7	33.541385	36.218164	797.268496		.353247
L02	209189P2_G	G	A.Conservative	2.818531	.9977	6277.1	30.422102	28.231964	748.941529		.353247
L02	210090P15_G	NOCALL	I.Bad Spectrum	0	0	0	0	0	0		0
L03	201322P9_G	G	A.Conservative	3.087722	.998638	6445.3	43.015167	30.033516	718.330122		.439444
L03	201694P4_G	G	A.Conservative	2.863688	.998477	5337.5	88.916537	50.001096	570.516224		.439444
L03	208825P7_G	G	A.Conservative	3.628287	.99964	7129.7	26.766121	23.928597	757.616477		.439444
L03	209189P2_G	G	A.Conservative	3.092031	.998265	6277.1	106.327819	71.855534	704.193383		.439444
L03	210090P15_G	NOCALL	I.Bad Spectrum	0	0	0	0	0	0		0
L04	201322P9_G	G	A.Conservative	4.546721	.998205	6445.3	45.155608	39.278101	707.168336		.440691
L04	201694P4_G	G	A.Conservative	4.353323	.997898	5337.5	86.30082	62.38213	521.355684		.440691
L04	208825P7_G	G	A.Conservative	4.923432	.999126	7129.7	21.366505	31.190483	791.421852		.440691
L04	209189P2_G	G	A.Conservative	4.546926	.997663	6277.1	95.047261	80.407752	688.641821		.440691
L04	210090P15_G	NOCALL	D.Low Probability	3.060697	.635402	5515.6	14.880727	3.965011	544.925188		1.009708
L05	201322P9_G	G	A.Conservative	1.267017	.994923	6445.3	12.155598	12.910946	671.752408		.382051
L05	201694P4_G	G	A.Conservative	.76908	.997927	5337.5	34.823349	29.600858	524.025269		.382051
L05	208825P7_G	G	A.Conservative	1.597874	.996374	7129.7	5.592397	13.23532	583.386417		.382051
L05	209189P2_G	G	A.Conservative	1.267242	.997096	6277.1	38.555574	39.641599	654.758115		.382051
L05	210090P15_G	G	A.Conservative	.766526	.834432	5515.6	9.516076	8.395779	551.198777		.382051
L06	201322P9_G	G	A.Conservative	2.657814	.998286	6445.3	21.498638	16.989785	637.977973		.466392
L06	201694P4_G	G	A.Conservative	2.564002	.998096	5337.5	47.415727	30.14819	516.971951		.466392
L06	208825P7_G	G	A.Conservative	2.774532	.997901	7129.7	12.040481	15.721059	650.607167		.466392
L06	209189P2_G	G	A.Conservative	2.656965	.99547	6277.1	50.016134	38.273932	620.159458		.466392
L06	210090P15_G	G	A.Conservative	2.563454	.852142	5515.6	13.014106	8.578384	533.509751		.466392
L07	201322P9_G	G	A.Conservative	2.69648	.997432	6445.3	28.038697	26.986864	666.553399		.418138
L07	201694P4_G	G	A.Conservative	2.290805	.997772	5337.5	114.125186	92.704655	506.578195		.418138
L07	208825P7_G	G	A.Conservative	2.732181	.998872	7129.7	17.799158	19.016501	697.420556		.418138
L07	209189P2_G	G	A.Conservative	2.696358	.996272	6277.1	104.254479	97.806096	649.598809		.418138
L07	210090P15_G	G	A.Conservative	2.28787	.995535	5515.6	17.189675	14.351834	521.163831		.418138
L08	201322P9_G	G	A.Conservative	2.255545	.996645	6445.3	36.72656	37.129026	765.834353		.382765
L08	201694P4_G	G	A.Conservative	2.097048	.998189	5337.5	85.191929	72.176039	604.683428		.382765
L08	208825P7_G	G	A.Conservative	2.550378	.999553	7129.7	20.629938	28.918928	781.560024		.382765
L08	209189P2_G	G	A.Conservative	2.256857	.996837	6277.1	100.972727	99.392817	746.431397		.382765
L08	210090P15_G	G	B.Moderate	2.099343	.959594	5515.6	8.879512	7.741116	625.816345		.382765
L09	201322P9_G	G	A.Conservative	1.987339	.995871	6445.3	33.974411	35.150543	737.488828		.381993
L09	201694P4_G	G	A.Conservative	1.630578	.99879	5337.5	55.725438	48.518352	575.212009		.381993
L09	208825P7_G	G	A.Conservative	3.091746	.999699	7129.7	18.036726	29.574332	755.476054		.381993
L09	209189P2_G	G	A.Conservative	1.989064	.998656	6277.1	71.641445	72.216938	719.803003		.381993
L09	210090P15_G	G	B.Moderate	1.670731	.911538	5515.6	13.833426	7.356782	571.894212		.592075
L10	201322P9_G	G	A.Conservative	2.402582	.99823	6445.3	38.396687	29.346551	741.639832		.482632
L10	201694P4_G	G	A.Conservative	2.265493	.997369	5337.5	96.398301	61.354974	551.267647		.482632
L10	208825P7_G	G	A.Conservative	2.963606	.999673	7129.7	18.626318	23.947658	746.105351		.482632
L10	209189P2_G	G	A.Conservative	2.402872	.997813	6277.1	116.729445	86.782955	722.037788		.482632
L10	210090P15_G	G	A.Conservative	2.253507	.995901	5515.6	15.559352	10.200545	569.645574		.482632
L11	201322P9_G	G	A.Conservative	.742353	.997751	6445.3	32.686046	28.933727	747.475667		.375221
L11	201694P4_G	G	A.Conservative	.503077	.998778	5337.5	86.545715	64.177575	591.849988		.375221
L11	208825P7_G	G	A.Conservative	.797909	.998648	7129.7	16.753851	27.213709	788.495202		.375221
L11	209189P2_G	G	A.Conservative	.742654	.996269	6277.1	105.938391	91.253759	727.395116		.375221
L11	210090P15_G	G	A.Conservative	.488225	.827011	5515.6	10.944038	8.347763	615.723852		.375221
L12	201322P9_G	G	A.Conservative	-.783607	.997754	6445.3	34.113913	33.665718	694.389049		.398148
L12	201694P4_G	G	A.Conservative	-.351901	.998706	5337.5	61.549467	47.034919	533.318479		.398148
L12	208825P7_G	G	A.Conservative	-.581212	.999708	7129.7	17.430339	42.776156	827.055803		.398148
L12	209189P2_G	G	A.Conservative	-.783803	.996861	6277.1	77.559805	73.770931	675.930464		.398148
L12	210090P15_G	G	B.Moderate	-.557746	.847951	5515.6	23.459498	6.898667	546.609654		1.029104
L13	201322P9_G	G	A.Conservative	2.562881	.998058	6445.3	38.802656	26.265599	744.84117		.510013
L13	201694P4_G	G	A.Conservative	2.346067	.995183	5337.5	118.841552	65.235765	540.962899		.510013
L13	208825P7_G	G	A.Conservative	2.37746	.999734	7129.7	20.549329	22.394778	772.338922		.510013
L13	209189P2_G	G	A.Conservative	2.56486	.997103	6277.1	113.336902	74.348163	726.482838		.510013
L13	210090P15_G	G	C.Aggressive	1.835457	.911371	5515.6	29.292198	5.534268	555.374628		1.457902
L14	201322P9_G	G	A.Conservative	2.16223	.998638	6445.3	29.187247	29.414765	682.205934		.377727
L14	201694P4_G	G	A.Conservative	1.960365	.999205	5337.5	75.215597	63.452573	536.475006		.377727
L14	208825P7_G	G	A.Conservative	2.161707	.999675	7129.7	13.552813	19.238899	744.392618		.377727
L14	209189P2_G	G	A.Conservative	2.159694	.996002	6277.1	89.307504	87.617537	666.720338		.377727
L14	210090P15_G	G	A.Conservative	1.955542	.994664	5515.6	26.018875	22.590018	556.411688		.377727
L15	201322P9_G	G	A.Conservative	1.892148	.996122	6445.3	42.991011	38.357843	719.68722		.434405
L15	201694P4_G	G	A.Conservative	1.633023	.997121	5337.5	67.424953	49.64118	579.965272		.434405
L15	208825P7_G	G	A.Conservative	2.104454	.998111	7129.7	23.373628	29.053669	834.028496		.434405
L15	209189P2_G	G	A.Conservative	1.895829	.994019	6277.1	90.062614	78.070408	702.579022		.434405
L15	210090P15_G	NOCALL	I.Bad Spectrum	0	0	0	0	0	0		0
L16	201322P9_G	G	A.Conservative	1.335522	.99869	6445.3	24.012065	22.787697	716.903406		.370168
L16	201694P4_G	G	A.Conservative	.90921	.997363	5337.5	59.367333	46.632973	574.900433		.370168
L16	208825P7_G	G	A.Conservative	1.693226	.999142	7129.7	13.433936	26.348802	738.6961		.370168
L16	209189P2_G	G	A.Conservative	1.336577	.999275	6277.1	54.278188	50.058069	703.095609		.370168
L16	210090P15_G	NOCALL	D.Low Probability	.719315	.415852	5515.6	8.960138	2.615279	569.078223		1.026921
L17	201322P9_G	G	A.Conservative	1.650605	.998246	6445.3	26.359791	22.508094	711.295572		.394964
L17	201694P4_G	G	A.Conservative	1.514426	.999095	5337.5	60.80579	41.962484	542.916004		.394964
L17	208825P7_G	G	A.Conservative	1.569534	.999242	7129.7	16.64563	33.709722	736.836424		.394964
L17	209189P2_G	G	A.Conservative	1.651286	.997281	6277.1	63.128397	52.211816	692.114612		.394964
L17	210090P15_G	G	B.Moderate	.892157	.863781	5515.6	19.780741	6.992834	568.895132		.938187
L18	201322P9_G	G	A.Conservative	-2.461554	.995254	6445.3	10.044966	11.014139	600.283314		.332095
L18	201694P4_G	G	A.Conservative	-2.306624	.998045	5337.5	37.642888	33.300714	455.392662		.332095
L18	208825P7_G	G	A.Conservative	-2.215741	.999089	7129.7	6.099419	12.991925	735.52717		.332095
L18	209189P2_G	G	A.Conservative	-2.46148	.996602	6277.1	33.865405	35.967968	580.783477		.332095
L18	210090P15_G	G	C.Aggressive	-1.875072	.84089	5515.6	11.648669	5.139367	524.761047		.815811
L19	201322P9_G	G	A.Conservative	2.808525	.9952	6445.3	6.976092	11.671945	718.030807		.260549
L19	201694P4_G	G	A.Conservative	3.143597	.997854	5337.5	20.003444	27.462353	592.352651		.260549
L19	208825P7_G	G	A.Conservative	1.898609	.997171	7129.7	5.094618	13.644548	710.125933		.260549
L19	209189P2_G	G	A.Conservative	2.806557	.997639	6277.1	16.058213	26.095097	696.199249		.260549
L19	210090P15_G	G	B.Moderate	1.634167	.881877	5515.6	9.57449	7.092053	554.29171		.483557
L20	201322P9_G	G	A.Conservative	2.420658	.996549	6445.3	30.043279	28.091506	754.857268		.370261
L20	201694P4_G	G	A.Conservative	2.109509	.999747	5337.5	74.515586	58.292415	559.28645		.370261
L20	208825P7_G	G	A.Conservative	2.567807	.999767	7129.7	19.119709	20.769698	744.537043		.370261
L20	209189P2_G	G	A.Conservative	2.422396	.997367	6277.1	79.269365	72.130596	737.306971		.370261
L20	210090P15_G	G	B.Moderate	2.112313	.949994	5515.6	9.53991	7.679288	578.217167		.370261
L21	201322P9_G	G	A.Conservative	2.152968	.998996	6445.3	23.071705	22.935303	650.190973		.399833
L21	201694P4_G	G	A.Conservative	1.873206	.999	5337.5	51.165251	40.714569	520.80637		.399833
L21	208825P7_G	G	A.Conservative	2.200216	.999656	7129.7	14.11785	15.965647	735.82378		.399833
L21	209189P2_G	G	A.Conservative	2.151037	.996382	6277.1	45.861243	44.12926	629.951391		.399833
L21	210090P15_G	G	A.Conservative	1.867935	.946982	5515.6	11.530616	9.522199	542.958475		.399833
L22	201322P9_G	G	A.Conservative	.035884	.99694	6445.3	12.909704	17.125567	707.998784		.3192
L22	201694P4_G	G	A.Conservative	-.243839	.994429	5337.5	36.707528	38.769755	605.758858		.3192
L22	208825P7_G	G	A.Conservative	.084979	.999426	7129.7	9.582214	17.508859	913.570341		.3192
L22	209189P2_G	G	A.Conservative	.040214	.996359	6277.1	31.63261	40.602835	690.308861		.3192
L22	210090P15_G	G	B.Moderate	.239128	.816061	5515.6	11.670454	6.626596	566.517835		.532467
L23	201322P9_G	G	A.Conservative	.997196	.998988	6445.3	44.364328	43.222638	682.247586		.377548
L23	201694P4_G	G	A.Conservative	.974355	.997531	5337.5	64.707488	51.546986	542.615565		.377548
L23	208825P7_G	G	A.Conservative	.860897	.999392	7129.7	31.111473	46.874299	788.029758		.377548
L23	209189P2_G	G	A.Conservative	1.023274	.997197	6277.1	56.674341	53.579381	663.39735		.377548
L23	210090P15_G	NOCALL	I.Bad Spectrum	0	0	0	0	0	0		0
L24	201322P9_G	G	A.Conservative	-2.492845	.939892	6445.3	8.702034	9.43803	614.313795		.337866
L24	201694P4_G	NOCALL	D.Low Probability	-2.102921	.590188	5337.5	9.328572	3.626333	504.471307		.804323
L24	208825P7_G	NOCALL	I.Bad Spectrum	0	0	0	0	0	0		0
L24	209189P2_G	G	A.Conservative	-2.124822	.995183	6277.1	14.473982	11.327861	599.430906		.508917
L24	210090P15_G	NOCALL	I.Bad Spectrum	0	0	0	0	0	0		0
M01	201322P9_G	G	A.Conservative	1.238855	.997948	6445.3	19.046659	23.763138	736.123858		.307504
M01	201694P4_G	G	A.Conservative	.900035	.9985	5337.5	30.810035	30.53532	571.984367		.307504
M01	208825P7_G	G	A.Conservative	1.685195	.998549	7129.7	9.515612	16.289748	677.22838		.307504
M01	209189P2_G	G	A.Conservative	1.23333	.997819	6277.1	35.906967	43.31395	714.313059		.307504
M01	210090P15_G	NOCALL	I.Bad Spectrum	0	0	0	0	0	0		0
M02	201322P9_G	G	A.Conservative	1.789653	.998702	6445.3	38.905037	44.723664	721.329874		.359059
M02	201694P4_G	G	A.Conservative	1.421625	.993593	5337.5	23.541785	21.897246	601.093518		.359059
M02	208825P7_G	G	A.Conservative	2.611342	.99962	7129.7	25.061227	32.57534	749.749344		.359059
M02	209189P2_G	G	A.Conservative	1.859562	.99558	6277.1	13.771344	15.344814	696.96439		.359059
M02	210090P15_G	NOCALL	I.Bad Spectrum	0	0	0	0	0	0		0
M03	201322P9_G	G	A.Conservative	2.514385	.99641	6445.3	36.343443	30.042505	787.335836		.392328
M03	201694P4_G	G	A.Conservative	1.700691	.99925	5337.5	91.187255	60.91297	618.492338		.392328
M03	208825P7_G	G	A.Conservative	3.364987	.999764	7129.7	18.221954	22.928326	753.122425		.392328
M03	209189P2_G	G	A.Conservative	2.515031	.998425	6277.1	87.90992	70.378135	768.096584		.392328
M03	210090P15_G	G	C.Aggressive	1.598276	.917769	5515.6	18.114789	5.590303	625.748456		.92442
M04	201322P9_G	G	A.Conservative	3.465932	.998625	6445.3	23.596745	20.038555	760.876264		.41023
M04	201694P4_G	G	A.Conservative	3.059444	.998564	5337.5	75.176197	51.745235	572.605122		.41023
M04	208825P7_G	G	A.Conservative	3.958938	.999048	7129.7	11.537401	15.42432	722.500589		.41023
M04	209189P2_G	G	A.Conservative	3.466277	.999163	6277.1	85.705455	70.530836	740.984136		.41023
M04	210090P15_G	NOCALL	D.Low Probability	2.497317	.246111	5515.6	4.089211	1.602058	589.897694		.738477
M05	201322P9_G	G	A.Conservative	2.360783	.999189	6445.3	30.290796	30.593529	746.946826		.36137
M05	201694P4_G	G	A.Conservative	1.705063	.996657	5337.5	74.247693	61.343609	592.468645		.36137
M05	208825P7_G	G	A.Conservative	2.535445	.999656	7129.7	17.371558	24.821083	781.269746		.36137
M05	209189P2_G	G	A.Conservative	2.360398	.99597	6277.1	89.657408	87.87261	726.404464		.36137
M05	210090P15_G	G	B.Moderate	1.829009	.843612	5515.6	21.090597	6.844032	598.386667		.891131
M06	201322P9_G	G	A.Conservative	-.120589	.997608	6445.3	8.10589	13.01947	720.932993		.306125
M06	201694P4_G	G	A.Conservative	-.890138	.997676	5337.5	34.055603	41.502312	556.344513		.306125
M06	208825P7_G	G	A.Conservative	.34721	.999184	7129.7	8.816924	15.29302	632.461186		.497561
M06	209189P2_G	G	A.Conservative	-.119316	.994376	6277.1	29.723855	45.965454	702.053528		.306125
M06	210090P15_G	G	A.Conservative	-.481939	.897785	5515.6	13.336884	9.035839	546.850125		.497561
M07	201322P9_G	G	A.Conservative	2.318789	.996102	6445.3	25.831754	29.21232	717.49969		.322703
M07	201694P4_G	G	A.Conservative	1.73318	.996816	5337.5	51.87567	46.941031	558.998248		.322703
M07	208825P7_G	G	A.Conservative	2.501125	.999216	7129.7	14.782361	26.028855	807.97654		.322703
M07	209189P2_G	G	A.Conservative	2.321137	.996723	6277.1	66.917008	73.221316	697.304573		.322703
M07	210090P15_G	G	B.Moderate	1.116602	.917953	5515.6	16.483315	7.444049	579.038931		.667919
M08	201322P9_G	G	A.Conservative	2.872637	.996699	6445.3	38.489297	31.176527	742.857454		.438621
M08	201694P4_G	G	A.Conservative	2.284228	.998567	5337.5	107.033521	71.857722	592.498666		.438621
M08	208825P7_G	G	A.Conservative	3.733272	.999534	7129.7	17.626909	25.907916	719.983086		.438621
M08	209189P2_G	G	A.Conservative	2.874352	.997312	6277.1	108.933557	85.753832	726.511327		.438621
M08	210090P15_G	NOCALL	D.Low Probability	2.104588	.712583	5515.6	16.326499	4.362511	601.97652		1.12629
M09	201322P9_G	G	A.Conservative	3.075371	.996321	6445.3	56.511141	40.958186	750.095311		.44802
M09	201694P4_G	G	A.Conservative	2.594029	.998855	5337.5	115.78415	70.609442	586.510501		.44802
M09	208825P7_G	G	A.Conservative	3.820615	.999588	7129.7	27.850681	22.540095	748.794809		.44802
M09	209189P2_G	G	A.Conservative	3.073041	.996535	6277.1	143.955727	101.601211	729.069472		.44802
M09	210090P15_G	G	A.Conservative	2.594927	.90149	5515.6	14.494623	9.086095	609.669038		.44802
M10	201322P9_G	G	A.Conservative	3.452141	.999093	6445.3	40.96743	29.696162	763.33431		.404677
M10	201694P4_G	G	A.Conservative	2.830321	.996492	5337.5	109.510652	65.372342	584.041548		.404677
M10	208825P7_G	G	A.Conservative	3.661841	.999537	7129.7	25.376698	23.438002	785.346084		.404677
M10	209189P2_G	G	A.Conservative	3.452452	.998563	6277.1	119.171907	83.853635	743.415505		.404677
M10	210090P15_G	G	B.Moderate	2.851243	.870173	5515.6	20.633513	7.069458	584.676613		.863948
M11	201322P9_G	G	A.Conservative	2.324782	.997874	6445.3	29.813087	28.378715	740.793123		.37766
M11	201694P4_G	G	A.Conservative	1.815462	.999182	5337.5	76.65899	58.423111	565.904972		.37766
M11	208825P7_G	G	A.Conservative	2.603695	.999034	7129.7	16.905469	22.170019	811.909769		.37766
M11	209189P2_G	G	A.Conservative	2.325719	.996896	6277.1	87.82224	80.88903	721.298823		.37766
M11	210090P15_G	G	B.Moderate	1.478596	.921498	5515.6	13.646065	7.44365	580.990417		.554228
M12	201322P9_G	G	A.Conservative	.828285	.99857	6445.3	30.068542	25.005703	643.775485		.46522
M12	201694P4_G	G	A.Conservative	.844623	.999411	5337.5	67.167577	46.067916	498.834286		.46522
M12	208825P7_G	G	A.Conservative	.797677	.998662	7129.7	14.936061	24.323876	676.07147		.46522
M12	209189P2_G	G	A.Conservative	.830103	.995708	6277.1	71.810772	58.014828	627.121675		.46522
M12	210090P15_G	G	B.Moderate	.839185	.967521	5515.6	11.011704	7.794258	515.926628		.46522
M13	201322P9_G	G	A.Conservative	2.821149	.999616	6445.3	35.948785	34.426431	747.312428		.367883
M13	201694P4_G	G	A.Conservative	2.657457	.993854	5337.5	90.750646	71.248824	606.7326		.367883
M13	208825P7_G	G	A.Conservative	3.202515	.999835	7129.7	21.164337	29.288476	733.51616		.367883
M13	209189P2_G	G	A.Conservative	2.820721	.997248	6277.1	88.1634	81.930164	726.562192		.367883
M13	210090P15_G	G	A.Conservative	2.648388	.996885	5515.6	18.0642	14.647516	630.370575		.367883
M14	201322P9_G	G	A.Conservative	3.575588	.99759	6445.3	38.519451	34.576076	765.247378		.363247
M14	201694P4_G	G	A.Conservative	2.738001	.996291	5337.5	77.12359	57.387899	600.303513		.363247
M14	208825P7_G	G	A.Conservative	4.1071	.999503	7129.7	20.382341	29.455876	803.738223		.363247
M14	209189P2_G	G	A.Conservative	3.574481	.997001	6277.1	95.940302	83.690814	742.966289		.363247
M14	210090P15_G	NOCALL	D.Low Probability	2.917301	.227413	5515.6	3.699191	1.479945	600.338412		.789992
M15	201322P9_G	G	A.Conservative	3.992364	.99884	6445.3	26.375798	25.05083	709.983855		.36531
M15	201694P4_G	G	A.Conservative	3.426152	.998714	5337.5	53.722771	42.169367	533.501203		.36531
M15	208825P7_G	G	A.Conservative	4.379732	.999289	7129.7	16.61619	22.629921	780.499372		.36531
M15	209189P2_G	G	A.Conservative	4.000038	.996226	6277.1	57.82699	53.361858	694.431397		.36531
M15	210090P15_G	G	B.Moderate	3.430809	.846034	5515.6	8.444317	6.835266	554.269903		.36531
M16	201322P9_G	G	A.Conservative	3.130174	.998023	6445.3	34.322216	30.882669	714.242546		.412246
M16	201694P4_G	G	A.Conservative	2.710505	.999612	5337.5	70.609934	52.291546	557.981699		.412246
M16	208825P7_G	G	A.Conservative	3.75911	.999454	7129.7	18.05617	32.886296	733.515143		.412246
M16	209189P2_G	G	A.Conservative	3.132459	.997764	6277.1	82.667288	72.242871	695.421018		.412246
M16	210090P15_G	G	B.Moderate	2.438311	.892894	5515.6	22.984907	7.22476	559.196975		.894747
M17	201322P9_G	G	A.Conservative	1.260351	.997035	6445.3	19.949219	21.725384	761.14183		.345624
M17	201694P4_G	G	A.Conservative	1.058291	.99804	5337.5	43.90805	39.53241	551.467891		.345624
M17	208825P7_G	G	A.Conservative	1.60572	.999652	7129.7	11.576478	25.073455	725.763268		.345624
M17	209189P2_G	G	A.Conservative	1.261357	.998254	6277.1	57.019329	60.348029	741.711966		.345624
M17	210090P15_G	NOCALL	I.Bad Spectrum	0	0	0	0	0	0		0
M18	201322P9_G	G	A.Conservative	-1.521708	.998148	6445.3	17.206516	19.379042	627.346054		.35916
M18	201694P4_G	G	A.Conservative	-.971227	.998326	5337.5	47.620768	44.116463	467.036714		.35916
M18	208825P7_G	G	A.Conservative	-.830311	.998842	7129.7	11.993536	20.753296	696.561003		.35916
M18	209189P2_G	G	A.Conservative	-1.518245	.998185	6277.1	49.877364	54.569647	602.921496		.35916
M18	210090P15_G	G	C.Aggressive	-1.025067	.977381	5515.6	14.320258	6.002895	510.12779		.842772
M19	201322P9_G	G	A.Conservative	3.112011	.99945	6445.3	40.727167	29.794805	758.719208		.424221
M19	201694P4_G	G	A.Conservative	2.5848	.999067	5337.5	112.127467	67.55004	579.235331		.424221
M19	208825P7_G	G	A.Conservative	3.284047	.999649	7129.7	22.254045	21.342835	737.662245		.424221
M19	209189P2_G	G	A.Conservative	3.117442	.996431	6277.1	116.215893	82.541308	741.416922		.424221
M19	210090P15_G	NOCALL	I.Bad Spectrum	0	0	0	0	0	0		0
M20	201322P9_G	G	A.Conservative	3.887491	.998089	6445.3	40.45654	26.778112	763.344711		.465963
M20	201694P4_G	G	A.Conservative	3.531591	.998431	5337.5	115.807514	62.944701	583.185292		.465963
M20	208825P7_G	G	A.Conservative	4.467434	.999157	7129.7	18.405522	18.676522	720.530441		.465963
M20	209189P2_G	G	A.Conservative	3.888533	.997737	6277.1	107.097205	68.780764	742.066369		.465963
M20	210090P15_G	NOCALL	D.Low Probability	2.714127	.594428	5515.6	14.800535	3.661528	608.148455		1.207463
M21	201322P9_G	G	A.Conservative	3.727163	.996742	6445.3	30.589253	24.548041	732.047942		.409333
M21	201694P4_G	G	A.Conservative	3.337356	.997674	5337.5	67.513518	43.773224	637.220581		.409333
M21	208825P7_G	G	A.Conservative	4.392717	.999386	7129.7	17.340238	29.291281	799.843279		.409333
M21	209189P2_G	G	A.Conservative	3.730295	.996955	6277.1	68.074531	52.908478	715.646964		.409333
M21	210090P15_G	NOCALL	D.Low Probability	2.749148	.415568	5515.6	11.445038	2.613442	589.507734		1.194974
M22	201322P9_G	G	A.Conservative	2.371417	.998286	6445.3	35.903465	34.605651	751.881497		.410983
M22	201694P4_G	G	A.Conservative	1.86451	.998372	5337.5	111.611741	90.193048	574.089756		.410983
M22	208825P7_G	G	A.Conservative	2.833142	.999713	7129.7	15.638319	23.166685	764.067835		.410983
M22	209189P2_G	G	A.Conservative	2.372291	.996156	6277.1	118.62701	111.344452	731.05078		.410983
M22	210090P15_G	G	B.Moderate	1.868563	.992999	5515.6	9.645195	8.020325	592.219208		.410983
M23	201322P9_G	G	A.Conservative	1.827071	.999133	6445.3	79.026857	49.099066	719.566035		.466432
M23	201694P4_G	G	A.Conservative	1.454453	.998464	5337.5	100.835246	51.276353	542.62113		.466432
M23	208825P7_G	G	A.Conservative	2.06353	.999114	7129.7	54.111657	42.091491	812.279921		.466432
M23	209189P2_G	G	A.Conservative	1.832625	.997459	6277.1	114.64846	69.07297	698.513837		.466432
M23	210090P15_G	G	A.Conservative	1.453257	.878225	5515.6	16.833726	8.838763	564.406979		.466432
M24	201322P9_G	G	A.Conservative	-.624376	.998993	6445.3	19.719302	14.61894	585.743869		.419307
M24	201694P4_G	G	A.Conservative	-1.134855	.990143	5337.5	18.863814	9.965089	444.431965		.532904
M24	208825P7_G	NOCALL	I.Bad Spectrum	0	0	0	0	0	0		0
M24	209189P2_G	G	A.Conservative	-.580625	.850163	6277.1	11.911754	8.56772	554.517066		.419307
M24	210090P15_G	NOCALL	I.Bad Spectrum	0	0	0	0	0	0		0
N01	201322P9_G	G	A.Conservative	3.020967	.998211	6445.3	37.78201	29.756891	711.647774		.428872
N01	201694P4_G	G	A.Conservative	2.79995	.999014	5337.5	95.117041	60.741375	581.93108		.428872
N01	208825P7_G	G	A.Conservative	3.349592	.999422	7129.7	23.59218	29.960053	772.759536		.428872
N01	209189P2_G	G	A.Conservative	3.021973	.997468	6277.1	80.673141	61.56961	692.427099		.428872
N01	210090P15_G	NOCALL	D.Low Probability	2.32661	.397984	5515.6	12.280044	2.529125	567.90375		1.218902
N02	201322P9_G	G	A.Conservative	2.554703	.997672	6445.3	52.255145	50.050353	741.865979		.368813
N02	201694P4_G	G	A.Conservative	2.15865	.996134	5337.5	45.88104	35.108252	609.655923		.368813
N02	208825P7_G	G	A.Conservative	3.177471	.999406	7129.7	35.79983	39.179686	849.099828		.368813
N02	209189P2_G	G	A.Conservative	2.525584	.997908	6277.1	32.569137	30.17409	714.925978		.368813
N02	210090P15_G	NOCALL	I.Bad Spectrum	0	0	0	0	0	0		0
N03	201322P9_G	G	A.Conservative	3.832426	.997923	6445.3	34.453976	29.402201	727.582473		.394812
N03	201694P4_G	G	A.Conservative	3.498907	.999641	5337.5	70.591177	49.941452	564.376295		.394812
N03	208825P7_G	G	A.Conservative	4.257197	.999619	7129.7	18.207712	30.892033	750.706062		.394812
N03	209189P2_G	G	A.Conservative	3.833516	.997522	6277.1	70.315264	58.319204	709.155035		.394812
N03	210090P15_G	G	C.Aggressive	2.5174	.901035	5515.6	19.176404	5.49754	572.403088		1.161205
N04	201322P9_G	G	A.Conservative	2.347297	.991548	6445.3	10.569804	16.952275	746.494881		.277596
N04	201694P4_G	G	A.Conservative	1.804673	.997857	5337.5	34.423775	46.450225	580.526162		.277596
N04	208825P7_G	G	A.Conservative	2.880247	.997029	7129.7	6.134661	14.262198	661.443051		.277596
N04	209189P2_G	G	A.Conservative	2.348581	.994711	6277.1	41.312898	64.579562	725.903781		.277596
N04	210090P15_G	G	A.Conservative	1.821993	.997642	5515.6	28.217171	39.171205	603.952121		.277596
N05	201322P9_G	G	A.Conservative	2.648561	.998467	6445.3	35.410106	34.116062	714.610001		.404836
N05	201694P4_G	G	A.Conservative	2.269587	.993262	5337.5	101.05548	80.93315	572.705725		.404836
N05	208825P7_G	G	A.Conservative	2.810149	.999232	7129.7	16.598819	20.970288	726.454161		.404836
N05	209189P2_G	G	A.Conservative	2.649404	.996765	6277.1	99.104006	92.871877	692.302919		.404836
N05	210090P15_G	G	A.Conservative	2.253142	.88509	5515.6	10.808883	8.921083	590.721204		.404836
N06	201322P9_G	G	A.Conservative	1.182585	.998253	6445.3	40.937907	39.342128	768.66519		.376384
N06	201694P4_G	G	A.Conservative	.897264	.998803	5337.5	87.050434	68.891693	589.14436		.376384
N06	208825P7_G	G	A.Conservative	1.547172	.99898	7129.7	21.089994	33.731987	730.892194		.376384
N06	209189P2_G	G	A.Conservative	1.182778	.997258	6277.1	123.65915	115.419365	747.878438		.376384
N06	210090P15_G	G	B.Moderate	.622489	.836308	5515.6	10.799561	6.770433	605.162881		.542933
N07	201322P9_G	G	A.Conservative	2.509971	.996285	6445.3	30.095413	30.391067	736.409084		.357983
N07	201694P4_G	G	A.Conservative	2.082295	.999148	5337.5	77.236832	64.136214	575.873361		.357983
N07	208825P7_G	G	A.Conservative	2.560278	.999173	7129.7	14.061611	21.474696	743.360563		.357983
N07	209189P2_G	G	A.Conservative	2.511176	.996772	6277.1	80.850222	79.279741	716.019246		.357983
N07	210090P15_G	G	B.Moderate	2.079801	.866514	5515.6	8.166151	7.000216	598.00617		.357983
N08	201322P9_G	G	A.Conservative	2.068709	.999112	6445.3	13.566332	15.980228	714.116919		.32752
N08	201694P4_G	G	A.Conservative	1.651046	.994178	5337.5	42.847897	40.606631	589.189996		.32752
N08	208825P7_G	G	A.Conservative	2.911705	.998826	7129.7	8.864574	18.255839	675.938839		.32752
N08	209189P2_G	G	A.Conservative	2.06867	.996457	6277.1	37.422327	42.692352	692.097382		.32752
N08	210090P15_G	G	A.Conservative	1.640126	.908225	5515.6	9.336634	9.174343	612.05196		.32752
N09	201322P9_G	G	A.Conservative	2.604845	.995198	6445.3	37.261902	36.100644	785.691402		.387075
N09	201694P4_G	G	A.Conservative	2.247602	.997384	5337.5	106.306259	85.946341	591.226403		.387075
N09	208825P7_G	G	A.Conservative	3.288222	.999718	7129.7	14.319615	30.425819	745.192364		.387075
N09	209189P2_G	G	A.Conservative	2.607223	.996279	6277.1	146.953513	138.5357	765.779481		.387075
N09	210090P15_G	G	A.Conservative	2.272638	.998362	5515.6	65.658702	54.660223	612.361264		.387075
N10	201322P9_G	G	A.Conservative	2.723243	.999193	6445.3	25.539482	22.994174	748.602742		.418618
N10	201694P4_G	G	A.Conservative	2.35357	.99508	5337.5	83.746683	62.793106	623.103713		.418618
N10	208825P7_G	G	A.Conservative	3.246774	.99951	7129.7	13.778681	23.336115	836.138767		.418618
N10	209189P2_G	G	A.Conservative	2.72642	.997441	6277.1	78.115381	68.416925	728.525509		.418618
N10	210090P15_G	G	A.Conservative	2.348427	.958811	5515.6	12.474963	9.635181	648.659585		.418618
N11	201322P9_G	G	A.Conservative	2.508371	.998887	6445.3	36.665582	34.027359	728.434388		.411838
N11	201694P4_G	G	A.Conservative	2.130526	.99806	5337.5	81.973292	61.744945	581.949462		.411838
N11	208825P7_G	G	A.Conservative	2.696227	.999416	7129.7	16.649734	22.480357	715.288706		.411838
N11	209189P2_G	G	A.Conservative	2.509043	.998562	6277.1	76.64149	68.960852	709.083671		.411838
N11	210090P15_G	G	B.Moderate	1.794005	.855079	5515.6	11.540043	6.910787	590.639364		.602305
N12	201322P9_G	G	A.Conservative	.535571	.997129	6445.3	29.7121	31.033403	741.387104		.360275
N12	201694P4_G	G	A.Conservative	.297627	.996965	5337.5	46.858168	39.7751	577.037868		.360275
N12	208825P7_G	G	A.Conservative	.574645	.999025	7129.7	15.282	38.380322	781.080874		.360275
N12	209189P2_G	G	A.Conservative	.536183	.995977	6277.1	61.239096	62.021916	721.748556		.360275
N12	210090P15_G	G	A.Conservative	.294976	.995006	5515.6	14.590844	12.814749	600.896416		.360275
N13	201322P9_G	G	A.Conservative	2.60625	.99722	6445.3	21.991938	27.066809	704.965481		.332279
N13	201694P4_G	G	A.Conservative	2.18129	.999176	5337.5	37.424792	38.333137	547.128621		.332279
N13	208825P7_G	G	A.Conservative	2.831207	.999699	7129.7	14.178799	23.682794	772.349838		.332279
N13	209189P2_G	G	A.Conservative	2.606166	.999001	6277.1	35.553673	42.575045	687.539256		.332279
N13	210090P15_G	G	B.Moderate	2.165669	.884735	5515.6	9.658466	7.164787	582.614105		.46318
N14	201322P9_G	G	A.Conservative	2.611939	.998218	6445.3	9.185742	13.299379	764.146504		.304313
N14	201694P4_G	G	A.Conservative	2.149735	.996175	5337.5	25.392441	31.86109	615.670793		.304313
N14	208825P7_G	G	A.Conservative	2.381197	.998293	7129.7	5.194275	13.361033	697.193858		.304313
N14	209189P2_G	G	A.Conservative	2.613775	.99772	6277.1	22.388004	31.38976	739.243271		.304313
N14	210090P15_G	G	B.Moderate	1.249087	.864618	5515.6	8.940848	6.976776	609.292068		.449383
N15	201322P9_G	G	A.Conservative	2.723997	.996052	6445.3	22.032247	24.589997	723.463658		.352978
N15	201694P4_G	G	A.Conservative	2.263908	.998641	5337.5	46.306629	41.197301	567.535362		.352978
N15	208825P7_G	G	A.Conservative	3.074552	.998991	7129.7	13.930836	22.467131	825.288797		.352978
N15	209189P2_G	G	A.Conservative	2.72537	.99578	6277.1	48.183789	52.02423	702.660231		.352978
N15	210090P15_G	G	B.Moderate	1.936341	.845953	5515.6	20.278021	6.858691	602.882979		.935619
N16	201322P9_G	G	A.Conservative	2.470435	.998006	6445.3	35.408571	27.156443	721.293793		.440026
N16	201694P4_G	G	A.Conservative	1.790119	.992817	5337.5	103.972523	65.466091	556.49244		.440026
N16	208825P7_G	G	A.Conservative	2.771181	.999407	7129.7	21.394687	22.733024	723.782495		.440026
N16	209189P2_G	G	A.Conservative	2.471535	.99695	6277.1	100.897799	75.110665	702.928489		.440026
N16	210090P15_G	NOCALL	I.Bad Spectrum	0	0	0	0	0	0		0
N17	201322P9_G	G	A.Conservative	1.548852	.994216	6445.3	14.846057	17.462207	673.052364		.327547
N17	201694P4_G	G	A.Conservative	1.164048	.993398	5337.5	52.600795	50.022549	553.341724		.327547
N17	208825P7_G	G	A.Conservative	1.28535	.998617	7129.7	9.283307	20.697392	714.500515		.327547
N17	209189P2_G	G	A.Conservative	1.552223	.996653	6277.1	42.436941	48.372224	654.763543		.327547
N17	210090P15_G	G	A.Conservative	.939689	.850422	5515.6	15.091385	8.613668	567.318343		.530837
N18	201322P9_G	G	A.Conservative	-1.46191	.996314	6445.3	16.298424	19.195855	584.153151		.321487
N18	201694P4_G	G	A.Conservative	-.924025	.997432	5337.5	32.169711	30.530183	444.770883		.321487
N18	208825P7_G	G	A.Conservative	-1.265897	.999791	7129.7	10.785048	24.016017	686.495092		.321487
N18	209189P2_G	G	A.Conservative	-1.462558	.998481	6277.1	42.988384	49.039772	569.059319		.321487
N18	210090P15_G	NOCALL	I.Bad Spectrum	0	0	0	0	0	0		0
N19	201322P9_G	G	A.Conservative	2.569848	.997518	6445.3	22.443403	23.317117	753.365825		.375474
N19	201694P4_G	G	A.Conservative	2.252029	.996649	5337.5	67.308362	58.27184	586.014027		.375474
N19	208825P7_G	G	A.Conservative	2.414002	.99873	7129.7	12.656371	20.85602	720.086419		.375474
N19	209189P2_G	G	A.Conservative	2.570286	.996922	6277.1	68.930231	69.678468	732.380437		.375474
N19	210090P15_G	G	B.Moderate	1.817151	.891675	5515.6	22.836551	7.225883	630.279438		.959921
N20	201322P9_G	G	A.Conservative	2.358609	.996337	6445.3	12.295068	15.261223	681.278394		.328295
N20	201694P4_G	G	A.Conservative	2.199531	.999234	5337.5	28.213434	29.012696	548.777913		.328295
N20	208825P7_G	G	A.Conservative	2.507544	.999795	7129.7	9.311753	15.431051	743.850035		.328295
N20	209189P2_G	G	A.Conservative	2.358475	.998222	6277.1	25.495201	30.771652	664.164147		.328295
N20	210090P15_G	NOCALL	I.Bad Spectrum	0	0	0	0	0	0		0
N21	201322P9_G	G	A.Conservative	3.464836	.998574	6445.3	39.498068	33.341177	730.352147		.414675
N21	201694P4_G	G	A.Conservative	2.832299	.998673	5337.5	93.641723	63.981423	576.648462		.414675
N21	208825P7_G	G	A.Conservative	4.128037	.999466	7129.7	21.399298	39.199506	795.05307		.414675
N21	209189P2_G	G	A.Conservative	3.465036	.997935	6277.1	98.573336	80.621058	712.066228		.414675
N21	210090P15_G	G	B.Moderate	2.796337	.965523	5515.6	23.241931	7.829972	592.849455		.89328
N22	201322P9_G	G	A.Conservative	1.45533	.998281	6445.3	26.48492	27.012221	771.138181		.34178
N22	201694P4_G	G	A.Conservative	.736653	.995658	5337.5	77.68679	64.771397	632.46261		.34178
N22	208825P7_G	G	A.Conservative	2.04855	.999437	7129.7	13.048482	25.907371	751.171203		.34178
N22	209189P2_G	G	A.Conservative	1.455634	.99742	6277.1	78.101435	77.280335	750.60703		.34178
N22	210090P15_G	NOCALL	D.Low Probability	.629244	.587718	5515.6	10.236135	3.612397	642.083592		.904491
N23	201322P9_G	G	A.Conservative	2.007926	.997114	6445.3	9.811339	19.258759	759.229075		.267537
N23	201694P4_G	G	A.Conservative	1.572995	.996341	5337.5	12.975699	22.168174	524.723489		.267537
N23	208825P7_G	G	A.Conservative	2.153084	.999049	7129.7	8.440005	19.681155	821.515259		.267537
N23	209189P2_G	G	A.Conservative	2.031175	.99536	6277.1	12.892049	24.908621	727.24338		.267537
N23	210090P15_G	NOCALL	I.Bad Spectrum	0	0	0	0	0	0		0
N24	201322P9_G	G	A.Conservative	-2.666826	.992317	6445.3	6.50286	11.184985	658.99353		.274201
N24	201694P4_G	G	A.Conservative	-1.885615	.921522	5337.5	14.863078	9.292757	501.236372		.605622
N24	208825P7_G	NOCALL	I.Bad Spectrum	0	0	0	0	0	0		0
N24	209189P2_G	G	A.Conservative	-2.73632	.853695	6277.1	7.937794	8.607373	682.931261		.415854
N24	210090P15_G	NOCALL	I.Bad Spectrum	0	0	0	0	0	0		0
O01	201322P9_G	G	A.Conservative	2.511622	.995886	6445.3	43.994381	46.959592	741.33681		.358256
O01	201694P4_G	G	A.Conservative	2.15865	.997407	5337.5	73.090726	64.200522	588.299829		.358256
O01	208825P7_G	G	A.Conservative	2.682034	.999455	7129.7	34.958102	41.967432	867.132755		.358256
O01	209189P2_G	G	A.Conservative	2.510384	.996318	6277.1	81.992062	85.006852	720.00751		.358256
O01	210090P15_G	G	A.Conservative	2.155373	.994463	5515.6	11.373088	10.3132	607.135067		.358256
O02	201322P9_G	G	A.Conservative	2.949803	.999069	6445.3	76.354003	67.863103	728.296812		.407443
O02	201694P4_G	G	A.Conservative	2.374478	.990805	5337.5	33.836468	24.491502	590.928535		.407443
O02	208825P7_G	G	A.Conservative	3.57875	.999543	7129.7	44.906717	45.168522	874.321251		.407443
O02	209189P2_G	G	A.Conservative	2.908759	.995528	6277.1	31.508743	27.154578	760.560332		.407443
O02	210090P15_G	NOCALL	D.Low Probability	1.726679	.269768	5515.6	4.48637	1.71434	601.142535		.65378
O03	201322P9_G	G	A.Conservative	2.836788	.998296	6445.3	30.776917	24.025814	756.17738		.420918
O03	201694P4_G	G	A.Conservative	2.446123	.995739	5337.5	87.515869	55.428673	603.644346		.420918
O03	208825P7_G	G	A.Conservative	3.475719	.998648	7129.7	18.877441	22.738129	695.175437		.420918
O03	209189P2_G	G	A.Conservative	2.838117	.997579	6277.1	74.678755	56.482433	735.458823		.420918
O03	210090P15_G	G	B.Moderate	1.88338	.957396	5515.6	15.24765	7.725784	616.533539		.609785
O04	201322P9_G	G	A.Conservative	1.739839	.998408	6445.3	31.064553	27.17025	727.903866		.398293
O04	201694P4_G	G	A.Conservative	1.389927	.995889	5337.5	98.756206	71.201371	591.877669		.398293
O04	208825P7_G	G	A.Conservative	2.087103	.999613	7129.7	17.0898	28.469544	727.867329		.398293
O04	209189P2_G	G	A.Conservative	1.738281	.996344	6277.1	97.552275	82.869708	706.831621		.398293
O04	210090P15_G	G	A.Conservative	1.157501	.992018	5515.6	23.877976	11.717925	614.814966		.641759
O05	201322P9_G	G	A.Conservative	2.252508	.998718	6445.3	17.14453	22.334748	746.739531		.339221
O05	201694P4_G	G	A.Conservative	1.510773	.997872	5337.5	30.760716	34.0497	597.006452		.339221
O05	208825P7_G	G	A.Conservative	2.748861	.998052	7129.7	9.942493	17.77495	631.570778		.339221
O05	209189P2_G	G	A.Conservative	2.247966	.994245	6277.1	33.398739	42.041474	725.643641		.339221
O05	210090P15_G	G	B.Moderate	.502801	.820735	5515.6	9.899625	6.648176	610.61206		.485858
O06	201322P9_G	G	A.Conservative	1.586451	.998017	6445.3	43.465184	31.042949	737.40162		.466726
O06	201694P4_G	G	A.Conservative	1.561285	.996765	5337.5	111.542412	65.910659	525.562029		.466726
O06	208825P7_G	G	A.Conservative	1.796714	.998871	7129.7	20.163243	34.249759	688.03361		.466726
O06	209189P2_G	G	A.Conservative	1.587076	.997593	6277.1	122.401062	84.937417	717.52927		.466726
O06	210090P15_G	G	A.Conservative	1.561153	.996977	5515.6	23.607028	14.38345	547.852433		.466726
O07	201322P9_G	G	A.Conservative	2.532378	.996618	6445.3	49.358792	40.232478	755.812989		.472896
O07	201694P4_G	G	A.Conservative	2.317898	.993955	5337.5	115.823067	76.93527	583.641802		.472896
O07	208825P7_G	G	A.Conservative	2.612963	.999061	7129.7	32.421105	29.84929	785.188984		.472896
O07	209189P2_G	G	A.Conservative	2.533128	.998502	6277.1	109.408186	86.511561	737.061429		.472896
O07	210090P15_G	G	A.Conservative	2.319616	.994829	5515.6	21.83562	15.000997	607.608503		.472896
O08	201322P9_G	G	A.Conservative	3.173784	.999227	6445.3	27.871232	25.203394	767.815646		.41166
O08	201694P4_G	G	A.Conservative	2.976717	.996909	5337.5	84.794209	64.781195	597.79184		.41166
O08	208825P7_G	G	A.Conservative	3.91676	.999188	7129.7	12.934771	15.157196	700.982516		.41166
O08	209189P2_G	G	A.Conservative	3.175333	.997436	6277.1	75.227455	66.30079	747.130653		.41166
O08	210090P15_G	G	A.Conservative	2.975644	.996807	5515.6	24.138664	18.946673	622.710192		.41166
O09	201322P9_G	G	A.Conservative	2.85401	.99843	6445.3	41.03577	37.207388	719.395909		.409321
O09	201694P4_G	G	A.Conservative	2.399657	.994434	5337.5	92.322791	68.927034	555.200682		.409321
O09	208825P7_G	G	A.Conservative	3.46032	.99913	7129.7	20.34097	20.751731	665.223906		.409321
O09	209189P2_G	G	A.Conservative	2.855915	.997609	6277.1	100.022964	88.073692	703.339636		.409321
O09	210090P15_G	G	A.Conservative	2.399767	.965113	5515.6	12.593884	9.704489	576.278981		.409321
O10	201322P9_G	G	A.Conservative	1.867625	.998655	6445.3	35.465457	29.649091	725.973693		.399728
O10	201694P4_G	G	A.Conservative	1.578546	.999007	5337.5	97.555828	66.437016	597.81428		.399728
O10	208825P7_G	G	A.Conservative	2.092077	.999561	7129.7	20.176486	29.398134	728.364367		.399728
O10	209189P2_G	G	A.Conservative	1.869831	.997102	6277.1	91.281362	73.978944	706.899608		.399728
O10	210090P15_G	G	B.Moderate	1.329274	.847752	5515.6	17.97523	6.84667	617.57499		.737283
O11	201322P9_G	G	A.Conservative	2.014353	.999237	6445.3	33.711152	32.069132	686.593346		.375621
O11	201694P4_G	G	A.Conservative	1.445404	.996693	5337.5	79.787055	62.600909	521.78496		.375621
O11	208825P7_G	G	A.Conservative	1.999038	.998681	7129.7	19.382175	22.389495	699.711915		.375621
O11	209189P2_G	G	A.Conservative	2.015152	.997134	6277.1	81.662018	75.463421	668.388787		.375621
O11	210090P15_G	G	A.Conservative	1.443163	.919674	5515.6	11.521309	9.326108	541.871873		.375621
O12	201322P9_G	G	A.Conservative	-.526365	.91152	6445.3	6.062191	9.22517	507.233531		.305526
O12	201694P4_G	G	A.Conservative	-.402236	.994799	5337.5	8.258541	14.179272	518.626204		.305526
O12	208825P7_G	G	A.Conservative	-.634971	.999039	7129.7	5.624505	15.393701	639.079645		.305526
O12	209189P2_G	G	A.Conservative	-.557427	.989987	6277.1	7.080108	10.437587	475.468892		.305526
O12	210090P15_G	G	B.Moderate	.483574	.802475	5515.6	12.571486	6.490132	521.072734		.70819
O13	201322P9_G	G	A.Conservative	2.146537	.997791	6445.3	26.537707	28.614696	747.540971		.315715
O13	201694P4_G	G	A.Conservative	1.740654	.997058	5337.5	76.040967	69.42983	615.283998		.315715
O13	208825P7_G	G	A.Conservative	2.180401	.999228	7129.7	13.440811	18.952778	745.554026		.315715
O13	209189P2_G	G	A.Conservative	2.146837	.998098	6277.1	75.109471	78.940259	727.669746		.315715
O13	210090P15_G	G	A.Conservative	1.749198	.969884	5515.6	10.426732	9.774829	642.193704		.315715
O14	201322P9_G	G	A.Conservative	1.609026	.999562	6445.3	20.872792	27.471123	730.702631		.338758
O14	201694P4_G	G	A.Conservative	.987571	.998362	5337.5	39.130218	42.771449	599.10492		.338758
O14	208825P7_G	G	A.Conservative	2.247735	.999739	7129.7	10.60535	21.472778	729.969152		.338758
O14	209189P2_G	G	A.Conservative	1.61055	.996792	6277.1	37.501007	48.024469	711.614955		.338758
O14	210090P15_G	G	B.Moderate	.990397	.994192	5515.6	7.131185	8.038388	624.042089		.338758
O15	201322P9_G	G	A.Conservative	2.701598	.995814	6445.3	30.33277	24.177359	738.880677		.445685
O15	201694P4_G	G	A.Conservative	2.329515	.998442	5337.5	100.120295	65.42499	583.457897		.445685
O15	208825P7_G	G	A.Conservative	3.083324	.999729	7129.7	15.790042	23.29471	796.486267		.445685
O15	209189P2_G	G	A.Conservative	2.705879	.995667	6277.1	113.549987	87.846117	721.409247		.445685
O15	210090P15_G	G	B.Moderate	2.329223	.940468	5515.6	11.236574	7.583742	608.167969		.445685
O16	201322P9_G	G	A.Conservative	2.881552	.997817	6445.3	13.489781	15.305527	682.93463		.35271
O16	201694P4_G	G	A.Conservative	2.444162	.998753	5337.5	45.108626	42.600271	583.487646		.35271
O16	208825P7_G	G	A.Conservative	3.850111	.998082	7129.7	6.711944	17.202989	637.116266		.35271
O16	209189P2_G	G	A.Conservative	2.884105	.996854	6277.1	39.344869	43.425141	667.678496		.35271
O16	210090P15_G	NOCALL	I.Bad Spectrum	0	0	0	0	0	0		0
O17	201322P9_G	G	A.Conservative	1.69985	.998387	6445.3	31.541668	29.939892	705.089806		.413805
O17	201694P4_G	G	A.Conservative	1.25224	.996532	5337.5	69.033061	55.067261	551.262124		.413805
O17	208825P7_G	G	A.Conservative	1.941568	.998404	7129.7	17.72035	35.915341	707.342593		.413805
O17	209189P2_G	G	A.Conservative	1.706053	.995484	6277.1	87.859148	81.236453	688.539519		.413805
O17	210090P15_G	G	A.Conservative	1.230444	.997082	5515.6	13.581678	11.143248	574.141286		.413805
O18	201322P9_G	G	A.Conservative	-.301081	.998956	6445.3	11.506676	13.054121	647.727003		.350671
O18	201694P4_G	G	A.Conservative	-.346213	.995968	5337.5	31.935365	28.308775	478.906055		.350671
O18	208825P7_G	G	A.Conservative	-.659194	.9987	7129.7	6.097467	10.478079	614.930005		.350671
O18	209189P2_G	G	A.Conservative	-.300567	.998719	6277.1	36.072538	39.482687	633.160441		.350671
O18	210090P15_G	NOCALL	D.Low Probability	-1.71539	.762508	5515.6	14.928042	4.70693	551.786192		1.012592
O19	201322P9_G	G	A.Conservative	1.791627	.997765	6445.3	21.765286	26.432818	747.314615		.326915
O19	201694P4_G	G	A.Conservative	1.065208	.998402	5337.5	58.70501	58.55735	615.22498		.326915
O19	208825P7_G	G	A.Conservative	2.057653	.998894	7129.7	11.04171	24.176946	675.939724		.326915
O19	209189P2_G	G	A.Conservative	1.792555	.9973	6277.1	57.252954	67.516964	725.665017		.326915
O19	210090P15_G	NOCALL	I.Bad Spectrum	0	0	0	0	0	0		0
O20	201322P9_G	G	A.Conservative	2.53567	.998565	6445.3	34.408793	59.420485	832.928791		.356419
O20	201694P4_G	G	A.Conservative	2.006406	.999124	5337.5	86.264184	126.180474	636.309255		.356419
O20	208825P7_G	G	A.Conservative	2.804255	.998417	7129.7	19.815918	37.345969	860.538353		.356419
O20	209189P2_G	G	A.Conservative	2.535814	.997749	6277.1	87.835757	148.218388	810.491128		.356419
O20	210090P15_G	G	C.Aggressive	1.846306	.825236	5515.6	15.681103	5.032711	642.89859		1.087896
O21	201322P9_G	G	A.Conservative	2.737386	.999077	6445.3	44.90027	36.620504	793.185433		.366639
O21	201694P4_G	G	A.Conservative	1.963798	.998028	5337.5	88.672949	58.666765	619.396357		.366639
O21	208825P7_G	G	A.Conservative	3.309289	.999723	7129.7	21.594071	20.097347	704.656282		.366639
O21	209189P2_G	G	A.Conservative	2.737111	.996415	6277.1	112.955807	89.248902	770.954088		.366639
O21	210090P15_G	NOCALL	I.Bad Spectrum	0	0	0	0	0	0		0
O22	201322P9_G	G	A.Conservative	2.076166	.998119	6445.3	16.275853	21.105842	696.489465		.33534
O22	201694P4_G	G	A.Conservative	1.830288	.992359	5337.5	50.077778	51.928319	570.512734		.33534
O22	208825P7_G	G	A.Conservative	2.455187	.998036	7129.7	11.720173	19.173117	698.166346		.33534
O22	209189P2_G	G	A.Conservative	2.075798	.998447	6277.1	41.859618	52.557028	677.356827		.33534
O22	210090P15_G	G	C.Aggressive	1.116664	.972131	5515.6	16.072231	5.888595	623.202631		.933415
O23	201322P9_G	G	A.Conservative	.651535	.998851	6445.3	46.999757	38.672514	648.475361		.392223
O23	201694P4_G	G	A.Conservative	.749329	.998027	5337.5	68.827937	47.121897	525.762128		.392223
O23	208825P7_G	G	A.Conservative	.968829	.999136	7129.7	32.5742	32.833603	712.643243		.392223
O23	209189P2_G	G	A.Conservative	.656265	.999537	6277.1	67.578527	54.062512	630.026321		.392223
O23	210090P15_G	NOCALL	I.Bad Spectrum	0	0	0	0	0	0		0
O24	201322P9_G	G	A.Conservative	-1.692711	.993384	6445.3	20.729062	14.50605	515.218077		.529446
O24	201694P4_G	G	A.Conservative	-.892529	.837792	5337.5	14.730178	8.430575	386.365954		.529446
O24	208825P7_G	NOCALL	I.Bad Spectrum	0	0	0	0	0	0		0
O24	209189P2_G	G	A.Conservative	-1.428255	.996372	6277.1	17.016392	11.555441	518.562636		.529446
O24	210090P15_G	G	C.Aggressive	-1.070437	.923667	5515.6	9.404287	5.562482	385.162918		.529446
P01	201322P9_G	G	A.Conservative	-.816767	.998537	6445.3	26.478275	34.102655	638.662522		.28414
P01	201694P4_G	G	A.Conservative	-1.040497	.997728	5337.5	70.671411	74.405493	540.234009		.28414
P01	208825P7_G	G	A.Conservative	-.468197	.999438	7129.7	16.028262	32.339331	720.414753		.28414
P01	209189P2_G	G	A.Conservative	-.817322	.999091	6277.1	59.024476	73.763883	622.771223		.28414
P01	210090P15_G	G	A.Conservative	-1.046527	.957673	5515.6	8.906142	9.690604	560.635891		.28414
P02	201322P9_G	G	A.Conservative	2.449057	.998922	6445.3	67.597225	46.97288	684.419776		.465629
P02	201694P4_G	G	A.Conservative	2.507305	.996808	5337.5	86.05648	47.202759	481.298005		.465629
P02	208825P7_G	G	A.Conservative	2.463369	.999379	7129.7	52.67834	42.158501	733.502104		.465629
P02	209189P2_G	G	A.Conservative	2.450111	.997286	6277.1	109.652066	73.564635	667.071759		.465629
P02	210090P15_G	NOCALL	D.Low Probability	1.89707	.657252	5515.6	17.323593	4.10158	484.702173		1.277248
P03	201322P9_G	G	A.Conservative	1.467929	.993653	6445.3	26.894216	31.667712	567.073132		.331386
P03	201694P4_G	G	A.Conservative	1.329887	.994001	5337.5	19.56343	18.942857	413.179947		.331386
P03	208825P7_G	G	A.Conservative	1.418108	.999445	7129.7	18.49707	36.831404	700.891762		.331386
P03	209189P2_G	G	A.Conservative	1.469545	.995073	6277.1	42.974608	49.149001	551.555441		.331386
P03	210090P15_G	G	A.Conservative	1.326055	.930026	5515.6	9.375288	9.373707	425.636269		.331386
P04	201322P9_G	G	A.Conservative	-.744982	.996343	6445.3	11.581887	14.814415	645.987277		.301062
P04	201694P4_G	G	A.Conservative	-.833708	.999161	5337.5	34.43108	36.32199	540.249588		.301062
P04	208825P7_G	G	A.Conservative	.740751	.999339	7129.7	6.151328	23.658891	659.747808		.301062
P04	209189P2_G	G	A.Conservative	-.740945	.99901	6277.1	30.525073	37.93632	629.599868		.301062
P04	210090P15_G	G	B.Moderate	.404738	.920007	5515.6	17.326536	7.434127	559.595612		.69807
P05	201322P9_G	G	A.Conservative	1.591291	.998613	6445.3	48.133219	33.055346	691.782008		.465478
P05	201694P4_G	G	A.Conservative	1.468813	.998405	5337.5	74.619796	41.178879	531.929229		.465478
P05	208825P7_G	G	A.Conservative	1.875207	.998531	7129.7	26.628333	26.102109	699.491576		.465478
P05	209189P2_G	G	A.Conservative	1.591437	.997781	6277.1	98.290848	65.32159	671.269024		.465478
P05	210090P15_G	G	B.Moderate	1.472314	.992849	5515.6	13.971998	7.989869	550.251063		.465478
P06	201322P9_G	G	A.Conservative	.420291	.99809	6445.3	21.718715	24.331642	633.350394		.324295
P06	201694P4_G	G	A.Conservative	.486602	.997242	5337.5	31.640142	28.967186	495.714897		.324295
P06	208825P7_G	G	A.Conservative	.536134	.999721	7129.7	13.667207	31.191729	647.030785		.324295
P06	209189P2_G	G	A.Conservative	.421228	.998859	6277.1	48.388898	52.557467	617.261024		.324295
P06	210090P15_G	G	A.Conservative	-.672917	.964926	5515.6	14.081123	9.707309	531.36766		.494162
P07	201322P9_G	G	A.Conservative	2.10268	.99964	6445.3	27.366563	27.054676	644.121185		.411029
P07	201694P4_G	G	A.Conservative	1.934845	.997504	5337.5	43.836803	35.117144	500.319784		.411029
P07	208825P7_G	G	A.Conservative	1.864064	.999075	7129.7	18.903815	24.601529	682.600535		.411029
P07	209189P2_G	G	A.Conservative	2.104787	.998579	6277.1	43.762283	41.947115	627.00642		.411029
P07	210090P15_G	G	B.Moderate	1.935761	.919272	5515.6	8.955961	7.429534	517.368819		.411029
P08	201322P9_G	G	A.Conservative	1.334113	.997644	6445.3	20.984805	24.098065	731.615025		.331971
P08	201694P4_G	G	A.Conservative	1.301293	.998352	5337.5	57.258493	54.285578	537.408027		.331971
P08	208825P7_G	G	A.Conservative	1.187342	.998658	7129.7	9.238435	25.133012	655.17066		.331971
P08	209189P2_G	G	A.Conservative	1.33474	.996986	6277.1	66.994387	74.757283	712.467624		.331971
P08	210090P15_G	G	A.Conservative	1.29296	.998234	5515.6	28.224671	27.60895	559.147997		.331971
P09	201322P9_G	G	A.Conservative	1.34925	.998977	6445.3	53.113659	38.827941	638.00824		.415221
P09	201694P4_G	G	A.Conservative	1.015874	.998532	5337.5	95.193284	56.251131	482.970873		.415221
P09	208825P7_G	G	A.Conservative	1.869957	.99872	7129.7	30.621609	39.261753	739.786005		.415221
P09	209189P2_G	G	A.Conservative	1.350145	.998958	6277.1	98.162231	69.488222	620.709215		.415221
P09	210090P15_G	G	B.Moderate	1.008503	.827408	5515.6	11.043265	6.753975	500.505878		.415221
P10	201322P9_G	G	A.Conservative	1.376376	.998559	6445.3	21.174955	22.62084	601.942936		.370857
P10	201694P4_G	G	A.Conservative	1.330947	.997853	5337.5	46.287121	41.346295	441.041428		.370857
P10	208825P7_G	G	A.Conservative	1.388992	.999465	7129.7	13.246116	15.98031	719.470515		.370857
P10	209189P2_G	G	A.Conservative	1.376483	.999074	6277.1	58.859889	61.210621	586.529256		.370857
P10	210090P15_G	G	A.Conservative	1.321276	.99591	5515.6	19.438202	17.875644	466.663136		.370857
P11	201322P9_G	G	A.Conservative	.128008	.997315	6445.3	19.366265	20.04541	578.734921		.369717
P11	201694P4_G	G	A.Conservative	.076794	.999144	5337.5	41.974416	34.456305	445.767717		.369717
P11	208825P7_G	G	A.Conservative	.592029	.998027	7129.7	15.618508	18.489246	689.329261		.369717
P11	209189P2_G	G	A.Conservative	.129529	.998232	6277.1	41.499971	41.522659	564.028949		.369717
P11	210090P15_G	NOCALL	D.Low Probability	.154305	.595978	5515.6	12.135247	3.729202	524.090796		.993106
P12	201322P9_G	G	A.Conservative	.047861	.997565	6445.3	14.078409	13.362885	660.706546		.402225
P12	201694P4_G	G	A.Conservative	.106158	.998339	5337.5	46.913357	35.338541	523.049298		.402225
P12	208825P7_G	G	A.Conservative	-.104321	.999613	7129.7	8.779321	21.056251	745.762082		.402225
P12	209189P2_G	G	A.Conservative	.047229	.997655	6277.1	39.815162	36.533958	640.787117		.402225
P12	210090P15_G	G	B.Moderate	-.362488	.954541	5515.6	13.234283	7.674081	522.963476		.549866
P13	201322P9_G	G	A.Conservative	.874227	.997894	6445.3	20.15382	23.222918	626.903108		.340544
P13	201694P4_G	G	A.Conservative	.511702	.9949	5337.5	50.121344	47.276491	497.675905		.340544
P13	208825P7_G	G	A.Conservative	.517574	.999254	7129.7	13.962042	20.533348	640.584842		.340544
P13	209189P2_G	G	A.Conservative	.874373	.995934	6277.1	50.361849	56.323116	609.850379		.340544
P13	210090P15_G	G	A.Conservative	.472662	.996529	5515.6	13.706881	13.36116	518.752351		.340544
P14	201322P9_G	G	A.Conservative	.546579	.997362	6445.3	25.915112	28.047657	564.329058		.339838
P14	201694P4_G	G	A.Conservative	.19486	.9975	5337.5	18.358025	16.517043	424.668986		.339838
P14	208825P7_G	G	A.Conservative	1.15152	.999481	7129.7	18.764246	30.570486	669.766479		.339838
P14	209189P2_G	G	A.Conservative	.548257	.998575	6277.1	32.681654	34.398129	544.032721		.339838
P14	210090P15_G	G	A.Conservative	.192003	.989154	5515.6	14.472594	13.416438	449.636636		.339838
P15	201322P9_G	G	A.Conservative	.332087	.99816	6445.3	23.607836	24.35745	692.848182		.344104
P15	201694P4_G	G	A.Conservative	.233995	.999074	5337.5	60.906872	48.910362	508.123825		.344104
P15	208825P7_G	G	A.Conservative	.587178	.99951	7129.7	12.772772	22.365246	722.210033		.344104
P15	209189P2_G	G	A.Conservative	.33216	.996858	6277.1	75.121663	74.717521	673.771118		.344104
P15	210090P15_G	G	A.Conservative	.235654	.994604	5515.6	14.031061	11.748372	529.674378		.344104
P16	201322P9_G	G	A.Conservative	-.197572	.998742	6445.3	17.06676	19.553319	645.389621		.346066
P16	201694P4_G	G	A.Conservative	-.535976	.99848	5337.5	61.054297	55.21161	515.558336		.346066
P16	208825P7_G	G	A.Conservative	.03802	.998994	7129.7	10.097408	14.195853	615.4243		.346066
P16	209189P2_G	G	A.Conservative	-.192233	.995399	6277.1	57.081378	63.176086	629.38047		.346066
P16	210090P15_G	G	A.Conservative	-.545656	.996274	5515.6	13.93344	13.109787	535.286351		.346066
P17	201322P9_G	G	A.Conservative	.160144	.998762	6445.3	15.272614	16.719197	707.505497		.333546
P17	201694P4_G	G	A.Conservative	.200725	.996593	5337.5	32.414319	29.191359	530.929239		.333546
P17	208825P7_G	G	A.Conservative	-.266294	.999548	7129.7	8.124819	14.798307	765.276979		.333546
P17	209189P2_G	G	A.Conservative	.159467	.998673	6277.1	40.654075	43.219508	689.542722		.333546
P17	210090P15_G	NOCALL	D.Low Probability	.204404	.263833	5515.6	2.917465	1.768822	545.964523		.513947
P18	201322P9_G	G	A.Conservative	-2.018552	.997215	6445.3	18.821923	19.130291	653.51885		.348566
P18	201694P4_G	G	A.Conservative	-1.611081	.997679	5337.5	67.519294	56.114006	525.340402		.348566
P18	208825P7_G	G	A.Conservative	-1.958185	.999619	7129.7	8.817636	13.498344	682.990944		.348566
P18	209189P2_G	G	A.Conservative	-2.021073	.997259	6277.1	62.347233	61.483751	633.480567		.348566
P18	210090P15_G	G	B.Moderate	-2.065961	.960872	5515.6	13.358228	7.74476	544.724862		.52883
P19	201322P9_G	G	A.Conservative	.974012	.998398	6445.3	19.139918	23.391402	687.56171		.325784
P19	201694P4_G	G	A.Conservative	.263216	.997502	5337.5	38.397211	38.475341	603.860759		.325784
P19	208825P7_G	G	A.Conservative	1.113436	.999015	7129.7	12.441269	28.453589	774.638557		.325784
P19	209189P2_G	G	A.Conservative	.972666	.99538	6277.1	41.437165	49.172845	667.547849		.325784
P19	210090P15_G	G	A.Conservative	.259693	.914515	5515.6	8.888944	9.202613	619.496735		.325784
P20	201322P9_G	G	A.Conservative	1.661465	.998333	6445.3	28.673253	24.932887	609.998619		.419979
P20	201694P4_G	G	A.Conservative	1.488651	.998526	5337.5	52.123079	37.124544	430.755481		.419979
P20	208825P7_G	G	A.Conservative	1.806507	.999464	7129.7	17.740101	26.876676	695.409869		.419979
P20	209189P2_G	G	A.Conservative	1.662514	.998323	6277.1	60.492523	51.053085	590.999489		.419979
P20	210090P15_G	G	B.Moderate	1.488879	.954753	5515.6	10.54362	7.758154	447.002505		.419979
P21	201322P9_G	G	A.Conservative	1.636702	.997715	6445.3	34.864184	31.135364	620.44009		.428783
P21	201694P4_G	G	A.Conservative	1.355287	.998544	5337.5	70.1092	50.103281	451.17171		.428783
P21	208825P7_G	G	A.Conservative	1.460142	.999314	7129.7	19.52957	21.696348	685.211776		.428783
P21	209189P2_G	G	A.Conservative	1.637053	.998525	6277.1	78.18871	67.57592	599.878791		.428783
P21	210090P15_G	G	A.Conservative	1.346229	.990483	5515.6	14.933076	11.074039	470.574963		.428783
P22	201322P9_G	G	A.Conservative	.483963	.997737	6445.3	19.439764	25.015278	656.728745		.341474
P22	201694P4_G	G	A.Conservative	.191666	.998646	5337.5	27.753691	28.648355	538.80243		.341474
P22	208825P7_G	G	A.Conservative	1.075264	.999528	7129.7	14.107141	32.285634	731.176207		.341474
P22	209189P2_G	G	A.Conservative	.486082	.997755	6277.1	39.482184	49.213901	636.595759		.341474
P22	210090P15_G	G	A.Conservative	.195096	.827981	5515.6	7.818518	8.376361	553.450897		.341474
P23	201322P9_G	G	A.Conservative	-.506615	.99753	6445.3	18.936967	25.29396	706.823957		.306529
P23	201694P4_G	G	A.Conservative	-.203514	.995137	5337.5	32.208692	34.196183	560.609874		.306529
P23	208825P7_G	G	A.Conservative	-.777494	.999351	7129.7	10.883808	23.653865	732.399165		.306529
P23	209189P2_G	G	A.Conservative	-.500328	.997571	6277.1	35.868963	46.337889	685.937354		.306529
P23	210090P15_G	NOCALL	I.Bad Spectrum	0	0	0	0	0	0		0
P24	201322P9_G	G	A.Conservative	-2.40287	.996094	6445.3	15.729606	15.307083	516.6335		.362337
P24	201694P4_G	G	A.Conservative	-2.288474	.85528	5337.5	14.761465	8.618034	434.399707		.527916
P24	208825P7_G	G	A.Conservative	-2.704663	.994511	7129.7	4.271481	11.47531	564.238142		.362337
P24	209189P2_G	G	A.Conservative	-2.095957	.996644	6277.1	13.954274	13.179565	506.83535		.362337
P24	210090P15_G	NOCALL	I.Bad Spectrum	0	0	0	0	0	0		0
