# Supplementary material for: Gene expression-based screening for inhibitors of PDGFR signaling
Source: Genome Biol. 2008 Mar 1;9(3):R47. doi: 10.1186/gb-2008-9-3-r47 (PMC2397499; doi:10.1186/gb-2008-9-3-r47)
Supplement: Additional data file 1 — Primary screen data. [file gb-2008-9-3-r47-S1.zip › Primary_Screen_Data/ScreenData/ScreenLOPAC2/PLATE28046.1_0819.DTL]

Sequenom db=biomass genotype results details	Plate=28046, ExpNo=1	TimeStamp=0819	filename=PLATE28046.1_0819.DTL
well_position	assay_id	genotype_id	Call_Status_LU.description	max_shift	Call.score	Picked_Peaks.mass	Picked_Peaks.height	Picked_Peaks.snr	Picked_Peaks.resolution	Picked_Peaks.integral	Spectra.noise_std_dev
A01	201322P9_G	NOCALL	I.Bad Spectrum	0	0	0	0	0	0		0
A01	201694P4_G	NOCALL	I.Bad Spectrum	0	0	0	0	0	0		0
A01	208825P7_G	NOCALL	I.Bad Spectrum	0	0	0	0	0	0		0
A01	209189P2_G	NOCALL	I.Bad Spectrum	0	0	0	0	0	0		0
A01	210090P15_G	NOCALL	I.Bad Spectrum	0	0	0	0	0	0		0
A02	201322P9_G	NOCALL	I.Bad Spectrum	0	0	0	0	0	0		0
A02	201694P4_G	NOCALL	I.Bad Spectrum	0	0	0	0	0	0		0
A02	208825P7_G	NOCALL	I.Bad Spectrum	0	0	0	0	0	0		0
A02	209189P2_G	NOCALL	I.Bad Spectrum	0	0	0	0	0	0		0
A02	210090P15_G	NOCALL	I.Bad Spectrum	0	0	0	0	0	0		0
A03	201322P9_G	G	A.Conservative	3.215463	.992047	6445.3	16.148234	15.013541	565.613542		.407206
A03	201694P4_G	G	A.Conservative	2.44406	.994675	5337.5	69.94222	55.040525	551.982546		.407206
A03	208825P7_G	G	A.Conservative	4.060637	.997618	7129.7	30.879453	31.904486	525.304955		.407206
A03	209189P2_G	G	A.Conservative	3.224184	.995117	6277.1	72.751063	65.934913	550.480735		.407206
A03	210090P15_G	NOCALL	D.Low Probability	2.351919	.202228	5515.6	2.723255	1.348939	607.245783		.716231
A04	201322P9_G	G	A.Conservative	2.761641	.861373	6445.3	6.97521	8.674332	658.212783		.353557
A04	201694P4_G	G	A.Conservative	1.780725	.996444	5337.5	31.779083	33.515885	649.26672		.353557
A04	208825P7_G	G	A.Conservative	3.607264	.996682	7129.7	14.291867	19.958468	636.816491		.353557
A04	209189P2_G	G	A.Conservative	2.752082	.997127	6277.1	35.207292	42.712419	645.279342		.353557
A04	210090P15_G	NOCALL	D.Low Probability	1.047458	.4573	5515.6	6.31349	2.871516	591.9511		.813956
A05	201322P9_G	G	A.Conservative	3.10387	.992804	6445.3	13.808011	14.226567	578.807857		.397633
A05	201694P4_G	G	A.Conservative	1.908222	.996689	5337.5	58.181823	51.170237	595.137088		.397633
A05	208825P7_G	G	A.Conservative	3.552565	.994923	7129.7	21.526339	24.500105	532.601445		.397633
A05	209189P2_G	G	A.Conservative	3.10686	.994978	6277.1	54.456617	54.76925	563.468926		.397633
A05	210090P15_G	NOCALL	I.Bad Spectrum	0	0	0	0	0	0		0
A06	201322P9_G	G	A.Conservative	2.945015	.99569	6445.3	22.534899	20.209649	585.032981		.409707
A06	201694P4_G	G	A.Conservative	2.169065	.996373	5337.5	86.424723	65.452389	601.720774		.409707
A06	208825P7_G	G	A.Conservative	3.628733	.996141	7129.7	32.911851	32.858911	517.071497		.409707
A06	209189P2_G	G	A.Conservative	2.962613	.99706	6277.1	78.895251	68.944861	569.710289		.409707
A06	210090P15_G	NOCALL	D.Low Probability	1.284187	.3905	5515.6	6.508872	2.461933	632.658566		.992977
A07	201322P9_G	G	A.Conservative	2.191613	.991921	6445.3	12.233789	17.370253	635.488081		.363661
A07	201694P4_G	G	A.Conservative	1.367224	.995517	5337.5	46.19386	55.490164	630.337254		.363661
A07	208825P7_G	G	A.Conservative	2.921676	.998922	7129.7	26.72956	41.801912	634.419086		.363661
A07	209189P2_G	G	A.Conservative	2.192104	.990282	6277.1	52.608781	72.895267	623.662463		.363661
A07	210090P15_G	NOCALL	D.Low Probability	1.194319	.410126	5515.6	6.501258	2.545191	623.376528		.97887
A08	201322P9_G	G	A.Conservative	3.035494	.995595	6445.3	25.434445	22.845826	641.500991		.40217
A08	201694P4_G	G	A.Conservative	1.845318	.995301	5337.5	103.320047	78.473374	604.560919		.40217
A08	208825P7_G	G	A.Conservative	3.421763	.993712	7129.7	37.920914	37.899715	556.748685		.40217
A08	209189P2_G	G	A.Conservative	3.032803	.996208	6277.1	94.050591	82.33029	618.887936		.40217
A08	210090P15_G	NOCALL	D.Low Probability	1.576189	.400908	5515.6	6.656102	2.54421	607.338476		.890599
A09	201322P9_G	NOCALL	D.Low Probability	2.774187	.99285	6445.3	45.909899	21.270533	548.004224		.947263
A09	201694P4_G	G	A.Conservative	2.43176	.99375	5337.5	80.616933	65.882311	521.812609		.425349
A09	208825P7_G	G	A.Conservative	4.704654	.996745	7129.7	23.065843	24.947521	489.047258		.425349
A09	209189P2_G	G	A.Conservative	3.517336	.995379	6277.1	73.680283	69.774432	507.358108		.425349
A09	210090P15_G	NOCALL	D.Low Probability	1.707518	.439546	5515.6	6.827093	2.75204	575.952278		.947263
A10	201322P9_G	G	A.Conservative	2.839525	.988376	6445.3	13.395729	13.386802	596.81887		.371063
A10	201694P4_G	G	A.Conservative	2.015357	.997011	5337.5	55.143615	46.569834	590.873785		.371063
A10	208825P7_G	G	A.Conservative	3.399994	.995488	7129.7	22.760868	25.301832	551.247302		.371063
A10	209189P2_G	G	A.Conservative	2.844344	.994038	6277.1	63.346736	61.694159	581.799623		.371063
A10	210090P15_G	NOCALL	D.Low Probability	1.050808	.34724	5515.6	5.969749	2.169654	617.031227		.950753
A11	201322P9_G	G	A.Conservative	1.755454	.998351	6445.3	10.381167	12.301946	667.450658		.342232
A11	201694P4_G	G	A.Conservative	.896969	.996264	5337.5	42.965596	43.345705	654.798318		.342232
A11	208825P7_G	G	A.Conservative	2.162538	.997636	7129.7	21.773301	28.541008	639.929406		.342232
A11	209189P2_G	G	A.Conservative	1.731053	.998436	6277.1	43.461709	50.255488	667.385879		.342232
A11	210090P15_G	NOCALL	D.Low Probability	.560392	.398368	5515.6	5.637939	2.49683	635.014184		.858475
A12	201322P9_G	G	A.Conservative	1.737609	.992887	6445.3	56.922603	28.512911	575.874415		1.02997
A12	201694P4_G	G	A.Conservative	1.443928	.998488	5337.5	93.30427	62.641646	587.289591		.437442
A12	208825P7_G	G	A.Conservative	3.290726	.997276	7129.7	33.004264	29.514469	535.730334		.437442
A12	209189P2_G	G	A.Conservative	2.264016	.994355	6277.1	86.016388	66.988357	541.294758		.437442
A12	210090P15_G	NOCALL	D.Low Probability	.99559	.989344	5515.6	17.456554	7.609108	611.175509		1.02997
A13	201322P9_G	G	A.Conservative	2.615575	.99509	6445.3	11.09578	12.672988	628.690674		.395544
A13	201694P4_G	G	A.Conservative	1.848505	.995707	5337.5	61.674832	60.121757	600.21982		.395544
A13	208825P7_G	G	A.Conservative	2.94555	.994737	7129.7	23.589329	29.683735	565.627519		.395544
A13	209189P2_G	G	A.Conservative	2.631761	.99744	6277.1	54.057415	60.278391	616.508563		.395544
A13	210090P15_G	NOCALL	D.Low Probability	1.667253	.346961	5515.6	4.893566	2.172085	620.376431		.865985
A14	201322P9_G	G	A.Conservative	2.872804	.992789	6445.3	16.99463	13.959576	545.342528		.423419
A14	201694P4_G	G	A.Conservative	1.866437	.996495	5337.5	89.309847	61.649329	597.573569		.423419
A14	208825P7_G	G	A.Conservative	3.815102	.996953	7129.7	28.903373	26.522644	528.695393		.423419
A14	209189P2_G	G	A.Conservative	2.861297	.995955	6277.1	71.984728	57.571753	535.453361		.423419
A14	210090P15_G	G	A.Conservative	1.920822	.993435	5515.6	21.793814	15.465673	624.439652		.423419
A15	201322P9_G	G	A.Conservative	3.274676	.992415	6445.3	17.716845	18.299	608.11032		.407925
A15	201694P4_G	G	A.Conservative	2.64953	.995811	5337.5	76.293307	65.866325	615.396909		.407925
A15	208825P7_G	G	A.Conservative	4.276223	.998369	7129.7	34.65064	39.899447	596.719018		.407925
A15	209189P2_G	G	A.Conservative	3.290065	.995108	6277.1	80.413683	80.856306	591.136946		.407925
A15	210090P15_G	NOCALL	D.Low Probability	2.027941	.216071	5515.6	3.351567	1.440016	588.328866		.802997
A16	201322P9_G	G	A.Conservative	2.823328	.993127	6445.3	27.084088	26.035598	539.74773		.446995
A16	201694P4_G	G	A.Conservative	1.624784	.997686	5337.5	90.783436	73.719583	541.151264		.446995
A16	208825P7_G	G	A.Conservative	3.599717	.993553	7129.7	39.601422	42.207816	511.089795		.446995
A16	209189P2_G	G	A.Conservative	2.820933	.997811	6277.1	84.111885	78.830466	524.834595		.446995
A16	210090P15_G	G	A.Conservative	1.649124	.992025	5515.6	24.551483	20.489765	569.286409		.446995
A17	201322P9_G	G	A.Conservative	2.437008	.991429	6445.3	12.682626	13.98584	656.131431		.334628
A17	201694P4_G	G	A.Conservative	1.906066	.995046	5337.5	54.322317	49.947151	621.508298		.334628
A17	208825P7_G	G	A.Conservative	3.179405	.998399	7129.7	19.278826	23.811228	599.082168		.334628
A17	209189P2_G	G	A.Conservative	2.438874	.99454	6277.1	47.471733	50.924418	633.146599		.334628
A17	210090P15_G	G	A.Conservative	1.204446	.996047	5515.6	23.438809	15.846333	639.119742		.549011
A18	201322P9_G	G	A.Conservative	2.345744	.992539	6445.3	25.607915	22.859785	591.6927		.442023
A18	201694P4_G	G	A.Conservative	1.824178	.996247	5337.5	108.313687	81.991014	592.114598		.442023
A18	208825P7_G	G	A.Conservative	2.763918	.996996	7129.7	39.380139	38.993847	541.618158		.442023
A18	209189P2_G	G	A.Conservative	2.358262	.997514	6277.1	93.452743	81.351757	576.825723		.442023
A18	210090P15_G	NOCALL	D.Low Probability	.786264	.612621	5515.6	11.839259	3.793101	573.971832		1.057306
A19	201322P9_G	G	A.Conservative	2.868704	.993709	6445.3	19.033314	21.939825	601.265762		.401243
A19	201694P4_G	G	A.Conservative	1.770629	.994791	5337.5	75.719665	75.113936	591.651559		.401243
A19	208825P7_G	G	A.Conservative	2.943401	.992301	7129.7	30.963349	39.147542	574.374102		.401243
A19	209189P2_G	G	A.Conservative	2.84793	.996077	6277.1	65.227413	73.502954	584.232736		.401243
A19	210090P15_G	NOCALL	D.Low Probability	1.199979	.228979	5515.6	3.39894	1.533178	602.345388		.824231
A20	201322P9_G	G	A.Conservative	3.414716	.995426	6445.3	23.358929	20.912801	613.51953		.412703
A20	201694P4_G	G	A.Conservative	2.249969	.997933	5337.5	110.924019	84.184727	620.328139		.412703
A20	208825P7_G	G	A.Conservative	4.296582	.997108	7129.7	38.770981	38.565522	574.342128		.412703
A20	209189P2_G	G	A.Conservative	3.411545	.997098	6277.1	94.874327	82.810762	589.33296		.412703
A20	210090P15_G	NOCALL	D.Low Probability	1.828587	.993401	5515.6	56.417053	18.974035	588.214329		.911851
A21	201322P9_G	G	A.Conservative	2.898271	.9962	6445.3	10.016288	10.203512	490.741222		.388041
A21	201694P4_G	G	A.Conservative	1.501874	.997696	5337.5	38.669906	32.8427	505.101565		.388041
A21	208825P7_G	G	A.Conservative	4.147814	.996327	7129.7	15.821423	18.019785	516.835451		.388041
A21	209189P2_G	G	A.Conservative	2.884188	.996824	6277.1	30.296376	30.029149	478.073394		.388041
A21	210090P15_G	NOCALL	D.Low Probability	.925871	.997087	5515.6	28.611105	13.084361	623.334998		.787783
A22	201322P9_G	G	A.Conservative	2.285309	.991161	6445.3	24.564972	28.453705	649.263412		.360235
A22	201694P4_G	G	A.Conservative	1.311934	.997012	5337.5	92.174515	91.308868	606.619148		.360235
A22	208825P7_G	G	A.Conservative	3.81976	.998781	7129.7	37.515431	47.948004	621.494355		.360235
A22	209189P2_G	G	A.Conservative	2.28776	.997605	6277.1	76.442668	86.457247	631.421838		.360235
A22	210090P15_G	NOCALL	D.Low Probability	.96322	.834832	5515.6	12.385114	5.060499	637.280802		.8635
A23	201322P9_G	NOCALL	I.Bad Spectrum	0	0	0	0	0	0		0
A23	201694P4_G	NOCALL	I.Bad Spectrum	0	0	0	0	0	0		0
A23	208825P7_G	NOCALL	I.Bad Spectrum	0	0	0	0	0	0		0
A23	209189P2_G	NOCALL	I.Bad Spectrum	0	0	0	0	0	0		0
A23	210090P15_G	NOCALL	I.Bad Spectrum	0	0	0	0	0	0		0
A24	201322P9_G	NOCALL	I.Bad Spectrum	0	0	0	0	0	0		0
A24	201694P4_G	NOCALL	I.Bad Spectrum	0	0	0	0	0	0		0
A24	208825P7_G	NOCALL	I.Bad Spectrum	0	0	0	0	0	0		0
A24	209189P2_G	NOCALL	I.Bad Spectrum	0	0	0	0	0	0		0
A24	210090P15_G	NOCALL	I.Bad Spectrum	0	0	0	0	0	0		0
B01	201322P9_G	NOCALL	I.Bad Spectrum	0	0	0	0	0	0		0
B01	201694P4_G	NOCALL	I.Bad Spectrum	0	0	0	0	0	0		0
B01	208825P7_G	NOCALL	I.Bad Spectrum	0	0	0	0	0	0		0
B01	209189P2_G	NOCALL	I.Bad Spectrum	0	0	0	0	0	0		0
B01	210090P15_G	NOCALL	I.Bad Spectrum	0	0	0	0	0	0		0
B02	201322P9_G	NOCALL	I.Bad Spectrum	0	0	0	0	0	0		0
B02	201694P4_G	NOCALL	I.Bad Spectrum	0	0	0	0	0	0		0
B02	208825P7_G	NOCALL	I.Bad Spectrum	0	0	0	0	0	0		0
B02	209189P2_G	NOCALL	I.Bad Spectrum	0	0	0	0	0	0		0
B02	210090P15_G	NOCALL	I.Bad Spectrum	0	0	0	0	0	0		0
B03	201322P9_G	G	A.Conservative	3.118778	.995283	6445.3	9.766466	14.622701	678.813603		.335326
B03	201694P4_G	G	A.Conservative	2.870252	.997163	5337.5	32.255608	41.792727	673.964411		.335326
B03	208825P7_G	G	A.Conservative	2.967207	.997806	7129.7	17.079886	27.911913	574.197932		.335326
B03	209189P2_G	G	A.Conservative	3.130408	.995309	6277.1	35.642992	52.222949	661.034265		.335326
B03	210090P15_G	NOCALL	D.Low Probability	2.316084	.299954	5515.6	2.584885	1.897402	704.470738		.535299
B04	201322P9_G	G	A.Conservative	1.395774	.990336	6445.3	43.202499	22.627189	594.327384		.706607
B04	201694P4_G	G	A.Conservative	.139798	.997484	5337.5	81.01732	70.868118	636.534315		.35653
B04	208825P7_G	G	A.Conservative	2.303049	.997807	7129.7	30.71167	35.472363	646.309334		.35653
B04	209189P2_G	G	A.Conservative	1.277142	.997759	6277.1	88.251175	89.17398	638.58643		.35653
B04	210090P15_G	NOCALL	D.Low Probability	.313849	.434624	5515.6	8.921494	2.713347	592.30066		.988367
B05	201322P9_G	G	A.Conservative	2.555178	.993037	6445.3	17.88458	17.154385	582.790831		.422807
B05	201694P4_G	G	A.Conservative	1.918707	.997129	5337.5	84.652221	68.067276	607.268565		.422807
B05	208825P7_G	G	A.Conservative	3.381003	.997079	7129.7	29.518332	31.547691	565.401242		.422807
B05	209189P2_G	G	A.Conservative	2.561068	.995517	6277.1	82.953987	77.468268	568.129684		.422807
B05	210090P15_G	NOCALL	D.Low Probability	1.372684	.419651	5515.6	6.550346	2.683207	584.788145		.984918
B06	201322P9_G	NOCALL	D.Low Probability	2.072663	.991147	6445.3	66.855886	27.805696	576.228494		1.129014
B06	201694P4_G	G	A.Conservative	1.328132	.996179	5337.5	96.589649	71.877279	587.130505		.461435
B06	208825P7_G	G	A.Conservative	3.604908	.997245	7129.7	37.561358	36.995279	491.906946		.461435
B06	209189P2_G	G	A.Conservative	2.491544	.99456	6277.1	93.167978	80.324147	518.647244		.461435
B06	210090P15_G	NOCALL	D.Low Probability	1.138699	.538798	5515.6	9.200189	3.356654	607.856462		1.129014
B07	201322P9_G	G	A.Conservative	2.474402	.992828	6445.3	27.94189	22.685858	556.282264		.438021
B07	201694P4_G	G	A.Conservative	1.708196	.996114	5337.5	134.550305	92.072652	561.352212		.438021
B07	208825P7_G	G	A.Conservative	3.594173	.996117	7129.7	40.048379	36.254682	519.8987		.438021
B07	209189P2_G	G	A.Conservative	2.480138	.996778	6277.1	113.268918	89.566768	541.301251		.438021
B07	210090P15_G	NOCALL	D.Low Probability	1.577784	.659393	5515.6	9.573815	4.058107	574.526983		1.111305
B08	201322P9_G	G	A.Conservative	2.823643	.990921	6445.3	13.737186	11.335372	623.349142		.47823
B08	201694P4_G	NOCALL	D.Low Probability	.976423	.989154	5337.5	18.46206	6.474305	611.919047		1.030149
B08	208825P7_G	G	A.Conservative	3.77019	.997896	7129.7	20.029391	20.999134	544.598415		.47823
B08	209189P2_G	G	A.Conservative	2.737072	.996133	6277.1	21.926733	17.649847	624.79445		.47823
B08	210090P15_G	NOCALL	D.Low Probability	1.16444	.575526	5515.6	9.740076	3.5092	601.505317		1.030149
B09	201322P9_G	NOCALL	D.Low Probability	1.225933	.990982	6445.3	44.022062	21.827049	640.008342		.852162
B09	201694P4_G	G	A.Conservative	1.341644	.994299	5337.5	49.72356	56.342314	745.67188		.340338
B09	208825P7_G	G	A.Conservative	2.779841	.998836	7129.7	21.812826	31.562384	700.56629		.340338
B09	209189P2_G	G	A.Conservative	2.296878	.99838	6277.1	54.908275	70.70483	735.094656		.340338
B09	210090P15_G	NOCALL	I.Bad Spectrum	0	0	0	0	0	0		0
B10	201322P9_G	G	A.Conservative	1.682394	.995799	6445.3	52.900812	28.498154	582.556692		.826115
B10	201694P4_G	G	A.Conservative	1.267648	.995869	5337.5	70.678276	92.055395	650.481742		.365993
B10	208825P7_G	G	A.Conservative	3.044408	.997332	7129.7	25.849466	42.458328	656.555723		.365993
B10	209189P2_G	G	A.Conservative	2.373821	.995159	6277.1	69.722468	102.919639	639.5049		.365993
B10	210090P15_G	NOCALL	D.Low Probability	.476854	.707807	5515.6	10.233494	4.325638	619.896994		.960935
B11	201322P9_G	G	A.Conservative	2.149378	.992567	6445.3	17.748807	17.466618	537.342318		.412347
B11	201694P4_G	G	A.Conservative	1.198891	.997317	5337.5	86.617321	71.872357	588.863052		.412347
B11	208825P7_G	G	A.Conservative	3.129099	.998081	7129.7	28.628091	31.313163	503.528225		.412347
B11	209189P2_G	G	A.Conservative	2.15129	.993678	6277.1	76.307548	73.180074	525.516565		.412347
B11	210090P15_G	NOCALL	D.Low Probability	.936607	.990995	5515.6	24.627049	8.284169	583.20113		1.018525
B12	201322P9_G	G	A.Conservative	2.628578	.993114	6445.3	23.834361	17.562864	506.905446		.481125
B12	201694P4_G	NOCALL	D.Low Probability	.584516	.99396	5337.5	69.99873	19.032891	561.598987		1.186348
B12	208825P7_G	G	A.Conservative	3.501159	.994221	7129.7	36.567403	30.059385	462.161325		.481125
B12	209189P2_G	G	A.Conservative	2.252036	.99503	6277.1	22.650166	16.252624	529.615811		.481125
B12	210090P15_G	NOCALL	D.Low Probability	.948184	.280023	5515.6	6.288335	1.761799	530.506956		1.186348
B13	201322P9_G	NOCALL	D.Low Probability	2.291206	.99363	6445.3	62.415774	23.08681	566.773666		1.040106
B13	201694P4_G	G	A.Conservative	1.577533	.997139	5337.5	87.273276	68.354826	576.950972		.455894
B13	208825P7_G	G	A.Conservative	3.452109	.996538	7129.7	28.071304	29.097443	538.258639		.455894
B13	209189P2_G	G	A.Conservative	2.678545	.995445	6277.1	76.691716	69.660101	535.95781		.455894
B13	210090P15_G	NOCALL	D.Low Probability	1.295976	.303095	5515.6	6.102429	1.961606	582.969686		1.040106
B14	201322P9_G	G	A.Conservative	3.416243	.991992	6445.3	15.573885	16.58279	572.581064		.42211
B14	201694P4_G	G	A.Conservative	2.373829	.995372	5337.5	58.522429	53.573258	570.948223		.42211
B14	208825P7_G	G	A.Conservative	4.282125	.998035	7129.7	26.597176	31.107348	561.060758		.42211
B14	209189P2_G	G	A.Conservative	3.42367	.994516	6277.1	57.084886	59.406109	557.125102		.42211
B14	210090P15_G	NOCALL	D.Low Probability	1.968148	.437165	5515.6	5.783624	2.742213	619.450645		.815897
B15	201322P9_G	G	A.Conservative	2.734507	.994469	6445.3	14.545107	12.914814	620.948313		.451403
B15	201694P4_G	G	A.Conservative	2.145276	.998531	5337.5	71.424511	53.369648	656.792473		.451403
B15	208825P7_G	G	A.Conservative	2.664794	.995695	7129.7	27.78725	27.452047	562.283203		.451403
B15	209189P2_G	G	A.Conservative	2.734563	.997636	6277.1	60.92549	52.701964	604.650362		.451403
B15	210090P15_G	NOCALL	D.Low Probability	1.460779	.491738	5515.6	8.714718	3.055307	590.56223		.978493
B16	201322P9_G	G	A.Conservative	1.965033	.994944	6445.3	17.608725	15.027144	605.795351		.390378
B16	201694P4_G	G	A.Conservative	.772937	.995449	5337.5	81.921984	58.575176	614.238312		.390378
B16	208825P7_G	G	A.Conservative	2.9161	.995556	7129.7	27.444131	26.225441	560.223715		.390378
B16	209189P2_G	G	A.Conservative	1.960402	.997304	6277.1	69.965404	58.105602	593.228842		.390378
B16	210090P15_G	NOCALL	D.Low Probability	.73657	.424678	5515.6	8.596562	2.683186	622.463417		1.02751
B17	201322P9_G	G	A.Conservative	2.918219	.991081	6445.3	17.827668	13.330125	508.199241		.517695
B17	201694P4_G	G	A.Conservative	2.089979	.99591	5337.5	79.981823	50.35789	593.329663		.517695
B17	208825P7_G	G	A.Conservative	3.997228	.996311	7129.7	30.144291	25.095537	403.695719		.517695
B17	209189P2_G	G	A.Conservative	2.932454	.995612	6277.1	65.370311	47.618239	496.516267		.517695
B17	210090P15_G	NOCALL	D.Low Probability	1.832002	.270925	5515.6	5.754716	1.728083	591.495059		1.130339
B18	201322P9_G	G	A.Conservative	1.409707	.992728	6445.3	21.797535	19.666825	579.757416		.436393
B18	201694P4_G	G	A.Conservative	.6453	.997195	5337.5	95.49437	73.28535	576.919148		.436393
B18	208825P7_G	G	A.Conservative	2.335259	.997881	7129.7	32.022135	32.002082	557.465224		.436393
B18	209189P2_G	G	A.Conservative	1.427316	.995393	6277.1	82.472309	72.591778	562.333982		.436393
B18	210090P15_G	NOCALL	D.Low Probability	.255842	.437028	5515.6	7.133399	2.738448	596.29073		.895429
B19	201322P9_G	G	A.Conservative	2.674464	.989235	6445.3	21.821425	19.161463	573.368625		.438227
B19	201694P4_G	G	A.Conservative	1.662117	.996952	5337.5	101.663007	76.081546	603.996412		.438227
B19	208825P7_G	G	A.Conservative	3.674465	.997244	7129.7	31.581141	30.701602	524.777296		.438227
B19	209189P2_G	G	A.Conservative	2.684026	.995902	6277.1	80.731282	69.172669	559.411365		.438227
B19	210090P15_G	NOCALL	D.Low Probability	1.563115	.992469	5515.6	30.3403	11.342805	606.318777		.967531
B20	201322P9_G	G	A.Conservative	3.101306	.989946	6445.3	15.92997	16.301764	531.196524		.409945
B20	201694P4_G	G	A.Conservative	1.719952	.995346	5337.5	87.546825	75.706622	522.730513		.409945
B20	208825P7_G	G	A.Conservative	4.459064	.996996	7129.7	23.832926	27.054469	515.665149		.409945
B20	209189P2_G	G	A.Conservative	3.103426	.994209	6277.1	64.470482	64.320302	516.010845		.409945
B20	210090P15_G	NOCALL	D.Low Probability	1.269682	.299774	5515.6	5.380165	1.945118	590.293157		.992003
B21	201322P9_G	G	A.Conservative	2.952802	.990778	6445.3	18.045383	13.963823	572.862949		.45755
B21	201694P4_G	G	A.Conservative	2.073037	.996301	5337.5	70.864242	45.837289	561.234009		.45755
B21	208825P7_G	G	A.Conservative	4.408021	.996395	7129.7	32.527968	28.181731	511.389918		.45755
B21	209189P2_G	G	A.Conservative	2.954695	.996948	6277.1	63.768363	48.013168	556.964491		.45755
B21	210090P15_G	NOCALL	D.Low Probability	1.629474	.164035	5515.6	2.404456	1.09856	615.171848		.769182
B22	201322P9_G	G	A.Conservative	2.133058	.992739	6445.3	19.221204	18.126532	605.680879		.409318
B22	201694P4_G	G	A.Conservative	1.014219	.996654	5337.5	90.428868	71.285928	618.392938		.409318
B22	208825P7_G	G	A.Conservative	2.970932	.996107	7129.7	30.005927	31.617515	529.473929		.409318
B22	209189P2_G	G	A.Conservative	2.140074	.996713	6277.1	80.12153	73.537843	588.721159		.409318
B22	210090P15_G	NOCALL	D.Low Probability	.799536	.618961	5515.6	8.910375	3.826114	607.657755		.914339
B23	201322P9_G	NOCALL	I.Bad Spectrum	0	0	0	0	0	0		0
B23	201694P4_G	NOCALL	I.Bad Spectrum	0	0	0	0	0	0		0
B23	208825P7_G	NOCALL	I.Bad Spectrum	0	0	0	0	0	0		0
B23	209189P2_G	NOCALL	I.Bad Spectrum	0	0	0	0	0	0		0
B23	210090P15_G	NOCALL	I.Bad Spectrum	0	0	0	0	0	0		0
B24	201322P9_G	NOCALL	I.Bad Spectrum	0	0	0	0	0	0		0
B24	201694P4_G	NOCALL	I.Bad Spectrum	0	0	0	0	0	0		0
B24	208825P7_G	NOCALL	I.Bad Spectrum	0	0	0	0	0	0		0
B24	209189P2_G	NOCALL	I.Bad Spectrum	0	0	0	0	0	0		0
B24	210090P15_G	NOCALL	I.Bad Spectrum	0	0	0	0	0	0		0
C01	201322P9_G	G	A.Conservative	2.29998	.991157	6445.3	11.579979	11.171093	577.654916		.403811
C01	201694P4_G	G	A.Conservative	1.190145	.99534	5337.5	38.566752	31.50206	635.118336		.403811
C01	208825P7_G	G	A.Conservative	3.151445	.998278	7129.7	17.855724	19.126179	508.660681		.403811
C01	209189P2_G	G	A.Conservative	2.23259	.996481	6277.1	36.532351	34.35893	569.106347		.403811
C01	210090P15_G	NOCALL	D.Low Probability	.703113	.385335	5515.6	6.333925	2.424027	578.677125		.965988
C02	201322P9_G	G	A.Conservative	3.172688	.990126	6445.3	16.81606	14.789806	542.152415		.443802
C02	201694P4_G	G	A.Conservative	2.1079	.9971	5337.5	74.458858	55.310871	592.446151		.443802
C02	208825P7_G	G	A.Conservative	4.537662	.996841	7129.7	29.652974	28.989541	503.943839		.443802
C02	209189P2_G	G	A.Conservative	3.17965	.993592	6277.1	67.484146	57.846867	528.003874		.443802
C02	210090P15_G	NOCALL	D.Low Probability	1.914766	.470009	5515.6	7.846501	2.956351	593.459451		.927448
C03	201322P9_G	G	A.Conservative	1.42876	.997483	6445.3	11.211408	13.7075	645.556604		.363155
C03	201694P4_G	G	A.Conservative	.586	.998118	5337.5	63.998457	66.457699	613.672877		.363155
C03	208825P7_G	G	A.Conservative	2.24763	.998018	7129.7	19.948985	26.945653	582.65235		.363155
C03	209189P2_G	G	A.Conservative	1.426133	.99678	6277.1	54.272285	64.737269	637.203509		.363155
C03	210090P15_G	NOCALL	D.Low Probability	.388912	.298094	5515.6	4.66779	1.943191	645.44804		.792168
C04	201322P9_G	G	A.Conservative	2.35813	.994858	6445.3	18.502152	20.168551	584.669286		.402015
C04	201694P4_G	G	A.Conservative	1.078664	.997992	5337.5	73.013733	67.70493	587.949781		.402015
C04	208825P7_G	G	A.Conservative	3.119675	.995701	7129.7	28.893857	34.788722	579.661235		.402015
C04	209189P2_G	G	A.Conservative	2.357456	.995561	6277.1	70.069395	74.540781	568.289006		.402015
C04	210090P15_G	NOCALL	D.Low Probability	1.228527	.37883	5515.6	5.938588	2.388771	567.074342		.905489
C05	201322P9_G	NOCALL	D.Low Probability	2.193949	.994281	6445.3	45.53822	16.154934	594.633812		1.175589
C05	201694P4_G	G	A.Conservative	1.883396	.996736	5337.5	78.966255	50.932171	622.799414		.484735
C05	208825P7_G	G	A.Conservative	3.205843	.996226	7129.7	30.031243	25.536299	511.320756		.484735
C05	209189P2_G	G	A.Conservative	2.572782	.997424	6277.1	85.725307	63.810116	574.952679		.484735
C05	210090P15_G	NOCALL	D.Low Probability	1.449982	.289517	5515.6	6.09133	1.874274	607.940123		1.175589
C06	201322P9_G	G	A.Conservative	2.457339	.996137	6445.3	12.623793	12.968965	663.357686		.426495
C06	201694P4_G	G	A.Conservative	1.262296	.996502	5337.5	44.3563	38.424616	633.786642		.426495
C06	208825P7_G	G	A.Conservative	3.10261	.998318	7129.7	21.677457	24.700129	638.015394		.426495
C06	209189P2_G	G	A.Conservative	2.442316	.997076	6277.1	49.877903	49.948998	647.835503		.426495
C06	210090P15_G	NOCALL	D.Low Probability	1.044278	.300779	5515.6	5.405825	1.901099	546.265761		.956978
C07	201322P9_G	NOCALL	D.Low Probability	2.15442	.981993	6445.3	8.9285	6.024247	611.199973		.945998
C07	201694P4_G	NOCALL	D.Low Probability	.942204	.988689	5337.5	39.419064	22.842596	580.036582		.945998
C07	208825P7_G	G	A.Conservative	3.796499	.999419	7129.7	17.150079	12.806261	506.305758		.945998
C07	209189P2_G	G	A.Conservative	2.415271	.994371	6277.1	22.192542	22.135404	611.270532		.421826
C07	210090P15_G	NOCALL	D.Low Probability	1.195093	.32526	5515.6	3.461287	2.059782	573.228351		.945998
C08	201322P9_G	G	A.Conservative	2.868561	.993885	6445.3	14.662506	13.722157	574.43323		.433484
C08	201694P4_G	G	A.Conservative	2.094337	.998698	5337.5	65.28363	51.997327	632.671356		.433484
C08	208825P7_G	G	A.Conservative	3.310097	.995752	7129.7	25.86509	26.779952	514.161826		.433484
C08	209189P2_G	G	A.Conservative	2.870316	.996687	6277.1	62.561935	57.128843	558.439228		.433484
C08	210090P15_G	NOCALL	D.Low Probability	1.803512	.990263	5515.6	19.772576	8.708197	617.935211		.893816
C09	201322P9_G	G	A.Conservative	3.70906	.986248	6445.3	19.715961	12.06467	434.867313		.650172
C09	201694P4_G	G	A.Conservative	3.489069	.993836	5337.5	67.02463	38.212117	509.365777		.431623
C09	208825P7_G	G	A.Conservative	6.322517	.996518	7129.7	16.003096	12.97255	360.214498		.431623
C09	209189P2_G	G	A.Conservative	5.239587	.994088	6277.1	50.360992	33.895887	397.615963		.431623
C09	210090P15_G	NOCALL	D.Low Probability	3.092769	.237788	5515.6	4.268442	1.580087	576.076954		.885387
C10	201322P9_G	NOCALL	D.Low Probability	2.253673	.991144	6445.3	44.604049	20.689307	604.814446		.919452
C10	201694P4_G	G	A.Conservative	1.774004	.996774	5337.5	62.653608	56.78757	608.868459		.392657
C10	208825P7_G	G	A.Conservative	3.365308	.997004	7129.7	19.538589	22.825716	586.771556		.392657
C10	209189P2_G	G	A.Conservative	2.822019	.995989	6277.1	58.760777	60.782924	576.566295		.392657
C10	210090P15_G	NOCALL	D.Low Probability	1.200558	.427546	5515.6	6.60995	2.667384	621.266261		.919452
C11	201322P9_G	G	A.Conservative	2.182912	.990547	6445.3	13.564908	13.28076	577.013795		.380052
C11	201694P4_G	G	A.Conservative	1.044053	.994583	5337.5	52.758875	43.543648	575.599609		.380052
C11	208825P7_G	G	A.Conservative	2.862596	.996707	7129.7	22.80393	24.867289	562.908254		.380052
C11	209189P2_G	G	A.Conservative	2.17938	.992721	6277.1	53.960795	51.469939	560.682193		.380052
C11	210090P15_G	NOCALL	D.Low Probability	1.038846	.369519	5515.6	6.040449	2.355208	580.093005		.915209
C12	201322P9_G	G	A.Conservative	1.052136	.993965	6445.3	23.700047	22.379815	628.867084		.402336
C12	201694P4_G	NOCALL	D.Low Probability	-.258513	.749579	5337.5	13.328633	4.572818	626.089055		.996718
C12	208825P7_G	G	A.Conservative	1.510674	.997246	7129.7	37.981818	39.805336	641.960172		.402336
C12	209189P2_G	G	A.Conservative	.998078	.996763	6277.1	31.599877	29.097875	631.184004		.402336
C12	210090P15_G	NOCALL	D.Low Probability	.057922	.462785	5515.6	8.089772	2.848239	585.382872		.996718
C13	201322P9_G	G	A.Conservative	2.414655	.994696	6445.3	20.171851	13.700791	537.316034		.598671
C13	201694P4_G	G	A.Conservative	2.126348	.995447	5337.5	59.927637	48.155975	640.638368		.403388
C13	208825P7_G	G	A.Conservative	3.643005	.996178	7129.7	20.580053	21.876985	452.695452		.403388
C13	209189P2_G	G	A.Conservative	3.071279	.997642	6277.1	63.358998	58.911614	535.380472		.403388
C13	210090P15_G	NOCALL	D.Low Probability	1.754095	.449024	5515.6	8.162194	2.798302	585.7687		1.091215
C14	201322P9_G	NOCALL	D.Low Probability	2.240554	.992614	6445.3	60.530552	24.049758	566.242584		.945753
C14	201694P4_G	G	A.Conservative	2.178558	.994523	5337.5	98.164651	81.275071	579.147277		.418947
C14	208825P7_G	G	A.Conservative	4.997737	.996269	7129.7	26.528725	28.378808	471.819869		.418947
C14	209189P2_G	G	A.Conservative	3.395559	.995974	6277.1	85.375176	80.73282	511.405276		.418947
C14	210090P15_G	NOCALL	D.Low Probability	1.272454	.987132	5515.6	40.822598	14.078357	607.095907		.945753
C15	201322P9_G	NOCALL	D.Low Probability	2.756564	.991481	6445.3	40.112777	15.378822	569.466636		1.007688
C15	201694P4_G	G	A.Conservative	2.389935	.995464	5337.5	69.065943	52.747361	585.831428		.462835
C15	208825P7_G	G	A.Conservative	4.342886	.994673	7129.7	30.54113	30.605904	499.753083		.462835
C15	209189P2_G	G	A.Conservative	3.391307	.992051	6277.1	70.734636	62.301778	544.788302		.462835
C15	210090P15_G	NOCALL	D.Low Probability	1.757596	.262134	5515.6	5.09784	1.69381	582.125508		1.007688
C16	201322P9_G	G	A.Conservative	3.044139	.991231	6445.3	16.526667	14.997256	606.579835		.403809
C16	201694P4_G	G	A.Conservative	2.076075	.99711	5337.5	70.174613	53.73341	600.946371		.403809
C16	208825P7_G	G	A.Conservative	3.846397	.99708	7129.7	31.363267	31.696371	566.481508		.403809
C16	209189P2_G	G	A.Conservative	3.04633	.997407	6277.1	83.792886	74.086677	591.471447		.403809
C16	210090P15_G	NOCALL	D.Low Probability	1.691139	.503568	5515.6	7.803645	3.132932	598.289002		.967667
C17	201322P9_G	NOCALL	D.Low Probability	1.261747	.990274	6445.3	46.274926	19.78643	615.121884		.937722
C17	201694P4_G	G	A.Conservative	.174204	.994854	5337.5	42.325867	41.340553	617.658733		.382772
C17	208825P7_G	G	A.Conservative	1.729859	.997662	7129.7	20.160765	25.245751	596.541049		.382772
C17	209189P2_G	G	A.Conservative	.978611	.996238	6277.1	53.696515	59.712491	630.478536		.382772
C17	210090P15_G	NOCALL	D.Low Probability	.323014	.220628	5515.6	3.840857	1.432792	598.763885		.937722
C18	201322P9_G	G	A.Conservative	.499262	.99205	6445.3	13.171804	13.833118	566.337751		.366681
C18	201694P4_G	G	A.Conservative	-.241083	.996099	5337.5	77.820532	69.611695	606.971143		.366681
C18	208825P7_G	G	A.Conservative	1.182335	.997823	7129.7	26.179237	30.44106	535.022212		.366681
C18	209189P2_G	G	A.Conservative	.500077	.993726	6277.1	63.109264	64.657232	545.289		.366681
C18	210090P15_G	NOCALL	D.Low Probability	-.007958	.990592	5515.6	41.017099	14.434938	577.089839		.915492
C19	201322P9_G	NOCALL	D.Low Probability	2.437983	.994322	6445.3	41.343068	18.101781	566.670993		.987658
C19	201694P4_G	G	A.Conservative	1.750024	.996934	5337.5	63.332111	52.274684	559.761866		.429433
C19	208825P7_G	G	A.Conservative	4.569367	.994642	7129.7	22.865071	24.444431	460.727003		.429433
C19	209189P2_G	G	A.Conservative	3.078936	.995984	6277.1	53.95411	50.96524	521.490685		.429433
C19	210090P15_G	NOCALL	D.Low Probability	1.524791	.550283	5515.6	9.221766	3.467876	599.705224		.987658
C20	201322P9_G	G	A.Conservative	3.03794	.990485	6445.3	19.354962	16.110123	568.733806		.426767
C20	201694P4_G	G	A.Conservative	1.875826	.996273	5337.5	76.084858	53.331506	569.552953		.426767
C20	208825P7_G	G	A.Conservative	4.20639	.998294	7129.7	32.62974	30.296347	491.705033		.426767
C20	209189P2_G	G	A.Conservative	3.03044	.996004	6277.1	77.175822	62.566645	553.278872		.426767
C20	210090P15_G	NOCALL	D.Low Probability	1.542886	.497593	5515.6	7.82559	3.077341	591.380648		.985071
C21	201322P9_G	G	A.Conservative	2.840566	.990034	6445.3	21.202796	14.939782	495.37214		.611812
C21	201694P4_G	G	A.Conservative	3.185337	.996593	5337.5	36.536998	22.961536	532.682023		.478474
C21	208825P7_G	G	A.Conservative	4.830263	.99677	7129.7	13.862016	14.784069	416.019389		.478474
C21	209189P2_G	G	A.Conservative	3.636952	.992477	6277.1	35.095228	25.767827	451.36254		.478474
C21	210090P15_G	NOCALL	D.Low Probability	2.058936	.422467	5515.6	6.546713	2.67373	566.385356		.961854
C22	201322P9_G	G	A.Conservative	2.588378	.992238	6445.3	14.35354	14.050011	512.954686		.408321
C22	201694P4_G	G	A.Conservative	1.373816	.995758	5337.5	62.321797	52.155728	530.268692		.408321
C22	208825P7_G	G	A.Conservative	3.485619	.995238	7129.7	24.962483	26.982832	433.850817		.408321
C22	209189P2_G	G	A.Conservative	2.56439	.996612	6277.1	55.503502	53.033719	503.252342		.408321
C22	210090P15_G	NOCALL	D.Low Probability	1.132851	.432917	5515.6	8.296316	2.732209	571.206589		1.025263
C23	201322P9_G	G	A.Conservative	2.533599	.995024	6445.3	22.391576	24.613854	529.314878		.352947
C23	201694P4_G	G	A.Conservative	1.300418	.995685	5337.5	50.734445	47.555938	568.479791		.352947
C23	208825P7_G	G	A.Conservative	2.842728	.994713	7129.7	36.371461	44.2363	560.457826		.352947
C23	209189P2_G	G	A.Conservative	2.510049	.996119	6277.1	44.532836	47.76386	529.057782		.352947
C23	210090P15_G	NOCALL	D.Low Probability	.872565	.427333	5515.6	7.192732	2.652777	573.034647		.927498
C24	201322P9_G	G	A.Conservative	.605705	.990332	6445.3	24.132004	10.705992	566.847473		.945223
C24	201694P4_G	NOCALL	D.Low Probability	-.034316	.566975	5337.5	12.03896	3.508551	597.077777		1.105968
C24	208825P7_G	NOCALL	D.Low Probability	.948764	.436569	7129.7	7.026694	2.680777	579.972996		1.105968
C24	209189P2_G	G	A.Conservative	1.72609	.993744	6277.1	17.377322	13.29039	540.387124		.443934
C24	210090P15_G	G	C.Aggressive	.10621	.995925	5515.6	21.277039	6.366071	554.646046		1.105968
D01	201322P9_G	G	A.Conservative	1.647486	.913909	6445.3	21.108844	9.201949	542.698883		1.02836
D01	201694P4_G	G	A.Conservative	1.28424	.994537	5337.5	28.485056	20.467645	570.711415		.479819
D01	208825P7_G	G	A.Conservative	2.397131	.998093	7129.7	14.159272	13.517576	476.406037		.479819
D01	209189P2_G	G	A.Conservative	1.944414	.998253	6277.1	30.445666	25.411206	553.279681		.479819
D01	210090P15_G	NOCALL	D.Low Probability	1.083869	.30464	5515.6	6.120412	1.919268	597.046213		1.203069
D02	201322P9_G	G	A.Conservative	1.547467	.990912	6445.3	9.889975	10.967651	598.902752		.405157
D02	201694P4_G	G	A.Conservative	.370465	.99652	5337.5	47.783053	45.620433	611.387986		.405157
D02	208825P7_G	G	A.Conservative	2.271131	.997635	7129.7	21.34639	25.979901	556.472748		.405157
D02	209189P2_G	G	A.Conservative	1.521803	.995786	6277.1	40.983648	44.422723	589.605322		.405157
D02	210090P15_G	NOCALL	D.Low Probability	.414572	.442338	5515.6	5.719802	2.756912	640.917304		.893837
D03	201322P9_G	G	A.Conservative	.904906	.988932	6445.3	27.558744	16.810381	558.384098		.622848
D03	201694P4_G	G	A.Conservative	.267328	.993299	5337.5	46.845404	40.635191	505.091227		.380286
D03	208825P7_G	G	A.Conservative	4.256702	.99796	7129.7	15.722684	18.104391	463.066709		.380286
D03	209189P2_G	G	A.Conservative	1.899441	.994262	6277.1	54.319959	54.649227	493.117259		.380286
D03	210090P15_G	NOCALL	D.Low Probability	.434799	.277728	5515.6	5.18549	1.812975	544.272182		.994152
D04	201322P9_G	G	A.Conservative	2.497744	.989166	6445.3	14.665782	13.661557	528.488817		.40971
D04	201694P4_G	G	A.Conservative	1.58254	.996813	5337.5	61.228781	48.202779	563.189382		.40971
D04	208825P7_G	G	A.Conservative	3.285427	.997514	7129.7	26.642464	27.588674	540.936366		.40971
D04	209189P2_G	G	A.Conservative	2.506204	.995418	6277.1	63.774718	57.892557	515.600306		.40971
D04	210090P15_G	NOCALL	D.Low Probability	1.250831	.249159	5515.6	4.538558	1.633909	588.003872		1.006582
D05	201322P9_G	G	A.Conservative	2.552917	.991657	6445.3	16.621389	15.318582	569.129566		.421163
D05	201694P4_G	G	A.Conservative	1.624684	.997608	5337.5	61.808298	48.380344	598.363029		.421163
D05	208825P7_G	G	A.Conservative	3.099426	.997158	7129.7	27.336293	27.928614	553.48035		.421163
D05	209189P2_G	G	A.Conservative	2.542362	.99667	6277.1	77.045973	69.245445	558.915766		.421163
D05	210090P15_G	NOCALL	D.Low Probability	1.356908	.44052	5515.6	8.532699	2.741954	610.785244		1.019238
D06	201322P9_G	G	A.Conservative	.801377	.992946	6445.3	58.746478	25.722957	567.58155		.91799
D06	201694P4_G	G	A.Conservative	-.090326	.992582	5337.5	53.427151	46.394491	578.379964		.378578
D06	208825P7_G	G	A.Conservative	2.288043	.997869	7129.7	26.011127	29.974645	515.118191		.378578
D06	209189P2_G	G	A.Conservative	1.172083	.995187	6277.1	75.576088	76.106169	564.515086		.378578
D06	210090P15_G	NOCALL	D.Low Probability	-.141503	.31414	5515.6	5.331389	2.013197	583.939871		.91799
D07	201322P9_G	NOCALL	D.Low Probability	1.398152	.989581	6445.3	44.939969	19.565637	558.043817		.980359
D07	201694P4_G	G	A.Conservative	1.165766	.99654	5337.5	76.534247	56.46674	554.089069		.464939
D07	208825P7_G	G	A.Conservative	3.021024	.997395	7129.7	20.417195	19.552206	472.218912		.464939
D07	209189P2_G	G	A.Conservative	1.923649	.994923	6277.1	67.606003	57.122868	547.605932		.464939
D07	210090P15_G	NOCALL	D.Low Probability	.663271	.491721	5515.6	8.01877	3.073473	561.567812		.980359
D08	201322P9_G	G	A.Conservative	2.05155	.988766	6445.3	11.108235	11.08076	558.210493		.432916
D08	201694P4_G	G	A.Conservative	1.117182	.99802	5337.5	73.296316	62.812245	578.528824		.432916
D08	208825P7_G	G	A.Conservative	3.142421	.997891	7129.7	19.71126	21.626185	542.477924		.432916
D08	209189P2_G	G	A.Conservative	2.052755	.997062	6277.1	48.31318	47.092049	547.620773		.432916
D08	210090P15_G	NOCALL	D.Low Probability	.760451	.254644	5515.6	4.644177	1.653145	605.015015		1.020127
D09	201322P9_G	NOCALL	D.Low Probability	.434317	.988618	6445.3	40.416754	18.541965	610.546595		.870265
D09	201694P4_G	G	A.Conservative	-1.213725	.997571	5337.5	47.817503	55.669248	635.460252		.307988
D09	208825P7_G	G	A.Conservative	.801215	.998951	7129.7	13.939687	22.157062	650.260959		.307988
D09	209189P2_G	G	A.Conservative	-.289532	.995256	6277.1	40.806946	54.741541	642.328318		.307988
D09	210090P15_G	NOCALL	D.Low Probability	-.444236	.36916	5515.6	5.993817	2.368649	602.96302		.870265
D10	201322P9_G	NOCALL	D.Low Probability	2.267737	.991828	6445.3	54.346454	18.952276	546.36253		1.027456
D10	201694P4_G	G	A.Conservative	1.753758	.995623	5337.5	70.850216	47.512712	533.249471		.435813
D10	208825P7_G	G	A.Conservative	4.598812	.996175	7129.7	27.302309	24.630281	462.224425		.435813
D10	209189P2_G	G	A.Conservative	3.092933	.993985	6277.1	81.63325	63.867931	490.845947		.435813
D10	210090P15_G	NOCALL	D.Low Probability	1.325727	.407507	5515.6	8.454758	2.548522	580.825828		1.027456
D11	201322P9_G	NOCALL	D.Low Probability	1.521725	.991853	6445.3	42.628058	19.65758	573.350333		.875343
D11	201694P4_G	G	A.Conservative	1.060173	.997638	5337.5	70.386836	59.962933	578.3334		.385896
D11	208825P7_G	G	A.Conservative	2.519354	.996254	7129.7	26.989073	30.803455	612.801912		.385896
D11	209189P2_G	G	A.Conservative	1.701993	.995426	6277.1	70.592663	70.140128	569.00889		.385896
D11	210090P15_G	NOCALL	D.Low Probability	.780221	.538739	5515.6	8.357489	3.363406	585.125833		.875343
D12	201322P9_G	G	A.Conservative	1.67891	.994936	6445.3	28.712299	26.077202	526.566153		.427905
D12	201694P4_G	NOCALL	D.Low Probability	.006718	.989949	5337.5	51.405671	15.36628	600.859127		1.121431
D12	208825P7_G	G	A.Conservative	2.074872	.995823	7129.7	37.5416	37.767404	551.157939		.427905
D12	209189P2_G	G	A.Conservative	1.486624	.996153	6277.1	45.180206	40.024503	555.356041		.427905
D12	210090P15_G	NOCALL	D.Low Probability	.242255	.517347	5515.6	10.308293	3.171396	576.697322		1.121431
D13	201322P9_G	G	A.Conservative	1.709186	.992013	6445.3	39.205246	17.837375	516.406344		.890873
D13	201694P4_G	G	A.Conservative	1.614601	.994717	5337.5	49.320645	36.024402	471.194087		.441228
D13	208825P7_G	G	A.Conservative	4.184597	.99692	7129.7	21.624361	20.637418	374.680531		.441228
D13	209189P2_G	G	A.Conservative	2.754204	.992913	6277.1	53.669596	45.02473	449.856523		.441228
D13	210090P15_G	NOCALL	D.Low Probability	1.058255	.379155	5515.6	7.464965	2.403637	531.706655		1.08356
D14	201322P9_G	G	A.Conservative	3.333261	.99585	6445.3	20.504352	19.488831	530.249099		.421229
D14	201694P4_G	G	A.Conservative	2.232657	.997561	5337.5	73.593048	59.566873	573.16545		.421229
D14	208825P7_G	G	A.Conservative	3.74833	.996178	7129.7	32.170326	33.836479	495.897356		.421229
D14	209189P2_G	G	A.Conservative	3.331958	.996599	6277.1	65.74229	60.971414	516.663265		.421229
D14	210090P15_G	NOCALL	D.Low Probability	.921785	.978711	5515.6	17.722019	6.001096	586.066377		.965167
D15	201322P9_G	G	A.Conservative	.991267	.989346	6445.3	21.27385	14.251187	645.094085		.605769
D15	201694P4_G	G	A.Conservative	.442881	.995973	5337.5	53.640721	51.556847	656.503512		.382243
D15	208825P7_G	G	A.Conservative	2.423628	.997902	7129.7	19.965453	24.545754	620.991763		.382243
D15	209189P2_G	G	A.Conservative	1.224073	.998268	6277.1	58.15602	63.522964	645.242402		.382243
D15	210090P15_G	NOCALL	D.Low Probability	-.005175	.462953	5515.6	7.772308	2.85273	657.582521		1.006362
D16	201322P9_G	G	A.Conservative	2.589184	.988022	6445.3	14.428103	11.665468	560.672164		.435131
D16	201694P4_G	G	A.Conservative	1.194132	.99337	5337.5	27.43732	18.726572	578.917116		.435131
D16	208825P7_G	G	A.Conservative	3.641238	.997247	7129.7	23.80265	21.446796	482.603777		.435131
D16	209189P2_G	G	A.Conservative	2.48818	.996567	6277.1	66.468036	52.350724	565.483216		.435131
D16	210090P15_G	NOCALL	D.Low Probability	1.114988	.554274	5515.6	12.68436	3.41473	554.228162		1.195805
D17	201322P9_G	G	A.Conservative	2.443253	.989516	6445.3	16.758012	14.879655	541.536801		.40518
D17	201694P4_G	NOCALL	D.Low Probability	.723449	.772289	5337.5	14.286168	4.734488	611.197426		.947545
D17	208825P7_G	G	A.Conservative	2.598079	.993934	7129.7	14.492076	14.347634	558.445629		.40518
D17	209189P2_G	G	A.Conservative	2.315407	.996073	6277.1	37.135969	32.118437	580.223104		.40518
D17	210090P15_G	G	C.Aggressive	.996513	.995295	5515.6	18.334947	6.249605	576.632616		.947545
D18	201322P9_G	NOCALL	D.Low Probability	.489118	.995924	6445.3	37.235611	15.060681	541.148305		.951496
D18	201694P4_G	G	A.Conservative	-.441832	.996938	5337.5	60.04627	53.187427	598.310533		.400772
D18	208825P7_G	G	A.Conservative	1.147624	.997643	7129.7	25.194502	28.688213	510.574831		.400772
D18	209189P2_G	G	A.Conservative	.51917	.996708	6277.1	61.103825	61.661532	544.249985		.400772
D18	210090P15_G	NOCALL	D.Low Probability	-.282771	.461716	5515.6	8.143	2.866241	572.367996		.951496
D19	201322P9_G	G	A.Conservative	.446396	.998121	6445.3	12.003999	12.494375	698.054659		.378665
D19	201694P4_G	G	A.Conservative	.262269	.998196	5337.5	45.8458	40.184055	606.834619		.378665
D19	208825P7_G	G	A.Conservative	.599674	.997812	7129.7	18.896765	21.886325	608.049576		.378665
D19	209189P2_G	G	A.Conservative	.457717	.99804	6277.1	52.988748	53.724983	676.834226		.378665
D19	210090P15_G	NOCALL	D.Low Probability	.92957	.994931	5515.6	41.45782	15.365348	600.719377		.971137
D20	201322P9_G	NOCALL	D.Low Probability	.9304	.99417	6445.3	40.91227	19.378561	647.499747		.84048
D20	201694P4_G	G	A.Conservative	.589172	.995751	5337.5	75.184347	72.575923	583.944152		.379288
D20	208825P7_G	G	A.Conservative	2.541213	.998234	7129.7	16.113756	20.011594	587.188684		.379288
D20	209189P2_G	G	A.Conservative	1.623314	.995453	6277.1	69.953891	77.012859	592.255849		.379288
D20	210090P15_G	NOCALL	D.Low Probability	.141231	.995214	5515.6	56.495536	23.126587	641.379209		.84048
D21	201322P9_G	G	A.Conservative	2.331403	.991338	6445.3	16.431763	12.861544	478.117103		.480288
D21	201694P4_G	G	A.Conservative	1.683056	.99816	5337.5	69.981394	46.546203	557.401741		.480288
D21	208825P7_G	G	A.Conservative	3.342076	.996867	7129.7	28.651613	24.878009	399.76847		.480288
D21	209189P2_G	G	A.Conservative	2.349091	.995182	6277.1	63.146435	48.205639	465.743567		.480288
D21	210090P15_G	NOCALL	D.Low Probability	.683562	.664217	5515.6	13.923811	4.112678	568.855082		1.08238
D22	201322P9_G	G	A.Conservative	2.323252	.989647	6445.3	26.53566	24.0597	576.070612		.413143
D22	201694P4_G	G	A.Conservative	1.363964	.996681	5337.5	127.89532	98.00921	584.991076		.413143
D22	208825P7_G	G	A.Conservative	3.215048	.995968	7129.7	41.416343	41.769854	545.090779		.413143
D22	209189P2_G	G	A.Conservative	2.319451	.996795	6277.1	102.048301	90.175101	561.518663		.413143
D22	210090P15_G	NOCALL	D.Low Probability	.69708	.989362	5515.6	30.945964	11.98021	619.715931		.95879
D23	201322P9_G	G	A.Conservative	2.094997	.993507	6445.3	27.634001	23.979876	596.698953		.425734
D23	201694P4_G	G	A.Conservative	1.186166	.99621	5337.5	46.446887	34.020335	614.269833		.425734
D23	208825P7_G	G	A.Conservative	2.752491	.998088	7129.7	39.619793	38.278768	526.419098		.425734
D23	209189P2_G	G	A.Conservative	2.073365	.996082	6277.1	44.084502	37.274867	599.324145		.425734
D23	210090P15_G	NOCALL	D.Low Probability	.783494	.543174	5515.6	9.791825	3.362474	592.691608		1.044418
D24	201322P9_G	G	A.Conservative	.237834	.830479	6445.3	9.556644	8.407824	558.844132		.429114
D24	201694P4_G	NOCALL	D.Low Probability	-.834833	.265195	5337.5	5.435275	1.715367	585.302055		1.026262
D24	208825P7_G	G	A.Conservative	1.295944	.86824	7129.7	3.639841	8.708127	596.347438		.429114
D24	209189P2_G	G	A.Conservative	.227243	.997859	6277.1	22.82143	19.577085	571.552269		.429114
D24	210090P15_G	G	B.Moderate	-.540481	.891813	5515.6	22.10092	7.163399	526.780958		1.026262
E01	201322P9_G	G	A.Conservative	2.340209	.99063	6445.3	13.501222	14.678452	636.600371		.395109
E01	201694P4_G	G	A.Conservative	1.632311	.994469	5337.5	48.872661	44.999341	650.205455		.395109
E01	208825P7_G	G	A.Conservative	2.758909	.997288	7129.7	22.698579	27.330613	618.363627		.395109
E01	209189P2_G	G	A.Conservative	2.271556	.996929	6277.1	52.345413	55.501772	637.421249		.395109
E01	210090P15_G	NOCALL	D.Low Probability	1.072031	.99437	5515.6	17.132152	10.299615	601.623781		.997407
E02	201322P9_G	G	A.Conservative	2.931025	.991335	6445.3	15.594166	13.143944	561.933364		.410914
E02	201694P4_G	G	A.Conservative	1.941575	.990506	5337.5	54.190433	38.392783	592.53496		.410914
E02	208825P7_G	G	A.Conservative	3.77867	.996809	7129.7	26.296697	24.760725	504.920384		.410914
E02	209189P2_G	G	A.Conservative	2.920983	.994745	6277.1	71.022014	58.287223	546.26317		.410914
E02	210090P15_G	NOCALL	D.Low Probability	1.556834	.564633	5515.6	10.792121	3.491563	570.870026		1.023065
E03	201322P9_G	G	A.Conservative	2.855635	.99032	6445.3	11.857432	12.200216	545.907114		.410354
E03	201694P4_G	G	A.Conservative	1.618016	.996635	5337.5	58.54552	50.922971	583.664681		.410354
E03	208825P7_G	G	A.Conservative	4.092569	.996581	7129.7	23.242315	26.518229	552.153447		.410354
E03	209189P2_G	G	A.Conservative	2.856101	.993758	6277.1	54.985467	55.159973	533.266228		.410354
E03	210090P15_G	NOCALL	D.Low Probability	1.534573	.379225	5515.6	6.180422	2.393477	600.400177		.938521
E04	201322P9_G	NOCALL	D.Low Probability	1.383414	.995394	6445.3	40.114487	17.932039	588.501387		.93366
E04	201694P4_G	G	A.Conservative	.669834	.99909	5337.5	34.340845	33.268101	556.427414		.352897
E04	208825P7_G	G	A.Conservative	2.823366	.998224	7129.7	11.38396	22.48333	580.756077		.352897
E04	209189P2_G	G	A.Conservative	1.899222	.995513	6277.1	45.077727	50.693868	582.348976		.352897
E04	210090P15_G	NOCALL	D.Low Probability	.531921	.357608	5515.6	5.771459	2.235824	573.899193		.93366
E05	201322P9_G	G	A.Conservative	3.935413	.997291	6445.3	11.596086	11.088264	565.459025		.400102
E05	201694P4_G	G	A.Conservative	2.640891	.995089	5337.5	34.726051	28.138011	608.426427		.400102
E05	208825P7_G	G	A.Conservative	4.767645	.99619	7129.7	26.250323	27.870166	510.854624		.400102
E05	209189P2_G	G	A.Conservative	3.939454	.997438	6277.1	52.696442	49.129143	550.708968		.400102
E05	210090P15_G	NOCALL	D.Low Probability	2.286236	.564626	5515.6	9.209017	3.479279	603.219026		.945834
E06	201322P9_G	NOCALL	D.Low Probability	1.822432	.992253	6445.3	55.926747	26.344134	569.955843		1.002781
E06	201694P4_G	G	A.Conservative	1.334136	.995678	5337.5	85.250669	55.099538	561.268904		.430692
E06	208825P7_G	G	A.Conservative	3.672375	.997383	7129.7	25.50157	22.278295	511.262032		.430692
E06	209189P2_G	G	A.Conservative	2.429227	.997418	6277.1	85.586987	64.666028	529.694698		.430692
E06	210090P15_G	NOCALL	D.Low Probability	.949594	.676564	5515.6	10.238223	4.15023	599.806141		1.002781
E07	201322P9_G	G	A.Conservative	2.182635	.994259	6445.3	34.859976	15.240607	582.444969		.888823
E07	201694P4_G	G	A.Conservative	1.825499	.992592	5337.5	60.176172	40.902235	594.327906		.482729
E07	208825P7_G	G	A.Conservative	3.962812	.995753	7129.7	19.035033	16.867349	490.334437		.482729
E07	209189P2_G	G	A.Conservative	2.89423	.995501	6277.1	67.877845	52.936118	571.586957		.482729
E07	210090P15_G	NOCALL	D.Low Probability	1.381423	.51335	5515.6	9.212645	3.185374	588.414002		1.055502
E08	201322P9_G	G	A.Conservative	2.257429	.992235	6445.3	28.667262	20.343422	574.575723		.613085
E08	201694P4_G	G	A.Conservative	2.173494	.996796	5337.5	80.232096	71.968171	607.588745		.389279
E08	208825P7_G	G	A.Conservative	4.145733	.996473	7129.7	24.010704	27.898604	561.013984		.389279
E08	209189P2_G	G	A.Conservative	3.368312	.996024	6277.1	72.17651	74.072656	572.614307		.389279
E08	210090P15_G	NOCALL	D.Low Probability	1.529419	.506189	5515.6	6.992898	3.135491	625.702696		1.029685
E09	201322P9_G	NOCALL	D.Low Probability	2.30205	.995698	6445.3	43.313456	22.286977	644.149837		.854386
E09	201694P4_G	G	A.Conservative	2.483866	.996208	5337.5	53.457327	50.252645	666.151702		.40558
E09	208825P7_G	G	A.Conservative	3.567801	.997278	7129.7	26.942015	32.867356	571.50787		.40558
E09	209189P2_G	G	A.Conservative	3.256012	.998672	6277.1	67.330286	72.617837	635.581715		.40558
E09	210090P15_G	NOCALL	D.Low Probability	1.608868	.471297	5515.6	6.465146	2.930817	625.624681		.854386
E10	201322P9_G	G	A.Conservative	2.340453	.991964	6445.3	25.060558	17.567259	567.654386		.575607
E10	201694P4_G	G	A.Conservative	2.037733	.998624	5337.5	72.109805	69.307978	646.183237		.368123
E10	208825P7_G	G	A.Conservative	3.415714	.997245	7129.7	26.214459	32.656628	610.802413		.368123
E10	209189P2_G	G	A.Conservative	2.706291	.998307	6277.1	76.417549	84.095496	644.110831		.368123
E10	210090P15_G	NOCALL	D.Low Probability	1.530679	.356175	5515.6	5.964412	2.282618	589.587686		.98028
E11	201322P9_G	G	A.Conservative	1.717553	.994928	6445.3	26.403814	17.960267	567.701412		.647607
E11	201694P4_G	G	A.Conservative	1.390403	.995981	5337.5	55.434916	43.734425	621.635918		.439662
E11	208825P7_G	G	A.Conservative	2.637758	.997414	7129.7	23.10737	24.13648	585.574817		.439662
E11	209189P2_G	G	A.Conservative	2.301677	.997684	6277.1	56.737613	51.885242	563.84519		.439662
E11	210090P15_G	NOCALL	D.Low Probability	1.115212	.513401	5515.6	9.03111	3.161073	619.132482		1.075254
E12	201322P9_G	G	A.Conservative	1.979912	.995573	6445.3	17.960517	18.041396	576.270224		.410399
E12	201694P4_G	G	A.Conservative	1.380097	.998279	5337.5	94.405896	79.990862	608.218068		.410399
E12	208825P7_G	G	A.Conservative	2.696462	.996718	7129.7	30.168164	33.661716	558.803327		.410399
E12	209189P2_G	G	A.Conservative	1.987858	.996912	6277.1	86.401634	84.58709	565.484472		.410399
E12	210090P15_G	NOCALL	D.Low Probability	.764635	.505792	5515.6	8.323689	3.116496	595.561185		.893246
E13	201322P9_G	NOCALL	D.Low Probability	2.685164	.991722	6445.3	43.917456	17.238152	558.93964		1.009173
E13	201694P4_G	G	A.Conservative	1.90191	.996671	5337.5	65.936208	79.340584	548.933596		.435543
E13	208825P7_G	G	A.Conservative	4.10208	.997922	7129.7	18.522676	27.520424	575.718948		.435543
E13	209189P2_G	G	A.Conservative	3.062283	.995011	6277.1	59.2956	80.01863	545.042683		.435543
E13	210090P15_G	NOCALL	D.Low Probability	1.639486	.540112	5515.6	9.768759	3.324175	578.02982		1.009173
E14	201322P9_G	NOCALL	D.Low Probability	1.94328	.994828	6445.3	41.43295	16.892978	582.713557		.974718
E14	201694P4_G	G	A.Conservative	1.416931	.991969	5337.5	50.927385	59.023482	610.225955		.388336
E14	208825P7_G	G	A.Conservative	2.93883	.995954	7129.7	21.891781	32.402093	534.134591		.388336
E14	209189P2_G	G	A.Conservative	2.53233	.994062	6277.1	83.450896	110.309052	514.884546		.388336
E14	210090P15_G	NOCALL	D.Low Probability	1.155719	.610755	5515.6	10.514495	3.73645	611.467202		.974718
E15	201322P9_G	NOCALL	D.Low Probability	1.075965	.990796	6445.3	31.581683	17.756385	620.510134		.815592
E15	201694P4_G	G	A.Conservative	1.557933	.994939	5337.5	42.967706	44.944728	578.182717		.347889
E15	208825P7_G	G	A.Conservative	4.053535	.998562	7129.7	23.754266	32.703259	560.999481		.347889
E15	209189P2_G	G	A.Conservative	2.991929	.995487	6277.1	64.305078	77.76774	578.015563		.347889
E15	210090P15_G	NOCALL	I.Bad Spectrum	0	0	0	0	0	0		0
E16	201322P9_G	G	A.Conservative	2.411711	.99733	6445.3	9.768295	10.62546	725.740799		.377051
E16	201694P4_G	G	A.Conservative	1.831337	.993886	5337.5	19.099159	17.453733	661.524504		.377051
E16	208825P7_G	G	A.Conservative	2.569436	.99624	7129.7	20.37106	24.663487	665.719814		.377051
E16	209189P2_G	G	A.Conservative	2.462936	.997269	6277.1	27.504755	29.142691	722.821153		.377051
E16	210090P15_G	G	B.Moderate	1.51242	.905534	5515.6	12.599512	7.307582	634.222265		.656284
E17	201322P9_G	NOCALL	D.Low Probability	1.23974	.990341	6445.3	44.405353	20.429084	603.665492		1.00401
E17	201694P4_G	G	A.Conservative	.783229	.995473	5337.5	52.884227	53.032741	635.44376		.359694
E17	208825P7_G	G	A.Conservative	2.186244	.997364	7129.7	20.613062	27.05722	699.348406		.359694
E17	209189P2_G	G	A.Conservative	1.76781	.995591	6277.1	56.984654	65.842861	673.371148		.359694
E17	210090P15_G	NOCALL	D.Low Probability	.403927	.631721	5515.6	9.525289	3.868686	625.776635		1.00401
E18	201322P9_G	G	A.Conservative	1.890496	.987671	6445.3	18.910255	18.567801	595.22371		.40014
E18	201694P4_G	G	A.Conservative	.908917	.995705	5337.5	88.94906	74.235853	573.348975		.40014
E18	208825P7_G	G	A.Conservative	2.923257	.998408	7129.7	30.009302	32.64842	556.773738		.40014
E18	209189P2_G	G	A.Conservative	1.900167	.996659	6277.1	78.020024	74.728431	576.804663		.40014
E18	210090P15_G	NOCALL	D.Low Probability	.371541	.46864	5515.6	6.980972	2.949844	600.229196		.931811
E19	201322P9_G	NOCALL	D.Low Probability	2.445782	.991495	6445.3	49.96852	23.804487	543.609001		.925388
E19	201694P4_G	G	A.Conservative	1.872997	.996614	5337.5	71.366066	58.295047	520.292874		.418016
E19	208825P7_G	G	A.Conservative	4.173863	.995766	7129.7	27.589615	29.679312	478.111552		.418016
E19	209189P2_G	G	A.Conservative	2.798426	.994949	6277.1	79.264995	74.791262	492.370614		.418016
E19	210090P15_G	G	A.Conservative	1.983338	.992024	5515.6	22.353035	18.765693	533.086298		.418016
E20	201322P9_G	G	A.Conservative	3.19991	.990207	6445.3	15.400581	16.294948	602.721014		.400667
E20	201694P4_G	G	A.Conservative	2.032804	.99657	5337.5	77.849168	70.644572	608.428415		.400667
E20	208825P7_G	G	A.Conservative	4.174639	.997168	7129.7	33.928421	39.533887	573.281647		.400667
E20	209189P2_G	G	A.Conservative	3.201441	.9979	6277.1	76.382057	78.948235	587.623417		.400667
E20	210090P15_G	NOCALL	D.Low Probability	1.47462	.632998	5515.6	8.872304	3.973022	602.939314		1.035718
E21	201322P9_G	G	A.Conservative	3.59282	.993374	6445.3	16.444808	17.215222	590.106467		.423523
E21	201694P4_G	G	A.Conservative	2.589193	.994765	5337.5	73.602531	65.335463	594.816425		.423523
E21	208825P7_G	G	A.Conservative	4.389888	.996555	7129.7	30.141947	34.887747	547.70811		.423523
E21	209189P2_G	G	A.Conservative	3.604145	.9955	6277.1	64.605574	65.968407	577.572902		.423523
E21	210090P15_G	NOCALL	D.Low Probability	1.45759	.988274	5515.6	43.582356	16.97431	598.693439		.968495
E22	201322P9_G	G	A.Conservative	3.910181	.991016	6445.3	20.447472	18.498788	546.362296		.456037
E22	201694P4_G	G	A.Conservative	2.901353	.995658	5337.5	103.092478	78.640831	559.850562		.456037
E22	208825P7_G	G	A.Conservative	4.815226	.996038	7129.7	36.210394	36.393278	467.360838		.456037
E22	209189P2_G	G	A.Conservative	3.913305	.995464	6277.1	91.898999	81.02727	533.275528		.456037
E22	210090P15_G	NOCALL	D.Low Probability	1.961469	.293429	5515.6	5.52573	1.903345	586.966034		.922567
E23	201322P9_G	G	A.Conservative	1.877556	.995111	6445.3	23.02908	23.484271	627.597104		.40553
E23	201694P4_G	G	A.Conservative	.900458	.996127	5337.5	33.991926	29.598628	652.477129		.40553
E23	208825P7_G	G	A.Conservative	2.373799	.996346	7129.7	33.996316	38.275969	584.405209		.40553
E23	209189P2_G	G	A.Conservative	1.838448	.996345	6277.1	32.670218	32.52372	627.080274		.40553
E23	210090P15_G	NOCALL	D.Low Probability	.578618	.387731	5515.6	6.037821	2.419931	590.12589		.984392
E24	201322P9_G	G	A.Conservative	2.241343	.996775	6445.3	10.587665	10.856677	600.30679		.419188
E24	201694P4_G	NOCALL	D.Low Probability	-.000444	.606342	5337.5	10.27965	3.725492	617.380388		.928559
E24	208825P7_G	NOCALL	D.Low Probability	5.596291	.315219	7129.7	4.092814	1.975102	306.681267		.928559
E24	209189P2_G	G	A.Conservative	1.970619	.99664	6277.1	20.320402	20.325704	627.440406		.419188
E24	210090P15_G	G	A.Conservative	.471608	.93122	5515.6	21.448007	9.34574	557.624516		.820373
F01	201322P9_G	G	A.Conservative	3.798873	.995327	6445.3	12.533029	10.596245	443.721413		.433241
F01	201694P4_G	G	A.Conservative	2.314613	.993085	5337.5	50.312966	35.840947	503.210312		.433241
F01	208825P7_G	G	A.Conservative	5.563892	.997802	7129.7	19.653991	18.519276	411.154051		.433241
F01	209189P2_G	G	A.Conservative	3.779448	.995114	6277.1	50.143278	41.297986	430.405262		.433241
F01	210090P15_G	NOCALL	D.Low Probability	1.529981	.367565	5515.6	6.70989	2.325744	549.448625		1.039479
F02	201322P9_G	G	A.Conservative	3.754866	.990795	6445.3	15.088752	14.426184	501.866052		.436671
F02	201694P4_G	G	A.Conservative	2.450702	.991456	5337.5	56.988885	45.952998	529.549665		.436671
F02	208825P7_G	G	A.Conservative	5.613124	.997497	7129.7	25.118673	26.66809	414.211798		.436671
F02	209189P2_G	G	A.Conservative	3.759046	.996619	6277.1	60.944149	56.790855	489.180309		.436671
F02	210090P15_G	NOCALL	D.Low Probability	2.080154	.576049	5515.6	10.506496	3.555779	557.248612		.938019
F03	201322P9_G	G	A.Conservative	3.304637	.990826	6445.3	25.472717	20.919661	561.522323		.443376
F03	201694P4_G	G	A.Conservative	2.312633	.99446	5337.5	68.086446	47.304987	557.8035		.443376
F03	208825P7_G	G	A.Conservative	5.040868	.998105	7129.7	38.367042	35.060044	526.026402		.443376
F03	209189P2_G	G	A.Conservative	3.309161	.995525	6277.1	87.679074	70.180817	543.749677		.443376
F03	210090P15_G	NOCALL	D.Low Probability	1.276459	.669839	5515.6	10.741265	4.135352	575.465985		1.005395
F04	201322P9_G	G	A.Conservative	2.535492	.990154	6445.3	13.808823	16.218864	534.108571		.384837
F04	201694P4_G	G	A.Conservative	1.168305	.997471	5337.5	81.083039	81.250144	566.410375		.384837
F04	208825P7_G	G	A.Conservative	3.815126	.996518	7129.7	23.42972	30.326714	503.896093		.384837
F04	209189P2_G	G	A.Conservative	2.5324	.992656	6277.1	69.247097	79.402918	518.860123		.384837
F04	210090P15_G	NOCALL	D.Low Probability	.83286	.505528	5515.6	8.941288	3.104022	616.42529		1.012043
F05	201322P9_G	NOCALL	D.Low Probability	2.304322	.992195	6445.3	44.824715	17.19951	599.550433		1.046329
F05	201694P4_G	G	A.Conservative	1.60807	.992192	5337.5	55.75988	43.742636	601.81243		.426241
F05	208825P7_G	G	A.Conservative	4.103976	.996436	7129.7	21.243838	21.671586	484.88319		.426241
F05	209189P2_G	G	A.Conservative	2.722282	.994786	6277.1	74.164152	66.674659	577.812642		.426241
F05	210090P15_G	NOCALL	D.Low Probability	1.20308	.213892	5515.6	4.108675	1.378458	603.865299		1.046329
F06	201322P9_G	G	A.Conservative	2.115688	.993593	6445.3	15.559048	13.219548	596.757966		.402948
F06	201694P4_G	G	A.Conservative	.77022	.995962	5337.5	56.417182	40.227691	608.696629		.402948
F06	208825P7_G	G	A.Conservative	3.146139	.997588	7129.7	18.977998	18.030924	561.429964		.402948
F06	209189P2_G	G	A.Conservative	2.036486	.994793	6277.1	72.292144	59.791146	591.902353		.402948
F06	210090P15_G	NOCALL	D.Low Probability	.442062	.629079	5515.6	10.84299	3.872979	581.764519		.960736
F07	201322P9_G	G	A.Conservative	3.072532	.991235	6445.3	17.910522	16.484711	601.524311		.433489
F07	201694P4_G	G	A.Conservative	2.101164	.994931	5337.5	90.549762	70.774229	607.05944		.433489
F07	208825P7_G	G	A.Conservative	3.95649	.99687	7129.7	26.964171	27.500416	497.473701		.433489
F07	209189P2_G	G	A.Conservative	3.079938	.996006	6277.1	89.534932	80.380109	586.112883		.433489
F07	210090P15_G	NOCALL	D.Low Probability	2.022603	.551515	5515.6	9.718971	3.446897	602.873554		1.006027
F08	201322P9_G	G	A.Conservative	1.863681	.991015	6445.3	28.416542	17.279822	601.687703		.648263
F08	201694P4_G	G	A.Conservative	1.468915	.997729	5337.5	82.644402	68.169562	659.492097		.420589
F08	208825P7_G	G	A.Conservative	2.757587	.998439	7129.7	24.0014	26.021311	591.591104		.420589
F08	209189P2_G	G	A.Conservative	2.058552	.997578	6277.1	82.820198	78.837714	657.974351		.420589
F08	210090P15_G	NOCALL	D.Low Probability	.918675	.383845	5515.6	6.71453	2.411151	617.543749		1.046748
F09	201322P9_G	NOCALL	D.Low Probability	1.339853	.991831	6445.3	54.911489	25.964706	663.266743		.920554
F09	201694P4_G	G	A.Conservative	1.017385	.993637	5337.5	62.239147	58.138956	584.870248		.339304
F09	208825P7_G	G	A.Conservative	2.944542	.998403	7129.7	22.397547	27.578059	677.536205		.339304
F09	209189P2_G	G	A.Conservative	2.226331	.997751	6277.1	65.995706	71.158392	615.847651		.339304
F09	210090P15_G	NOCALL	D.Low Probability	.519324	.454644	5515.6	6.876602	2.833186	655.579641		.920554
F10	201322P9_G	G	A.Conservative	1.353979	.991162	6445.3	27.928791	16.983874	540.838774		.652255
F10	201694P4_G	G	A.Conservative	.582936	.993942	5337.5	59.036482	49.132105	608.253645		.40224
F10	208825P7_G	G	A.Conservative	2.141121	.996895	7129.7	21.944128	23.825635	609.059614		.40224
F10	209189P2_G	G	A.Conservative	1.82011	.996122	6277.1	68.849682	65.799353	593.866301		.40224
F10	210090P15_G	NOCALL	D.Low Probability	.409145	.41784	5515.6	7.935226	2.625589	591.164721		1.016462
F11	201322P9_G	NOCALL	D.Low Probability	2.555786	.992072	6445.3	53.387158	23.237459	581.355268		.904924
F11	201694P4_G	G	A.Conservative	1.63461	.996245	5337.5	69.420089	54.580855	609.646169		.409425
F11	208825P7_G	G	A.Conservative	3.197349	.996325	7129.7	26.655827	27.474712	582.600945		.409425
F11	209189P2_G	G	A.Conservative	2.573373	.99777	6277.1	81.545102	73.778904	563.764567		.409425
F11	210090P15_G	NOCALL	D.Low Probability	1.67995	.564388	5515.6	9.174681	3.448287	585.184995		.904924
F12	201322P9_G	NOCALL	D.Low Probability	1.267209	.992368	6445.3	42.561415	15.575749	612.939557		1.036593
F12	201694P4_G	G	A.Conservative	.565606	.998311	5337.5	41.560059	31.876312	599.957218		.437288
F12	208825P7_G	G	A.Conservative	2.449514	.997561	7129.7	19.706409	19.985345	572.849918		.437288
F12	209189P2_G	G	A.Conservative	1.863157	.998299	6277.1	62.649993	55.622574	622.263062		.437288
F12	210090P15_G	NOCALL	D.Low Probability	.379255	.263918	5515.6	5.27634	1.68001	585.788277		1.036593
F13	201322P9_G	NOCALL	D.Low Probability	2.880002	.992028	6445.3	57.220819	23.18454	562.447923		.965018
F13	201694P4_G	G	A.Conservative	2.001935	.998739	5337.5	65.136252	56.126131	621.36021		.394572
F13	208825P7_G	G	A.Conservative	3.676662	.995335	7129.7	28.532091	31.958087	535.96122		.394572
F13	209189P2_G	G	A.Conservative	2.928594	.997775	6277.1	74.7744	73.841134	600.113313		.394572
F13	210090P15_G	G	A.Conservative	2.057973	.997462	5515.6	18.968135	16.76984	641.83981		.394572
F14	201322P9_G	G	A.Conservative	1.029469	.99369	6445.3	18.834978	13.802135	612.483808		.57869
F14	201694P4_G	G	A.Conservative	.442755	.995183	5337.5	25.295292	19.584284	572.231423		.409023
F14	208825P7_G	G	A.Conservative	3.030182	.997325	7129.7	13.832644	16.693474	582.308842		.409023
F14	209189P2_G	G	A.Conservative	1.697755	.997711	6277.1	26.711847	24.068554	560.654489		.409023
F14	210090P15_G	NOCALL	D.Low Probability	.309559	.253731	5515.6	4.122065	1.643909	598.470138		.937508
F15	201322P9_G	G	A.Conservative	1.5362	.995447	6445.3	16.601259	11.607656	583.90109		.548803
F15	201694P4_G	G	A.Conservative	1.321801	.994935	5337.5	37.241434	32.957439	601.199765		.374679
F15	208825P7_G	G	A.Conservative	3.720675	.998124	7129.7	15.021493	17.298759	519.517912		.374679
F15	209189P2_G	G	A.Conservative	2.824145	.997779	6277.1	36.047071	36.567858	535.58675		.374679
F15	210090P15_G	NOCALL	D.Low Probability	.566504	.474969	5515.6	7.495537	2.971828	598.25984		.955186
F16	201322P9_G	NOCALL	D.Low Probability	2.2564	.99398	6445.3	52.013463	21.876644	586.051531		1.017202
F16	201694P4_G	G	A.Conservative	1.648672	.99533	5337.5	75.870623	52.088735	607.489656		.449637
F16	208825P7_G	G	A.Conservative	4.09686	.997233	7129.7	25.156943	22.777962	530.257235		.449637
F16	209189P2_G	G	A.Conservative	2.89612	.996197	6277.1	80.380109	63.690796	538.820243		.449637
F16	210090P15_G	NOCALL	D.Low Probability	1.146669	.421916	5515.6	7.427833	2.7175	609.343821		1.017202
F17	201322P9_G	G	A.Conservative	1.966844	.993651	6445.3	36.059467	20.36263	550.61944		.607364
F17	201694P4_G	G	A.Conservative	1.475648	.996503	5337.5	103.414104	76.278183	545.614305		.428918
F17	208825P7_G	G	A.Conservative	2.784841	.994817	7129.7	32.168754	31.222654	536.537139		.428918
F17	209189P2_G	G	A.Conservative	2.439179	.994625	6277.1	98.044804	83.381699	528.376582		.428918
F17	210090P15_G	NOCALL	D.Low Probability	1.242725	.357246	5515.6	6.336636	2.268371	590.881941		1.050151
F18	201322P9_G	G	A.Conservative	.895368	.993312	6445.3	14.900107	14.240618	629.403184		.368106
F18	201694P4_G	G	A.Conservative	.03935	.996002	5337.5	67.984845	54.589563	586.178616		.368106
F18	208825P7_G	G	A.Conservative	1.830748	.997737	7129.7	25.722866	27.46059	587.429734		.368106
F18	209189P2_G	G	A.Conservative	.890592	.996278	6277.1	68.516719	63.759266	609.984891		.368106
F18	210090P15_G	NOCALL	D.Low Probability	.072207	.508899	5515.6	7.765448	3.167488	590.130028		.93497
F19	201322P9_G	G	A.Conservative	2.1361	.990109	6445.3	34.363706	20.713438	549.312621		.671533
F19	201694P4_G	G	A.Conservative	2.189094	.995253	5337.5	99.271714	68.868184	601.344776		.460695
F19	208825P7_G	G	A.Conservative	4.185687	.997643	7129.7	27.214735	24.825241	464.606735		.460695
F19	209189P2_G	G	A.Conservative	2.828586	.993832	6277.1	84.408683	67.497089	537.53443		.460695
F19	210090P15_G	NOCALL	D.Low Probability	1.621333	.497033	5515.6	8.563448	3.08094	598.971801		1.06118
F20	201322P9_G	G	A.Conservative	1.689883	.992694	6445.3	17.896172	19.726805	653.066007		.355253
F20	201694P4_G	G	A.Conservative	.60832	.994814	5337.5	59.665932	56.013304	618.478257		.355253
F20	208825P7_G	G	A.Conservative	2.804834	.998485	7129.7	31.289167	38.181433	641.626192		.355253
F20	209189P2_G	G	A.Conservative	1.687782	.995693	6277.1	68.561867	73.740662	635.614823		.355253
F20	210090P15_G	NOCALL	D.Low Probability	.553193	.99154	5515.6	48.010679	18.493868	610.417987		.939692
F21	201322P9_G	G	A.Conservative	3.315482	.995866	6445.3	17.866444	16.645097	627.620537		.455863
F21	201694P4_G	G	A.Conservative	2.434525	.996871	5337.5	83.009509	66.340636	624.337151		.455863
F21	208825P7_G	G	A.Conservative	4.239531	.99655	7129.7	32.876404	33.727575	573.55588		.455863
F21	209189P2_G	G	A.Conservative	3.317824	.996991	6277.1	85.981576	78.252153	610.244008		.455863
F21	210090P15_G	NOCALL	D.Low Probability	1.732942	.976744	5515.6	18.397735	5.895826	622.082261		.932933
F22	201322P9_G	G	A.Conservative	1.766307	.990236	6445.3	18.857076	18.304709	578.354299		.372747
F22	201694P4_G	G	A.Conservative	.556309	.99481	5337.5	82.33534	67.463694	608.546027		.372747
F22	208825P7_G	G	A.Conservative	2.622413	.99691	7129.7	29.77307	32.189347	574.620297		.372747
F22	209189P2_G	G	A.Conservative	1.771828	.997125	6277.1	80.812666	76.433087	561.412792		.372747
F22	210090P15_G	NOCALL	D.Low Probability	.470421	.992406	5515.6	29.343968	11.095252	592.819211		.972387
F23	201322P9_G	G	A.Conservative	2.041563	.993943	6445.3	19.569367	17.811693	615.97421		.403909
F23	201694P4_G	G	A.Conservative	.494209	.996928	5337.5	52.25164	40.128134	612.648627		.403909
F23	208825P7_G	G	A.Conservative	3.025065	.997466	7129.7	29.652977	30.056103	589.016934		.403909
F23	209189P2_G	G	A.Conservative	1.791321	.997053	6277.1	31.626816	28.047375	631.316968		.403909
F23	210090P15_G	NOCALL	D.Low Probability	.512692	.396815	5515.6	7.159139	2.464032	592.864305		.966728
F24	201322P9_G	G	A.Conservative	1.870439	.992494	6445.3	14.898977	12.586177	622.26284		.442263
F24	201694P4_G	NOCALL	D.Low Probability	.089483	.559822	5337.5	10.750074	3.432747	617.414579		1.115761
F24	208825P7_G	NOCALL	D.Low Probability	3.088196	.33644	7129.7	5.094098	2.090263	350.371951		1.115761
F24	209189P2_G	G	A.Conservative	1.733452	.996123	6277.1	31.183439	25.673257	627.751085		.442263
F24	210090P15_G	G	A.Conservative	.902899	.853542	5515.6	11.728259	8.600684	590.08744		.442263
G01	201322P9_G	G	A.Conservative	3.316202	.845405	6445.3	9.792533	8.558691	488.77572		.447483
G01	201694P4_G	G	A.Conservative	1.906976	.994357	5337.5	45.868592	34.058614	509.629607		.447483
G01	208825P7_G	G	A.Conservative	6.268069	.998334	7129.7	17.341756	16.805167	377.752471		.447483
G01	209189P2_G	G	A.Conservative	3.217149	.993933	6277.1	36.653704	31.247309	478.153404		.447483
G01	210090P15_G	NOCALL	D.Low Probability	1.498833	.200841	5515.6	3.877885	1.346475	548.804025		.993541
G02	201322P9_G	G	A.Conservative	3.463259	.993804	6445.3	17.765519	14.609529	532.693296		.444112
G02	201694P4_G	G	A.Conservative	2.488001	.996212	5337.5	61.370679	42.26532	612.919089		.444112
G02	208825P7_G	G	A.Conservative	3.867153	.995816	7129.7	31.194919	28.678284	489.578296		.444112
G02	209189P2_G	G	A.Conservative	3.456821	.996294	6277.1	67.27165	53.844894	520.133851		.444112
G02	210090P15_G	NOCALL	D.Low Probability	1.871923	.291102	5515.6	4.535995	1.847188	620.909241		.785761
G03	201322P9_G	NOCALL	D.Low Probability	3.120316	.996622	6445.3	45.697792	20.672522	560.032141		.906408
G03	201694P4_G	G	A.Conservative	3.703962	.996847	5337.5	65.979334	51.609208	601.240377		.43616
G03	208825P7_G	G	A.Conservative	5.781987	.997772	7129.7	36.920087	37.424067	506.731924		.43616
G03	209189P2_G	G	A.Conservative	4.783007	.997459	6277.1	75.78368	67.814462	548.210122		.43616
G03	210090P15_G	NOCALL	D.Low Probability	2.170943	.46791	5515.6	7.480558	2.921565	583.869693		.906408
G04	201322P9_G	G	A.Conservative	2.898398	.983933	6445.3	16.033942	13.66668	589.609104		.438217
G04	201694P4_G	G	A.Conservative	1.835381	.994373	5337.5	66.831435	48.224791	600.516782		.438217
G04	208825P7_G	G	A.Conservative	3.950763	.996578	7129.7	26.855274	25.441173	501.271121		.438217
G04	209189P2_G	G	A.Conservative	2.856649	.996922	6277.1	60.89741	50.599092	576.281507		.438217
G04	210090P15_G	NOCALL	D.Low Probability	1.470888	.453503	5515.6	9.028758	2.808709	553.188336		1.108465
G05	201322P9_G	NOCALL	D.Low Probability	1.797172	.991599	6445.3	33.084182	15.12717	553.743787		.897252
G05	201694P4_G	G	A.Conservative	1.116706	.994376	5337.5	55.841857	50.455251	561.533428		.372768
G05	208825P7_G	G	A.Conservative	3.811003	.999048	7129.7	16.637814	20.947186	502.268461		.372768
G05	209189P2_G	G	A.Conservative	2.169079	.996127	6277.1	59.291266	61.345694	524.575976		.372768
G05	210090P15_G	NOCALL	D.Low Probability	.845596	.311293	5515.6	5.156219	2.03512	558.668366		.897252
G06	201322P9_G	NOCALL	D.Low Probability	1.861643	.987718	6445.3	44.113651	15.677423	587.218472		1.054418
G06	201694P4_G	G	A.Conservative	1.143554	.997053	5337.5	49.370639	38.587768	624.341413		.423319
G06	208825P7_G	G	A.Conservative	3.71216	.996788	7129.7	19.106243	19.774227	494.648131		.423319
G06	209189P2_G	G	A.Conservative	2.15169	.996009	6277.1	96.778185	87.603933	605.938626		.423319
G06	210090P15_G	NOCALL	D.Low Probability	.894082	.42909	5515.6	8.684227	2.680551	563.020283		1.054418
G07	201322P9_G	NOCALL	D.Low Probability	2.518669	.992731	6445.3	25.140725	10.748099	556.075857		.988676
G07	201694P4_G	G	A.Conservative	1.737602	.996987	5337.5	57.583775	41.818947	590.853149		.463638
G07	208825P7_G	G	A.Conservative	3.354204	.997904	7129.7	15.107231	14.527664	509.408969		.463638
G07	209189P2_G	G	A.Conservative	2.648288	.995754	6277.1	68.33505	57.504913	573.973897		.463638
G07	210090P15_G	NOCALL	D.Low Probability	1.524556	.465642	5515.6	7.848996	2.868877	568.742848		.988676
G08	201322P9_G	NOCALL	D.Low Probability	1.800162	.993207	6445.3	35.775312	18.079476	586.537286		.87027
G08	201694P4_G	G	A.Conservative	1.02753	.996496	5337.5	43.438309	41.277544	636.860918		.336941
G08	208825P7_G	G	A.Conservative	2.653574	.996885	7129.7	17.118517	21.495949	603.91863		.336941
G08	209189P2_G	G	A.Conservative	1.98555	.997144	6277.1	46.512769	51.102405	626.86389		.336941
G08	210090P15_G	NOCALL	D.Low Probability	.739857	.44962	5515.6	6.406478	2.812688	593.671324		.87027
G09	201322P9_G	G	A.Conservative	1.405823	.995324	6445.3	35.532283	17.009652	644.430284		.795197
G09	201694P4_G	G	A.Conservative	.555454	.99772	5337.5	54.454604	51.655963	653.466072		.392127
G09	208825P7_G	G	A.Conservative	2.236251	.997203	7129.7	21.850075	26.934052	632.188999		.392127
G09	209189P2_G	G	A.Conservative	1.532221	.991949	6277.1	61.476962	66.929245	639.008495		.392127
G09	210090P15_G	NOCALL	D.Low Probability	.285238	.508528	5515.6	8.736106	3.156349	624.732345		.903698
G10	201322P9_G	G	A.Conservative	1.828473	.991967	6445.3	41.199829	21.325323	575.988909		.814642
G10	201694P4_G	G	A.Conservative	1.304144	.995755	5337.5	75.342351	70.568481	571.977859		.381602
G10	208825P7_G	G	A.Conservative	2.911272	.997136	7129.7	23.702465	29.018353	572.198374		.381602
G10	209189P2_G	G	A.Conservative	2.449245	.996329	6277.1	72.24719	77.876611	556.173917		.381602
G10	210090P15_G	NOCALL	D.Low Probability	.983447	.562909	5515.6	9.265305	3.506305	596.392363		.973475
G11	201322P9_G	NOCALL	D.Low Probability	2.161458	.994429	6445.3	44.839984	17.573743	582.501906		1.068338
G11	201694P4_G	G	A.Conservative	1.246225	.995118	5337.5	70.461969	51.614704	599.34847		.436866
G11	208825P7_G	G	A.Conservative	3.32023	.994813	7129.7	28.424499	27.355455	457.822005		.436866
G11	209189P2_G	G	A.Conservative	2.228276	.994526	6277.1	78.987174	66.661538	550.081698		.436866
G11	210090P15_G	NOCALL	D.Low Probability	1.236475	.611152	5515.6	11.164865	3.756137	596.666315		1.068338
G12	201322P9_G	NOCALL	D.Low Probability	.845912	.994386	6445.3	57.290274	20.242173	579.598683		1.016928
G12	201694P4_G	G	A.Conservative	.154021	.997339	5337.5	67.55309	55.457613	558.230038		.41196
G12	208825P7_G	G	A.Conservative	1.926728	.997604	7129.7	23.609955	25.653765	600.855092		.41196
G12	209189P2_G	G	A.Conservative	.893619	.995373	6277.1	67.319996	64.021342	569.740631		.41196
G12	210090P15_G	NOCALL	D.Low Probability	.059952	.395663	5515.6	8.126445	2.487014	568.547779		1.016928
G13	201322P9_G	NOCALL	D.Low Probability	2.41756	.989277	6445.3	37.710339	14.333537	605.397078		1.031952
G13	201694P4_G	G	A.Conservative	2.307659	.996655	5337.5	42.1042	32.612981	664.020593		.424578
G13	208825P7_G	G	A.Conservative	4.027524	.99696	7129.7	18.117828	18.863995	571.329038		.424578
G13	209189P2_G	G	A.Conservative	3.171705	.994195	6277.1	51.535003	46.144891	622.602913		.424578
G13	210090P15_G	NOCALL	D.Low Probability	1.561379	.447942	5515.6	8.440979	2.783275	631.845471		1.031952
G14	201322P9_G	G	A.Conservative	2.542382	.991582	6445.3	12.304662	12.41137	587.002984		.400354
G14	201694P4_G	G	A.Conservative	1.212808	.996985	5337.5	60.988812	52.39197	602.53724		.400354
G14	208825P7_G	G	A.Conservative	3.726204	.997597	7129.7	29.397349	32.803016	571.502864		.400354
G14	209189P2_G	G	A.Conservative	2.546137	.998083	6277.1	59.695284	58.747687	573.546805		.400354
G14	210090P15_G	NOCALL	D.Low Probability	1.397268	.86739	5515.6	8.664308	5.283639	598.056576		.945522
G15	201322P9_G	NOCALL	D.Low Probability	2.28914	.995914	6445.3	38.300641	18.588134	597.559858		.908339
G15	201694P4_G	G	A.Conservative	1.027102	.995908	5337.5	52.858665	49.246818	599.566346		.388542
G15	208825P7_G	G	A.Conservative	2.836828	.997324	7129.7	24.825189	29.716234	630.376139		.388542
G15	209189P2_G	G	A.Conservative	2.345751	.99761	6277.1	65.722331	69.762838	613.698445		.388542
G15	210090P15_G	NOCALL	D.Low Probability	1.152849	.558774	5515.6	8.173782	3.430803	591.403168		.908339
G16	201322P9_G	NOCALL	D.Low Probability	2.204943	.991974	6445.3	54.931296	21.343601	600.740704		1.024845
G16	201694P4_G	G	A.Conservative	1.4302	.994357	5337.5	69.886454	51.83566	600.493835		.420404
G16	208825P7_G	G	A.Conservative	4.033737	.997038	7129.7	27.182345	26.547208	523.367402		.420404
G16	209189P2_G	G	A.Conservative	2.632545	.996216	6277.1	79.511985	68.001258	556.598294		.420404
G16	210090P15_G	NOCALL	D.Low Probability	1.206126	.528577	5515.6	9.642944	3.280702	586.042078		1.024845
G17	201322P9_G	G	A.Conservative	2.782782	.992089	6445.3	15.61116	13.421405	503.981791		.413669
G17	201694P4_G	G	A.Conservative	1.446201	.99384	5337.5	73.60837	53.339348	508.573325		.413669
G17	208825P7_G	G	A.Conservative	4.065536	.994401	7129.7	26.043587	24.965338	483.224575		.413669
G17	209189P2_G	G	A.Conservative	2.785548	.995448	6277.1	78.000262	65.323044	490.633058		.413669
G17	210090P15_G	NOCALL	D.Low Probability	1.346214	.550324	5515.6	6.628503	3.417435	576.941091		.837709
G18	201322P9_G	NOCALL	D.Low Probability	.621313	.993321	6445.3	50.537462	20.840639	584.959977		1.032173
G18	201694P4_G	G	A.Conservative	.143118	.990484	5337.5	50.170009	40.140549	553.047845		.422955
G18	208825P7_G	G	A.Conservative	2.509384	.997967	7129.7	20.602881	21.393176	462.912005		.422955
G18	209189P2_G	G	A.Conservative	1.153516	.995685	6277.1	64.165611	58.77028	545.605318		.422955
G18	210090P15_G	NOCALL	D.Low Probability	-.056625	.737503	5515.6	12.383262	4.496303	568.319472		1.032173
G19	201322P9_G	NOCALL	D.Low Probability	1.581452	.99341	6445.3	39.781868	16.23038	591.934296		1.058785
G19	201694P4_G	G	A.Conservative	1.193363	.994625	5337.5	50.908609	40.620914	542.470562		.40219
G19	208825P7_G	G	A.Conservative	3.843748	.995066	7129.7	20.073694	20.99453	502.738859		.40219
G19	209189P2_G	G	A.Conservative	2.576281	.995965	6277.1	52.139014	47.862621	509.745978		.40219
G19	210090P15_G	NOCALL	D.Low Probability	.817047	.365628	5515.6	6.381911	2.286459	615.710916		1.058785
G20	201322P9_G	G	A.Conservative	2.755522	.991385	6445.3	17.071009	14.773751	597.977072		.426222
G20	201694P4_G	G	A.Conservative	1.811231	.996321	5337.5	75.846431	55.368553	568.542486		.426222
G20	208825P7_G	G	A.Conservative	3.836315	.995585	7129.7	28.744217	27.704462	486.458469		.426222
G20	209189P2_G	G	A.Conservative	2.772913	.99501	6277.1	79.270358	66.840172	581.145576		.426222
G20	210090P15_G	NOCALL	D.Low Probability	1.354474	.959313	5515.6	17.341561	5.82239	574.954144		1.1296
G21	201322P9_G	NOCALL	D.Low Probability	2.223566	.994792	6445.3	46.206259	17.450677	590.328716		1.012226
G21	201694P4_G	G	A.Conservative	1.498773	.997176	5337.5	74.832829	61.962977	605.294705		.397924
G21	208825P7_G	G	A.Conservative	3.7123	.997881	7129.7	30.401453	33.583073	619.740671		.397924
G21	209189P2_G	G	A.Conservative	2.327293	.996344	6277.1	73.685659	70.970368	565.365805		.397924
G21	210090P15_G	NOCALL	D.Low Probability	1.133355	.344122	5515.6	6.837252	2.225552	610.133169		1.012226
G22	201322P9_G	NOCALL	D.Low Probability	1.454562	.99126	6445.3	58.616682	24.942896	582.262776		1.006389
G22	201694P4_G	G	A.Conservative	.439522	.996746	5337.5	90.907615	68.861571	584.549766		.400635
G22	208825P7_G	G	A.Conservative	2.123494	.996062	7129.7	26.237012	26.239499	607.144954		.400635
G22	209189P2_G	G	A.Conservative	1.375545	.994006	6277.1	80.096882	70.04836	554.732648		.400635
G22	210090P15_G	NOCALL	D.Low Probability	.545191	.985488	5515.6	31.727623	11.853188	581.102587		1.006389
G23	201322P9_G	G	A.Conservative	2.504665	.992873	6445.3	18.053568	17.278116	594.347533		.411877
G23	201694P4_G	G	A.Conservative	1.084109	.993088	5337.5	22.117592	17.696194	651.428896		.411877
G23	208825P7_G	G	A.Conservative	3.478663	.997176	7129.7	31.420747	33.572137	545.776323		.411877
G23	209189P2_G	G	A.Conservative	2.317386	.998015	6277.1	25.84134	24.068434	638.287748		.411877
G23	210090P15_G	NOCALL	D.Low Probability	1.03516	.410946	5515.6	7.229082	2.5646	604.635674		1.030261
G24	201322P9_G	G	A.Conservative	1.171883	.993667	6445.3	10.911626	12.474668	598.411171		.357234
G24	201694P4_G	NOCALL	D.Low Probability	.079592	.714333	5337.5	8.843062	4.40275	622.265556		.916399
G24	208825P7_G	NOCALL	I.Bad Spectrum	0	0	0	0	0	0		0
G24	209189P2_G	G	A.Conservative	1.180112	.996887	6277.1	22.306271	24.881459	622.885468		.357234
G24	210090P15_G	G	A.Conservative	.244257	.988725	5515.6	21.991884	9.947076	549.999453		.83628
H01	201322P9_G	G	A.Conservative	.908558	.994397	6445.3	16.937561	10.587967	566.870983		.647517
H01	201694P4_G	G	A.Conservative	.974733	.996302	5337.5	48.076293	38.930307	603.446995		.462424
H01	208825P7_G	G	A.Conservative	1.260621	.995786	7129.7	19.050127	20.344199	483.716005		.462424
H01	209189P2_G	G	A.Conservative	1.420176	.994467	6277.1	48.980402	45.94316	553.698995		.462424
H01	210090P15_G	NOCALL	D.Low Probability	.463522	.126067	5515.6	2.538505	.885839	564.26988		1.094711
H02	201322P9_G	G	A.Conservative	2.552823	.991067	6445.3	14.546925	13.63705	565.920731		.505479
H02	201694P4_G	G	A.Conservative	1.717427	.996836	5337.5	57.341771	46.364058	590.740614		.505479
H02	208825P7_G	G	A.Conservative	3.928375	.996047	7129.7	28.014137	28.759675	485.944094		.505479
H02	209189P2_G	G	A.Conservative	2.567925	.997259	6277.1	67.330854	61.719851	549.018834		.505479
H02	210090P15_G	NOCALL	D.Low Probability	1.166002	.465419	5515.6	8.651443	2.885556	568.245907		1.086657
H03	201322P9_G	G	A.Conservative	2.711	.988448	6445.3	16.15864	12.895286	550.599022		.441102
H03	201694P4_G	G	A.Conservative	1.904829	.996397	5337.5	87.647826	58.836301	594.52474		.441102
H03	208825P7_G	G	A.Conservative	3.557872	.996994	7129.7	28.686234	25.556288	417.512811		.441102
H03	209189P2_G	G	A.Conservative	2.718294	.995177	6277.1	73.434624	57.069535	533.522626		.441102
H03	210090P15_G	NOCALL	D.Low Probability	1.081861	.493451	5515.6	10.420814	3.086802	580.277057		1.13211
H04	201322P9_G	G	A.Conservative	2.249352	.993673	6445.3	19.208465	19.268412	572.999019		.377092
H04	201694P4_G	G	A.Conservative	1.289685	.995917	5337.5	67.616308	57.44562	625.632969		.377092
H04	208825P7_G	G	A.Conservative	3.032044	.9967	7129.7	33.385999	37.206362	506.341212		.377092
H04	209189P2_G	G	A.Conservative	2.253577	.996925	6277.1	79.883568	78.120321	560.990761		.377092
H04	210090P15_G	NOCALL	D.Low Probability	.738697	.565225	5515.6	9.804729	3.46967	614.266877		.921123
H05	201322P9_G	NOCALL	D.Low Probability	2.390636	.991027	6445.3	60.341611	22.92601	508.570373		1.04019
H05	201694P4_G	G	A.Conservative	1.263602	.996591	5337.5	113.869099	94.941756	540.57263		.423269
H05	208825P7_G	G	A.Conservative	4.648395	.997309	7129.7	25.788345	28.21162	447.546496		.423269
H05	209189P2_G	G	A.Conservative	2.468139	.994411	6277.1	92.862063	89.269913	472.444219		.423269
H05	210090P15_G	NOCALL	D.Low Probability	1.415664	.421196	5515.6	8.140739	2.70062	539.680913		1.04019
H06	201322P9_G	G	A.Conservative	.781907	.992113	6445.3	17.998367	19.210526	577.307899		.409986
H06	201694P4_G	G	A.Conservative	.09995	.995956	5337.5	94.739083	84.380051	574.737015		.409986
H06	208825P7_G	G	A.Conservative	1.889529	.998247	7129.7	29.920449	35.587288	547.167724		.409986
H06	209189P2_G	G	A.Conservative	.783958	.995615	6277.1	86.840028	90.228932	562.59399		.409986
H06	210090P15_G	NOCALL	D.Low Probability	-.277353	.37583	5515.6	5.915547	2.370118	593.431935		.911464
H07	201322P9_G	NOCALL	D.Low Probability	1.487431	.994367	6445.3	28.811911	11.579746	579.438213		1.062562
H07	201694P4_G	G	A.Conservative	.528609	.9954	5337.5	23.807955	20.214263	577.869945		.438979
H07	208825P7_G	G	A.Conservative	2.627488	.997701	7129.7	11.939783	13.345839	515.562062		.438979
H07	209189P2_G	G	A.Conservative	1.675785	.992989	6277.1	31.851274	31.287195	552.411325		.438979
H07	210090P15_G	NOCALL	D.Low Probability	.512755	.193203	5515.6	3.670981	1.267518	583.101508		1.062562
H08	201322P9_G	G	A.Conservative	2.440921	.993951	6445.3	10.963315	10.916657	559.517829		.456118
H08	201694P4_G	G	A.Conservative	1.456808	.99733	5337.5	47.08446	40.050022	589.49908		.456118
H08	208825P7_G	G	A.Conservative	3.005776	.995981	7129.7	19.902438	21.826741	493.577647		.456118
H08	209189P2_G	G	A.Conservative	2.440418	.996076	6277.1	48.940818	47.590184	543.231978		.456118
H08	210090P15_G	NOCALL	D.Low Probability	1.168735	.475199	5515.6	8.445256	2.96158	563.921		1.07896
H09	201322P9_G	G	A.Conservative	.80526	.845132	6445.3	11.757886	8.532607	626.469372		.588009
H09	201694P4_G	G	A.Conservative	.39921	.996974	5337.5	37.90741	39.267728	633.980562		.373279
H09	208825P7_G	G	A.Conservative	1.339671	.998748	7129.7	14.686622	27.352636	661.816788		.373279
H09	209189P2_G	G	A.Conservative	1.156293	.997921	6277.1	36.128068	43.10788	663.05564		.373279
H09	210090P15_G	NOCALL	D.Low Probability	.270917	.19778	5515.6	3.366786	1.336779	618.305535		.867234
H10	201322P9_G	G	A.Conservative	1.627875	.99262	6445.3	57.833852	26.453842	593.966303		.952559
H10	201694P4_G	G	A.Conservative	.454741	.99611	5337.5	65.759477	66.648367	588.715858		.33876
H10	208825P7_G	G	A.Conservative	1.920336	.994495	7129.7	26.24482	35.088598	674.168233		.33876
H10	209189P2_G	G	A.Conservative	1.281073	.995801	6277.1	68.331543	80.082972	612.837482		.33876
H10	210090P15_G	NOCALL	D.Low Probability	.659649	.472563	5515.6	7.416433	2.955576	592.997115		.952559
H11	201322P9_G	NOCALL	D.Low Probability	1.447887	.993654	6445.3	57.378288	22.765716	541.557579		.928272
H11	201694P4_G	G	A.Conservative	.870565	.995385	5337.5	95.268101	70.628997	549.283907		.427366
H11	208825P7_G	G	A.Conservative	2.613488	.997433	7129.7	29.439593	29.351256	501.47758		.427366
H11	209189P2_G	G	A.Conservative	1.538497	.994613	6277.1	86.107139	74.560183	528.003733		.427366
H11	210090P15_G	NOCALL	D.Low Probability	.717456	.266396	5515.6	5.116282	1.762142	562.562523		.928272
H12	201322P9_G	NOCALL	D.Low Probability	.898909	.992426	6445.3	66.47971	28.96498	574.1884		.970911
H12	201694P4_G	G	A.Conservative	.242681	.992936	5337.5	89.911322	81.701324	578.790413		.418316
H12	208825P7_G	G	A.Conservative	2.008652	.997544	7129.7	35.606845	41.586525	504.978691		.418316
H12	209189P2_G	G	A.Conservative	1.151681	.995177	6277.1	106.823489	110.71434	539.483182		.418316
H12	210090P15_G	NOCALL	D.Low Probability	.167984	.7466	5515.6	11.887486	4.537721	595.082719		.970911
H13	201322P9_G	NOCALL	D.Low Probability	1.480082	.989766	6445.3	28.663195	13.553956	541.350371		1.03279
H13	201694P4_G	G	A.Conservative	.461154	.996025	5337.5	35.765588	35.321668	562.053248		.396473
H13	208825P7_G	G	A.Conservative	2.133091	.996403	7129.7	12.022141	15.33609	531.688764		.396473
H13	209189P2_G	G	A.Conservative	1.210018	.993029	6277.1	34.328288	38.808181	523.562254		.396473
H13	210090P15_G	NOCALL	D.Low Probability	.666966	.213188	5515.6	3.380968	1.408418	572.828217		1.03279
H14	201322P9_G	NOCALL	D.Low Probability	1.018363	.988435	6445.3	49.987246	22.34638	578.614442		.990834
H14	201694P4_G	G	A.Conservative	.68002	.994627	5337.5	63.556383	49.869462	567.071233		.44304
H14	208825P7_G	G	A.Conservative	1.889941	.995202	7129.7	25.275503	26.127804	568.200529		.44304
H14	209189P2_G	G	A.Conservative	1.273786	.997271	6277.1	73.456547	66.61258	613.538959		.44304
H14	210090P15_G	NOCALL	D.Low Probability	-.004291	.392146	5515.6	6.269976	2.477814	580.497465		.990834
H15	201322P9_G	NOCALL	D.Low Probability	.959074	.9941	6445.3	42.753709	18.771089	618.86649		.916484
H15	201694P4_G	G	A.Conservative	.491213	.997599	5337.5	21.41692	18.784914	585.259327		.426112
H15	208825P7_G	G	A.Conservative	1.017972	.998079	7129.7	12.729399	18.872326	533.363527		.426112
H15	209189P2_G	G	A.Conservative	.918818	.997025	6277.1	31.758135	32.287886	569.963508		.426112
H15	210090P15_G	NOCALL	D.Low Probability	.032544	.561298	5515.6	9.112348	3.438157	636.281466		.916484
H16	201322P9_G	G	A.Conservative	.854451	.993945	6445.3	31.641313	20.363053	640.904639		.626746
H16	201694P4_G	G	A.Conservative	.440353	.995753	5337.5	73.885976	63.096628	629.719071		.397745
H16	208825P7_G	G	A.Conservative	1.894608	.994052	7129.7	27.359353	30.44102	603.275197		.397745
H16	209189P2_G	G	A.Conservative	1.230457	.996706	6277.1	82.184528	80.53953	647.299543		.397745
H16	210090P15_G	NOCALL	D.Low Probability	.213708	.552889	5515.6	9.578436	3.419756	606.124538		1.061658
H17	201322P9_G	NOCALL	D.Low Probability	1.002649	.990344	6445.3	33.694183	15.361728	574.841748		.901839
H17	201694P4_G	G	A.Conservative	.714898	.996874	5337.5	69.428931	49.123446	564.234522		.432531
H17	208825P7_G	G	A.Conservative	2.345594	.996599	7129.7	26.717852	24.946987	537.157935		.432531
H17	209189P2_G	G	A.Conservative	1.476902	.997124	6277.1	73.558609	60.079577	563.199614		.432531
H17	210090P15_G	NOCALL	D.Low Probability	.211114	.497958	5515.6	7.805335	3.114579	576.900638		.901839
H18	201322P9_G	NOCALL	D.Low Probability	.320801	.993333	6445.3	39.358529	15.440413	546.396846		1.027276
H18	201694P4_G	G	A.Conservative	-.248517	.993469	5337.5	48.262792	40.660053	551.19784		.388189
H18	208825P7_G	G	A.Conservative	1.133316	.997043	7129.7	20.790382	23.338755	539.82289		.388189
H18	209189P2_G	G	A.Conservative	.652456	.997142	6277.1	64.043842	62.723755	532.61094		.388189
H18	210090P15_G	NOCALL	D.Low Probability	-.424569	.371526	5515.6	6.932801	2.354007	566.633719		1.027276
H19	201322P9_G	NOCALL	D.Low Probability	1.875588	.991288	6445.3	31.953313	11.942459	568.602015		1.131187
H19	201694P4_G	G	A.Conservative	1.700652	.994429	5337.5	24.20511	22.204907	607.84891		.45356
H19	208825P7_G	G	A.Conservative	3.112359	.996892	7129.7	16.905561	19.766461	475.008022		.45356
H19	209189P2_G	G	A.Conservative	2.332442	.997931	6277.1	36.259602	37.817107	572.835257		.45356
H19	210090P15_G	NOCALL	D.Low Probability	.996652	.273805	5515.6	5.379365	1.739714	588.985059		1.131187
H20	201322P9_G	G	A.Conservative	3.055173	.993042	6445.3	16.457547	14.688292	592.731803		.456684
H20	201694P4_G	G	A.Conservative	2.267798	.995316	5337.5	71.693732	54.772499	603.036116		.456684
H20	208825P7_G	G	A.Conservative	3.025257	.995129	7129.7	32.985379	32.477707	518.317504		.456684
H20	209189P2_G	G	A.Conservative	3.05194	.994915	6277.1	77.573367	67.605824	578.935483		.456684
H20	210090P15_G	NOCALL	D.Low Probability	1.315925	.574398	5515.6	11.165339	3.54461	608.613397		1.113647
H21	201322P9_G	G	A.Conservative	2.244447	.990274	6445.3	15.619575	15.935364	604.24042		.42105
H21	201694P4_G	G	A.Conservative	.584715	.99397	5337.5	84.953261	73.351862	574.995116		.42105
H21	208825P7_G	G	A.Conservative	4.178789	.9969	7129.7	32.158814	36.35089	575.826021		.42105
H21	209189P2_G	G	A.Conservative	2.234942	.995664	6277.1	65.626447	65.292326	583.42919		.42105
H21	210090P15_G	NOCALL	D.Low Probability	.324314	.773425	5515.6	13.392146	4.742906	610.175299		1.031263
H22	201322P9_G	G	A.Conservative	.961067	.992844	6445.3	30.392575	18.931094	572.947326		.599489
H22	201694P4_G	G	A.Conservative	.232983	.992533	5337.5	69.276653	47.479898	577.656322		.415379
H22	208825P7_G	G	A.Conservative	2.41786	.997693	7129.7	30.362454	27.79699	538.335697		.415379
H22	209189P2_G	G	A.Conservative	1.240354	.99375	6277.1	83.373022	66.357468	540.26896		.415379
H22	210090P15_G	NOCALL	D.Low Probability	.283637	.413746	5515.6	6.623387	2.624877	586.606944		.996675
H23	201322P9_G	G	A.Conservative	1.525335	.994074	6445.3	22.085269	19.964438	506.259155		.418989
H23	201694P4_G	G	A.Conservative	.154227	.990537	5337.5	41.058813	31.402104	550.068467		.418989
H23	208825P7_G	G	A.Conservative	2.110987	.997652	7129.7	30.271474	30.406181	508.582252		.418989
H23	209189P2_G	G	A.Conservative	1.275844	.997368	6277.1	34.763917	30.628515	516.191281		.418989
H23	210090P15_G	NOCALL	D.Low Probability	.222126	.483322	5515.6	8.387648	2.978929	564.45459		1.032839
H24	201322P9_G	G	A.Conservative	-.208652	.994933	6445.3	17.590716	10.876665	578.972493		.600155
H24	201694P4_G	NOCALL	D.Low Probability	-.689637	.429781	5337.5	6.76764	2.699712	611.778386		.932721
H24	208825P7_G	NOCALL	D.Low Probability	.457427	.448588	7129.7	5.288993	2.749383	481.784302		.932721
H24	209189P2_G	G	A.Conservative	.165501	.997089	6277.1	21.349233	19.237149	610.637339		.391515
H24	210090P15_G	G	A.Conservative	-.813735	.831016	5515.6	15.658514	8.369844	583.298653		.600155
I01	201322P9_G	NOCALL	D.Low Probability	2.466404	.990169	6445.3	42.711315	17.596035	540.370852		1.035684
I01	201694P4_G	G	A.Conservative	1.733212	.992473	5337.5	61.222745	40.498392	592.634589		.485504
I01	208825P7_G	G	A.Conservative	3.546663	.9975	7129.7	27.519957	23.962805	500.968684		.485504
I01	209189P2_G	G	A.Conservative	2.783976	.995791	6277.1	69.490069	53.026355	541.000529		.485504
I01	210090P15_G	NOCALL	D.Low Probability	1.65366	.425958	5515.6	7.604846	2.725459	545.694042		1.035684
I02	201322P9_G	G	A.Conservative	3.218379	.995518	6445.3	21.377275	19.661645	554.148393		.43109
I02	201694P4_G	G	A.Conservative	2.294933	.995593	5337.5	86.260638	66.715351	611.190024		.43109
I02	208825P7_G	G	A.Conservative	4.033047	.996439	7129.7	37.329246	38.231717	520.253012		.43109
I02	209189P2_G	G	A.Conservative	3.221301	.995287	6277.1	83.744858	75.02802	539.425879		.43109
I02	210090P15_G	NOCALL	D.Low Probability	1.699801	.497298	5515.6	9.890278	3.088254	561.106201		1.026964
I03	201322P9_G	NOCALL	D.Low Probability	2.259023	.995636	6445.3	34.933533	16.979519	578.918153		.902029
I03	201694P4_G	G	A.Conservative	1.745009	.993203	5337.5	46.565385	37.841875	578.493426		.394603
I03	208825P7_G	G	A.Conservative	3.478197	.991512	7129.7	10.415204	11.349199	460.781042		.394603
I03	209189P2_G	G	A.Conservative	2.903669	.995428	6277.1	53.21287	50.443677	528.496418		.394603
I03	210090P15_G	NOCALL	D.Low Probability	1.217502	.746092	5515.6	10.639097	4.561855	586.388941		.902029
I04	201322P9_G	G	A.Conservative	1.583125	.990897	6445.3	19.991989	15.855676	607.768398		.554405
I04	201694P4_G	G	A.Conservative	.99547	.997531	5337.5	37.609654	40.351133	616.983482		.346391
I04	208825P7_G	G	A.Conservative	3.345021	.996988	7129.7	16.254489	22.322164	546.710923		.346391
I04	209189P2_G	G	A.Conservative	2.413147	.995589	6277.1	48.222528	58.841245	630.57359		.346391
I04	210090P15_G	NOCALL	D.Low Probability	.611687	.634043	5515.6	9.516523	3.881282	617.321059		.941016
I05	201322P9_G	NOCALL	D.Low Probability	2.97979	.990112	6445.3	40.0669	16.35117	563.084283		.947758
I05	201694P4_G	G	A.Conservative	2.184366	.998631	5337.5	87.922781	74.946982	606.4182		.430696
I05	208825P7_G	G	A.Conservative	4.33988	.996638	7129.7	24.818112	27.54928	500.763468		.430696
I05	209189P2_G	G	A.Conservative	3.261236	.994849	6277.1	74.101252	72.566989	557.54639		.430696
I05	210090P15_G	NOCALL	D.Low Probability	1.976472	.221493	5515.6	4.123709	1.462062	611.392571		.947758
I06	201322P9_G	NOCALL	D.Low Probability	1.529339	.992086	6445.3	43.203513	20.552874	592.14203		.894912
I06	201694P4_G	G	A.Conservative	.81374	.995485	5337.5	79.583416	82.613414	607.118971		.409015
I06	208825P7_G	G	A.Conservative	2.684063	.995926	7129.7	23.98756	32.238237	552.908153		.409015
I06	209189P2_G	G	A.Conservative	1.813203	.995423	6277.1	80.543873	96.035866	569.442435		.409015
I06	210090P15_G	NOCALL	D.Low Probability	.630423	.993253	5515.6	19.487019	8.07002	610.795616		.894912
I07	201322P9_G	G	A.Conservative	3.248714	.991885	6445.3	15.79302	13.929648	528.707718		.41056
I07	201694P4_G	G	A.Conservative	2.351424	.998074	5337.5	104.22888	77.350837	595.514239		.41056
I07	208825P7_G	G	A.Conservative	4.068872	.997257	7129.7	27.362456	26.923785	497.896464		.41056
I07	209189P2_G	G	A.Conservative	3.250037	.997501	6277.1	77.914902	66.92883	514.465064		.41056
I07	210090P15_G	NOCALL	D.Low Probability	1.939338	.995043	5515.6	66.775624	23.6073	601.609768		.899474
I08	201322P9_G	G	A.Conservative	3.188232	.994235	6445.3	17.932199	24.100337	613.01474		.421277
I08	201694P4_G	G	A.Conservative	2.235909	.99645	5337.5	75.431903	87.887776	602.432499		.421277
I08	208825P7_G	G	A.Conservative	4.133052	.995457	7129.7	27.972061	40.834685	506.432836		.421277
I08	209189P2_G	G	A.Conservative	3.190674	.997654	6277.1	65.948934	86.802098	595.892628		.421277
I08	210090P15_G	NOCALL	D.Low Probability	1.778586	.401726	5515.6	6.836131	2.564362	588.173805		1.022787
I09	201322P9_G	G	A.Conservative	2.649784	.994185	6445.3	15.848825	16.448324	595.024398		.389037
I09	201694P4_G	G	A.Conservative	1.800168	.998381	5337.5	84.527173	74.668719	584.667897		.389037
I09	208825P7_G	G	A.Conservative	3.920093	.997784	7129.7	28.113493	32.286059	541.90975		.389037
I09	209189P2_G	G	A.Conservative	2.650883	.996419	6277.1	77.149851	78.125341	579.121859		.389037
I09	210090P15_G	G	A.Conservative	1.814763	.997031	5515.6	19.68877	17.846682	605.008271		.389037
I10	201322P9_G	G	A.Conservative	1.813739	.995818	6445.3	10.306261	11.59172	646.671469		.378026
I10	201694P4_G	G	A.Conservative	.658048	.994277	5337.5	38.157076	36.184105	649.744148		.378026
I10	208825P7_G	G	A.Conservative	2.265495	.997762	7129.7	17.681434	22.071296	584.513059		.378026
I10	209189P2_G	G	A.Conservative	1.811679	.997395	6277.1	48.877718	53.581733	629.394882		.378026
I10	210090P15_G	NOCALL	D.Low Probability	.532145	.492532	5515.6	10.021543	3.049174	605.755554		1.024353
I11	201322P9_G	G	A.Conservative	2.117044	.991392	6445.3	29.594116	16.941076	555.938276		.661422
I11	201694P4_G	G	A.Conservative	1.469211	.996329	5337.5	66.124707	60.821936	557.738935		.377179
I11	208825P7_G	G	A.Conservative	3.172863	.995992	7129.7	22.625211	27.406618	540.844033		.377179
I11	209189P2_G	G	A.Conservative	2.361109	.996242	6277.1	63.057015	67.013735	551.026154		.377179
I11	210090P15_G	NOCALL	D.Low Probability	1.369719	.596664	5515.6	9.570149	3.675228	581.107391		.923755
I12	201322P9_G	NOCALL	D.Low Probability	1.2717	.992925	6445.3	48.813823	20.920785	573.076377		.96062
I12	201694P4_G	G	A.Conservative	1.371555	.996019	5337.5	75.452285	62.498345	579.623698		.399806
I12	208825P7_G	G	A.Conservative	2.286113	.996079	7129.7	26.770039	29.419016	485.89822		.399806
I12	209189P2_G	G	A.Conservative	2.057889	.9962	6277.1	82.416326	79.16794	545.953612		.399806
I12	210090P15_G	NOCALL	D.Low Probability	.76895	.610786	5515.6	9.922543	3.727343	589.910846		.96062
I13	201322P9_G	NOCALL	D.Low Probability	2.365741	.993649	6445.3	34.206555	16.943666	549.012263		.893713
I13	201694P4_G	G	A.Conservative	1.154	.992549	5337.5	60.097926	50.332459	554.876787		.397832
I13	208825P7_G	G	A.Conservative	3.252762	.991817	7129.7	21.639512	23.658502	447.664415		.397832
I13	209189P2_G	G	A.Conservative	2.364426	.994645	6277.1	68.978549	66.353112	505.794743		.397832
I13	210090P15_G	NOCALL	D.Low Probability	1.309283	.36225	5515.6	5.257783	2.270935	563.101819		.893713
I14	201322P9_G	NOCALL	D.Low Probability	1.881469	.993247	6445.3	36.539614	14.907687	628.181585		.979196
I14	201694P4_G	G	A.Conservative	1.853922	.995765	5337.5	54.143828	50.092629	662.368419		.4152
I14	208825P7_G	G	A.Conservative	2.771242	.998025	7129.7	23.412283	27.676355	565.562109		.4152
I14	209189P2_G	G	A.Conservative	2.440933	.993943	6277.1	69.176069	72.751272	641.405399		.4152
I14	210090P15_G	NOCALL	D.Low Probability	1.110335	.991875	5515.6	21.301431	7.541582	612.411364		.979196
I15	201322P9_G	NOCALL	D.Low Probability	1.530476	.993809	6445.3	32.419314	17.70681	594.754553		.84358
I15	201694P4_G	G	A.Conservative	1.058186	.998281	5337.5	41.2635	37.436293	587.5304		.405513
I15	208825P7_G	G	A.Conservative	1.961572	.996664	7129.7	18.113276	21.418612	648.91264		.405513
I15	209189P2_G	G	A.Conservative	1.694788	.997973	6277.1	45.660222	47.625903	613.872787		.405513
I15	210090P15_G	NOCALL	D.Low Probability	.656252	.258147	5515.6	3.515754	1.687439	604.030222		.84358
I16	201322P9_G	NOCALL	D.Low Probability	2.294534	.992365	6445.3	37.2733	16.075231	596.697928		.909832
I16	201694P4_G	G	A.Conservative	2.044884	.995425	5337.5	31.466383	28.202844	519.198224		.376956
I16	208825P7_G	G	A.Conservative	4.339946	.995564	7129.7	13.310098	17.585077	471.489004		.376956
I16	209189P2_G	G	A.Conservative	3.350247	.99347	6277.1	44.611631	45.962137	439.92709		.376956
I16	210090P15_G	NOCALL	D.Low Probability	1.563578	.997144	5515.6	20.436513	7.691243	626.062769		.909832
I17	201322P9_G	NOCALL	D.Low Probability	2.04185	.991797	6445.3	32.654991	13.21205	588.710106		.939823
I17	201694P4_G	G	A.Conservative	1.388923	.992558	5337.5	44.958521	36.668827	601.284881		.382048
I17	208825P7_G	G	A.Conservative	3.236652	.997962	7129.7	20.927687	23.466874	543.430676		.382048
I17	209189P2_G	G	A.Conservative	2.399828	.996697	6277.1	60.373403	56.826595	591.958914		.382048
I17	210090P15_G	G	A.Conservative	1.489123	.994416	5515.6	16.239601	13.607611	563.024252		.382048
I18	201322P9_G	G	A.Conservative	1.526261	.996096	6445.3	15.014744	17.12354	571.571841		.418908
I18	201694P4_G	G	A.Conservative	.505576	.99588	5337.5	79.216863	76.238507	583.305892		.418908
I18	208825P7_G	G	A.Conservative	2.171603	.995347	7129.7	26.601547	33.537697	545.368338		.418908
I18	209189P2_G	G	A.Conservative	1.558134	.996956	6277.1	76.60097	85.182287	555.076945		.418908
I18	210090P15_G	NOCALL	D.Low Probability	.404186	.547281	5515.6	10.184631	3.36238	585.374102		1.057499
I19	201322P9_G	NOCALL	D.Low Probability	2.773285	.995702	6445.3	46.042066	15.008455	544.694298		1.025949
I19	201694P4_G	G	A.Conservative	1.764946	.990024	5337.5	48.843549	41.608439	579.147252		.453814
I19	208825P7_G	G	A.Conservative	4.18084	.995844	7129.7	22.710399	25.877688	501.580427		.453814
I19	209189P2_G	G	A.Conservative	2.889916	.995582	6277.1	61.237295	61.00263	537.41301		.453814
I19	210090P15_G	NOCALL	D.Low Probability	1.709187	.518455	5515.6	11.419952	3.213154	566.835665		1.025949
I20	201322P9_G	G	A.Conservative	2.742055	.995554	6445.3	12.117028	11.194006	686.748252		.4599
I20	201694P4_G	G	A.Conservative	2.156815	.999253	5337.5	59.163703	45.610788	683.812256		.4599
I20	208825P7_G	G	A.Conservative	2.926043	.998355	7129.7	28.180437	29.033397	663.25535		.4599
I20	209189P2_G	G	A.Conservative	2.740833	.997435	6277.1	59.346525	53.363936	667.430585		.4599
I20	210090P15_G	NOCALL	D.Low Probability	1.716613	.421291	5515.6	5.785599	2.633357	620.784124		.723943
I21	201322P9_G	G	A.Conservative	3.756451	.994109	6445.3	11.448305	10.340227	522.107876		.423429
I21	201694P4_G	G	A.Conservative	2.443139	.993909	5337.5	47.033633	36.033074	633.101699		.423429
I21	208825P7_G	G	A.Conservative	4.160871	.993808	7129.7	24.019723	24.073424	473.94076		.423429
I21	209189P2_G	G	A.Conservative	3.753037	.995256	6277.1	53.484461	47.106188	512.426405		.423429
I21	210090P15_G	NOCALL	D.Low Probability	1.379757	.554365	5515.6	9.609902	3.407034	585.481626		1.002236
I22	201322P9_G	G	A.Conservative	2.600821	.992474	6445.3	14.433854	15.989243	601.561387		.381038
I22	201694P4_G	G	A.Conservative	1.827107	.995941	5337.5	75.304339	70.446231	618.554987		.381038
I22	208825P7_G	G	A.Conservative	3.299453	.996838	7129.7	25.16649	30.924172	547.791536		.381038
I22	209189P2_G	G	A.Conservative	2.602745	.995374	6277.1	66.847715	72.177882	587.024579		.381038
I22	210090P15_G	NOCALL	D.Low Probability	1.025691	.278933	5515.6	4.277559	1.789028	621.347467		.888375
I23	201322P9_G	G	A.Conservative	2.51817	.992066	6445.3	26.43651	27.046779	549.469311		.404865
I23	201694P4_G	G	A.Conservative	1.54783	.992559	5337.5	47.795744	41.321356	628.845903		.404865
I23	208825P7_G	G	A.Conservative	3.456463	.99787	7129.7	34.908132	39.62357	516.154967		.404865
I23	209189P2_G	G	A.Conservative	2.554911	.994769	6277.1	40.56952	40.456954	553.72196		.404865
I23	210090P15_G	NOCALL	D.Low Probability	1.124126	.324755	5515.6	5.630141	2.079124	608.157154		.954441
I24	201322P9_G	G	A.Conservative	1.446493	.996135	6445.3	12.043205	10.89852	536.073541		.40377
I24	201694P4_G	NOCALL	D.Low Probability	-.345399	.515826	5337.5	8.893476	3.232983	583.397145		.972257
I24	208825P7_G	NOCALL	D.Low Probability	.928958	.482479	7129.7	6.213545	2.971988	407.095425		.972257
I24	209189P2_G	G	A.Conservative	1.426015	.99666	6277.1	19.436183	17.128616	555.142613		.40377
I24	210090P15_G	G	A.Conservative	.016972	.997568	5515.6	24.924635	15.955147	520.844238		.847833
J01	201322P9_G	G	A.Conservative	2.899477	.991977	6445.3	14.080834	13.335774	581.151756		.379164
J01	201694P4_G	G	A.Conservative	1.737314	.997266	5337.5	52.847005	42.11794	605.642989		.379164
J01	208825P7_G	G	A.Conservative	3.867684	.998187	7129.7	28.487427	30.100257	524.440889		.379164
J01	209189P2_G	G	A.Conservative	2.907769	.99621	6277.1	64.506404	59.499958	572.382244		.379164
J01	210090P15_G	NOCALL	D.Low Probability	1.423558	.188108	5515.6	3.33718	1.252917	585.121293		.898416
J02	201322P9_G	G	A.Conservative	3.215157	.996866	6445.3	16.118113	13.522964	531.721613		.472693
J02	201694P4_G	G	A.Conservative	2.2008	.994719	5337.5	73.989984	52.441945	618.208869		.472693
J02	208825P7_G	G	A.Conservative	3.985976	.997851	7129.7	25.958005	24.198188	533.274375		.472693
J02	209189P2_G	G	A.Conservative	3.214053	.995549	6277.1	69.827387	57.101573	517.852383		.472693
J02	210090P15_G	NOCALL	D.Low Probability	2.101495	.39667	5515.6	6.080212	2.492945	612.21626		.872666
J03	201322P9_G	NOCALL	D.Low Probability	2.182225	.990067	6445.3	62.192033	25.153627	578.306995		1.019358
J03	201694P4_G	G	A.Conservative	.595845	.998652	5337.5	82.469202	70.719736	623.054056		.379511
J03	208825P7_G	G	A.Conservative	2.754859	.997112	7129.7	26.476827	30.188194	595.359184		.379511
J03	209189P2_G	G	A.Conservative	1.700427	.996253	6277.1	76.935221	76.581435	599.019904		.379511
J03	210090P15_G	NOCALL	D.Low Probability	1.022316	.37907	5515.6	6.796326	2.384829	614.593236		1.019358
J04	201322P9_G	NOCALL	D.Low Probability	1.013463	.992162	6445.3	32.160476	13.081275	669.395159		.995902
J04	201694P4_G	G	A.Conservative	.639326	.994639	5337.5	43.978667	35.729896	618.008843		.402912
J04	208825P7_G	G	A.Conservative	2.455208	.997687	7129.7	23.916472	26.139963	616.981626		.402912
J04	209189P2_G	G	A.Conservative	1.622678	.997122	6277.1	62.719817	59.574589	664.621737		.402912
J04	210090P15_G	NOCALL	I.Bad Spectrum	0	0	0	0	0	0		0
J05	201322P9_G	G	A.Conservative	2.998565	.992256	6445.3	18.192842	16.224462	507.830125		.433585
J05	201694P4_G	G	A.Conservative	1.90737	.99735	5337.5	97.664282	74.101831	543.571722		.433585
J05	208825P7_G	G	A.Conservative	3.909876	.99718	7129.7	31.504963	31.128116	471.308937		.433585
J05	209189P2_G	G	A.Conservative	3.002196	.996409	6277.1	92.367959	80.36065	495.740571		.433585
J05	210090P15_G	NOCALL	D.Low Probability	1.643496	.984103	5515.6	26.527222	9.457014	569.167452		1.019438
J06	201322P9_G	G	A.Conservative	1.180754	.994903	6445.3	12.898068	11.993578	593.962835		.422107
J06	201694P4_G	G	A.Conservative	.103974	.995473	5337.5	48.928736	38.67054	608.442387		.422107
J06	208825P7_G	G	A.Conservative	2.420006	.996146	7129.7	21.67006	22.331307	554.939018		.422107
J06	209189P2_G	G	A.Conservative	1.190608	.996353	6277.1	63.915795	57.975683	577.820516		.422107
J06	210090P15_G	NOCALL	D.Low Probability	.216591	.488693	5515.6	7.411905	3.024644	599.246332		.965172
J07	201322P9_G	NOCALL	D.Low Probability	2.742259	.992297	6445.3	50.241246	21.524961	576.652997		.954934
J07	201694P4_G	G	A.Conservative	1.825387	.99241	5337.5	55.797388	45.221147	606.753768		.379341
J07	208825P7_G	G	A.Conservative	3.936688	.996542	7129.7	26.318224	28.149013	513.21347		.379341
J07	209189P2_G	G	A.Conservative	2.921602	.995819	6277.1	91.690922	85.794111	541.790984		.379341
J07	210090P15_G	NOCALL	D.Low Probability	1.747012	.52192	5515.6	8.602083	3.229995	584.476874		.954934
J08	201322P9_G	G	A.Conservative	1.403711	.993933	6445.3	27.566017	16.115854	578.734482		.630512
J08	201694P4_G	G	A.Conservative	1.631893	.995814	5337.5	52.639507	45.847293	601.343562		.354324
J08	208825P7_G	G	A.Conservative	3.759334	.99788	7129.7	15.736261	18.726647	583.679749		.354324
J08	209189P2_G	G	A.Conservative	2.684073	.996264	6277.1	46.70248	47.950016	599.129419		.354324
J08	210090P15_G	NOCALL	D.Low Probability	1.441531	.836095	5515.6	17.268937	5.12107	616.570205		.997047
J09	201322P9_G	G	A.Conservative	2.568921	.990372	6445.3	19.008021	17.046918	627.70847		.413125
J09	201694P4_G	G	A.Conservative	1.473468	.998662	5337.5	87.261535	66.177405	619.084429		.413125
J09	208825P7_G	G	A.Conservative	3.393145	.99725	7129.7	37.280215	37.180275	587.610612		.413125
J09	209189P2_G	G	A.Conservative	2.570073	.996679	6277.1	88.216613	77.096987	611.431187		.413125
J09	210090P15_G	NOCALL	D.Low Probability	.646408	.508443	5515.6	8.011454	3.1489	650.406182		.987258
J10	201322P9_G	NOCALL	D.Low Probability	2.249109	.994103	6445.3	56.399663	23.369539	597.477523		.972886
J10	201694P4_G	G	A.Conservative	1.422349	.994222	5337.5	79.942694	74.023272	619.329566		.385809
J10	208825P7_G	G	A.Conservative	3.518605	.998219	7129.7	26.212513	32.243171	576.335141		.385809
J10	209189P2_G	G	A.Conservative	2.512036	.99411	6277.1	78.136583	84.07726	591.640245		.385809
J10	210090P15_G	NOCALL	D.Low Probability	1.23016	.394561	5515.6	6.961689	2.471243	616.442095		.972886
J11	201322P9_G	NOCALL	D.Low Probability	2.137242	.988478	6445.3	49.807143	20.461819	569.051625		.938881
J11	201694P4_G	G	A.Conservative	1.236676	.997346	5337.5	79.093839	43.405917	553.269157		.454272
J11	208825P7_G	G	A.Conservative	3.241719	.997473	7129.7	25.855506	20.612455	512.256358		.454272
J11	209189P2_G	G	A.Conservative	2.203762	.996393	6277.1	87.300127	56.099342	526.782489		.454272
J11	210090P15_G	NOCALL	D.Low Probability	1.212707	.990915	5515.6	48.462488	17.298312	588.105681		.938881
J12	201322P9_G	NOCALL	D.Low Probability	1.434907	.990669	6445.3	53.86048	21.96292	564.818617		1.075752
J12	201694P4_G	G	A.Conservative	.768943	.996124	5337.5	81.724459	59.437137	556.865769		.440901
J12	208825P7_G	G	A.Conservative	3.281023	.997451	7129.7	24.51799	23.328128	508.877585		.440901
J12	209189P2_G	G	A.Conservative	1.876769	.997582	6277.1	77.504198	64.785366	513.04553		.440901
J12	210090P15_G	NOCALL	D.Low Probability	.534462	.479003	5515.6	8.274423	2.980049	590.666209		1.075752
J13	201322P9_G	NOCALL	D.Low Probability	2.439497	.990526	6445.3	57.650716	19.440679	521.172573		1.091433
J13	201694P4_G	G	A.Conservative	2.025363	.996917	5337.5	87.791222	61.473431	532.203099		.46433
J13	208825P7_G	G	A.Conservative	4.642232	.994606	7129.7	24.541027	22.381004	386.459456		.46433
J13	209189P2_G	G	A.Conservative	3.205374	.993394	6277.1	71.368272	57.291197	466.490966		.46433
J13	210090P15_G	NOCALL	D.Low Probability	1.544342	.328236	5515.6	7.149997	2.092438	576.342499		1.091433
J14	201322P9_G	G	A.Conservative	4.807472	.992423	6445.3	15.689657	10.882194	436.472219		.493267
J14	201694P4_G	G	A.Conservative	3.453706	.996282	5337.5	92.245369	53.638478	483.972581		.493267
J14	208825P7_G	G	A.Conservative	6.815929	.997334	7129.7	26.889701	20.870861	382.57		.493267
J14	209189P2_G	G	A.Conservative	4.822684	.99405	6277.1	74.032989	49.977829	422.733064		.493267
J14	210090P15_G	NOCALL	D.Low Probability	3.213537	.290466	5515.6	6.167441	1.928217	516.090765		1.062548
J15	201322P9_G	G	A.Conservative	2.4269	.991569	6445.3	12.677908	13.267451	624.9622		.403464
J15	201694P4_G	G	A.Conservative	1.252174	.995261	5337.5	49.495953	44.247003	597.923034		.403464
J15	208825P7_G	G	A.Conservative	4.103312	.999013	7129.7	23.569083	27.222863	658.753407		.403464
J15	209189P2_G	G	A.Conservative	2.416138	.994783	6277.1	59.111757	60.395609	607.711454		.403464
J15	210090P15_G	NOCALL	D.Low Probability	.918152	.572479	5515.6	9.966975	3.503691	634.250844		1.015452
J16	201322P9_G	NOCALL	D.Low Probability	2.191289	.990833	6445.3	55.143322	22.795716	582.928628		1.008538
J16	201694P4_G	G	A.Conservative	.731887	.997644	5337.5	49.351828	43.004916	619.307944		.40088
J16	208825P7_G	G	A.Conservative	3.22401	.994902	7129.7	18.863065	21.300922	544.405344		.40088
J16	209189P2_G	G	A.Conservative	2.120998	.991987	6277.1	64.95582	64.780425	554.840194		.40088
J16	210090P15_G	NOCALL	D.Low Probability	.958162	.618126	5515.6	10.632284	3.811802	564.157466		1.008538
J17	201322P9_G	NOCALL	D.Low Probability	1.221899	.990719	6445.3	47.993925	20.871533	569.117793		.954355
J17	201694P4_G	G	A.Conservative	.551133	.995686	5337.5	62.899207	55.749622	577.208965		.376929
J17	208825P7_G	G	A.Conservative	2.514928	.997155	7129.7	25.121033	29.082432	548.298974		.376929
J17	209189P2_G	G	A.Conservative	1.567672	.996212	6277.1	66.284982	67.494798	547.662538		.376929
J17	210090P15_G	NOCALL	D.Low Probability	.465395	.340823	5515.6	5.738438	2.163228	608.308759		.954355
J18	201322P9_G	NOCALL	D.Low Probability	.530971	.993561	6445.3	57.508671	23.466915	578.249524		.973403
J18	201694P4_G	G	A.Conservative	.18316	.995626	5337.5	69.880949	62.369932	587.302773		.398785
J18	208825P7_G	G	A.Conservative	1.832708	.996844	7129.7	22.325906	25.591475	535.719752		.398785
J18	209189P2_G	G	A.Conservative	1.160219	.996968	6277.1	72.462199	73.646179	572.70066		.398785
J18	210090P15_G	NOCALL	D.Low Probability	-.274593	.335949	5515.6	5.895815	2.097408	604.515665		.973403
J19	201322P9_G	G	A.Conservative	3.438045	.990036	6445.3	11.740879	10.577958	520.940278		.408596
J19	201694P4_G	G	A.Conservative	1.936658	.998102	5337.5	74.042354	56.353191	539.820107		.408596
J19	208825P7_G	G	A.Conservative	5.364054	.996614	7129.7	20.708087	20.76785	480.976109		.408596
J19	209189P2_G	G	A.Conservative	3.446222	.995634	6277.1	54.539913	47.884465	508.574318		.408596
J19	210090P15_G	NOCALL	D.Low Probability	1.720574	.792978	5515.6	16.024754	4.905	551.694475		1.065789
J20	201322P9_G	G	A.Conservative	2.952639	.992737	6445.3	16.924308	19.447928	647.900563		.395461
J20	201694P4_G	NOCALL	D.Low Probability	1.277155	.988809	5337.5	18.87312	7.383263	617.705341		.977464
J20	208825P7_G	G	A.Conservative	3.537431	.997915	7129.7	28.130976	35.813306	615.113518		.395461
J20	209189P2_G	G	A.Conservative	2.892957	.998211	6277.1	24.435221	27.37435	653.6476		.395461
J20	210090P15_G	NOCALL	D.Low Probability	1.454036	.448288	5515.6	6.892502	2.779318	596.162159		.977464
J21	201322P9_G	NOCALL	D.Low Probability	2.363776	.990909	6445.3	53.703416	20.416927	555.187316		.921347
J21	201694P4_G	G	A.Conservative	2.273271	.996874	5337.5	89.845504	72.972236	601.804095		.444163
J21	208825P7_G	G	A.Conservative	4.880021	.998038	7129.7	31.103412	32.986711	540.067712		.444163
J21	209189P2_G	G	A.Conservative	3.42899	.994371	6277.1	89.17929	83.312118	553.645442		.444163
J21	210090P15_G	NOCALL	D.Low Probability	1.542294	.989254	5515.6	28.453457	9.339505	591.35441		.921347
J22	201322P9_G	G	A.Conservative	2.717137	.991	6445.3	15.562195	15.071633	616.254802		.394376
J22	201694P4_G	G	A.Conservative	1.48847	.996488	5337.5	80.230774	65.824868	607.062488		.394376
J22	208825P7_G	G	A.Conservative	3.280926	.998244	7129.7	29.800986	32.045984	579.844527		.394376
J22	209189P2_G	G	A.Conservative	2.70382	.995852	6277.1	73.454129	69.357404	599.194569		.394376
J22	210090P15_G	NOCALL	D.Low Probability	.860374	.287982	5515.6	4.934027	1.82381	606.394217		.878968
J23	201322P9_G	G	A.Conservative	2.696554	.991397	6445.3	19.483965	16.969301	527.359146		.417798
J23	201694P4_G	G	A.Conservative	1.397562	.996236	5337.5	39.519968	29.128984	573.913209		.417798
J23	208825P7_G	G	A.Conservative	3.763552	.997424	7129.7	32.254636	31.244894	491.747431		.417798
J23	209189P2_G	G	A.Conservative	2.552556	.995682	6277.1	50.121922	42.542034	553.014317		.417798
J23	210090P15_G	NOCALL	D.Low Probability	1.207395	.802498	5515.6	10.866594	4.873247	573.799595		1.004908
J24	201322P9_G	G	A.Conservative	1.74925	.996206	6445.3	13.435992	13.800616	597.373986		.393492
J24	201694P4_G	NOCALL	D.Low Probability	.136938	.583105	5337.5	10.102193	3.594584	618.187652		.956059
J24	208825P7_G	NOCALL	D.Low Probability	1.622623	.703559	7129.7	9.210301	4.2726	401.429866		.956059
J24	209189P2_G	G	A.Conservative	1.656324	.996826	6277.1	26.156234	26.218519	633.557273		.393492
J24	210090P15_G	G	A.Conservative	.224284	.961905	5515.6	14.237433	9.706821	610.43099		.555309
K01	201322P9_G	G	A.Conservative	2.326453	.994693	6445.3	26.058364	9.977849	573.717403		1.082148
K01	201694P4_G	G	A.Conservative	.615319	.993356	5337.5	25.488285	12.476489	545.160936		.68141
K01	208825P7_G	G	A.Conservative	3.493696	.998327	7129.7	14.86445	15.336036	471.247906		.454552
K01	209189P2_G	G	A.Conservative	2.670498	.995119	6277.1	27.382423	24.840682	536.935218		.454552
K01	210090P15_G	NOCALL	D.Low Probability	1.501595	.485493	5515.6	9.024136	2.990375	554.535257		1.082148
K02	201322P9_G	G	A.Conservative	2.453666	.985171	6445.3	16.144365	14.106663	572.74386		.450263
K02	201694P4_G	G	A.Conservative	1.063188	.993766	5337.5	59.761991	44.405282	588.637168		.450263
K02	208825P7_G	G	A.Conservative	3.393716	.998194	7129.7	27.898871	27.003777	581.385694		.450263
K02	209189P2_G	G	A.Conservative	2.461199	.995741	6277.1	69.438357	59.189894	558.64517		.450263
K02	210090P15_G	NOCALL	D.Low Probability	.638523	.511789	5515.6	8.764041	3.172048	588.020443		1.032424
K03	201322P9_G	G	A.Conservative	2.874975	.990826	6445.3	10.906615	10.51335	545.967262		.412712
K03	201694P4_G	G	A.Conservative	1.539726	.99538	5337.5	45.051838	36.953621	574.114467		.412712
K03	208825P7_G	G	A.Conservative	4.00148	.998045	7129.7	18.741573	20.000664	509.533279		.412712
K03	209189P2_G	G	A.Conservative	2.872699	.995131	6277.1	46.467849	43.701915	532.560608		.412712
K03	210090P15_G	NOCALL	D.Low Probability	.860064	.322952	5515.6	5.391926	2.090861	588.928112		.901354
K04	201322P9_G	NOCALL	D.Low Probability	2.304303	.988025	6445.3	51.873041	21.121079	585.642676		1.016956
K04	201694P4_G	G	A.Conservative	1.300316	.994555	5337.5	54.538053	43.284918	606.30377		.437621
K04	208825P7_G	G	A.Conservative	4.270089	.998323	7129.7	22.018892	22.684871	532.743181		.437621
K04	209189P2_G	G	A.Conservative	2.817445	.995592	6277.1	72.585703	65.992016	566.929444		.437621
K04	210090P15_G	NOCALL	D.Low Probability	1.349248	.537563	5515.6	9.388544	3.319251	608.593959		1.016956
K05	201322P9_G	NOCALL	D.Low Probability	2.410679	.991498	6445.3	49.51735	18.383526	544.708573		1.050657
K05	201694P4_G	G	A.Conservative	1.846134	.995991	5337.5	75.227515	57.574573	544.576589		.434056
K05	208825P7_G	G	A.Conservative	4.079584	.996775	7129.7	25.626459	25.449971	476.162093		.434056
K05	209189P2_G	G	A.Conservative	2.99488	.996125	6277.1	76.26905	66.801675	522.773421		.434056
K05	210090P15_G	NOCALL	D.Low Probability	1.505964	.99175	5515.6	26.774752	8.652782	576.797352		1.050657
K06	201322P9_G	NOCALL	D.Low Probability	.37925	.992925	6445.3	59.666241	21.892795	620.652553		1.10342
K06	201694P4_G	G	A.Conservative	-.469566	.994036	5337.5	61.815747	51.536545	662.335746		.42936
K06	208825P7_G	G	A.Conservative	1.173124	.997833	7129.7	28.576509	30.796725	566.55992		.42936
K06	209189P2_G	G	A.Conservative	.299605	.995491	6277.1	77.853281	74.202394	680.184431		.42936
K06	210090P15_G	NOCALL	D.Low Probability	-.462289	.509764	5515.6	9.8803	3.167094	638.900286		1.10342
K07	201322P9_G	NOCALL	D.Low Probability	2.235256	.986623	6445.3	35.159408	14.034562	514.994563		1.010417
K07	201694P4_G	G	A.Conservative	1.999898	.994629	5337.5	51.039698	42.202239	523.034067		.447018
K07	208825P7_G	G	A.Conservative	3.989896	.994938	7129.7	21.882251	23.21932	453.690577		.447018
K07	209189P2_G	G	A.Conservative	2.942965	.99332	6277.1	59.194504	55.745984	484.176175		.447018
K07	210090P15_G	NOCALL	D.Low Probability	1.241098	.389265	5515.6	7.037264	2.456036	524.594459		1.010417
K08	201322P9_G	NOCALL	D.Low Probability	2.825717	.989386	6445.3	36.63843	14.479175	540.916024		.933143
K08	201694P4_G	G	A.Conservative	2.176058	.995689	5337.5	44.852985	37.501293	504.666384		.428375
K08	208825P7_G	G	A.Conservative	6.132524	.998584	7129.7	13.700877	15.004208	439.237004		.428375
K08	209189P2_G	G	A.Conservative	3.700248	.996427	6277.1	46.687225	44.978866	434.393369		.428375
K08	210090P15_G	NOCALL	D.Low Probability	1.755836	.991123	5515.6	40.045944	13.692216	570.843793		.933143
K09	201322P9_G	NOCALL	D.Low Probability	1.602519	.989812	6445.3	57.061977	40.169355	630.998174		.897445
K09	201694P4_G	G	A.Conservative	1.240977	.997783	5337.5	59.647806	49.00817	604.322469		.387072
K09	208825P7_G	G	A.Conservative	3.551466	.997959	7129.7	25.681015	27.5744	591.23093		.387072
K09	209189P2_G	G	A.Conservative	2.268951	.997852	6277.1	70.015386	66.055777	593.507315		.387072
K09	210090P15_G	NOCALL	D.Low Probability	.567439	.591831	5515.6	5.899119	3.648213	611.909231		.897445
K10	201322P9_G	NOCALL	D.Low Probability	1.592043	.994942	6445.3	42.991543	18.980554	566.316039		.960929
K10	201694P4_G	G	A.Conservative	.771921	.995596	5337.5	60.769581	74.667717	586.060549		.367661
K10	208825P7_G	G	A.Conservative	2.870293	.997523	7129.7	22.145022	34.726669	587.651512		.367661
K10	209189P2_G	G	A.Conservative	1.976647	.994051	6277.1	69.670311	97.609992	566.030674		.367661
K10	210090P15_G	NOCALL	D.Low Probability	.479759	.53478	5515.6	8.479165	3.281917	585.587544		.960929
K11	201322P9_G	NOCALL	D.Low Probability	2.463944	.994563	6445.3	62.676326	24.208336	542.603859		.951522
K11	201694P4_G	G	A.Conservative	1.397925	.994613	5337.5	87.30887	64.590643	542.795654		.40854
K11	208825P7_G	G	A.Conservative	3.974434	.998083	7129.7	31.207311	30.550616	518.101679		.40854
K11	209189P2_G	G	A.Conservative	2.835514	.997021	6277.1	93.222805	79.729252	518.830679		.40854
K11	210090P15_G	NOCALL	D.Low Probability	1.426277	.383365	5515.6	7.30163	2.44173	579.008658		.951522
K12	201322P9_G	G	A.Conservative	3.229162	.989644	6445.3	24.211629	23.204503	517.061979		.510938
K12	201694P4_G	G	A.Conservative	2.278798	.994342	5337.5	95.989053	77.961334	547.973722		.510938
K12	208825P7_G	G	A.Conservative	4.592161	.996347	7129.7	38.025495	40.188715	479.319223		.510938
K12	209189P2_G	G	A.Conservative	3.242143	.994006	6277.1	111.085285	103.892377	503.462516		.510938
K12	210090P15_G	NOCALL	D.Low Probability	1.18718	.727108	5515.6	14.403234	4.450474	537.190941		1.203178
K13	201322P9_G	NOCALL	D.Low Probability	3.125243	.995013	6445.3	40.679956	16.410571	511.881695		1.081346
K13	201694P4_G	G	A.Conservative	2.778096	.997355	5337.5	71.097594	52.241349	527.938066		.443011
K13	208825P7_G	G	A.Conservative	5.218498	.997995	7129.7	24.083503	23.883702	424.53976		.443011
K13	209189P2_G	G	A.Conservative	3.913056	.994973	6277.1	76.194225	65.57617	459.704752		.443011
K13	210090P15_G	NOCALL	D.Low Probability	2.129608	.98849	5515.6	34.647648	12.120211	553.574003		1.081346
K14	201322P9_G	G	A.Conservative	1.679105	.994858	6445.3	17.82246	18.479218	619.313786		.408045
K14	201694P4_G	G	A.Conservative	.828687	.994934	5337.5	50.723972	44.420728	590.19366		.408045
K14	208825P7_G	G	A.Conservative	2.632326	.997873	7129.7	35.255057	40.548864	557.759093		.408045
K14	209189P2_G	G	A.Conservative	1.694663	.996683	6277.1	58.23578	58.865052	601.07771		.408045
K14	210090P15_G	NOCALL	D.Low Probability	.553574	.343605	5515.6	6.487374	2.16285	646.406383		1.029769
K15	201322P9_G	NOCALL	D.Low Probability	2.828441	.992822	6445.3	38.194201	14.381102	567.837259		1.205371
K15	201694P4_G	G	A.Conservative	2.061084	.989752	5337.5	60.691308	43.813659	606.850852		.476532
K15	208825P7_G	G	A.Conservative	4.043015	.997374	7129.7	27.702332	26.418352	512.556729		.476532
K15	209189P2_G	G	A.Conservative	3.285075	.995796	6277.1	77.925257	65.111601	543.205105		.476532
K15	210090P15_G	NOCALL	D.Low Probability	1.789804	.479343	5515.6	8.959183	2.951777	601.612052		1.205371
K16	201322P9_G	NOCALL	D.Low Probability	2.302446	.990618	6445.3	32.294542	15.218772	532.866027		.84958
K16	201694P4_G	G	A.Conservative	.85374	.993009	5337.5	50.525096	40.696555	572.763159		.367807
K16	208825P7_G	G	A.Conservative	3.494522	.997419	7129.7	17.552299	23.093029	518.544656		.367807
K16	209189P2_G	G	A.Conservative	2.243659	.995882	6277.1	56.542404	52.789601	557.843779		.367807
K16	210090P15_G	NOCALL	D.Low Probability	1.043329	.438024	5515.6	6.631473	2.724658	549.949426		.84958
K17	201322P9_G	NOCALL	D.Low Probability	2.003293	.99366	6445.3	35.834107	15.518472	583.994003		1.024775
K17	201694P4_G	G	A.Conservative	1.103392	.994199	5337.5	52.023133	41.576201	591.947704		.403159
K17	208825P7_G	G	A.Conservative	3.475603	.997253	7129.7	18.609034	19.427136	511.701183		.403159
K17	209189P2_G	G	A.Conservative	2.18088	.996735	6277.1	53.563512	49.159686	556.842112		.403159
K17	210090P15_G	NOCALL	D.Low Probability	1.153225	.357433	5515.6	5.97714	2.256642	608.551822		1.024775
K18	201322P9_G	NOCALL	D.Low Probability	.177605	.995167	6445.3	30.385668	15.260876	575.56839		.895715
K18	201694P4_G	G	A.Conservative	-.234887	.993565	5337.5	44.620205	47.759406	608.524079		.34887
K18	208825P7_G	G	A.Conservative	1.24346	.997144	7129.7	17.773515	24.786862	530.390052		.34887
K18	209189P2_G	G	A.Conservative	.454283	.993767	6277.1	50.947691	62.691591	592.503202		.34887
K18	210090P15_G	NOCALL	D.Low Probability	-.518584	.409155	5515.6	5.83613	2.553846	554.070887		.895715
K19	201322P9_G	NOCALL	D.Low Probability	3.015732	.991935	6445.3	25.89609	10.911042	552.635816		1.002577
K19	201694P4_G	G	A.Conservative	1.391396	.994965	5337.5	26.399738	22.467339	566.65642		.434781
K19	208825P7_G	G	A.Conservative	4.818921	.996926	7129.7	13.602299	14.874989	456.102678		.434781
K19	209189P2_G	G	A.Conservative	3.269777	.997608	6277.1	32.327739	31.357284	495.058536		.434781
K19	210090P15_G	NOCALL	D.Low Probability	1.953435	.128484	5515.6	2.413231	.876154	585.577879		1.002577
K20	201322P9_G	G	A.Conservative	2.061759	.992964	6445.3	32.374119	16.127103	521.277316		.849276
K20	201694P4_G	G	A.Conservative	1.625555	.99618	5337.5	66.485744	54.381832	552.767452		.42053
K20	208825P7_G	G	A.Conservative	4.089784	.997125	7129.7	19.030107	20.216516	487.237622		.42053
K20	209189P2_G	G	A.Conservative	3.067951	.996894	6277.1	56.125497	52.596504	490.980272		.42053
K20	210090P15_G	NOCALL	D.Low Probability	1.03931	.994451	5515.6	26.957706	10.051271	601.925786		.967471
K21	201322P9_G	G	A.Conservative	1.601948	.993742	6445.3	27.425915	17.32959	591.968084		.613886
K21	201694P4_G	G	A.Conservative	1.249905	.997655	5337.5	52.479849	46.511477	617.144277		.405759
K21	208825P7_G	G	A.Conservative	1.711073	.998578	7129.7	30.225179	35.038984	681.9401		.405759
K21	209189P2_G	G	A.Conservative	1.451357	.997869	6277.1	65.286201	66.62195	626.75722		.405759
K21	210090P15_G	NOCALL	D.Low Probability	.826767	.204175	5515.6	2.893291	1.354896	597.574721		.777577
K22	201322P9_G	G	A.Conservative	2.900962	.990447	6445.3	16.979428	19.612809	536.31632		.441002
K22	201694P4_G	G	A.Conservative	1.881053	.997594	5337.5	75.163992	74.101125	552.342881		.441002
K22	208825P7_G	G	A.Conservative	3.876	.996962	7129.7	26.200361	33.222352	509.2322		.441002
K22	209189P2_G	G	A.Conservative	2.897814	.995765	6277.1	68.095227	76.84084	522.977609		.441002
K22	210090P15_G	NOCALL	D.Low Probability	1.867276	.206161	5515.6	2.592173	1.343065	612.54016		.611318
K23	201322P9_G	G	A.Conservative	1.335984	.996516	6445.3	11.484882	12.073465	611.01066		.373759
K23	201694P4_G	NOCALL	D.Low Probability	-.292368	.990487	5337.5	42.843129	15.753978	595.714599		1.005835
K23	208825P7_G	G	A.Conservative	2.476354	.998166	7129.7	22.178565	26.04038	556.909026		.373759
K23	209189P2_G	G	A.Conservative	1.31025	.997687	6277.1	26.923513	27.548966	624.170197		.373759
K23	210090P15_G	NOCALL	D.Low Probability	-.041043	.542682	5515.6	8.808488	3.32595	546.909777		1.005835
K24	201322P9_G	G	A.Conservative	.995882	.928037	6445.3	9.350597	9.379871	587.485195		.388671
K24	201694P4_G	NOCALL	D.Low Probability	-.476782	.558943	5337.5	8.898668	3.44426	610.940033		.907507
K24	208825P7_G	NOCALL	D.Low Probability	4.534088	.268061	7129.7	3.4227	1.719169	219.979299		.907507
K24	209189P2_G	G	A.Conservative	.858739	.995956	6277.1	20.124507	19.690368	615.543302		.388671
K24	210090P15_G	G	A.Conservative	-.507598	.877876	5515.6	19.443071	8.837836	535.628662		.803161
L01	201322P9_G	G	A.Conservative	1.037906	.914882	6445.3	6.657453	9.230706	601.912936		.409361
L01	201694P4_G	G	A.Conservative	.303112	.996296	5337.5	21.423093	25.770463	597.336294		.409361
L01	208825P7_G	G	A.Conservative	2.141268	.99753	7129.7	9.729942	14.647598	569.683609		.409361
L01	209189P2_G	G	A.Conservative	1.043665	.996606	6277.1	22.133333	30.057581	588.465294		.409361
L01	210090P15_G	NOCALL	I.Bad Spectrum	0	0	0	0	0	0		0
L02	201322P9_G	G	A.Conservative	1.768676	.994844	6445.3	9.700929	10.140834	619.065027		.444716
L02	201694P4_G	G	A.Conservative	1.326421	.992443	5337.5	36.281046	32.420716	607.893006		.444716
L02	208825P7_G	G	A.Conservative	2.269467	.997263	7129.7	17.110768	19.677326	576.994515		.444716
L02	209189P2_G	G	A.Conservative	1.772314	.997176	6277.1	41.437686	42.308853	604.266418		.444716
L02	210090P15_G	NOCALL	D.Low Probability	1.05982	.287504	5515.6	4.835657	1.841128	600.904532		1.062844
L03	201322P9_G	G	A.Conservative	1.067825	.979351	6445.3	9.706257	9.912921	546.062349		.409065
L03	201694P4_G	G	A.Conservative	.421703	.993396	5337.5	33.18388	28.656127	553.051227		.409065
L03	208825P7_G	G	A.Conservative	2.09815	.99769	7129.7	17.083762	19.351812	468.65948		.409065
L03	209189P2_G	G	A.Conservative	1.071668	.992997	6277.1	44.338469	44.14889	531.001831		.409065
L03	210090P15_G	NOCALL	D.Low Probability	.43318	.51617	5515.6	9.292638	3.196067	589.920023		1.050754
L04	201322P9_G	G	A.Conservative	2.849921	.990589	6445.3	24.802937	17.40617	558.333828		.467923
L04	201694P4_G	G	A.Conservative	1.662154	.998197	5337.5	102.109204	59.957242	584.806425		.467923
L04	208825P7_G	G	A.Conservative	3.685356	.997343	7129.7	38.220066	30.06311	511.153866		.467923
L04	209189P2_G	G	A.Conservative	2.856893	.996957	6277.1	100.99148	68.95658	544.120436		.467923
L04	210090P15_G	NOCALL	D.Low Probability	.875213	.48763	5515.6	7.992961	3.029939	564.919036		.971968
L05	201322P9_G	G	A.Conservative	2.391127	.99007	6445.3	16.709248	14.578028	475.806597		.422421
L05	201694P4_G	G	A.Conservative	1.119566	.995113	5337.5	91.484948	67.321364	494.127664		.422421
L05	208825P7_G	G	A.Conservative	4.141504	.998072	7129.7	25.806999	25.080983	437.811315		.422421
L05	209189P2_G	G	A.Conservative	2.403474	.995114	6277.1	75.915875	64.530392	463.07759		.422421
L05	210090P15_G	NOCALL	D.Low Probability	.620556	.275878	5515.6	4.671486	1.825254	529.913863		.971521
L06	201322P9_G	NOCALL	D.Low Probability	.408535	.994022	6445.3	39.580404	17.081446	546.787486		.904817
L06	201694P4_G	G	A.Conservative	.335044	.996838	5337.5	72.428099	55.83804	557.171064		.417067
L06	208825P7_G	G	A.Conservative	2.009234	.996674	7129.7	23.653589	23.965314	478.897366		.417067
L06	209189P2_G	G	A.Conservative	1.008008	.994221	6277.1	69.615314	61.850233	551.73768		.417067
L06	210090P15_G	NOCALL	D.Low Probability	-.24586	.989456	5515.6	27.678114	10.34329	558.775709		.904817
L07	201322P9_G	G	A.Conservative	1.960723	.878021	6445.3	9.680142	8.8071	544.846376		.460426
L07	201694P4_G	G	A.Conservative	1.571869	.997569	5337.5	48.052237	37.490172	580.664629		.460426
L07	208825P7_G	G	A.Conservative	3.275498	.998469	7129.7	18.217254	18.260032	520.269826		.460426
L07	209189P2_G	G	A.Conservative	1.965114	.996932	6277.1	41.412477	36.803337	528.289334		.460426
L07	210090P15_G	NOCALL	D.Low Probability	.658949	0	5515.6	.930222	.402665	602.071996		.940256
L08	201322P9_G	G	A.Conservative	1.034398	.99438	6445.3	14.247896	15.265953	599.14924		.405536
L08	201694P4_G	G	A.Conservative	.912128	.998096	5337.5	51.709255	47.491863	616.313315		.405536
L08	208825P7_G	G	A.Conservative	1.913719	.998817	7129.7	22.875955	26.983839	549.081534		.405536
L08	209189P2_G	G	A.Conservative	1.037304	.996401	6277.1	54.257212	56.788704	581.067852		.405536
L08	210090P15_G	NOCALL	D.Low Probability	.128035	.99367	5515.6	26.980354	11.103867	610.965395		.972859
L09	201322P9_G	NOCALL	D.Low Probability	.591898	.993039	6445.3	29.374494	11.698342	638.333005		.970457
L09	201694P4_G	G	A.Conservative	-.499479	.995765	5337.5	24.195892	24.148817	647.251927		.392776
L09	208825P7_G	G	A.Conservative	-.486986	.997392	7129.7	11.056693	14.743982	620.615712		.392776
L09	209189P2_G	G	A.Conservative	-.284711	.997719	6277.1	31.042846	36.220166	743.292523		.392776
L09	210090P15_G	NOCALL	D.Low Probability	.087486	.574615	5515.6	10.13831	3.521914	620.532682		.970457
L10	201322P9_G	NOCALL	D.Low Probability	1.067368	.998455	6445.3	39.047921	19.739039	625.45713		.843279
L10	201694P4_G	G	A.Conservative	.514335	.998245	5337.5	56.782341	54.678736	629.237491		.388802
L10	208825P7_G	G	A.Conservative	1.950761	.99766	7129.7	25.888773	31.83455	619.901131		.388802
L10	209189P2_G	G	A.Conservative	1.448215	.996926	6277.1	64.100551	70.10755	631.810754		.388802
L10	210090P15_G	NOCALL	D.Low Probability	.076536	.501912	5515.6	6.979049	3.09364	649.481921		.843279
L11	201322P9_G	NOCALL	D.Low Probability	.841034	.992449	6445.3	54.187484	24.82903	604.440589		.919015
L11	201694P4_G	G	A.Conservative	.104557	.996965	5337.5	79.175301	68.910519	563.163121		.373872
L11	208825P7_G	G	A.Conservative	1.918602	.997589	7129.7	23.492129	27.175854	575.616668		.373872
L11	209189P2_G	G	A.Conservative	.87701	.996101	6277.1	74.93809	74.993672	596.654989		.373872
L11	210090P15_G	NOCALL	D.Low Probability	.028961	.995712	5515.6	41.081491	16.313147	610.026866		.919015
L12	201322P9_G	G	A.Conservative	.952479	.986837	6445.3	21.780325	18.478977	526.56542		.392523
L12	201694P4_G	G	A.Conservative	-.183969	.996784	5337.5	98.271454	69.803803	551.071923		.392523
L12	208825P7_G	G	A.Conservative	1.710547	.997075	7129.7	31.158894	29.612919	509.314899		.392523
L12	209189P2_G	G	A.Conservative	.955184	.994208	6277.1	91.325716	75.396045	513.504256		.392523
L12	210090P15_G	NOCALL	D.Low Probability	-.394727	.42674	5515.6	7.240455	2.68917	577.789039		.903265
L13	201322P9_G	NOCALL	D.Low Probability	1.217122	.990252	6445.3	31.388107	13.6277	572.650517		1.069678
L13	201694P4_G	G	A.Conservative	.931298	.997116	5337.5	44.455385	45.648263	545.930893		.418329
L13	208825P7_G	G	A.Conservative	3.202574	.998849	7129.7	15.414695	20.902456	510.820122		.418329
L13	209189P2_G	G	A.Conservative	1.665966	.996692	6277.1	39.367129	47.030811	558.068708		.418329
L13	210090P15_G	NOCALL	D.Low Probability	.707329	.255545	5515.6	4.342184	1.63134	588.950319		1.069678
L14	201322P9_G	G	A.Conservative	1.270186	.876977	6445.3	15.830539	8.856822	520.019164		.656639
L14	201694P4_G	G	A.Conservative	.659085	.993712	5337.5	33.34519	27.395271	494.032935		.427019
L14	208825P7_G	G	A.Conservative	3.139426	.997024	7129.7	12.072104	14.135533	478.710042		.427019
L14	209189P2_G	G	A.Conservative	1.855432	.994589	6277.1	33.254617	32.08323	465.085812		.427019
L14	210090P15_G	NOCALL	D.Low Probability	-.128069	.401169	5515.6	5.312602	2.538135	548.214403		.96385
L15	201322P9_G	NOCALL	D.Low Probability	.237274	.99675	6445.3	29.290624	14.726672	628.859699		.88099
L15	201694P4_G	G	A.Conservative	-.696916	.992802	5337.5	21.394851	16.975304	629.761894		.337494
L15	208825P7_G	G	A.Conservative	1.699139	.997576	7129.7	17.457549	19.045882	563.80631		.337494
L15	209189P2_G	G	A.Conservative	.593562	.997401	6277.1	36.595485	33.786084	575.859948		.337494
L15	210090P15_G	NOCALL	D.Low Probability	-.746222	.527795	5515.6	7.365653	3.23477	649.060316		.88099
L16	201322P9_G	NOCALL	D.Low Probability	1.345384	.992398	6445.3	49.876112	20.387223	573.981464		1.020979
L16	201694P4_G	G	A.Conservative	.814335	.996733	5337.5	59.021295	52.345489	560.393719		.399375
L16	208825P7_G	G	A.Conservative	2.739172	.998574	7129.7	29.336048	34.415346	538.774839		.399375
L16	209189P2_G	G	A.Conservative	1.554833	.99645	6277.1	71.838708	73.834079	558.17708		.399375
L16	210090P15_G	NOCALL	D.Low Probability	.73492	.414772	5515.6	7.242849	2.569456	586.816847		1.020979
L17	201322P9_G	G	A.Conservative	.776741	.989585	6445.3	16.570773	17.593714	610.767905		.403223
L17	201694P4_G	G	A.Conservative	.226264	.992965	5337.5	65.658932	59.147702	606.051862		.403223
L17	208825P7_G	G	A.Conservative	1.336855	.996515	7129.7	23.128815	27.173694	550.922208		.403223
L17	209189P2_G	G	A.Conservative	.773139	.994846	6277.1	74.837897	77.511443	596.991887		.403223
L17	210090P15_G	NOCALL	D.Low Probability	.259837	.640987	5515.6	10.359086	3.927051	575.686243		.988526
L18	201322P9_G	G	A.Conservative	.039068	.994418	6445.3	12.695016	11.231634	597.114733		.452321
L18	201694P4_G	G	A.Conservative	-.645802	.993139	5337.5	25.939001	19.34108	622.578013		.452321
L18	208825P7_G	G	A.Conservative	.407876	.997814	7129.7	22.888689	22.519925	560.831476		.452321
L18	209189P2_G	G	A.Conservative	.028051	.995763	6277.1	51.649302	44.52613	590.944475		.452321
L18	210090P15_G	G	A.Conservative	-.201128	.993412	5515.6	15.6206	11.972856	590.796879		.452321
L19	201322P9_G	G	A.Conservative	1.943443	.968513	6445.3	15.619522	9.713291	549.73904		.721725
L19	201694P4_G	G	A.Conservative	1.344666	.996892	5337.5	32.535486	24.236928	575.776677		.475045
L19	208825P7_G	G	A.Conservative	2.854543	.998082	7129.7	13.740109	13.223883	444.194792		.475045
L19	209189P2_G	G	A.Conservative	2.084696	.997243	6277.1	37.731821	32.116011	526.885786		.475045
L19	210090P15_G	NOCALL	D.Low Probability	1.134748	.181278	5515.6	2.701689	1.196499	564.696567		.890383
L20	201322P9_G	G	A.Conservative	1.050913	.998554	6445.3	9.328054	11.82138	687.64153		.393676
L20	201694P4_G	G	A.Conservative	.286579	.998024	5337.5	47.548861	52.241377	678.496516		.393676
L20	208825P7_G	G	A.Conservative	.888128	.99905	7129.7	18.868146	26.082019	712.883155		.393676
L20	209189P2_G	G	A.Conservative	1.086679	.997725	6277.1	38.776489	48.098944	692.202735		.393676
L20	210090P15_G	NOCALL	D.Low Probability	-.451098	.980343	5515.6	14.462916	5.919142	640.984077		.941891
L21	201322P9_G	NOCALL	D.Low Probability	1.433754	.993669	6445.3	34.395864	14.295187	564.88727		.95981
L21	201694P4_G	G	A.Conservative	.150286	.997377	5337.5	26.098913	22.179468	564.847325		.372893
L21	208825P7_G	G	A.Conservative	3.788786	.997011	7129.7	9.67377	13.466615	496.970274		.372893
L21	209189P2_G	G	A.Conservative	1.823417	.995979	6277.1	28.698963	28.397421	499.91153		.372893
L21	210090P15_G	NOCALL	D.Low Probability	.319326	.37241	5515.6	6.514251	2.335344	569.740128		.95981
L22	201322P9_G	G	A.Conservative	2.485143	.936919	6445.3	11.409621	9.466047	620.658827		.48212
L22	201694P4_G	NOCALL	D.Low Probability	.57417	.386126	5337.5	8.434145	2.445489	620.88655		1.058957
L22	208825P7_G	G	A.Conservative	3.28766	.994899	7129.7	20.388844	18.813694	555.188443		.48212
L22	209189P2_G	G	A.Conservative	2.2754	.996265	6277.1	19.926838	16.105565	616.213582		.48212
L22	210090P15_G	NOCALL	D.Low Probability	.806643	.539746	5515.6	11.127217	3.312362	614.469727		1.058957
L23	201322P9_G	G	A.Conservative	1.131369	.996756	6445.3	22.612377	25.839959	611.545395		.372339
L23	201694P4_G	G	A.Conservative	.056197	.992458	5337.5	48.157019	47.366363	562.354699		.372339
L23	208825P7_G	G	A.Conservative	1.52114	.997094	7129.7	28.319969	35.574656	575.922702		.372339
L23	209189P2_G	G	A.Conservative	1.067899	.996846	6277.1	55.893809	62.424867	593.244174		.372339
L23	210090P15_G	NOCALL	D.Low Probability	-.272996	.480521	5515.6	8.520719	2.965769	598.976889		.986993
L24	201322P9_G	G	A.Conservative	1.042564	.990956	6445.3	10.063329	11.381298	518.742235		.381339
L24	201694P4_G	NOCALL	D.Low Probability	-.821032	.669704	5337.5	10.597208	4.148238	596.154407		.929817
L24	208825P7_G	NOCALL	D.Low Probability	1.503021	.785946	7129.7	9.259962	4.758113	510.679189		.929817
L24	209189P2_G	G	A.Conservative	.829625	.997624	6277.1	21.90856	24.160672	555.996037		.381339
L24	210090P15_G	G	A.Conservative	-.493099	.969884	5515.6	15.37949	9.768134	519.775493		.57323
M01	201322P9_G	G	A.Conservative	2.562506	.914908	6445.3	12.701833	9.265001	526.549321		.487637
M01	201694P4_G	G	A.Conservative	1.033819	.997512	5337.5	36.38298	22.311428	576.955046		.487637
M01	208825P7_G	G	A.Conservative	3.700149	.997866	7129.7	23.072453	18.786942	461.279222		.487637
M01	209189P2_G	G	A.Conservative	2.538745	.995964	6277.1	58.650265	41.652946	515.529655		.487637
M01	210090P15_G	NOCALL	D.Low Probability	1.200591	.506676	5515.6	9.816705	3.12146	554.322814		1.099929
M02	201322P9_G	G	A.Conservative	2.198061	.990502	6445.3	18.829874	16.783761	573.304654		.411868
M02	201694P4_G	G	A.Conservative	1.17476	.994283	5337.5	68.137689	51.158606	563.85147		.411868
M02	208825P7_G	G	A.Conservative	3.606018	.996981	7129.7	30.570339	30.375445	513.104931		.411868
M02	209189P2_G	G	A.Conservative	2.207019	.996865	6277.1	79.773648	69.264334	555.723694		.411868
M02	210090P15_G	NOCALL	D.Low Probability	.695342	.321674	5515.6	6.413229	2.06592	555.789109		1.021147
M03	201322P9_G	G	A.Conservative	2.35068	.842302	6445.3	5.48933	8.473547	701.048745		.313772
M03	201694P4_G	G	A.Conservative	.927396	.991271	5337.5	18.03893	24.024117	643.623612		.313772
M03	208825P7_G	G	A.Conservative	2.980164	.998686	7129.7	13.338963	22.531281	707.956897		.313772
M03	209189P2_G	G	A.Conservative	2.362291	.998421	6277.1	25.254919	38.129829	678.213035		.313772
M03	210090P15_G	NOCALL	I.Bad Spectrum	0	0	0	0	0	0		0
M04	201322P9_G	G	A.Conservative	3.10127	.90224	6445.3	8.909213	9.067679	539.749874		.401536
M04	201694P4_G	G	A.Conservative	1.874748	.995523	5337.5	39.848929	33.78708	562.688638		.401536
M04	208825P7_G	G	A.Conservative	3.798966	.993641	7129.7	15.825911	17.999294	488.377809		.401536
M04	209189P2_G	G	A.Conservative	3.068424	.997317	6277.1	37.623343	37.258683	530.382437		.401536
M04	210090P15_G	NOCALL	D.Low Probability	1.766634	.29964	5515.6	5.632914	1.907194	564.602782		.997385
M05	201322P9_G	G	A.Conservative	2.292336	.992292	6445.3	12.818974	13.295322	618.194977		.405095
M05	201694P4_G	G	A.Conservative	1.803159	.995938	5337.5	55.217769	48.91431	606.37159		.405095
M05	208825P7_G	G	A.Conservative	3.148203	.997534	7129.7	25.229139	28.881121	562.009986		.405095
M05	209189P2_G	G	A.Conservative	2.30325	.997032	6277.1	62.57067	63.356756	605.058096		.405095
M05	210090P15_G	NOCALL	D.Low Probability	1.181381	.30403	5515.6	5.283709	1.94721	617.869014		1.032674
M06	201322P9_G	NOCALL	D.Low Probability	1.925756	.992896	6445.3	42.099966	20.949269	616.464583		.882871
M06	201694P4_G	G	A.Conservative	1.302161	.991349	5337.5	61.626371	52.9209	593.476296		.426069
M06	208825P7_G	G	A.Conservative	3.629985	.997346	7129.7	22.592206	25.300391	520.110328		.426069
M06	209189P2_G	G	A.Conservative	2.275933	.99549	6277.1	72.079583	71.160524	551.176479		.426069
M06	210090P15_G	NOCALL	D.Low Probability	1.103078	.636428	5515.6	8.933913	3.887394	609.335063		.882871
M07	201322P9_G	NOCALL	D.Low Probability	1.760515	.994405	6445.3	38.737149	14.732765	554.750568		1.047459
M07	201694P4_G	G	A.Conservative	.912299	.9913	5337.5	51.286665	38.775474	599.006464		.439196
M07	208825P7_G	G	A.Conservative	3.127976	.998243	7129.7	21.005917	21.065088	495.307389		.439196
M07	209189P2_G	G	A.Conservative	1.88039	.995165	6277.1	67.196168	58.907651	564.131519		.439196
M07	210090P15_G	NOCALL	D.Low Probability	.843684	.3916	5515.6	7.476553	2.435329	578.392267		1.047459
M08	201322P9_G	G	A.Conservative	2.221057	.995934	6445.3	12.861632	14.273924	605.273066		.393088
M08	201694P4_G	G	A.Conservative	1.489962	.996637	5337.5	49.712531	46.903568	622.499385		.393088
M08	208825P7_G	G	A.Conservative	2.6993	.997687	7129.7	24.066673	29.515586	603.905429		.393088
M08	209189P2_G	G	A.Conservative	2.235207	.998409	6277.1	59.087416	63.988961	587.241344		.393088
M08	210090P15_G	G	A.Conservative	1.528217	.993747	5515.6	11.431143	11.072471	651.21693		.393088
M09	201322P9_G	G	A.Conservative	3.220616	.992079	6445.3	15.236006	13.565936	555.288102		.440733
M09	201694P4_G	G	A.Conservative	2.1145	.992407	5337.5	85.882113	64.885066	569.027864		.440733
M09	208825P7_G	G	A.Conservative	4.409876	.994308	7129.7	25.47829	25.157435	464.482871		.440733
M09	209189P2_G	G	A.Conservative	3.219931	.995522	6277.1	76.402993	66.344352	540.42052		.440733
M09	210090P15_G	NOCALL	D.Low Probability	1.227703	.348158	5515.6	6.781964	2.220074	605.710056		.955712
M10	201322P9_G	G	A.Conservative	2.51584	.901821	6445.3	7.243442	9.112922	638.559313		.360042
M10	201694P4_G	G	A.Conservative	1.700923	.996348	5337.5	25.538881	27.419095	651.187656		.360042
M10	208825P7_G	G	A.Conservative	3.091616	.998572	7129.7	15.134603	23.516635	644.897068		.360042
M10	209189P2_G	G	A.Conservative	2.517173	.996248	6277.1	30.676472	37.678967	630.08342		.360042
M10	210090P15_G	NOCALL	D.Low Probability	.833853	.499199	5515.6	6.572667	3.081234	633.533984		.873879
M11	201322P9_G	NOCALL	D.Low Probability	2.024997	.992137	6445.3	64.203642	23.390643	580.684259		.98772
M11	201694P4_G	G	A.Conservative	1.700577	.99746	5337.5	96.776777	73.792711	600.13218		.425011
M11	208825P7_G	G	A.Conservative	4.076628	.996183	7129.7	30.554795	30.530385	492.739083		.425011
M11	209189P2_G	G	A.Conservative	2.733804	.996299	6277.1	89.541854	78.562247	539.85553		.425011
M11	210090P15_G	NOCALL	D.Low Probability	1.249783	.670845	5515.6	12.979918	4.10606	605.555318		.98772
M12	201322P9_G	NOCALL	D.Low Probability	.854309	.995326	6445.3	46.980259	20.691114	598.700993		.900323
M12	201694P4_G	G	A.Conservative	.427448	.995077	5337.5	70.41062	57.432495	606.30851		.405469
M12	208825P7_G	G	A.Conservative	2.10176	.996944	7129.7	27.922666	29.733899	604.834482		.405469
M12	209189P2_G	G	A.Conservative	1.470023	.997074	6277.1	78.2364	73.286694	569.441398		.405469
M12	210090P15_G	NOCALL	D.Low Probability	-.120984	.271855	5515.6	4.605768	1.750977	610.750693		.900323
M13	201322P9_G	G	A.Conservative	2.264294	.988814	6445.3	18.343461	15.066642	544.89313		.413464
M13	201694P4_G	G	A.Conservative	1.525237	.998385	5337.5	89.470252	61.680384	564.597271		.413464
M13	208825P7_G	G	A.Conservative	3.98291	.996244	7129.7	27.69583	25.447127	490.450962		.413464
M13	209189P2_G	G	A.Conservative	2.266107	.993307	6277.1	76.597796	61.242577	529.617716		.413464
M13	210090P15_G	G	A.Conservative	1.555734	.993675	5515.6	23.740056	16.828236	593.239846		.413464
M14	201322P9_G	G	A.Conservative	2.870799	.993352	6445.3	19.806737	17.916983	641.447694		.407979
M14	201694P4_G	G	A.Conservative	2.290703	.997311	5337.5	90.297019	68.936668	659.12473		.407979
M14	208825P7_G	G	A.Conservative	4.06838	.998081	7129.7	27.712035	27.912738	556.437066		.407979
M14	209189P2_G	G	A.Conservative	2.872833	.996498	6277.1	81.277468	71.637467	626.740976		.407979
M14	210090P15_G	NOCALL	D.Low Probability	1.531351	.983713	5515.6	18.602745	6.433525	612.683617		1.021431
M15	201322P9_G	G	A.Conservative	.758841	.993081	6445.3	21.84565	19.452082	610.75536		.485808
M15	201694P4_G	G	A.Conservative	-.391253	.993229	5337.5	63.631051	70.132537	588.384474		.324943
M15	208825P7_G	G	A.Conservative	2.272046	.997761	7129.7	17.804262	25.689482	582.31523		.324943
M15	209189P2_G	G	A.Conservative	.994779	.995403	6277.1	56.4764	71.71069	590.317925		.324943
M15	210090P15_G	NOCALL	D.Low Probability	.171177	.270792	5515.6	3.800973	1.774435	614.031308		.826601
M16	201322P9_G	NOCALL	D.Low Probability	.933021	.993597	6445.3	54.338503	27.473025	646.703525		.860713
M16	201694P4_G	G	A.Conservative	1.032821	.994901	5337.5	79.524075	64.142364	553.918587		.403554
M16	208825P7_G	G	A.Conservative	2.436225	.997893	7129.7	26.392258	27.922344	552.682812		.403554
M16	209189P2_G	G	A.Conservative	1.941523	.995302	6277.1	79.29477	73.640862	575.014968		.403554
M16	210090P15_G	NOCALL	D.Low Probability	.091591	.997401	5515.6	41.645503	18.355362	613.162692		.860713
M17	201322P9_G	G	A.Conservative	3.054684	.996069	6445.3	15.891319	14.547044	548.094136		.411363
M17	201694P4_G	G	A.Conservative	1.884002	.997819	5337.5	85.892268	66.41389	563.607951		.411363
M17	208825P7_G	G	A.Conservative	4.284312	.997873	7129.7	26.74685	27.23751	497.536457		.411363
M17	209189P2_G	G	A.Conservative	3.056407	.997129	6277.1	70.963935	63.307055	533.000128		.411363
M17	210090P15_G	NOCALL	D.Low Probability	1.163706	.9919	5515.6	28.610591	14.405583	585.978554		.911348
M18	201322P9_G	G	A.Conservative	1.629892	.99196	6445.3	10.998801	11.373996	530.302984		.379092
M18	201694P4_G	G	A.Conservative	.910163	.994519	5337.5	61.188758	53.849129	532.130486		.379092
M18	208825P7_G	G	A.Conservative	2.720506	.996608	7129.7	20.044776	22.95507	493.607611		.379092
M18	209189P2_G	G	A.Conservative	1.624499	.995076	6277.1	55.87611	56.374007	515.391868		.379092
M18	210090P15_G	NOCALL	D.Low Probability	.387894	.898926	5515.6	14.035582	5.473668	585.840761		.921418
M19	201322P9_G	NOCALL	D.Low Probability	2.142808	.993227	6445.3	44.577016	19.066982	597.593342		.972226
M19	201694P4_G	G	A.Conservative	1.458003	.994479	5337.5	58.757708	57.555712	596.945879		.384858
M19	208825P7_G	G	A.Conservative	3.10478	.995011	7129.7	23.455787	30.447428	537.342784		.384858
M19	209189P2_G	G	A.Conservative	2.491139	.994792	6277.1	61.595177	70.100203	580.640528		.384858
M19	210090P15_G	NOCALL	D.Low Probability	1.15146	.255261	5515.6	4.542537	1.664737	588.149317		.972226
M20	201322P9_G	G	A.Conservative	2.148918	.991612	6445.3	9.582424	11.708188	634.140917		.353325
M20	201694P4_G	G	A.Conservative	.792904	.996695	5337.5	42.128826	44.06753	647.115732		.353325
M20	208825P7_G	G	A.Conservative	2.910672	.997854	7129.7	18.273898	24.598346	640.156909		.353325
M20	209189P2_G	G	A.Conservative	2.144994	.998078	6277.1	45.704244	54.54149	617.992556		.353325
M20	210090P15_G	NOCALL	D.Low Probability	1.339592	.42472	5515.6	6.129899	2.669035	606.14846		.866454
M21	201322P9_G	G	A.Conservative	2.099382	.980173	6445.3	7.737659	9.870108	638.532127		.370586
M21	201694P4_G	G	A.Conservative	.863152	.99194	5337.5	23.166005	25.24007	630.167355		.370586
M21	208825P7_G	G	A.Conservative	3.242594	.998887	7129.7	14.815643	23.17165	586.505491		.370586
M21	209189P2_G	G	A.Conservative	2.063328	.993623	6277.1	37.2405	46.397259	624.791732		.370586
M21	210090P15_G	NOCALL	D.Low Probability	.675285	.502358	5515.6	7.807576	3.089741	602.910999		.985004
M22	201322P9_G	NOCALL	D.Low Probability	1.851756	.994071	6445.3	43.769731	18.437158	608.446359		1.026157
M22	201694P4_G	G	A.Conservative	1.386668	.99427	5337.5	62.686242	51.644644	613.649578		.42808
M22	208825P7_G	G	A.Conservative	3.193448	.996917	7129.7	24.376869	25.984419	611.447063		.42808
M22	209189P2_G	G	A.Conservative	2.356567	.995226	6277.1	75.260738	70.903585	599.922912		.42808
M22	210090P15_G	NOCALL	D.Low Probability	1.149028	.466092	5515.6	7.921044	2.898594	614.739857		1.026157
M23	201322P9_G	G	A.Conservative	1.870563	.889457	6445.3	21.756248	8.953943	571.737647		1.047189
M23	201694P4_G	NOCALL	D.Low Probability	.574664	.627167	5337.5	11.016648	3.8525	579.628672		1.047189
M23	208825P7_G	NOCALL	I.Bad Spectrum	0	0	0	0	0	0		0
M23	209189P2_G	NOCALL	D.Low Probability	1.644887	.995779	6277.1	39.641771	15.918634	600.784289		1.047189
M23	210090P15_G	NOCALL	D.Low Probability	.899071	.702208	5515.6	11.890467	4.268922	529.020941		1.047189
M24	201322P9_G	G	A.Conservative	1.160874	.997822	6445.3	10.462166	10.59578	569.738071		.411028
M24	201694P4_G	NOCALL	D.Low Probability	-.435925	.462705	5337.5	8.329959	2.888507	581.68837		1.040029
M24	208825P7_G	NOCALL	D.Low Probability	3.926713	.400015	7129.7	5.555175	2.491629	267.161422		1.040029
M24	209189P2_G	G	A.Conservative	1.059406	.996812	6277.1	20.356913	20.083651	580.800134		.411028
M24	210090P15_G	G	A.Conservative	-.130108	.825465	5515.6	21.765913	8.328787	502.448907		.930239
N01	201322P9_G	NOCALL	D.Low Probability	2.601673	.987005	6445.3	44.525736	16.247032	510.863477		1.115528
N01	201694P4_G	G	A.Conservative	1.712857	.989272	5337.5	40.708576	29.148557	472.341651		.410348
N01	208825P7_G	G	A.Conservative	7.012546	.997614	7129.7	18.014625	17.091024	403.800597		.410348
N01	209189P2_G	G	A.Conservative	3.907307	.994402	6277.1	52.078168	43.117346	439.254825		.410348
N01	210090P15_G	NOCALL	D.Low Probability	1.35469	.473447	5515.6	9.361926	2.948989	528.408476		1.115528
N02	201322P9_G	G	A.Conservative	3.62543	.994719	6445.3	14.158349	12.02407	561.470256		.449647
N02	201694P4_G	G	A.Conservative	1.901079	.993728	5337.5	31.199193	22.465168	594.55717		.449647
N02	208825P7_G	G	A.Conservative	5.086126	.994623	7129.7	26.452032	24.935774	502.383215		.449647
N02	209189P2_G	G	A.Conservative	3.582954	.997561	6277.1	66.141467	54.763363	554.376571		.449647
N02	210090P15_G	NOCALL	D.Low Probability	1.927135	.374715	5515.6	7.218112	2.324316	551.06526		1.129325
N03	201322P9_G	G	A.Conservative	3.810568	.991784	6445.3	10.581591	11.566781	541.676533		.396778
N03	201694P4_G	G	A.Conservative	2.207586	.994745	5337.5	56.87892	52.644339	577.360653		.396778
N03	208825P7_G	G	A.Conservative	4.769835	.99553	7129.7	18.40755	22.279554	520.789017		.396778
N03	209189P2_G	G	A.Conservative	3.806868	.994717	6277.1	51.691848	55.107946	527.449135		.396778
N03	210090P15_G	NOCALL	D.Low Probability	1.761879	.583814	5515.6	7.381669	3.606319	617.75279		.938565
N04	201322P9_G	NOCALL	D.Low Probability	2.122385	.991655	6445.3	57.738929	23.677292	589.062345		.996728
N04	201694P4_G	G	A.Conservative	1.973879	.996332	5337.5	58.941327	44.546975	557.976078		.426822
N04	208825P7_G	G	A.Conservative	4.367869	.995234	7129.7	19.234985	19.028136	456.902955		.426822
N04	209189P2_G	G	A.Conservative	3.186616	.99391	6277.1	61.9188	53.806451	515.947449		.426822
N04	210090P15_G	NOCALL	D.Low Probability	1.093561	.506063	5515.6	8.79957	3.140025	606.443661		.996728
N05	201322P9_G	NOCALL	D.Low Probability	2.302974	.991042	6445.3	46.990114	17.663095	567.341335		1.006176
N05	201694P4_G	G	A.Conservative	1.618129	.995544	5337.5	71.104023	56.866196	590.455246		.428188
N05	208825P7_G	G	A.Conservative	3.606656	.994573	7129.7	24.819732	25.832403	540.837371		.428188
N05	209189P2_G	G	A.Conservative	2.569832	.997724	6277.1	88.014572	80.724659	567.546546		.428188
N05	210090P15_G	NOCALL	D.Low Probability	1.325258	.292658	5515.6	5.807435	1.896954	583.532584		1.006176
N06	201322P9_G	NOCALL	D.Low Probability	1.06998	.995144	6445.3	41.451588	19.15734	618.621133		.92841
N06	201694P4_G	G	A.Conservative	.064586	.996859	5337.5	60.592116	58.226158	592.566899		.342884
N06	208825P7_G	G	A.Conservative	2.060597	.99743	7129.7	18.663563	23.675734	588.75522		.342884
N06	209189P2_G	G	A.Conservative	1.009116	.995261	6277.1	59.140602	65.700234	617.305132		.342884
N06	210090P15_G	NOCALL	D.Low Probability	.135757	.52609	5515.6	8.068327	3.233202	601.004862		.92841
N07	201322P9_G	NOCALL	D.Low Probability	2.214872	.99125	6445.3	44.852409	20.476175	548.408956		.935281
N07	201694P4_G	G	A.Conservative	1.538461	.993567	5337.5	75.617074	59.04581	545.816998		.464758
N07	208825P7_G	G	A.Conservative	4.662668	.997368	7129.7	23.900047	24.369991	452.543917		.464758
N07	209189P2_G	G	A.Conservative	2.803222	.99393	6277.1	76.464355	68.690755	500.017469		.464758
N07	210090P15_G	NOCALL	D.Low Probability	1.213017	.393981	5515.6	6.327545	2.508387	571.686758		.935281
N08	201322P9_G	G	A.Conservative	2.406402	.992029	6445.3	12.648475	11.712348	681.348715		.42804
N08	201694P4_G	G	A.Conservative	1.856857	.995917	5337.5	43.361376	33.745556	627.720029		.42804
N08	208825P7_G	G	A.Conservative	2.852808	.998658	7129.7	24.924906	25.707474	634.914968		.42804
N08	209189P2_G	G	A.Conservative	2.407497	.997707	6277.1	58.650325	52.898385	663.037017		.42804
N08	210090P15_G	NOCALL	D.Low Probability	1.246415	.271042	5515.6	3.752451	1.759528	612.973762		.702853
N09	201322P9_G	NOCALL	D.Low Probability	2.074387	.992797	6445.3	51.870659	23.027284	615.764463		.987868
N09	201694P4_G	G	A.Conservative	1.111923	.993604	5337.5	70.358881	60.425934	573.902467		.41796
N09	208825P7_G	G	A.Conservative	3.636994	.997496	7129.7	22.598836	25.445964	569.648058		.41796
N09	209189P2_G	G	A.Conservative	2.632145	.997822	6277.1	70.327334	69.640353	563.586338		.41796
N09	210090P15_G	NOCALL	D.Low Probability	.981681	.386889	5515.6	6.283705	2.41932	617.231442		.987868
N10	201322P9_G	NOCALL	D.Low Probability	1.550239	.991658	6445.3	68.653177	24.257219	571.278092		1.035662
N10	201694P4_G	G	A.Conservative	.991001	.994369	5337.5	60.052084	46.563691	548.765773		.398245
N10	208825P7_G	G	A.Conservative	3.532773	.995971	7129.7	22.629408	23.143218	505.409475		.398245
N10	209189P2_G	G	A.Conservative	2.224258	.990874	6277.1	64.096212	57.358243	523.039675		.398245
N10	210090P15_G	NOCALL	D.Low Probability	.480873	.464509	5515.6	9.514497	2.916789	589.110287		1.035662
N11	201322P9_G	NOCALL	D.Low Probability	2.38469	.990256	6445.3	56.14883	18.055549	552.756757		1.13991
N11	201694P4_G	G	A.Conservative	1.170473	.995621	5337.5	89.362311	65.47855	560.931531		.411441
N11	208825P7_G	G	A.Conservative	3.656171	.995972	7129.7	26.680116	25.825187	464.360526		.411441
N11	209189P2_G	G	A.Conservative	2.295321	.995005	6277.1	86.183246	72.921347	535.18222		.411441
N11	210090P15_G	NOCALL	D.Low Probability	1.315346	.275664	5515.6	6.350521	1.770769	567.124007		1.13991
N12	201322P9_G	NOCALL	D.Low Probability	1.621548	.992986	6445.3	44.620616	19.057747	571.263017		1.001419
N12	201694P4_G	G	A.Conservative	1.096197	.997219	5337.5	66.413529	52.484319	567.179287		.437856
N12	208825P7_G	G	A.Conservative	2.627603	.996761	7129.7	23.673451	24.309781	562.114504		.437856
N12	209189P2_G	G	A.Conservative	2.177518	.99575	6277.1	73.422882	66.503785	534.682185		.437856
N12	210090P15_G	NOCALL	D.Low Probability	.777734	.420775	5515.6	7.182325	2.655191	577.858733		1.001419
N13	201322P9_G	G	A.Conservative	2.931634	.986277	6445.3	16.519922	15.550126	490.367227		.414749
N13	201694P4_G	G	A.Conservative	1.772731	.995422	5337.5	88.173471	70.723643	546.753876		.414749
N13	208825P7_G	G	A.Conservative	4.194248	.997763	7129.7	26.333695	27.435941	452.721851		.414749
N13	209189P2_G	G	A.Conservative	2.942014	.995003	6277.1	74.471342	68.402192	476.601803		.414749
N13	210090P15_G	NOCALL	D.Low Probability	1.465137	.385744	5515.6	7.330926	2.466717	596.588379		1.003576
N14	201322P9_G	G	A.Conservative	2.344941	.98812	6445.3	28.873212	18.791173	583.27449		.599901
N14	201694P4_G	G	A.Conservative	1.880517	.996294	5337.5	77.324221	63.825798	571.78555		.40902
N14	208825P7_G	G	A.Conservative	4.668524	.996735	7129.7	27.817831	29.728846	494.416885		.40902
N14	209189P2_G	G	A.Conservative	3.221325	.993012	6277.1	79.333229	74.854196	546.622247		.40902
N14	210090P15_G	NOCALL	D.Low Probability	1.310504	.392626	5515.6	6.598234	2.46256	602.718379		.927349
N15	201322P9_G	G	A.Conservative	2.883924	.993024	6445.3	13.75492	14.298283	627.34374		.412731
N15	201694P4_G	G	A.Conservative	1.577825	.998137	5337.5	80.124319	70.229931	618.927568		.412731
N15	208825P7_G	G	A.Conservative	3.655853	.997325	7129.7	23.861772	27.525889	589.087288		.412731
N15	209189P2_G	G	A.Conservative	2.881212	.995649	6277.1	68.395239	69.299316	611.226745		.412731
N15	210090P15_G	NOCALL	D.Low Probability	1.428096	.463135	5515.6	8.13287	2.908205	601.202006		.985425
N16	201322P9_G	NOCALL	D.Low Probability	1.500574	.992546	6445.3	43.585076	18.764986	568.789931		.961791
N16	201694P4_G	G	A.Conservative	.494066	.993815	5337.5	52.750006	50.101211	566.556474		.358291
N16	208825P7_G	G	A.Conservative	3.245522	.995518	7129.7	19.829916	24.361238	538.127969		.358291
N16	209189P2_G	G	A.Conservative	2.078185	.99707	6277.1	56.079491	60.86391	556.516731		.358291
N16	210090P15_G	NOCALL	D.Low Probability	.410118	.301924	5515.6	5.163879	1.94477	587.157179		.961791
N17	201322P9_G	G	A.Conservative	2.707009	.993717	6445.3	36.776453	18.446179	525.908047		.831852
N17	201694P4_G	G	A.Conservative	2.129868	.998927	5337.5	57.038666	43.489793	564.247948		.446394
N17	208825P7_G	G	A.Conservative	4.664341	.996372	7129.7	27.33243	27.454865	478.580147		.446394
N17	209189P2_G	G	A.Conservative	3.503488	.997066	6277.1	74.492808	65.608303	518.616202		.446394
N17	210090P15_G	NOCALL	D.Low Probability	1.627722	.511329	5515.6	8.65742	3.163495	581.842202		.982852
N18	201322P9_G	G	A.Conservative	1.675362	.993736	6445.3	13.908842	23.982242	596.861201		.376192
N18	201694P4_G	G	A.Conservative	.844504	.993939	5337.5	65.444513	100.815911	608.026198		.376192
N18	208825P7_G	G	A.Conservative	2.788361	.99774	7129.7	28.550028	52.510529	526.750774		.376192
N18	209189P2_G	G	A.Conservative	1.641496	.996252	6277.1	66.572787	112.923192	587.756888		.376192
N18	210090P15_G	NOCALL	D.Low Probability	.333567	.660677	5515.6	10.146732	4.048118	603.715014		1.021828
N19	201322P9_G	NOCALL	D.Low Probability	2.555245	.994699	6445.3	42.511653	16.99606	573.179182		.925175
N19	201694P4_G	G	A.Conservative	1.026172	.9949	5337.5	28.997464	27.078119	601.905553		.352487
N19	208825P7_G	G	A.Conservative	3.064494	.996838	7129.7	12.983223	15.960817	558.58246		.352487
N19	209189P2_G	G	A.Conservative	2.227032	.997697	6277.1	41.958311	45.220135	571.470138		.352487
N19	210090P15_G	NOCALL	D.Low Probability	1.333287	.455496	5515.6	8.288327	2.85595	570.85367		.925175
N20	201322P9_G	G	A.Conservative	2.480239	.991504	6445.3	21.955474	18.077753	605.867085		.489962
N20	201694P4_G	G	A.Conservative	2.135921	.997099	5337.5	92.094248	63.800367	623.917767		.489962
N20	208825P7_G	G	A.Conservative	3.688371	.998297	7129.7	37.33367	34.206054	580.615761		.489962
N20	209189P2_G	G	A.Conservative	2.489471	.998227	6277.1	97.665105	78.329612	588.024025		.489962
N20	210090P15_G	NOCALL	I.Bad Spectrum	0	0	0	0	0	0		0
N21	201322P9_G	NOCALL	D.Low Probability	2.200851	.990135	6445.3	46.043264	19.29442	607.099348		1.034753
N21	201694P4_G	G	A.Conservative	1.795382	.996303	5337.5	44.19309	37.820008	600.876995		.394164
N21	208825P7_G	G	A.Conservative	4.251364	.993057	7129.7	21.975951	24.424117	587.197856		.394164
N21	209189P2_G	G	A.Conservative	3.048171	.994847	6277.1	64.660012	63.373818	561.091953		.394164
N21	210090P15_G	G	A.Conservative	1.908757	.919991	5515.6	10.572942	9.282285	633.379063		.394164
N22	201322P9_G	G	A.Conservative	1.786025	.989326	6445.3	26.873151	17.021475	579.53152		.590085
N22	201694P4_G	G	A.Conservative	1.11441	.996608	5337.5	73.652099	53.161385	586.331457		.408928
N22	208825P7_G	G	A.Conservative	3.242873	.996404	7129.7	26.098127	25.636904	540.94878		.408928
N22	209189P2_G	G	A.Conservative	2.137672	.995776	6277.1	79.261136	67.227131	592.64586		.408928
N22	210090P15_G	NOCALL	D.Low Probability	.555775	.268649	5515.6	4.752776	1.716735	567.750666		.963363
N23	201322P9_G	G	A.Conservative	2.141119	.991974	6445.3	23.575657	24.694453	559.663889		.392992
N23	201694P4_G	G	A.Conservative	1.070286	.995431	5337.5	62.034201	54.789924	573.221195		.392992
N23	208825P7_G	G	A.Conservative	2.90295	.997869	7129.7	28.176063	32.787786	502.710609		.392992
N23	209189P2_G	G	A.Conservative	2.005823	.99815	6277.1	37.253836	38.029717	572.956592		.392992
N23	210090P15_G	NOCALL	D.Low Probability	.72681	.300048	5515.6	4.957586	1.915893	578.269992		.909543
N24	201322P9_G	G	A.Conservative	2.104243	.995498	6445.3	10.686344	12.82374	556.475684		.384267
N24	201694P4_G	NOCALL	D.Low Probability	-.100276	.533883	5337.5	8.353745	3.340588	610.354885		.927712
N24	208825P7_G	NOCALL	I.Bad Spectrum	0	0	0	0	0	0		0
N24	209189P2_G	G	A.Conservative	1.703992	.996649	6277.1	14.067711	16.488392	601.479401		.384267
N24	210090P15_G	G	A.Conservative	.029253	.855124	5515.6	13.237379	8.592538	562.060353		.582214
O01	201322P9_G	G	A.Conservative	2.627013	.996055	6445.3	11.420728	10.53212	531.766202		.420668
O01	201694P4_G	G	A.Conservative	1.80839	.996911	5337.5	45.276579	35.319932	570.873856		.420668
O01	208825P7_G	G	A.Conservative	3.224531	.997241	7129.7	15.038777	20.55315	482.156186		.420668
O01	209189P2_G	G	A.Conservative	2.643874	.996988	6277.1	41.836299	37.609418	515.406912		.420668
O01	210090P15_G	NOCALL	D.Low Probability	.974712	.193242	5515.6	3.228489	1.305553	566.313295		.900511
O02	201322P9_G	G	A.Conservative	2.561169	.976152	6445.3	13.839502	9.838343	513.703072		.545778
O02	201694P4_G	G	A.Conservative	1.918122	.995292	5337.5	26.433942	22.38182	548.632495		.381855
O02	208825P7_G	G	A.Conservative	3.958106	.994453	7129.7	13.490686	14.965959	457.956666		.381855
O02	209189P2_G	G	A.Conservative	3.298159	.997033	6277.1	31.741789	30.920767	497.853378		.381855
O02	210090P15_G	NOCALL	D.Low Probability	1.447849	.367687	5515.6	7.013295	2.31179	578.478099		.916915
O03	201322P9_G	NOCALL	D.Low Probability	1.419601	.985875	6445.3	18.37901	5.965413	626.143018		1.630996
O03	201694P4_G	G	A.Conservative	-.065943	.996092	5337.5	31.59784	20.04174	587.43158		.978257
O03	208825P7_G	G	A.Conservative	2.438188	.998393	7129.7	12.751366	14.818869	567.584714		.978257
O03	209189P2_G	G	A.Conservative	1.285297	.997218	6277.1	36.703638	23.025698	598.928418		.978257
O03	210090P15_G	NOCALL	I.Bad Spectrum	0	0	0	0	0	0		0
O04	201322P9_G	NOCALL	D.Low Probability	1.7931	.991342	6445.3	52.614983	21.704634	581.160082		.936945
O04	201694P4_G	G	A.Conservative	1.527785	.995997	5337.5	69.218531	56.310778	576.168269		.392764
O04	208825P7_G	G	A.Conservative	3.886905	.997046	7129.7	20.689952	22.085609	511.43143		.392764
O04	209189P2_G	G	A.Conservative	2.916094	.994229	6277.1	80.122426	75.042711	551.731302		.392764
O04	210090P15_G	NOCALL	D.Low Probability	.615939	.490874	5515.6	8.527665	3.060201	594.827003		.936945
O05	201322P9_G	NOCALL	D.Low Probability	2.114445	.993365	6445.3	52.52834	20.717106	572.080322		1.02419
O05	201694P4_G	G	A.Conservative	1.922737	.995963	5337.5	85.550935	70.406411	583.83972		.401593
O05	208825P7_G	G	A.Conservative	3.645482	.995822	7129.7	27.676436	29.640365	507.949642		.401593
O05	209189P2_G	G	A.Conservative	2.814767	.995781	6277.1	85.106853	80.285697	531.228008		.401593
O05	210090P15_G	NOCALL	D.Low Probability	1.299098	.483108	5515.6	8.818336	2.997133	580.545513		1.02419
O06	201322P9_G	G	A.Conservative	1.370161	.989566	6445.3	12.78342	12.224327	507.384249		.4145
O06	201694P4_G	G	A.Conservative	.399553	.994751	5337.5	78.059328	62.731144	517.783945		.4145
O06	208825P7_G	G	A.Conservative	3.123711	.99669	7129.7	20.877701	22.241544	429.961428		.4145
O06	209189P2_G	G	A.Conservative	1.370619	.994659	6277.1	65.348154	60.865927	492.692077		.4145
O06	210090P15_G	NOCALL	D.Low Probability	.373471	.987941	5515.6	27.955714	9.724948	548.668722		1.050055
O07	201322P9_G	G	A.Conservative	2.285098	.9433	6445.3	8.809637	9.503074	537.23064		.392445
O07	201694P4_G	G	A.Conservative	.540532	.995482	5337.5	40.095491	36.346261	535.405443		.392445
O07	208825P7_G	G	A.Conservative	3.763883	.998369	7129.7	13.517367	18.514117	506.274744		.392445
O07	209189P2_G	G	A.Conservative	2.298605	.995699	6277.1	33.955963	35.685014	519.132867		.392445
O07	210090P15_G	NOCALL	D.Low Probability	1.001011	.291762	5515.6	4.258555	1.868184	531.130135		.809829
O08	201322P9_G	G	A.Conservative	2.694799	.99285	6445.3	12.348527	13.24385	534.812577		.391306
O08	201694P4_G	G	A.Conservative	1.330479	.998038	5337.5	43.961634	39.792288	583.920773		.391306
O08	208825P7_G	G	A.Conservative	3.510851	.997019	7129.7	18.198007	23.647328	520.143868		.391306
O08	209189P2_G	G	A.Conservative	2.69403	.998256	6277.1	42.592889	44.527885	519.843908		.391306
O08	210090P15_G	NOCALL	D.Low Probability	1.031093	.461365	5515.6	8.368432	2.877503	601.425628		.990843
O09	201322P9_G	NOCALL	D.Low Probability	1.889228	.990979	6445.3	36.891462	16.125322	559.495011		.835022
O09	201694P4_G	G	A.Conservative	1.355288	.997052	5337.5	34.425876	30.117679	592.583998		.394189
O09	208825P7_G	G	A.Conservative	2.696999	.9974	7129.7	15.112171	17.727878	600.335979		.394189
O09	209189P2_G	G	A.Conservative	2.537314	.995177	6277.1	36.835409	37.638363	541.880782		.394189
O09	210090P15_G	NOCALL	D.Low Probability	.631959	.301824	5515.6	5.014212	1.904431	569.665799		.835022
O10	201322P9_G	NOCALL	D.Low Probability	1.447248	.992908	6445.3	41.881308	18.358328	596.753512		.939259
O10	201694P4_G	G	A.Conservative	.897263	.994244	5337.5	46.497239	41.083855	602.981383		.384691
O10	208825P7_G	G	A.Conservative	2.522678	.997827	7129.7	23.114781	27.900357	651.936435		.384691
O10	209189P2_G	G	A.Conservative	1.912995	.995783	6277.1	58.9399	61.506675	588.131899		.384691
O10	210090P15_G	NOCALL	D.Low Probability	.604564	.271611	5515.6	4.546141	1.721911	611.195552		.939259
O11	201322P9_G	G	A.Conservative	2.659437	.989802	6445.3	15.497891	13.039126	541.6689		.395227
O11	201694P4_G	G	A.Conservative	1.424539	.994687	5337.5	64.813191	45.367758	569.639911		.395227
O11	208825P7_G	G	A.Conservative	3.955154	.996356	7129.7	27.647257	26.13829	489.468732		.395227
O11	209189P2_G	G	A.Conservative	2.639995	.997531	6277.1	73.268064	59.932249	529.517113		.395227
O11	210090P15_G	NOCALL	D.Low Probability	1.262059	.511987	5515.6	8.166467	3.191043	585.410652		1.017266
O12	201322P9_G	NOCALL	D.Low Probability	.084868	.993554	6445.3	45.929995	22.593737	609.52329		.962089
O12	201694P4_G	G	A.Conservative	-.565043	.992864	5337.5	60.309552	56.893861	605.322243		.377691
O12	208825P7_G	G	A.Conservative	1.206196	.998554	7129.7	24.29778	29.978878	574.994838		.377691
O12	209189P2_G	G	A.Conservative	.512149	.996214	6277.1	72.372281	78.596343	596.318878		.377691
O12	210090P15_G	NOCALL	D.Low Probability	-.631907	.565085	5515.6	8.034721	3.479728	629.568493		.962089
O13	201322P9_G	NOCALL	D.Low Probability	2.052544	.989862	6445.3	32.000296	11.424818	561.718987		1.053622
O13	201694P4_G	G	A.Conservative	2.069678	.995842	5337.5	55.443895	38.041584	620.567037		.524088
O13	208825P7_G	G	A.Conservative	2.601517	.998337	7129.7	20.99138	18.519659	544.474856		.524088
O13	209189P2_G	G	A.Conservative	2.447313	.997218	6277.1	58.831018	46.003814	606.935474		.524088
O13	210090P15_G	NOCALL	D.Low Probability	1.374825	.673645	5515.6	13.288002	4.1483	541.40444		1.053622
O14	201322P9_G	NOCALL	D.Low Probability	.853186	.993401	6445.3	34.516442	14.984747	615.471724		.920946
O14	201694P4_G	G	A.Conservative	-.550922	.998726	5337.5	43.447243	40.639593	669.324159		.363643
O14	208825P7_G	G	A.Conservative	1.324263	.99826	7129.7	17.785092	22.243451	668.600894		.363643
O14	209189P2_G	G	A.Conservative	.402517	.998152	6277.1	41.945821	45.39647	657.217378		.363643
O14	210090P15_G	NOCALL	D.Low Probability	-.163013	.299728	5515.6	5.014467	1.890082	649.333273		.920946
O15	201322P9_G	NOCALL	D.Low Probability	2.152707	.989461	6445.3	33.121135	15.473665	573.477644		.943003
O15	201694P4_G	G	A.Conservative	1.223347	.996124	5337.5	31.756967	30.56892	629.139886		.387143
O15	208825P7_G	G	A.Conservative	2.735071	.997188	7129.7	19.227911	23.75764	574.768634		.387143
O15	209189P2_G	G	A.Conservative	2.125045	.995267	6277.1	49.079249	53.820563	585.755191		.387143
O15	210090P15_G	NOCALL	D.Low Probability	1.221824	.525293	5515.6	8.053672	3.240723	579.249164		.943003
O16	201322P9_G	G	A.Conservative	1.369255	.984858	6445.3	11.614656	11.094404	655.279766		.368208
O16	201694P4_G	G	A.Conservative	.19113	.992779	5337.5	49.604406	39.375051	621.575612		.368208
O16	208825P7_G	G	A.Conservative	2.207549	.995711	7129.7	19.056665	20.441275	636.563295		.368208
O16	209189P2_G	G	A.Conservative	1.359873	.991971	6277.1	57.785869	53.664468	638.042771		.368208
O16	210090P15_G	NOCALL	D.Low Probability	.44156	.513048	5515.6	8.257091	3.15202	600.01943		.889739
O17	201322P9_G	NOCALL	D.Low Probability	1.54247	.994811	6445.3	33.920986	14.418954	588.065147		1.014659
O17	201694P4_G	G	A.Conservative	.740263	.996583	5337.5	51.862489	39.194758	599.689964		.394026
O17	208825P7_G	G	A.Conservative	3.199182	.997714	7129.7	17.696326	17.702817	524.679734		.394026
O17	209189P2_G	G	A.Conservative	1.541348	.997224	6277.1	53.065282	46.353623	566.932826		.394026
O17	210090P15_G	NOCALL	D.Low Probability	.677212	.557621	5515.6	9.255553	3.417294	588.182026		1.014659
O18	201322P9_G	NOCALL	D.Low Probability	.30204	.992289	6445.3	33.934427	16.055482	574.187117		.942069
O18	201694P4_G	G	A.Conservative	-.369662	.991382	5337.5	43.304755	47.086214	609.038623		.350891
O18	208825P7_G	G	A.Conservative	1.678417	.997484	7129.7	16.73298	23.52746	544.972033		.350891
O18	209189P2_G	G	A.Conservative	.527258	.993452	6277.1	57.237952	71.245623	572.088775		.350891
O18	210090P15_G	NOCALL	D.Low Probability	-.443536	.413395	5515.6	6.211032	2.587525	599.62963		.942069
O19	201322P9_G	G	A.Conservative	2.506524	.994177	6445.3	38.329676	17.520034	542.782537		1.015962
O19	201694P4_G	G	A.Conservative	2.198922	.996412	5337.5	57.200736	50.401625	639.972718		.465425
O19	208825P7_G	G	A.Conservative	3.821958	.995294	7129.7	22.716139	25.480988	524.129919		.465425
O19	209189P2_G	G	A.Conservative	3.212653	.996471	6277.1	62.898945	62.943581	547.218066		.465425
O19	210090P15_G	NOCALL	D.Low Probability	1.614852	.712103	5515.6	10.944111	4.350432	559.469723		1.015962
O20	201322P9_G	G	A.Conservative	3.318009	.996225	6445.3	13.471805	10.758388	604.640383		.445833
O20	201694P4_G	G	A.Conservative	2.312962	.992803	5337.5	38.509929	25.861452	615.165293		.445833
O20	208825P7_G	G	A.Conservative	3.380741	.996459	7129.7	32.749716	29.190068	529.04965		.445833
O20	209189P2_G	G	A.Conservative	3.328073	.997154	6277.1	59.645203	46.383375	585.062164		.445833
O20	210090P15_G	NOCALL	D.Low Probability	.992292	.201966	5515.6	3.360397	1.344613	564.978295		.799804
O21	201322P9_G	G	A.Conservative	2.17526	.995868	6445.3	19.327791	14.607175	579.658285		.568712
O21	201694P4_G	G	A.Conservative	1.123142	.992891	5337.5	47.535489	45.362655	600.774469		.383576
O21	208825P7_G	G	A.Conservative	3.268925	.997435	7129.7	23.705487	29.487213	616.67224		.383576
O21	209189P2_G	G	A.Conservative	2.393437	.998351	6277.1	58.951325	64.667866	614.347494		.383576
O21	210090P15_G	NOCALL	D.Low Probability	1.051081	.469045	5515.6	8.241573	2.935123	583.414717		1.04338
O22	201322P9_G	G	A.Conservative	2.696172	.992788	6445.3	19.163673	14.822846	527.661103		.497799
O22	201694P4_G	G	A.Conservative	1.021232	.992898	5337.5	80.512104	51.956374	543.77117		.497799
O22	208825P7_G	G	A.Conservative	3.875942	.996795	7129.7	39.334121	34.025421	487.652605		.497799
O22	209189P2_G	G	A.Conservative	2.638272	.996057	6277.1	84.731494	63.770407	512.27467		.497799
O22	210090P15_G	NOCALL	D.Low Probability	1.353179	.991548	5515.6	43.240755	11.729432	558.990076		1.121428
O23	201322P9_G	G	A.Conservative	1.205379	.858653	6445.3	8.092097	8.628142	607.636534		.411041
O23	201694P4_G	G	A.Conservative	.170236	.995251	5337.5	20.26557	18.172284	623.187049		.411041
O23	208825P7_G	G	A.Conservative	1.963948	.997128	7129.7	22.679353	26.850329	603.362305		.411041
O23	209189P2_G	G	A.Conservative	1.226518	.998625	6277.1	36.812449	38.248455	609.164297		.411041
O23	210090P15_G	NOCALL	D.Low Probability	.001621	.756318	5515.6	10.698157	4.587244	571.11948		.922915
O24	201322P9_G	G	A.Conservative	-.304831	.988882	6445.3	9.510944	11.899909	608.717725		.334406
O24	201694P4_G	G	A.Conservative	-.721933	.99836	5337.5	68.402374	73.450846	595.852867		.334406
O24	208825P7_G	G	B.Moderate	1.047547	.903081	7129.7	5.261442	7.249407	453.691426		.334406
O24	209189P2_G	G	A.Conservative	-.329948	.996881	6277.1	37.898369	46.32327	602.94529		.334406
O24	210090P15_G	G	A.Conservative	-.717643	.996571	5515.6	26.695448	29.377891	621.428244		.334406
P01	201322P9_G	G	A.Conservative	.276536	.844813	6445.3	11.794351	8.495084	573.864462		.621961
P01	201694P4_G	G	A.Conservative	.055051	.988619	5337.5	16.962665	14.963111	599.425592		.437356
P01	208825P7_G	G	A.Conservative	1.930729	.998343	7129.7	10.341071	11.773236	569.439272		.437356
P01	209189P2_G	G	A.Conservative	.786092	.995752	6277.1	19.34192	19.516188	586.477194		.437356
P01	210090P15_G	G	B.Moderate	-.322782	.862571	5515.6	10.892767	6.972191	596.368017		.75441
P02	201322P9_G	G	A.Conservative	1.599946	.959178	6445.3	9.66092	9.629599	639.227751		.436995
P02	201694P4_G	G	A.Conservative	1.064502	.995564	5337.5	44.675176	38.225597	652.57067		.436995
P02	208825P7_G	G	A.Conservative	2.345312	.998905	7129.7	17.39333	19.068351	608.861637		.436995
P02	209189P2_G	G	A.Conservative	1.606792	.997626	6277.1	35.832241	34.892056	637.935537		.436995
P02	210090P15_G	NOCALL	D.Low Probability	.57347	.588305	5515.6	11.06286	3.627556	598.967033		1.132282
P03	201322P9_G	NOCALL	D.Low Probability	.553643	.994494	6445.3	37.470653	21.302606	682.159143		.919513
P03	201694P4_G	G	A.Conservative	.390772	.996718	5337.5	37.62041	40.690603	635.863699		.340122
P03	208825P7_G	G	A.Conservative	.868697	.999173	7129.7	11.47765	18.788085	663.595514		.340122
P03	209189P2_G	G	A.Conservative	.704425	.998408	6277.1	38.569371	47.637935	634.319334		.340122
P03	210090P15_G	NOCALL	D.Low Probability	.015812	.996696	5515.6	12.023483	5.999073	666.989477		.919513
P04	201322P9_G	G	A.Conservative	-.083355	.994002	6445.3	10.132954	10.591991	583.034238		.382512
P04	201694P4_G	G	A.Conservative	-1.073712	.996522	5337.5	59.51588	51.980398	605.096547		.382512
P04	208825P7_G	G	A.Conservative	1.79715	.998718	7129.7	12.386151	19.877549	516.80178		.382512
P04	209189P2_G	G	A.Conservative	-.041942	.997125	6277.1	44.110189	44.877837	567.065083		.382512
P04	210090P15_G	NOCALL	D.Low Probability	-.627751	.280283	5515.6	4.630642	1.811755	636.561205		.986114
P05	201322P9_G	G	A.Conservative	1.844335	.995582	6445.3	18.202773	14.51644	559.389688		.447697
P05	201694P4_G	G	A.Conservative	.861469	.993733	5337.5	54.471559	36.317691	539.629527		.447697
P05	208825P7_G	G	A.Conservative	2.397324	.996962	7129.7	25.783695	23.011393	537.057574		.447697
P05	209189P2_G	G	A.Conservative	1.821	.99732	6277.1	64.974007	50.419567	554.790583		.447697
P05	210090P15_G	NOCALL	D.Low Probability	.316958	.343829	5515.6	7.745952	2.203196	527.000773		1.024616
P06	201322P9_G	G	A.Conservative	.751414	.993181	6445.3	19.755102	16.056216	588.30109		.441713
P06	201694P4_G	G	A.Conservative	-.089414	.996402	5337.5	81.616598	56.042666	569.685219		.441713
P06	208825P7_G	G	A.Conservative	1.674291	.99823	7129.7	31.9426	28.907877	498.971811		.441713
P06	209189P2_G	G	A.Conservative	.752439	.995313	6277.1	94.06738	74.500547	572.25897		.441713
P06	210090P15_G	G	A.Conservative	-.012323	.991747	5515.6	17.121874	12.076031	574.61802		.441713
P07	201322P9_G	G	A.Conservative	.054196	.823443	6445.3	12.95898	8.318185	527.023069		.632112
P07	201694P4_G	G	A.Conservative	-.806119	.998241	5337.5	23.561058	21.935778	563.427262		.408581
P07	208825P7_G	G	A.Conservative	.454764	.997524	7129.7	9.924111	16.091827	560.589644		.408581
P07	209189P2_G	G	A.Conservative	-.358397	.997942	6277.1	23.328743	24.725665	560.146571		.408581
P07	210090P15_G	NOCALL	D.Low Probability	-.881013	.349778	5515.6	5.037479	2.223396	584.000852		.960771
P08	201322P9_G	G	A.Conservative	1.019047	.905479	6445.3	7.711171	9.143543	611.885618		.371435
P08	201694P4_G	G	A.Conservative	.374879	.997369	5337.5	32.279455	32.381798	609.428679		.371435
P08	208825P7_G	G	A.Conservative	1.416859	.997931	7129.7	12.519887	16.437671	614.006515		.371435
P08	209189P2_G	G	A.Conservative	1.014918	.998155	6277.1	29.575498	34.200043	591.069054		.371435
P08	210090P15_G	NOCALL	I.Bad Spectrum	0	0	0	0	0	0		0
P09	201322P9_G	G	A.Conservative	-.545487	.994712	6445.3	18.799632	14.531656	620.374788		.541929
P09	201694P4_G	G	A.Conservative	-1.704657	.996892	5337.5	27.420554	34.440896	614.110733		.362106
P09	208825P7_G	G	A.Conservative	.285205	.997573	7129.7	15.804808	25.354141	612.308948		.362106
P09	209189P2_G	G	A.Conservative	-.394109	.994963	6277.1	42.814884	61.362741	593.782375		.362106
P09	210090P15_G	G	A.Conservative	-1.61122	.994796	5515.6	12.28638	15.83517	628.593742		.362106
P10	201322P9_G	G	A.Conservative	-.081947	.993427	6445.3	16.375235	13.953644	662.968731		.464969
P10	201694P4_G	G	A.Conservative	-.256168	.99693	5337.5	34.375895	32.639465	687.641324		.331706
P10	208825P7_G	G	A.Conservative	.770947	.999132	7129.7	13.78446	17.351287	537.937278		.331706
P10	209189P2_G	G	A.Conservative	.207262	.997314	6277.1	35.83924	39.406829	683.427814		.331706
P10	210090P15_G	NOCALL	D.Low Probability	-.592273	.530065	5515.6	7.126146	3.312681	635.423342		.812364
P11	201322P9_G	NOCALL	D.Low Probability	.719728	.994554	6445.3	50.241735	21.651672	591.287878		1.053738
P11	201694P4_G	G	A.Conservative	.435234	.996577	5337.5	75.198001	57.789318	608.195654		.399307
P11	208825P7_G	G	A.Conservative	2.087687	.996891	7129.7	28.500819	28.98507	574.845855		.399307
P11	209189P2_G	G	A.Conservative	1.029181	.990796	6277.1	69.303855	61.585258	586.942517		.399307
P11	210090P15_G	NOCALL	D.Low Probability	.066995	.567582	5515.6	9.323181	3.520722	617.138253		1.053738
P12	201322P9_G	NOCALL	D.Low Probability	-.014162	.991931	6445.3	42.919517	21.433934	568.552572		.923538
P12	201694P4_G	G	A.Conservative	-.258913	.996185	5337.5	57.049907	51.786181	595.54208		.387728
P12	208825P7_G	G	A.Conservative	1.440935	.998575	7129.7	24.106969	29.56212	543.111286		.387728
P12	209189P2_G	G	A.Conservative	.66286	.996377	6277.1	56.096946	59.777191	555.407345		.387728
P12	210090P15_G	NOCALL	D.Low Probability	-.84084	.476016	5515.6	6.735574	2.951435	561.942497		.923538
P13	201322P9_G	G	A.Conservative	.685534	.992192	6445.3	8.911704	10.446366	516.614555		.434871
P13	201694P4_G	G	A.Conservative	-.155331	.996012	5337.5	33.846578	33.764191	573.16291		.434871
P13	208825P7_G	G	A.Conservative	1.492029	.998655	7129.7	13.305961	17.143108	513.31205		.434871
P13	209189P2_G	G	A.Conservative	.682435	.995303	6277.1	33.800197	38.692246	510.281126		.434871
P13	210090P15_G	NOCALL	D.Low Probability	-.001065	0	5515.6	.386789	.21329	586.477352		.615647
P14	201322P9_G	G	A.Conservative	2.042938	.993285	6445.3	23.149865	19.861199	558.055373		.457925
P14	201694P4_G	G	A.Conservative	1.346208	.993226	5337.5	95.903485	69.946886	570.464514		.457925
P14	208825P7_G	G	A.Conservative	3.068846	.997719	7129.7	32.778166	31.158858	498.885516		.457925
P14	209189P2_G	G	A.Conservative	2.051166	.997107	6277.1	80.954952	67.751376	542.48359		.457925
P14	210090P15_G	NOCALL	D.Low Probability	.699953	.3026	5515.6	5.280121	1.936763	563.563241		1.022738
P15	201322P9_G	G	A.Conservative	2.33044	.998629	6445.3	15.67866	17.485915	585.702697		.436204
P15	201694P4_G	G	A.Conservative	1.36064	.995965	5337.5	67.106205	64.367196	537.138956		.436204
P15	208825P7_G	G	A.Conservative	2.929034	.997745	7129.7	26.02367	31.802114	559.550383		.436204
P15	209189P2_G	G	A.Conservative	2.335435	.998356	6277.1	63.665397	69.418914	568.750041		.436204
P15	210090P15_G	NOCALL	I.Bad Spectrum	0	0	0	0	0	0		0
P16	201322P9_G	G	A.Conservative	1.138307	.995138	6445.3	14.995665	20.416853	666.143256		.34511
P16	201694P4_G	G	A.Conservative	.397048	.994206	5337.5	62.31021	72.726039	603.259224		.34511
P16	208825P7_G	G	A.Conservative	1.541555	.998584	7129.7	23.555474	35.230381	621.964357		.34511
P16	209189P2_G	G	A.Conservative	1.139844	.995278	6277.1	55.889097	74.353826	648.648291		.34511
P16	210090P15_G	NOCALL	D.Low Probability	-.353897	.307316	5515.6	5.27888	1.94853	607.789623		.963829
P17	201322P9_G	G	A.Conservative	1.421251	.99224	6445.3	26.8064	19.181514	564.4524		.484042
P17	201694P4_G	G	A.Conservative	.8499	.997643	5337.5	123.909709	74.765444	573.487586		.484042
P17	208825P7_G	G	A.Conservative	2.243149	.998104	7129.7	40.926815	32.665616	530.625504		.484042
P17	209189P2_G	G	A.Conservative	1.425624	.99609	6277.1	106.680328	74.357696	547.048553		.484042
P17	210090P15_G	NOCALL	D.Low Probability	.189074	.452592	5515.6	9.054504	2.836369	580.252104		1.078831
P18	201322P9_G	G	A.Conservative	.181204	.992512	6445.3	23.763501	21.26015	635.3081		.433786
P18	201694P4_G	G	A.Conservative	-.588919	.997215	5337.5	100.260263	75.547486	615.521263		.433786
P18	208825P7_G	G	A.Conservative	.927353	.998253	7129.7	38.029404	37.876838	588.14037		.433786
P18	209189P2_G	G	A.Conservative	.177601	.99757	6277.1	97.754809	85.203289	619.116614		.433786
P18	210090P15_G	NOCALL	D.Low Probability	-.993649	.273092	5515.6	5.292942	1.776095	606.70157		1.036114
P19	201322P9_G	G	A.Conservative	1.934964	.99413	6445.3	22.475668	24.214969	592.504635		.449407
P19	201694P4_G	G	A.Conservative	1.21788	.997391	5337.5	90.492535	84.325897	601.859719		.449407
P19	208825P7_G	G	A.Conservative	2.45783	.996371	7129.7	33.537333	39.495745	506.579348		.449407
P19	209189P2_G	G	A.Conservative	1.937228	.995964	6277.1	79.442216	83.739399	570.15511		.449407
P19	210090P15_G	NOCALL	D.Low Probability	.473406	.461405	5515.6	6.489264	2.876751	611.40929		1.089149
P20	201322P9_G	G	A.Conservative	1.253446	.994182	6445.3	40.50061	17.391353	606.319015		.923977
P20	201694P4_G	G	A.Conservative	1.035394	.998644	5337.5	104.149527	80.421337	606.5331		.465028
P20	208825P7_G	G	A.Conservative	1.705343	.997319	7129.7	32.996424	32.866389	609.714581		.465028
P20	209189P2_G	G	A.Conservative	1.557393	.996752	6277.1	94.560324	83.373008	597.819534		.465028
P20	210090P15_G	NOCALL	D.Low Probability	.729521	.610889	5515.6	11.503154	3.769403	599.580211		1.112471
P21	201322P9_G	G	A.Conservative	.448175	.989403	6445.3	17.168308	19.831636	588.964488		.401779
P21	201694P4_G	G	A.Conservative	-.530305	.996581	5337.5	63.686096	61.834566	559.831825		.401779
P21	208825P7_G	G	A.Conservative	1.736266	.997631	7129.7	27.192088	34.823414	547.677346		.401779
P21	209189P2_G	G	A.Conservative	.480254	.997817	6277.1	62.060191	69.856494	578.386911		.401779
P21	210090P15_G	G	A.Conservative	-.501193	.991649	5515.6	14.428207	14.415033	574.888601		.401779
P22	201322P9_G	G	A.Conservative	.811536	.99461	6445.3	10.001642	10.436118	630.029569		.379548
P22	201694P4_G	G	A.Conservative	-.233142	.995867	5337.5	60.929915	54.088085	629.499414		.379548
P22	208825P7_G	G	A.Conservative	1.306571	.997654	7129.7	19.032851	23.325419	593.844637		.379548
P22	209189P2_G	G	A.Conservative	.755731	.996517	6277.1	47.048921	47.895772	623.193043		.379548
P22	210090P15_G	NOCALL	D.Low Probability	-.309927	.913798	5515.6	16.882857	5.557771	620.240599		1.020147
P23	201322P9_G	G	A.Conservative	.365963	.995779	6445.3	28.807244	26.581725	635.051164		.377921
P23	201694P4_G	G	A.Conservative	-.082229	.997537	5337.5	69.526548	53.829889	619.585463		.377921
P23	208825P7_G	G	A.Conservative	.772836	.997766	7129.7	41.572442	42.886815	556.987204		.377921
P23	209189P2_G	G	A.Conservative	.379637	.996524	6277.1	42.808106	38.452103	607.849747		.377921
P23	210090P15_G	NOCALL	D.Low Probability	-.541464	.316188	5515.6	5.347969	2.014884	627.332084		.986917
P24	201322P9_G	G	A.Conservative	1.511635	.998145	6445.3	84.235336	65.194192	535.847767		.448789
P24	201694P4_G	G	A.Conservative	.200838	.991525	5337.5	33.57649	21.844459	549.009058		.448789
P24	208825P7_G	NOCALL	D.Low Probability	4.49313	.075302	7129.7	1.294354	.553379	316.620396		.958226
P24	209189P2_G	NOCALL	D.Low Probability	.286772	.995394	6277.1	24.182902	8.973151	581.936571		.958226
P24	210090P15_G	NOCALL	D.Low Probability	-.412405	.832195	5515.6	15.417874	5.049207	522.215787		.958226
