# Supplementary material for: Gene expression-based screening for inhibitors of PDGFR signaling
Source: Genome Biol. 2008 Mar 1;9(3):R47. doi: 10.1186/gb-2008-9-3-r47 (PMC2397499; doi:10.1186/gb-2008-9-3-r47)
Supplement: Additional data file 1 — Primary screen data. [file gb-2008-9-3-r47-S1.zip › Primary_Screen_Data/ScreenData/ScreenLOPAC2/PLATE28047.1_0819.DTL]

Sequenom db=biomass genotype results details	Plate=28047, ExpNo=1	TimeStamp=0819	filename=PLATE28047.1_0819.DTL
well_position	assay_id	genotype_id	Call_Status_LU.description	max_shift	Call.score	Picked_Peaks.mass	Picked_Peaks.height	Picked_Peaks.snr	Picked_Peaks.resolution	Picked_Peaks.integral	Spectra.noise_std_dev
A01	201322P9_G	NOCALL	I.Bad Spectrum	0	0	0	0	0	0		0
A01	201694P4_G	NOCALL	I.Bad Spectrum	0	0	0	0	0	0		0
A01	208825P7_G	NOCALL	I.Bad Spectrum	0	0	0	0	0	0		0
A01	209189P2_G	NOCALL	I.Bad Spectrum	0	0	0	0	0	0		0
A01	210090P15_G	NOCALL	I.Bad Spectrum	0	0	0	0	0	0		0
A02	201322P9_G	NOCALL	I.Bad Spectrum	0	0	0	0	0	0		0
A02	201694P4_G	NOCALL	I.Bad Spectrum	0	0	0	0	0	0		0
A02	208825P7_G	NOCALL	I.Bad Spectrum	0	0	0	0	0	0		0
A02	209189P2_G	NOCALL	I.Bad Spectrum	0	0	0	0	0	0		0
A02	210090P15_G	NOCALL	I.Bad Spectrum	0	0	0	0	0	0		0
A03	201322P9_G	G	A.Conservative	-1.941586	.995895	6445.3	17.942108	18.122478	824.125015		.406192
A03	201694P4_G	G	A.Conservative	-1.910796	.993362	5337.5	44.670204	43.734466	671.355918		.311269
A03	208825P7_G	G	A.Conservative	-2.032495	.999483	7129.7	19.439825	26.506085	794.046972		.311269
A03	209189P2_G	G	A.Conservative	-2.078276	.994898	6277.1	57.151781	66.74634	799.724679		.311269
A03	210090P15_G	G	A.Conservative	-1.682675	.994614	5515.6	14.235533	12.208683	686.528896		.406192
A04	201322P9_G	G	A.Conservative	-1.379435	.996608	6445.3	13.303732	14.784749	822.553997		.324946
A04	201694P4_G	G	A.Conservative	-1.003667	.998921	5337.5	37.852247	34.323933	644.528423		.324946
A04	208825P7_G	G	A.Conservative	-1.622061	.999649	7129.7	26.32078	33.084335	919.354608		.324946
A04	209189P2_G	G	A.Conservative	-1.36897	.998407	6277.1	58.920554	63.518555	801.24209		.324946
A04	210090P15_G	NOCALL	I.Bad Spectrum	0	0	0	0	0	0		0
A05	201322P9_G	G	A.Conservative	-2.053093	.995977	6445.3	11.693036	10.612839	826.988522		.516493
A05	201694P4_G	G	A.Conservative	-1.850129	.998502	5337.5	12.410559	15.351313	577.608965		.31892
A05	208825P7_G	G	A.Conservative	-2.017405	.999704	7129.7	7.67416	13.611898	802.217267		.31892
A05	209189P2_G	G	A.Conservative	-2.099743	.995176	6277.1	16.197822	23.515023	755.130248		.31892
A05	210090P15_G	NOCALL	I.Bad Spectrum	0	0	0	0	0	0		0
A06	201322P9_G	G	A.Conservative	-4.298664	.995885	6445.3	13.924969	20.22437	808.45704		.321086
A06	201694P4_G	G	A.Conservative	-3.925012	.998725	5337.5	44.764029	55.571734	731.710425		.321086
A06	208825P7_G	G	A.Conservative	-4.5286	.999073	7129.7	22.451329	44.650246	890.820103		.321086
A06	209189P2_G	G	A.Conservative	-4.290332	.99854	6277.1	47.362937	67.187466	781.4211		.321086
A06	210090P15_G	NOCALL	I.Bad Spectrum	0	0	0	0	0	0		0
A07	201322P9_G	G	A.Conservative	-2.694809	.99419	6445.3	16.659001	16.120544	829.74496		.422094
A07	201694P4_G	G	A.Conservative	-2.0913	.996065	5337.5	23.677048	32.940458	670.545552		.270567
A07	208825P7_G	G	A.Conservative	-2.260249	.999357	7129.7	12.598989	23.24595	835.818681		.270567
A07	209189P2_G	G	A.Conservative	-2.196533	.992659	6277.1	38.798123	62.779974	819.298052		.270567
A07	210090P15_G	NOCALL	I.Bad Spectrum	0	0	0	0	0	0		0
A08	201322P9_G	G	A.Conservative	-2.225828	.995533	6445.3	11.578442	17.043201	819.838425		.284799
A08	201694P4_G	G	A.Conservative	-2.103044	.99492	5337.5	39.922788	49.345271	703.579088		.284799
A08	208825P7_G	G	A.Conservative	-2.048879	.999754	7129.7	21.88249	35.805785	879.827912		.284799
A08	209189P2_G	G	A.Conservative	-2.220028	.998239	6277.1	53.482488	76.683156	793.440543		.284799
A08	210090P15_G	NOCALL	D.Low Probability	-2.279001	.99421	5515.6	26.985417	13.451393	717.738365		.687856
A09	201322P9_G	NOCALL	D.Low Probability	-1.786119	.996782	6445.3	58.451996	33.273422	849.131584		.875334
A09	201694P4_G	G	A.Conservative	-1.431302	.994037	5337.5	60.644762	63.610925	708.305253		.32411
A09	208825P7_G	G	A.Conservative	-1.420333	.998738	7129.7	29.10262	40.209974	931.009035		.32411
A09	209189P2_G	G	A.Conservative	-1.657617	.995609	6277.1	90.392122	109.591437	869.662499		.32411
A09	210090P15_G	NOCALL	I.Bad Spectrum	0	0	0	0	0	0		0
A10	201322P9_G	NOCALL	D.Low Probability	-2.070678	.99707	6445.3	26.799184	15.832615	874.54193		.707102
A10	201694P4_G	G	A.Conservative	-1.934413	.999456	5337.5	22.626375	29.946238	671.708362		.291099
A10	208825P7_G	G	A.Conservative	-2.174561	.999514	7129.7	12.101665	20.741539	827.754019		.291099
A10	209189P2_G	G	A.Conservative	-2.103339	.994476	6277.1	34.296337	52.054439	893.924373		.291099
A10	210090P15_G	NOCALL	I.Bad Spectrum	0	0	0	0	0	0		0
A11	201322P9_G	G	A.Conservative	-3.184124	.997481	6445.3	15.682707	14.966027	773.673831		.441247
A11	201694P4_G	G	A.Conservative	-3.291351	.996021	5337.5	32.593804	41.628687	692.386306		.29159
A11	208825P7_G	G	A.Conservative	-4.103344	.99879	7129.7	13.051075	22.711474	863.053797		.29159
A11	209189P2_G	G	A.Conservative	-3.450693	.996555	6277.1	41.779366	63.097372	813.671169		.29159
A11	210090P15_G	NOCALL	I.Bad Spectrum	0	0	0	0	0	0		0
A12	201322P9_G	G	A.Conservative	-4.586701	.99673	6445.3	13.673133	17.546903	861.909229		.314849
A12	201694P4_G	G	A.Conservative	-4.257137	.99826	5337.5	58.141898	59.991252	710.432104		.314849
A12	208825P7_G	G	A.Conservative	-4.418209	.998692	7129.7	26.139944	38.073609	850.07903		.314849
A12	209189P2_G	G	A.Conservative	-4.579053	.997109	6277.1	68.64816	85.329931	833.733933		.314849
A12	210090P15_G	NOCALL	I.Bad Spectrum	0	0	0	0	0	0		0
A13	201322P9_G	G	A.Conservative	-1.956256	.943772	6445.3	6.926867	9.521333	816.063913		.279962
A13	201694P4_G	G	A.Conservative	-1.654164	.999235	5337.5	20.455598	22.655234	651.428343		.279962
A13	208825P7_G	G	A.Conservative	-2.121909	.999187	7129.7	15.401077	29.521713	860.078521		.279962
A13	209189P2_G	G	A.Conservative	-1.913892	.998255	6277.1	25.447021	33.876456	776.266938		.279962
A13	210090P15_G	NOCALL	I.Bad Spectrum	0	0	0	0	0	0		0
A14	201322P9_G	G	A.Conservative	-2.111081	.995357	6445.3	10.017542	15.167199	854.275084		.277687
A14	201694P4_G	G	A.Conservative	-1.808976	.998969	5337.5	37.152363	47.179804	695.213017		.277687
A14	208825P7_G	G	A.Conservative	-1.97789	.99964	7129.7	17.034139	30.710324	800.93301		.277687
A14	209189P2_G	G	A.Conservative	-2.089902	.993938	6277.1	45.778232	67.503964	827.718731		.277687
A14	210090P15_G	NOCALL	I.Bad Spectrum	0	0	0	0	0	0		0
A15	201322P9_G	G	A.Conservative	-.900223	.996381	6445.3	14.776896	13.969485	808.854035		.487813
A15	201694P4_G	G	A.Conservative	-.42336	.998852	5337.5	39.117616	43.526599	621.154805		.328105
A15	208825P7_G	G	A.Conservative	-.473109	.998769	7129.7	17.593855	26.838419	933.733015		.328105
A15	209189P2_G	G	A.Conservative	-.404602	.993865	6277.1	44.071384	57.347918	790.516821		.328105
A15	210090P15_G	NOCALL	I.Bad Spectrum	0	0	0	0	0	0		0
A16	201322P9_G	G	A.Conservative	-1.515587	.911369	6445.3	6.427163	9.185798	881.168824		.333972
A16	201694P4_G	G	A.Conservative	-1.4513	.997235	5337.5	16.878169	20.410305	670.652676		.333972
A16	208825P7_G	G	A.Conservative	-1.693869	.999599	7129.7	14.770027	23.297002	850.197743		.333972
A16	209189P2_G	G	A.Conservative	-1.503895	.996495	6277.1	28.96648	40.390959	853.663746		.333972
A16	210090P15_G	NOCALL	I.Bad Spectrum	0	0	0	0	0	0		0
A17	201322P9_G	G	A.Conservative	-3.177568	.996031	6445.3	26.482987	16.871685	846.991682		.649661
A17	201694P4_G	G	A.Conservative	-2.63676	.997319	5337.5	30.848317	32.360726	670.224805		.329166
A17	208825P7_G	G	A.Conservative	-3.216086	.998812	7129.7	19.686002	28.276973	834.979592		.329166
A17	209189P2_G	G	A.Conservative	-3.077669	.994309	6277.1	47.540099	59.034904	857.383786		.329166
A17	210090P15_G	NOCALL	I.Bad Spectrum	0	0	0	0	0	0		0
A18	201322P9_G	G	A.Conservative	-4.914319	.997075	6445.3	10.471875	15.262667	829.782784		.253204
A18	201694P4_G	G	A.Conservative	-4.537302	.997656	5337.5	35.848583	43.827471	655.116969		.253204
A18	208825P7_G	G	A.Conservative	-5.023565	.999122	7129.7	18.073249	35.396651	893.425017		.253204
A18	209189P2_G	G	A.Conservative	-4.908541	.99777	6277.1	43.535738	61.784289	808.642836		.253204
A18	210090P15_G	NOCALL	I.Bad Spectrum	0	0	0	0	0	0		0
A19	201322P9_G	G	A.Conservative	-2.653589	.99658	6445.3	15.022063	21.16354	838.770684		.287233
A19	201694P4_G	G	A.Conservative	-2.191687	.99729	5337.5	38.181852	45.267893	685.904945		.287233
A19	208825P7_G	G	A.Conservative	-2.867821	.999069	7129.7	30.998914	48.545233	951.036765		.287233
A19	209189P2_G	G	A.Conservative	-2.651517	.996213	6277.1	51.078582	70.116519	815.395074		.287233
A19	210090P15_G	NOCALL	I.Bad Spectrum	0	0	0	0	0	0		0
A20	201322P9_G	G	A.Conservative	-1.913577	.99654	6445.3	19.904047	25.977465	867.826624		.32297
A20	201694P4_G	G	A.Conservative	-1.679402	.995373	5337.5	70.828359	77.168842	682.744255		.32297
A20	208825P7_G	G	A.Conservative	-1.927665	.999068	7129.7	38.703106	56.293773	990.489821		.32297
A20	209189P2_G	G	A.Conservative	-1.907358	.996881	6277.1	88.107489	111.943922	846.746603		.32297
A20	210090P15_G	NOCALL	I.Bad Spectrum	0	0	0	0	0	0		0
A21	201322P9_G	G	A.Conservative	-1.348634	.993378	6445.3	11.76017	13.352715	885.182338		.340216
A21	201694P4_G	G	A.Conservative	-1.384409	.991855	5337.5	50.725364	46.716765	666.378035		.340216
A21	208825P7_G	G	A.Conservative	-1.384119	.998996	7129.7	28.611544	36.776856	956.685354		.340216
A21	209189P2_G	G	A.Conservative	-1.348608	.996272	6277.1	57.35107	63.132675	858.33701		.340216
A21	210090P15_G	NOCALL	D.Low Probability	-1.9271	.919296	5515.6	12.756485	5.544313	694.535362		.789373
A22	201322P9_G	G	A.Conservative	-2.155152	.996861	6445.3	13.796592	17.486834	828.006984		.312224
A22	201694P4_G	G	A.Conservative	-2.120156	.993262	5337.5	43.304825	46.738051	688.751956		.312224
A22	208825P7_G	G	A.Conservative	-2.585267	.997803	7129.7	22.937091	32.145538	914.030986		.312224
A22	209189P2_G	G	A.Conservative	-2.144868	.997555	6277.1	48.001866	59.36292	803.371317		.312224
A22	210090P15_G	NOCALL	I.Bad Spectrum	0	0	0	0	0	0		0
A23	201322P9_G	NOCALL	I.Bad Spectrum	0	0	0	0	0	0		0
A23	201694P4_G	NOCALL	I.Bad Spectrum	0	0	0	0	0	0		0
A23	208825P7_G	NOCALL	I.Bad Spectrum	0	0	0	0	0	0		0
A23	209189P2_G	NOCALL	I.Bad Spectrum	0	0	0	0	0	0		0
A23	210090P15_G	NOCALL	I.Bad Spectrum	0	0	0	0	0	0		0
A24	201322P9_G	NOCALL	I.Bad Spectrum	0	0	0	0	0	0		0
A24	201694P4_G	NOCALL	I.Bad Spectrum	0	0	0	0	0	0		0
A24	208825P7_G	NOCALL	I.Bad Spectrum	0	0	0	0	0	0		0
A24	209189P2_G	NOCALL	I.Bad Spectrum	0	0	0	0	0	0		0
A24	210090P15_G	NOCALL	I.Bad Spectrum	0	0	0	0	0	0		0
B01	201322P9_G	NOCALL	I.Bad Spectrum	0	0	0	0	0	0		0
B01	201694P4_G	NOCALL	I.Bad Spectrum	0	0	0	0	0	0		0
B01	208825P7_G	NOCALL	I.Bad Spectrum	0	0	0	0	0	0		0
B01	209189P2_G	NOCALL	I.Bad Spectrum	0	0	0	0	0	0		0
B01	210090P15_G	NOCALL	I.Bad Spectrum	0	0	0	0	0	0		0
B02	201322P9_G	NOCALL	I.Bad Spectrum	0	0	0	0	0	0		0
B02	201694P4_G	NOCALL	I.Bad Spectrum	0	0	0	0	0	0		0
B02	208825P7_G	NOCALL	I.Bad Spectrum	0	0	0	0	0	0		0
B02	209189P2_G	NOCALL	I.Bad Spectrum	0	0	0	0	0	0		0
B02	210090P15_G	NOCALL	I.Bad Spectrum	0	0	0	0	0	0		0
B03	201322P9_G	NOCALL	D.Low Probability	.032324	.994905	6445.3	37.482394	25.487976	927.707645		.652016
B03	201694P4_G	G	A.Conservative	-.061555	.996334	5337.5	24.804244	28.73197	729.214656		.297488
B03	208825P7_G	G	A.Conservative	.467728	.99757	7129.7	21.837038	34.285329	1007.564961		.297488
B03	209189P2_G	G	A.Conservative	.206867	.996618	6277.1	56.980892	77.653769	839.637846		.297488
B03	210090P15_G	NOCALL	I.Bad Spectrum	0	0	0	0	0	0		0
B04	201322P9_G	G	A.Conservative	.35655	.996696	6445.3	8.732686	10.661678	843.679419		.371935
B04	201694P4_G	G	A.Conservative	.045796	.998228	5337.5	17.041806	25.887668	700.004389		.250274
B04	208825P7_G	G	A.Conservative	1.11925	.998778	7129.7	7.740368	22.850957	740.126219		.250274
B04	209189P2_G	G	A.Conservative	.740335	.996911	6277.1	28.449681	50.434049	843.801752		.250274
B04	210090P15_G	NOCALL	I.Bad Spectrum	0	0	0	0	0	0		0
B05	201322P9_G	G	A.Conservative	.529254	.842162	6445.3	6.439735	8.481323	882.602013		.3207
B05	201694P4_G	G	A.Conservative	.32631	.998654	5337.5	25.407544	27.713377	704.229827		.3207
B05	208825P7_G	G	A.Conservative	.910713	.998363	7129.7	14.639557	21.564079	956.110743		.3207
B05	209189P2_G	G	A.Conservative	.533352	.998275	6277.1	33.085158	42.375534	858.751274		.3207
B05	210090P15_G	NOCALL	I.Bad Spectrum	0	0	0	0	0	0		0
B06	201322P9_G	G	A.Conservative	-.066548	.996491	6445.3	10.436847	15.722841	929.355974		.291645
B06	201694P4_G	G	A.Conservative	-.378941	.998408	5337.5	35.764726	43.995775	717.812507		.291645
B06	208825P7_G	G	A.Conservative	.133816	.998771	7129.7	24.622903	41.695238	967.304746		.291645
B06	209189P2_G	G	A.Conservative	-.065931	.995239	6277.1	44.297871	64.778983	901.762986		.291645
B06	210090P15_G	NOCALL	I.Bad Spectrum	0	0	0	0	0	0		0
B07	201322P9_G	G	A.Conservative	-1.376749	.997072	6445.3	18.810377	21.220316	922.350037		.386754
B07	201694P4_G	G	A.Conservative	-.948733	.99891	5337.5	33.991591	52.924209	743.981251		.267383
B07	208825P7_G	G	A.Conservative	-.801054	.99961	7129.7	15.049878	32.133322	1020.937738		.267383
B07	209189P2_G	G	A.Conservative	-.970358	.997046	6277.1	44.76989	78.570106	888.10683		.267383
B07	210090P15_G	NOCALL	D.Low Probability	-.945271	.994365	5515.6	25.161851	16.688526	737.520667		.690836
B08	201322P9_G	G	A.Conservative	.182545	.996967	6445.3	9.0753	12.203494	880.409509		.320072
B08	201694P4_G	NOCALL	I.Bad Spectrum	0	0	0	0	0	0		0
B08	208825P7_G	G	A.Conservative	.12426	.998492	7129.7	16.968705	25.250882	939.301809		.320072
B08	209189P2_G	G	A.Conservative	.27909	.994241	6277.1	12.654908	16.597565	838.351602		.320072
B08	210090P15_G	NOCALL	I.Bad Spectrum	0	0	0	0	0	0		0
B09	201322P9_G	NOCALL	D.Low Probability	.176002	.99641	6445.3	46.096682	25.871968	882.339954		.739902
B09	201694P4_G	G	A.Conservative	.186651	.998035	5337.5	43.190488	45.539019	680.436653		.328682
B09	208825P7_G	G	A.Conservative	.719803	.997472	7129.7	29.666859	43.102145	942.410081		.328682
B09	209189P2_G	G	A.Conservative	.380931	.998017	6277.1	66.338369	83.143829	832.435545		.328682
B09	210090P15_G	NOCALL	I.Bad Spectrum	0	0	0	0	0	0		0
B10	201322P9_G	NOCALL	D.Low Probability	-.335604	.99704	6445.3	24.501715	17.966233	922.829202		.614076
B10	201694P4_G	G	A.Conservative	-.632171	.997875	5337.5	22.481149	33.202895	753.633304		.277205
B10	208825P7_G	G	A.Conservative	.04217	.998423	7129.7	10.882768	20.897303	822.823288		.277205
B10	209189P2_G	G	A.Conservative	-.095429	.997451	6277.1	27.071945	46.025436	897.351755		.277205
B10	210090P15_G	NOCALL	I.Bad Spectrum	0	0	0	0	0	0		0
B11	201322P9_G	G	A.Conservative	-.281607	.995349	6445.3	7.215488	10.06137	908.987204		.329725
B11	201694P4_G	G	A.Conservative	-.403601	.996857	5337.5	26.620571	31.706265	681.334319		.329725
B11	208825P7_G	G	A.Conservative	-.371339	.998814	7129.7	14.694327	22.542639	965.194288		.329725
B11	209189P2_G	G	A.Conservative	-.279726	.995678	6277.1	30.334674	41.31334	874.490024		.329725
B11	210090P15_G	NOCALL	I.Bad Spectrum	0	0	0	0	0	0		0
B12	201322P9_G	G	A.Conservative	-2.393121	.997171	6445.3	22.547587	28.349361	877.160244		.289964
B12	201694P4_G	NOCALL	D.Low Probability	-2.335033	.962499	5337.5	12.324798	5.892474	727.364022		.703789
B12	208825P7_G	G	A.Conservative	-2.092378	.999399	7129.7	36.409154	51.168627	962.985587		.289964
B12	209189P2_G	G	A.Conservative	-2.190654	.99646	6277.1	25.823036	31.600015	840.48743		.289964
B12	210090P15_G	NOCALL	I.Bad Spectrum	0	0	0	0	0	0		0
B13	201322P9_G	G	A.Conservative	-.102461	.996366	6445.3	10.548295	14.689066	845.519571		.298469
B13	201694P4_G	G	A.Conservative	-.584823	.997811	5337.5	40.690408	46.646288	736.924771		.298469
B13	208825P7_G	G	A.Conservative	-.273461	.998484	7129.7	22.334061	34.889915	1002.864531		.298469
B13	209189P2_G	G	A.Conservative	-.102702	.997535	6277.1	52.613413	71.179066	820.942779		.298469
B13	210090P15_G	NOCALL	I.Bad Spectrum	0	0	0	0	0	0		0
B14	201322P9_G	G	A.Conservative	-.305989	.99776	6445.3	10.235058	15.545669	901.681659		.276735
B14	201694P4_G	G	A.Conservative	-.567968	.996159	5337.5	34.552179	44.315495	725.69867		.276735
B14	208825P7_G	G	A.Conservative	-.214759	.998844	7129.7	18.868209	31.774354	936.714461		.276735
B14	209189P2_G	G	A.Conservative	-.294866	.997365	6277.1	47.743417	70.697564	866.653297		.276735
B14	210090P15_G	NOCALL	I.Bad Spectrum	0	0	0	0	0	0		0
B15	201322P9_G	G	A.Conservative	.706525	.99576	6445.3	16.357141	20.3929	909.131258		.326164
B15	201694P4_G	G	A.Conservative	.599926	.994355	5337.5	60.692995	63.650182	689.452245		.326164
B15	208825P7_G	G	A.Conservative	.700639	.997027	7129.7	35.056146	48.58689	1028.816965		.326164
B15	209189P2_G	G	A.Conservative	.712246	.996828	6277.1	75.578032	91.806018	882.920915		.326164
B15	210090P15_G	NOCALL	D.Low Probability	.005977	.992557	5515.6	19.337343	10.134512	725.56182		.684252
B16	201322P9_G	G	A.Conservative	-.594763	.996041	6445.3	7.963084	11.619228	849.174718		.359628
B16	201694P4_G	G	A.Conservative	-.480919	.995406	5337.5	11.880453	18.462334	643.491833		.258333
B16	208825P7_G	G	A.Conservative	.174419	.998458	7129.7	5.702454	16.945224	782.301017		.258333
B16	209189P2_G	G	A.Conservative	-.23945	.998954	6277.1	12.874204	23.786377	788.349786		.258333
B16	210090P15_G	NOCALL	I.Bad Spectrum	0	0	0	0	0	0		0
B17	201322P9_G	NOCALL	D.Low Probability	-.90336	.998361	6445.3	33.744946	19.185204	909.010474		.673172
B17	201694P4_G	G	A.Conservative	-1.092234	.993767	5337.5	20.482712	28.643214	719.55681		.271302
B17	208825P7_G	G	A.Conservative	-.434707	.999196	7129.7	9.274346	25.105481	907.025501		.271302
B17	209189P2_G	G	A.Conservative	-.841728	.996655	6277.1	38.977093	62.677062	883.995179		.271302
B17	210090P15_G	NOCALL	D.Low Probability	-1.04856	.998244	5515.6	12.965992	6.311177	767.378657		.673172
B18	201322P9_G	G	A.Conservative	-2.11059	.996523	6445.3	17.475229	22.753674	836.064567		.308568
B18	201694P4_G	G	A.Conservative	-1.685851	.99641	5337.5	66.339602	72.011405	685.172737		.308568
B18	208825P7_G	G	A.Conservative	-2.249075	.999018	7129.7	30.238232	43.954739	979.713294		.308568
B18	209189P2_G	G	A.Conservative	-2.100142	.993999	6277.1	65.795001	83.355321	813.991354		.308568
B18	210090P15_G	NOCALL	D.Low Probability	-2.875411	.996171	5515.6	16.225076	8.976627	715.752926		.689934
B19	201322P9_G	G	A.Conservative	.542346	.995324	6445.3	13.093772	15.516654	883.197246		.337338
B19	201694P4_G	G	A.Conservative	.3004	.992913	5337.5	50.524977	50.05535	657.064029		.337338
B19	208825P7_G	G	A.Conservative	.497732	.998185	7129.7	30.66164	40.525108	992.363685		.337338
B19	209189P2_G	G	A.Conservative	.540704	.995581	6277.1	54.923722	63.36196	854.191705		.337338
B19	210090P15_G	NOCALL	I.Bad Spectrum	0	0	0	0	0	0		0
B20	201322P9_G	G	A.Conservative	.106167	.996583	6445.3	13.698424	20.75181	923.54444		.295774
B20	201694P4_G	G	A.Conservative	-.267604	.998486	5337.5	43.18645	55.658017	718.86755		.295774
B20	208825P7_G	G	A.Conservative	.18862	.998422	7129.7	21.781287	36.393332	998.019117		.295774
B20	209189P2_G	G	A.Conservative	.111564	.997174	6277.1	51.209334	75.712877	898.734499		.295774
B20	210090P15_G	NOCALL	I.Bad Spectrum	0	0	0	0	0	0		0
B21	201322P9_G	G	A.Conservative	-.156805	.996549	6445.3	12.631733	19.339947	968.139815		.26252
B21	201694P4_G	G	A.Conservative	-.23303	.995432	5337.5	43.520937	56.651364	780.065451		.26252
B21	208825P7_G	G	A.Conservative	.012607	.997753	7129.7	20.581122	34.856078	995.762145		.26252
B21	209189P2_G	G	A.Conservative	-.14939	.997891	6277.1	50.031364	74.727512	936.513437		.26252
B21	210090P15_G	NOCALL	I.Bad Spectrum	0	0	0	0	0	0		0
B22	201322P9_G	G	A.Conservative	-.327031	.994277	6445.3	6.067456	9.9831	773.462962		.262014
B22	201694P4_G	G	A.Conservative	-.231349	.991237	5337.5	17.699311	24.19084	642.667231		.262014
B22	208825P7_G	G	A.Conservative	.210862	.999199	7129.7	9.684148	22.907931	790.5864		.262014
B22	209189P2_G	G	A.Conservative	-.322204	.997927	6277.1	20.771845	33.251771	757.19747		.262014
B22	210090P15_G	NOCALL	D.Low Probability	-.584011	.8489	5515.6	8.038075	5.13764	721.646994		.592415
B23	201322P9_G	NOCALL	I.Bad Spectrum	0	0	0	0	0	0		0
B23	201694P4_G	NOCALL	I.Bad Spectrum	0	0	0	0	0	0		0
B23	208825P7_G	NOCALL	I.Bad Spectrum	0	0	0	0	0	0		0
B23	209189P2_G	NOCALL	I.Bad Spectrum	0	0	0	0	0	0		0
B23	210090P15_G	NOCALL	I.Bad Spectrum	0	0	0	0	0	0		0
B24	201322P9_G	NOCALL	I.Bad Spectrum	0	0	0	0	0	0		0
B24	201694P4_G	NOCALL	I.Bad Spectrum	0	0	0	0	0	0		0
B24	208825P7_G	NOCALL	I.Bad Spectrum	0	0	0	0	0	0		0
B24	209189P2_G	NOCALL	I.Bad Spectrum	0	0	0	0	0	0		0
B24	210090P15_G	NOCALL	I.Bad Spectrum	0	0	0	0	0	0		0
C01	201322P9_G	G	A.Conservative	.469882	.992837	6445.3	18.820878	15.357613	849.450858		.577451
C01	201694P4_G	G	A.Conservative	1.144312	.994765	5337.5	21.998083	27.023706	649.500044		.288896
C01	208825P7_G	G	A.Conservative	1.010101	.999088	7129.7	11.437668	19.736355	820.612924		.288896
C01	209189P2_G	G	A.Conservative	1.236167	.994233	6277.1	33.166041	49.053105	850.25102		.288896
C01	210090P15_G	NOCALL	I.Bad Spectrum	0	0	0	0	0	0		0
C02	201322P9_G	G	A.Conservative	1.285364	.993327	6445.3	9.148418	10.701981	875.295396		.416598
C02	201694P4_G	G	A.Conservative	1.167668	.99638	5337.5	12.851077	20.987723	721.955308		.268754
C02	208825P7_G	G	A.Conservative	2.341889	.999349	7129.7	10.402028	21.863112	860.331698		.268754
C02	209189P2_G	G	A.Conservative	1.739698	.994837	6277.1	21.300724	39.861087	865.279523		.268754
C02	210090P15_G	NOCALL	I.Bad Spectrum	0	0	0	0	0	0		0
C03	201322P9_G	NOCALL	D.Low Probability	1.807828	.992892	6445.3	56.829655	31.772306	917.425242		.712098
C03	201694P4_G	G	A.Conservative	1.71219	.994602	5337.5	43.554275	44.601356	735.004634		.324675
C03	208825P7_G	G	A.Conservative	2.676749	.998433	7129.7	26.709119	36.924471	1029.126732		.324675
C03	209189P2_G	G	A.Conservative	2.240742	.994633	6277.1	86.568222	103.962686	894.724001		.324675
C03	210090P15_G	NOCALL	D.Low Probability	1.161802	.423437	5515.6	5.579011	2.620084	772.814115		.712098
C04	201322P9_G	NOCALL	D.Low Probability	1.652901	.995626	6445.3	46.252935	31.596452	947.226922		.653336
C04	201694P4_G	G	A.Conservative	1.613738	.99183	5337.5	24.153124	29.253704	747.317724		.312778
C04	208825P7_G	G	A.Conservative	2.849876	.999447	7129.7	17.107041	33.713954	989.809448		.312778
C04	209189P2_G	G	A.Conservative	2.128491	.993216	6277.1	50.220957	70.662328	860.199195		.312778
C04	210090P15_G	NOCALL	I.Bad Spectrum	0	0	0	0	0	0		0
C05	201322P9_G	NOCALL	D.Low Probability	1.086499	.995174	6445.3	16.809752	10.825208	914.527114		.688224
C05	201694P4_G	G	A.Conservative	.952922	.995324	5337.5	12.351867	18.481124	697.791196		.283846
C05	208825P7_G	G	A.Conservative	2.491682	.99919	7129.7	8.27402	18.759967	835.179279		.283846
C05	209189P2_G	G	A.Conservative	1.402404	.999068	6277.1	17.532711	30.203256	878.319384		.283846
C05	210090P15_G	NOCALL	I.Bad Spectrum	0	0	0	0	0	0		0
C06	201322P9_G	NOCALL	D.Low Probability	-.270637	.998635	6445.3	43.743811	29.788228	923.190486		.651638
C06	201694P4_G	G	A.Conservative	-.295359	.996969	5337.5	46.630263	60.276987	782.996073		.275778
C06	208825P7_G	G	A.Conservative	.94384	.998943	7129.7	21.000163	36.256577	1023.920023		.275778
C06	209189P2_G	G	A.Conservative	.174166	.998031	6277.1	55.583194	83.833687	870.648155		.275778
C06	210090P15_G	NOCALL	I.Bad Spectrum	0	0	0	0	0	0		0
C07	201322P9_G	G	A.Conservative	.764453	.994165	6445.3	10.725869	15.378557	925.345552		.288564
C07	201694P4_G	G	A.Conservative	.24781	.993512	5337.5	40.973827	48.146622	680.21208		.288564
C07	208825P7_G	G	A.Conservative	1.136839	.998443	7129.7	20.879582	33.667904	898.847335		.288564
C07	209189P2_G	G	A.Conservative	.765626	.996487	6277.1	54.740737	76.217646	898.271776		.288564
C07	210090P15_G	NOCALL	D.Low Probability	-.065153	.214849	5515.6	1.577155	1.412001	710.037442		.409419
C08	201322P9_G	G	A.Conservative	1.945938	.997836	6445.3	12.918601	20.844763	976.7146		.282288
C08	201694P4_G	G	A.Conservative	1.534769	.993921	5337.5	45.234391	60.928111	732.585631		.282288
C08	208825P7_G	G	A.Conservative	2.642585	.999273	7129.7	20.246809	36.324128	937.446472		.282288
C08	209189P2_G	G	A.Conservative	1.950283	.997436	6277.1	62.350261	97.951108	947.619136		.282288
C08	210090P15_G	NOCALL	D.Low Probability	1.296437	.598945	5515.6	5.169508	3.669264	750.104422		.543033
C09	201322P9_G	G	A.Conservative	1.772565	.996011	6445.3	27.411742	26.193715	865.276658		.461293
C09	201694P4_G	G	A.Conservative	1.82159	.998751	5337.5	37.866126	45.116631	719.760102		.318312
C09	208825P7_G	G	A.Conservative	2.656945	.997651	7129.7	27.22585	42.934123	1002.300824		.318312
C09	209189P2_G	G	A.Conservative	2.383765	.996982	6277.1	60.107096	83.209479	836.090469		.318312
C09	210090P15_G	NOCALL	I.Bad Spectrum	0	0	0	0	0	0		0
C10	201322P9_G	NOCALL	D.Low Probability	1.360038	.99571	6445.3	34.97419	24.972353	919.22176		.645817
C10	201694P4_G	G	A.Conservative	1.035262	.998021	5337.5	24.926041	31.547127	725.511853		.275836
C10	208825P7_G	G	A.Conservative	2.810205	.999784	7129.7	13.148933	22.637613	806.450896		.275836
C10	209189P2_G	G	A.Conservative	1.811134	.992383	6277.1	39.013973	58.231324	916.725706		.275836
C10	210090P15_G	NOCALL	I.Bad Spectrum	0	0	0	0	0	0		0
C11	201322P9_G	NOCALL	D.Low Probability	.819894	.991347	6445.3	27.168782	20.485261	916.495653		.646607
C11	201694P4_G	G	A.Conservative	.439836	.997855	5337.5	16.528652	26.459369	704.128118		.259524
C11	208825P7_G	G	A.Conservative	1.436131	.999437	7129.7	10.194756	22.495398	863.641743		.259524
C11	209189P2_G	G	A.Conservative	.849874	.997345	6277.1	27.79427	51.752077	972.45243		.259524
C11	210090P15_G	NOCALL	I.Bad Spectrum	0	0	0	0	0	0		0
C12	201322P9_G	G	A.Conservative	-.898675	.999105	6445.3	15.14371	23.958106	902.549997		.281031
C12	201694P4_G	NOCALL	D.Low Probability	-1.31284	.992086	5337.5	17.336778	9.920817	750.617039		.68314
C12	208825P7_G	G	A.Conservative	-.457376	.998456	7129.7	24.829212	43.728793	964.433099		.281031
C12	209189P2_G	G	A.Conservative	-.85937	.996839	6277.1	20.541322	31.637956	874.478103		.281031
C12	210090P15_G	NOCALL	I.Bad Spectrum	0	0	0	0	0	0		0
C13	201322P9_G	NOCALL	D.Low Probability	1.296016	.996267	6445.3	31.666291	17.99593	866.417304		.713224
C13	201694P4_G	G	A.Conservative	1.128999	.99857	5337.5	27.710226	31.194664	710.347586		.310067
C13	208825P7_G	G	A.Conservative	2.417556	.99783	7129.7	15.957106	24.605424	1009.689643		.310067
C13	209189P2_G	G	A.Conservative	2.013907	.996077	6277.1	41.880322	55.838614	811.057868		.310067
C13	210090P15_G	NOCALL	I.Bad Spectrum	0	0	0	0	0	0		0
C14	201322P9_G	NOCALL	D.Low Probability	1.283574	.996679	6445.3	46.525178	26.281664	881.187764		.7479
C14	201694P4_G	G	A.Conservative	1.396925	.99658	5337.5	49.456182	57.5251	737.81832		.308641
C14	208825P7_G	G	A.Conservative	2.2886	.998935	7129.7	21.113712	31.513961	979.163353		.308641
C14	209189P2_G	G	A.Conservative	1.889568	.998885	6277.1	68.274202	90.438628	982.111712		.308641
C14	210090P15_G	NOCALL	D.Low Probability	.881303	.994459	5515.6	31.156448	15.468997	779.444517		.7479
C15	201322P9_G	NOCALL	D.Low Probability	1.726058	.998366	6445.3	49.203969	30.401602	919.223675		.772761
C15	201694P4_G	G	A.Conservative	1.393891	.999678	5337.5	32.473576	37.808446	731.008311		.313705
C15	208825P7_G	G	A.Conservative	2.420541	.999434	7129.7	23.391276	36.856665	987.234353		.313705
C15	209189P2_G	G	A.Conservative	1.931292	.99581	6277.1	57.40801	78.653363	905.717654		.313705
C15	210090P15_G	NOCALL	I.Bad Spectrum	0	0	0	0	0	0		0
C16	201322P9_G	NOCALL	D.Low Probability	1.048461	.996022	6445.3	19.047666	14.073055	878.456249		.649973
C16	201694P4_G	G	A.Conservative	.60562	.996143	5337.5	11.909086	18.451748	703.61665		.27994
C16	208825P7_G	G	A.Conservative	2.268471	.99934	7129.7	6.520344	17.723535	799.389596		.27994
C16	209189P2_G	G	A.Conservative	1.517128	.995776	6277.1	19.70721	33.744883	868.234749		.27994
C16	210090P15_G	NOCALL	I.Bad Spectrum	0	0	0	0	0	0		0
C17	201322P9_G	G	A.Conservative	1.453384	.996194	6445.3	11.680758	17.395804	901.969835		.288739
C17	201694P4_G	G	A.Conservative	1.201483	.99907	5337.5	38.263739	46.272696	710.869841		.288739
C17	208825P7_G	G	A.Conservative	2.041713	.999683	7129.7	27.2392	45.744545	991.190559		.288739
C17	209189P2_G	G	A.Conservative	1.455948	.995946	6277.1	51.894205	74.973612	876.266814		.288739
C17	210090P15_G	NOCALL	I.Bad Spectrum	0	0	0	0	0	0		0
C18	201322P9_G	G	A.Conservative	-.995449	.998993	6445.3	15.110134	18.843726	906.530302		.320883
C18	201694P4_G	G	A.Conservative	-.842797	.995762	5337.5	64.690148	66.789809	759.326977		.320883
C18	208825P7_G	G	A.Conservative	-.636914	.998844	7129.7	26.710869	37.319222	953.96943		.320883
C18	209189P2_G	G	A.Conservative	-.991844	.996047	6277.1	67.767765	82.153808	877.722591		.320883
C18	210090P15_G	NOCALL	I.Bad Spectrum	0	0	0	0	0	0		0
C19	201322P9_G	G	A.Conservative	1.732313	.994831	6445.3	10.175976	14.318	874.685605		.290559
C19	201694P4_G	G	A.Conservative	1.091228	.997186	5337.5	36.947739	43.244338	687.327535		.290559
C19	208825P7_G	G	A.Conservative	2.130206	.99912	7129.7	21.307194	33.495005	893.875074		.290559
C19	209189P2_G	G	A.Conservative	1.710277	.994052	6277.1	41.289119	56.522861	838.545792		.290559
C19	210090P15_G	NOCALL	I.Bad Spectrum	0	0	0	0	0	0		0
C20	201322P9_G	G	A.Conservative	1.685601	.997075	6445.3	18.078321	26.477513	908.663889		.313317
C20	201694P4_G	G	A.Conservative	1.258786	.997235	5337.5	69.588478	85.348182	741.371457		.313317
C20	208825P7_G	G	A.Conservative	2.084085	.997961	7129.7	32.361749	52.613066	1061.322856		.313317
C20	209189P2_G	G	A.Conservative	1.688527	.997644	6277.1	69.06538	98.543868	884.967701		.313317
C20	210090P15_G	NOCALL	I.Bad Spectrum	0	0	0	0	0	0		0
C21	201322P9_G	G	A.Conservative	1.898318	.997255	6445.3	19.63296	31.588581	966.304745		.282035
C21	201694P4_G	G	A.Conservative	1.351317	.994823	5337.5	59.265756	81.58228	737.31486		.282035
C21	208825P7_G	G	A.Conservative	2.287682	.998728	7129.7	32.671757	57.808713	963.734423		.282035
C21	209189P2_G	G	A.Conservative	1.898572	.994896	6277.1	78.501399	123.366935	938.523674		.282035
C21	210090P15_G	NOCALL	D.Low Probability	.979711	.994059	5515.6	12.597004	7.431569	767.461362		.714402
C22	201322P9_G	G	A.Conservative	1.782739	.981552	6445.3	5.916867	9.898295	826.391481		.298456
C22	201694P4_G	G	A.Conservative	1.571193	.997276	5337.5	15.547639	22.341063	651.860533		.298456
C22	208825P7_G	G	A.Conservative	2.36137	.999647	7129.7	11.239802	20.586495	814.76051		.298456
C22	209189P2_G	G	A.Conservative	1.793236	.992136	6277.1	16.876858	27.604058	804.394201		.298456
C22	210090P15_G	NOCALL	I.Bad Spectrum	0	0	0	0	0	0		0
C23	201322P9_G	G	A.Conservative	.10687	.99739	6445.3	13.360377	24.493948	951.774038		.243375
C23	201694P4_G	G	A.Conservative	-.553029	.997526	5337.5	33.804626	53.406971	740.277466		.243375
C23	208825P7_G	G	A.Conservative	.492954	.996199	7129.7	21.086141	42.387869	1015.071597		.243375
C23	209189P2_G	G	A.Conservative	.109418	.998217	6277.1	43.798303	78.49927	925.865458		.243375
C23	210090P15_G	NOCALL	I.Bad Spectrum	0	0	0	0	0	0		0
C24	201322P9_G	G	A.Conservative	-1.708601	.995869	6445.3	6.912591	11.13358	839.056863		.262534
C24	201694P4_G	NOCALL	D.Low Probability	-1.86841	.772422	5337.5	7.832339	4.753537	748.191619		.595732
C24	208825P7_G	NOCALL	I.Bad Spectrum	0	0	0	0	0	0		0
C24	209189P2_G	G	A.Conservative	-1.527121	.998241	6277.1	14.230951	22.34599	829.824117		.262534
C24	210090P15_G	G	A.Conservative	-2.130419	.864584	5515.6	13.991102	8.707461	751.568528		.595732
D01	201322P9_G	G	A.Conservative	.91603	.918378	6445.3	7.086412	9.229669	887.774641		.30922
D01	201694P4_G	G	A.Conservative	.809707	.997437	5337.5	22.869786	25.061905	773.831401		.30922
D01	208825P7_G	G	A.Conservative	.649765	.998793	7129.7	16.771476	26.246767	852.683228		.30922
D01	209189P2_G	G	A.Conservative	.932178	.997222	6277.1	35.891081	45.539663	859.940686		.30922
D01	210090P15_G	NOCALL	I.Bad Spectrum	0	0	0	0	0	0		0
D02	201322P9_G	G	A.Conservative	2.433535	.997146	6445.3	8.129701	10.288004	862.691881		.314934
D02	201694P4_G	G	A.Conservative	2.16775	.997539	5337.5	19.307952	20.03358	671.689273		.314934
D02	208825P7_G	G	A.Conservative	3.451031	.999494	7129.7	21.097709	33.718545	953.636026		.314934
D02	209189P2_G	G	A.Conservative	2.442265	.998086	6277.1	36.773972	45.18778	835.108523		.314934
D02	210090P15_G	NOCALL	I.Bad Spectrum	0	0	0	0	0	0		0
D03	201322P9_G	G	A.Conservative	2.384527	.995618	6445.3	29.23561	25.178853	876.721127		.456158
D03	201694P4_G	G	A.Conservative	2.086548	.993081	5337.5	61.236063	67.749201	732.326498		.312462
D03	208825P7_G	G	A.Conservative	3.196612	.999272	7129.7	27.23992	42.39338	977.32471		.312462
D03	209189P2_G	G	A.Conservative	2.657394	.997356	6277.1	75.071088	100.001162	858.17404		.312462
D03	210090P15_G	NOCALL	I.Bad Spectrum	0	0	0	0	0	0		0
D04	201322P9_G	G	A.Conservative	2.234445	.993718	6445.3	13.116608	13.858088	844.593319		.4215
D04	201694P4_G	G	A.Conservative	1.790186	.994777	5337.5	23.776577	27.926228	739.717431		.309125
D04	208825P7_G	G	A.Conservative	3.207057	.999503	7129.7	13.408041	29.450425	942.889598		.309125
D04	209189P2_G	G	A.Conservative	2.39302	.995914	6277.1	41.562292	58.828014	818.171297		.309125
D04	210090P15_G	NOCALL	I.Bad Spectrum	0	0	0	0	0	0		0
D05	201322P9_G	NOCALL	D.Low Probability	1.873106	.994674	6445.3	25.126877	15.744656	954.286509		.714462
D05	201694P4_G	G	A.Conservative	1.347116	.99787	5337.5	19.146126	19.326515	717.205424		.433177
D05	208825P7_G	G	A.Conservative	2.566843	.999301	7129.7	5.618582	14.180049	918.880168		.266054
D05	209189P2_G	G	A.Conservative	1.848446	.998996	6277.1	4.600453	10.429314	720.435531		.266054
D05	210090P15_G	NOCALL	D.Low Probability	1.395411	.698981	5515.6	7.906157	4.265515	751.464432		.714462
D06	201322P9_G	NOCALL	D.Low Probability	.391507	.998656	6445.3	49.561054	25.855167	912.856365		.748673
D06	201694P4_G	G	A.Conservative	.60854	.999005	5337.5	48.904599	51.704995	755.53059		.306131
D06	208825P7_G	G	A.Conservative	1.214316	.99829	7129.7	22.857117	32.888651	977.344902		.306131
D06	209189P2_G	G	A.Conservative	.856914	.994104	6277.1	66.630834	82.962953	881.84873		.306131
D06	210090P15_G	NOCALL	D.Low Probability	-.049202	.474106	5515.6	6.591188	2.951083	782.48389		.748673
D07	201322P9_G	G	A.Conservative	2.111727	.848557	6445.3	4.078258	8.555813	888.552914		.229452
D07	201694P4_G	G	A.Conservative	1.858146	.999389	5337.5	25.257109	45.943696	780.337686		.229452
D07	208825P7_G	G	A.Conservative	2.449801	.997923	7129.7	7.73066	22.651682	986.541022		.229452
D07	209189P2_G	G	A.Conservative	2.115261	.998107	6277.1	19.296075	39.617632	862.028608		.229452
D07	210090P15_G	NOCALL	I.Bad Spectrum	0	0	0	0	0	0		0
D08	201322P9_G	G	A.Conservative	2.550317	.99614	6445.3	13.81322	18.957625	879.459097		.301009
D08	201694P4_G	G	A.Conservative	2.056649	.994976	5337.5	59.600928	68.030083	712.684569		.301009
D08	208825P7_G	G	A.Conservative	3.362897	.999706	7129.7	31.140047	47.746729	960.519232		.301009
D08	209189P2_G	G	A.Conservative	2.553688	.996812	6277.1	59.484972	79.429928	852.127682		.301009
D08	210090P15_G	NOCALL	I.Bad Spectrum	0	0	0	0	0	0		0
D09	201322P9_G	NOCALL	D.Low Probability	2.233984	.993707	6445.3	55.96386	32.245087	885.562054		.700813
D09	201694P4_G	G	A.Conservative	2.219307	.998023	5337.5	41.566939	41.745211	740.798267		.334999
D09	208825P7_G	G	A.Conservative	3.472724	.99964	7129.7	24.540596	34.27033	999.466403		.334999
D09	209189P2_G	G	A.Conservative	2.693846	.99588	6277.1	67.061608	80.435685	889.569063		.334999
D09	210090P15_G	NOCALL	I.Bad Spectrum	0	0	0	0	0	0		0
D10	201322P9_G	NOCALL	D.Low Probability	2.036111	.993631	6445.3	12.78876	8.869916	932.873305		.70743
D10	201694P4_G	G	A.Conservative	2.115176	.998556	5337.5	8.1187	12.353743	646.088132		.267389
D10	208825P7_G	G	A.Conservative	3.225764	.99928	7129.7	6.026472	14.310996	965.930425		.267389
D10	209189P2_G	G	A.Conservative	2.488736	.997023	6277.1	13.067931	22.881041	869.437248		.267389
D10	210090P15_G	NOCALL	I.Bad Spectrum	0	0	0	0	0	0		0
D11	201322P9_G	NOCALL	D.Low Probability	1.733755	.993445	6445.3	17.2589	8.307367	890.99906		.754434
D11	201694P4_G	G	A.Conservative	1.918126	.993072	5337.5	19.168869	22.205026	656.303107		.332911
D11	208825P7_G	G	A.Conservative	2.653052	.999672	7129.7	10.070427	14.915445	850.63003		.332911
D11	209189P2_G	G	A.Conservative	2.220266	.99744	6277.1	26.188569	33.19164	860.503575		.332911
D11	210090P15_G	NOCALL	I.Bad Spectrum	0	0	0	0	0	0		0
D12	201322P9_G	G	A.Conservative	.341685	.993772	6445.3	11.176932	13.997535	880.645501		.310348
D12	201694P4_G	G	A.Conservative	-.659043	.993281	5337.5	22.49346	17.281546	715.951271		.468542
D12	208825P7_G	G	A.Conservative	.638097	.997908	7129.7	27.993164	39.522922	919.203193		.310348
D12	209189P2_G	G	A.Conservative	.357673	.998171	6277.1	35.100868	42.668642	876.517784		.310348
D12	210090P15_G	NOCALL	I.Bad Spectrum	0	0	0	0	0	0		0
D13	201322P9_G	G	A.Conservative	1.911222	.995139	6445.3	10.169218	15.685718	935.098925		.308914
D13	201694P4_G	G	A.Conservative	1.681726	.999184	5337.5	28.469637	36.114038	708.280011		.308914
D13	208825P7_G	G	A.Conservative	1.993982	.99883	7129.7	24.318617	41.905123	1022.742095		.308914
D13	209189P2_G	G	A.Conservative	1.912978	.996037	6277.1	36.110694	54.13807	903.889131		.308914
D13	210090P15_G	NOCALL	I.Bad Spectrum	0	0	0	0	0	0		0
D14	201322P9_G	G	A.Conservative	1.484468	.994907	6445.3	19.379552	20.64867	867.406653		.44178
D14	201694P4_G	G	A.Conservative	1.329725	.996373	5337.5	37.868957	44.963025	744.778007		.291033
D14	208825P7_G	G	A.Conservative	2.159849	.99885	7129.7	22.392343	37.00864	1038.341376		.291033
D14	209189P2_G	G	A.Conservative	1.835635	.997989	6277.1	55.290615	78.517421	870.231838		.291033
D14	210090P15_G	NOCALL	I.Bad Spectrum	0	0	0	0	0	0		0
D15	201322P9_G	NOCALL	D.Low Probability	1.937114	.993754	6445.3	50.10158	31.525015	902.872105		.721578
D15	201694P4_G	G	A.Conservative	2.02521	.998	5337.5	37.415506	38.955119	708.666469		.299485
D15	208825P7_G	G	A.Conservative	3.037764	.999456	7129.7	25.024207	35.230696	925.115345		.299485
D15	209189P2_G	G	A.Conservative	2.455244	.997631	6277.1	62.20494	75.934914	882.297343		.299485
D15	210090P15_G	NOCALL	D.Low Probability	1.451152	.996628	5515.6	32.439328	17.560869	742.134723		.721578
D16	201322P9_G	NOCALL	D.Low Probability	1.998733	.993062	6445.3	20.252785	11.967988	873.143715		.682378
D16	201694P4_G	G	A.Conservative	2.192217	.997289	5337.5	13.120165	17.081559	635.355014		.282449
D16	208825P7_G	G	A.Conservative	2.744418	.99946	7129.7	10.923255	22.191278	927.48601		.282449
D16	209189P2_G	G	A.Conservative	2.54255	.995746	6277.1	17.899048	27.00813	778.600247		.282449
D16	210090P15_G	NOCALL	I.Bad Spectrum	0	0	0	0	0	0		0
D17	201322P9_G	G	A.Conservative	1.455816	.996636	6445.3	11.748087	15.946031	887.871743		.30361
D17	201694P4_G	NOCALL	D.Low Probability	.446415	.987868	5337.5	14.572685	7.410508	731.686758		.667259
D17	208825P7_G	G	A.Conservative	1.754005	.996765	7129.7	4.694446	11.790689	688.510268		.30361
D17	209189P2_G	G	A.Conservative	1.573561	.997301	6277.1	26.918921	35.508222	895.140494		.30361
D17	210090P15_G	G	C.Aggressive	.317573	.980552	5515.6	11.302178	5.923239	766.31736		.667259
D18	201322P9_G	G	A.Conservative	.905141	.994592	6445.3	8.531405	11.858584	839.855992		.297784
D18	201694P4_G	G	A.Conservative	.527362	.998993	5337.5	31.943731	36.248844	693.401101		.297784
D18	208825P7_G	G	A.Conservative	1.047958	.998722	7129.7	20.61425	32.26863	958.809152		.297784
D18	209189P2_G	G	A.Conservative	.900734	.998925	6277.1	32.10944	43.312262	811.416138		.297784
D18	210090P15_G	NOCALL	I.Bad Spectrum	0	0	0	0	0	0		0
D19	201322P9_G	G	A.Conservative	2.997117	.995424	6445.3	17.701025	19.378168	884.719215		.327757
D19	201694P4_G	G	A.Conservative	2.378858	.998628	5337.5	42.413799	37.469433	651.731379		.327757
D19	208825P7_G	G	A.Conservative	3.515797	.999329	7129.7	37.94743	47.235765	967.317903		.327757
D19	209189P2_G	G	A.Conservative	2.999841	.997441	6277.1	55.306771	58.636437	854.599181		.327757
D19	210090P15_G	NOCALL	I.Bad Spectrum	0	0	0	0	0	0		0
D20	201322P9_G	NOCALL	D.Low Probability	2.116291	.995616	6445.3	30.210579	20.163091	875.623364		.699851
D20	201694P4_G	G	A.Conservative	2.048275	.995668	5337.5	38.707064	47.662453	697.357275		.303586
D20	208825P7_G	G	A.Conservative	3.498015	.999405	7129.7	14.074189	25.286748	913.282902		.303586
D20	209189P2_G	G	A.Conservative	2.705029	.993789	6277.1	43.977826	63.806205	901.701518		.303586
D20	210090P15_G	NOCALL	D.Low Probability	1.582509	.990165	5515.6	14.641055	8.460339	733.223144		.699851
D21	201322P9_G	G	A.Conservative	2.552907	.994978	6445.3	13.931395	19.60704	877.579155		.317335
D21	201694P4_G	G	A.Conservative	1.86226	.998792	5337.5	30.312771	35.214949	678.068525		.317335
D21	208825P7_G	G	A.Conservative	3.195483	.999003	7129.7	24.843501	39.095287	969.651283		.317335
D21	209189P2_G	G	A.Conservative	2.557724	.998019	6277.1	47.117987	64.476593	850.313554		.317335
D21	210090P15_G	NOCALL	I.Bad Spectrum	0	0	0	0	0	0		0
D22	201322P9_G	G	A.Conservative	2.35216	.99647	6445.3	18.98597	24.257155	931.32317		.291194
D22	201694P4_G	G	A.Conservative	1.829193	.996464	5337.5	55.706035	59.568372	731.584479		.291194
D22	208825P7_G	G	A.Conservative	3.061821	.999649	7129.7	26.355861	47.213469	978.230978		.291194
D22	209189P2_G	G	A.Conservative	2.350828	.998611	6277.1	61.71205	76.750629	901.433287		.291194
D22	210090P15_G	NOCALL	D.Low Probability	1.516925	.996562	5515.6	26.506226	14.031679	755.993941		.696856
D23	201322P9_G	G	A.Conservative	2.108675	.996836	6445.3	17.459446	33.646293	937.843497		.242816
D23	201694P4_G	G	A.Conservative	1.373125	.997471	5337.5	30.064877	49.988511	764.289403		.242816
D23	208825P7_G	G	A.Conservative	2.609425	.997936	7129.7	25.314415	53.394537	1106.605871		.242816
D23	209189P2_G	G	A.Conservative	2.060195	.997759	6277.1	29.576561	55.739161	930.858478		.242816
D23	210090P15_G	NOCALL	I.Bad Spectrum	0	0	0	0	0	0		0
D24	201322P9_G	G	A.Conservative	-1.505136	.955489	6445.3	4.848431	9.618996	908.11575		.244117
D24	201694P4_G	NOCALL	I.Bad Spectrum	0	0	0	0	0	0		0
D24	208825P7_G	NOCALL	I.Bad Spectrum	0	0	0	0	0	0		0
D24	209189P2_G	G	A.Conservative	-1.449147	.997767	6277.1	7.873029	15.252245	887.94611		.244117
D24	210090P15_G	NOCALL	I.Bad Spectrum	0	0	0	0	0	0		0
E01	201322P9_G	G	A.Conservative	-2.067012	.997572	6445.3	12.203879	10.301553	798.83203		.489636
E01	201694P4_G	G	A.Conservative	-1.176977	.997242	5337.5	20.483366	16.530264	727.090448		.383006
E01	208825P7_G	G	A.Conservative	-1.65428	.999395	7129.7	14.879982	18.184119	782.41648		.383006
E01	209189P2_G	G	A.Conservative	-1.454204	.997215	6277.1	29.706712	28.479631	798.908657		.383006
E01	210090P15_G	NOCALL	I.Bad Spectrum	0	0	0	0	0	0		0
E02	201322P9_G	G	A.Conservative	-2.218321	.996817	6445.3	8.5284	14.392255	893.415476		.284806
E02	201694P4_G	G	A.Conservative	-1.859969	.995761	5337.5	18.785187	26.933461	690.750426		.284806
E02	208825P7_G	G	A.Conservative	-2.339083	.999342	7129.7	20.93459	40.639463	996.565426		.284806
E02	209189P2_G	G	A.Conservative	-2.189946	.997757	6277.1	38.523461	63.454726	866.906051		.284806
E02	210090P15_G	NOCALL	I.Bad Spectrum	0	0	0	0	0	0		0
E03	201322P9_G	NOCALL	D.Low Probability	-1.789495	.996878	6445.3	42.002193	24.621494	883.995472		.739977
E03	201694P4_G	G	A.Conservative	-1.772494	.993966	5337.5	18.096299	22.010519	676.605043		.302124
E03	208825P7_G	G	A.Conservative	-1.721046	.999511	7129.7	14.866735	24.618684	819.422525		.302124
E03	209189P2_G	G	A.Conservative	-1.79925	.998016	6277.1	43.550172	62.587658	866.000877		.302124
E03	210090P15_G	NOCALL	I.Bad Spectrum	0	0	0	0	0	0		0
E04	201322P9_G	NOCALL	D.Low Probability	-1.244675	.996669	6445.3	30.336478	20.258925	893.771723		.696928
E04	201694P4_G	G	A.Conservative	-1.189491	.998348	5337.5	22.635254	27.095712	738.327613		.307918
E04	208825P7_G	G	A.Conservative	-.772978	.99936	7129.7	15.570394	31.536992	898.033578		.307918
E04	209189P2_G	G	A.Conservative	-1.108309	.995142	6277.1	46.730105	64.323593	882.232385		.307918
E04	210090P15_G	NOCALL	I.Bad Spectrum	0	0	0	0	0	0		0
E05	201322P9_G	G	A.Conservative	-2.291616	.861078	6445.3	13.772452	8.669613	857.722656		.689477
E05	201694P4_G	G	A.Conservative	-2.151609	.996213	5337.5	9.058792	10.015903	588.289095		.342522
E05	208825P7_G	G	A.Conservative	-1.818459	.999351	7129.7	8.513786	15.394851	748.193707		.342522
E05	209189P2_G	G	A.Conservative	-2.383637	.990846	6277.1	20.599774	26.077299	799.944002		.342522
E05	210090P15_G	NOCALL	I.Bad Spectrum	0	0	0	0	0	0		0
E06	201322P9_G	G	A.Conservative	-2.576041	.991548	6445.3	11.921443	16.791391	895.277134		.284201
E06	201694P4_G	G	A.Conservative	-2.331952	.997887	5337.5	39.821511	45.932998	689.023064		.284201
E06	208825P7_G	G	A.Conservative	-2.752076	.998137	7129.7	28.052756	44.490367	1004.562814		.284201
E06	209189P2_G	G	A.Conservative	-2.573648	.99632	6277.1	59.645719	81.562945	870.56849		.284201
E06	210090P15_G	NOCALL	I.Bad Spectrum	0	0	0	0	0	0		0
E07	201322P9_G	NOCALL	D.Low Probability	-2.878349	.996141	6445.3	35.353604	20.561873	854.030642		.729958
E07	201694P4_G	G	A.Conservative	-2.332858	.999642	5337.5	28.566081	29.189903	677.503673		.346519
E07	208825P7_G	G	A.Conservative	-2.970733	.998642	7129.7	16.316376	21.95682	850.167235		.346519
E07	209189P2_G	G	A.Conservative	-2.620039	.995743	6277.1	50.853697	60.101581	815.087873		.346519
E07	210090P15_G	NOCALL	I.Bad Spectrum	0	0	0	0	0	0		0
E08	201322P9_G	NOCALL	D.Low Probability	-2.315952	.996255	6445.3	41.896351	24.902724	881.999293		.702438
E08	201694P4_G	G	A.Conservative	-1.77171	.991682	5337.5	43.508062	51.262251	688.322625		.276022
E08	208825P7_G	G	A.Conservative	-2.104687	.999178	7129.7	19.794986	32.326493	1022.193272		.276022
E08	209189P2_G	G	A.Conservative	-2.092109	.993885	6277.1	64.768579	90.889814	846.885344		.276022
E08	210090P15_G	NOCALL	I.Bad Spectrum	0	0	0	0	0	0		0
E09	201322P9_G	NOCALL	D.Low Probability	-1.896265	.998938	6445.3	47.646098	24.853104	875.25137		.819382
E09	201694P4_G	G	A.Conservative	-1.588543	.998504	5337.5	42.673649	47.999653	714.416433		.303866
E09	208825P7_G	G	A.Conservative	-1.444628	.998606	7129.7	23.475395	35.616738	945.557773		.303866
E09	209189P2_G	G	A.Conservative	-1.631744	.995669	6277.1	67.566257	89.132503	855.451562		.303866
E09	210090P15_G	NOCALL	I.Bad Spectrum	0	0	0	0	0	0		0
E10	201322P9_G	G	A.Conservative	-1.786899	.995873	6445.3	15.73526	12.299057	851.207102		.617519
E10	201694P4_G	G	A.Conservative	-1.521752	.997419	5337.5	9.033756	14.448413	614.039907		.313522
E10	208825P7_G	G	A.Conservative	-1.151204	.958277	7129.7	5.085306	9.599524	738.529586		.313522
E10	209189P2_G	G	A.Conservative	-1.389315	.998486	6277.1	13.049158	20.844655	799.000068		.313522
E10	210090P15_G	NOCALL	I.Bad Spectrum	0	0	0	0	0	0		0
E11	201322P9_G	NOCALL	D.Low Probability	-2.378316	.990457	6445.3	19.280902	11.532813	887.376111		.712531
E11	201694P4_G	G	A.Conservative	-1.9817	.998909	5337.5	9.386246	12.934997	642.667534		.297782
E11	208825P7_G	G	A.Conservative	-2.45313	.999552	7129.7	8.294253	20.781	803.661055		.297782
E11	209189P2_G	G	A.Conservative	-2.351439	.996106	6277.1	14.575209	23.121686	826.379343		.297782
E11	210090P15_G	NOCALL	I.Bad Spectrum	0	0	0	0	0	0		0
E12	201322P9_G	G	A.Conservative	-2.456423	.997011	6445.3	10.954751	17.236209	822.202571		.294973
E12	201694P4_G	G	A.Conservative	-2.363715	.995605	5337.5	27.966089	35.494259	606.052311		.294973
E12	208825P7_G	G	A.Conservative	-2.750321	.998742	7129.7	19.408794	34.437709	914.007537		.294973
E12	209189P2_G	G	A.Conservative	-2.461491	.991589	6277.1	43.313529	66.079743	801.821191		.294973
E12	210090P15_G	NOCALL	I.Bad Spectrum	0	0	0	0	0	0		0
E13	201322P9_G	G	A.Conservative	-2.045676	.996863	6445.3	38.354167	22.85589	835.164584		.678518
E13	201694P4_G	G	A.Conservative	-1.039402	.996865	5337.5	36.337019	41.699544	666.571123		.324796
E13	208825P7_G	G	A.Conservative	-1.584715	.999523	7129.7	24.606526	39.769903	946.511145		.324796
E13	209189P2_G	G	A.Conservative	-1.464544	.995697	6277.1	59.231749	82.081791	850.251207		.324796
E13	210090P15_G	NOCALL	I.Bad Spectrum	0	0	0	0	0	0		0
E14	201322P9_G	NOCALL	D.Low Probability	-1.503964	.996892	6445.3	32.045373	18.509845	899.250294		.709202
E14	201694P4_G	G	A.Conservative	-1.384846	.996545	5337.5	22.866083	29.460449	726.399774		.2822
E14	208825P7_G	G	A.Conservative	-1.136062	.999432	7129.7	16.813796	31.58766	936.942374		.2822
E14	209189P2_G	G	A.Conservative	-1.407486	.998834	6277.1	39.617114	58.787501	858.591428		.2822
E14	210090P15_G	NOCALL	D.Low Probability	-1.404396	.995024	5515.6	14.012088	6.933142	752.047226		.709202
E15	201322P9_G	G	A.Conservative	-1.199753	.995953	6445.3	11.537952	16.63997	842.460918		.272462
E15	201694P4_G	G	A.Conservative	-1.232063	.994	5337.5	19.789584	24.057878	657.284115		.272462
E15	208825P7_G	G	A.Conservative	-1.381839	.99908	7129.7	28.372175	45.470778	945.151868		.272462
E15	209189P2_G	G	A.Conservative	-1.186522	.998305	6277.1	45.319265	63.683251	816.05417		.272462
E15	210090P15_G	NOCALL	I.Bad Spectrum	0	0	0	0	0	0		0
E16	201322P9_G	G	A.Conservative	-1.8106	.896851	6445.3	8.610396	8.998114	811.175053		.472393
E16	201694P4_G	NOCALL	D.Low Probability	-1.592174	.990688	5337.5	18.474134	10.833962	696.297415		.718831
E16	208825P7_G	G	A.Conservative	-1.690475	.995335	7129.7	7.672758	19.130283	959.07562		.263823
E16	209189P2_G	G	A.Conservative	-1.627013	.998473	6277.1	7.638321	17.216703	783.634182		.263823
E16	210090P15_G	NOCALL	I.Bad Spectrum	0	0	0	0	0	0		0
E17	201322P9_G	NOCALL	D.Low Probability	-2.826523	.994737	6445.3	31.764499	19.294341	876.43981		.73162
E17	201694P4_G	G	A.Conservative	-2.124264	.997901	5337.5	22.914428	23.193978	696.791609		.317382
E17	208825P7_G	G	A.Conservative	-2.995371	.998631	7129.7	18.194109	25.844374	933.793943		.317382
E17	209189P2_G	G	A.Conservative	-2.459921	.994804	6277.1	50.907418	61.833222	878.169757		.317382
E17	210090P15_G	NOCALL	I.Bad Spectrum	0	0	0	0	0	0		0
E18	201322P9_G	NOCALL	D.Low Probability	-4.859555	.997123	6445.3	29.044133	21.295651	849.442072		.617958
E18	201694P4_G	G	A.Conservative	-4.441222	.99672	5337.5	20.41079	29.628329	652.258482		.254692
E18	208825P7_G	G	A.Conservative	-4.754968	.99925	7129.7	14.062711	33.296881	845.922525		.254692
E18	209189P2_G	G	A.Conservative	-4.629024	.99852	6277.1	32.46151	56.348315	795.029846		.254692
E18	210090P15_G	NOCALL	I.Bad Spectrum	0	0	0	0	0	0		0
E19	201322P9_G	G	A.Conservative	-1.487761	.991651	6445.3	8.264465	11.559274	834.367855		.317303
E19	201694P4_G	G	A.Conservative	-1.178435	.996971	5337.5	31.23535	36.51976	740.758208		.317303
E19	208825P7_G	G	A.Conservative	-1.303393	.999676	7129.7	19.274408	31.420402	894.587599		.317303
E19	209189P2_G	G	A.Conservative	-1.43415	.997099	6277.1	38.700785	52.71323	795.032373		.317303
E19	210090P15_G	NOCALL	I.Bad Spectrum	0	0	0	0	0	0		0
E20	201322P9_G	G	A.Conservative	-1.899258	.996892	6445.3	68.2271	36.97396	857.80436		.7541
E20	201694P4_G	G	A.Conservative	-1.509536	.997174	5337.5	61.086487	64.554651	731.166721		.314259
E20	208825P7_G	G	A.Conservative	-1.517548	.998655	7129.7	25.691187	39.891597	986.679512		.314259
E20	209189P2_G	G	A.Conservative	-1.325703	.997083	6277.1	70.527726	87.472572	845.210673		.314259
E20	210090P15_G	NOCALL	D.Low Probability	-1.798026	.994734	5515.6	17.812597	8.340906	746.40181		.7541
E21	201322P9_G	G	A.Conservative	-.859354	.994836	6445.3	12.732368	17.308609	931.338598		.289968
E21	201694P4_G	G	A.Conservative	-1.096584	.995782	5337.5	45.218697	51.431116	708.759679		.289968
E21	208825P7_G	G	A.Conservative	-.992329	.998595	7129.7	24.482796	37.119378	956.130344		.289968
E21	209189P2_G	G	A.Conservative	-.860243	.997289	6277.1	57.869505	76.588629	903.328471		.289968
E21	210090P15_G	NOCALL	I.Bad Spectrum	0	0	0	0	0	0		0
E22	201322P9_G	G	A.Conservative	-2.007461	.96915	6445.3	14.361414	9.75821	802.811129		.717634
E22	201694P4_G	G	A.Conservative	-1.113008	.99633	5337.5	6.707156	11.789135	628.219318		.283853
E22	208825P7_G	G	A.Conservative	-2.120883	.999182	7129.7	6.044118	14.440247	800.967084		.283853
E22	209189P2_G	G	A.Conservative	-1.890987	.99649	6277.1	7.080061	17.968051	787.393813		.283853
E22	210090P15_G	NOCALL	I.Bad Spectrum	0	0	0	0	0	0		0
E23	201322P9_G	G	A.Conservative	-3.190545	.997245	6445.3	16.100505	26.471404	857.764254		.262659
E23	201694P4_G	G	A.Conservative	-3.028453	.997439	5337.5	33.249742	45.497881	689.637365		.262659
E23	208825P7_G	G	A.Conservative	-3.401071	.998076	7129.7	23.730978	43.503608	1003.44278		.262659
E23	209189P2_G	G	A.Conservative	-3.139552	.997121	6277.1	22.250801	35.59689	835.880391		.262659
E23	210090P15_G	NOCALL	I.Bad Spectrum	0	0	0	0	0	0		0
E24	201322P9_G	G	A.Conservative	-3.231296	.937251	6445.3	7.361622	9.427937	810.776225		.307804
E24	201694P4_G	NOCALL	D.Low Probability	-3.369288	.46947	5337.5	6.238903	2.936983	647.682962		.708287
E24	208825P7_G	NOCALL	I.Bad Spectrum	0	0	0	0	0	0		0
E24	209189P2_G	G	A.Conservative	-3.054877	.997443	6277.1	11.951347	14.826301	796.209779		.307804
E24	210090P15_G	G	C.Aggressive	-3.439613	.959309	5515.6	11.923974	5.781535	651.007826		.708287
F01	201322P9_G	G	A.Conservative	.697658	.996957	6445.3	10.55553	14.44033	861.119656		.331198
F01	201694P4_G	G	A.Conservative	.318363	.994828	5337.5	43.845765	48.583844	646.907139		.331198
F01	208825P7_G	G	A.Conservative	.853572	.998535	7129.7	16.069914	24.77052	848.561567		.331198
F01	209189P2_G	G	A.Conservative	.695884	.998665	6277.1	44.322468	58.817351	832.135599		.331198
F01	210090P15_G	NOCALL	I.Bad Spectrum	0	0	0	0	0	0		0
F02	201322P9_G	G	A.Conservative	.746433	.993461	6445.3	13.000252	19.251388	900.391133		.314478
F02	201694P4_G	G	A.Conservative	.372756	.997901	5337.5	28.621441	35.461515	737.315341		.314478
F02	208825P7_G	G	A.Conservative	.790258	.997973	7129.7	19.788411	32.527572	920.533361		.314478
F02	209189P2_G	G	A.Conservative	.762697	.994907	6277.1	44.107001	63.626423	875.437329		.314478
F02	210090P15_G	NOCALL	I.Bad Spectrum	0	0	0	0	0	0		0
F03	201322P9_G	NOCALL	D.Low Probability	.175649	.997433	6445.3	41.110247	24.440091	884.107763		.683093
F03	201694P4_G	G	A.Conservative	.040257	.998629	5337.5	30.128713	38.757109	717.130662		.287013
F03	208825P7_G	G	A.Conservative	.898811	.998654	7129.7	13.436266	25.425656	828.506394		.287013
F03	209189P2_G	G	A.Conservative	.521471	.995667	6277.1	48.258299	72.461421	917.169431		.287013
F03	210090P15_G	NOCALL	I.Bad Spectrum	0	0	0	0	0	0		0
F04	201322P9_G	G	A.Conservative	-.002395	.99588	6445.3	26.859981	24.739903	898.28961		.48858
F04	201694P4_G	G	A.Conservative	.135315	.9897	5337.5	32.336128	44.884456	694.317063		.283004
F04	208825P7_G	G	A.Conservative	.86261	.99852	7129.7	17.135783	31.620779	825.54281		.283004
F04	209189P2_G	G	A.Conservative	.547085	.997811	6277.1	47.79199	77.356549	819.076296		.283004
F04	210090P15_G	NOCALL	D.Low Probability	.02308	.994693	5515.6	13.218145	7.79073	756.711071		.670536
F05	201322P9_G	G	A.Conservative	.921485	.86591	6445.3	11.852262	8.711169	888.572007		.631849
F05	201694P4_G	G	A.Conservative	.312595	.989793	5337.5	11.73049	10.815796	757.885291		.481756
F05	208825P7_G	G	A.Conservative	1.553172	.998068	7129.7	4.351589	10.940397	682.388807		.30172
F05	209189P2_G	G	A.Conservative	.616301	.996639	6277.1	7.456964	11.257082	783.680284		.412961
F05	210090P15_G	NOCALL	I.Bad Spectrum	0	0	0	0	0	0		0
F06	201322P9_G	G	A.Conservative	-1.007299	.995246	6445.3	10.833344	16.103386	857.168566		.275046
F06	201694P4_G	G	A.Conservative	-1.176951	.998253	5337.5	39.695947	49.395884	761.520607		.275046
F06	208825P7_G	G	A.Conservative	-.919367	.999421	7129.7	18.045299	33.666887	963.290084		.275046
F06	209189P2_G	G	A.Conservative	-.999655	.99528	6277.1	52.681683	76.240887	834.100927		.275046
F06	210090P15_G	NOCALL	I.Bad Spectrum	0	0	0	0	0	0		0
F07	201322P9_G	NOCALL	D.Low Probability	-.35752	.998278	6445.3	33.508683	20.323944	875.470548		.681863
F07	201694P4_G	G	A.Conservative	-.63103	.996758	5337.5	24.193453	29.947102	728.3381		.300653
F07	208825P7_G	G	A.Conservative	-.096885	.99805	7129.7	11.979375	19.604951	929.81655		.300653
F07	209189P2_G	G	A.Conservative	-.287566	.998035	6277.1	39.788746	57.162954	885.914558		.300653
F07	210090P15_G	NOCALL	I.Bad Spectrum	0	0	0	0	0	0		0
F08	201322P9_G	G	A.Conservative	2.139242	.995522	6445.3	11.336773	15.801651	886.719225		.296214
F08	201694P4_G	G	A.Conservative	1.750607	.998657	5337.5	37.580706	43.135878	719.242721		.296214
F08	208825P7_G	G	A.Conservative	2.28727	.999024	7129.7	26.45977	41.38314	1025.009534		.296214
F08	209189P2_G	G	A.Conservative	2.138213	.995771	6277.1	53.938498	73.040395	860.216847		.296214
F08	210090P15_G	NOCALL	I.Bad Spectrum	0	0	0	0	0	0		0
F09	201322P9_G	G	A.Conservative	.083013	.998474	6445.3	19.995093	18.860035	843.387022		.421365
F09	201694P4_G	G	A.Conservative	.102187	.993295	5337.5	59.663775	59.120554	732.296195		.318178
F09	208825P7_G	G	A.Conservative	.591174	.998328	7129.7	29.568107	39.799027	921.657361		.318178
F09	209189P2_G	G	A.Conservative	.133109	.997516	6277.1	68.860351	80.238681	823.322617		.318178
F09	210090P15_G	NOCALL	I.Bad Spectrum	0	0	0	0	0	0		0
F10	201322P9_G	NOCALL	D.Low Probability	.059839	.998084	6445.3	23.081198	14.443496	863.319233		.687275
F10	201694P4_G	G	A.Conservative	-.126189	.99886	5337.5	23.717218	32.943899	742.248975		.292655
F10	208825P7_G	G	A.Conservative	.780249	.998262	7129.7	12.114477	31.010214	993.536789		.292655
F10	209189P2_G	G	A.Conservative	.350446	.996358	6277.1	28.873419	46.810223	804.882074		.292655
F10	210090P15_G	NOCALL	I.Bad Spectrum	0	0	0	0	0	0		0
F11	201322P9_G	G	A.Conservative	.243972	.99663	6445.3	11.901235	11.665866	862.972092		.462089
F11	201694P4_G	G	A.Conservative	.539647	.995964	5337.5	7.953091	15.260037	673.951052		.306956
F11	208825P7_G	G	A.Conservative	1.080131	.998437	7129.7	9.512505	17.670575	924.159536		.306956
F11	209189P2_G	G	A.Conservative	.745551	.999168	6277.1	14.250431	23.104389	801.138003		.306956
F11	210090P15_G	NOCALL	I.Bad Spectrum	0	0	0	0	0	0		0
F12	201322P9_G	G	A.Conservative	-2.286633	.994473	6445.3	5.679838	11.182284	875.109093		.250524
F12	201694P4_G	G	A.Conservative	-2.368067	.994706	5337.5	21.196495	35.449505	756.027787		.250524
F12	208825P7_G	G	A.Conservative	-1.515946	.999586	7129.7	9.939771	22.868622	820.115291		.250524
F12	209189P2_G	G	A.Conservative	-2.275012	.99177	6277.1	25.517533	49.039968	841.68889		.250524
F12	210090P15_G	NOCALL	D.Low Probability	-2.062029	.997022	5515.6	17.845854	9.799226	741.685217		.670996
F13	201322P9_G	NOCALL	D.Low Probability	-.104984	.996139	6445.3	37.315048	21.026746	896.424176		.72064
F13	201694P4_G	G	A.Conservative	.11465	.997792	5337.5	33.689221	40.515308	704.380438		.300688
F13	208825P7_G	G	A.Conservative	.758084	.998663	7129.7	22.479427	36.015271	870.165872		.300688
F13	209189P2_G	G	A.Conservative	.488906	.997452	6277.1	65.598834	91.932946	894.323903		.300688
F13	210090P15_G	NOCALL	I.Bad Spectrum	0	0	0	0	0	0		0
F14	201322P9_G	G	A.Conservative	1.239906	.994487	6445.3	25.078875	21.975569	918.685278		.474907
F14	201694P4_G	G	A.Conservative	1.138323	.998089	5337.5	38.558168	45.644944	735.653014		.307332
F14	208825P7_G	G	A.Conservative	1.849558	.998844	7129.7	24.967014	39.270858	938.64704		.307332
F14	209189P2_G	G	A.Conservative	1.668339	.998294	6277.1	66.377022	91.430981	923.676439		.307332
F14	210090P15_G	NOCALL	I.Bad Spectrum	0	0	0	0	0	0		0
F15	201322P9_G	G	A.Conservative	1.724933	.996917	6445.3	20.681808	20.407885	871.437015		.380452
F15	201694P4_G	G	A.Conservative	1.378298	.996208	5337.5	45.507406	36.957978	682.507627		.380452
F15	208825P7_G	G	A.Conservative	2.078728	.999101	7129.7	43.193991	47.966764	918.144568		.380452
F15	209189P2_G	G	A.Conservative	1.746619	.99871	6277.1	61.325367	58.774783	845.478414		.380452
F15	210090P15_G	NOCALL	I.Bad Spectrum	0	0	0	0	0	0		0
F16	201322P9_G	G	A.Conservative	.455809	.927516	6445.3	8.846678	9.311012	818.565957		.47718
F16	201694P4_G	G	A.Conservative	.513398	.995416	5337.5	8.258898	18.412549	680.276885		.266617
F16	208825P7_G	G	A.Conservative	1.724238	.998427	7129.7	5.52665	11.809772	659.5807		.266617
F16	209189P2_G	G	A.Conservative	1.095509	.99301	6277.1	11.005074	21.218546	812.997792		.266617
F16	210090P15_G	NOCALL	I.Bad Spectrum	0	0	0	0	0	0		0
F17	201322P9_G	NOCALL	D.Low Probability	-.618127	.997799	6445.3	46.608642	31.328931	897.363608		.694653
F17	201694P4_G	G	A.Conservative	-.221564	.997867	5337.5	50.621215	60.442209	727.538095		.278324
F17	208825P7_G	G	A.Conservative	.224604	.998395	7129.7	27.609886	44.013463	1001.014173		.278324
F17	209189P2_G	G	A.Conservative	.018955	.996151	6277.1	69.650791	96.85886	876.542694		.278324
F17	210090P15_G	NOCALL	I.Bad Spectrum	0	0	0	0	0	0		0
F18	201322P9_G	NOCALL	D.Low Probability	-2.514856	.99886	6445.3	54.966243	31.324052	901.28975		.719128
F18	201694P4_G	G	A.Conservative	-2.072413	.999877	5337.5	53.80166	61.46495	705.697085		.291853
F18	208825P7_G	G	A.Conservative	-2.263628	.998722	7129.7	26.553592	40.701419	953.218124		.291853
F18	209189P2_G	G	A.Conservative	-2.200553	.993335	6277.1	72.006823	96.113486	846.548434		.291853
F18	210090P15_G	NOCALL	I.Bad Spectrum	0	0	0	0	0	0		0
F19	201322P9_G	NOCALL	D.Low Probability	.180924	.997923	6445.3	38.838611	24.44222	879.545167		.710558
F19	201694P4_G	G	A.Conservative	-.569848	.996799	5337.5	16.629598	23.603536	724.062967		.294933
F19	208825P7_G	G	A.Conservative	.735017	.999175	7129.7	13.031282	23.514376	828.691007		.294933
F19	209189P2_G	G	A.Conservative	.28035	.996541	6277.1	33.101011	53.370628	848.222154		.294933
F19	210090P15_G	NOCALL	I.Bad Spectrum	0	0	0	0	0	0		0
F20	201322P9_G	G	A.Conservative	2.394119	.995095	6445.3	13.995056	15.172829	834.290404		.327128
F20	201694P4_G	G	A.Conservative	1.639605	.996197	5337.5	31.196788	27.201879	642.694963		.327128
F20	208825P7_G	G	A.Conservative	3.242795	.999357	7129.7	27.722971	34.238358	897.439916		.327128
F20	209189P2_G	G	A.Conservative	2.392051	.995425	6277.1	47.952069	50.332762	810.210072		.327128
F20	210090P15_G	NOCALL	I.Bad Spectrum	0	0	0	0	0	0		0
F21	201322P9_G	G	A.Conservative	.727826	.99588	6445.3	11.44736	15.878683	860.154322		.283131
F21	201694P4_G	G	A.Conservative	.351945	.997183	5337.5	33.463855	38.845359	688.472675		.283131
F21	208825P7_G	G	A.Conservative	.986438	.998418	7129.7	24.562921	38.001768	912.138933		.283131
F21	209189P2_G	G	A.Conservative	.733414	.997838	6277.1	54.648937	73.79913	831.990719		.283131
F21	210090P15_G	NOCALL	I.Bad Spectrum	0	0	0	0	0	0		0
F22	201322P9_G	G	A.Conservative	.056746	.997065	6445.3	6.730831	11.527557	845.205028		.261083
F22	201694P4_G	G	A.Conservative	-.358604	.994064	5337.5	25.107917	36.083459	702.273731		.261083
F22	208825P7_G	G	A.Conservative	.802772	.999041	7129.7	12.616213	23.982269	814.947715		.261083
F22	209189P2_G	G	A.Conservative	.054997	.995779	6277.1	29.117085	48.581126	819.720371		.261083
F22	210090P15_G	NOCALL	I.Bad Spectrum	0	0	0	0	0	0		0
F23	201322P9_G	G	A.Conservative	-.635012	.998098	6445.3	22.575829	29.725886	844.955109		.291813
F23	201694P4_G	G	A.Conservative	-.474563	.998491	5337.5	42.68127	46.17108	687.247892		.291813
F23	208825P7_G	G	A.Conservative	-.449622	.998211	7129.7	34.929312	51.770015	984.202429		.291813
F23	209189P2_G	G	A.Conservative	-.545755	.998785	6277.1	32.21161	41.188615	815.322289		.291813
F23	210090P15_G	NOCALL	I.Bad Spectrum	0	0	0	0	0	0		0
F24	201322P9_G	G	A.Conservative	-3.297338	.994612	6445.3	6.682493	12.632935	874.385804		.249122
F24	201694P4_G	NOCALL	D.Low Probability	-3.074838	.648522	5337.5	6.716633	4.030641	717.138966		.603829
F24	208825P7_G	NOCALL	I.Bad Spectrum	0	0	0	0	0	0		0
F24	209189P2_G	G	A.Conservative	-3.239475	.99316	6277.1	13.277595	24.493351	857.413352		.249122
F24	210090P15_G	G	A.Conservative	-3.223028	.888166	5515.6	14.481961	8.951317	732.403197		.603829
G01	201322P9_G	G	A.Conservative	-.154816	.925876	6445.3	5.449341	9.280356	806.31797		.282526
G01	201694P4_G	G	A.Conservative	-.330082	.997542	5337.5	18.313868	25.759822	755.535622		.282526
G01	208825P7_G	G	A.Conservative	.287364	.998854	7129.7	12.685458	24.085421	952.630651		.282526
G01	209189P2_G	G	A.Conservative	-.115154	.993341	6277.1	25.010827	41.424453	796.845479		.282526
G01	210090P15_G	NOCALL	I.Bad Spectrum	0	0	0	0	0	0		0
G02	201322P9_G	G	A.Conservative	4.789406	.992929	6445.3	10.506479	12.885464	840.761964		.335788
G02	201694P4_G	G	A.Conservative	3.71549	.9943	5337.5	15.707714	16.30998	675.197986		.335788
G02	208825P7_G	G	A.Conservative	5.505975	.998099	7129.7	20.856925	28.852787	983.828047		.335788
G02	209189P2_G	G	A.Conservative	4.762083	.999125	6277.1	27.388259	32.592042	816.807953		.335788
G02	210090P15_G	NOCALL	I.Bad Spectrum	0	0	0	0	0	0		0
G03	201322P9_G	G	A.Conservative	1.901457	.992527	6445.3	13.723711	17.535307	903.621496		.314976
G03	201694P4_G	G	A.Conservative	1.580273	.998893	5337.5	38.192125	40.435438	729.717624		.314976
G03	208825P7_G	G	A.Conservative	2.578932	.999415	7129.7	23.80468	34.058034	925.293624		.314976
G03	209189P2_G	G	A.Conservative	1.902095	.994206	6277.1	70.279381	87.30366	880.057191		.314976
G03	210090P15_G	NOCALL	I.Bad Spectrum	0	0	0	0	0	0		0
G04	201322P9_G	G	A.Conservative	1.727994	.996201	6445.3	9.935182	16.403978	916.857529		.289066
G04	201694P4_G	G	A.Conservative	1.058897	.990912	5337.5	26.520706	36.540073	718.805718		.289066
G04	208825P7_G	G	A.Conservative	2.46231	.999826	7129.7	16.126688	29.568425	938.48789		.289066
G04	209189P2_G	G	A.Conservative	1.740868	.997564	6277.1	37.696952	60.619068	889.515142		.289066
G04	210090P15_G	NOCALL	I.Bad Spectrum	0	0	0	0	0	0		0
G05	201322P9_G	G	A.Conservative	1.616303	.995304	6445.3	10.682558	11.614604	892.833403		.417467
G05	201694P4_G	G	A.Conservative	1.531515	.998568	5337.5	23.887513	30.801226	722.555014		.29778
G05	208825P7_G	G	A.Conservative	2.433424	.998841	7129.7	12.437285	21.143669	907.917783		.29778
G05	209189P2_G	G	A.Conservative	1.901921	.997065	6277.1	31.202844	46.441018	915.934252		.29778
G05	210090P15_G	NOCALL	D.Low Probability	1.008981	.879819	5515.6	9.635621	5.337067	733.411166		.700972
G06	201322P9_G	NOCALL	D.Low Probability	.239076	.993929	6445.3	35.115233	18.947473	901.923845		.738482
G06	201694P4_G	G	A.Conservative	.121778	.99881	5337.5	40.615966	51.194308	742.9846		.264642
G06	208825P7_G	G	A.Conservative	1.091287	.998419	7129.7	19.178814	32.733255	938.301185		.264642
G06	209189P2_G	G	A.Conservative	.392203	.996994	6277.1	64.555593	95.606722	869.374453		.264642
G06	210090P15_G	NOCALL	I.Bad Spectrum	0	0	0	0	0	0		0
G07	201322P9_G	NOCALL	D.Low Probability	1.951177	.994231	6445.3	14.731044	10.874705	799.501751		.660751
G07	201694P4_G	G	A.Conservative	1.956349	.996652	5337.5	19.837824	30.407808	776.478278		.272929
G07	208825P7_G	G	A.Conservative	3.061184	.997447	7129.7	5.838988	17.713354	937.801181		.272929
G07	209189P2_G	G	A.Conservative	2.298323	.996169	6277.1	23.886573	42.054057	892.359889		.272929
G07	210090P15_G	NOCALL	I.Bad Spectrum	0	0	0	0	0	0		0
G08	201322P9_G	NOCALL	D.Low Probability	1.797611	.996269	6445.3	72.170345	38.307324	932.340362		.74463
G08	201694P4_G	G	A.Conservative	1.72957	.994407	5337.5	64.81031	70.959883	723.050436		.315724
G08	208825P7_G	G	A.Conservative	2.73558	.999761	7129.7	27.409319	39.53804	895.151511		.315724
G08	209189P2_G	G	A.Conservative	2.173439	.994555	6277.1	89.670334	113.516559	859.34957		.315724
G08	210090P15_G	NOCALL	D.Low Probability	1.326766	.350909	5515.6	4.816453	2.179213	761.770028		.74463
G09	201322P9_G	G	A.Conservative	2.344723	.995765	6445.3	15.216756	19.345162	847.99893		.314778
G09	201694P4_G	G	A.Conservative	1.747417	.99843	5337.5	41.589269	43.753307	705.546496		.314778
G09	208825P7_G	G	A.Conservative	2.823573	.998236	7129.7	29.357327	41.822613	959.381711		.314778
G09	209189P2_G	G	A.Conservative	2.348443	.993662	6277.1	76.832892	94.962397	832.115535		.314778
G09	210090P15_G	NOCALL	D.Low Probability	1.336736	.410224	5515.6	3.495961	2.553029	711.775212		.466936
G10	201322P9_G	NOCALL	D.Low Probability	1.517435	.995938	6445.3	33.128533	22.743175	871.27538		.700293
G10	201694P4_G	G	A.Conservative	1.358136	.998374	5337.5	25.085495	40.684023	706.261223		.3137
G10	208825P7_G	G	A.Conservative	2.80766	.999475	7129.7	14.258481	29.113786	895.089038		.3137
G10	209189P2_G	G	A.Conservative	2.06154	.995336	6277.1	42.544314	78.30733	890.604051		.3137
G10	210090P15_G	NOCALL	I.Bad Spectrum	0	0	0	0	0	0		0
G11	201322P9_G	G	A.Conservative	2.17093	.994183	6445.3	16.601324	13.891145	900.301944		.621668
G11	201694P4_G	G	A.Conservative	1.890492	.998458	5337.5	15.184742	23.349261	771.728384		.266321
G11	208825P7_G	G	A.Conservative	2.701283	.999225	7129.7	9.493139	18.300618	889.987482		.266321
G11	209189P2_G	G	A.Conservative	2.183183	.997676	6277.1	14.546166	24.957424	848.297141		.266321
G11	210090P15_G	NOCALL	I.Bad Spectrum	0	0	0	0	0	0		0
G12	201322P9_G	NOCALL	D.Low Probability	-.496132	.998242	6445.3	43.020929	29.314786	910.672105		.693629
G12	201694P4_G	G	A.Conservative	-.521896	.997213	5337.5	34.758741	39.991847	722.63901		.315191
G12	208825P7_G	G	A.Conservative	.051315	.998918	7129.7	22.04186	33.702172	1020.956699		.315191
G12	209189P2_G	G	A.Conservative	-.210223	.994004	6277.1	53.378674	71.453221	877.719973		.315191
G12	210090P15_G	NOCALL	I.Bad Spectrum	0	0	0	0	0	0		0
G13	201322P9_G	NOCALL	D.Low Probability	1.315504	.994421	6445.3	35.707042	20.291078	880.562893		.75607
G13	201694P4_G	G	A.Conservative	1.285268	.999135	5337.5	34.668741	34.126067	732.482368		.331661
G13	208825P7_G	G	A.Conservative	2.12092	.999091	7129.7	21.089011	37.693009	919.179241		.331661
G13	209189P2_G	G	A.Conservative	1.719752	.993903	6277.1	64.149439	74.177786	890.486845		.331661
G13	210090P15_G	NOCALL	I.Bad Spectrum	0	0	0	0	0	0		0
G14	201322P9_G	NOCALL	D.Low Probability	1.875985	.996255	6445.3	47.55915	26.787685	926.041095		.705013
G14	201694P4_G	G	A.Conservative	1.587586	.992448	5337.5	35.421931	41.134841	691.146374		.278318
G14	208825P7_G	G	A.Conservative	2.996216	.999716	7129.7	15.489213	40.886061	1013.999005		.278318
G14	209189P2_G	G	A.Conservative	2.097807	.993638	6277.1	45.249476	62.313934	878.64159		.278318
G14	210090P15_G	NOCALL	I.Bad Spectrum	0	0	0	0	0	0		0
G15	201322P9_G	NOCALL	D.Low Probability	1.967114	.992265	6445.3	41.951628	23.543643	886.006757		.736794
G15	201694P4_G	G	A.Conservative	1.866904	.998746	5337.5	37.370724	38.774955	692.801115		.328694
G15	208825P7_G	G	A.Conservative	3.00929	.998184	7129.7	20.05102	28.285104	985.103274		.328694
G15	209189P2_G	G	A.Conservative	2.227549	.993877	6277.1	53.861072	65.856713	825.681777		.328694
G15	210090P15_G	NOCALL	I.Bad Spectrum	0	0	0	0	0	0		0
G16	201322P9_G	G	A.Conservative	2.263031	.996862	6445.3	7.607204	13.117062	886.011813		.278484
G16	201694P4_G	G	A.Conservative	1.507357	.999305	5337.5	19.552865	28.578771	662.610096		.278484
G16	208825P7_G	G	A.Conservative	2.662904	.999722	7129.7	14.227538	38.874614	912.554751		.278484
G16	209189P2_G	G	A.Conservative	2.269767	.998034	6277.1	35.400698	59.570881	862.514806		.278484
G16	210090P15_G	NOCALL	I.Bad Spectrum	0	0	0	0	0	0		0
G17	201322P9_G	NOCALL	D.Low Probability	1.052597	.994054	6445.3	38.373248	26.707047	919.38567		.657308
G17	201694P4_G	G	A.Conservative	.932179	.995695	5337.5	31.237141	47.745599	756.271691		.255158
G17	208825P7_G	G	A.Conservative	2.252437	.999583	7129.7	17.782461	34.93168	956.449403		.255158
G17	209189P2_G	G	A.Conservative	1.728289	.995732	6277.1	48.050711	83.852684	965.136371		.255158
G17	210090P15_G	NOCALL	I.Bad Spectrum	0	0	0	0	0	0		0
G18	201322P9_G	G	A.Conservative	-.138814	.995935	6445.3	12.569732	18.438911	923.176371		.259973
G18	201694P4_G	G	A.Conservative	-.179534	.997769	5337.5	43.151595	52.336937	742.372873		.259973
G18	208825P7_G	G	A.Conservative	-.245058	.998027	7129.7	26.18992	43.115303	1010.705815		.259973
G18	209189P2_G	G	A.Conservative	-.134589	.998501	6277.1	57.744505	82.315126	895.960642		.259973
G18	210090P15_G	NOCALL	I.Bad Spectrum	0	0	0	0	0	0		0
G19	201322P9_G	G	A.Conservative	.430446	.995822	6445.3	13.293769	15.986218	891.512099		.389388
G19	201694P4_G	G	A.Conservative	-.143185	.992043	5337.5	27.276892	45.444055	714.550845		.247848
G19	208825P7_G	G	A.Conservative	1.281673	.998492	7129.7	10.983994	23.415882	941.612994		.247848
G19	209189P2_G	G	A.Conservative	.30442	.99492	6277.1	25.733735	48.877732	862.056808		.247848
G19	210090P15_G	NOCALL	I.Bad Spectrum	0	0	0	0	0	0		0
G20	201322P9_G	G	A.Conservative	1.969569	.998775	6445.3	35.674102	26.753071	905.910152		.560113
G20	201694P4_G	G	A.Conservative	1.682789	.996464	5337.5	44.798705	50.641959	712.960736		.309289
G20	208825P7_G	G	A.Conservative	2.791795	.999833	7129.7	23.642875	35.438942	956.796291		.309289
G20	209189P2_G	G	A.Conservative	2.217609	.996618	6277.1	63.719597	83.639505	878.74512		.309289
G20	210090P15_G	NOCALL	D.Low Probability	1.459683	.994518	5515.6	22.718265	9.292115	755.707541		.807019
G21	201322P9_G	G	A.Conservative	1.78905	.991329	6445.3	10.718578	16.471432	895.226882		.27565
G21	201694P4_G	G	A.Conservative	1.309957	.997337	5337.5	29.218762	37.892397	683.196735		.27565
G21	208825P7_G	G	A.Conservative	2.602673	.997007	7129.7	21.093166	35.947918	970.981522		.27565
G21	209189P2_G	G	A.Conservative	1.785065	.994519	6277.1	44.095195	66.059156	866.347928		.27565
G21	210090P15_G	NOCALL	I.Bad Spectrum	0	0	0	0	0	0		0
G22	201322P9_G	NOCALL	D.Low Probability	1.740785	.995396	6445.3	32.859543	21.004717	911.75653		.644334
G22	201694P4_G	G	A.Conservative	2.052712	.997033	5337.5	31.108824	37.994756	776.019182		.303062
G22	208825P7_G	G	A.Conservative	3.143118	.999507	7129.7	13.874082	32.710534	970.892328		.303062
G22	209189P2_G	G	A.Conservative	2.413607	.996918	6277.1	36.429345	52.168585	878.524044		.303062
G22	210090P15_G	NOCALL	D.Low Probability	1.187934	.993187	5515.6	15.100316	8.397329	728.8997		.644334
G23	201322P9_G	G	A.Conservative	.777424	.995492	6445.3	16.417769	28.038804	916.212237		.267034
G23	201694P4_G	G	A.Conservative	.341873	.998708	5337.5	36.204141	51.064047	758.556497		.267034
G23	208825P7_G	G	A.Conservative	1.328514	.998936	7129.7	24.399801	46.549561	1035.760408		.267034
G23	209189P2_G	G	A.Conservative	.79155	.997797	6277.1	27.999703	46.49345	929.544701		.267034
G23	210090P15_G	NOCALL	I.Bad Spectrum	0	0	0	0	0	0		0
G24	201322P9_G	G	A.Conservative	-1.491099	.991396	6445.3	6.580882	11.859781	852.011065		.2668
G24	201694P4_G	NOCALL	D.Low Probability	-1.649232	.390583	5337.5	4.216845	2.452666	676.648993		.63636
G24	208825P7_G	NOCALL	I.Bad Spectrum	0	0	0	0	0	0		0
G24	209189P2_G	G	A.Conservative	-1.371591	.998009	6277.1	12.444169	21.823296	850.431957		.2668
G24	210090P15_G	G	A.Conservative	-2.03663	.855201	5515.6	12.193282	8.618135	741.711119		.526886
H01	201322P9_G	G	A.Conservative	1.621698	.99225	6445.3	14.49656	17.788737	920.627176		.322079
H01	201694P4_G	G	A.Conservative	1.375634	.999458	5337.5	53.936001	54.093613	694.227782		.322079
H01	208825P7_G	G	A.Conservative	1.917381	.99806	7129.7	23.295758	32.2296	983.003494		.322079
H01	209189P2_G	G	A.Conservative	1.62861	.998032	6277.1	63.566447	75.705865	889.641738		.322079
H01	210090P15_G	NOCALL	D.Low Probability	.735137	.996244	5515.6	19.302636	9.459085	758.7611		.746892
H02	201322P9_G	G	A.Conservative	1.486778	.993806	6445.3	7.190282	11.176502	912.864631		.298861
H02	201694P4_G	G	A.Conservative	.931056	.998105	5337.5	22.629288	30.11117	697.786886		.298861
H02	208825P7_G	G	A.Conservative	1.865007	.999639	7129.7	14.409901	24.609094	792.868331		.298861
H02	209189P2_G	G	A.Conservative	1.455999	.995377	6277.1	30.669791	46.577803	879.969235		.298861
H02	210090P15_G	NOCALL	I.Bad Spectrum	0	0	0	0	0	0		0
H03	201322P9_G	G	A.Conservative	2.22164	.99176	6445.3	13.717248	19.652461	908.886961		.301959
H03	201694P4_G	G	A.Conservative	1.769477	.996371	5337.5	46.154077	55.419624	707.546766		.301959
H03	208825P7_G	G	A.Conservative	2.8795	.999569	7129.7	26.859854	42.777406	1047.741568		.301959
H03	209189P2_G	G	A.Conservative	2.247908	.995079	6277.1	56.569401	78.945658	890.146309		.301959
H03	210090P15_G	NOCALL	I.Bad Spectrum	0	0	0	0	0	0		0
H04	201322P9_G	G	A.Conservative	1.72145	.996963	6445.3	16.213571	17.213762	915.972965		.41419
H04	201694P4_G	G	A.Conservative	1.38537	.998601	5337.5	30.942988	40.396126	745.933941		.29052
H04	208825P7_G	G	A.Conservative	2.533178	.999508	7129.7	17.395956	30.28969	887.998276		.29052
H04	209189P2_G	G	A.Conservative	2.063681	.994752	6277.1	43.90506	66.903231	860.335362		.29052
H04	210090P15_G	NOCALL	I.Bad Spectrum	0	0	0	0	0	0		0
H05	201322P9_G	G	A.Conservative	2.42577	.968247	6445.3	6.435245	9.718626	852.122335		.296948
H05	201694P4_G	G	A.Conservative	1.768767	.995859	5337.5	26.054857	35.854417	703.437305		.296948
H05	208825P7_G	G	A.Conservative	2.969371	.999448	7129.7	12.245602	29.513202	983.276184		.296948
H05	209189P2_G	G	A.Conservative	2.430564	.9938	6277.1	26.752981	39.263951	829.647171		.296948
H05	210090P15_G	NOCALL	I.Bad Spectrum	0	0	0	0	0	0		0
H06	201322P9_G	G	A.Conservative	.878228	.994874	6445.3	14.649508	20.167788	927.389872		.302641
H06	201694P4_G	G	A.Conservative	.422914	.993079	5337.5	55.221157	63.83746	740.925304		.302641
H06	208825P7_G	G	A.Conservative	1.168375	.998464	7129.7	23.720862	36.307537	923.950464		.302641
H06	209189P2_G	G	A.Conservative	.880248	.998402	6277.1	61.906521	83.013765	899.856145		.302641
H06	210090P15_G	NOCALL	I.Bad Spectrum	0	0	0	0	0	0		0
H07	201322P9_G	G	A.Conservative	.978631	.994971	6445.3	57.244894	37.548469	920.0469		.715223
H07	201694P4_G	G	A.Conservative	1.238078	.997865	5337.5	71.670124	77.422112	729.883386		.332066
H07	208825P7_G	G	A.Conservative	1.415523	.998134	7129.7	29.87528	42.792245	1001.625651		.332066
H07	209189P2_G	G	A.Conservative	1.403998	.996828	6277.1	85.938197	107.852417	916.716815		.332066
H07	210090P15_G	NOCALL	I.Bad Spectrum	0	0	0	0	0	0		0
H08	201322P9_G	G	A.Conservative	1.983762	.995284	6445.3	18.513599	16.654364	926.187775		.456058
H08	201694P4_G	G	A.Conservative	1.327479	.994359	5337.5	49.569857	58.204598	719.398556		.285415
H08	208825P7_G	G	A.Conservative	2.752357	.999942	7129.7	15.965529	32.130137	897.158589		.285415
H08	209189P2_G	G	A.Conservative	2.092191	.995666	6277.1	53.522747	73.069898	885.10888		.285415
H08	210090P15_G	NOCALL	I.Bad Spectrum	0	0	0	0	0	0		0
H09	201322P9_G	G	A.Conservative	1.960762	.994628	6445.3	15.550931	17.838726	923.231265		.418786
H09	201694P4_G	G	A.Conservative	1.568919	.998892	5337.5	16.487978	19.008613	678.767109		.296267
H09	208825P7_G	G	A.Conservative	3.065052	.998977	7129.7	14.820196	25.135371	1048.194434		.296267
H09	209189P2_G	G	A.Conservative	2.122079	.992529	6277.1	36.271441	49.424097	830.782235		.296267
H09	210090P15_G	NOCALL	I.Bad Spectrum	0	0	0	0	0	0		0
H10	201322P9_G	G	A.Conservative	3.148808	.996867	6445.3	7.323148	11.793137	915.637825		.285769
H10	201694P4_G	G	A.Conservative	2.59415	.998657	5337.5	29.298396	39.26109	736.366049		.285769
H10	208825P7_G	G	A.Conservative	3.693008	.999151	7129.7	15.866763	28.440793	999.544405		.285769
H10	209189P2_G	G	A.Conservative	3.151478	.996866	6277.1	37.01037	58.007674	889.893016		.285769
H10	210090P15_G	NOCALL	I.Bad Spectrum	0	0	0	0	0	0		0
H11	201322P9_G	NOCALL	D.Low Probability	1.728126	.994953	6445.3	27.435007	16.718187	901.792932		.670355
H11	201694P4_G	G	A.Conservative	2.182247	.998913	5337.5	28.264288	30.925231	680.873742		.305752
H11	208825P7_G	G	A.Conservative	2.784829	.999871	7129.7	16.100469	24.047158	914.009759		.305752
H11	209189P2_G	G	A.Conservative	2.322042	.996692	6277.1	37.822598	48.867761	839.53346		.305752
H11	210090P15_G	NOCALL	I.Bad Spectrum	0	0	0	0	0	0		0
H12	201322P9_G	G	A.Conservative	.626123	.995631	6445.3	14.713717	18.476309	957.157191		.295206
H12	201694P4_G	G	A.Conservative	.482182	.99844	5337.5	57.329474	58.486294	727.034933		.295206
H12	208825P7_G	G	A.Conservative	.873577	.997808	7129.7	31.627007	44.979867	1044.706314		.295206
H12	209189P2_G	G	A.Conservative	.627123	.999018	6277.1	74.805093	91.076539	928.271006		.295206
H12	210090P15_G	NOCALL	D.Low Probability	-.193912	.782055	5515.6	10.256798	4.745369	769.256695		.713014
H13	201322P9_G	G	A.Conservative	2.140401	.998293	6445.3	9.569641	13.198988	846.890266		.33412
H13	201694P4_G	G	A.Conservative	1.973809	.994347	5337.5	47.72236	54.732907	702.318843		.33412
H13	208825P7_G	G	A.Conservative	2.51661	.998964	7129.7	23.044052	35.386432	974.858379		.33412
H13	209189P2_G	G	A.Conservative	2.147982	.993505	6277.1	48.994424	65.76364	826.227848		.33412
H13	210090P15_G	NOCALL	I.Bad Spectrum	0	0	0	0	0	0		0
H14	201322P9_G	G	A.Conservative	1.175929	.992541	6445.3	10.748041	13.220866	953.395457		.391973
H14	201694P4_G	G	A.Conservative	.707757	.997687	5337.5	23.295499	37.228184	782.524812		.263676
H14	208825P7_G	G	A.Conservative	2.394719	.999256	7129.7	12.017123	33.756826	1045.297532		.263676
H14	209189P2_G	G	A.Conservative	1.662746	.997169	6277.1	32.010513	59.872974	952.691764		.263676
H14	210090P15_G	NOCALL	I.Bad Spectrum	0	0	0	0	0	0		0
H15	201322P9_G	NOCALL	D.Low Probability	1.916263	.993534	6445.3	49.728508	29.123434	925.36856		.726101
H15	201694P4_G	G	A.Conservative	1.492812	.997631	5337.5	41.6287	41.561791	756.331887		.301863
H15	208825P7_G	G	A.Conservative	3.002377	.999593	7129.7	24.628899	34.335321	965.809033		.301863
H15	209189P2_G	G	A.Conservative	2.103197	.994007	6277.1	65.545172	78.167326	851.496219		.301863
H15	210090P15_G	NOCALL	I.Bad Spectrum	0	0	0	0	0	0		0
H16	201322P9_G	G	A.Conservative	2.181636	.996235	6445.3	9.982941	10.070891	886.181412		.473896
H16	201694P4_G	G	A.Conservative	1.983988	.99767	5337.5	15.987997	19.400827	689.331479		.327628
H16	208825P7_G	G	A.Conservative	3.138324	.998045	7129.7	12.292833	19.375635	1062.400687		.327628
H16	209189P2_G	G	A.Conservative	2.851742	.994591	6277.1	23.345101	32.570178	871.244605		.327628
H16	210090P15_G	NOCALL	I.Bad Spectrum	0	0	0	0	0	0		0
H17	201322P9_G	G	A.Conservative	1.820653	.998592	6445.3	11.74026	18.119898	870.386435		.281237
H17	201694P4_G	G	A.Conservative	1.280799	.99485	5337.5	42.943576	55.977179	716.945719		.281237
H17	208825P7_G	G	A.Conservative	2.205156	.999782	7129.7	25.224432	43.114559	981.134928		.281237
H17	209189P2_G	G	A.Conservative	1.819673	.994049	6277.1	55.182127	83.032117	848.908156		.281237
H17	210090P15_G	NOCALL	D.Low Probability	.774873	.991109	5515.6	15.822725	8.159595	755.372708		.738535
H18	201322P9_G	NOCALL	D.Low Probability	-1.052383	.996458	6445.3	47.420719	36.30995	933.349878		.636361
H18	201694P4_G	G	A.Conservative	-1.291558	.998464	5337.5	35.902222	47.937147	796.610577		.282235
H18	208825P7_G	G	A.Conservative	-.468442	.998791	7129.7	19.792998	34.344004	950.60585		.282235
H18	209189P2_G	G	A.Conservative	-.7719	.997573	6277.1	54.89415	84.199499	922.061372		.282235
H18	210090P15_G	NOCALL	I.Bad Spectrum	0	0	0	0	0	0		0
H19	201322P9_G	NOCALL	D.Low Probability	1.871859	.995267	6445.3	31.388792	18.580982	872.187891		.779371
H19	201694P4_G	G	A.Conservative	1.818588	.992596	5337.5	35.272945	39.618305	715.656143		.343574
H19	208825P7_G	G	A.Conservative	2.588449	.999732	7129.7	14.367587	23.809818	1007.635951		.343574
H19	209189P2_G	G	A.Conservative	2.302095	.995258	6277.1	40.700423	54.874375	852.943429		.343574
H19	210090P15_G	NOCALL	I.Bad Spectrum	0	0	0	0	0	0		0
H20	201322P9_G	G	A.Conservative	2.046562	.997165	6445.3	21.750542	22.151046	896.603915		.436837
H20	201694P4_G	G	A.Conservative	1.541151	.994504	5337.5	46.015676	58.393062	735.400969		.283495
H20	208825P7_G	G	A.Conservative	3.334025	.999802	7129.7	20.737397	35.281563	1011.130698		.283495
H20	209189P2_G	G	A.Conservative	2.323393	.997458	6277.1	62.151417	92.24715	893.41716		.283495
H20	210090P15_G	NOCALL	I.Bad Spectrum	0	0	0	0	0	0		0
H21	201322P9_G	G	A.Conservative	2.040983	.997408	6445.3	7.171216	12.683781	838.821069		.258178
H21	201694P4_G	G	A.Conservative	1.355405	.992233	5337.5	24.693498	37.045248	722.457475		.258178
H21	208825P7_G	G	A.Conservative	2.667306	.999833	7129.7	15.14379	29.567006	964.851723		.258178
H21	209189P2_G	G	A.Conservative	2.041177	.995871	6277.1	31.910252	55.065601	812.197395		.258178
H21	210090P15_G	NOCALL	I.Bad Spectrum	0	0	0	0	0	0		0
H22	201322P9_G	G	A.Conservative	3.362968	.995089	6445.3	9.209649	14.120822	913.417823		.306779
H22	201694P4_G	G	A.Conservative	2.754588	.998091	5337.5	35.497749	46.426372	712.529135		.306779
H22	208825P7_G	G	A.Conservative	3.776576	.998716	7129.7	18.092021	30.516238	979.720764		.306779
H22	209189P2_G	G	A.Conservative	3.36161	.997446	6277.1	33.372731	49.972931	881.965352		.306779
H22	210090P15_G	NOCALL	I.Bad Spectrum	0	0	0	0	0	0		0
H23	201322P9_G	G	A.Conservative	1.340047	.996346	6445.3	19.500378	22.96736	858.54888		.311446
H23	201694P4_G	G	A.Conservative	.752067	.998535	5337.5	43.259277	42.215572	694.575891		.311446
H23	208825P7_G	G	A.Conservative	1.812587	.999063	7129.7	28.895032	38.198333	881.611805		.311446
H23	209189P2_G	G	A.Conservative	1.308352	.99822	6277.1	34.15197	39.10104	835.503224		.311446
H23	210090P15_G	NOCALL	I.Bad Spectrum	0	0	0	0	0	0		0
H24	201322P9_G	G	A.Conservative	-.675988	.928739	6445.3	6.969085	9.357587	853.447028		.298185
H24	201694P4_G	NOCALL	D.Low Probability	-1.120375	.830239	5337.5	9.017223	5.084258	713.109761		.685006
H24	208825P7_G	NOCALL	I.Bad Spectrum	0	0	0	0	0	0		0
H24	209189P2_G	G	A.Conservative	-.703392	.997489	6277.1	18.583967	24.338581	857.521853		.298185
H24	210090P15_G	G	A.Conservative	-1.083657	.82588	5515.6	11.485093	8.294997	720.196215		.522532
I01	201322P9_G	G	A.Conservative	-.797805	.997447	6445.3	13.118761	16.042537	884.003892		.333216
I01	201694P4_G	G	A.Conservative	-.625837	.998968	5337.5	39.9127	41.258687	651.051607		.333216
I01	208825P7_G	G	A.Conservative	-1.058284	.99877	7129.7	22.907017	31.06003	941.824063		.333216
I01	209189P2_G	G	A.Conservative	-.794291	.995266	6277.1	53.754433	64.090307	860.526374		.333216
I01	210090P15_G	NOCALL	I.Bad Spectrum	0	0	0	0	0	0		0
I02	201322P9_G	G	A.Conservative	-1.251108	.998541	6445.3	11.478218	19.525189	863.646119		.279753
I02	201694P4_G	G	A.Conservative	-1.360619	.998182	5337.5	18.02579	26.064698	759.20572		.279753
I02	208825P7_G	G	A.Conservative	-1.307927	.999043	7129.7	23.673253	44.345981	984.142746		.279753
I02	209189P2_G	G	A.Conservative	-1.255712	.996239	6277.1	40.781688	67.713335	837.886571		.279753
I02	210090P15_G	NOCALL	I.Bad Spectrum	0	0	0	0	0	0		0
I03	201322P9_G	NOCALL	D.Low Probability	-1.033184	.996924	6445.3	49.948959	27.968814	893.698533		.757305
I03	201694P4_G	G	A.Conservative	-.642159	.997268	5337.5	52.098508	52.707744	698.080848		.307698
I03	208825P7_G	G	A.Conservative	-.412003	.99875	7129.7	27.978535	38.471314	923.947832		.307698
I03	209189P2_G	G	A.Conservative	-.570573	.996859	6277.1	75.082766	89.335063	850.343944		.307698
I03	210090P15_G	NOCALL	D.Low Probability	-1.08279	.997849	5515.6	40.393599	19.322939	726.374274		.757305
I04	201322P9_G	G	A.Conservative	-1.038615	.996332	6445.3	6.395802	10.442908	800.52061		.299568
I04	201694P4_G	G	A.Conservative	-.77371	.995391	5337.5	21.148538	28.428873	704.730301		.299568
I04	208825P7_G	G	A.Conservative	-.98613	.999712	7129.7	15.063558	27.440297	1002.886668		.299568
I04	209189P2_G	G	A.Conservative	-1.041708	.996539	6277.1	30.112016	47.800921	774.44167		.299568
I04	210090P15_G	NOCALL	I.Bad Spectrum	0	0	0	0	0	0		0
I05	201322P9_G	G	A.Conservative	-1.213827	.998617	6445.3	14.463607	10.667146	886.520678		.649799
I05	201694P4_G	G	A.Conservative	-1.147522	.99833	5337.5	8.704544	12.226403	708.775302		.29378
I05	208825P7_G	G	A.Conservative	-1.018832	.998515	7129.7	5.567896	10.905289	756.715853		.29378
I05	209189P2_G	G	A.Conservative	-1.003658	.994437	6277.1	16.970356	27.459654	789.274717		.29378
I05	210090P15_G	NOCALL	I.Bad Spectrum	0	0	0	0	0	0		0
I06	201322P9_G	NOCALL	D.Low Probability	-3.000573	.998123	6445.3	46.690498	32.572469	905.823633		.678044
I06	201694P4_G	G	A.Conservative	-2.395976	.998856	5337.5	41.126389	58.974329	727.089889		.259785
I06	208825P7_G	G	A.Conservative	-2.755822	.997921	7129.7	21.4396	40.508609	1051.458078		.259785
I06	209189P2_G	G	A.Conservative	-2.648642	.997781	6277.1	63.412302	105.314403	874.106336		.259785
I06	210090P15_G	NOCALL	D.Low Probability	-2.900246	.649064	5515.6	6.722098	3.970449	751.124448		.678044
I07	201322P9_G	G	A.Conservative	-.449805	.998106	6445.3	18.711403	22.008217	854.265664		.31716
I07	201694P4_G	G	A.Conservative	-.103593	.996218	5337.5	75.54154	73.363991	672.167288		.31716
I07	208825P7_G	G	A.Conservative	-.506006	.998674	7129.7	39.560979	52.294887	954.52521		.31716
I07	209189P2_G	G	A.Conservative	-.447914	.998187	6277.1	85.059538	97.212047	831.195743		.31716
I07	210090P15_G	G	A.Conservative	-.106864	.997462	5515.6	16.344731	16.375375	705.32083		.31716
I08	201322P9_G	NOCALL	D.Low Probability	-1.123708	.998075	6445.3	52.809853	29.951089	913.050875		.779338
I08	201694P4_G	G	A.Conservative	-1.145835	.996033	5337.5	50.392738	63.884011	745.379244		.280819
I08	208825P7_G	G	A.Conservative	-.896903	.999498	7129.7	25.39124	41.961781	1002.842355		.280819
I08	209189P2_G	G	A.Conservative	-.956851	.997181	6277.1	71.675029	104.448449	904.972582		.280819
I08	210090P15_G	NOCALL	I.Bad Spectrum	0	0	0	0	0	0		0
I09	201322P9_G	G	A.Conservative	-1.401856	.998088	6445.3	18.504189	19.666667	877.410622		.403552
I09	201694P4_G	G	A.Conservative	-1.191624	.996722	5337.5	48.065947	52.730821	699.088949		.277789
I09	208825P7_G	G	A.Conservative	-.928994	.999243	7129.7	20.808985	31.20674	869.607096		.277789
I09	209189P2_G	G	A.Conservative	-1.030629	.99598	6277.1	53.972586	69.839217	807.395028		.277789
I09	210090P15_G	G	A.Conservative	-1.205918	.998851	5515.6	12.104264	13.705083	731.40664		.277789
I10	201322P9_G	NOCALL	D.Low Probability	-.743015	.995364	6445.3	22.85989	15.859705	922.312744		.677526
I10	201694P4_G	G	A.Conservative	-.90746	.996584	5337.5	15.437894	21.894255	697.272754		.28635
I10	208825P7_G	G	A.Conservative	-.46568	.999188	7129.7	8.536551	21.160677	921.697113		.28635
I10	209189P2_G	G	A.Conservative	-.589819	.993378	6277.1	23.717878	38.600193	865.060186		.28635
I10	210090P15_G	NOCALL	I.Bad Spectrum	0	0	0	0	0	0		0
I11	201322P9_G	NOCALL	D.Low Probability	-1.942672	.993594	6445.3	15.696473	9.596985	857.480566		.699042
I11	201694P4_G	G	A.Conservative	-1.564262	.997132	5337.5	18.267176	23.920066	761.059677		.302828
I11	208825P7_G	G	A.Conservative	-1.587697	.999793	7129.7	8.479482	17.757923	978.265145		.302828
I11	209189P2_G	G	A.Conservative	-1.631704	.995279	6277.1	19.693922	30.359942	830.498021		.302828
I11	210090P15_G	NOCALL	I.Bad Spectrum	0	0	0	0	0	0		0
I12	201322P9_G	NOCALL	D.Low Probability	-3.715098	.996222	6445.3	40.059645	27.197327	888.927603		.629712
I12	201694P4_G	G	A.Conservative	-3.238848	.999165	5337.5	42.974748	52.394872	760.900496		.289353
I12	208825P7_G	G	A.Conservative	-3.503702	.998158	7129.7	17.288818	29.058382	947.937453		.289353
I12	209189P2_G	G	A.Conservative	-3.313326	.999054	6277.1	54.359308	78.833699	882.809534		.289353
I12	210090P15_G	NOCALL	I.Bad Spectrum	0	0	0	0	0	0		0
I13	201322P9_G	NOCALL	D.Low Probability	-1.334949	.997431	6445.3	36.09221	21.711343	858.462526		.808709
I13	201694P4_G	G	A.Conservative	-.952657	.998497	5337.5	35.449497	42.240359	640.93534		.299378
I13	208825P7_G	G	A.Conservative	-.794893	.999308	7129.7	13.184063	22.910216	901.336812		.299378
I13	209189P2_G	G	A.Conservative	-.813408	.99644	6277.1	37.996568	54.824796	754.559688		.299378
I13	210090P15_G	NOCALL	I.Bad Spectrum	0	0	0	0	0	0		0
I14	201322P9_G	NOCALL	D.Low Probability	-1.174298	.998299	6445.3	66.17411	34.850096	912.115744		.774025
I14	201694P4_G	G	A.Conservative	-.94595	.997315	5337.5	55.855187	62.790056	724.524662		.284502
I14	208825P7_G	G	A.Conservative	-1.083679	.999456	7129.7	21.618229	32.994725	912.452293		.284502
I14	209189P2_G	G	A.Conservative	-1.00117	.995033	6277.1	67.72524	89.520362	834.118451		.284502
I14	210090P15_G	NOCALL	D.Low Probability	-1.153055	.238262	5515.6	3.44359	1.538642	745.731877		.774025
I15	201322P9_G	NOCALL	D.Low Probability	-1.080235	.998139	6445.3	50.518308	26.058744	899.979402		.775965
I15	201694P4_G	G	A.Conservative	-.671979	.998808	5337.5	47.114609	53.936557	736.906962		.311787
I15	208825P7_G	G	A.Conservative	-.432147	.997834	7129.7	32.323262	49.184798	1039.784878		.311787
I15	209189P2_G	G	A.Conservative	-.48668	.99488	6277.1	74.454131	99.161002	901.503694		.311787
I15	210090P15_G	NOCALL	D.Low Probability	-1.302004	.99896	5515.6	18.570538	8.343496	765.471726		.775965
I16	201322P9_G	G	A.Conservative	-.274721	.998067	6445.3	10.984436	10.827464	868.908568		.475332
I16	201694P4_G	G	A.Conservative	-.233989	.998915	5337.5	21.106356	21.538114	663.784237		.363028
I16	208825P7_G	G	A.Conservative	-.791731	.999053	7129.7	14.418359	19.365853	975.816206		.363028
I16	209189P2_G	G	A.Conservative	-.330762	.99489	6277.1	31.225044	36.874853	782.203166		.363028
I16	210090P15_G	NOCALL	I.Bad Spectrum	0	0	0	0	0	0		0
I17	201322P9_G	G	A.Conservative	-2.52645	.996011	6445.3	23.033298	22.021008	897.345543		.434259
I17	201694P4_G	G	A.Conservative	-2.223342	.994754	5337.5	50.862492	61.299018	726.191583		.284862
I17	208825P7_G	G	A.Conservative	-2.255132	.999026	7129.7	23.376892	39.087435	971.665916		.284862
I17	209189P2_G	G	A.Conservative	-2.189006	.993999	6277.1	62.201583	89.462729	894.709257		.284862
I17	210090P15_G	NOCALL	I.Bad Spectrum	0	0	0	0	0	0		0
I18	201322P9_G	NOCALL	D.Low Probability	-4.22435	.996293	6445.3	37.366197	23.738016	886.759474		.649357
I18	201694P4_G	G	A.Conservative	-3.677792	.998358	5337.5	34.568991	43.26857	693.433026		.271207
I18	208825P7_G	G	A.Conservative	-3.937733	.999614	7129.7	19.88059	34.120093	893.258205		.271207
I18	209189P2_G	G	A.Conservative	-3.81729	.995092	6277.1	52.006496	77.106063	836.107793		.271207
I18	210090P15_G	NOCALL	I.Bad Spectrum	0	0	0	0	0	0		0
I19	201322P9_G	G	A.Conservative	-.063844	.997807	6445.3	10.312011	11.909131	806.689808		.352682
I19	201694P4_G	G	A.Conservative	-.064751	.998761	5337.5	31.595418	30.709026	646.00141		.352682
I19	208825P7_G	G	A.Conservative	-.266976	.998669	7129.7	28.193661	36.178371	950.56182		.352682
I19	209189P2_G	G	A.Conservative	-.055815	.998285	6277.1	44.018751	49.5278	787.327299		.352682
I19	210090P15_G	NOCALL	I.Bad Spectrum	0	0	0	0	0	0		0
I20	201322P9_G	G	A.Conservative	-1.500136	.996029	6445.3	13.949056	18.900449	904.48478		.315371
I20	201694P4_G	G	A.Conservative	-1.536767	.998697	5337.5	46.508193	52.81319	758.762317		.315371
I20	208825P7_G	G	A.Conservative	-.998439	.999619	7129.7	27.423103	41.329302	981.119871		.315371
I20	209189P2_G	G	A.Conservative	-1.495601	.997029	6277.1	59.35783	78.338076	875.762424		.315371
I20	210090P15_G	NOCALL	D.Low Probability	-1.375792	.9974	5515.6	22.752068	11.290793	746.349478		.764905
I21	201322P9_G	G	A.Conservative	-.659896	.994317	6445.3	11.889284	18.581753	925.393067		.279943
I21	201694P4_G	G	A.Conservative	-.829502	.9979	5337.5	35.650917	47.183642	730.112522		.279943
I21	208825P7_G	G	A.Conservative	-.296702	.997195	7129.7	25.739885	44.493553	1060.757027		.279943
I21	209189P2_G	G	A.Conservative	-.631143	.996211	6277.1	44.978333	68.570176	887.091363		.279943
I21	210090P15_G	NOCALL	I.Bad Spectrum	0	0	0	0	0	0		0
I22	201322P9_G	G	A.Conservative	-1.112055	.834942	6445.3	8.213254	8.396548	840.644279		.451551
I22	201694P4_G	G	A.Conservative	-.993993	.998425	5337.5	14.933704	21.703669	658.211509		.314583
I22	208825P7_G	G	A.Conservative	-1.438191	.999324	7129.7	10.506832	18.378222	918.146637		.314583
I22	209189P2_G	G	A.Conservative	-1.290353	.997716	6277.1	16.744301	24.164415	789.221827		.314583
I22	210090P15_G	NOCALL	D.Low Probability	-.842218	.566285	5515.6	5.134313	3.450178	685.146356		.554651
I23	201322P9_G	G	A.Conservative	-2.198869	.996192	6445.3	22.79668	31.719158	836.802816		.274888
I23	201694P4_G	G	A.Conservative	-1.980687	.998745	5337.5	45.165432	52.2415	676.79881		.274888
I23	208825P7_G	G	A.Conservative	-2.137385	.998928	7129.7	38.955471	60.679648	989.048016		.274888
I23	209189P2_G	G	A.Conservative	-2.118405	.995838	6277.1	37.598481	50.874253	829.72998		.274888
I23	210090P15_G	NOCALL	I.Bad Spectrum	0	0	0	0	0	0		0
I24	201322P9_G	G	A.Conservative	-4.290779	.995348	6445.3	7.98865	11.771281	797.850903		.265485
I24	201694P4_G	NOCALL	D.Low Probability	-4.064734	.593337	5337.5	6.689864	3.700194	700.190054		.627527
I24	208825P7_G	NOCALL	I.Bad Spectrum	0	0	0	0	0	0		0
I24	209189P2_G	G	A.Conservative	-4.142931	.993212	6277.1	11.795887	16.864861	819.110134		.265485
I24	210090P15_G	G	A.Conservative	-4.249251	.812498	5515.6	14.270167	8.174491	701.933114		.627527
J01	201322P9_G	G	A.Conservative	.698211	.992853	6445.3	11.983418	13.84139	876.111896		.367632
J01	201694P4_G	G	A.Conservative	.745731	.998036	5337.5	29.706805	28.841528	668.498456		.367632
J01	208825P7_G	G	A.Conservative	.869641	.999039	7129.7	23.321098	29.921563	884.038053		.367632
J01	209189P2_G	G	A.Conservative	.703348	.999102	6277.1	39.874065	44.875956	849.708577		.367632
J01	210090P15_G	NOCALL	I.Bad Spectrum	0	0	0	0	0	0		0
J02	201322P9_G	G	A.Conservative	.954196	.993762	6445.3	12.749115	17.784365	936.372666		.309881
J02	201694P4_G	G	A.Conservative	.399314	.999102	5337.5	31.601592	36.823442	718.062369		.309881
J02	208825P7_G	G	A.Conservative	1.338208	.998305	7129.7	27.054719	42.017166	948.00302		.309881
J02	209189P2_G	G	A.Conservative	.955795	.992231	6277.1	63.507504	86.242285	912.781843		.309881
J02	210090P15_G	NOCALL	I.Bad Spectrum	0	0	0	0	0	0		0
J03	201322P9_G	G	A.Conservative	1.54221	.997588	6445.3	15.245071	21.504153	860.450087		.299365
J03	201694P4_G	G	A.Conservative	1.028661	.994421	5337.5	65.12066	76.919701	678.056657		.299365
J03	208825P7_G	G	A.Conservative	2.054692	.999499	7129.7	26.251915	41.208122	897.683881		.299365
J03	209189P2_G	G	A.Conservative	1.543729	.998201	6277.1	73.929693	101.559733	834.771046		.299365
J03	210090P15_G	NOCALL	I.Bad Spectrum	0	0	0	0	0	0		0
J04	201322P9_G	NOCALL	D.Low Probability	.516837	.997371	6445.3	25.992251	19.863494	886.940529		.65819
J04	201694P4_G	G	A.Conservative	.487498	.997117	5337.5	40.390095	45.860666	723.12985		.303268
J04	208825P7_G	G	A.Conservative	1.15136	.998811	7129.7	18.055239	28.261412	862.944206		.303268
J04	209189P2_G	G	A.Conservative	.981356	.995653	6277.1	54.084414	72.305421	839.179056		.303268
J04	210090P15_G	NOCALL	I.Bad Spectrum	0	0	0	0	0	0		0
J05	201322P9_G	NOCALL	D.Low Probability	.781192	.994602	6445.3	31.389561	17.689616	900.162026		.704019
J05	201694P4_G	G	A.Conservative	.935927	.998529	5337.5	23.581314	24.005988	639.70371		.314449
J05	208825P7_G	G	A.Conservative	1.309684	.998527	7129.7	16.571571	27.231313	908.556848		.314449
J05	209189P2_G	G	A.Conservative	1.286554	.998086	6277.1	41.236346	50.328566	842.012298		.314449
J05	210090P15_G	NOCALL	I.Bad Spectrum	0	0	0	0	0	0		0
J06	201322P9_G	NOCALL	D.Low Probability	-.831676	.998059	6445.3	51.514178	33.025719	906.833471		.668572
J06	201694P4_G	G	A.Conservative	-.618175	.995793	5337.5	50.705191	61.588068	736.373588		.286169
J06	208825P7_G	G	A.Conservative	-.160287	.998661	7129.7	25.972582	41.901929	997.39001		.286169
J06	209189P2_G	G	A.Conservative	-.240301	.996242	6277.1	74.450718	105.102161	904.197433		.286169
J06	210090P15_G	NOCALL	D.Low Probability	-1.13754	.313224	5515.6	3.627666	1.976824	779.599893		.668572
J07	201322P9_G	NOCALL	D.Low Probability	.426403	.998147	6445.3	49.154822	23.630586	873.560699		.76674
J07	201694P4_G	G	A.Conservative	.276699	.992781	5337.5	47.120297	55.138346	691.215679		.294246
J07	208825P7_G	G	A.Conservative	1.17285	.999028	7129.7	18.302349	28.966663	919.417316		.294246
J07	209189P2_G	G	A.Conservative	.5383	.997625	6277.1	51.871945	71.309433	795.219802		.294246
J07	210090P15_G	NOCALL	D.Low Probability	.038026	.253534	5515.6	3.943316	1.61464	752.763016		.76674
J08	201322P9_G	G	A.Conservative	1.246979	.995761	6445.3	26.587243	24.746897	887.195144		.474422
J08	201694P4_G	G	A.Conservative	1.244268	.994693	5337.5	54.418775	60.940452	740.801841		.307969
J08	208825P7_G	G	A.Conservative	2.039969	.997487	7129.7	24.180657	37.155635	1029.540305		.307969
J08	209189P2_G	G	A.Conservative	1.607454	.9964	6277.1	60.618488	80.471773	905.890684		.307969
J08	210090P15_G	NOCALL	I.Bad Spectrum	0	0	0	0	0	0		0
J09	201322P9_G	G	A.Conservative	1.442385	.994037	6445.3	13.764747	21.416545	840.789354		.286188
J09	201694P4_G	G	A.Conservative	1.246797	.999473	5337.5	49.788315	64.348978	674.962024		.286188
J09	208825P7_G	G	A.Conservative	2.058441	.998569	7129.7	31.170445	54.08072	964.302865		.286188
J09	209189P2_G	G	A.Conservative	1.439577	.996149	6277.1	66.359859	100.468982	815.551257		.286188
J09	210090P15_G	NOCALL	I.Bad Spectrum	0	0	0	0	0	0		0
J10	201322P9_G	G	A.Conservative	1.025025	.994572	6445.3	8.619045	11.603949	893.610087		.289003
J10	201694P4_G	G	A.Conservative	.785826	.993794	5337.5	32.051652	35.506212	666.613386		.289003
J10	208825P7_G	G	A.Conservative	1.790397	.999293	7129.7	15.637063	33.500359	897.895171		.289003
J10	209189P2_G	G	A.Conservative	1.028486	.996976	6277.1	43.773234	57.235672	865.952605		.289003
J10	210090P15_G	NOCALL	I.Bad Spectrum	0	0	0	0	0	0		0
J11	201322P9_G	NOCALL	D.Low Probability	.565039	.995284	6445.3	25.298982	16.965558	903.996		.697466
J11	201694P4_G	G	A.Conservative	.623698	.996217	5337.5	12.467867	15.977738	695.680854		.306489
J11	208825P7_G	G	A.Conservative	1.530784	.997284	7129.7	11.154299	17.449375	885.163763		.306489
J11	209189P2_G	G	A.Conservative	1.020054	.994001	6277.1	27.346578	37.116535	859.310013		.306489
J11	210090P15_G	NOCALL	I.Bad Spectrum	0	0	0	0	0	0		0
J12	201322P9_G	NOCALL	D.Low Probability	-1.718611	.997158	6445.3	39.321759	24.976557	900.543606		.691721
J12	201694P4_G	G	A.Conservative	-1.553047	.998757	5337.5	33.46432	46.698938	686.665278		.259177
J12	208825P7_G	G	A.Conservative	-.943438	.99871	7129.7	15.453123	28.903554	1023.445414		.259177
J12	209189P2_G	G	A.Conservative	-1.430502	.995892	6277.1	41.531299	67.779809	927.197068		.259177
J12	210090P15_G	NOCALL	I.Bad Spectrum	0	0	0	0	0	0		0
J13	201322P9_G	NOCALL	D.Low Probability	.400271	.997822	6445.3	37.007827	24.302027	888.403848		.67018
J13	201694P4_G	G	A.Conservative	.179226	.996545	5337.5	32.811201	38.4969	760.566867		.316977
J13	208825P7_G	G	A.Conservative	1.370608	.999119	7129.7	16.346003	25.581784	947.056763		.316977
J13	209189P2_G	G	A.Conservative	.749314	.997767	6277.1	47.493532	65.0097	905.53387		.316977
J13	210090P15_G	NOCALL	I.Bad Spectrum	0	0	0	0	0	0		0
J14	201322P9_G	NOCALL	D.Low Probability	.919943	.996673	6445.3	64.128794	36.643845	927.304168		.726738
J14	201694P4_G	G	A.Conservative	.668654	.995301	5337.5	51.71679	50.306577	733.139965		.315944
J14	208825P7_G	G	A.Conservative	1.683634	.998825	7129.7	25.231433	34.297027	885.047728		.315944
J14	209189P2_G	G	A.Conservative	1.156122	.996671	6277.1	81.047936	92.676507	859.888899		.315944
J14	210090P15_G	NOCALL	I.Bad Spectrum	0	0	0	0	0	0		0
J15	201322P9_G	NOCALL	D.Low Probability	.671153	.997273	6445.3	38.882526	30.133967	933.429096		.661122
J15	201694P4_G	G	A.Conservative	.163089	.997147	5337.5	42.495456	50.969216	716.132879		.299833
J15	208825P7_G	G	A.Conservative	1.334404	.998543	7129.7	17.012229	26.911396	894.031164		.299833
J15	209189P2_G	G	A.Conservative	.777072	.996825	6277.1	62.680616	87.052918	863.679304		.299833
J15	210090P15_G	NOCALL	I.Bad Spectrum	0	0	0	0	0	0		0
J16	201322P9_G	NOCALL	D.Low Probability	.076525	.996834	6445.3	13.963103	11.293601	827.812317		.595921
J16	201694P4_G	G	A.Conservative	-.651811	.994425	5337.5	14.989258	28.320995	742.563978		.231816
J16	208825P7_G	G	A.Conservative	1.268729	.998788	7129.7	3.249555	14.495652	709.611956		.231816
J16	209189P2_G	G	A.Conservative	-.052826	.993891	6277.1	12.743335	28.763556	775.176008		.231816
J16	210090P15_G	NOCALL	I.Bad Spectrum	0	0	0	0	0	0		0
J17	201322P9_G	G	A.Conservative	.440912	.998694	6445.3	11.720528	15.643487	827.290882		.308436
J17	201694P4_G	G	A.Conservative	.202096	.998821	5337.5	46.375817	51.734517	675.18788		.308436
J17	208825P7_G	G	A.Conservative	.818487	.998188	7129.7	27.812638	41.374944	976.6928		.308436
J17	209189P2_G	G	A.Conservative	.45902	.995214	6277.1	58.438933	75.93682	800.490591		.308436
J17	210090P15_G	NOCALL	I.Bad Spectrum	0	0	0	0	0	0		0
J18	201322P9_G	NOCALL	D.Low Probability	-1.916228	.995728	6445.3	50.664772	31.251814	894.16518		.718456
J18	201694P4_G	G	A.Conservative	-1.636127	.995129	5337.5	38.395712	50.930798	712.677322		.29082
J18	208825P7_G	G	A.Conservative	-1.050172	.998637	7129.7	23.411706	39.981844	1009.039476		.29082
J18	209189P2_G	G	A.Conservative	-1.395022	.998149	6277.1	74.486415	112.903101	871.934713		.29082
J18	210090P15_G	NOCALL	I.Bad Spectrum	0	0	0	0	0	0		0
J19	201322P9_G	G	A.Conservative	.734367	.994379	6445.3	10.839608	18.876492	872.545771		.26621
J19	201694P4_G	G	A.Conservative	.216373	.998428	5337.5	30.71128	44.614749	708.816223		.26621
J19	208825P7_G	G	A.Conservative	1.325118	.999079	7129.7	17.330927	33.552998	977.470251		.26621
J19	209189P2_G	G	A.Conservative	.732422	.997115	6277.1	46.621845	79.059314	847.903863		.26621
J19	210090P15_G	NOCALL	I.Bad Spectrum	0	0	0	0	0	0		0
J20	201322P9_G	G	A.Conservative	1.042785	.99735	6445.3	11.123807	20.712049	901.379239		.25298
J20	201694P4_G	NOCALL	D.Low Probability	.667346	.656463	5337.5	4.75733	4.01093	740.211567		.449126
J20	208825P7_G	G	A.Conservative	1.534995	.99767	7129.7	22.279629	45.971775	1037.855873		.25298
J20	209189P2_G	G	A.Conservative	1.127402	.996338	6277.1	15.724321	28.52824	863.528222		.25298
J20	210090P15_G	NOCALL	I.Bad Spectrum	0	0	0	0	0	0		0
J21	201322P9_G	G	A.Conservative	1.264748	.996296	6445.3	13.939865	29.502625	912.960668		.30689
J21	201694P4_G	G	A.Conservative	.818675	.994404	5337.5	52.296562	94.528101	750.717369		.30689
J21	208825P7_G	G	A.Conservative	1.677523	.997689	7129.7	31.439382	72.181391	1102.072172		.30689
J21	209189P2_G	G	A.Conservative	1.266969	.997353	6277.1	70.283202	145.558052	883.417668		.30689
J21	210090P15_G	NOCALL	D.Low Probability	.439105	.994611	5515.6	23.926952	14.373452	751.218941		.601895
J22	201322P9_G	G	A.Conservative	.805031	.886988	6445.3	5.108074	8.957581	895.332853		.287985
J22	201694P4_G	G	A.Conservative	.444565	.997431	5337.5	24.598877	39.512157	707.305382		.287985
J22	208825P7_G	G	A.Conservative	1.311919	.999644	7129.7	12.036247	23.531985	881.070258		.287985
J22	209189P2_G	G	A.Conservative	.807216	.996887	6277.1	26.092376	44.484966	867.804759		.287985
J22	210090P15_G	NOCALL	I.Bad Spectrum	0	0	0	0	0	0		0
J23	201322P9_G	G	A.Conservative	-.498668	.995417	6445.3	15.23848	24.092821	922.835992		.26624
J23	201694P4_G	G	A.Conservative	-.843229	.996096	5337.5	30.549792	40.204937	780.328891		.26624
J23	208825P7_G	G	A.Conservative	-.017063	.99904	7129.7	26.986522	47.615102	1010.347967		.26624
J23	209189P2_G	G	A.Conservative	-.375739	.996773	6277.1	23.258934	35.785091	878.949918		.26624
J23	210090P15_G	NOCALL	D.Low Probability	-1.139268	.995043	5515.6	22.75183	12.116737	790.304969		.698449
J24	201322P9_G	G	A.Conservative	-2.834756	.994276	6445.3	10.394679	17.858683	885.778962		.280306
J24	201694P4_G	NOCALL	D.Low Probability	-2.72192	.769394	5337.5	7.705701	4.707895	734.102208		.649372
J24	208825P7_G	G	C.Aggressive	-3.292627	.994862	7129.7	4.423749	6.41965	759.870441		.522585
J24	209189P2_G	G	A.Conservative	-2.661483	.996836	6277.1	15.064217	25.312139	853.721882		.280306
J24	210090P15_G	G	B.Moderate	-3.119799	.800969	5515.6	10.263986	6.466417	721.790243		.649372
K01	201322P9_G	G	A.Conservative	1.292235	.995837	6445.3	12.139645	12.667584	871.184411		.357709
K01	201694P4_G	G	A.Conservative	1.06628	.996572	5337.5	18.924248	16.284996	647.300511		.357709
K01	208825P7_G	G	A.Conservative	1.747164	.998592	7129.7	23.429588	27.490612	856.094201		.357709
K01	209189P2_G	G	A.Conservative	1.295015	.997502	6277.1	33.071043	33.526856	849.446459		.357709
K01	210090P15_G	NOCALL	I.Bad Spectrum	0	0	0	0	0	0		0
K02	201322P9_G	G	A.Conservative	1.161824	.994396	6445.3	8.044178	11.102115	848.012653		.322324
K02	201694P4_G	G	A.Conservative	.678919	.992317	5337.5	18.286462	21.075746	733.290878		.322324
K02	208825P7_G	G	A.Conservative	1.614068	.998203	7129.7	13.815686	21.213056	857.339338		.322324
K02	209189P2_G	G	A.Conservative	1.179675	.989019	6277.1	36.769092	49.413594	821.407942		.322324
K02	210090P15_G	NOCALL	I.Bad Spectrum	0	0	0	0	0	0		0
K03	201322P9_G	G	A.Conservative	2.388299	.997831	6445.3	11.507809	17.533876	870.726316		.305233
K03	201694P4_G	G	A.Conservative	1.714791	.994304	5337.5	46.691367	58.394882	699.398701		.305233
K03	208825P7_G	G	A.Conservative	3.171834	.999361	7129.7	19.434674	33.143284	956.444575		.305233
K03	209189P2_G	G	A.Conservative	2.389821	.995483	6277.1	53.600565	79.364107	844.060235		.305233
K03	210090P15_G	NOCALL	I.Bad Spectrum	0	0	0	0	0	0		0
K04	201322P9_G	G	A.Conservative	2.052894	.996781	6445.3	9.537955	15.709275	933.464264		.2828
K04	201694P4_G	G	A.Conservative	1.531698	.99388	5337.5	34.466805	48.590718	754.285925		.2828
K04	208825P7_G	G	A.Conservative	2.446618	.999598	7129.7	13.306815	24.079092	875.167681		.2828
K04	209189P2_G	G	A.Conservative	2.054968	.997042	6277.1	44.634078	71.814471	911.038212		.2828
K04	210090P15_G	NOCALL	I.Bad Spectrum	0	0	0	0	0	0		0
K05	201322P9_G	G	A.Conservative	1.921132	.994857	6445.3	6.222493	11.638408	891.407321		.298244
K05	201694P4_G	G	A.Conservative	1.269618	.987526	5337.5	24.462971	39.024208	710.502364		.298244
K05	208825P7_G	G	A.Conservative	2.359093	.999382	7129.7	12.8521	26.287165	894.171953		.298244
K05	209189P2_G	G	A.Conservative	1.929877	.996458	6277.1	29.770742	54.415121	864.425162		.298244
K05	210090P15_G	NOCALL	D.Low Probability	.915515	.99296	5515.6	13.0355	7.52379	741.259289		.668101
K06	201322P9_G	G	A.Conservative	.707119	.995921	6445.3	13.868271	21.881278	954.19706		.288976
K06	201694P4_G	G	A.Conservative	.292707	.994404	5337.5	52.49332	69.755909	767.876585		.288976
K06	208825P7_G	G	A.Conservative	1.034822	.998105	7129.7	22.328934	39.015262	1003.093866		.288976
K06	209189P2_G	G	A.Conservative	.70993	.997149	6277.1	59.857627	92.072464	926.892491		.288976
K06	210090P15_G	NOCALL	I.Bad Spectrum	0	0	0	0	0	0		0
K07	201322P9_G	G	A.Conservative	1.247608	.997791	6445.3	13.658509	18.495511	793.191114		.285678
K07	201694P4_G	G	A.Conservative	.977749	.997458	5337.5	24.281079	27.514941	634.955822		.285678
K07	208825P7_G	G	A.Conservative	1.729251	.999215	7129.7	26.74397	40.405881	885.920846		.285678
K07	209189P2_G	G	A.Conservative	1.252446	.995916	6277.1	42.41435	55.914205	764.33798		.285678
K07	210090P15_G	NOCALL	I.Bad Spectrum	0	0	0	0	0	0		0
K08	201322P9_G	NOCALL	D.Low Probability	1.841909	.994241	6445.3	56.584162	32.739769	900.340326		.744705
K08	201694P4_G	G	A.Conservative	1.47612	.991311	5337.5	35.904636	51.563369	707.20239		.270303
K08	208825P7_G	G	A.Conservative	2.75921	.999668	7129.7	19.0811	37.03502	971.638161		.270303
K08	209189P2_G	G	A.Conservative	1.94159	.993155	6277.1	49.659013	81.460341	829.40594		.270303
K08	210090P15_G	NOCALL	I.Bad Spectrum	0	0	0	0	0	0		0
K09	201322P9_G	NOCALL	D.Low Probability	1.862724	.999101	6445.3	45.868706	28.677263	928.782836		.710551
K09	201694P4_G	G	A.Conservative	1.536843	.998565	5337.5	47.041491	71.669962	773.679083		.299531
K09	208825P7_G	G	A.Conservative	2.693521	.997633	7129.7	21.929184	44.211352	1044.155261		.299531
K09	209189P2_G	G	A.Conservative	2.213569	.995187	6277.1	63.141381	112.356996	877.248916		.299531
K09	210090P15_G	NOCALL	I.Bad Spectrum	0	0	0	0	0	0		0
K10	201322P9_G	G	A.Conservative	2.006588	.955491	6445.3	9.70789	9.585174	902.073116		.505636
K10	201694P4_G	G	A.Conservative	1.762638	.998801	5337.5	20.179625	21.154695	721.583662		.431594
K10	208825P7_G	G	A.Conservative	3.242489	.998953	7129.7	5.515812	19.346985	964.259828		.28328
K10	209189P2_G	G	A.Conservative	2.144059	.997293	6277.1	8.521971	18.42697	825.328457		.28328
K10	210090P15_G	NOCALL	D.Low Probability	1.620859	.624742	5515.6	5.079696	3.812393	821.861361		.580093
K11	201322P9_G	G	A.Conservative	2.193875	.849639	6445.3	5.710464	8.559752	900.751715		.300246
K11	201694P4_G	G	A.Conservative	1.787529	.99942	5337.5	22.052548	27.308817	700.842292		.300246
K11	208825P7_G	G	A.Conservative	2.582805	.999593	7129.7	10.608722	21.951995	890.16304		.300246
K11	209189P2_G	G	A.Conservative	2.187792	.995559	6277.1	23.992928	34.97299	872.481544		.300246
K11	210090P15_G	NOCALL	I.Bad Spectrum	0	0	0	0	0	0		0
K12	201322P9_G	G	A.Conservative	.863933	.997935	6445.3	13.895732	21.895694	906.814009		.283844
K12	201694P4_G	G	A.Conservative	.60946	.997954	5337.5	45.178288	59.952059	683.839194		.283844
K12	208825P7_G	G	A.Conservative	.900012	.997774	7129.7	27.551259	48.098615	1043.867725		.283844
K12	209189P2_G	G	A.Conservative	.864492	.995831	6277.1	60.893106	93.519259	879.396315		.283844
K12	210090P15_G	NOCALL	I.Bad Spectrum	0	0	0	0	0	0		0
K13	201322P9_G	NOCALL	D.Low Probability	1.446463	.99402	6445.3	35.699518	20.666392	906.123655		.723673
K13	201694P4_G	G	A.Conservative	1.368568	.99707	5337.5	31.420343	41.426508	717.81051		.289406
K13	208825P7_G	G	A.Conservative	2.445857	.998901	7129.7	20.283659	34.828781	950.363621		.289406
K13	209189P2_G	G	A.Conservative	1.81564	.994368	6277.1	54.437045	82.567131	919.393222		.289406
K13	210090P15_G	NOCALL	I.Bad Spectrum	0	0	0	0	0	0		0
K14	201322P9_G	G	A.Conservative	1.762746	.993983	6445.3	12.433086	19.141717	930.590167		.296959
K14	201694P4_G	G	A.Conservative	1.253564	.998562	5337.5	48.798519	62.714131	723.516354		.296959
K14	208825P7_G	G	A.Conservative	2.330231	.998724	7129.7	20.947065	36.279319	1002.503448		.296959
K14	209189P2_G	G	A.Conservative	1.766751	.996743	6277.1	63.581415	95.32311	903.265828		.296959
K14	210090P15_G	NOCALL	I.Bad Spectrum	0	0	0	0	0	0		0
K15	201322P9_G	G	A.Conservative	2.546918	.838871	6445.3	4.360893	8.410934	813.313233		.277971
K15	201694P4_G	G	A.Conservative	1.84893	.99742	5337.5	7.782724	13.458745	690.030928		.277971
K15	208825P7_G	G	A.Conservative	3.118366	.999314	7129.7	9.035885	21.411385	947.695537		.277971
K15	209189P2_G	G	A.Conservative	2.555965	.996397	6277.1	16.329097	30.644683	790.410535		.277971
K15	210090P15_G	NOCALL	I.Bad Spectrum	0	0	0	0	0	0		0
K16	201322P9_G	G	A.Conservative	2.315884	.978396	6445.3	10.257907	9.855095	854.304036		.512972
K16	201694P4_G	G	A.Conservative	3.012888	.998543	5337.5	10.205183	14.992803	714.938489		.284757
K16	208825P7_G	G	A.Conservative	3.564074	.999277	7129.7	9.73499	19.131912	1124.706507		.284757
K16	209189P2_G	G	A.Conservative	3.244344	.997956	6277.1	14.255779	24.5617	839.3465		.284757
K16	210090P15_G	NOCALL	I.Bad Spectrum	0	0	0	0	0	0		0
K17	201322P9_G	G	A.Conservative	1.325511	.995636	6445.3	9.907617	14.508104	913.796172		.275748
K17	201694P4_G	G	A.Conservative	.58964	.99376	5337.5	22.045793	26.843462	761.162683		.275748
K17	208825P7_G	G	A.Conservative	2.315796	.999674	7129.7	22.092413	36.168565	927.349012		.275748
K17	209189P2_G	G	A.Conservative	1.314187	.99867	6277.1	42.058461	59.915184	901.338501		.275748
K17	210090P15_G	NOCALL	I.Bad Spectrum	0	0	0	0	0	0		0
K18	201322P9_G	G	B.Moderate	1.124319	.9622	6445.3	3.838672	7.741911	790.777881		.267549
K18	201694P4_G	G	A.Conservative	-1.144544	.993116	5337.5	4.565012	18.270091	734.188528		.16941
K18	208825P7_G	G	A.Conservative	-1.324645	.998439	7129.7	2.797918	20.253539	819.859059		.16941
K18	209189P2_G	G	A.Conservative	-1.439738	.996804	6277.1	4.875943	18.933898	811.149762		.16941
K18	210090P15_G	NOCALL	I.Bad Spectrum	0	0	0	0	0	0		0
K19	201322P9_G	G	A.Conservative	1.211056	.993116	6445.3	12.205077	14.879244	891.900501		.431997
K19	201694P4_G	G	A.Conservative	1.194166	.99915	5337.5	30.414671	33.722075	701.954474		.314118
K19	208825P7_G	G	A.Conservative	2.449178	.999473	7129.7	15.719147	23.772662	835.882365		.314118
K19	209189P2_G	G	A.Conservative	1.668965	.995169	6277.1	41.467353	54.309302	887.569227		.314118
K19	210090P15_G	NOCALL	I.Bad Spectrum	0	0	0	0	0	0		0
K20	201322P9_G	G	A.Conservative	1.790692	.99602	6445.3	12.306513	18.140636	909.1654		.279896
K20	201694P4_G	G	A.Conservative	1.372331	.99892	5337.5	45.925681	55.797449	778.075169		.279896
K20	208825P7_G	G	A.Conservative	2.309075	.998938	7129.7	25.911206	42.852391	1030.162982		.279896
K20	209189P2_G	G	A.Conservative	1.794327	.99777	6277.1	56.238814	80.560146	884.029879		.279896
K20	210090P15_G	NOCALL	I.Bad Spectrum	0	0	0	0	0	0		0
K21	201322P9_G	NOCALL	D.Low Probability	2.162195	.996455	6445.3	43.51294	24.352315	870.082353		.760035
K21	201694P4_G	G	A.Conservative	1.692392	.999116	5337.5	37.598439	41.815679	708.277186		.326671
K21	208825P7_G	G	A.Conservative	3.244087	.999049	7129.7	18.790252	27.024769	931.711834		.326671
K21	209189P2_G	G	A.Conservative	2.712	.995474	6277.1	51.430368	65.46649	828.567538		.326671
K21	210090P15_G	NOCALL	I.Bad Spectrum	0	0	0	0	0	0		0
K22	201322P9_G	G	A.Conservative	2.101614	.992892	6445.3	7.366336	12.629602	875.677264		.250141
K22	201694P4_G	G	A.Conservative	1.576244	.994392	5337.5	29.05028	41.714172	727.570301		.250141
K22	208825P7_G	G	A.Conservative	2.890013	.999108	7129.7	17.501066	33.374337	897.491731		.250141
K22	209189P2_G	G	A.Conservative	2.100862	.993907	6277.1	35.161397	58.705251	846.719157		.250141
K22	210090P15_G	NOCALL	I.Bad Spectrum	0	0	0	0	0	0		0
K23	201322P9_G	G	A.Conservative	.725198	.995789	6445.3	16.844696	27.696425	923.155479		.250733
K23	201694P4_G	G	A.Conservative	.208669	.99487	5337.5	30.050028	39.342028	767.908126		.250733
K23	208825P7_G	G	A.Conservative	1.196696	.998486	7129.7	24.243782	45.411649	948.38924		.250733
K23	209189P2_G	G	A.Conservative	.791461	.997509	6277.1	28.298878	45.017171	937.339018		.250733
K23	210090P15_G	NOCALL	I.Bad Spectrum	0	0	0	0	0	0		0
K24	201322P9_G	G	A.Conservative	-1.388985	.997696	6445.3	8.190152	13.798549	852.43937		.269123
K24	201694P4_G	NOCALL	D.Low Probability	-1.703975	.980972	5337.5	13.225614	6.990781	732.86557		.643389
K24	208825P7_G	NOCALL	I.Bad Spectrum	0	0	0	0	0	0		0
K24	209189P2_G	G	A.Conservative	-1.393015	.995657	6277.1	12.209405	20.034862	869.951667		.269123
K24	210090P15_G	G	A.Conservative	-1.669981	.851642	5515.6	13.361777	8.577245	757.401816		.582674
L01	201322P9_G	G	A.Conservative	.055264	.993571	6445.3	9.331755	12.878458	837.18044		.293434
L01	201694P4_G	G	A.Conservative	-.167914	.996165	5337.5	27.848011	32.764322	731.330646		.293434
L01	208825P7_G	G	A.Conservative	.147594	.998638	7129.7	18.711068	28.526178	847.132017		.293434
L01	209189P2_G	G	A.Conservative	.074201	.996511	6277.1	42.607538	57.385413	814.954501		.293434
L01	210090P15_G	NOCALL	D.Low Probability	-.013934	.992689	5515.6	13.625788	7.771861	776.347001		.660222
L02	201322P9_G	G	A.Conservative	2.295161	.994686	6445.3	10.671517	15.623846	831.709975		.31582
L02	201694P4_G	G	A.Conservative	1.865623	.996253	5337.5	36.548616	45.137405	728.181965		.31582
L02	208825P7_G	G	A.Conservative	3.034008	.999724	7129.7	22.36642	36.223308	954.56838		.31582
L02	209189P2_G	G	A.Conservative	2.323728	.993051	6277.1	45.973156	65.635227	805.825465		.31582
L02	210090P15_G	NOCALL	I.Bad Spectrum	0	0	0	0	0	0		0
L03	201322P9_G	G	A.Conservative	2.86286	.995905	6445.3	18.492841	23.954216	887.406554		.283618
L03	201694P4_G	G	A.Conservative	2.238743	.996307	5337.5	30.034237	32.640261	680.423526		.283618
L03	208825P7_G	G	A.Conservative	3.383488	.999023	7129.7	37.275815	53.870846	1029.649981		.283618
L03	209189P2_G	G	A.Conservative	2.863859	.994591	6277.1	58.382739	73.624441	859.593781		.283618
L03	210090P15_G	NOCALL	I.Bad Spectrum	0	0	0	0	0	0		0
L04	201322P9_G	G	A.Conservative	2.143434	.992994	6445.3	10.060716	14.992303	899.253128		.266656
L04	201694P4_G	G	A.Conservative	1.56297	.999317	5337.5	34.339756	42.937962	716.570669		.266656
L04	208825P7_G	G	A.Conservative	2.70899	.999668	7129.7	13.833886	22.956445	833.200211		.266656
L04	209189P2_G	G	A.Conservative	2.149041	.994825	6277.1	44.893664	65.146517	875.560823		.266656
L04	210090P15_G	NOCALL	I.Bad Spectrum	0	0	0	0	0	0		0
L05	201322P9_G	G	A.Conservative	2.475794	.878471	6445.3	6.398544	8.818783	905.92504		.319747
L05	201694P4_G	G	A.Conservative	2.089813	.998958	5337.5	18.827581	23.013972	723.61368		.319747
L05	208825P7_G	G	A.Conservative	3.202004	.999739	7129.7	11.951925	26.49976	992.459929		.319747
L05	209189P2_G	G	A.Conservative	2.484491	.995519	6277.1	22.57358	30.371343	876.606298		.319747
L05	210090P15_G	NOCALL	I.Bad Spectrum	0	0	0	0	0	0		0
L06	201322P9_G	G	A.Conservative	.149835	.994585	6445.3	18.503902	19.926855	913.687094		.417567
L06	201694P4_G	G	A.Conservative	.091345	.996861	5337.5	27.275064	41.270868	795.05778		.254005
L06	208825P7_G	G	A.Conservative	1.180077	.998719	7129.7	14.35042	28.832379	954.701219		.254005
L06	209189P2_G	G	A.Conservative	.526006	.997039	6277.1	39.302801	69.251371	932.456437		.254005
L06	210090P15_G	NOCALL	I.Bad Spectrum	0	0	0	0	0	0		0
L07	201322P9_G	G	A.Conservative	1.485314	.996718	6445.3	14.163199	18.225209	828.643796		.315786
L07	201694P4_G	G	A.Conservative	1.118506	.998295	5337.5	46.443989	49.080483	712.401838		.315786
L07	208825P7_G	G	A.Conservative	1.667034	.998828	7129.7	24.221232	35.032672	927.068089		.315786
L07	209189P2_G	G	A.Conservative	1.484248	.99696	6277.1	47.505605	59.374908	803.650795		.315786
L07	210090P15_G	NOCALL	I.Bad Spectrum	0	0	0	0	0	0		0
L08	201322P9_G	G	A.Conservative	2.257709	.996515	6445.3	9.567233	15.955955	847.834409		.318212
L08	201694P4_G	G	A.Conservative	1.630893	.999547	5337.5	31.455667	44.721136	702.213239		.318212
L08	208825P7_G	G	A.Conservative	2.714181	.998496	7129.7	20.762215	37.948735	1033.237204		.318212
L08	209189P2_G	G	A.Conservative	2.259895	.994005	6277.1	40.882726	66.618842	822.051074		.318212
L08	210090P15_G	NOCALL	I.Bad Spectrum	0	0	0	0	0	0		0
L09	201322P9_G	NOCALL	D.Low Probability	2.489984	.997464	6445.3	39.747264	23.551441	935.161898		.822303
L09	201694P4_G	G	A.Conservative	2.393541	.998068	5337.5	44.294721	50.93349	737.848145		.31463
L09	208825P7_G	G	A.Conservative	3.473474	.999399	7129.7	20.956764	32.714889	1018.04628		.31463
L09	209189P2_G	G	A.Conservative	2.81138	.996812	6277.1	67.766859	91.854377	912.140194		.31463
L09	210090P15_G	NOCALL	I.Bad Spectrum	0	0	0	0	0	0		0
L10	201322P9_G	G	A.Conservative	2.311308	.995343	6445.3	8.642073	13.787959	942.017485		.291253
L10	201694P4_G	G	A.Conservative	1.788053	.995695	5337.5	31.134107	41.333768	715.137977		.291253
L10	208825P7_G	G	A.Conservative	3.038215	.997636	7129.7	13.839095	25.998589	1131.741233		.291253
L10	209189P2_G	G	A.Conservative	2.318292	.998152	6277.1	42.404967	65.859692	915.191506		.291253
L10	210090P15_G	NOCALL	D.Low Probability	1.659836	.989908	5515.6	11.403332	6.494149	763.177591		.719015
L11	201322P9_G	NOCALL	D.Low Probability	1.426004	.995493	6445.3	33.284341	21.674113	877.780817		.696305
L11	201694P4_G	G	A.Conservative	1.220792	.998796	5337.5	31.043516	38.350525	752.976675		.284973
L11	208825P7_G	G	A.Conservative	2.541103	.999399	7129.7	13.140001	28.907662	908.306714		.284973
L11	209189P2_G	G	A.Conservative	1.744232	.996883	6277.1	42.55217	61.041163	877.538787		.284973
L11	210090P15_G	NOCALL	I.Bad Spectrum	0	0	0	0	0	0		0
L12	201322P9_G	G	A.Conservative	-.109177	.99757	6445.3	11.916212	16.447377	855.572998		.319047
L12	201694P4_G	G	A.Conservative	-.279889	.997925	5337.5	44.031536	51.189851	784.604474		.319047
L12	208825P7_G	G	A.Conservative	-.140442	.99863	7129.7	22.125672	33.848042	956.3426		.319047
L12	209189P2_G	G	A.Conservative	-.110007	.998048	6277.1	52.052132	70.022236	828.650867		.319047
L12	210090P15_G	NOCALL	I.Bad Spectrum	0	0	0	0	0	0		0
L13	201322P9_G	G	A.Conservative	2.281473	.997042	6445.3	18.569401	22.239774	831.424147		.334695
L13	201694P4_G	G	A.Conservative	1.806088	.998871	5337.5	56.85831	54.661618	684.150136		.334695
L13	208825P7_G	G	A.Conservative	2.808256	.998163	7129.7	34.913265	47.502967	992.737437		.334695
L13	209189P2_G	G	A.Conservative	2.285951	.994346	6277.1	67.713752	78.532921	807.244988		.334695
L13	210090P15_G	NOCALL	I.Bad Spectrum	0	0	0	0	0	0		0
L14	201322P9_G	G	A.Conservative	1.832644	.997434	6445.3	19.808925	19.695638	899.598809		.460182
L14	201694P4_G	G	A.Conservative	1.705875	.998758	5337.5	43.410344	52.485934	708.957499		.274118
L14	208825P7_G	G	A.Conservative	2.512538	.999827	7129.7	20.069048	33.206722	929.338674		.274118
L14	209189P2_G	G	A.Conservative	2.064228	.996251	6277.1	49.347762	70.537857	854.89286		.274118
L14	210090P15_G	NOCALL	D.Low Probability	1.503757	.482589	5515.6	4.616361	2.962457	755.710356		.660375
L15	201322P9_G	NOCALL	D.Low Probability	1.940368	.995798	6445.3	37.235925	25.571952	878.914413		.694944
L15	201694P4_G	G	A.Conservative	.977871	.992623	5337.5	24.630613	33.413552	668.452803		.286145
L15	208825P7_G	G	A.Conservative	2.04009	.998004	7129.7	17.568383	31.387673	861.965611		.286145
L15	209189P2_G	G	A.Conservative	1.667473	.992855	6277.1	40.150113	63.124951	830.325589		.286145
L15	210090P15_G	NOCALL	I.Bad Spectrum	0	0	0	0	0	0		0
L16	201322P9_G	G	A.Conservative	2.223786	.996383	6445.3	13.463548	10.424759	870.96777		.586496
L16	201694P4_G	G	A.Conservative	2.070737	.999402	5337.5	9.718931	12.647839	715.726157		.343812
L16	208825P7_G	G	A.Conservative	3.433976	.998642	7129.7	9.44424	17.421162	852.866995		.343812
L16	209189P2_G	G	A.Conservative	2.581043	.997738	6277.1	12.481829	21.71213	803.923859		.343812
L16	210090P15_G	NOCALL	I.Bad Spectrum	0	0	0	0	0	0		0
L17	201322P9_G	G	A.Conservative	.985075	.995705	6445.3	10.470169	15.407539	879.275794		.282194
L17	201694P4_G	G	A.Conservative	.592034	.998674	5337.5	42.155807	50.597459	780.476513		.282194
L17	208825P7_G	G	A.Conservative	1.886101	.998457	7129.7	19.398892	32.164322	904.381057		.282194
L17	209189P2_G	G	A.Conservative	.99302	.996589	6277.1	53.742576	76.739186	857.312118		.282194
L17	210090P15_G	NOCALL	I.Bad Spectrum	0	0	0	0	0	0		0
L18	201322P9_G	G	A.Conservative	-.136057	.99378	6445.3	10.141324	12.573971	886.941135		.348206
L18	201694P4_G	G	A.Conservative	-.270687	.995878	5337.5	27.274	28.180485	699.368478		.348206
L18	208825P7_G	G	A.Conservative	-.073676	.998525	7129.7	20.754097	28.675747	875.966093		.348206
L18	209189P2_G	G	A.Conservative	-.118668	.998149	6277.1	44.998986	54.297583	858.392253		.348206
L18	210090P15_G	NOCALL	I.Bad Spectrum	0	0	0	0	0	0		0
L19	201322P9_G	NOCALL	D.Low Probability	1.53985	.99675	6445.3	47.419131	28.993662	894.036268		.783614
L19	201694P4_G	G	A.Conservative	.726956	.995694	5337.5	31.68361	38.253071	764.208618		.279486
L19	208825P7_G	G	A.Conservative	1.842151	.998461	7129.7	17.740891	29.746856	1011.29278		.279486
L19	209189P2_G	G	A.Conservative	1.516877	.995092	6277.1	50.974169	73.464833	903.428959		.279486
L19	210090P15_G	NOCALL	D.Low Probability	.964115	.641559	5515.6	7.640961	3.926876	735.523925		.783614
L20	201322P9_G	G	A.Conservative	3.630488	.996864	6445.3	12.898634	19.821086	928.069326		.294033
L20	201694P4_G	G	A.Conservative	2.958514	.995308	5337.5	26.795414	35.23127	702.46894		.294033
L20	208825P7_G	G	A.Conservative	4.045092	.998623	7129.7	26.324502	44.489478	1026.862002		.294033
L20	209189P2_G	G	A.Conservative	3.632775	.995353	6277.1	43.279254	64.968149	887.254915		.294033
L20	210090P15_G	NOCALL	I.Bad Spectrum	0	0	0	0	0	0		0
L21	201322P9_G	G	A.Conservative	2.981677	.998365	6445.3	13.212297	19.093606	921.713698		.3187
L21	201694P4_G	G	A.Conservative	2.483044	.998632	5337.5	45.76791	56.425825	727.914815		.3187
L21	208825P7_G	G	A.Conservative	3.426895	.999614	7129.7	24.095465	38.327678	996.811112		.3187
L21	209189P2_G	G	A.Conservative	2.983675	.998161	6277.1	45.938051	64.821488	891.031592		.3187
L21	210090P15_G	NOCALL	D.Low Probability	2.091796	.99801	5515.6	24.351678	12.409817	755.361887		.713558
L22	201322P9_G	G	A.Conservative	1.645968	.892427	6445.3	14.253642	9.005544	879.415907		.719838
L22	201694P4_G	NOCALL	I.Bad Spectrum	0	0	0	0	0	0		0
L22	208825P7_G	G	A.Conservative	3.118989	.999637	7129.7	8.861422	15.946731	1046.298379		.320408
L22	209189P2_G	G	A.Conservative	1.700347	.912283	6277.1	7.895794	9.216467	875.38902		.452086
L22	210090P15_G	NOCALL	I.Bad Spectrum	0	0	0	0	0	0		0
L23	201322P9_G	G	A.Conservative	1.561814	.998057	6445.3	21.043457	29.971171	935.611538		.274361
L23	201694P4_G	G	A.Conservative	1.032141	.997592	5337.5	42.467233	50.437767	766.260186		.274361
L23	208825P7_G	G	A.Conservative	1.678441	.998386	7129.7	31.299536	49.806763	983.93177		.274361
L23	209189P2_G	G	A.Conservative	1.570194	.995754	6277.1	57.055082	79.075059	906.462306		.274361
L23	210090P15_G	NOCALL	I.Bad Spectrum	0	0	0	0	0	0		0
L24	201322P9_G	G	A.Conservative	-1.450008	.998294	6445.3	10.307191	13.912018	921.859244		.290382
L24	201694P4_G	NOCALL	D.Low Probability	-1.480498	.765177	5337.5	7.73701	4.684344	729.707858		.638887
L24	208825P7_G	NOCALL	I.Bad Spectrum	0	0	0	0	0	0		0
L24	209189P2_G	G	A.Conservative	-1.14581	.998017	6277.1	14.02068	18.45216	872.004695		.290382
L24	210090P15_G	G	A.Conservative	-1.668642	.878081	5515.6	11.94768	8.840044	723.488685		.551284
M01	201322P9_G	G	A.Conservative	-1.190835	.866433	6445.3	4.238582	8.73297	925.946897		.25079
M01	201694P4_G	G	A.Conservative	-1.067362	.991783	5337.5	6.260699	10.997879	716.065779		.25079
M01	208825P7_G	G	A.Conservative	-.996161	.99846	7129.7	9.792051	22.130491	983.059196		.25079
M01	209189P2_G	G	A.Conservative	-1.099746	.997626	6277.1	13.854997	27.884316	878.533331		.25079
M01	210090P15_G	NOCALL	I.Bad Spectrum	0	0	0	0	0	0		0
M02	201322P9_G	G	A.Conservative	-.440689	.997271	6445.3	8.707935	11.520917	847.54845		.292213
M02	201694P4_G	G	A.Conservative	-.505764	.997295	5337.5	27.687912	30.235274	702.919468		.292213
M02	208825P7_G	G	A.Conservative	-.301069	.999223	7129.7	20.342097	30.224641	997.492811		.292213
M02	209189P2_G	G	A.Conservative	-.413153	.995314	6277.1	44.4853	57.191991	829.165007		.292213
M02	210090P15_G	NOCALL	I.Bad Spectrum	0	0	0	0	0	0		0
M03	201322P9_G	NOCALL	D.Low Probability	-.559666	.9965	6445.3	41.356809	27.699242	914.588387		.698617
M03	201694P4_G	G	A.Conservative	-.503245	.995488	5337.5	29.621223	39.444544	749.708727		.281197
M03	208825P7_G	G	A.Conservative	.18077	.999064	7129.7	21.689869	37.725321	1041.080958		.281197
M03	209189P2_G	G	A.Conservative	-.189819	.995395	6277.1	51.33347	78.747348	869.772939		.281197
M03	210090P15_G	NOCALL	I.Bad Spectrum	0	0	0	0	0	0		0
M04	201322P9_G	G	A.Conservative	-.685317	.998702	6445.3	29.60886	21.668334	883.715199		.616956
M04	201694P4_G	G	A.Conservative	-.346176	.998225	5337.5	31.019159	45.413408	722.407666		.286476
M04	208825P7_G	G	A.Conservative	-.22624	.999036	7129.7	18.927732	35.755411	1048.843124		.286476
M04	209189P2_G	G	A.Conservative	-.227408	.998067	6277.1	47.556637	79.818914	898.795071		.286476
M04	210090P15_G	NOCALL	I.Bad Spectrum	0	0	0	0	0	0		0
M05	201322P9_G	NOCALL	I.Bad Spectrum	0	0	0	0	0	0		0
M05	201694P4_G	G	A.Conservative	-.478698	.848005	5337.5	4.341546	8.516647	729.902341		.297137
M05	208825P7_G	G	A.Conservative	-.521655	.988205	7129.7	3.593511	9.912806	702.918921		.297137
M05	209189P2_G	G	A.Conservative	-.656088	.998202	6277.1	5.180248	11.219333	713.308837		.297137
M05	210090P15_G	NOCALL	I.Bad Spectrum	0	0	0	0	0	0		0
M06	201322P9_G	G	A.Conservative	-1.657524	.998056	6445.3	45.509142	26.207693	874.703231		.740538
M06	201694P4_G	G	A.Conservative	-.670365	.996915	5337.5	36.429253	47.078153	805.854484		.312599
M06	208825P7_G	G	A.Conservative	-1.099033	.997802	7129.7	17.754451	29.986499	1110.797702		.312599
M06	209189P2_G	G	A.Conservative	-.971784	.998091	6277.1	45.896818	68.477795	937.142519		.312599
M06	210090P15_G	NOCALL	I.Bad Spectrum	0	0	0	0	0	0		0
M07	201322P9_G	G	A.Conservative	-.826581	.804617	6445.3	4.74183	8.099694	819.552933		.290895
M07	201694P4_G	G	A.Conservative	-.90595	.996092	5337.5	18.498829	26.707188	702.146215		.290895
M07	208825P7_G	G	A.Conservative	-.579067	.999478	7129.7	7.916966	34.791848	841.044697		.290895
M07	209189P2_G	G	A.Conservative	-.852958	.997223	6277.1	22.921119	38.200945	793.896944		.290895
M07	210090P15_G	NOCALL	I.Bad Spectrum	0	0	0	0	0	0		0
M08	201322P9_G	NOCALL	D.Low Probability	-.697942	.998982	6445.3	59.475155	27.72481	876.491645		.803595
M08	201694P4_G	G	A.Conservative	-.255481	.995217	5337.5	64.242944	57.721499	694.865444		.347639
M08	208825P7_G	G	A.Conservative	-.319252	.998652	7129.7	33.148671	39.81666	973.008142		.347639
M08	209189P2_G	G	A.Conservative	-.202634	.99763	6277.1	91.904101	96.153444	882.40509		.347639
M08	210090P15_G	NOCALL	I.Bad Spectrum	0	0	0	0	0	0		0
M09	201322P9_G	G	A.Conservative	.170001	.997606	6445.3	18.891858	27.71561	908.029923		.279181
M09	201694P4_G	G	A.Conservative	-.13271	.998646	5337.5	55.923232	69.165845	725.319806		.279181
M09	208825P7_G	G	A.Conservative	.306462	.998555	7129.7	35.707427	58.160995	934.980831		.279181
M09	209189P2_G	G	A.Conservative	.170418	.998227	6277.1	90.550685	129.476455	883.286402		.279181
M09	210090P15_G	NOCALL	I.Bad Spectrum	0	0	0	0	0	0		0
M10	201322P9_G	G	A.Conservative	.18778	.994689	6445.3	8.550744	10.697809	890.322206		.303117
M10	201694P4_G	G	A.Conservative	-.090972	.997133	5337.5	29.025372	30.575812	713.281669		.303117
M10	208825P7_G	G	A.Conservative	.105492	.99828	7129.7	17.623999	24.540293	903.988733		.303117
M10	209189P2_G	G	A.Conservative	.196723	.997063	6277.1	41.678048	50.801311	862.483228		.303117
M10	210090P15_G	NOCALL	I.Bad Spectrum	0	0	0	0	0	0		0
M11	201322P9_G	NOCALL	D.Low Probability	-1.160566	.999085	6445.3	18.373256	12.745535	854.241972		.711299
M11	201694P4_G	G	A.Conservative	-.341205	.99791	5337.5	14.349669	20.051899	665.048643		.3286
M11	208825P7_G	G	A.Conservative	-.614901	.999042	7129.7	10.515585	31.636248	964.053457		.3286
M11	209189P2_G	G	A.Conservative	-.5369	.997283	6277.1	21.234404	31.288884	802.66315		.3286
M11	210090P15_G	NOCALL	I.Bad Spectrum	0	0	0	0	0	0		0
M12	201322P9_G	G	A.Conservative	-1.74575	.998376	6445.3	10.126177	14.253495	888.015359		.31048
M12	201694P4_G	G	A.Conservative	-1.535141	.997635	5337.5	28.92227	33.383941	683.584576		.31048
M12	208825P7_G	G	A.Conservative	-1.362187	.99835	7129.7	23.123291	36.526898	992.461406		.31048
M12	209189P2_G	G	A.Conservative	-1.584265	.997181	6277.1	24.120576	32.97972	871.86961		.31048
M12	210090P15_G	NOCALL	I.Bad Spectrum	0	0	0	0	0	0		0
M13	201322P9_G	G	A.Conservative	-.832655	.998596	6445.3	8.596098	13.739638	892.925974		.281671
M13	201694P4_G	G	A.Conservative	-1.006559	.9992	5337.5	25.284962	34.396328	745.40395		.281671
M13	208825P7_G	G	A.Conservative	-.52437	.998577	7129.7	17.587262	30.994266	962.305936		.281671
M13	209189P2_G	G	A.Conservative	-.827936	.997741	6277.1	38.06141	59.386748	863.524036		.281671
M13	210090P15_G	NOCALL	D.Low Probability	-1.118397	.99708	5515.6	11.879866	6.46502	767.636656		.712704
M14	201322P9_G	G	A.Conservative	-.684385	.995753	6445.3	19.698578	18.976142	818.076177		.485495
M14	201694P4_G	G	A.Conservative	-.367776	.998701	5337.5	38.410462	50.519312	694.873255		.294665
M14	208825P7_G	G	A.Conservative	.156049	.99884	7129.7	16.440245	29.721415	828.890497		.294665
M14	209189P2_G	G	A.Conservative	.009723	.993209	6277.1	45.475081	71.132178	805.899293		.294665
M14	210090P15_G	NOCALL	I.Bad Spectrum	0	0	0	0	0	0		0
M15	201322P9_G	G	A.Conservative	-.22434	.997312	6445.3	7.746991	11.282592	842.42766		.280262
M15	201694P4_G	G	A.Conservative	-.596076	.998378	5337.5	27.603529	33.121508	716.96313		.280262
M15	208825P7_G	G	A.Conservative	.067	.998781	7129.7	14.721014	27.785337	836.836583		.280262
M15	209189P2_G	G	A.Conservative	-.22135	.99526	6277.1	36.829777	52.11172	816.857391		.280262
M15	210090P15_G	NOCALL	I.Bad Spectrum	0	0	0	0	0	0		0
M16	201322P9_G	G	A.Conservative	.294668	.862923	6445.3	5.928899	8.701973	852.49548		.310704
M16	201694P4_G	G	A.Conservative	.273543	.994787	5337.5	25.70849	31.726823	655.041699		.310704
M16	208825P7_G	G	A.Conservative	.172912	.998091	7129.7	13.078102	21.272826	868.759462		.310704
M16	209189P2_G	G	A.Conservative	.294153	.999038	6277.1	27.996366	40.050922	829.527387		.310704
M16	210090P15_G	NOCALL	D.Low Probability	-.358155	.993021	5515.6	16.243946	8.007472	717.237241		.707907
M17	201322P9_G	G	A.Conservative	-1.101638	.998585	6445.3	15.387082	20.633454	884.173349		.315004
M17	201694P4_G	G	A.Conservative	-1.062062	.997579	5337.5	54.458662	60.819545	745.848077		.315004
M17	208825P7_G	G	A.Conservative	-1.04565	.999166	7129.7	34.202561	51.16527	991.737837		.315004
M17	209189P2_G	G	A.Conservative	-1.081994	.998393	6277.1	61.593144	80.367129	852.129945		.315004
M17	210090P15_G	NOCALL	I.Bad Spectrum	0	0	0	0	0	0		0
M18	201322P9_G	G	A.Conservative	-3.970505	.994592	6445.3	5.525081	10.28316	817.69426		.249855
M18	201694P4_G	NOCALL	D.Low Probability	-3.916756	.993272	5337.5	16.111092	9.498308	720.204708		.617098
M18	208825P7_G	NOCALL	I.Bad Spectrum	0	0	0	0	0	0		0
M18	209189P2_G	G	A.Conservative	-3.766867	.995722	6277.1	10.799906	19.579512	849.195697		.249855
M18	210090P15_G	G	C.Aggressive	-4.064944	.895677	5515.6	8.933981	5.419229	708.731632		.617098
M19	201322P9_G	G	A.Conservative	-.905888	.996541	6445.3	8.444891	13.470661	875.751497		.280944
M19	201694P4_G	G	A.Conservative	-.985657	.99707	5337.5	21.81109	29.147327	707.458698		.280944
M19	208825P7_G	G	A.Conservative	-.737903	.999271	7129.7	19.840041	35.149044	948.331443		.280944
M19	209189P2_G	G	A.Conservative	-.829837	.998107	6277.1	33.237693	51.648668	845.466113		.280944
M19	210090P15_G	NOCALL	I.Bad Spectrum	0	0	0	0	0	0		0
M20	201322P9_G	G	A.Conservative	-.308626	.996627	6445.3	12.898067	18.515994	855.178082		.289923
M20	201694P4_G	G	A.Conservative	-.604228	.996416	5337.5	49.212379	57.105131	730.597748		.289923
M20	208825P7_G	G	A.Conservative	-.35022	.998938	7129.7	27.772588	45.101504	918.903751		.289923
M20	209189P2_G	G	A.Conservative	-.291087	.998066	6277.1	58.440007	81.324783	825.026514		.289923
M20	210090P15_G	NOCALL	D.Low Probability	-1.076875	.993732	5515.6	16.552849	8.435538	738.240546		.761846
M21	201322P9_G	G	A.Conservative	-.018863	.995841	6445.3	9.007566	15.237047	898.439812		.246726
M21	201694P4_G	G	A.Conservative	-.221659	.995	5337.5	25.174242	36.210598	725.061535		.246726
M21	208825P7_G	G	A.Conservative	.196562	.998711	7129.7	17.492431	32.704329	935.704239		.246726
M21	209189P2_G	G	A.Conservative	.030317	.997754	6277.1	41.472697	68.447874	870.543779		.246726
M21	210090P15_G	NOCALL	D.Low Probability	-.455581	.620048	5515.6	4.799482	3.786301	767.015105		.47369
M22	201322P9_G	G	A.Conservative	-1.133052	.851323	6445.3	8.820985	8.556414	849.284606		.473398
M22	201694P4_G	G	A.Conservative	-.3451	.995114	5337.5	10.587097	21.088731	696.895179		.277833
M22	208825P7_G	G	A.Conservative	-.605967	.99895	7129.7	5.217659	12.504478	896.33747		.277833
M22	209189P2_G	G	A.Conservative	-.403569	.999009	6277.1	9.534839	19.94934	769.437037		.277833
M22	210090P15_G	NOCALL	I.Bad Spectrum	0	0	0	0	0	0		0
M23	201322P9_G	G	A.Conservative	-.932611	.997791	6445.3	15.192663	23.976496	905.952294		.271012
M23	201694P4_G	G	A.Conservative	-.949177	.99762	5337.5	38.592757	51.373443	729.218294		.271012
M23	208825P7_G	G	A.Conservative	-.981514	.999652	7129.7	20.831811	36.449921	1010.51774		.271012
M23	209189P2_G	G	A.Conservative	-.928009	.995791	6277.1	38.814139	59.705874	870.390439		.271012
M23	210090P15_G	NOCALL	I.Bad Spectrum	0	0	0	0	0	0		0
M24	201322P9_G	G	A.Conservative	-3.297047	.993103	6445.3	9.902327	16.086915	894.133713		.248966
M24	201694P4_G	NOCALL	D.Low Probability	-3.56289	.905189	5337.5	10.314544	5.504972	704.321676		.667878
M24	208825P7_G	G	A.Conservative	-3.7508	.945126	7129.7	5.649743	9.495378	649.533479		.473948
M24	209189P2_G	G	A.Conservative	-3.266443	.991735	6277.1	15.853007	25.081208	888.978687		.248966
M24	210090P15_G	G	A.Conservative	-3.681923	.820799	5515.6	11.788628	8.247491	739.97675		.578751
N01	201322P9_G	G	A.Conservative	.002898	.996745	6445.3	7.19052	11.824133	874.395368		.271364
N01	201694P4_G	G	A.Conservative	-.082299	.994912	5337.5	24.160127	33.271415	678.595499		.271364
N01	208825P7_G	G	A.Conservative	.00356	.998235	7129.7	13.898897	25.387884	913.516796		.271364
N01	209189P2_G	G	A.Conservative	.031374	.998063	6277.1	35.15093	56.296411	845.727883		.271364
N01	210090P15_G	NOCALL	I.Bad Spectrum	0	0	0	0	0	0		0
N02	201322P9_G	G	A.Conservative	.993712	.994572	6445.3	7.403541	10.749297	864.815165		.294313
N02	201694P4_G	G	A.Conservative	.534863	.995002	5337.5	10.878301	13.41596	770.880633		.294313
N02	208825P7_G	G	A.Conservative	1.425971	.99821	7129.7	15.648179	25.108876	972.496294		.294313
N02	209189P2_G	G	A.Conservative	.996527	.998246	6277.1	20.02592	28.366654	866.08568		.294313
N02	210090P15_G	NOCALL	I.Bad Spectrum	0	0	0	0	0	0		0
N03	201322P9_G	G	A.Conservative	1.738946	.997478	6445.3	11.258489	17.607947	901.490231		.272289
N03	201694P4_G	G	A.Conservative	1.246329	.995101	5337.5	27.13249	34.752338	709.747895		.272289
N03	208825P7_G	G	A.Conservative	2.22478	.998591	7129.7	21.678709	38.108425	1035.175489		.272289
N03	209189P2_G	G	A.Conservative	1.734811	.993188	6277.1	51.915233	78.848872	876.626727		.272289
N03	210090P15_G	NOCALL	I.Bad Spectrum	0	0	0	0	0	0		0
N04	201322P9_G	G	A.Conservative	1.293764	.85861	6445.3	4.564548	8.653671	895.957397		.265903
N04	201694P4_G	G	A.Conservative	.844551	.992546	5337.5	8.758735	14.289836	722.034049		.265903
N04	208825P7_G	G	A.Conservative	2.05002	.998939	7129.7	6.347992	13.158675	714.445402		.265903
N04	209189P2_G	G	A.Conservative	1.320209	.99726	6277.1	18.435963	34.183013	843.458625		.265903
N04	210090P15_G	NOCALL	I.Bad Spectrum	0	0	0	0	0	0		0
N05	201322P9_G	G	A.Conservative	.907438	.996513	6445.3	19.438484	17.982181	942.363352		.502682
N05	201694P4_G	G	A.Conservative	1.032312	.998874	5337.5	20.519314	25.099407	651.598515		.27866
N05	208825P7_G	G	A.Conservative	1.824794	.999504	7129.7	10.176893	16.916514	796.398067		.27866
N05	209189P2_G	G	A.Conservative	1.262889	.996667	6277.1	28.90011	41.413084	904.90328		.27866
N05	210090P15_G	NOCALL	I.Bad Spectrum	0	0	0	0	0	0		0
N06	201322P9_G	G	A.Conservative	.259445	.996595	6445.3	12.739333	18.776336	899.638898		.289383
N06	201694P4_G	G	A.Conservative	.15378	.998829	5337.5	37.953306	46.55896	792.370427		.289383
N06	208825P7_G	G	A.Conservative	.499786	.997961	7129.7	23.110473	37.999468	995.145123		.289383
N06	209189P2_G	G	A.Conservative	.263742	.997484	6277.1	51.896367	74.436116	873.707036		.289383
N06	210090P15_G	NOCALL	I.Bad Spectrum	0	0	0	0	0	0		0
N07	201322P9_G	NOCALL	D.Low Probability	.028477	.99807	6445.3	38.924898	24.643778	873.708862		.781912
N07	201694P4_G	G	A.Conservative	.03301	.996196	5337.5	38.589027	45.871462	721.8593		.303512
N07	208825P7_G	G	A.Conservative	.485472	.998561	7129.7	15.291243	24.315874	845.473716		.303512
N07	209189P2_G	G	A.Conservative	.29208	.997313	6277.1	48.642663	67.549793	855.8654		.303512
N07	210090P15_G	NOCALL	I.Bad Spectrum	0	0	0	0	0	0		0
N08	201322P9_G	G	A.Conservative	.926916	.992651	6445.3	8.612626	12.655199	891.175107		.317657
N08	201694P4_G	G	A.Conservative	.409067	.997485	5337.5	28.400469	35.564256	699.497312		.317657
N08	208825P7_G	G	A.Conservative	1.48173	.99877	7129.7	16.010686	25.896569	894.617995		.317657
N08	209189P2_G	G	A.Conservative	.930491	.995381	6277.1	43.170099	61.932191	865.183661		.317657
N08	210090P15_G	NOCALL	I.Bad Spectrum	0	0	0	0	0	0		0
N09	201322P9_G	NOCALL	D.Low Probability	.898343	.996206	6445.3	44.439862	32.479007	906.054955		.6735
N09	201694P4_G	G	A.Conservative	.298119	.993844	5337.5	42.857855	48.568259	702.388296		.262935
N09	208825P7_G	G	A.Conservative	1.326137	.998896	7129.7	19.937222	30.190852	888.252896		.262935
N09	209189P2_G	G	A.Conservative	.664993	.999013	6277.1	52.168162	68.766468	831.206296		.262935
N09	210090P15_G	NOCALL	I.Bad Spectrum	0	0	0	0	0	0		0
N10	201322P9_G	NOCALL	D.Low Probability	.649354	.996789	6445.3	18.957446	13.983532	841.980109		.638525
N10	201694P4_G	G	A.Conservative	.231259	.997572	5337.5	17.865028	28.542252	697.205353		.262301
N10	208825P7_G	G	A.Conservative	1.932591	.999616	7129.7	7.549795	19.440246	808.206548		.262301
N10	209189P2_G	G	A.Conservative	1.026455	.994428	6277.1	22.688645	38.382056	804.465315		.262301
N10	210090P15_G	NOCALL	D.Low Probability	.089247	.688298	5515.6	6.679441	4.188017	730.174824		.638525
N11	201322P9_G	G	A.Conservative	.578064	.99564	6445.3	23.034527	15.728435	854.323196		.71169
N11	201694P4_G	G	A.Conservative	.828775	.997885	5337.5	20.764111	26.323366	656.420045		.313289
N11	208825P7_G	G	A.Conservative	1.3134	.998866	7129.7	8.96065	19.075681	784.315294		.313289
N11	209189P2_G	G	A.Conservative	1.128007	.992658	6277.1	22.673309	33.528034	805.215056		.313289
N11	210090P15_G	NOCALL	I.Bad Spectrum	0	0	0	0	0	0		0
N12	201322P9_G	G	A.Conservative	-.734087	.99797	6445.3	11.500408	18.176542	857.995106		.27207
N12	201694P4_G	G	A.Conservative	-.963805	.998128	5337.5	38.989966	50.657056	701.303536		.27207
N12	208825P7_G	G	A.Conservative	-.561978	.999498	7129.7	22.723262	40.279687	924.43084		.27207
N12	209189P2_G	G	A.Conservative	-.723718	.9982	6277.1	49.798722	76.474258	826.890714		.27207
N12	210090P15_G	NOCALL	I.Bad Spectrum	0	0	0	0	0	0		0
N13	201322P9_G	G	A.Conservative	1.135727	.994706	6445.3	16.754162	19.16573	867.461764		.332504
N13	201694P4_G	G	A.Conservative	.636024	.996895	5337.5	72.247667	68.215186	709.330792		.332504
N13	208825P7_G	G	A.Conservative	1.421483	.998916	7129.7	30.431175	39.108441	923.968062		.332504
N13	209189P2_G	G	A.Conservative	1.13376	.99532	6277.1	82.531836	91.723511	844.516123		.332504
N13	210090P15_G	NOCALL	D.Low Probability	.451858	.993361	5515.6	31.433754	14.360153	717.717977		.770687
N14	201322P9_G	NOCALL	D.Low Probability	.949735	.994404	6445.3	55.430871	29.40312	889.315482		.758509
N14	201694P4_G	G	A.Conservative	.960953	.995782	5337.5	50.108353	56.25051	694.943134		.314977
N14	208825P7_G	G	A.Conservative	1.436311	.999183	7129.7	19.901989	31.162575	836.525881		.314977
N14	209189P2_G	G	A.Conservative	1.351855	.996911	6277.1	59.570659	80.139021	856.200858		.314977
N14	210090P15_G	NOCALL	I.Bad Spectrum	0	0	0	0	0	0		0
N15	201322P9_G	G	A.Conservative	1.538634	.994624	6445.3	9.641619	16.845586	892.172833		.25936
N15	201694P4_G	G	A.Conservative	1.009652	.999183	5337.5	38.304507	56.332799	723.496828		.25936
N15	208825P7_G	G	A.Conservative	1.938987	.999135	7129.7	19.190104	37.147266	880.257822		.25936
N15	209189P2_G	G	A.Conservative	1.535627	.99559	6277.1	46.603423	79.37258	861.041047		.25936
N15	210090P15_G	NOCALL	I.Bad Spectrum	0	0	0	0	0	0		0
N16	201322P9_G	G	A.Conservative	1.701721	.993966	6445.3	7.690191	12.551911	807.474726		.297634
N16	201694P4_G	G	A.Conservative	1.070472	.995865	5337.5	24.952307	33.862916	656.298338		.297634
N16	208825P7_G	G	A.Conservative	2.141883	.998991	7129.7	16.032344	29.080854	930.604707		.297634
N16	209189P2_G	G	A.Conservative	1.704709	.998446	6277.1	33.875832	53.830708	784.563174		.297634
N16	210090P15_G	NOCALL	D.Low Probability	1.045221	.900597	5515.6	9.121769	5.456783	717.319969		.601765
N17	201322P9_G	G	A.Conservative	.124978	.997153	6445.3	9.98962	16.871873	852.959004		.282627
N17	201694P4_G	G	A.Conservative	-.520609	.994237	5337.5	35.131166	49.428109	724.340001		.282627
N17	208825P7_G	G	A.Conservative	.463008	.998392	7129.7	17.914094	38.332604	992.765178		.282627
N17	209189P2_G	G	A.Conservative	.124841	.995518	6277.1	42.389475	69.700724	824.604738		.282627
N17	210090P15_G	NOCALL	I.Bad Spectrum	0	0	0	0	0	0		0
N18	201322P9_G	G	A.Conservative	-.869049	.996291	6445.3	7.871182	11.746424	848.969533		.280173
N18	201694P4_G	G	A.Conservative	-1.006867	.997752	5337.5	29.566337	37.355664	739.71512		.280173
N18	208825P7_G	G	A.Conservative	-.908879	.999444	7129.7	22.058939	36.456815	1015.465916		.280173
N18	209189P2_G	G	A.Conservative	-.863046	.995694	6277.1	40.015992	58.239969	823.245217		.280173
N18	210090P15_G	NOCALL	D.Low Probability	-1.473643	.997104	5515.6	24.584153	13.639723	778.585207		.680725
N19	201322P9_G	NOCALL	D.Low Probability	.463402	.998319	6445.3	43.48151	25.523199	906.764869		.71032
N19	201694P4_G	G	A.Conservative	.612917	.998107	5337.5	37.491061	49.494535	734.297772		.282189
N19	208825P7_G	G	A.Conservative	1.28791	.99866	7129.7	17.999644	31.059217	915.715376		.282189
N19	209189P2_G	G	A.Conservative	.817592	.996503	6277.1	51.974397	79.069347	883.033274		.282189
N19	210090P15_G	NOCALL	D.Low Probability	.10419	.585649	5515.6	7.266756	3.588554	790.806447		.71032
N20	201322P9_G	G	A.Conservative	3.134261	.844977	6445.3	4.888298	8.488924	858.875959		.282982
N20	201694P4_G	G	A.Conservative	2.643114	.998586	5337.5	21.122916	30.353559	733.899221		.282982
N20	208825P7_G	G	A.Conservative	3.682583	.999124	7129.7	8.962105	20.365642	979.741309		.282982
N20	209189P2_G	G	A.Conservative	3.135163	.997515	6277.1	20.026554	33.834406	831.057104		.282982
N20	210090P15_G	NOCALL	I.Bad Spectrum	0	0	0	0	0	0		0
N21	201322P9_G	G	A.Conservative	2.297702	.995591	6445.3	8.092692	12.611713	882.262337		.283866
N21	201694P4_G	G	A.Conservative	1.855966	.995772	5337.5	34.530066	45.596524	741.00315		.283866
N21	208825P7_G	G	A.Conservative	2.640028	.998841	7129.7	17.801483	30.665543	956.530071		.283866
N21	209189P2_G	G	A.Conservative	2.301172	.998312	6277.1	35.002678	53.214948	859.880665		.283866
N21	210090P15_G	G	A.Conservative	1.855086	.90667	5515.6	6.730924	9.13117	771.911608		.283866
N22	201322P9_G	G	A.Conservative	1.022024	.994237	6445.3	6.997321	10.111314	862.230518		.319167
N22	201694P4_G	G	A.Conservative	.848793	.990989	5337.5	24.625795	29.253833	647.326742		.319167
N22	208825P7_G	G	A.Conservative	1.664777	.998754	7129.7	10.829397	17.508833	859.789553		.319167
N22	209189P2_G	G	A.Conservative	1.02385	.995863	6277.1	23.538486	33.053305	836.72478		.319167
N22	210090P15_G	NOCALL	I.Bad Spectrum	0	0	0	0	0	0		0
N23	201322P9_G	G	A.Conservative	.362519	.996344	6445.3	20.653362	30.516075	862.891353		.287427
N23	201694P4_G	G	A.Conservative	-.065145	.994163	5337.5	50.779857	63.678947	695.676805		.287427
N23	208825P7_G	G	A.Conservative	.630131	.997156	7129.7	34.77004	56.806487	1012.118933		.287427
N23	209189P2_G	G	A.Conservative	.344541	.996874	6277.1	50.734286	73.13487	834.297616		.287427
N23	210090P15_G	NOCALL	D.Low Probability	-.457024	.998662	5515.6	24.729874	12.719786	759.165173		.730124
N24	201322P9_G	G	A.Conservative	-1.714354	.995503	6445.3	6.862968	12.665548	854.32219		.242707
N24	201694P4_G	NOCALL	D.Low Probability	-1.594251	.875971	5337.5	6.14327	5.378202	772.588663		.524466
N24	208825P7_G	NOCALL	I.Bad Spectrum	0	0	0	0	0	0		0
N24	209189P2_G	G	A.Conservative	-1.473451	.996593	6277.1	9.27682	16.733113	875.072136		.242707
N24	210090P15_G	G	B.Moderate	-1.936314	.850599	5515.6	7.646205	6.862971	803.110252		.524466
O01	201322P9_G	G	A.Conservative	1.272463	.997896	6445.3	15.643962	28.650173	821.371132		.280161
O01	201694P4_G	G	A.Conservative	1.060601	.994941	5337.5	23.614838	36.543363	709.32943		.280161
O01	208825P7_G	G	A.Conservative	1.10454	.998419	7129.7	22.898447	46.18354	992.339199		.280161
O01	209189P2_G	G	A.Conservative	1.269569	.995566	6277.1	30.287855	54.127151	797.536096		.280161
O01	210090P15_G	NOCALL	I.Bad Spectrum	0	0	0	0	0	0		0
O02	201322P9_G	G	A.Conservative	1.889872	.998792	6445.3	16.118328	25.798479	893.057044		.280782
O02	201694P4_G	G	A.Conservative	1.489767	.996036	5337.5	27.908838	36.242224	731.967697		.280782
O02	208825P7_G	G	A.Conservative	2.452704	.998759	7129.7	28.836846	51.984227	980.399056		.280782
O02	209189P2_G	G	A.Conservative	1.901745	.992297	6277.1	47.522307	73.781852	867.591888		.280782
O02	210090P15_G	NOCALL	I.Bad Spectrum	0	0	0	0	0	0		0
O03	201322P9_G	G	A.Conservative	1.796592	.996577	6445.3	21.384078	20.001191	919.277391		.459359
O03	201694P4_G	G	A.Conservative	1.483216	.996985	5337.5	36.073218	40.664688	726.960151		.32001
O03	208825P7_G	G	A.Conservative	3.131383	.999315	7129.7	16.638072	34.482145	923.828386		.32001
O03	209189P2_G	G	A.Conservative	2.170567	.996872	6277.1	50.660774	66.270518	860.046595		.32001
O03	210090P15_G	NOCALL	D.Low Probability	1.212361	.996128	5515.6	19.630676	9.928788	744.780926		.729995
O04	201322P9_G	G	A.Conservative	3.056924	.996846	6445.3	5.524909	11.142213	818.45842		.280078
O04	201694P4_G	G	A.Conservative	1.934911	.995619	5337.5	7.307391	13.117622	765.626219		.280078
O04	208825P7_G	G	A.Conservative	3.600452	.999381	7129.7	10.259744	22.409237	1051.037736		.280078
O04	209189P2_G	G	A.Conservative	3.059138	.995805	6277.1	15.812982	31.252342	792.125045		.280078
O04	210090P15_G	NOCALL	I.Bad Spectrum	0	0	0	0	0	0		0
O05	201322P9_G	G	A.Conservative	1.778743	.955135	6445.3	10.079279	9.596256	867.125155		.460207
O05	201694P4_G	G	A.Conservative	1.629631	.99753	5337.5	16.687067	18.813217	716.613054		.303307
O05	208825P7_G	G	A.Conservative	2.86775	.999378	7129.7	11.283359	19.535578	808.055998		.303307
O05	209189P2_G	G	A.Conservative	2.183011	.994012	6277.1	25.266742	33.200949	811.920564		.303307
O05	210090P15_G	NOCALL	I.Bad Spectrum	0	0	0	0	0	0		0
O06	201322P9_G	G	A.Conservative	.454086	.995509	6445.3	15.027293	20.205596	898.270492		.311425
O06	201694P4_G	G	A.Conservative	.066968	.997652	5337.5	65.926964	72.29008	730.309436		.311425
O06	208825P7_G	G	A.Conservative	1.082248	.998581	7129.7	24.359405	36.896684	925.59942		.311425
O06	209189P2_G	G	A.Conservative	.453781	.997338	6277.1	66.990272	87.419436	871.816538		.311425
O06	210090P15_G	NOCALL	I.Bad Spectrum	0	0	0	0	0	0		0
O07	201322P9_G	G	A.Conservative	1.970848	.99626	6445.3	14.826097	18.0581	859.338585		.361258
O07	201694P4_G	G	A.Conservative	1.795309	.998757	5337.5	51.036455	51.998164	633.264035		.361258
O07	208825P7_G	G	A.Conservative	2.165651	.999102	7129.7	31.592457	42.783968	923.269946		.361258
O07	209189P2_G	G	A.Conservative	1.976985	.994919	6277.1	58.211704	69.039972	832.453754		.361258
O07	210090P15_G	NOCALL	I.Bad Spectrum	0	0	0	0	0	0		0
O08	201322P9_G	G	A.Conservative	1.748981	.993656	6445.3	16.059333	24.513303	955.237596		.298337
O08	201694P4_G	G	A.Conservative	1.298698	.9957	5337.5	59.796342	77.896464	761.893894		.298337
O08	208825P7_G	G	A.Conservative	2.206546	.998833	7129.7	28.529079	47.942117	990.421617		.298337
O08	209189P2_G	G	A.Conservative	1.750159	.998309	6277.1	74.678155	111.317588	928.127528		.298337
O08	210090P15_G	NOCALL	D.Low Probability	1.135612	.994217	5515.6	25.384356	12.692263	753.921996		.752442
O09	201322P9_G	G	A.Conservative	2.072969	.995531	6445.3	10.753637	16.435089	892.464245		.283904
O09	201694P4_G	G	A.Conservative	1.31885	.996199	5337.5	36.589129	45.904293	741.218618		.283904
O09	208825P7_G	G	A.Conservative	2.793048	.999814	7129.7	18.730458	38.947422	929.699773		.283904
O09	209189P2_G	G	A.Conservative	2.079343	.993711	6277.1	43.990686	65.303606	872.040008		.283904
O09	210090P15_G	NOCALL	D.Low Probability	1.218894	.993745	5515.6	11.998606	7.744802	763.471216		.687576
O10	201322P9_G	G	A.Conservative	1.56698	.992466	6445.3	9.478102	11.137742	926.06377		.375372
O10	201694P4_G	G	A.Conservative	1.276253	.992523	5337.5	16.940144	25.837849	720.912433		.260811
O10	208825P7_G	G	A.Conservative	2.261265	.99941	7129.7	8.166671	19.292404	790.126484		.260811
O10	209189P2_G	G	A.Conservative	1.78706	.998137	6277.1	18.587392	33.460768	808.78955		.260811
O10	210090P15_G	NOCALL	D.Low Probability	1.41516	.996862	5515.6	19.55921	11.007009	748.764637		.688104
O11	201322P9_G	G	A.Conservative	1.074952	.994603	6445.3	23.915805	18.866396	872.381457		.615688
O11	201694P4_G	G	A.Conservative	1.393028	.999047	5337.5	36.94855	52.665922	719.847374		.258241
O11	208825P7_G	G	A.Conservative	2.120444	.999551	7129.7	13.799193	26.771073	821.449064		.258241
O11	209189P2_G	G	A.Conservative	1.67931	.997253	6277.1	38.104802	64.161148	912.385622		.258241
O11	210090P15_G	NOCALL	I.Bad Spectrum	0	0	0	0	0	0		0
O12	201322P9_G	G	A.Conservative	.085	.996185	6445.3	11.794837	18.874356	873.146586		.265484
O12	201694P4_G	G	A.Conservative	-.300274	.995796	5337.5	51.437719	68.183318	694.085454		.265484
O12	208825P7_G	G	A.Conservative	.437802	.998557	7129.7	24.007785	42.956185	1048.748279		.265484
O12	209189P2_G	G	A.Conservative	.085033	.996663	6277.1	57.744649	89.851448	846.312962		.265484
O12	210090P15_G	NOCALL	D.Low Probability	-.820714	.454346	5515.6	4.09685	2.807319	756.056817		.561945
O13	201322P9_G	G	A.Conservative	1.65578	.99336	6445.3	8.357521	14.324485	1007.806144		.284777
O13	201694P4_G	G	A.Conservative	1.129415	.996445	5337.5	33.757967	47.588752	745.024196		.284777
O13	208825P7_G	G	A.Conservative	1.802525	.997363	7129.7	16.840484	32.218945	982.337474		.284777
O13	209189P2_G	G	A.Conservative	1.657541	.996595	6277.1	40.036455	66.718013	975.121349		.284777
O13	210090P15_G	NOCALL	D.Low Probability	1.119391	.995882	5515.6	24.452824	14.448428	753.326651		.690508
O14	201322P9_G	G	A.Conservative	1.957501	.997292	6445.3	12.288917	20.003232	891.994279		.280872
O14	201694P4_G	G	A.Conservative	1.459729	.9929	5337.5	40.030944	54.385146	693.031935		.280872
O14	208825P7_G	G	A.Conservative	2.449122	.998481	7129.7	19.796233	35.82651	1028.009861		.280872
O14	209189P2_G	G	A.Conservative	1.958169	.993939	6277.1	43.897955	69.569408	866.731893		.280872
O14	210090P15_G	NOCALL	D.Low Probability	.985249	.993589	5515.6	14.103592	8.579803	742.272736		.685549
O15	201322P9_G	G	A.Conservative	2.199584	.998739	6445.3	13.249573	22.876774	884.25143		.256759
O15	201694P4_G	G	A.Conservative	1.45266	.991692	5337.5	42.395224	60.385099	703.388648		.256759
O15	208825P7_G	G	A.Conservative	2.818504	.99975	7129.7	21.026377	40.613899	926.003631		.256759
O15	209189P2_G	G	A.Conservative	2.200764	.995804	6277.1	49.305225	82.762976	858.572032		.256759
O15	210090P15_G	NOCALL	I.Bad Spectrum	0	0	0	0	0	0		0
O16	201322P9_G	G	A.Conservative	1.656059	.996203	6445.3	7.238559	10.563896	845.816819		.274404
O16	201694P4_G	G	A.Conservative	1.033211	.998201	5337.5	28.529586	34.114322	672.796913		.274404
O16	208825P7_G	G	A.Conservative	2.579738	.999444	7129.7	11.839736	19.453586	816.580754		.274404
O16	209189P2_G	G	A.Conservative	1.666986	.998233	6277.1	28.185062	39.937824	820.450451		.274404
O16	210090P15_G	NOCALL	I.Bad Spectrum	0	0	0	0	0	0		0
O17	201322P9_G	G	A.Conservative	.873463	.992845	6445.3	8.169852	15.851894	935.343293		.253939
O17	201694P4_G	G	A.Conservative	.442414	.997631	5337.5	30.500286	50.261401	732.927056		.253939
O17	208825P7_G	G	A.Conservative	1.511289	.998137	7129.7	16.856312	35.996049	928.213196		.253939
O17	209189P2_G	G	A.Conservative	.878198	.997573	6277.1	38.037236	72.04082	907.01834		.253939
O17	210090P15_G	NOCALL	I.Bad Spectrum	0	0	0	0	0	0		0
O18	201322P9_G	G	A.Conservative	-.355144	.993355	6445.3	12.67529	17.061343	889.262703		.283645
O18	201694P4_G	G	A.Conservative	-.683227	.994955	5337.5	42.402349	47.966307	730.282446		.283645
O18	208825P7_G	G	A.Conservative	-.267167	.998032	7129.7	24.166261	38.193442	1078.928577		.283645
O18	209189P2_G	G	A.Conservative	-.355458	.997218	6277.1	50.070452	65.646735	862.210159		.283645
O18	210090P15_G	NOCALL	I.Bad Spectrum	0	0	0	0	0	0		0
O19	201322P9_G	G	A.Conservative	1.547973	.993196	6445.3	9.856502	14.435363	905.555429		.305887
O19	201694P4_G	G	A.Conservative	.936646	.999228	5337.5	32.455705	40.054443	712.040895		.305887
O19	208825P7_G	G	A.Conservative	2.066889	.998317	7129.7	18.688455	30.319684	853.759844		.305887
O19	209189P2_G	G	A.Conservative	1.547067	.992688	6277.1	39.415113	56.276509	876.633736		.305887
O19	210090P15_G	NOCALL	I.Bad Spectrum	0	0	0	0	0	0		0
O20	201322P9_G	G	A.Conservative	2.527549	.998524	6445.3	20.110466	26.694789	921.74968		.29924
O20	201694P4_G	G	A.Conservative	2.102758	.997696	5337.5	67.792961	73.956262	723.299098		.29924
O20	208825P7_G	G	A.Conservative	3.220891	.999399	7129.7	31.857142	47.546621	934.352352		.29924
O20	209189P2_G	G	A.Conservative	2.531646	.998691	6277.1	69.142003	89.145192	894.315011		.29924
O20	210090P15_G	NOCALL	D.Low Probability	1.504541	.99513	5515.6	26.410259	13.498015	723.40081		.685795
O21	201322P9_G	G	A.Conservative	2.154776	.996332	6445.3	15.728284	24.97525	868.144406		.279063
O21	201694P4_G	G	A.Conservative	1.53113	.993624	5337.5	42.535114	56.515405	709.898017		.279063
O21	208825P7_G	G	A.Conservative	2.830021	.999532	7129.7	21.009009	38.764683	924.870085		.279063
O21	209189P2_G	G	A.Conservative	2.156428	.99565	6277.1	48.520267	75.028362	844.307797		.279063
O21	210090P15_G	NOCALL	I.Bad Spectrum	0	0	0	0	0	0		0
O22	201322P9_G	G	A.Conservative	2.115947	.945957	6445.3	6.780929	9.507134	857.572894		.313459
O22	201694P4_G	G	A.Conservative	1.57047	.996506	5337.5	19.236403	22.545685	648.201728		.313459
O22	208825P7_G	G	A.Conservative	2.44216	.997841	7129.7	12.359826	23.086534	933.137917		.313459
O22	209189P2_G	G	A.Conservative	2.121139	.993286	6277.1	28.491099	38.893386	822.667746		.313459
O22	210090P15_G	NOCALL	I.Bad Spectrum	0	0	0	0	0	0		0
O23	201322P9_G	NOCALL	I.Bad Spectrum	0	0	0	0	0	0		0
O23	201694P4_G	NOCALL	I.Bad Spectrum	0	0	0	0	0	0		0
O23	208825P7_G	NOCALL	I.Bad Spectrum	0	0	0	0	0	0		0
O23	209189P2_G	NOCALL	I.Bad Spectrum	0	0	0	0	0	0		0
O23	210090P15_G	NOCALL	I.Bad Spectrum	0	0	0	0	0	0		0
O24	201322P9_G	NOCALL	I.Bad Spectrum	0	0	0	0	0	0		0
O24	201694P4_G	NOCALL	I.Bad Spectrum	0	0	0	0	0	0		0
O24	208825P7_G	NOCALL	I.Bad Spectrum	0	0	0	0	0	0		0
O24	209189P2_G	NOCALL	I.Bad Spectrum	0	0	0	0	0	0		0
O24	210090P15_G	NOCALL	I.Bad Spectrum	0	0	0	0	0	0		0
P01	201322P9_G	G	A.Conservative	.364866	.99682	6445.3	10.433015	12.303251	811.613612		.400402
P01	201694P4_G	G	A.Conservative	.459563	.999387	5337.5	15.778515	21.46256	628.650027		.305573
P01	208825P7_G	G	A.Conservative	1.176528	.99953	7129.7	13.438105	22.602124	790.641376		.305573
P01	209189P2_G	G	A.Conservative	.721863	.998077	6277.1	16.677275	24.629074	754.873621		.305573
P01	210090P15_G	NOCALL	I.Bad Spectrum	0	0	0	0	0	0		0
P02	201322P9_G	G	A.Conservative	2.48577	.997043	6445.3	15.432223	19.153831	918.344585		.31818
P02	201694P4_G	NOCALL	D.Low Probability	1.6389	.994143	5337.5	40.201899	20.19271	688.31768		.757219
P02	208825P7_G	G	A.Conservative	3.216693	.99933	7129.7	12.648049	17.527632	887.070064		.31818
P02	209189P2_G	G	A.Conservative	2.614861	.997788	6277.1	29.858922	36.068179	894.39319		.31818
P02	210090P15_G	G	C.Aggressive	1.512437	.844729	5515.6	9.968866	5.141264	698.915541		.757219
P03	201322P9_G	G	A.Conservative	2.113581	.996559	6445.3	6.830563	10.761466	866.058961		.287132
P03	201694P4_G	G	A.Conservative	1.568692	.994288	5337.5	8.996945	11.444034	664.56565		.287132
P03	208825P7_G	G	A.Conservative	2.744549	.999677	7129.7	15.756287	28.120948	887.123587		.287132
P03	209189P2_G	G	A.Conservative	2.135032	.998136	6277.1	24.488094	37.357748	838.224795		.287132
P03	210090P15_G	NOCALL	I.Bad Spectrum	0	0	0	0	0	0		0
P04	201322P9_G	G	B.Moderate	2.610777	.976672	6445.3	12.463861	7.84417	826.550383		.757679
P04	201694P4_G	G	B.Moderate	2.157964	.950494	5337.5	14.622572	7.645205	655.591658		.757679
P04	208825P7_G	G	A.Conservative	3.960438	.998278	7129.7	8.633659	12.584951	989.691972		.370862
P04	209189P2_G	G	A.Conservative	3.495152	.996313	6277.1	11.646464	14.79272	767.489541		.370862
P04	210090P15_G	NOCALL	I.Bad Spectrum	0	0	0	0	0	0		0
P05	201322P9_G	G	A.Conservative	1.693023	.992085	6445.3	10.732505	10.00429	840.333979		.519766
P05	201694P4_G	G	A.Conservative	1.842682	.993136	5337.5	11.888865	15.885944	653.139071		.281343
P05	208825P7_G	G	A.Conservative	2.809099	.999213	7129.7	6.317152	15.98437	916.354648		.281343
P05	209189P2_G	G	A.Conservative	2.428664	.992967	6277.1	12.837466	20.12066	752.491297		.281343
P05	210090P15_G	NOCALL	I.Bad Spectrum	0	0	0	0	0	0		0
P06	201322P9_G	G	A.Conservative	1.686864	.997171	6445.3	12.087137	15.939414	870.249512		.311074
P06	201694P4_G	G	A.Conservative	1.402019	.994767	5337.5	17.082007	18.886214	714.025674		.311074
P06	208825P7_G	G	A.Conservative	2.370786	.99945	7129.7	12.772124	18.751758	796.524046		.311074
P06	209189P2_G	G	A.Conservative	1.717108	.996825	6277.1	27.517751	35.341837	823.129474		.311074
P06	210090P15_G	NOCALL	I.Bad Spectrum	0	0	0	0	0	0		0
P07	201322P9_G	G	A.Conservative	1.20072	.997802	6445.3	18.881434	24.980667	818.805183		.326025
P07	201694P4_G	G	A.Conservative	.708498	.997312	5337.5	45.151151	48.606109	680.348515		.326025
P07	208825P7_G	G	A.Conservative	1.184617	.999016	7129.7	32.542411	48.501493	860.154225		.326025
P07	209189P2_G	G	A.Conservative	1.196163	.992826	6277.1	56.562709	72.616414	795.019779		.326025
P07	210090P15_G	NOCALL	D.Low Probability	.71272	.332142	5515.6	5.180103	2.076215	729.549961		.780104
P08	201322P9_G	G	A.Conservative	3.008636	.998382	6445.3	12.150172	14.448766	808.858638		.329702
P08	201694P4_G	G	A.Conservative	2.301394	.996449	5337.5	21.422175	20.848082	689.879456		.329702
P08	208825P7_G	G	A.Conservative	3.642731	.999402	7129.7	24.408452	32.711313	1001.578591		.329702
P08	209189P2_G	G	A.Conservative	3.050477	.998125	6277.1	26.483359	30.565701	795.903806		.329702
P08	210090P15_G	NOCALL	I.Bad Spectrum	0	0	0	0	0	0		0
P09	201322P9_G	G	A.Conservative	2.766412	.997502	6445.3	9.264703	10.463824	881.385704		.457255
P09	201694P4_G	G	A.Conservative	2.799878	.99645	5337.5	16.158122	15.897198	656.806065		.356617
P09	208825P7_G	G	A.Conservative	3.987366	.998663	7129.7	13.111074	22.503493	891.119835		.356617
P09	209189P2_G	G	A.Conservative	3.188862	.997719	6277.1	21.601168	25.758764	841.914249		.356617
P09	210090P15_G	NOCALL	I.Bad Spectrum	0	0	0	0	0	0		0
P10	201322P9_G	G	A.Conservative	2.044644	.869055	6445.3	5.780206	8.742395	866.062726		.29199
P10	201694P4_G	G	A.Conservative	1.649796	.997817	5337.5	16.63106	21.528052	755.80106		.29199
P10	208825P7_G	G	A.Conservative	2.242136	.999065	7129.7	10.409362	19.799593	876.056793		.29199
P10	209189P2_G	G	A.Conservative	2.041513	.992941	6277.1	24.067036	35.552192	837.681546		.29199
P10	210090P15_G	NOCALL	I.Bad Spectrum	0	0	0	0	0	0		0
P11	201322P9_G	G	A.Conservative	1.85019	.92832	6445.3	10.506596	9.369248	852.82369		.524212
P11	201694P4_G	G	A.Conservative	1.397525	.997696	5337.5	7.95076	12.690331	642.151354		.283526
P11	208825P7_G	G	A.Conservative	2.80153	.999866	7129.7	6.219108	20.125154	802.050884		.283526
P11	209189P2_G	G	A.Conservative	2.35354	.997003	6277.1	10.731113	19.568639	789.175616		.283526
P11	210090P15_G	NOCALL	I.Bad Spectrum	0	0	0	0	0	0		0
P12	201322P9_G	G	A.Conservative	.175235	.995028	6445.3	12.180432	17.896399	857.859336		.292929
P12	201694P4_G	G	A.Conservative	-.224378	.997559	5337.5	21.643636	26.379876	723.389757		.292929
P12	208825P7_G	G	A.Conservative	.907703	.999119	7129.7	19.219095	31.54116	839.240932		.292929
P12	209189P2_G	G	A.Conservative	.173283	.998559	6277.1	36.669639	52.410627	835.59395		.292929
P12	210090P15_G	NOCALL	I.Bad Spectrum	0	0	0	0	0	0		0
P13	201322P9_G	G	A.Conservative	.936484	.99333	6445.3	7.080104	9.996859	866.893218		.281804
P13	201694P4_G	G	A.Conservative	.334267	.99766	5337.5	19.394717	23.210518	723.136863		.281804
P13	208825P7_G	G	A.Conservative	1.79443	.999651	7129.7	15.158059	24.806944	830.14007		.281804
P13	209189P2_G	G	A.Conservative	.989875	.999073	6277.1	28.347752	39.0297	831.651791		.281804
P13	210090P15_G	NOCALL	I.Bad Spectrum	0	0	0	0	0	0		0
P14	201322P9_G	G	A.Conservative	2.015488	.99202	6445.3	5.46504	11.490587	821.627852		.253077
P14	201694P4_G	G	A.Conservative	1.418242	.99514	5337.5	19.030566	33.344057	730.421647		.253077
P14	208825P7_G	G	A.Conservative	3.212857	.999189	7129.7	10.087091	25.01651	807.517077		.253077
P14	209189P2_G	G	A.Conservative	2.032857	.993317	6277.1	19.966731	40.896565	797.809526		.253077
P14	210090P15_G	NOCALL	I.Bad Spectrum	0	0	0	0	0	0		0
P15	201322P9_G	G	A.Conservative	2.796019	.996815	6445.3	12.611172	18.11534	840.820796		.305818
P15	201694P4_G	G	A.Conservative	2.459171	.998032	5337.5	33.684111	39.881668	668.48925		.305818
P15	208825P7_G	G	A.Conservative	3.318906	.999788	7129.7	21.562252	35.144192	989.481225		.305818
P15	209189P2_G	G	A.Conservative	2.802424	.998219	6277.1	39.230454	54.776168	830.823301		.305818
P15	210090P15_G	NOCALL	I.Bad Spectrum	0	0	0	0	0	0		0
P16	201322P9_G	G	A.Conservative	1.996439	.998688	6445.3	8.06583	13.699948	833.295077		.281117
P16	201694P4_G	G	A.Conservative	1.631327	.99173	5337.5	11.298305	16.184036	660.081062		.281117
P16	208825P7_G	G	A.Conservative	2.80442	.999593	7129.7	14.542451	50.646281	905.861077		.281117
P16	209189P2_G	G	A.Conservative	2.056436	.996298	6277.1	18.488651	30.621351	800.61179		.281117
P16	210090P15_G	NOCALL	I.Bad Spectrum	0	0	0	0	0	0		0
P17	201322P9_G	G	A.Conservative	.86793	.992584	6445.3	7.587544	12.924891	866.221206		.273858
P17	201694P4_G	G	A.Conservative	.518893	.998296	5337.5	21.990991	31.323973	715.285233		.273858
P17	208825P7_G	G	A.Conservative	1.569797	.999295	7129.7	10.849858	20.549503	807.766594		.273858
P17	209189P2_G	G	A.Conservative	.867994	.998375	6277.1	20.182487	33.483436	834.97795		.273858
P17	210090P15_G	NOCALL	I.Bad Spectrum	0	0	0	0	0	0		0
P18	201322P9_G	G	A.Conservative	-.51468	.995586	6445.3	11.855952	20.366882	836.376602		.277622
P18	201694P4_G	G	A.Conservative	-.606508	.998522	5337.5	25.655736	35.302325	689.831523		.277622
P18	208825P7_G	G	A.Conservative	-.538279	.998275	7129.7	20.283246	39.363803	869.399794		.277622
P18	209189P2_G	G	A.Conservative	-.439986	.997143	6277.1	35.877785	59.717928	819.427997		.277622
P18	210090P15_G	NOCALL	I.Bad Spectrum	0	0	0	0	0	0		0
P19	201322P9_G	G	A.Conservative	2.099432	.997506	6445.3	9.982072	14.621331	836.99212		.300895
P19	201694P4_G	G	A.Conservative	1.435844	.998467	5337.5	29.898648	35.963523	666.168832		.300895
P19	208825P7_G	G	A.Conservative	2.875664	.999481	7129.7	19.694134	32.342569	889.106901		.300895
P19	209189P2_G	G	A.Conservative	2.034234	.996477	6277.1	25.296335	35.994283	795.26951		.300895
P19	210090P15_G	NOCALL	I.Bad Spectrum	0	0	0	0	0	0		0
P20	201322P9_G	G	A.Conservative	3.0737	.994919	6445.3	12.387073	16.716285	914.934023		.296728
P20	201694P4_G	G	A.Conservative	2.337869	.993813	5337.5	36.447657	41.056939	741.745707		.296728
P20	208825P7_G	G	A.Conservative	3.849182	.998709	7129.7	28.565331	43.023534	935.797549		.296728
P20	209189P2_G	G	A.Conservative	3.047286	.997922	6277.1	49.59457	65.130216	894.182646		.296728
P20	210090P15_G	NOCALL	I.Bad Spectrum	0	0	0	0	0	0		0
P21	201322P9_G	G	A.Conservative	3.88581	.9762	6445.3	6.869928	9.78553	804.55606		.319144
P21	201694P4_G	G	A.Conservative	3.198764	.998	5337.5	17.928727	20.950597	665.290102		.319144
P21	208825P7_G	G	A.Conservative	4.398645	.998305	7129.7	11.393364	18.183768	864.081942		.319144
P21	209189P2_G	G	A.Conservative	3.930764	.997083	6277.1	13.987214	19.354332	798.118638		.319144
P21	210090P15_G	NOCALL	I.Bad Spectrum	0	0	0	0	0	0		0
P22	201322P9_G	G	A.Conservative	2.399397	.993751	6445.3	7.072562	10.326683	827.383976		.291968
P22	201694P4_G	G	A.Conservative	1.937602	.995631	5337.5	23.648091	28.710773	713.179097		.291968
P22	208825P7_G	G	A.Conservative	3.065008	.999283	7129.7	13.282615	25.833174	973.661242		.291968
P22	209189P2_G	G	A.Conservative	2.419927	.996605	6277.1	27.907746	39.649229	806.316975		.291968
P22	210090P15_G	NOCALL	D.Low Probability	1.760109	.993852	5515.6	14.3409	7.492074	749.299205		.684628
P23	201322P9_G	NOCALL	I.Bad Spectrum	0	0	0	0	0	0		0
P23	201694P4_G	NOCALL	I.Bad Spectrum	0	0	0	0	0	0		0
P23	208825P7_G	NOCALL	I.Bad Spectrum	0	0	0	0	0	0		0
P23	209189P2_G	NOCALL	I.Bad Spectrum	0	0	0	0	0	0		0
P23	210090P15_G	NOCALL	I.Bad Spectrum	0	0	0	0	0	0		0
P24	201322P9_G	NOCALL	I.Bad Spectrum	0	0	0	0	0	0		0
P24	201694P4_G	NOCALL	I.Bad Spectrum	0	0	0	0	0	0		0
P24	208825P7_G	NOCALL	I.Bad Spectrum	0	0	0	0	0	0		0
P24	209189P2_G	NOCALL	I.Bad Spectrum	0	0	0	0	0	0		0
P24	210090P15_G	NOCALL	I.Bad Spectrum	0	0	0	0	0	0		0
