# Supplementary material for: Gene expression-based screening for inhibitors of PDGFR signaling
Source: Genome Biol. 2008 Mar 1;9(3):R47. doi: 10.1186/gb-2008-9-3-r47 (PMC2397499; doi:10.1186/gb-2008-9-3-r47)
Supplement: Additional data file 1 — Primary screen data. [file gb-2008-9-3-r47-S1.zip › Primary_Screen_Data/ScreenData/ScreenLOPAC2/PLATE28048.1_0819.DTL]

Sequenom db=biomass genotype results details	Plate=28048, ExpNo=1	TimeStamp=0819	filename=PLATE28048.1_0819.DTL
well_position	assay_id	genotype_id	Call_Status_LU.description	max_shift	Call.score	Picked_Peaks.mass	Picked_Peaks.height	Picked_Peaks.snr	Picked_Peaks.resolution	Picked_Peaks.integral	Spectra.noise_std_dev
A01	201322P9_G	NOCALL	I.Bad Spectrum	0	0	0	0	0	0		0
A01	201694P4_G	NOCALL	I.Bad Spectrum	0	0	0	0	0	0		0
A01	208825P7_G	NOCALL	I.Bad Spectrum	0	0	0	0	0	0		0
A01	209189P2_G	NOCALL	I.Bad Spectrum	0	0	0	0	0	0		0
A01	210090P15_G	NOCALL	I.Bad Spectrum	0	0	0	0	0	0		0
A02	201322P9_G	NOCALL	I.Bad Spectrum	0	0	0	0	0	0		0
A02	201694P4_G	NOCALL	I.Bad Spectrum	0	0	0	0	0	0		0
A02	208825P7_G	NOCALL	I.Bad Spectrum	0	0	0	0	0	0		0
A02	209189P2_G	NOCALL	I.Bad Spectrum	0	0	0	0	0	0		0
A02	210090P15_G	NOCALL	I.Bad Spectrum	0	0	0	0	0	0		0
A03	201322P9_G	G	A.Conservative	1.523363	.998515	6445.3	28.279549	32.81384	678.689248		.3887
A03	201694P4_G	G	A.Conservative	1.683919	.997969	5337.5	83.096946	83.307155	643.287956		.3887
A03	208825P7_G	G	A.Conservative	1.788572	.998998	7129.7	40.404503	51.3644	677.346464		.3887
A03	209189P2_G	G	A.Conservative	1.523529	.998025	6277.1	80.93057	91.841009	660.358492		.3887
A03	210090P15_G	G	A.Conservative	1.68869	.996709	5515.6	23.074806	23.682465	666.803456		.3887
A04	201322P9_G	G	A.Conservative	1.982873	.997132	6445.3	22.131353	26.748119	684.473258		.389207
A04	201694P4_G	G	A.Conservative	1.835199	.997983	5337.5	75.353109	78.354798	675.259199		.389207
A04	208825P7_G	G	A.Conservative	2.270573	.998698	7129.7	32.836622	43.52221	654.73568		.389207
A04	209189P2_G	G	A.Conservative	1.979847	.998786	6277.1	60.485357	71.465442	669.288103		.389207
A04	210090P15_G	NOCALL	D.Low Probability	1.434339	.989235	5515.6	20.601352	8.38628	623.064032		.899551
A05	201322P9_G	G	A.Conservative	1.296145	.996764	6445.3	21.707649	21.778278	592.085212		.388601
A05	201694P4_G	G	A.Conservative	1.379315	.998163	5337.5	79.75469	68.058748	579.778635		.388601
A05	208825P7_G	G	A.Conservative	1.735608	.995577	7129.7	27.772409	30.863832	575.975838		.388601
A05	209189P2_G	G	A.Conservative	1.301054	.996589	6277.1	67.065279	65.637089	577.047562		.388601
A05	210090P15_G	NOCALL	D.Low Probability	.616231	.995436	5515.6	55.712199	22.453563	627.421476		.894453
A06	201322P9_G	G	A.Conservative	1.40204	.993077	6445.3	20.792144	21.142703	597.988288		.418188
A06	201694P4_G	G	A.Conservative	1.306158	.994358	5337.5	78.788623	67.523296	559.983716		.418188
A06	208825P7_G	G	A.Conservative	2.256231	.997686	7129.7	25.106263	28.345316	604.728038		.418188
A06	209189P2_G	G	A.Conservative	1.408116	.995994	6277.1	66.994769	66.394403	586.895284		.418188
A06	210090P15_G	NOCALL	D.Low Probability	1.189952	.990049	5515.6	23.21345	8.11755	624.675441		.951898
A07	201322P9_G	G	A.Conservative	.429757	.997532	6445.3	19.17505	31.738355	675.083212		.322333
A07	201694P4_G	G	A.Conservative	.239448	.994858	5337.5	82.294718	115.970435	662.962304		.322333
A07	208825P7_G	G	A.Conservative	.581829	.998417	7129.7	26.496445	48.107589	668.91409		.322333
A07	209189P2_G	G	A.Conservative	.434065	.997168	6277.1	67.5903	109.281387	656.412725		.322333
A07	210090P15_G	NOCALL	D.Low Probability	.187703	.61598	5515.6	8.763844	3.836968	619.992674		.898713
A08	201322P9_G	G	A.Conservative	1.866063	.994473	6445.3	31.835136	36.899899	684.329123		.400278
A08	201694P4_G	G	A.Conservative	1.486438	.998602	5337.5	116.58592	117.178387	639.444692		.400278
A08	208825P7_G	G	A.Conservative	2.54678	.99788	7129.7	44.690356	56.621627	637.819796		.400278
A08	209189P2_G	G	A.Conservative	1.864997	.997763	6277.1	100.9606	114.513943	668.246951		.400278
A08	210090P15_G	G	A.Conservative	1.485465	.997101	5515.6	53.174073	54.682762	665.644747		.400278
A09	201322P9_G	G	A.Conservative	2.346216	.993713	6445.3	30.169855	29.654097	622.114575		.417879
A09	201694P4_G	G	A.Conservative	1.777261	.996888	5337.5	111.80194	92.51782	633.63075		.417879
A09	208825P7_G	G	A.Conservative	2.981824	.998647	7129.7	40.871632	44.657549	577.394273		.417879
A09	209189P2_G	G	A.Conservative	2.347264	.995559	6277.1	96.077651	92.015029	606.016233		.417879
A09	210090P15_G	NOCALL	D.Low Probability	1.098316	.993767	5515.6	64.7909	26.157086	593.375919		.945841
A10	201322P9_G	G	A.Conservative	1.455719	.995985	6445.3	19.19365	21.735077	642.208377		.389469
A10	201694P4_G	G	A.Conservative	1.359674	.99906	5337.5	51.311165	50.137813	620.069403		.389469
A10	208825P7_G	G	A.Conservative	1.388619	.99913	7129.7	32.768821	40.702992	653.291387		.389469
A10	209189P2_G	G	A.Conservative	1.453111	.995604	6277.1	54.360497	60.189485	623.252101		.389469
A10	210090P15_G	NOCALL	D.Low Probability	1.108319	.993768	5515.6	31.421492	12.59364	620.913218		.915748
A11	201322P9_G	G	A.Conservative	1.692963	.99817	6445.3	29.902945	30.668061	687.696621		.377607
A11	201694P4_G	G	A.Conservative	1.500652	.996246	5337.5	100.608369	87.461834	640.273948		.377607
A11	208825P7_G	G	A.Conservative	2.301967	.998498	7129.7	36.781355	41.868817	650.591071		.377607
A11	209189P2_G	G	A.Conservative	1.694392	.997988	6277.1	80.884903	80.885467	673.355268		.377607
A11	210090P15_G	NOCALL	D.Low Probability	1.079408	.994017	5515.6	45.414574	18.716626	649.705533		.960582
A12	201322P9_G	G	A.Conservative	1.102066	.995633	6445.3	31.942312	34.382499	594.841023		.405546
A12	201694P4_G	G	A.Conservative	1.091442	.994111	5337.5	96.807716	88.983994	599.196186		.405546
A12	208825P7_G	G	A.Conservative	1.527659	.997709	7129.7	44.858005	53.233973	570.253139		.405546
A12	209189P2_G	G	A.Conservative	1.106833	.994962	6277.1	84.250629	88.533694	579.539402		.405546
A12	210090P15_G	NOCALL	D.Low Probability	.505314	.992932	5515.6	27.933525	9.732892	589.85615		1.00452
A13	201322P9_G	G	A.Conservative	2.069856	.994644	6445.3	26.024364	28.155278	600.385632		.420971
A13	201694P4_G	G	A.Conservative	2.115794	.998461	5337.5	82.372177	75.937634	585.932082		.420971
A13	208825P7_G	G	A.Conservative	2.303918	.998494	7129.7	31.692672	37.797978	527.687319		.420971
A13	209189P2_G	G	A.Conservative	2.067772	.997021	6277.1	69.480531	73.373687	587.585484		.420971
A13	210090P15_G	NOCALL	D.Low Probability	1.353203	.253207	5515.6	4.134616	1.655366	594.23207		.976223
A14	201322P9_G	G	A.Conservative	2.179421	.991453	6445.3	22.991943	18.937745	559.386595		.486699
A14	201694P4_G	G	A.Conservative	1.810112	.997116	5337.5	99.961651	70.221047	562.831106		.486699
A14	208825P7_G	G	A.Conservative	3.056581	.996524	7129.7	30.501336	27.778123	504.342851		.486699
A14	209189P2_G	G	A.Conservative	2.183335	.997471	6277.1	75.898001	61.003914	544.774193		.486699
A14	210090P15_G	NOCALL	D.Low Probability	1.00013	.983406	5515.6	23.777446	9.944469	607.812363		.984504
A15	201322P9_G	G	A.Conservative	1.517495	.994955	6445.3	15.959585	15.55715	621.444656		.446096
A15	201694P4_G	G	A.Conservative	1.033919	.997962	5337.5	72.638542	59.390499	589.739171		.446096
A15	208825P7_G	G	A.Conservative	2.59292	.998539	7129.7	22.494321	24.382064	531.723772		.446096
A15	209189P2_G	G	A.Conservative	1.515583	.997787	6277.1	56.432748	53.584547	605.689675		.446096
A15	210090P15_G	NOCALL	D.Low Probability	.35479	.876209	5515.6	14.676354	5.346437	641.302431		.973627
A16	201322P9_G	G	A.Conservative	1.858916	.993568	6445.3	30.015871	32.489029	655.275609		.382589
A16	201694P4_G	G	A.Conservative	1.47553	.997794	5337.5	98.610232	91.238701	621.8042		.382589
A16	208825P7_G	G	A.Conservative	2.918581	.996912	7129.7	33.426086	39.931648	564.436181		.382589
A16	209189P2_G	G	A.Conservative	1.858707	.998282	6277.1	79.183359	83.680707	638.278343		.382589
A16	210090P15_G	G	A.Conservative	1.477947	.996419	5515.6	23.020347	21.841295	649.060414		.382589
A17	201322P9_G	G	A.Conservative	1.103149	.99343	6445.3	16.620087	19.359506	609.174028		.362886
A17	201694P4_G	G	A.Conservative	.65731	.998496	5337.5	69.197389	68.897282	591.532832		.362886
A17	208825P7_G	G	A.Conservative	1.639295	.997045	7129.7	24.357509	31.29203	578.417729		.362886
A17	209189P2_G	G	A.Conservative	1.100699	.995479	6277.1	57.361483	65.231344	592.568674		.362886
A17	210090P15_G	NOCALL	D.Low Probability	.509442	.993734	5515.6	36.184174	13.628465	607.291918		.908836
A18	201322P9_G	G	A.Conservative	-.177305	.994189	6445.3	22.276453	32.592363	680.399581		.314728
A18	201694P4_G	G	A.Conservative	-.003506	.998018	5337.5	90.279131	113.183278	622.05473		.314728
A18	208825P7_G	G	A.Conservative	.44328	.998302	7129.7	25.21807	40.561716	632.694813		.314728
A18	209189P2_G	G	A.Conservative	-.176045	.998403	6277.1	70.347567	100.558005	661.663912		.314728
A18	210090P15_G	G	A.Conservative	-.40566	.995935	5515.6	39.555182	27.209853	642.211098		.520763
A19	201322P9_G	G	A.Conservative	1.450709	.99726	6445.3	29.700716	33.443613	621.166059		.352883
A19	201694P4_G	G	A.Conservative	1.122447	.999189	5337.5	114.620411	109.969555	651.777667		.352883
A19	208825P7_G	G	A.Conservative	1.717419	.998275	7129.7	36.113437	44.98447	655.776512		.352883
A19	209189P2_G	G	A.Conservative	1.453524	.996729	6277.1	80.393039	88.33589	605.265636		.352883
A19	210090P15_G	G	A.Conservative	1.124373	.996896	5515.6	25.563548	25.164479	677.808402		.352883
A20	201322P9_G	G	A.Conservative	1.082928	.996903	6445.3	22.650779	26.889838	710.512054		.372324
A20	201694P4_G	G	A.Conservative	.85924	.996876	5337.5	92.436032	93.575916	655.500196		.372324
A20	208825P7_G	G	A.Conservative	1.663531	.998803	7129.7	30.33261	39.712967	693.673562		.372324
A20	209189P2_G	G	A.Conservative	1.086078	.99735	6277.1	72.148878	83.605749	691.020004		.372324
A20	210090P15_G	NOCALL	D.Low Probability	.583496	.997093	5515.6	74.672362	25.839202	638.910176		.937577
A21	201322P9_G	G	A.Conservative	2.37576	.99655	6445.3	27.672635	24.608203	576.156853		.470104
A21	201694P4_G	G	A.Conservative	2.269778	.998651	5337.5	104.790465	78.687829	606.059255		.470104
A21	208825P7_G	G	A.Conservative	2.270654	.997871	7129.7	42.468018	41.906024	559.675557		.470104
A21	209189P2_G	G	A.Conservative	2.378516	.995711	6277.1	80.40197	69.696132	560.112309		.470104
A21	210090P15_G	G	A.Conservative	2.269374	.9956	5515.6	30.363419	23.432569	631.425368		.470104
A22	201322P9_G	G	A.Conservative	1.699714	.996116	6445.3	30.849793	32.013128	661.840819		.426728
A22	201694P4_G	G	A.Conservative	1.498172	.998515	5337.5	126.642881	112.99008	645.808069		.426728
A22	208825P7_G	G	A.Conservative	2.155578	.996939	7129.7	36.105605	41.16926	602.761573		.426728
A22	209189P2_G	G	A.Conservative	1.700999	.997825	6277.1	86.409973	87.633648	645.176232		.426728
A22	210090P15_G	G	A.Conservative	.78245	.99748	5515.6	47.437663	29.74763	642.213135		.628117
A23	201322P9_G	NOCALL	I.Bad Spectrum	0	0	0	0	0	0		0
A23	201694P4_G	NOCALL	I.Bad Spectrum	0	0	0	0	0	0		0
A23	208825P7_G	NOCALL	I.Bad Spectrum	0	0	0	0	0	0		0
A23	209189P2_G	NOCALL	I.Bad Spectrum	0	0	0	0	0	0		0
A23	210090P15_G	NOCALL	I.Bad Spectrum	0	0	0	0	0	0		0
A24	201322P9_G	NOCALL	I.Bad Spectrum	0	0	0	0	0	0		0
A24	201694P4_G	NOCALL	I.Bad Spectrum	0	0	0	0	0	0		0
A24	208825P7_G	NOCALL	I.Bad Spectrum	0	0	0	0	0	0		0
A24	209189P2_G	NOCALL	I.Bad Spectrum	0	0	0	0	0	0		0
A24	210090P15_G	NOCALL	I.Bad Spectrum	0	0	0	0	0	0		0
B01	201322P9_G	NOCALL	I.Bad Spectrum	0	0	0	0	0	0		0
B01	201694P4_G	NOCALL	I.Bad Spectrum	0	0	0	0	0	0		0
B01	208825P7_G	NOCALL	I.Bad Spectrum	0	0	0	0	0	0		0
B01	209189P2_G	NOCALL	I.Bad Spectrum	0	0	0	0	0	0		0
B01	210090P15_G	NOCALL	I.Bad Spectrum	0	0	0	0	0	0		0
B02	201322P9_G	NOCALL	I.Bad Spectrum	0	0	0	0	0	0		0
B02	201694P4_G	NOCALL	I.Bad Spectrum	0	0	0	0	0	0		0
B02	208825P7_G	NOCALL	I.Bad Spectrum	0	0	0	0	0	0		0
B02	209189P2_G	NOCALL	I.Bad Spectrum	0	0	0	0	0	0		0
B02	210090P15_G	NOCALL	I.Bad Spectrum	0	0	0	0	0	0		0
B03	201322P9_G	G	A.Conservative	2.623198	.996229	6445.3	34.271335	35.343753	644.712097		.422341
B03	201694P4_G	G	A.Conservative	2.537269	.998595	5337.5	71.428021	62.490865	636.785649		.422341
B03	208825P7_G	G	A.Conservative	3.092148	.997747	7129.7	49.853596	56.874224	623.179931		.422341
B03	209189P2_G	G	A.Conservative	2.623506	.998516	6277.1	81.55692	82.050436	628.876047		.422341
B03	210090P15_G	NOCALL	D.Low Probability	1.441348	.271195	5515.6	4.0715	1.782831	615.461076		.894132
B04	201322P9_G	G	A.Conservative	3.616784	.992466	6445.3	20.150916	18.952742	523.735956		.396832
B04	201694P4_G	G	A.Conservative	2.476994	.995048	5337.5	96.165683	76.478969	569.578677		.396832
B04	208825P7_G	G	A.Conservative	4.441424	.997778	7129.7	29.280275	30.626559	529.414356		.396832
B04	209189P2_G	G	A.Conservative	3.614958	.996468	6277.1	74.571494	68.3597	511.474349		.396832
B04	210090P15_G	NOCALL	D.Low Probability	1.628811	.97146	5515.6	16.85706	5.986179	583.21222		.876268
B05	201322P9_G	G	A.Conservative	3.012561	.988416	6445.3	21.493678	20.964875	473.055022		.402252
B05	201694P4_G	G	A.Conservative	2.244943	.997066	5337.5	91.41535	76.049315	534.488313		.402252
B05	208825P7_G	G	A.Conservative	4.421572	.997694	7129.7	27.4386	29.612958	455.627441		.402252
B05	209189P2_G	G	A.Conservative	3.012133	.996834	6277.1	77.018615	73.313453	461.152171		.402252
B05	210090P15_G	NOCALL	D.Low Probability	1.695248	.109306	5515.6	2.431485	.817535	574.403675		.934496
B06	201322P9_G	G	A.Conservative	2.123199	.995676	6445.3	25.50036	27.070415	561.054354		.407993
B06	201694P4_G	G	A.Conservative	1.862705	.99765	5337.5	96.885501	87.671201	578.896037		.407993
B06	208825P7_G	G	A.Conservative	3.067325	.997905	7129.7	35.11385	41.146408	510.759802		.407993
B06	209189P2_G	G	A.Conservative	2.122485	.996154	6277.1	84.975471	88.0422	544.925837		.407993
B06	210090P15_G	NOCALL	D.Low Probability	1.203909	.991858	5515.6	47.720269	20.49863	595.756535		.905213
B07	201322P9_G	G	A.Conservative	1.946489	.996972	6445.3	27.719471	24.149998	589.09164		.410567
B07	201694P4_G	G	A.Conservative	1.886783	.997913	5337.5	95.743786	70.289176	610.341667		.410567
B07	208825P7_G	G	A.Conservative	2.585032	.997575	7129.7	42.3419	41.134124	577.394135		.410567
B07	209189P2_G	G	A.Conservative	1.948786	.997851	6277.1	89.756357	76.170822	572.283491		.410567
B07	210090P15_G	NOCALL	D.Low Probability	1.094926	.992508	5515.6	56.432597	20.961705	622.878625		.986349
B08	201322P9_G	G	A.Conservative	2.70481	.993355	6445.3	18.73962	16.412674	579.517654		.429327
B08	201694P4_G	NOCALL	D.Low Probability	1.692317	.993576	5337.5	44.517148	15.280896	595.62803		.93212
B08	208825P7_G	G	A.Conservative	3.389675	.997438	7129.7	44.013159	42.844532	510.783008		.429327
B08	209189P2_G	G	A.Conservative	2.721592	.99675	6277.1	24.912932	21.269224	583.837118		.429327
B08	210090P15_G	NOCALL	D.Low Probability	1.960393	.350676	5515.6	6.19439	2.186153	567.398156		.93212
B09	201322P9_G	G	A.Conservative	2.538748	.996192	6445.3	25.723059	23.724363	622.86629		.432394
B09	201694P4_G	G	A.Conservative	2.201533	.997932	5337.5	97.570844	76.782393	616.08102		.432394
B09	208825P7_G	G	A.Conservative	3.283995	.998042	7129.7	37.222624	37.957732	555.629956		.432394
B09	209189P2_G	G	A.Conservative	2.539661	.997564	6277.1	90.514197	81.47766	607.806995		.432394
B09	210090P15_G	NOCALL	D.Low Probability	1.910407	.802451	5515.6	15.231015	4.934904	589.748436		1.049005
B10	201322P9_G	G	A.Conservative	1.809174	.994338	6445.3	22.234651	25.242854	672.276723		.363661
B10	201694P4_G	G	A.Conservative	1.309373	.997327	5337.5	83.893846	81.374166	624.56826		.363661
B10	208825P7_G	G	A.Conservative	2.190646	.998128	7129.7	31.603538	39.612132	600.338358		.363661
B10	209189P2_G	G	A.Conservative	1.809347	.997851	6277.1	75.710321	83.914137	658.1761		.363661
B10	210090P15_G	NOCALL	D.Low Probability	1.123118	.991616	5515.6	35.811511	20.380933	630.55695		.835802
B11	201322P9_G	G	A.Conservative	1.335656	.992419	6445.3	27.996614	34.026579	621.678004		.357178
B11	201694P4_G	G	A.Conservative	1.193154	.998356	5337.5	114.60795	118.666464	598.340453		.357178
B11	208825P7_G	G	A.Conservative	2.133842	.998591	7129.7	33.006298	44.29241	582.07843		.357178
B11	209189P2_G	G	A.Conservative	1.333992	.996586	6277.1	90.617659	107.498198	604.250457		.357178
B11	210090P15_G	NOCALL	D.Low Probability	.721496	.996713	5515.6	53.594176	22.963642	613.428269		.876977
B12	201322P9_G	G	A.Conservative	1.318438	.997338	6445.3	31.690884	33.462923	586.007442		.378775
B12	201694P4_G	G	A.Conservative	.816532	.996519	5337.5	43.183464	38.897992	615.503593		.378775
B12	208825P7_G	G	A.Conservative	1.79459	.998565	7129.7	31.680993	36.979589	572.762143		.378775
B12	209189P2_G	G	A.Conservative	1.320697	.997827	6277.1	35.797125	36.891593	582.035344		.378775
B12	210090P15_G	NOCALL	D.Low Probability	.196438	.331209	5515.6	5.150862	2.086799	632.662012		.890713
B13	201322P9_G	G	A.Conservative	2.265397	.990606	6445.3	19.098698	20.307945	573.997223		.395017
B13	201694P4_G	G	A.Conservative	1.874719	.997421	5337.5	83.280809	75.695862	618.878108		.395017
B13	208825P7_G	G	A.Conservative	2.932048	.998004	7129.7	28.879722	33.873508	579.282975		.395017
B13	209189P2_G	G	A.Conservative	2.271199	.994554	6277.1	67.526838	70.108321	559.315315		.395017
B13	210090P15_G	G	A.Conservative	1.875995	.996853	5515.6	17.282605	16.108479	645.383822		.395017
B14	201322P9_G	G	A.Conservative	2.198179	.993192	6445.3	17.182706	16.256701	533.025572		.404592
B14	201694P4_G	G	A.Conservative	1.677441	.996769	5337.5	76.401972	61.191577	527.111463		.404592
B14	208825P7_G	G	A.Conservative	3.543093	.997772	7129.7	25.181408	26.465136	473.135348		.404592
B14	209189P2_G	G	A.Conservative	2.201121	.995315	6277.1	61.589888	56.797771	519.127929		.404592
B14	210090P15_G	NOCALL	D.Low Probability	.889717	.989658	5515.6	32.833233	12.705195	603.351323		.858627
B15	201322P9_G	G	A.Conservative	1.999508	.995286	6445.3	27.718127	30.910844	659.76938		.40717
B15	201694P4_G	G	A.Conservative	1.85003	.99896	5337.5	97.034298	92.572363	649.279415		.40717
B15	208825P7_G	G	A.Conservative	2.390751	.997682	7129.7	36.987854	45.3993	642.693909		.40717
B15	209189P2_G	G	A.Conservative	1.997983	.99656	6277.1	85.008194	92.595327	638.344489		.40717
B15	210090P15_G	G	A.Conservative	1.847621	.998149	5515.6	20.219804	19.784119	672.564077		.40717
B16	201322P9_G	G	A.Conservative	1.997112	.995397	6445.3	21.630666	23.938188	641.446554		.346566
B16	201694P4_G	G	A.Conservative	1.641171	.998353	5337.5	102.041041	95.820438	594.312976		.346566
B16	208825P7_G	G	A.Conservative	2.690464	.997735	7129.7	28.617445	35.141577	624.920027		.346566
B16	209189P2_G	G	A.Conservative	1.998599	.997062	6277.1	76.987217	83.084343	624.954821		.346566
B16	210090P15_G	NOCALL	D.Low Probability	.887386	.988612	5515.6	17.819393	6.732017	605.386808		.906688
B17	201322P9_G	G	A.Conservative	1.458266	.992144	6445.3	25.228669	25.84498	612.393189		.379276
B17	201694P4_G	G	A.Conservative	1.112344	.997798	5337.5	105.761082	91.863503	575.723789		.379276
B17	208825P7_G	G	A.Conservative	2.18448	.998485	7129.7	34.889488	39.659347	591.05376		.379276
B17	209189P2_G	G	A.Conservative	1.459572	.996453	6277.1	88.844195	88.750397	596.251403		.379276
B17	210090P15_G	NOCALL	D.Low Probability	.603129	.993375	5515.6	42.328842	16.942129	591.003455		.884102
B18	201322P9_G	G	A.Conservative	1.365485	.994847	6445.3	25.684428	25.715413	602.793387		.376428
B18	201694P4_G	G	A.Conservative	1.021615	.996681	5337.5	108.579475	91.817468	576.498388		.376428
B18	208825P7_G	G	A.Conservative	2.050712	.997369	7129.7	31.211408	34.763179	539.649893		.376428
B18	209189P2_G	G	A.Conservative	1.367986	.995883	6277.1	84.309426	82.261447	588.254471		.376428
B18	210090P15_G	NOCALL	D.Low Probability	.318071	.117649	5515.6	2.109692	.888981	588.77184		.935371
B19	201322P9_G	G	A.Conservative	2.698558	.992927	6445.3	31.972072	39.398962	591.749296		.427275
B19	201694P4_G	G	A.Conservative	2.298595	.998807	5337.5	135.850664	143.443826	625.748891		.427275
B19	208825P7_G	G	A.Conservative	3.764655	.997725	7129.7	39.805312	53.694417	558.049487		.427275
B19	209189P2_G	G	A.Conservative	2.699772	.997359	6277.1	98.730257	118.932344	575.375552		.427275
B19	210090P15_G	G	A.Conservative	2.299784	.997007	5515.6	28.64481	31.031299	649.773945		.427275
B20	201322P9_G	G	A.Conservative	3.173289	.990036	6445.3	29.875357	24.45888	519.893367		.446567
B20	201694P4_G	G	A.Conservative	2.131934	.996389	5337.5	107.893425	74.708261	577.903359		.446567
B20	208825P7_G	G	A.Conservative	5.221803	.99804	7129.7	34.230849	31.182111	446.603494		.446567
B20	209189P2_G	G	A.Conservative	3.174968	.99619	6277.1	87.687667	69.957514	504.622866		.446567
B20	210090P15_G	NOCALL	D.Low Probability	1.59291	.986626	5515.6	54.63462	19.216885	563.814775		1.001845
B21	201322P9_G	G	A.Conservative	3.060723	.99376	6445.3	22.756799	23.883103	527.384941		.394713
B21	201694P4_G	G	A.Conservative	2.49226	.997363	5337.5	84.374	74.746964	573.03171		.394713
B21	208825P7_G	G	A.Conservative	3.905907	.995279	7129.7	31.962962	37.235784	512.8472		.394713
B21	209189P2_G	G	A.Conservative	3.064428	.995678	6277.1	67.326391	68.862789	512.898361		.394713
B21	210090P15_G	NOCALL	D.Low Probability	1.855806	.989887	5515.6	47.973844	20.258956	574.116746		.981631
B22	201322P9_G	G	A.Conservative	1.521021	.995392	6445.3	24.816368	29.113274	655.216243		.340773
B22	201694P4_G	G	A.Conservative	.947022	.997776	5337.5	93.083032	92.838913	609.814135		.340773
B22	208825P7_G	G	A.Conservative	2.238259	.998045	7129.7	30.784665	39.994818	629.42736		.340773
B22	209189P2_G	G	A.Conservative	1.523844	.998312	6277.1	73.624608	84.261245	642.137967		.340773
B22	210090P15_G	NOCALL	D.Low Probability	.462643	.991638	5515.6	40.972953	14.928983	625.925126		.871127
B23	201322P9_G	NOCALL	I.Bad Spectrum	0	0	0	0	0	0		0
B23	201694P4_G	NOCALL	I.Bad Spectrum	0	0	0	0	0	0		0
B23	208825P7_G	NOCALL	I.Bad Spectrum	0	0	0	0	0	0		0
B23	209189P2_G	NOCALL	I.Bad Spectrum	0	0	0	0	0	0		0
B23	210090P15_G	NOCALL	I.Bad Spectrum	0	0	0	0	0	0		0
B24	201322P9_G	NOCALL	I.Bad Spectrum	0	0	0	0	0	0		0
B24	201694P4_G	NOCALL	I.Bad Spectrum	0	0	0	0	0	0		0
B24	208825P7_G	NOCALL	I.Bad Spectrum	0	0	0	0	0	0		0
B24	209189P2_G	NOCALL	I.Bad Spectrum	0	0	0	0	0	0		0
B24	210090P15_G	NOCALL	I.Bad Spectrum	0	0	0	0	0	0		0
C01	201322P9_G	G	A.Conservative	1.586997	.993023	6445.3	14.714273	15.291096	585.95865		.375118
C01	201694P4_G	G	A.Conservative	.803388	.997284	5337.5	61.97959	54.17154	572.29967		.375118
C01	208825P7_G	G	A.Conservative	2.407004	.99685	7129.7	17.499737	20.255708	553.679827		.375118
C01	209189P2_G	G	A.Conservative	1.592786	.99668	6277.1	51.30106	51.930294	571.775318		.375118
C01	210090P15_G	NOCALL	D.Low Probability	-.133479	.987554	5515.6	19.734333	8.145997	591.532154		.830669
C02	201322P9_G	G	A.Conservative	3.513515	.992635	6445.3	27.270189	23.318998	534.043368		.485378
C02	201694P4_G	G	A.Conservative	2.814215	.99786	5337.5	111.843107	81.862329	595.092699		.485378
C02	208825P7_G	G	A.Conservative	4.55322	.996495	7129.7	35.728954	33.694932	481.680859		.485378
C02	209189P2_G	G	A.Conservative	3.513521	.998067	6277.1	91.687768	76.564303	520.164478		.485378
C02	210090P15_G	NOCALL	D.Low Probability	2.199597	.20059	5515.6	4.487175	1.35726	588.668778		1.078632
C03	201322P9_G	G	A.Conservative	3.372476	.992121	6445.3	17.84588	16.775296	593.341957		.401659
C03	201694P4_G	G	A.Conservative	3.280035	.998097	5337.5	108.706352	86.600599	607.417425		.401659
C03	208825P7_G	G	A.Conservative	3.714334	.995058	7129.7	26.767403	27.941462	563.386397		.401659
C03	209189P2_G	G	A.Conservative	3.375303	.997536	6277.1	79.730295	73.070845	578.397745		.401659
C03	210090P15_G	NOCALL	D.Low Probability	2.329062	.505722	5515.6	8.126326	3.154994	604.593669		.974591
C04	201322P9_G	G	A.Conservative	3.944251	.995301	6445.3	23.366909	20.188629	599.118768		.42886
C04	201694P4_G	G	A.Conservative	3.41664	.998242	5337.5	104.549417	75.684667	604.842987		.42886
C04	208825P7_G	G	A.Conservative	4.695462	.996887	7129.7	36.15735	34.903206	520.617841		.42886
C04	209189P2_G	G	A.Conservative	3.945791	.99723	6277.1	85.919757	72.260245	583.23312		.42886
C04	210090P15_G	NOCALL	D.Low Probability	2.777245	.990766	5515.6	32.816118	11.59072	591.786086		.887158
C05	201322P9_G	G	A.Conservative	1.898047	.989341	6445.3	23.844414	24.202904	649.681706		.347428
C05	201694P4_G	G	A.Conservative	1.521872	.996949	5337.5	132.108834	112.712396	615.991551		.347428
C05	208825P7_G	G	A.Conservative	3.151792	.997952	7129.7	34.163829	38.733517	614.921177		.347428
C05	209189P2_G	G	A.Conservative	1.898761	.995629	6277.1	110.554872	109.266537	632.566476		.347428
C05	210090P15_G	NOCALL	D.Low Probability	1.437657	.695094	5515.6	10.179956	4.258233	611.362675		.897249
C06	201322P9_G	G	A.Conservative	2.63764	.994377	6445.3	24.5859	24.238478	566.830233		.402562
C06	201694P4_G	G	A.Conservative	1.7187	.996939	5337.5	120.787144	101.235042	549.335619		.402562
C06	208825P7_G	G	A.Conservative	3.253595	.996622	7129.7	35.474032	38.737511	551.117317		.402562
C06	209189P2_G	G	A.Conservative	2.64013	.996472	6277.1	96.690895	92.991892	552.409133		.402562
C06	210090P15_G	NOCALL	D.Low Probability	1.210125	.205702	5515.6	3.749611	1.378077	601.336834		.926183
C07	201322P9_G	G	A.Conservative	3.79775	.99106	6445.3	23.496349	23.903179	564.363216		.389605
C07	201694P4_G	G	A.Conservative	3.158698	.998022	5337.5	106.574774	92.511746	578.132287		.389605
C07	208825P7_G	G	A.Conservative	4.035273	.992434	7129.7	27.66496	31.116613	463.233453		.389605
C07	209189P2_G	G	A.Conservative	3.797721	.997152	6277.1	81.711494	81.130227	548.022818		.389605
C07	210090P15_G	G	A.Conservative	2.568226	.995779	5515.6	30.744152	21.95498	555.157806		.540901
C08	201322P9_G	G	A.Conservative	3.951138	.99346	6445.3	21.056693	17.884409	510.863655		.444298
C08	201694P4_G	G	A.Conservative	3.280152	.996789	5337.5	102.315012	72.277833	571.944028		.444298
C08	208825P7_G	G	A.Conservative	4.623582	.995097	7129.7	29.162979	27.759765	426.01419		.444298
C08	209189P2_G	G	A.Conservative	3.952658	.997074	6277.1	74.453868	61.499209	496.641131		.444298
C08	210090P15_G	NOCALL	D.Low Probability	2.766737	.989173	5515.6	38.825033	13.781267	612.596812		1.00289
C09	201322P9_G	G	A.Conservative	2.589093	.992884	6445.3	21.051551	21.018228	553.724872		.369855
C09	201694P4_G	G	A.Conservative	2.014876	.99752	5337.5	101.503876	85.880527	576.915981		.369855
C09	208825P7_G	G	A.Conservative	3.569569	.996579	7129.7	29.847515	33.112984	516.134132		.369855
C09	209189P2_G	G	A.Conservative	2.588992	.996993	6277.1	79.297726	77.186151	539.65857		.369855
C09	210090P15_G	NOCALL	D.Low Probability	2.294774	.990432	5515.6	16.681239	6.080271	542.62989		.888032
C10	201322P9_G	G	A.Conservative	2.179384	.991521	6445.3	16.841558	19.363217	566.17388		.361677
C10	201694P4_G	G	A.Conservative	2.02015	.9952	5337.5	86.872258	85.229381	568.896991		.361677
C10	208825P7_G	G	A.Conservative	2.898167	.99821	7129.7	25.634308	32.545168	575.504344		.361677
C10	209189P2_G	G	A.Conservative	2.183569	.994581	6277.1	72.020067	80.816929	550.777968		.361677
C10	210090P15_G	NOCALL	D.Low Probability	1.540298	.984961	5515.6	17.857452	7.697425	613.771796		.862281
C11	201322P9_G	G	A.Conservative	3.081014	.99288	6445.3	28.318628	20.779426	540.100899		.451406
C11	201694P4_G	G	A.Conservative	2.44145	.998087	5337.5	139.88277	86.056416	574.052417		.451406
C11	208825P7_G	G	A.Conservative	3.81425	.99684	7129.7	40.144352	32.971515	523.126502		.451406
C11	209189P2_G	G	A.Conservative	3.082406	.99539	6277.1	109.514215	78.195134	524.853079		.451406
C11	210090P15_G	NOCALL	D.Low Probability	1.800602	.378743	5515.6	6.710548	2.376451	601.201381		1.003072
C12	201322P9_G	G	A.Conservative	1.851573	.99662	6445.3	32.595743	32.499766	600.904824		.375546
C12	201694P4_G	G	A.Conservative	1.059249	.996834	5337.5	27.044534	22.768644	607.644429		.375546
C12	208825P7_G	G	A.Conservative	2.864803	.998447	7129.7	32.243868	35.774078	561.382		.375546
C12	209189P2_G	G	A.Conservative	1.753781	.996381	6277.1	48.881797	47.494109	594.718159		.375546
C12	210090P15_G	NOCALL	D.Low Probability	.977248	.242973	5515.6	4.025823	1.548803	575.727071		.94619
C13	201322P9_G	G	A.Conservative	2.751496	.992585	6445.3	20.321537	21.582999	582.074826		.402087
C13	201694P4_G	G	A.Conservative	2.537919	.998418	5337.5	84.204876	75.7489	590.861401		.402087
C13	208825P7_G	G	A.Conservative	3.096756	.997203	7129.7	26.938522	31.689703	490.979957		.402087
C13	209189P2_G	G	A.Conservative	2.750614	.997507	6277.1	67.547739	69.96568	566.806161		.402087
C13	210090P15_G	NOCALL	D.Low Probability	1.767547	.980487	5515.6	18.179993	6.870612	610.262402		.877116
C14	201322P9_G	G	A.Conservative	3.99586	.99266	6445.3	15.650755	15.829727	570.373263		.428519
C14	201694P4_G	G	A.Conservative	3.644327	.997394	5337.5	75.443046	64.415818	599.903711		.428519
C14	208825P7_G	G	A.Conservative	4.563628	.997418	7129.7	26.89418	30.163528	542.635731		.428519
C14	209189P2_G	G	A.Conservative	3.995423	.995124	6277.1	63.48418	62.597109	552.109961		.428519
C14	210090P15_G	G	A.Conservative	3.639692	.996773	5515.6	24.965391	21.911561	627.597356		.428519
C15	201322P9_G	G	A.Conservative	3.758526	.994926	6445.3	20.986262	22.962704	583.910532		.37589
C15	201694P4_G	G	A.Conservative	3.163125	.996048	5337.5	94.454684	88.460816	599.220665		.37589
C15	208825P7_G	G	A.Conservative	3.650659	.994728	7129.7	29.825091	35.995825	550.322614		.37589
C15	209189P2_G	G	A.Conservative	3.762213	.997353	6277.1	75.672497	80.853342	568.595538		.37589
C15	210090P15_G	NOCALL	D.Low Probability	2.657335	.984815	5515.6	15.491706	7.84111	622.843436		.918848
C16	201322P9_G	G	A.Conservative	2.374535	.993196	6445.3	20.647146	23.717175	616.773394		.409509
C16	201694P4_G	G	A.Conservative	1.898552	.997358	5337.5	97.518726	96.384386	624.817717		.409509
C16	208825P7_G	G	A.Conservative	3.11044	.997425	7129.7	28.761022	36.227174	629.671857		.409509
C16	209189P2_G	G	A.Conservative	2.377432	.995923	6277.1	85.354422	95.852032	600.140043		.409509
C16	210090P15_G	NOCALL	D.Low Probability	1.383786	.991909	5515.6	41.326746	15.012664	625.189387		.92198
C17	201322P9_G	G	A.Conservative	1.731726	.993081	6445.3	14.713292	16.589415	617.97051		.39295
C17	201694P4_G	G	A.Conservative	1.149524	.993261	5337.5	73.705245	70.929189	585.348505		.39295
C17	208825P7_G	G	A.Conservative	2.554948	.99747	7129.7	26.397877	32.814604	586.033584		.39295
C17	209189P2_G	G	A.Conservative	1.73514	.996391	6277.1	64.431613	70.931627	602.443644		.39295
C17	210090P15_G	NOCALL	D.Low Probability	1.227277	.995817	5515.6	23.526624	9.756009	604.987935		.952315
C18	201322P9_G	G	A.Conservative	1.203383	.994985	6445.3	20.164318	23.641784	627.883939		.372874
C18	201694P4_G	G	A.Conservative	.864533	.997655	5337.5	99.565793	99.650984	599.282515		.372874
C18	208825P7_G	G	A.Conservative	2.74187	.998407	7129.7	29.21927	37.780482	544.974821		.372874
C18	209189P2_G	G	A.Conservative	1.206871	.994438	6277.1	76.634078	87.725882	611.225914		.372874
C18	210090P15_G	G	A.Conservative	.479287	.993898	5515.6	49.780563	27.177575	616.54396		.631205
C19	201322P9_G	G	A.Conservative	2.743303	.995749	6445.3	26.87762	25.553975	626.696657		.434452
C19	201694P4_G	G	A.Conservative	2.181025	.99873	5337.5	101.540258	82.513569	646.154456		.434452
C19	208825P7_G	G	A.Conservative	3.529138	.995887	7129.7	33.535215	35.194062	565.287697		.434452
C19	209189P2_G	G	A.Conservative	2.746258	.99851	6277.1	86.978409	80.737279	610.433659		.434452
C19	210090P15_G	NOCALL	D.Low Probability	1.525195	.993789	5515.6	72.888281	28.045016	642.719621		1.030042
C20	201322P9_G	G	A.Conservative	3.248807	.993719	6445.3	32.301706	31.2879	616.45146		.378122
C20	201694P4_G	G	A.Conservative	2.805015	.998595	5337.5	128.622545	105.312638	611.803098		.378122
C20	208825P7_G	G	A.Conservative	4.132366	.998292	7129.7	44.393891	47.847933	573.318571		.378122
C20	209189P2_G	G	A.Conservative	3.249384	.996168	6277.1	115.480035	108.99336	600.41086		.378122
C20	210090P15_G	NOCALL	D.Low Probability	2.275011	.993811	5515.6	64.978791	25.466988	610.498839		.845356
C21	201322P9_G	G	A.Conservative	4.436448	.990657	6445.3	24.686433	20.95277	497.297115		.442131
C21	201694P4_G	G	A.Conservative	3.689851	.996725	5337.5	113.96038	80.772063	547.417711		.442131
C21	208825P7_G	G	A.Conservative	5.51915	.995773	7129.7	34.095962	32.373378	493.112635		.442131
C21	209189P2_G	G	A.Conservative	4.438195	.995956	6277.1	81.755236	67.519557	484.506782		.442131
C21	210090P15_G	NOCALL	D.Low Probability	2.544664	.831909	5515.6	16.771094	5.102939	558.448135		.973404
C22	201322P9_G	G	A.Conservative	2.378983	.993982	6445.3	27.184663	32.066068	595.231664		.353155
C22	201694P4_G	G	A.Conservative	1.639369	.998344	5337.5	108.865428	108.368355	572.076765		.353155
C22	208825P7_G	G	A.Conservative	4.033106	.99836	7129.7	31.234735	40.902735	558.920376		.353155
C22	209189P2_G	G	A.Conservative	2.378749	.997675	6277.1	81.813872	94.0653	578.672806		.353155
C22	210090P15_G	NOCALL	D.Low Probability	1.047591	.989889	5515.6	40.810436	18.539496	589.880148		.793723
C23	201322P9_G	G	A.Conservative	1.156868	.994706	6445.3	25.27202	27.261286	663.216937		.360528
C23	201694P4_G	G	A.Conservative	.699986	.997925	5337.5	76.801293	70.304522	629.433408		.360528
C23	208825P7_G	G	A.Conservative	2.030924	.998154	7129.7	27.611135	33.034716	661.404144		.360528
C23	209189P2_G	G	A.Conservative	1.158618	.997156	6277.1	64.419834	67.759514	645.422796		.360528
C23	210090P15_G	NOCALL	D.Low Probability	.673282	.995998	5515.6	24.737733	10.178913	620.448301		.850491
C24	201322P9_G	G	A.Conservative	2.129175	.994629	6445.3	12.895983	13.020726	618.58295		.412896
C24	201694P4_G	NOCALL	D.Low Probability	1.238255	.572465	5337.5	9.012076	3.531459	627.439373		.905726
C24	208825P7_G	NOCALL	D.Low Probability	3.874448	.748525	7129.7	8.974714	4.526194	382.963063		.905726
C24	209189P2_G	G	A.Conservative	2.183317	.995743	6277.1	18.454557	18.158826	630.625674		.412896
C24	210090P15_G	G	B.Moderate	1.280841	.84842	5515.6	16.981364	6.820791	555.099033		.905726
D01	201322P9_G	G	A.Conservative	2.997612	.991976	6445.3	38.577621	31.629806	522.971993		.487126
D01	201694P4_G	G	A.Conservative	2.606208	.997006	5337.5	96.792334	67.419467	572.848602		.487126
D01	208825P7_G	G	A.Conservative	3.545268	.994626	7129.7	47.154502	42.834876	496.604148		.487126
D01	209189P2_G	G	A.Conservative	2.998757	.993854	6277.1	95.411984	76.306793	509.203926		.487126
D01	210090P15_G	NOCALL	D.Low Probability	1.627792	.986759	5515.6	17.596277	7.280494	603.491838		1.011165
D02	201322P9_G	G	A.Conservative	2.634622	.990053	6445.3	18.865301	17.201225	496.192347		.390516
D02	201694P4_G	G	A.Conservative	1.774878	.996427	5337.5	81.214496	62.342281	501.712594		.390516
D02	208825P7_G	G	A.Conservative	3.864413	.998294	7129.7	19.05966	19.387287	432.240465		.390516
D02	209189P2_G	G	A.Conservative	2.63684	.99545	6277.1	61.709621	54.801161	481.766616		.390516
D02	210090P15_G	NOCALL	D.Low Probability	1.561182	.985903	5515.6	18.569724	7.202558	578.159449		.942169
D03	201322P9_G	G	A.Conservative	3.67134	.994164	6445.3	16.692996	16.456204	566.790306		.412068
D03	201694P4_G	G	A.Conservative	2.940392	.997591	5337.5	79.188805	66.429849	590.142293		.412068
D03	208825P7_G	G	A.Conservative	3.98869	.996403	7129.7	24.171309	26.362776	515.782396		.412068
D03	209189P2_G	G	A.Conservative	3.674445	.996394	6277.1	58.559071	56.326736	552.191585		.412068
D03	210090P15_G	NOCALL	D.Low Probability	2.581473	.219309	5515.6	3.467979	1.458989	603.353025		.925713
D04	201322P9_G	G	A.Conservative	3.598363	.992085	6445.3	24.862117	21.842659	578.621617		.459778
D04	201694P4_G	G	A.Conservative	3.193392	.998306	5337.5	122.350108	90.435016	578.417195		.459778
D04	208825P7_G	G	A.Conservative	4.732228	.997512	7129.7	34.943975	34.161551	476.693673		.459778
D04	209189P2_G	G	A.Conservative	3.59939	.997562	6277.1	98.745134	84.515384	563.025393		.459778
D04	210090P15_G	NOCALL	D.Low Probability	2.455568	.944776	5515.6	16.89188	5.734029	581.627832		.94169
D05	201322P9_G	G	A.Conservative	1.672388	.99278	6445.3	21.692931	17.9904	548.370325		.503757
D05	201694P4_G	G	A.Conservative	1.703237	.995396	5337.5	17.286007	21.702355	578.644768		.300586
D05	208825P7_G	G	A.Conservative	2.163931	.999049	7129.7	7.109084	17.56881	484.345477		.300586
D05	209189P2_G	G	A.Conservative	1.65164	.994832	6277.1	15.351514	22.248309	535.286281		.300586
D05	210090P15_G	NOCALL	D.Low Probability	1.584517	.992946	5515.6	42.109121	20.144563	620.619032		.831369
D06	201322P9_G	G	A.Conservative	2.398772	.994838	6445.3	25.39253	29.073313	599.208534		.353279
D06	201694P4_G	G	A.Conservative	2.200228	.997148	5337.5	104.612194	102.387071	586.38224		.353279
D06	208825P7_G	G	A.Conservative	3.370609	.998088	7129.7	33.121611	41.878432	510.710008		.353279
D06	209189P2_G	G	A.Conservative	2.401248	.995762	6277.1	84.335941	94.270704	581.712167		.353279
D06	210090P15_G	NOCALL	D.Low Probability	1.918958	.682618	5515.6	11.217789	4.176422	597.09244		.917612
D07	201322P9_G	G	A.Conservative	1.879655	.99825	6445.3	17.665551	20.680585	737.953128		.394811
D07	201694P4_G	G	A.Conservative	1.8437	.996693	5337.5	42.208642	41.956658	672.257901		.394811
D07	208825P7_G	G	A.Conservative	1.885285	.999183	7129.7	30.955044	39.994736	709.530268		.394811
D07	209189P2_G	G	A.Conservative	1.878401	.998275	6277.1	49.06865	56.056443	720.017605		.394811
D07	210090P15_G	NOCALL	I.Bad Spectrum	0	0	0	0	0	0		0
D08	201322P9_G	G	A.Conservative	3.128618	.990441	6445.3	25.16973	21.083481	527.025416		.441778
D08	201694P4_G	G	A.Conservative	2.326707	.997581	5337.5	112.309921	78.503688	553.97755		.441778
D08	208825P7_G	G	A.Conservative	4.476735	.997158	7129.7	33.208242	31.138945	484.662814		.441778
D08	209189P2_G	G	A.Conservative	3.133552	.995412	6277.1	82.809621	67.475036	510.635628		.441778
D08	210090P15_G	NOCALL	D.Low Probability	2.22194	.987687	5515.6	26.780057	9.479441	584.173059		1.004013
D09	201322P9_G	G	A.Conservative	4.126623	.994049	6445.3	22.170056	20.343495	485.457947		.441055
D09	201694P4_G	G	A.Conservative	3.582313	.99525	5337.5	92.01881	70.813512	538.969137		.441055
D09	208825P7_G	G	A.Conservative	4.975913	.996845	7129.7	29.648187	30.309596	446.801189		.441055
D09	209189P2_G	G	A.Conservative	4.131364	.994582	6277.1	72.260475	64.560951	471.932226		.441055
D09	210090P15_G	NOCALL	D.Low Probability	2.454961	.791497	5515.6	14.679839	4.824829	587.95913		1.024933
D10	201322P9_G	G	A.Conservative	4.408953	.991644	6445.3	16.59124	13.824635	491.565983		.428685
D10	201694P4_G	G	A.Conservative	3.536303	.996727	5337.5	78.759766	55.382403	547.035793		.428685
D10	208825P7_G	G	A.Conservative	5.999369	.997935	7129.7	26.829777	24.909628	416.478337		.428685
D10	209189P2_G	G	A.Conservative	4.413292	.993165	6277.1	64.434476	52.309116	476.695813		.428685
D10	210090P15_G	NOCALL	D.Low Probability	2.393244	.990675	5515.6	23.125117	7.975543	585.931882		1.002015
D11	201322P9_G	G	A.Conservative	2.941136	.99519	6445.3	20.713353	18.545725	567.682242		.414777
D11	201694P4_G	G	A.Conservative	2.758915	.998344	5337.5	96.345045	72.892081	562.190716		.414777
D11	208825P7_G	G	A.Conservative	3.542952	.995845	7129.7	30.067873	29.954084	503.055183		.414777
D11	209189P2_G	G	A.Conservative	2.94107	.996892	6277.1	82.771712	72.22257	552.437626		.414777
D11	210090P15_G	NOCALL	D.Low Probability	2.142986	.991271	5515.6	31.926266	11.392848	613.587337		1.003975
D12	201322P9_G	G	A.Conservative	2.155955	.996041	6445.3	41.120913	36.483819	558.5228		.392464
D12	201694P4_G	G	A.Conservative	1.391648	.994366	5337.5	31.867065	23.486708	624.982063		.392464
D12	208825P7_G	G	A.Conservative	2.520637	.997345	7129.7	41.986812	41.841859	546.397893		.392464
D12	209189P2_G	G	A.Conservative	1.958625	.998071	6277.1	51.415401	44.339384	601.142053		.392464
D12	210090P15_G	NOCALL	D.Low Probability	1.123183	.237648	5515.6	5.020805	1.53662	574.532238		.985584
D13	201322P9_G	G	A.Conservative	1.876957	.990407	6445.3	24.253808	21.36107	611.519346		.422106
D13	201694P4_G	G	A.Conservative	1.360367	.99602	5337.5	112.313439	83.73171	573.57529		.422106
D13	208825P7_G	G	A.Conservative	2.805548	.997266	7129.7	38.629449	37.821563	567.469383		.422106
D13	209189P2_G	G	A.Conservative	1.877733	.99708	6277.1	93.696747	80.439409	595.57777		.422106
D13	210090P15_G	NOCALL	D.Low Probability	1.601457	.376656	5515.6	6.619528	2.38509	605.249352		1.005409
D14	201322P9_G	G	A.Conservative	2.972469	.991328	6445.3	29.292059	26.739376	609.78894		.408134
D14	201694P4_G	G	A.Conservative	2.28196	.997683	5337.5	142.215849	109.62952	608.274905		.408134
D14	208825P7_G	G	A.Conservative	4.145373	.998576	7129.7	40.959666	41.619556	560.251454		.408134
D14	209189P2_G	G	A.Conservative	2.971026	.995455	6277.1	106.683359	94.899051	594.00037		.408134
D14	210090P15_G	NOCALL	D.Low Probability	1.972703	.361784	5515.6	5.467975	2.281992	613.943554		.999428
D15	201322P9_G	G	A.Conservative	4.644666	.994543	6445.3	24.122798	19.577649	470.325659		.440688
D15	201694P4_G	G	A.Conservative	3.380934	.996634	5337.5	65.445536	44.199392	502.008687		.440688
D15	208825P7_G	G	A.Conservative	5.339232	.996952	7129.7	36.735675	33.445732	473.052974		.440688
D15	209189P2_G	G	A.Conservative	4.648363	.995923	6277.1	58.816025	46.418978	454.401885		.440688
D15	210090P15_G	NOCALL	D.Low Probability	2.518505	.726789	5515.6	12.169645	4.54545	561.471438		1.030581
D16	201322P9_G	G	A.Conservative	3.496644	.992975	6445.3	21.991924	18.303691	497.870384		.455738
D16	201694P4_G	G	A.Conservative	2.539227	.998311	5337.5	98.675045	69.55995	566.076121		.455738
D16	208825P7_G	G	A.Conservative	5.341357	.998093	7129.7	27.764693	25.673012	401.861107		.455738
D16	209189P2_G	G	A.Conservative	3.499481	.995282	6277.1	75.15709	60.983599	483.990699		.455738
D16	210090P15_G	NOCALL	D.Low Probability	2.215217	.981859	5515.6	25.830716	9.530122	597.768774		.988659
D17	201322P9_G	G	A.Conservative	3.068936	.993355	6445.3	19.515196	17.948504	565.40059		.438732
D17	201694P4_G	G	A.Conservative	2.683584	.998082	5337.5	109.299932	84.671569	598.795012		.438732
D17	208825P7_G	G	A.Conservative	3.750936	.996386	7129.7	32.730299	33.471621	545.900514		.438732
D17	209189P2_G	G	A.Conservative	3.069036	.996157	6277.1	92.85935	83.202785	548.589762		.438732
D17	210090P15_G	NOCALL	D.Low Probability	2.355677	.450414	5515.6	7.111586	2.841674	609.90405		.894274
D18	201322P9_G	G	A.Conservative	.823084	.994192	6445.3	17.453938	21.142332	678.26787		.359497
D18	201694P4_G	G	A.Conservative	.504713	.998237	5337.5	74.509367	76.021076	579.503503		.359497
D18	208825P7_G	G	A.Conservative	1.930645	.997543	7129.7	25.923109	34.850693	600.424883		.359497
D18	209189P2_G	G	A.Conservative	.824135	.996458	6277.1	66.930291	79.015832	660.663569		.359497
D18	210090P15_G	NOCALL	D.Low Probability	.300675	.995584	5515.6	37.227212	15.619732	642.150136		.818908
D19	201322P9_G	G	A.Conservative	3.014827	.996047	6445.3	27.406702	32.215152	651.089294		.407401
D19	201694P4_G	G	A.Conservative	2.950733	.997738	5337.5	85.535432	86.344849	651.804584		.407401
D19	208825P7_G	G	A.Conservative	3.261251	.997987	7129.7	36.680551	47.298085	581.790622		.407401
D19	209189P2_G	G	A.Conservative	3.018643	.997441	6277.1	76.078463	87.40793	632.733155		.407401
D19	210090P15_G	NOCALL	D.Low Probability	2.360924	.981356	5515.6	33.505245	12.31215	630.910116		.966632
D20	201322P9_G	G	A.Conservative	3.535769	.993292	6445.3	16.657761	16.260263	648.517391		.37216
D20	201694P4_G	G	A.Conservative	3.054199	.997948	5337.5	74.63107	60.973858	640.554128		.37216
D20	208825P7_G	G	A.Conservative	4.248594	.99801	7129.7	31.853561	34.773932	623.892553		.37216
D20	209189P2_G	G	A.Conservative	3.544619	.997607	6277.1	76.979649	73.130866	642.035165		.37216
D20	210090P15_G	G	A.Conservative	3.050895	.996936	5515.6	32.030164	26.92572	660.720459		.37216
D21	201322P9_G	G	A.Conservative	2.68996	.998718	6445.3	20.190852	27.359583	664.575879		.351577
D21	201694P4_G	G	A.Conservative	2.289972	.998578	5337.5	80.39835	93.876688	642.485888		.351577
D21	208825P7_G	G	A.Conservative	2.775141	.996994	7129.7	26.366763	39.133455	613.081727		.351577
D21	209189P2_G	G	A.Conservative	2.689931	.997724	6277.1	60.001917	79.504002	651.275922		.351577
D21	210090P15_G	NOCALL	D.Low Probability	1.714387	.957831	5515.6	12.343235	5.809048	632.881258		.887177
D22	201322P9_G	G	A.Conservative	2.608718	.992353	6445.3	27.777313	29.861369	584.94085		.360391
D22	201694P4_G	G	A.Conservative	1.752117	.99809	5337.5	111.041452	100.137278	603.405717		.360391
D22	208825P7_G	G	A.Conservative	3.695998	.997261	7129.7	32.833457	39.369387	593.698853		.360391
D22	209189P2_G	G	A.Conservative	2.610205	.99707	6277.1	83.037949	86.922388	570.303704		.360391
D22	210090P15_G	G	A.Conservative	1.065767	.994088	5515.6	61.206906	32.383632	628.948468		.713431
D23	201322P9_G	G	A.Conservative	1.692675	.995561	6445.3	35.353221	39.144899	614.833474		.370434
D23	201694P4_G	G	A.Conservative	1.236386	.998241	5337.5	95.101902	90.022898	614.835575		.370434
D23	208825P7_G	G	A.Conservative	2.506127	.997421	7129.7	32.065206	39.192594	567.258293		.370434
D23	209189P2_G	G	A.Conservative	1.703162	.997931	6277.1	62.554378	67.624381	601.850878		.370434
D23	210090P15_G	NOCALL	D.Low Probability	.904523	.412499	5515.6	6.401202	2.603398	593.80619		.850325
D24	201322P9_G	G	A.Conservative	1.333347	.988403	6445.3	9.734975	12.232805	615.490955		.33101
D24	201694P4_G	NOCALL	D.Low Probability	.142383	.987934	5337.5	18.278765	7.942737	622.56444		.815045
D24	208825P7_G	NOCALL	D.Low Probability	2.020033	.722516	7129.7	7.594183	4.371602	541.187558		.815045
D24	209189P2_G	G	A.Conservative	1.129064	.995091	6277.1	13.538287	16.601731	651.110485		.33101
D24	210090P15_G	G	B.Moderate	.32218	.953902	5515.6	17.109383	7.649701	553.898738		.815045
E01	201322P9_G	G	A.Conservative	.561784	.995637	6445.3	23.512332	24.833338	627.350389		.399534
E01	201694P4_G	G	A.Conservative	.608645	.998301	5337.5	92.91206	84.081029	623.8033		.399534
E01	208825P7_G	G	A.Conservative	.783371	.998404	7129.7	31.984877	37.21988	584.733892		.399534
E01	209189P2_G	G	A.Conservative	.560385	.998285	6277.1	73.442334	75.76213	609.633031		.399534
E01	210090P15_G	NOCALL	D.Low Probability	.523943	.991533	5515.6	30.865039	10.932012	572.567915		.913702
E02	201322P9_G	G	A.Conservative	1.892395	.993243	6445.3	29.341721	26.999841	636.030316		.485277
E02	201694P4_G	G	A.Conservative	2.122656	.996419	5337.5	124.598082	97.410666	635.907121		.485277
E02	208825P7_G	G	A.Conservative	2.066209	.998686	7129.7	42.11041	42.807659	574.00295		.485277
E02	209189P2_G	G	A.Conservative	1.893483	.997805	6277.1	98.772137	88.688048	617.674147		.485277
E02	210090P15_G	NOCALL	D.Low Probability	1.662052	.200328	5515.6	3.8652	1.33234	611.511088		.961919
E03	201322P9_G	G	A.Conservative	1.599176	.994729	6445.3	24.149142	29.224638	661.12246		.440385
E03	201694P4_G	G	A.Conservative	1.844652	.995937	5337.5	120.534006	125.172399	631.516009		.440385
E03	208825P7_G	G	A.Conservative	1.660082	.997117	7129.7	33.850329	44.786788	590.493448		.440385
E03	209189P2_G	G	A.Conservative	1.600733	.996459	6277.1	93.77495	110.962809	644.254738		.440385
E03	210090P15_G	NOCALL	D.Low Probability	1.184694	.986309	5515.6	17.732524	6.5557	590.60431		1.013224
E04	201322P9_G	G	A.Conservative	2.032244	.99367	6445.3	16.603096	13.746444	527.562092		.450435
E04	201694P4_G	G	A.Conservative	1.89026	.997804	5337.5	86.656345	60.304387	590.302926		.450435
E04	208825P7_G	G	A.Conservative	2.696028	.996828	7129.7	19.39756	18.039331	494.24944		.450435
E04	209189P2_G	G	A.Conservative	2.034569	.994103	6277.1	55.333103	44.608465	523.126445		.450435
E04	210090P15_G	NOCALL	D.Low Probability	1.904272	.990552	5515.6	32.412997	11.916832	590.08672		.885195
E05	201322P9_G	G	A.Conservative	1.806043	.994623	6445.3	26.144109	25.535446	584.902716		.408504
E05	201694P4_G	G	A.Conservative	1.515447	.996839	5337.5	114.917105	96.067083	570.056774		.408504
E05	208825P7_G	G	A.Conservative	2.488473	.997656	7129.7	38.986658	42.03833	596.833154		.408504
E05	209189P2_G	G	A.Conservative	1.804925	.997735	6277.1	97.041265	92.546152	569.19743		.408504
E05	210090P15_G	NOCALL	D.Low Probability	1.084892	.287592	5515.6	5.571169	1.888942	608.624875		1.033526
E06	201322P9_G	G	A.Conservative	1.548133	.98878	6445.3	23.406	32.999566	579.303901		.379072
E06	201694P4_G	G	A.Conservative	1.257974	.996555	5337.5	130.092455	157.48718	578.366438		.379072
E06	208825P7_G	G	A.Conservative	2.522972	.997056	7129.7	35.99297	55.467883	521.460632		.379072
E06	209189P2_G	G	A.Conservative	1.547828	.995604	6277.1	100.039892	137.922881	565.188391		.379072
E06	210090P15_G	NOCALL	D.Low Probability	.536045	.165438	5515.6	3.057729	1.134988	597.828204		.920928
E07	201322P9_G	G	A.Conservative	.534159	.996163	6445.3	21.440084	20.770675	649.973321		.384899
E07	201694P4_G	G	A.Conservative	.222417	.99523	5337.5	95.620985	78.205895	623.20754		.384899
E07	208825P7_G	G	A.Conservative	.864729	.998069	7129.7	32.897431	35.472541	602.217719		.384899
E07	209189P2_G	G	A.Conservative	.53732	.997951	6277.1	83.092932	78.440121	638.120113		.384899
E07	210090P15_G	NOCALL	D.Low Probability	.449292	.989166	5515.6	13.976275	6.74983	602.598175		.900577
E08	201322P9_G	G	A.Conservative	1.468395	.998429	6445.3	22.123419	23.201529	705.342432		.418401
E08	201694P4_G	G	A.Conservative	1.54367	.997916	5337.5	94.500899	85.123362	636.524265		.418401
E08	208825P7_G	G	A.Conservative	1.41518	.99826	7129.7	31.803957	36.669931	560.655572		.418401
E08	209189P2_G	G	A.Conservative	1.472054	.998729	6277.1	76.368134	78.259507	686.96932		.418401
E08	210090P15_G	NOCALL	D.Low Probability	1.058843	.198595	5515.6	3.689762	1.315008	622.065956		1.018297
E09	201322P9_G	G	A.Conservative	1.419608	.996217	6445.3	14.58681	17.455474	635.32366		.348561
E09	201694P4_G	G	A.Conservative	1.560392	.996535	5337.5	86.176206	86.385685	641.402567		.348561
E09	208825P7_G	G	A.Conservative	1.871621	.998096	7129.7	26.127738	34.825259	523.484027		.348561
E09	209189P2_G	G	A.Conservative	1.421145	.997149	6277.1	59.913927	69.815424	618.711936		.348561
E09	210090P15_G	NOCALL	D.Low Probability	1.24182	.98632	5515.6	20.635786	9.284759	599.005753		.812953
E10	201322P9_G	G	A.Conservative	2.177442	.989655	6445.3	27.843037	24.27027	557.309533		.40133
E10	201694P4_G	G	A.Conservative	1.811407	.998059	5337.5	138.342087	101.281133	571.942164		.40133
E10	208825P7_G	G	A.Conservative	3.351852	.997862	7129.7	39.37502	38.349011	525.468227		.40133
E10	209189P2_G	G	A.Conservative	2.181856	.99727	6277.1	110.593534	93.842268	542.58612		.40133
E10	210090P15_G	NOCALL	D.Low Probability	1.347813	.994017	5515.6	59.923815	25.137814	587.948272		.900168
E11	201322P9_G	G	A.Conservative	2.090694	.987522	6445.3	20.222863	19.389925	522.182467		.404708
E11	201694P4_G	G	A.Conservative	1.477126	.995746	5337.5	108.795093	87.467181	542.727843		.404708
E11	208825P7_G	G	A.Conservative	3.271523	.997943	7129.7	31.347194	33.529534	495.757105		.404708
E11	209189P2_G	G	A.Conservative	2.093543	.995298	6277.1	82.91639	77.395521	509.818171		.404708
E11	210090P15_G	NOCALL	D.Low Probability	.993405	.987713	5515.6	31.084201	12.189553	606.083712		.89126
E12	201322P9_G	G	A.Conservative	.098164	.994179	6445.3	20.421125	23.618218	612.179358		.416163
E12	201694P4_G	G	A.Conservative	.20307	.998632	5337.5	92.959703	90.872456	633.67125		.416163
E12	208825P7_G	G	A.Conservative	1.035989	.998877	7129.7	26.900518	34.36599	619.624547		.416163
E12	209189P2_G	G	A.Conservative	.101251	.994371	6277.1	71.787878	80.97702	596.059924		.416163
E12	210090P15_G	NOCALL	D.Low Probability	-.339343	.291073	5515.6	4.528856	1.950465	625.787577		.883935
E13	201322P9_G	G	A.Conservative	1.995971	.99434	6445.3	21.637248	22.487397	567.905119		.418454
E13	201694P4_G	G	A.Conservative	1.86094	.997718	5337.5	84.918298	75.320773	589.630849		.418454
E13	208825P7_G	G	A.Conservative	2.274773	.997217	7129.7	30.831714	35.348456	565.441962		.418454
E13	209189P2_G	G	A.Conservative	1.992282	.994769	6277.1	69.234977	70.249532	550.60373		.418454
E13	210090P15_G	NOCALL	D.Low Probability	1.2591	.910523	5515.6	12.777595	5.538093	574.809266		.866732
E14	201322P9_G	G	A.Conservative	1.049886	.997184	6445.3	53.314951	32.52895	566.507156		.82195
E14	201694P4_G	G	A.Conservative	1.387697	.997947	5337.5	81.213101	75.853134	634.585701		.392664
E14	208825P7_G	G	A.Conservative	1.914996	.997862	7129.7	25.624227	30.726144	605.375834		.392664
E14	209189P2_G	G	A.Conservative	1.570082	.997932	6277.1	72.120313	76.732096	626.278116		.392664
E14	210090P15_G	G	A.Conservative	1.387061	.996608	5515.6	27.5286	26.353272	657.965942		.392664
E15	201322P9_G	G	A.Conservative	1.909072	.996344	6445.3	15.958622	15.312347	595.089304		.450318
E15	201694P4_G	G	A.Conservative	1.943131	.997941	5337.5	84.608595	68.762823	615.691942		.450318
E15	208825P7_G	G	A.Conservative	2.339292	.998132	7129.7	24.287785	25.803416	508.585378		.450318
E15	209189P2_G	G	A.Conservative	1.910208	.9974	6277.1	64.523374	60.381171	578.077061		.450318
E15	210090P15_G	NOCALL	I.Bad Spectrum	0	0	0	0	0	0		0
E16	201322P9_G	G	A.Conservative	1.225048	.997572	6445.3	20.948807	20.241738	647.114282		.401101
E16	201694P4_G	G	A.Conservative	1.063694	.998356	5337.5	87.37516	71.649859	626.50941		.401101
E16	208825P7_G	G	A.Conservative	1.582272	.997747	7129.7	30.483557	32.664899	618.35588		.401101
E16	209189P2_G	G	A.Conservative	1.223722	.996445	6277.1	72.491875	68.310615	629.661347		.401101
E16	210090P15_G	NOCALL	D.Low Probability	.351791	.988021	5515.6	21.810112	9.086434	641.220633		.917515
E17	201322P9_G	G	A.Conservative	1.460422	.991149	6445.3	19.328918	20.068796	556.544698		.3947
E17	201694P4_G	G	A.Conservative	.807264	.997185	5337.5	116.837197	102.159817	571.48674		.3947
E17	208825P7_G	G	A.Conservative	2.762268	.998077	7129.7	29.520956	34.075734	498.452786		.3947
E17	209189P2_G	G	A.Conservative	1.461783	.996426	6277.1	85.910821	86.915984	539.672432		.3947
E17	210090P15_G	NOCALL	D.Low Probability	.759824	.473492	5515.6	8.820425	2.998725	570.753217		.993345
E18	201322P9_G	G	A.Conservative	-.004646	.99308	6445.3	18.916091	18.382787	647.964184		.403038
E18	201694P4_G	G	A.Conservative	-.119344	.997717	5337.5	84.066695	69.190758	613.031716		.403038
E18	208825P7_G	G	A.Conservative	.882424	.99784	7129.7	25.706531	27.729625	595.434938		.403038
E18	209189P2_G	G	A.Conservative	-.002116	.996122	6277.1	67.34799	63.803111	630.133754		.403038
E18	210090P15_G	NOCALL	D.Low Probability	-.480159	.993661	5515.6	39.255909	13.594258	633.72909		.970396
E19	201322P9_G	G	A.Conservative	.971532	.993847	6445.3	20.978476	23.005892	561.88091		.389932
E19	201694P4_G	G	A.Conservative	.97102	.996588	5337.5	87.190002	80.358337	583.331801		.389932
E19	208825P7_G	G	A.Conservative	1.777184	.998045	7129.7	29.408386	35.848517	537.219053		.389932
E19	209189P2_G	G	A.Conservative	.971962	.9973	6277.1	70.010953	74.80111	546.845023		.389932
E19	210090P15_G	NOCALL	D.Low Probability	.447009	.989993	5515.6	29.640208	14.434419	610.389719		.90856
E20	201322P9_G	G	A.Conservative	1.392568	.995342	6445.3	22.173934	28.7075	693.521595		.367325
E20	201694P4_G	G	A.Conservative	1.349187	.998809	5337.5	91.64214	102.390462	692.559254		.367325
E20	208825P7_G	G	A.Conservative	1.593978	.997927	7129.7	31.075912	44.038389	638.023746		.367325
E20	209189P2_G	G	A.Conservative	1.392725	.997812	6277.1	71.095077	90.02116	677.594464		.367325
E20	210090P15_G	NOCALL	D.Low Probability	.740288	.994439	5515.6	29.719206	13.476114	663.536046		.894652
E21	201322P9_G	G	A.Conservative	2.301996	.994765	6445.3	32.230127	33.18002	603.64956		.411411
E21	201694P4_G	G	A.Conservative	1.744248	.997907	5337.5	107.237313	94.27065	599.948189		.411411
E21	208825P7_G	G	A.Conservative	2.983675	.99626	7129.7	41.75948	47.4348	572.017009		.411411
E21	209189P2_G	G	A.Conservative	2.303539	.995908	6277.1	99.061727	99.564164	585.78417		.411411
E21	210090P15_G	NOCALL	D.Low Probability	1.295503	.982714	5515.6	14.96672	6.23823	592.183738		.881012
E22	201322P9_G	G	A.Conservative	2.361428	.993912	6445.3	15.795661	17.802324	586.537041		.344856
E22	201694P4_G	G	A.Conservative	1.651854	.995898	5337.5	72.609581	68.353489	615.694515		.344856
E22	208825P7_G	G	A.Conservative	2.981671	.998044	7129.7	23.104088	29.095126	588.542997		.344856
E22	209189P2_G	G	A.Conservative	2.363811	.995547	6277.1	55.967963	61.386222	570.471825		.344856
E22	210090P15_G	NOCALL	D.Low Probability	.548608	.99176	5515.6	44.391921	19.306722	596.229223		.825124
E23	201322P9_G	G	A.Conservative	1.194733	.997105	6445.3	32.376886	38.487858	638.817832		.404306
E23	201694P4_G	G	A.Conservative	.946406	.996349	5337.5	62.781485	64.503971	606.128844		.404306
E23	208825P7_G	G	A.Conservative	1.34449	.998331	7129.7	30.139619	39.176294	601.505311		.404306
E23	209189P2_G	G	A.Conservative	1.168142	.99657	6277.1	48.967437	56.937711	626.06849		.404306
E23	210090P15_G	NOCALL	D.Low Probability	.00064	.274391	5515.6	4.298542	1.741872	621.292446		.83918
E24	201322P9_G	G	A.Conservative	.348536	.906227	6445.3	16.009141	9.142974	566.701772		.675326
E24	201694P4_G	NOCALL	D.Low Probability	.096856	.701435	5337.5	11.67313	4.309122	590.659477		.964399
E24	208825P7_G	NOCALL	D.Low Probability	1.762128	.765635	7129.7	9.511283	4.632795	408.626223		.964399
E24	209189P2_G	G	A.Conservative	1.099331	.998175	6277.1	23.002294	19.822495	568.282817		.459621
E24	210090P15_G	NOCALL	D.Low Probability	.246008	.526601	5515.6	8.504215	3.228662	551.85826		.964399
F01	201322P9_G	G	A.Conservative	1.989543	.997868	6445.3	21.234584	26.438082	623.846322		.413697
F01	201694P4_G	G	A.Conservative	1.873844	.996004	5337.5	64.66815	66.648697	622.457644		.413697
F01	208825P7_G	G	A.Conservative	2.158576	.99802	7129.7	30.639397	42.406673	594.455831		.413697
F01	209189P2_G	G	A.Conservative	1.991199	.998191	6277.1	59.013555	71.506289	606.603536		.413697
F01	210090P15_G	NOCALL	D.Low Probability	.850173	.170824	5515.6	2.47403	1.177336	580.840441		.688969
F02	201322P9_G	G	A.Conservative	2.602538	.995057	6445.3	27.108727	27.683267	619.741168		.396683
F02	201694P4_G	G	A.Conservative	2.248049	.998948	5337.5	95.151582	81.920136	633.534375		.396683
F02	208825P7_G	G	A.Conservative	3.510364	.997607	7129.7	36.222584	41.117417	612.803657		.396683
F02	209189P2_G	G	A.Conservative	2.603229	.998819	6277.1	83.563633	83.157619	603.388375		.396683
F02	210090P15_G	NOCALL	D.Low Probability	1.559223	.505974	5515.6	7.240152	3.132904	632.845653		.865225
F03	201322P9_G	G	A.Conservative	2.641269	.993457	6445.3	17.388731	20.344512	606.029222		.369506
F03	201694P4_G	G	A.Conservative	2.01786	.997413	5337.5	77.663643	76.919515	612.129107		.369506
F03	208825P7_G	G	A.Conservative	3.385202	.996398	7129.7	24.319323	31.510762	566.869751		.369506
F03	209189P2_G	G	A.Conservative	2.642268	.997453	6277.1	59.233859	67.586944	590.335065		.369506
F03	210090P15_G	NOCALL	D.Low Probability	1.606112	.207704	5515.6	3.692109	1.371895	596.08178		.938252
F04	201322P9_G	G	A.Conservative	2.043059	.994621	6445.3	33.649898	32.551466	624.623027		.407295
F04	201694P4_G	G	A.Conservative	1.598526	.997315	5337.5	136.718934	112.795139	606.583644		.407295
F04	208825P7_G	G	A.Conservative	2.946969	.996826	7129.7	47.107173	50.39771	619.692278		.407295
F04	209189P2_G	G	A.Conservative	2.044966	.99586	6277.1	121.189147	114.393908	606.443346		.407295
F04	210090P15_G	NOCALL	D.Low Probability	.815792	.989346	5515.6	39.163225	13.503485	577.44994		.945578
F05	201322P9_G	G	A.Conservative	3.172012	.994829	6445.3	15.223008	16.689814	535.264001		.410678
F05	201694P4_G	G	A.Conservative	2.543549	.996639	5337.5	84.322768	78.833248	570.462307		.410678
F05	208825P7_G	G	A.Conservative	4.234524	.996946	7129.7	24.466014	29.572217	505.000635		.410678
F05	209189P2_G	G	A.Conservative	3.172948	.994702	6277.1	68.325698	73.124633	520.652739		.410678
F05	210090P15_G	NOCALL	D.Low Probability	2.305251	.454619	5515.6	6.876268	2.837373	592.046896		.991858
F06	201322P9_G	G	A.Conservative	1.542464	.994702	6445.3	19.148142	18.021961	570.322695		.379809
F06	201694P4_G	G	A.Conservative	1.117749	.997625	5337.5	93.947573	75.01039	579.659215		.379809
F06	208825P7_G	G	A.Conservative	2.15615	.998079	7129.7	28.258222	29.557185	547.288063		.379809
F06	209189P2_G	G	A.Conservative	1.546607	.996291	6277.1	76.686594	70.370089	555.880053		.379809
F06	210090P15_G	NOCALL	D.Low Probability	.669539	.346792	5515.6	5.850458	2.191019	612.680736		.920102
F07	201322P9_G	G	A.Conservative	2.454543	.990522	6445.3	28.426528	32.375658	585.19614		.44883
F07	201694P4_G	G	A.Conservative	2.248173	.994185	5337.5	128.463494	124.677112	605.469356		.44883
F07	208825P7_G	G	A.Conservative	3.662046	.998419	7129.7	43.913683	54.937616	506.112373		.44883
F07	209189P2_G	G	A.Conservative	2.454485	.996182	6277.1	100.065813	111.314412	566.619146		.44883
F07	210090P15_G	NOCALL	D.Low Probability	1.563326	.990083	5515.6	25.592141	9.642643	602.925762		.992119
F08	201322P9_G	G	A.Conservative	2.64363	.997486	6445.3	27.716077	25.055815	608.438244		.435495
F08	201694P4_G	G	A.Conservative	3.085172	.996803	5337.5	117.309596	89.215958	645.116842		.435495
F08	208825P7_G	G	A.Conservative	2.44915	.996831	7129.7	41.494762	41.765525	534.819807		.435495
F08	209189P2_G	G	A.Conservative	2.645132	.997418	6277.1	85.984041	75.718071	591.792765		.435495
F08	210090P15_G	NOCALL	D.Low Probability	2.43929	.992184	5515.6	19.348633	7.720586	608.463013		.86353
F09	201322P9_G	G	A.Conservative	1.840209	.992531	6445.3	14.90181	19.779822	607.95039		.353354
F09	201694P4_G	G	A.Conservative	1.705334	.994039	5337.5	54.402247	62.462759	583.963082		.353354
F09	208825P7_G	G	A.Conservative	2.184515	.996566	7129.7	20.169856	29.289052	558.932094		.353354
F09	209189P2_G	G	A.Conservative	1.841726	.995496	6277.1	48.758482	63.31364	593.266273		.353354
F09	210090P15_G	NOCALL	D.Low Probability	1.206177	.422134	5515.6	5.806335	2.643688	572.165803		.894345
F10	201322P9_G	G	A.Conservative	1.860191	.994597	6445.3	17.305445	18.425622	624.698942		.387937
F10	201694P4_G	G	A.Conservative	1.257372	.998173	5337.5	88.529785	79.611281	614.995433		.387937
F10	208825P7_G	G	A.Conservative	2.84627	.997275	7129.7	29.194749	34.505959	626.044222		.387937
F10	209189P2_G	G	A.Conservative	1.861152	.997984	6277.1	74.935515	77.774031	608.931888		.387937
F10	210090P15_G	G	A.Conservative	1.260963	.99724	5515.6	18.841461	17.412033	641.716953		.387937
F11	201322P9_G	G	A.Conservative	2.384956	.994826	6445.3	22.583828	28.98258	592.628625		.407076
F11	201694P4_G	G	A.Conservative	2.026849	.998891	5337.5	100.878443	110.543731	624.513011		.407076
F11	208825P7_G	G	A.Conservative	3.138215	.997704	7129.7	32.616452	45.898685	531.336981		.407076
F11	209189P2_G	G	A.Conservative	2.386429	.997075	6277.1	82.304612	103.204651	577.002897		.407076
F11	210090P15_G	NOCALL	D.Low Probability	1.960677	.98352	5515.6	19.591922	7.238901	615.427767		.927903
F12	201322P9_G	G	A.Conservative	2.103461	.993179	6445.3	28.049571	24.765384	567.369541		.419148
F12	201694P4_G	G	A.Conservative	1.756254	.998357	5337.5	139.685677	104.385647	580.767811		.419148
F12	208825P7_G	G	A.Conservative	3.132303	.998424	7129.7	42.167472	41.391663	531.929286		.419148
F12	209189P2_G	G	A.Conservative	2.104674	.996767	6277.1	103.191685	88.79608	552.228645		.419148
F12	210090P15_G	NOCALL	D.Low Probability	.804637	.990232	5515.6	24.65398	7.858691	618.577236		.930907
F13	201322P9_G	G	A.Conservative	2.988702	.991073	6445.3	28.208	24.395747	581.217743		.436122
F13	201694P4_G	G	A.Conservative	2.608703	.997891	5337.5	120.353449	88.062853	620.260098		.436122
F13	208825P7_G	G	A.Conservative	3.622131	.997199	7129.7	46.482159	44.686739	552.588194		.436122
F13	209189P2_G	G	A.Conservative	2.990984	.996768	6277.1	109.478969	92.291255	564.851653		.436122
F13	210090P15_G	NOCALL	D.Low Probability	1.462825	.991255	5515.6	38.335202	14.369088	612.842076		.887321
F14	201322P9_G	G	A.Conservative	2.891906	.994173	6445.3	25.303567	27.224826	642.595251		.426359
F14	201694P4_G	G	A.Conservative	2.36729	.997417	5337.5	105.287748	95.2077	640.041024		.426359
F14	208825P7_G	G	A.Conservative	3.263009	.997926	7129.7	33.378701	39.83517	597.683441		.426359
F14	209189P2_G	G	A.Conservative	2.894008	.998454	6277.1	83.163413	87.198875	626.174679		.426359
F14	210090P15_G	NOCALL	D.Low Probability	1.408561	.418004	5515.6	6.594587	2.616775	616.227853		.910353
F15	201322P9_G	G	A.Conservative	1.935957	.997381	6445.3	25.824343	34.693155	754.991781		.352755
F15	201694P4_G	G	A.Conservative	1.576154	.997022	5337.5	91.719693	106.082661	686.662453		.352755
F15	208825P7_G	G	A.Conservative	2.696141	.997799	7129.7	34.331769	50.55363	687.155817		.352755
F15	209189P2_G	G	A.Conservative	1.935923	.998547	6277.1	75.660867	99.379297	735.761825		.352755
F15	210090P15_G	NOCALL	D.Low Probability	1.364679	.994615	5515.6	33.584983	14.249109	632.688835		.870988
F16	201322P9_G	G	A.Conservative	3.269313	.996098	6445.3	20.426498	22.536258	588.960253		.421754
F16	201694P4_G	G	A.Conservative	3.108829	.997156	5337.5	82.1081	77.544472	610.941542		.421754
F16	208825P7_G	G	A.Conservative	3.849998	.996025	7129.7	32.745608	39.718825	560.562891		.421754
F16	209189P2_G	G	A.Conservative	3.270219	.995906	6277.1	68.943558	74.308045	573.173264		.421754
F16	210090P15_G	NOCALL	D.Low Probability	1.878709	.989668	5515.6	20.726897	8.45777	610.619421		.93816
F17	201322P9_G	G	A.Conservative	2.240176	.995303	6445.3	20.600542	19.08025	521.915772		.36622
F17	201694P4_G	G	A.Conservative	1.459227	.995542	5337.5	101.288767	78.647215	546.922609		.36622
F17	208825P7_G	G	A.Conservative	3.233939	.997866	7129.7	29.838063	30.925742	518.898692		.36622
F17	209189P2_G	G	A.Conservative	2.246186	.993195	6277.1	75.449717	68.014647	509.116369		.36622
F17	210090P15_G	NOCALL	D.Low Probability	1.080343	.992017	5515.6	38.897736	13.681068	579.883025		.889571
F18	201322P9_G	G	A.Conservative	1.918794	.991367	6445.3	22.429486	19.050962	523.775267		.48002
F18	201694P4_G	G	A.Conservative	1.377114	.997049	5337.5	101.910321	73.996334	570.602883		.48002
F18	208825P7_G	G	A.Conservative	3.095674	.998286	7129.7	30.827428	28.913503	469.909445		.48002
F18	209189P2_G	G	A.Conservative	1.91887	.995058	6277.1	81.183495	67.321529	509.163327		.48002
F18	210090P15_G	NOCALL	D.Low Probability	.44632	.991432	5515.6	30.530808	10.163558	601.842564		1.044813
F19	201322P9_G	G	A.Conservative	1.840179	.992424	6445.3	30.22068	31.436352	640.710215		.377949
F19	201694P4_G	G	A.Conservative	1.435313	.997479	5337.5	124.712787	110.367077	591.840334		.377949
F19	208825P7_G	G	A.Conservative	2.645792	.997364	7129.7	41.950042	48.331881	616.047088		.377949
F19	209189P2_G	G	A.Conservative	1.839862	.9981	6277.1	111.559762	113.21341	624.131934		.377949
F19	210090P15_G	NOCALL	D.Low Probability	1.17423	.982903	5515.6	17.0105	10.676507	637.39444		.896259
F20	201322P9_G	G	A.Conservative	2.768511	.993424	6445.3	28.402091	27.674237	567.360603		.425995
F20	201694P4_G	G	A.Conservative	2.208398	.998906	5337.5	123.432348	102.751128	602.032162		.425995
F20	208825P7_G	G	A.Conservative	3.678846	.998259	7129.7	39.676773	42.677626	515.274867		.425995
F20	209189P2_G	G	A.Conservative	2.769679	.99741	6277.1	98.395721	93.600455	551.92045		.425995
F20	210090P15_G	NOCALL	D.Low Probability	1.649211	.994573	5515.6	67.229158	24.398614	602.281025		1.009264
F21	201322P9_G	G	A.Conservative	3.143167	.993377	6445.3	28.143609	28.005885	595.611006		.402504
F21	201694P4_G	G	A.Conservative	2.559747	.998323	5337.5	103.252784	87.358845	602.945355		.402504
F21	208825P7_G	G	A.Conservative	3.735882	.996004	7129.7	40.600529	44.732113	576.092203		.402504
F21	209189P2_G	G	A.Conservative	3.150214	.995808	6277.1	87.576239	85.005689	582.90929		.402504
F21	210090P15_G	G	A.Conservative	2.567883	.99614	5515.6	26.063817	22.631624	627.740027		.402504
F22	201322P9_G	G	A.Conservative	1.028456	.995219	6445.3	24.714574	30.4714	690.437579		.355544
F22	201694P4_G	G	A.Conservative	.792962	.998502	5337.5	112.876735	117.775998	674.318842		.355544
F22	208825P7_G	G	A.Conservative	1.491269	.999104	7129.7	31.090605	42.433848	656.613788		.355544
F22	209189P2_G	G	A.Conservative	1.030326	.994712	6277.1	84.530778	101.626355	673.365039		.355544
F22	210090P15_G	G	A.Conservative	.792825	.996409	5515.6	26.801315	28.732955	699.444192		.355544
F23	201322P9_G	G	A.Conservative	1.837234	.996527	6445.3	40.963693	44.16161	610.057272		.359844
F23	201694P4_G	G	A.Conservative	1.249261	.995648	5337.5	94.845784	86.606708	594.057555		.359844
F23	208825P7_G	G	A.Conservative	2.487434	.996695	7129.7	39.81898	47.661267	556.545417		.359844
F23	209189P2_G	G	A.Conservative	1.853258	.996974	6277.1	77.220159	81.164444	592.420324		.359844
F23	210090P15_G	NOCALL	D.Low Probability	1.032225	.193881	5515.6	3.674892	1.337433	579.719571		.875914
F24	201322P9_G	G	A.Conservative	1.491149	.99312	6445.3	10.205718	10.234269	568.369346		.398586
F24	201694P4_G	NOCALL	D.Low Probability	.328063	.969141	5337.5	14.537954	5.88336	595.096566		.923844
F24	208825P7_G	G	A.Conservative	1.432168	.999274	7129.7	10.105987	10.806437	537.83266		.801514
F24	209189P2_G	G	A.Conservative	1.376702	.996425	6277.1	15.671036	15.33732	577.698716		.398586
F24	210090P15_G	G	C.Aggressive	.347527	.92433	5515.6	13.426174	5.578458	556.788381		.923844
G01	201322P9_G	G	A.Conservative	1.584825	.994971	6445.3	20.985095	17.605233	560.040263		.439586
G01	201694P4_G	G	A.Conservative	1.318617	.997592	5337.5	101.478282	72.07384	557.837602		.439586
G01	208825P7_G	G	A.Conservative	2.11442	.996699	7129.7	27.656519	25.79606	493.302295		.439586
G01	209189P2_G	G	A.Conservative	1.585194	.995579	6277.1	70.291391	57.48213	533.739707		.439586
G01	210090P15_G	NOCALL	D.Low Probability	1.214369	.41245	5515.6	6.993245	2.585683	563.290114		1.008964
G02	201322P9_G	G	A.Conservative	3.742088	.994175	6445.3	29.941957	24.034179	568.170489		.449061
G02	201694P4_G	G	A.Conservative	3.054796	.998897	5337.5	120.91985	82.169044	611.56658		.449061
G02	208825P7_G	G	A.Conservative	4.738583	.995831	7129.7	36.188437	32.312218	496.157608		.449061
G02	209189P2_G	G	A.Conservative	3.743512	.997294	6277.1	92.570714	72.425966	553.178353		.449061
G02	210090P15_G	NOCALL	D.Low Probability	2.203689	.129154	5515.6	2.271807	.908767	556.614739		.750951
G03	201322P9_G	G	A.Conservative	3.040802	.990743	6445.3	16.020933	16.889691	601.498533		.410809
G03	201694P4_G	G	A.Conservative	2.580646	.99765	5337.5	92.60088	82.772017	621.790905		.410809
G03	208825P7_G	G	A.Conservative	3.666996	.993061	7129.7	25.422512	29.659613	536.250655		.410809
G03	209189P2_G	G	A.Conservative	3.041858	.996399	6277.1	68.553327	70.495564	586.526973		.410809
G03	210090P15_G	NOCALL	I.Bad Spectrum	0	0	0	0	0	0		0
G04	201322P9_G	G	A.Conservative	2.799339	.996345	6445.3	21.428061	19.867511	644.337962		.413268
G04	201694P4_G	G	A.Conservative	2.584577	.996523	5337.5	85.094303	66.832228	624.221443		.413268
G04	208825P7_G	G	A.Conservative	3.2115	.996713	7129.7	27.840207	28.666283	633.556594		.413268
G04	209189P2_G	G	A.Conservative	2.801291	.9978	6277.1	68.391864	61.822088	627.328981		.413268
G04	210090P15_G	NOCALL	D.Low Probability	2.204238	.792	5515.6	12.477084	4.845965	633.781741		.917637
G05	201322P9_G	G	A.Conservative	2.92756	.991094	6445.3	22.204035	21.000755	559.333216		.415754
G05	201694P4_G	G	A.Conservative	2.117189	.998358	5337.5	98.711487	77.969927	566.93301		.415754
G05	208825P7_G	G	A.Conservative	4.381853	.99793	7129.7	33.205138	35.098648	544.560707		.415754
G05	209189P2_G	G	A.Conservative	2.930861	.997634	6277.1	90.229138	83.050106	545.283277		.415754
G05	210090P15_G	NOCALL	D.Low Probability	1.91802	.214615	5515.6	4.110177	1.394404	601.637713		.999502
G06	201322P9_G	NOCALL	D.Low Probability	1.410049	.991881	6445.3	58.072123	28.741642	606.597687		.908753
G06	201694P4_G	G	A.Conservative	1.075674	.997188	5337.5	81.958578	106.503433	590.556433		.346096
G06	208825P7_G	G	A.Conservative	2.255316	.996856	7129.7	30.021624	49.999849	627.358128		.346096
G06	209189P2_G	G	A.Conservative	1.341379	.994123	6277.1	78.289272	116.29709	621.892178		.346096
G06	210090P15_G	NOCALL	D.Low Probability	.924428	.992266	5515.6	44.765384	19.385658	601.530791		.908753
G07	201322P9_G	NOCALL	D.Low Probability	2.009779	.994999	6445.3	52.776253	22.774663	626.089087		.886062
G07	201694P4_G	G	A.Conservative	1.682307	.997524	5337.5	75.568455	57.032802	623.161351		.421917
G07	208825P7_G	G	A.Conservative	2.508619	.997456	7129.7	24.843549	24.878411	611.333793		.421917
G07	209189P2_G	G	A.Conservative	1.977988	.995096	6277.1	68.01779	59.488024	620.581164		.421917
G07	210090P15_G	NOCALL	D.Low Probability	1.490667	.296394	5515.6	5.082266	1.902324	603.89778		.886062
G08	201322P9_G	G	A.Conservative	2.697681	.994246	6445.3	22.35539	20.820443	583.572431		.397289
G08	201694P4_G	G	A.Conservative	2.628656	.997762	5337.5	108.41655	85.410927	626.358601		.397289
G08	208825P7_G	G	A.Conservative	3.210763	.997606	7129.7	29.113444	30.156145	476.44688		.397289
G08	209189P2_G	G	A.Conservative	2.698817	.995628	6277.1	84.751299	76.932232	569.445005		.397289
G08	210090P15_G	NOCALL	D.Low Probability	1.930629	.209067	5515.6	2.635845	1.420483	629.223995		.673347
G09	201322P9_G	G	A.Conservative	3.802823	.993836	6445.3	20.390999	20.102196	531.327865		.412101
G09	201694P4_G	G	A.Conservative	3.393657	.997741	5337.5	91.787135	75.911831	582.72985		.412101
G09	208825P7_G	G	A.Conservative	4.770157	.99686	7129.7	28.798421	31.629272	457.89329		.412101
G09	209189P2_G	G	A.Conservative	3.803136	.997462	6277.1	77.999116	74.884374	516.470566		.412101
G09	210090P15_G	NOCALL	D.Low Probability	2.568894	.271046	5515.6	3.863616	1.733274	577.356851		.813718
G10	201322P9_G	G	A.Conservative	3.271062	.995821	6445.3	22.724356	21.634517	609.879078		.409613
G10	201694P4_G	G	A.Conservative	2.695081	.99828	5337.5	104.212742	84.229677	634.918958		.409613
G10	208825P7_G	G	A.Conservative	3.81365	.993539	7129.7	32.69263	34.506856	564.496068		.409613
G10	209189P2_G	G	A.Conservative	3.270677	.99787	6277.1	86.561049	80.373966	593.934366		.409613
G10	210090P15_G	NOCALL	D.Low Probability	2.533981	.994306	5515.6	32.047755	14.162137	619.327772		.821388
G11	201322P9_G	G	A.Conservative	2.577347	.991561	6445.3	23.518688	32.678578	625.546389		.360461
G11	201694P4_G	G	A.Conservative	2.060265	.995632	5337.5	102.114326	120.586034	601.263706		.360461
G11	208825P7_G	G	A.Conservative	3.301571	.997968	7129.7	36.953553	56.5028	592.712888		.360461
G11	209189P2_G	G	A.Conservative	2.576939	.997953	6277.1	87.592609	118.825229	609.191092		.360461
G11	210090P15_G	NOCALL	D.Low Probability	1.855314	.282185	5515.6	3.48702	1.940166	622.157606		.822315
G12	201322P9_G	G	A.Conservative	1.694328	.993818	6445.3	23.047185	21.675529	604.810122		.402684
G12	201694P4_G	G	A.Conservative	1.203331	.997821	5337.5	116.629302	92.971043	602.66172		.402684
G12	208825P7_G	G	A.Conservative	2.223173	.998005	7129.7	36.393039	38.009473	549.919546		.402684
G12	209189P2_G	G	A.Conservative	1.695343	.997459	6277.1	93.588458	85.817218	588.787345		.402684
G12	210090P15_G	NOCALL	D.Low Probability	.631866	.99115	5515.6	18.408128	6.619573	592.399995		.895222
G13	201322P9_G	G	A.Conservative	4.003774	.991168	6445.3	36.593251	26.068206	524.102263		.549981
G13	201694P4_G	G	A.Conservative	3.496331	.997545	5337.5	146.457737	87.182958	590.939359		.549981
G13	208825P7_G	G	A.Conservative	4.434341	.995666	7129.7	59.609481	47.441211	488.160707		.549981
G13	209189P2_G	G	A.Conservative	4.004723	.995757	6277.1	139.696929	96.853507	509.493574		.549981
G13	210090P15_G	NOCALL	D.Low Probability	2.710352	.501225	5515.6	9.580601	3.137813	597.045303		1.061665
G14	201322P9_G	G	A.Conservative	3.073275	.99253	6445.3	10.194937	12.062764	495.319146		.393742
G14	201694P4_G	G	A.Conservative	2.124734	.998417	5337.5	69.618063	70.679825	537.682779		.393742
G14	208825P7_G	G	A.Conservative	3.963294	.995598	7129.7	19.469432	25.2962	498.363851		.393742
G14	209189P2_G	G	A.Conservative	3.073977	.997153	6277.1	47.147777	54.508168	482.585218		.393742
G14	210090P15_G	NOCALL	D.Low Probability	1.861252	.509202	5515.6	9.133381	3.182053	592.0251		.919207
G15	201322P9_G	G	A.Conservative	3.710078	.99526	6445.3	25.678202	25.734759	560.306964		.377096
G15	201694P4_G	G	A.Conservative	2.896163	.997413	5337.5	115.606335	98.448743	610.247026		.377096
G15	208825P7_G	G	A.Conservative	4.191805	.997086	7129.7	33.013812	36.698018	521.883828		.377096
G15	209189P2_G	G	A.Conservative	3.712771	.997075	6277.1	86.946749	84.988469	544.955936		.377096
G15	210090P15_G	NOCALL	D.Low Probability	2.428687	.268781	5515.6	4.279419	1.757693	590.9636		.898233
G16	201322P9_G	G	A.Conservative	3.53267	.994107	6445.3	15.528876	18.274077	653.545166		.382885
G16	201694P4_G	G	A.Conservative	3.127348	.997253	5337.5	65.422469	65.608248	656.818895		.382885
G16	208825P7_G	G	A.Conservative	4.053725	.997575	7129.7	22.516985	29.218261	591.556417		.382885
G16	209189P2_G	G	A.Conservative	3.534614	.998873	6277.1	54.053542	62.096707	640.016516		.382885
G16	210090P15_G	NOCALL	D.Low Probability	1.826414	.99288	5515.6	19.893801	7.71341	613.74358		.99639
G17	201322P9_G	G	A.Conservative	1.721813	.992247	6445.3	18.463226	23.393391	654.097167		.360802
G17	201694P4_G	G	A.Conservative	1.202669	.995182	5337.5	87.454092	94.713672	582.815419		.360802
G17	208825P7_G	G	A.Conservative	2.570173	.996637	7129.7	30.071535	41.943848	604.102347		.360802
G17	209189P2_G	G	A.Conservative	1.721334	.997506	6277.1	69.952835	86.563579	638.43823		.360802
G17	210090P15_G	NOCALL	D.Low Probability	1.288041	.988553	5515.6	26.716365	11.20078	616.770777		.862457
G18	201322P9_G	G	A.Conservative	.211615	.993324	6445.3	13.256941	17.457293	669.357773		.32942
G18	201694P4_G	G	A.Conservative	-.308403	.996859	5337.5	72.087922	80.533504	650.369135		.32942
G18	208825P7_G	G	A.Conservative	1.152591	.998375	7129.7	19.501659	28.408604	606.302312		.32942
G18	209189P2_G	G	A.Conservative	.209113	.99641	6277.1	58.99091	75.781235	652.289487		.32942
G18	210090P15_G	NOCALL	D.Low Probability	-.19911	.243144	5515.6	2.67919	1.595848	649.749973		.634296
G19	201322P9_G	G	A.Conservative	2.441694	.996243	6445.3	28.701318	29.331294	658.192502		.397495
G19	201694P4_G	G	A.Conservative	2.020945	.998122	5337.5	84.25495	73.248792	638.123043		.397495
G19	208825P7_G	G	A.Conservative	3.171905	.997779	7129.7	40.245832	45.51712	657.053626		.397495
G19	209189P2_G	G	A.Conservative	2.441953	.997726	6277.1	84.07654	83.832514	640.337803		.397495
G19	210090P15_G	G	A.Conservative	2.028829	.996995	5515.6	17.171952	15.322654	660.494382		.397495
G20	201322P9_G	G	A.Conservative	2.839124	.994206	6445.3	26.840977	31.043454	673.733609		.383175
G20	201694P4_G	G	A.Conservative	2.66061	.997349	5337.5	71.790391	71.52706	634.896363		.383175
G20	208825P7_G	G	A.Conservative	3.248097	.99851	7129.7	40.548833	51.483282	664.631367		.383175
G20	209189P2_G	G	A.Conservative	2.840201	.997449	6277.1	82.818253	93.635879	654.896642		.383175
G20	210090P15_G	G	A.Conservative	2.658504	.997325	5515.6	15.793536	16.116871	657.947421		.383175
G21	201322P9_G	G	A.Conservative	1.919697	.993633	6445.3	20.794333	24.3069	570.660673		.36867
G21	201694P4_G	G	A.Conservative	1.024178	.997719	5337.5	79.921287	78.918638	581.632067		.36867
G21	208825P7_G	G	A.Conservative	3.050319	.998679	7129.7	29.660103	38.442485	580.718254		.36867
G21	209189P2_G	G	A.Conservative	1.922031	.996941	6277.1	70.071282	79.857279	553.931725		.36867
G21	210090P15_G	NOCALL	D.Low Probability	.890349	.989894	5515.6	37.519967	15.421981	599.927185		.88717
G22	201322P9_G	G	A.Conservative	2.157175	.996104	6445.3	18.31828	27.861118	669.096865		.307046
G22	201694P4_G	G	A.Conservative	1.559536	.997057	5337.5	83.903884	109.911389	655.648877		.307046
G22	208825P7_G	G	A.Conservative	2.711197	.996645	7129.7	27.962129	46.616373	688.629186		.307046
G22	209189P2_G	G	A.Conservative	2.160076	.994746	6277.1	70.812005	105.287938	652.562628		.307046
G22	210090P15_G	G	A.Conservative	1.565795	.995797	5515.6	23.363764	31.353444	675.384332		.307046
G23	201322P9_G	G	A.Conservative	2.577149	.994567	6445.3	36.828273	35.441481	586.343108		.378211
G23	201694P4_G	G	A.Conservative	1.871672	.996538	5337.5	99.216338	80.643165	599.740026		.378211
G23	208825P7_G	G	A.Conservative	3.298078	.997984	7129.7	33.897255	36.317345	546.844673		.378211
G23	209189P2_G	G	A.Conservative	2.534839	.997035	6277.1	62.341682	58.460712	569.784058		.378211
G23	210090P15_G	NOCALL	D.Low Probability	1.482788	.253024	5515.6	4.286478	1.661782	598.633639		.96091
G24	201322P9_G	G	A.Conservative	2.050951	.923277	6445.3	9.672606	9.315477	707.272356		.422097
G24	201694P4_G	NOCALL	D.Low Probability	.659009	.974858	5337.5	15.69611	5.907503	626.171784		.947975
G24	208825P7_G	G	C.Aggressive	1.564286	.896168	7129.7	10.952798	5.407085	579.489769		.947975
G24	209189P2_G	G	A.Conservative	2.041738	.997745	6277.1	21.047913	19.779388	722.9549		.422097
G24	210090P15_G	G	B.Moderate	.950107	.973784	5515.6	20.201233	7.812579	593.619367		.947975
H01	201322P9_G	G	A.Conservative	2.908024	.9925	6445.3	23.479345	22.28949	521.96712		.424089
H01	201694P4_G	G	A.Conservative	1.839275	.998075	5337.5	87.385822	70.623725	551.2988		.424089
H01	208825P7_G	G	A.Conservative	4.138187	.998256	7129.7	31.375421	32.963962	483.241348		.424089
H01	209189P2_G	G	A.Conservative	2.913474	.997381	6277.1	70.876012	65.652727	508.315479		.424089
H01	210090P15_G	NOCALL	D.Low Probability	1.424275	.98896	5515.6	42.762574	14.524766	564.393112		.997611
H02	201322P9_G	G	A.Conservative	2.792812	.987062	6445.3	20.254331	20.093528	527.278623		.412509
H02	201694P4_G	G	A.Conservative	2.117084	.993752	5337.5	85.879148	72.147639	541.105194		.412509
H02	208825P7_G	G	A.Conservative	4.081988	.997088	7129.7	28.938362	31.836593	480.24646		.412509
H02	209189P2_G	G	A.Conservative	2.792297	.997155	6277.1	68.712395	66.46914	513.172491		.412509
H02	210090P15_G	NOCALL	D.Low Probability	1.697772	.983821	5515.6	19.879807	7.587188	550.258189		.938863
H03	201322P9_G	G	A.Conservative	2.099772	.993403	6445.3	27.720514	38.528406	666.442624		.352051
H03	201694P4_G	G	A.Conservative	2.217135	.996691	5337.5	79.16125	95.311942	658.450818		.352051
H03	208825P7_G	G	A.Conservative	2.347336	.997348	7129.7	38.225946	58.007325	634.575744		.352051
H03	209189P2_G	G	A.Conservative	2.100504	.99736	6277.1	72.802997	99.011272	648.819169		.352051
H03	210090P15_G	NOCALL	D.Low Probability	2.124728	.990329	5515.6	19.828219	7.623755	592.391595		.881435
H04	201322P9_G	G	A.Conservative	3.504904	.996346	6445.3	34.635994	40.911631	613.191137		.389867
H04	201694P4_G	G	A.Conservative	3.145317	.995419	5337.5	117.50489	119.197358	640.442786		.389867
H04	208825P7_G	G	A.Conservative	4.036105	.998095	7129.7	48.603859	63.041068	602.391611		.389867
H04	209189P2_G	G	A.Conservative	3.505825	.996298	6277.1	109.597181	126.514947	596.949185		.389867
H04	210090P15_G	NOCALL	D.Low Probability	2.42633	.193406	5515.6	3.366976	1.326387	621.01755		.891679
H05	201322P9_G	G	A.Conservative	2.742867	.993097	6445.3	24.652449	28.462008	539.108955		.439365
H05	201694P4_G	G	A.Conservative	2.061351	.995938	5337.5	104.984636	103.229943	564.672273		.439365
H05	208825P7_G	G	A.Conservative	4.092119	.996104	7129.7	33.64691	42.689536	505.98866		.439365
H05	209189P2_G	G	A.Conservative	2.745391	.995776	6277.1	85.871131	96.824573	523.330321		.439365
H05	210090P15_G	NOCALL	D.Low Probability	1.990064	.160178	5515.6	2.844308	1.1621	569.85713		.902878
H06	201322P9_G	G	A.Conservative	2.33044	.993951	6445.3	22.895918	23.717675	591.635111		.393588
H06	201694P4_G	G	A.Conservative	1.920583	.996855	5337.5	88.383564	76.77573	597.743099		.393588
H06	208825P7_G	G	A.Conservative	3.2511	.998233	7129.7	32.929694	38.003915	594.279355		.393588
H06	209189P2_G	G	A.Conservative	2.331361	.995702	6277.1	83.775324	84.511661	574.91182		.393588
H06	210090P15_G	NOCALL	D.Low Probability	1.466375	.246045	5515.6	4.106368	1.64432	608.977522		.89818
H07	201322P9_G	G	A.Conservative	2.855652	.988309	6445.3	23.454639	19.093371	515.512232		.452819
H07	201694P4_G	G	A.Conservative	1.897873	.997001	5337.5	119.02877	81.900466	573.728235		.452819
H07	208825P7_G	G	A.Conservative	4.268346	.996567	7129.7	34.345362	31.112687	449.959497		.452819
H07	209189P2_G	G	A.Conservative	2.858967	.995209	6277.1	90.668617	71.932411	504.500943		.452819
H07	210090P15_G	NOCALL	D.Low Probability	1.572383	.987789	5515.6	24.198556	7.92668	579.303623		.984373
H08	201322P9_G	G	A.Conservative	1.012613	.844662	6445.3	6.798719	8.480697	648.185298		.311777
H08	201694P4_G	G	A.Conservative	.221961	.993994	5337.5	31.318601	32.856075	583.96646		.311777
H08	208825P7_G	G	A.Conservative	1.96912	.998585	7129.7	13.577522	21.007085	675.367241		.311777
H08	209189P2_G	G	A.Conservative	1.015779	.998565	6277.1	28.290321	34.368659	630.911916		.311777
H08	210090P15_G	NOCALL	D.Low Probability	1.16305	.764672	5515.6	6.362856	4.652428	669.834348		.462817
H09	201322P9_G	G	A.Conservative	3.951997	.99277	6445.3	22.664312	24.837696	629.143208		.427393
H09	201694P4_G	G	A.Conservative	3.269665	.99766	5337.5	104.537381	97.866397	649.350912		.427393
H09	208825P7_G	G	A.Conservative	4.357654	.99775	7129.7	32.757183	39.501689	603.429674		.427393
H09	209189P2_G	G	A.Conservative	3.954899	.995382	6277.1	80.210874	85.85224	613.063129		.427393
H09	210090P15_G	NOCALL	D.Low Probability	2.534486	.505438	5515.6	7.608732	3.171637	598.628212		.966821
H10	201322P9_G	G	A.Conservative	2.550794	.997683	6445.3	24.369534	21.828551	654.879787		.422062
H10	201694P4_G	G	A.Conservative	2.378122	.997191	5337.5	112.148138	85.115296	659.701483		.422062
H10	208825P7_G	G	A.Conservative	2.770183	.997259	7129.7	32.180209	32.011641	599.527051		.422062
H10	209189P2_G	G	A.Conservative	2.552956	.998569	6277.1	83.216073	72.671227	636.937703		.422062
H10	210090P15_G	NOCALL	D.Low Probability	2.195488	.271779	5515.6	4.120567	1.760571	651.455236		.90573
H11	201322P9_G	G	A.Conservative	2.639636	.99469	6445.3	24.539925	26.359249	618.017724		.377627
H11	201694P4_G	G	A.Conservative	1.680833	.996658	5337.5	110.39128	99.785286	629.347219		.377627
H11	208825P7_G	G	A.Conservative	3.400038	.997982	7129.7	34.058405	40.695977	567.052746		.377627
H11	209189P2_G	G	A.Conservative	2.640193	.998393	6277.1	85.4422	89.415708	602.959025		.377627
H11	210090P15_G	NOCALL	D.Low Probability	1.608056	.983442	5515.6	21.831445	7.985371	626.453777		.830625
H12	201322P9_G	G	A.Conservative	2.694086	.996884	6445.3	25.13107	25.835322	623.24583		.400651
H12	201694P4_G	G	A.Conservative	2.194921	.997104	5337.5	120.421792	105.583847	619.664255		.400651
H12	208825P7_G	G	A.Conservative	3.447365	.997568	7129.7	37.656998	42.778317	587.993332		.400651
H12	209189P2_G	G	A.Conservative	2.69486	.998261	6277.1	87.988571	88.286902	608.109467		.400651
H12	210090P15_G	NOCALL	D.Low Probability	1.520924	.987415	5515.6	47.286053	19.577182	657.281696		.948349
H13	201322P9_G	G	A.Conservative	2.847919	.986848	6445.3	17.956666	15.867504	516.431068		.418476
H13	201694P4_G	G	A.Conservative	2.319057	.99751	5337.5	100.78933	75.335346	549.936027		.418476
H13	208825P7_G	G	A.Conservative	3.699482	.996492	7129.7	27.97801	27.496931	499.484071		.418476
H13	209189P2_G	G	A.Conservative	2.848848	.996081	6277.1	71.574691	61.644559	503.034389		.418476
H13	210090P15_G	NOCALL	D.Low Probability	1.399827	.989902	5515.6	42.253556	15.460215	577.880531		.968349
H14	201322P9_G	G	A.Conservative	3.483453	.992246	6445.3	21.030384	18.792347	581.823833		.438701
H14	201694P4_G	G	A.Conservative	3.268886	.998454	5337.5	87.974376	66.770356	592.180081		.438701
H14	208825P7_G	G	A.Conservative	4.211214	.997332	7129.7	32.262055	31.957713	517.466683		.438701
H14	209189P2_G	G	A.Conservative	3.484115	.995808	6277.1	69.337138	60.431438	566.639155		.438701
H14	210090P15_G	NOCALL	D.Low Probability	1.781108	.988375	5515.6	27.219132	10.571983	582.905924		.944726
H15	201322P9_G	G	A.Conservative	4.013071	.992231	6445.3	26.781057	22.903898	545.229986		.441256
H15	201694P4_G	G	A.Conservative	3.592775	.995257	5337.5	118.199729	85.785538	550.4341		.441256
H15	208825P7_G	G	A.Conservative	4.771636	.997347	7129.7	38.882442	36.909751	518.437103		.441256
H15	209189P2_G	G	A.Conservative	4.014411	.995488	6277.1	97.222723	81.080388	531.52042		.441256
H15	210090P15_G	NOCALL	D.Low Probability	2.216014	.29065	5515.6	5.418709	1.907059	560.156829		1.028215
H16	201322P9_G	G	A.Conservative	2.915471	.994288	6445.3	27.504375	25.031598	625.921559		.40526
H16	201694P4_G	G	A.Conservative	2.556186	.997268	5337.5	143.030068	109.864447	621.132517		.40526
H16	208825P7_G	G	A.Conservative	3.192977	.995349	7129.7	35.50606	35.980326	565.952551		.40526
H16	209189P2_G	G	A.Conservative	2.917049	.998422	6277.1	109.648977	97.232533	606.44919		.40526
H16	210090P15_G	NOCALL	D.Low Probability	2.250855	.993614	5515.6	63.300208	22.58951	612.073761		.895417
H17	201322P9_G	G	A.Conservative	2.356419	.993604	6445.3	17.460795	15.849222	548.344124		.394149
H17	201694P4_G	G	A.Conservative	1.550723	.995586	5337.5	89.399176	68.183749	552.19441		.394149
H17	208825P7_G	G	A.Conservative	3.328361	.998478	7129.7	26.518626	26.876445	534.771182		.394149
H17	209189P2_G	G	A.Conservative	2.356412	.996378	6277.1	70.496953	62.308369	533.147435		.394149
H17	210090P15_G	NOCALL	D.Low Probability	1.358609	.99178	5515.6	14.258161	7.096443	589.301238		.916165
H18	201322P9_G	G	A.Conservative	2.04552	.995516	6445.3	18.617468	20.858832	603.221817		.369545
H18	201694P4_G	G	A.Conservative	1.697598	.996893	5337.5	67.227818	64.380448	640.628317		.369545
H18	208825P7_G	G	A.Conservative	1.95867	.996948	7129.7	27.547971	34.058891	613.601218		.369545
H18	209189P2_G	G	A.Conservative	2.043647	.996328	6277.1	56.728864	62.046629	586.595307		.369545
H18	210090P15_G	NOCALL	D.Low Probability	1.249879	.221811	5515.6	3.410537	1.507243	621.868881		.843298
H19	201322P9_G	G	A.Conservative	1.052967	.994085	6445.3	28.063206	24.157803	646.23217		.470299
H19	201694P4_G	G	A.Conservative	-.166574	.99815	5337.5	69.795075	69.839219	647.293447		.332046
H19	208825P7_G	G	A.Conservative	1.7543	.999087	7129.7	16.634905	37.00765	671.495594		.332046
H19	209189P2_G	G	A.Conservative	.721499	.996887	6277.1	56.38937	64.74892	687.898488		.332046
H19	210090P15_G	G	A.Conservative	-.159561	.998403	5515.6	23.307215	23.934336	673.354975		.332046
H20	201322P9_G	G	A.Conservative	2.766087	.988986	6445.3	20.030084	17.564233	610.193398		.439883
H20	201694P4_G	G	A.Conservative	2.098512	.998955	5337.5	117.360603	85.888925	628.510784		.439883
H20	208825P7_G	G	A.Conservative	3.593232	.997751	7129.7	29.350437	28.779512	556.254374		.439883
H20	209189P2_G	G	A.Conservative	2.767256	.998709	6277.1	78.838105	67.269323	592.301636		.439883
H20	210090P15_G	G	A.Conservative	1.750414	.998078	5515.6	53.437234	25.071031	599.924645		.666424
H21	201322P9_G	G	A.Conservative	2.718159	.990553	6445.3	27.182351	25.197828	565.28545		.383766
H21	201694P4_G	G	A.Conservative	1.864633	.998461	5337.5	125.56653	97.982008	567.580715		.383766
H21	208825P7_G	G	A.Conservative	4.074786	.996591	7129.7	34.835322	36.027857	543.414304		.383766
H21	209189P2_G	G	A.Conservative	2.71854	.99721	6277.1	87.57934	79.069733	549.702904		.383766
H21	210090P15_G	NOCALL	D.Low Probability	1.845459	.990342	5515.6	85.598285	28.919989	573.09584		1.028827
H22	201322P9_G	G	A.Conservative	2.750111	.995617	6445.3	25.833418	26.889676	617.855932		.362262
H22	201694P4_G	G	A.Conservative	2.25784	.997082	5337.5	97.935558	86.294358	583.483329		.362262
H22	208825P7_G	G	A.Conservative	3.669784	.996804	7129.7	32.799133	37.940241	558.714014		.362262
H22	209189P2_G	G	A.Conservative	2.749359	.997681	6277.1	78.661875	79.815775	600.666499		.362262
H22	210090P15_G	NOCALL	D.Low Probability	1.707281	.987811	5515.6	53.027414	22.059826	573.578588		.92541
H23	201322P9_G	G	A.Conservative	2.03197	.996016	6445.3	26.326682	31.257203	619.436603		.339762
H23	201694P4_G	G	A.Conservative	1.699169	.998215	5337.5	80.743333	81.482034	612.536406		.339762
H23	208825P7_G	G	A.Conservative	2.818842	.998478	7129.7	29.906351	39.311791	595.742822		.339762
H23	209189P2_G	G	A.Conservative	2.035956	.996913	6277.1	61.998046	71.798565	603.864476		.339762
H23	210090P15_G	G	A.Conservative	1.697487	.99771	5515.6	25.206206	26.107738	635.603034		.339762
H24	201322P9_G	G	A.Conservative	1.093705	.993109	6445.3	10.435287	11.469738	644.985956		.395035
H24	201694P4_G	NOCALL	D.Low Probability	.712232	.668444	5337.5	10.293948	4.094217	617.293625		.963923
H24	208825P7_G	NOCALL	D.Low Probability	1.377497	.505789	7129.7	6.066276	3.151828	193.015088		.963923
H24	209189P2_G	G	A.Conservative	1.083553	.997928	6277.1	13.784169	14.780212	675.86873		.395035
H24	210090P15_G	G	A.Conservative	.36439	.842191	5515.6	17.433623	8.470504	623.082775		.786913
I01	201322P9_G	G	A.Conservative	1.726033	.998532	6445.3	29.712769	26.702186	672.685277		.472012
I01	201694P4_G	G	A.Conservative	1.806702	.997964	5337.5	88.514822	68.086946	683.958205		.472012
I01	208825P7_G	G	A.Conservative	1.708185	.998605	7129.7	40.451593	40.067067	583.971828		.472012
I01	209189P2_G	G	A.Conservative	1.724702	.997945	6277.1	80.127033	70.322897	656.111662		.472012
I01	210090P15_G	NOCALL	D.Low Probability	1.015635	.982553	5515.6	25.428704	9.388126	592.394856		1.025392
I02	201322P9_G	G	A.Conservative	1.935486	.994003	6445.3	33.239943	29.331172	612.982672		.446829
I02	201694P4_G	G	A.Conservative	1.609389	.996789	5337.5	136.799474	101.837959	630.699272		.446829
I02	208825P7_G	G	A.Conservative	2.625567	.997038	7129.7	44.406619	43.572046	523.705815		.446829
I02	209189P2_G	G	A.Conservative	1.940892	.996985	6277.1	110.90474	95.366985	587.815439		.446829
I02	210090P15_G	NOCALL	D.Low Probability	.865787	.687639	5515.6	10.449146	4.202756	642.093073		.996406
I03	201322P9_G	G	A.Conservative	3.038178	.989661	6445.3	14.298407	14.126219	586.102737		.419316
I03	201694P4_G	G	A.Conservative	2.965146	.99738	5337.5	98.660627	82.839489	642.258781		.419316
I03	208825P7_G	G	A.Conservative	3.451997	.998394	7129.7	26.56673	29.048167	557.368609		.419316
I03	209189P2_G	G	A.Conservative	3.039588	.998224	6277.1	71.308325	68.730435	567.381544		.419316
I03	210090P15_G	G	A.Conservative	2.956148	.997534	5515.6	35.938945	30.975766	664.847297		.419316
I04	201322P9_G	G	A.Conservative	2.849984	.992674	6445.3	21.396706	17.538666	572.536989		.404145
I04	201694P4_G	G	A.Conservative	2.44332	.999406	5337.5	88.127803	60.001381	600.516667		.404145
I04	208825P7_G	G	A.Conservative	3.495322	.997268	7129.7	34.473509	31.783044	562.703487		.404145
I04	209189P2_G	G	A.Conservative	2.852024	.997083	6277.1	79.774156	63.558425	555.382867		.404145
I04	210090P15_G	NOCALL	D.Low Probability	1.871096	.677628	5515.6	10.3132	4.171574	601.119181		.921632
I05	201322P9_G	G	A.Conservative	1.938941	.995094	6445.3	26.467288	26.719627	613.812092		.407976
I05	201694P4_G	G	A.Conservative	1.877686	.99607	5337.5	110.086654	94.717525	638.560253		.407976
I05	208825P7_G	G	A.Conservative	2.109182	.997745	7129.7	41.275075	46.060778	542.388652		.407976
I05	209189P2_G	G	A.Conservative	1.940201	.997351	6277.1	94.856042	93.456908	596.453361		.407976
I05	210090P15_G	NOCALL	D.Low Probability	1.301632	.256997	5515.6	4.37832	1.682984	598.956781		.90066
I06	201322P9_G	G	A.Conservative	.899195	.992478	6445.3	19.603605	18.043318	547.354821		.414696
I06	201694P4_G	G	A.Conservative	.634361	.997405	5337.5	116.715199	91.086152	563.973637		.414696
I06	208825P7_G	G	A.Conservative	2.054821	.997853	7129.7	34.398287	35.152579	517.32124		.414696
I06	209189P2_G	G	A.Conservative	.899927	.99364	6277.1	94.083271	84.435288	532.874635		.414696
I06	210090P15_G	NOCALL	D.Low Probability	.688391	.985797	5515.6	27.199669	9.391617	567.951667		.951997
I07	201322P9_G	G	B.Moderate	2.527347	.941954	6445.3	7.095536	7.604231	527.840972		.375873
I07	201694P4_G	G	A.Conservative	1.60747	.99715	5337.5	49.176795	44.146683	518.791453		.375873
I07	208825P7_G	G	A.Conservative	4.061223	.996268	7129.7	13.115135	15.672147	434.234335		.375873
I07	209189P2_G	G	A.Conservative	2.528495	.997199	6277.1	35.351778	36.888269	516.73761		.375873
I07	210090P15_G	G	A.Conservative	1.611072	.991336	5515.6	11.98911	11.075753	539.525368		.375873
I08	201322P9_G	G	A.Conservative	2.211312	.995068	6445.3	20.493683	23.350854	636.710525		.381282
I08	201694P4_G	G	A.Conservative	1.901619	.996473	5337.5	96.397341	93.080472	580.426518		.381282
I08	208825P7_G	G	A.Conservative	2.607747	.997812	7129.7	31.200966	39.339737	594.687804		.381282
I08	209189P2_G	G	A.Conservative	2.209078	.99618	6277.1	74.111331	82.353902	621.473265		.381282
I08	210090P15_G	NOCALL	D.Low Probability	1.205619	.472784	5515.6	7.569046	2.95528	568.121169		.914223
I09	201322P9_G	G	A.Conservative	2.037671	.991115	6445.3	20.942652	17.037135	578.410307		.440097
I09	201694P4_G	G	A.Conservative	1.841478	.998099	5337.5	128.860064	88.263284	583.976418		.440097
I09	208825P7_G	G	A.Conservative	2.41761	.995527	7129.7	38.72437	35.132347	576.511596		.440097
I09	209189P2_G	G	A.Conservative	2.034776	.994642	6277.1	99.956081	79.187718	563.050262		.440097
I09	210090P15_G	G	A.Conservative	1.844528	.997236	5515.6	33.265611	23.418	612.961005		.440097
I10	201322P9_G	G	A.Conservative	1.999418	.991448	6445.3	22.434363	20.534545	601.587894		.406995
I10	201694P4_G	G	A.Conservative	1.554389	.995112	5337.5	99.530954	77.086301	605.647223		.406995
I10	208825P7_G	G	A.Conservative	2.407913	.997958	7129.7	32.089732	32.657074	600.9828		.406995
I10	209189P2_G	G	A.Conservative	2.00242	.997396	6277.1	80.54279	71.858666	585.198383		.406995
I10	210090P15_G	NOCALL	D.Low Probability	1.109555	.457444	5515.6	7.899891	2.844039	611.894668		.966692
I11	201322P9_G	G	A.Conservative	1.635786	.993145	6445.3	20.784475	23.727343	590.375678		.390338
I11	201694P4_G	G	A.Conservative	1.529313	.997498	5337.5	98.72833	97.3523	574.807151		.390338
I11	208825P7_G	G	A.Conservative	2.531542	.997708	7129.7	30.850495	38.607754	575.428477		.390338
I11	209189P2_G	G	A.Conservative	1.636393	.996059	6277.1	78.13378	87.22797	574.974505		.390338
I11	210090P15_G	NOCALL	D.Low Probability	.431204	.320326	5515.6	4.159511	2.031473	609.97755		.887531
I12	201322P9_G	G	A.Conservative	.399954	.994513	6445.3	20.55243	21.255849	626.288875		.380016
I12	201694P4_G	G	A.Conservative	.314982	.998511	5337.5	98.253712	86.679504	653.26284		.380016
I12	208825P7_G	G	A.Conservative	.852243	.998731	7129.7	31.412789	35.936709	612.137812		.380016
I12	209189P2_G	G	A.Conservative	.399917	.995807	6277.1	77.670366	78.394868	609.645157		.380016
I12	210090P15_G	NOCALL	D.Low Probability	-.049284	.99172	5515.6	18.932278	7.479707	621.875675		.863208
I13	201322P9_G	G	A.Conservative	.285062	.992299	6445.3	16.914346	27.79811	580.647854		.379081
I13	201694P4_G	G	A.Conservative	.371038	.99742	5337.5	105.626481	149.028697	594.512708		.379081
I13	208825P7_G	G	A.Conservative	1.234514	.997626	7129.7	26.627376	47.515761	531.551458		.379081
I13	209189P2_G	G	A.Conservative	.28533	.995393	6277.1	77.656103	124.911252	565.839859		.379081
I13	210090P15_G	NOCALL	D.Low Probability	.334666	.980036	5515.6	20.189096	7.252942	561.695396		.979545
I14	201322P9_G	G	A.Conservative	1.709968	.992902	6445.3	21.867637	23.722171	651.195469		.378566
I14	201694P4_G	G	A.Conservative	1.546048	.997389	5337.5	73.435695	67.953984	589.917729		.378566
I14	208825P7_G	G	A.Conservative	2.420758	.997572	7129.7	33.27394	39.886732	613.514313		.378566
I14	209189P2_G	G	A.Conservative	1.71095	.995961	6277.1	72.638724	76.911836	632.42918		.378566
I14	210090P15_G	NOCALL	D.Low Probability	.547097	.356254	5515.6	5.836645	2.239496	594.410991		.899466
I15	201322P9_G	G	A.Conservative	1.846062	.995657	6445.3	19.244157	20.286724	586.54652		.369155
I15	201694P4_G	G	A.Conservative	1.219313	.99716	5337.5	79.727441	71.291247	596.308214		.369155
I15	208825P7_G	G	A.Conservative	2.443867	.997619	7129.7	27.162993	31.767745	570.85191		.369155
I15	209189P2_G	G	A.Conservative	1.846643	.99809	6277.1	62.061922	63.799254	571.069765		.369155
I15	210090P15_G	NOCALL	I.Bad Spectrum	0	0	0	0	0	0		0
I16	201322P9_G	G	A.Conservative	2.144742	.993638	6445.3	20.092097	25.499178	575.493833		.360007
I16	201694P4_G	G	A.Conservative	1.43636	.996084	5337.5	93.204427	101.040373	596.796115		.360007
I16	208825P7_G	G	A.Conservative	2.862969	.997234	7129.7	28.315353	39.56392	610.083911		.360007
I16	209189P2_G	G	A.Conservative	2.143872	.996698	6277.1	70.847684	87.79639	560.35245		.360007
I16	210090P15_G	NOCALL	D.Low Probability	.878459	.298745	5515.6	4.315796	1.964535	596.797499		.905286
I17	201322P9_G	G	A.Conservative	1.470059	.996131	6445.3	17.084716	17.798257	620.132547		.401812
I17	201694P4_G	G	A.Conservative	.925901	.996163	5337.5	92.09273	81.027001	632.01293		.401812
I17	208825P7_G	G	A.Conservative	2.200937	.997902	7129.7	27.666236	31.981048	633.275528		.401812
I17	209189P2_G	G	A.Conservative	1.470089	.996107	6277.1	74.044757	75.196488	603.862214		.401812
I17	210090P15_G	NOCALL	D.Low Probability	.580425	.992872	5515.6	45.237875	17.749083	604.602408		.926739
I18	201322P9_G	G	A.Conservative	1.218749	.991107	6445.3	24.632263	19.765465	560.342049		.418367
I18	201694P4_G	G	A.Conservative	.739099	.995999	5337.5	123.508253	83.013863	590.603272		.418367
I18	208825P7_G	G	A.Conservative	2.133752	.997641	7129.7	33.162749	29.796408	483.279799		.418367
I18	209189P2_G	G	A.Conservative	1.21703	.995822	6277.1	92.527583	72.252576	546.555133		.418367
I18	210090P15_G	NOCALL	D.Low Probability	.255326	.987714	5515.6	23.910867	8.150233	611.208404		.996951
I19	201322P9_G	G	A.Conservative	1.073744	.990269	6445.3	21.650786	19.797082	588.130034		.410865
I19	201694P4_G	G	A.Conservative	.623206	.995384	5337.5	114.418288	88.562984	595.333413		.410865
I19	208825P7_G	G	A.Conservative	1.774717	.997362	7129.7	33.4767	34.012391	545.007989		.410865
I19	209189P2_G	G	A.Conservative	1.07159	.995653	6277.1	93.233778	83.091621	572.484987		.410865
I19	210090P15_G	NOCALL	D.Low Probability	.583184	.987763	5515.6	19.954178	7.088916	600.421743		.953301
I20	201322P9_G	G	A.Conservative	2.296204	.991476	6445.3	31.594938	27.984998	574.380121		.442011
I20	201694P4_G	G	A.Conservative	2.117572	.998384	5337.5	104.622823	78.99285	586.457616		.442011
I20	208825P7_G	G	A.Conservative	2.882829	.996541	7129.7	45.754102	44.840697	576.969932		.442011
I20	209189P2_G	G	A.Conservative	2.297232	.997742	6277.1	94.357034	81.55554	557.709141		.442011
I20	210090P15_G	NOCALL	D.Low Probability	1.549333	.662389	5515.6	10.58471	4.050442	586.897468		.955449
I21	201322P9_G	G	A.Conservative	2.475067	.991668	6445.3	18.732099	17.410217	579.878527		.411196
I21	201694P4_G	G	A.Conservative	2.193201	.995126	5337.5	98.58241	77.473225	570.920546		.411196
I21	208825P7_G	G	A.Conservative	2.408809	.996412	7129.7	29.444216	30.415117	534.304856		.411196
I21	209189P2_G	G	A.Conservative	2.479921	.995393	6277.1	75.1818	68.10827	565.941732		.411196
I21	210090P15_G	NOCALL	D.Low Probability	1.860825	.805666	5515.6	12.05683	4.882153	611.610055		.852812
I22	201322P9_G	G	A.Conservative	.852898	.99509	6445.3	23.542369	26.549664	591.45207		.33406
I22	201694P4_G	G	A.Conservative	.257611	.998415	5337.5	105.44744	100.66595	606.277534		.33406
I22	208825P7_G	G	A.Conservative	1.554405	.997377	7129.7	30.697222	38.47197	576.262338		.33406
I22	209189P2_G	G	A.Conservative	.853067	.99773	6277.1	79.00025	86.847583	576.162319		.33406
I22	210090P15_G	G	A.Conservative	.259782	.997805	5515.6	25.762796	25.25735	634.556705		.33406
I23	201322P9_G	G	A.Conservative	1.757484	.994425	6445.3	37.083491	34.086729	580.019856		.424259
I23	201694P4_G	G	A.Conservative	1.236367	.996727	5337.5	120.396231	94.181081	563.443349		.424259
I23	208825P7_G	G	A.Conservative	2.515294	.996068	7129.7	38.210157	38.901579	572.599968		.424259
I23	209189P2_G	G	A.Conservative	1.754462	.997177	6277.1	96.439748	86.483395	562.937111		.424259
I23	210090P15_G	NOCALL	D.Low Probability	.557657	.994882	5515.6	61.245324	21.018684	600.204327		.953801
I24	201322P9_G	G	A.Conservative	.495389	.99075	6445.3	14.157479	16.270521	677.545018		.35455
I24	201694P4_G	NOCALL	D.Low Probability	.045394	.705149	5337.5	11.707727	4.312527	598.712765		.894394
I24	208825P7_G	NOCALL	D.Low Probability	2.662464	.409474	7129.7	5.287099	2.537224	335.199027		.894394
I24	209189P2_G	G	A.Conservative	.495412	.995317	6277.1	22.046144	24.740931	691.458126		.35455
I24	210090P15_G	G	A.Conservative	.139719	.881704	5515.6	23.403968	8.84723	550.806277		.894394
J01	201322P9_G	G	A.Conservative	1.536206	.994362	6445.3	29.710157	26.280289	640.887825		.411537
J01	201694P4_G	G	A.Conservative	1.147851	.998458	5337.5	93.347772	69.639485	639.962588		.411537
J01	208825P7_G	G	A.Conservative	1.998681	.997913	7129.7	37.892813	37.342401	626.142168		.411537
J01	209189P2_G	G	A.Conservative	1.537022	.998432	6277.1	80.875297	69.696698	624.498101		.411537
J01	210090P15_G	NOCALL	I.Bad Spectrum	0	0	0	0	0	0		0
J02	201322P9_G	G	A.Conservative	2.852691	.99553	6445.3	26.401461	24.519466	607.202556		.426127
J02	201694P4_G	G	A.Conservative	2.335463	.996695	5337.5	96.005603	74.350456	585.600955		.426127
J02	208825P7_G	G	A.Conservative	3.842034	.997206	7129.7	31.333304	32.533276	531.965663		.426127
J02	209189P2_G	G	A.Conservative	2.854239	.997621	6277.1	70.048467	63.29872	592.574805		.426127
J02	210090P15_G	NOCALL	D.Low Probability	1.787046	.215589	5515.6	3.631111	1.439473	590.239321		.937317
J03	201322P9_G	G	A.Conservative	2.780678	.99321	6445.3	19.54689	19.637211	595.556807		.41932
J03	201694P4_G	G	A.Conservative	2.460699	.998685	5337.5	82.042	69.090504	634.001872		.41932
J03	208825P7_G	G	A.Conservative	3.04105	.997687	7129.7	26.367793	29.492871	572.42695		.41932
J03	209189P2_G	G	A.Conservative	2.779977	.99871	6277.1	57.284516	56.046112	579.860592		.41932
J03	210090P15_G	NOCALL	D.Low Probability	2.229436	.992832	5515.6	22.817557	8.922914	627.417266		.938433
J04	201322P9_G	G	A.Conservative	2.244737	.992955	6445.3	12.284152	14.358394	579.016582		.353887
J04	201694P4_G	G	A.Conservative	1.360232	.998269	5337.5	65.089702	64.914127	589.232441		.353887
J04	208825P7_G	G	A.Conservative	3.183473	.997785	7129.7	15.475137	19.980792	523.284665		.353887
J04	209189P2_G	G	A.Conservative	2.24589	.996464	6277.1	49.464448	56.436232	564.400581		.353887
J04	210090P15_G	NOCALL	D.Low Probability	1.195453	.950826	5515.6	13.526117	5.756441	628.081453		.876387
J05	201322P9_G	G	A.Conservative	3.058777	.994277	6445.3	23.196961	28.72765	552.652078		.405433
J05	201694P4_G	G	A.Conservative	2.838316	.997397	5337.5	115.918938	122.150857	583.614245		.405433
J05	208825P7_G	G	A.Conservative	3.5977	.996146	7129.7	34.341999	46.766446	527.391324		.405433
J05	209189P2_G	G	A.Conservative	3.061711	.995385	6277.1	87.748843	106.098257	537.992179		.405433
J05	210090P15_G	NOCALL	D.Low Probability	2.215043	.393496	5515.6	6.036921	2.47694	591.041894		.881079
J06	201322P9_G	G	A.Conservative	1.453801	.99234	6445.3	22.076489	21.721381	606.502611		.448505
J06	201694P4_G	G	A.Conservative	1.287097	.998355	5337.5	112.538937	94.336993	591.066247		.448505
J06	208825P7_G	G	A.Conservative	2.625541	.996542	7129.7	34.848334	37.840405	548.077063		.448505
J06	209189P2_G	G	A.Conservative	1.454819	.996519	6277.1	94.89112	91.135112	591.695192		.448505
J06	210090P15_G	NOCALL	D.Low Probability	.813547	.993207	5515.6	48.449036	17.988027	606.010509		.936649
J07	201322P9_G	G	A.Conservative	1.976228	.996235	6445.3	19.698049	19.899586	611.613624		.356988
J07	201694P4_G	G	A.Conservative	1.546102	.996784	5337.5	76.960642	65.438573	611.419458		.356988
J07	208825P7_G	G	A.Conservative	2.504614	.996957	7129.7	28.114353	31.682353	548.362503		.356988
J07	209189P2_G	G	A.Conservative	1.978858	.998184	6277.1	63.793079	62.766425	595.416468		.356988
J07	210090P15_G	NOCALL	D.Low Probability	1.071487	.329411	5515.6	4.962132	2.087224	630.30602		.867554
J08	201322P9_G	G	A.Conservative	3.377097	.997043	6445.3	27.065674	26.35258	678.635397		.419797
J08	201694P4_G	G	A.Conservative	2.996802	.999022	5337.5	131.395857	109.28747	644.956395		.419797
J08	208825P7_G	G	A.Conservative	3.485639	.998043	7129.7	40.212136	43.230489	680.927565		.419797
J08	209189P2_G	G	A.Conservative	3.377195	.997499	6277.1	100.613169	95.63491	660.742357		.419797
J08	210090P15_G	NOCALL	D.Low Probability	2.244587	.994016	5515.6	52.386075	18.21472	584.107574		1.116603
J09	201322P9_G	G	A.Conservative	2.914055	.991251	6445.3	26.20264	27.478903	537.828289		.427145
J09	201694P4_G	G	A.Conservative	2.843197	.996667	5337.5	77.297868	69.318313	569.498356		.427145
J09	208825P7_G	G	A.Conservative	3.72356	.996107	7129.7	38.092716	43.99375	473.827841		.427145
J09	209189P2_G	G	A.Conservative	2.920088	.99139	6277.1	71.297502	73.023866	524.044715		.427145
J09	210090P15_G	NOCALL	D.Low Probability	2.473716	.986716	5515.6	27.823559	12.799788	583.524387		.954532
J10	201322P9_G	G	A.Conservative	2.762191	.992822	6445.3	21.654619	23.451607	570.526264		.412942
J10	201694P4_G	G	A.Conservative	2.151904	.995746	5337.5	104.440686	97.723666	569.90616		.412942
J10	208825P7_G	G	A.Conservative	3.629393	.996465	7129.7	28.661893	34.020336	561.805459		.412942
J10	209189P2_G	G	A.Conservative	2.763039	.99697	6277.1	78.091844	82.709301	554.816085		.412942
J10	210090P15_G	NOCALL	D.Low Probability	1.44135	.722824	5515.6	10.209874	4.460234	589.760206		.869706
J11	201322P9_G	G	A.Conservative	2.61239	.991071	6445.3	13.502306	14.804246	563.48631		.375808
J11	201694P4_G	G	A.Conservative	2.126728	.997008	5337.5	73.197964	68.727141	540.150722		.375808
J11	208825P7_G	G	A.Conservative	3.388786	.99844	7129.7	25.152408	30.414836	530.693858		.375808
J11	209189P2_G	G	A.Conservative	2.61403	.995996	6277.1	65.813035	70.468214	550.043295		.375808
J11	210090P15_G	NOCALL	D.Low Probability	1.604516	0	5515.6	0	0	605.91943		.930785
J12	201322P9_G	G	A.Conservative	1.600169	.992901	6445.3	20.441736	21.009295	563.072051		.377986
J12	201694P4_G	G	A.Conservative	1.338051	.994417	5337.5	92.740953	80.945305	563.297644		.377986
J12	208825P7_G	G	A.Conservative	2.54193	.998571	7129.7	30.711044	34.998925	543.338076		.377986
J12	209189P2_G	G	A.Conservative	1.602231	.99476	6277.1	77.904734	78.09106	548.465538		.377986
J12	210090P15_G	NOCALL	D.Low Probability	.735217	.331291	5515.6	5.275844	2.111678	599.182554		.913939
J13	201322P9_G	G	A.Conservative	2.76067	.995441	6445.3	33.906591	27.479455	580.070982		.44076
J13	201694P4_G	G	A.Conservative	2.950525	.998478	5337.5	165.491783	112.74614	623.779139		.44076
J13	208825P7_G	G	A.Conservative	3.168219	.997213	7129.7	45.607586	41.265508	491.059311		.44076
J13	209189P2_G	G	A.Conservative	2.762645	.99597	6277.1	137.037232	108.146115	564.723284		.44076
J13	210090P15_G	NOCALL	D.Low Probability	2.436586	.993809	5515.6	59.951173	24.956928	617.761859		.825785
J14	201322P9_G	G	A.Conservative	3.018166	.992262	6445.3	20.358794	20.342323	563.225206		.424849
J14	201694P4_G	G	A.Conservative	2.806954	.998226	5337.5	103.156047	87.146037	601.055755		.424849
J14	208825P7_G	G	A.Conservative	3.663762	.993178	7129.7	26.564874	29.429224	464.21889		.424849
J14	209189P2_G	G	A.Conservative	3.0159	.997598	6277.1	77.136585	75.147809	548.450939		.424849
J14	210090P15_G	NOCALL	D.Low Probability	2.290459	.762401	5515.6	11.693328	4.68373	592.359078		.958024
J15	201322P9_G	G	A.Conservative	3.199509	.996866	6445.3	23.162355	24.54745	545.318738		.396537
J15	201694P4_G	G	A.Conservative	2.544381	.996988	5337.5	83.89964	76.150021	548.129103		.396537
J15	208825P7_G	G	A.Conservative	3.62503	.995927	7129.7	31.030584	36.243117	498.942988		.396537
J15	209189P2_G	G	A.Conservative	3.201822	.996276	6277.1	69.679994	72.112406	526.542149		.396537
J15	210090P15_G	NOCALL	D.Low Probability	1.426339	.983706	5515.6	16.023584	6.561116	584.983545		.952685
J16	201322P9_G	G	A.Conservative	2.007363	.996451	6445.3	17.628632	18.500744	689.112701		.369183
J16	201694P4_G	G	A.Conservative	1.679823	.99561	5337.5	80.304449	71.547047	653.886839		.369183
J16	208825P7_G	G	A.Conservative	2.438821	.998398	7129.7	22.645531	26.358211	663.272777		.369183
J16	209189P2_G	G	A.Conservative	2.006802	.997011	6277.1	69.204486	70.831409	670.603311		.369183
J16	210090P15_G	NOCALL	D.Low Probability	.73377	.539247	5515.6	7.764001	3.330835	649.345839		.869069
J17	201322P9_G	G	A.Conservative	1.891399	.995187	6445.3	23.069105	21.420275	611.655777		.418777
J17	201694P4_G	G	A.Conservative	1.350693	.997034	5337.5	111.180728	88.07473	595.815336		.418777
J17	208825P7_G	G	A.Conservative	2.758735	.998333	7129.7	35.015818	35.970438	603.501583		.418777
J17	209189P2_G	G	A.Conservative	1.891068	.997328	6277.1	96.051296	87.038508	595.572951		.418777
J17	210090P15_G	NOCALL	D.Low Probability	.994717	.989659	5515.6	44.126359	14.998544	607.308409		.967515
J18	201322P9_G	G	A.Conservative	1.608494	.989842	6445.3	19.86727	32.746932	579.177		.396854
J18	201694P4_G	G	A.Conservative	1.12509	.997154	5337.5	96.499442	138.218461	600.65843		.396854
J18	208825P7_G	G	A.Conservative	2.41405	.996906	7129.7	28.454724	50.557729	553.124024		.396854
J18	209189P2_G	G	A.Conservative	1.608103	.9955	6277.1	75.614833	122.206635	564.230757		.396854
J18	210090P15_G	NOCALL	D.Low Probability	.719883	.795025	5515.6	12.151654	4.83465	614.448191		.883323
J19	201322P9_G	G	A.Conservative	2.70163	.996184	6445.3	19.523514	22.245198	611.411083		.376597
J19	201694P4_G	G	A.Conservative	2.394568	.997197	5337.5	91.943828	88.762259	612.559907		.376597
J19	208825P7_G	G	A.Conservative	3.31783	.997891	7129.7	23.705584	29.90851	563.569313		.376597
J19	209189P2_G	G	A.Conservative	2.700827	.998512	6277.1	67.626821	75.152306	597.373164		.376597
J19	210090P15_G	NOCALL	D.Low Probability	2.156496	.991333	5515.6	17.692659	6.97348	642.536462		.957349
J20	201322P9_G	G	A.Conservative	3.556444	.995002	6445.3	50.139863	43.5668	559.937287		.473273
J20	201694P4_G	G	A.Conservative	3.161252	.995962	5337.5	48.91366	35.559627	661.481268		.473273
J20	208825P7_G	G	A.Conservative	3.87678	.996265	7129.7	47.386309	45.905807	561.745611		.473273
J20	209189P2_G	G	A.Conservative	3.395922	.998369	6277.1	35.569988	30.089621	606.425045		.473273
J20	210090P15_G	NOCALL	D.Low Probability	2.777456	.223476	5515.6	4.013502	1.43936	595.450372		1.015562
J21	201322P9_G	G	A.Conservative	2.442761	.991621	6445.3	20.232645	23.297241	603.95801		.370159
J21	201694P4_G	G	A.Conservative	1.515534	.997928	5337.5	83.816174	82.45607	577.113304		.370159
J21	208825P7_G	G	A.Conservative	3.063657	.996293	7129.7	26.640158	33.838215	641.327195		.370159
J21	209189P2_G	G	A.Conservative	2.442261	.997698	6277.1	68.952305	77.521474	587.04506		.370159
J21	210090P15_G	NOCALL	D.Low Probability	1.57765	0	5515.6	1.266439	.48941	629.836839		.910632
J22	201322P9_G	G	A.Conservative	2.219225	.997766	6445.3	20.681049	22.082459	602.327904		.384185
J22	201694P4_G	G	A.Conservative	1.796043	.99646	5337.5	79.277675	71.089013	610.744218		.384185
J22	208825P7_G	G	A.Conservative	2.825708	.997514	7129.7	26.615029	31.628994	600.105482		.384185
J22	209189P2_G	G	A.Conservative	2.22418	.996364	6277.1	63.157747	65.676715	587.000676		.384185
J22	210090P15_G	NOCALL	D.Low Probability	1.385514	.990402	5515.6	39.348464	14.291786	637.41085		.971118
J23	201322P9_G	G	A.Conservative	1.828526	.997873	6445.3	34.128936	31.357237	567.933156		.353331
J23	201694P4_G	G	A.Conservative	.937907	.997682	5337.5	78.444559	60.301367	557.038613		.353331
J23	208825P7_G	G	A.Conservative	2.623939	.998564	7129.7	34.199097	35.22694	527.717654		.353331
J23	209189P2_G	G	A.Conservative	1.823464	.996148	6277.1	53.648656	47.956793	555.151695		.353331
J23	210090P15_G	NOCALL	D.Low Probability	1.154608	.232718	5515.6	4.253946	1.528454	614.344244		.974677
J24	201322P9_G	G	A.Conservative	1.042324	.989641	6445.3	9.632857	9.914014	640.157395		.389732
J24	201694P4_G	NOCALL	D.Low Probability	.227272	.686368	5337.5	10.699375	4.225339	631.745135		.941183
J24	208825P7_G	G	B.Moderate	1.767495	.930704	7129.7	14.635986	7.503182	411.972078		.941183
J24	209189P2_G	G	A.Conservative	.964291	.997074	6277.1	16.340624	16.407576	690.610122		.389732
J24	210090P15_G	G	B.Moderate	.371475	.843343	5515.6	16.697518	6.768681	580.026141		.941183
K01	201322P9_G	G	A.Conservative	1.184464	.996083	6445.3	24.046208	24.316176	628.80164		.40665
K01	201694P4_G	G	A.Conservative	1.180232	.998256	5337.5	101.743633	86.602191	647.030497		.40665
K01	208825P7_G	G	A.Conservative	1.526859	.997599	7129.7	29.859276	33.569566	552.523829		.40665
K01	209189P2_G	G	A.Conservative	1.186453	.997624	6277.1	75.92592	74.795641	611.854487		.40665
K01	210090P15_G	NOCALL	I.Bad Spectrum	0	0	0	0	0	0		0
K02	201322P9_G	G	A.Conservative	2.242289	.990797	6445.3	16.588976	19.877219	636.456742		.359523
K02	201694P4_G	G	A.Conservative	1.535821	.996854	5337.5	64.025956	65.790374	617.741324		.359523
K02	208825P7_G	G	A.Conservative	3.536184	.998536	7129.7	27.867125	36.758682	614.465035		.359523
K02	209189P2_G	G	A.Conservative	2.245056	.996873	6277.1	55.433954	64.887945	621.720351		.359523
K02	210090P15_G	NOCALL	D.Low Probability	1.210669	.183025	5515.6	3.253038	1.229627	585.489076		.950996
K03	201322P9_G	G	A.Conservative	2.712289	.994224	6445.3	18.504035	19.369552	633.392471		.408525
K03	201694P4_G	G	A.Conservative	2.365829	.997932	5337.5	100.013976	89.638958	628.734208		.408525
K03	208825P7_G	G	A.Conservative	2.802748	.996221	7129.7	29.014652	33.463233	595.322786		.408525
K03	209189P2_G	G	A.Conservative	2.711511	.998292	6277.1	74.838053	76.510094	617.232967		.408525
K03	210090P15_G	NOCALL	D.Low Probability	2.07712	.989639	5515.6	28.83506	11.817325	636.575311		.891
K04	201322P9_G	G	A.Conservative	3.344493	.991448	6445.3	21.953158	20.014273	565.261453		.424686
K04	201694P4_G	G	A.Conservative	2.856592	.99692	5337.5	114.949234	88.807624	607.674167		.424686
K04	208825P7_G	G	A.Conservative	4.420089	.997995	7129.7	33.191746	33.588948	537.285503		.424686
K04	209189P2_G	G	A.Conservative	3.344788	.997023	6277.1	85.385163	75.901108	550.232929		.424686
K04	210090P15_G	NOCALL	D.Low Probability	2.349045	.269584	5515.6	4.529375	1.74965	626.546561		.94181
K05	201322P9_G	G	A.Conservative	3.532649	.993444	6445.3	22.42599	19.538011	605.721317		.398721
K05	201694P4_G	G	A.Conservative	3.131872	.998632	5337.5	96.9316	70.763077	605.311428		.398721
K05	208825P7_G	G	A.Conservative	4.740687	.997139	7129.7	30.780759	30.00365	541.87868		.398721
K05	209189P2_G	G	A.Conservative	3.534623	.995497	6277.1	86.007478	72.927912	589.567122		.398721
K05	210090P15_G	G	A.Conservative	3.147872	.995783	5515.6	21.738284	16.323304	627.468742		.398721
K06	201322P9_G	G	A.Conservative	2.941651	.996164	6445.3	9.870091	10.0629	673.390367		.452129
K06	201694P4_G	G	A.Conservative	3.864247	.998659	5337.5	13.69247	27.828303	703.703576		.269699
K06	208825P7_G	G	A.Conservative	6.520155	.998626	7129.7	3.850196	10.15172	664.179514		.269699
K06	209189P2_G	G	A.Conservative	5.176688	.998095	6277.1	7.241927	16.175937	679.024339		.269699
K06	210090P15_G	NOCALL	I.Bad Spectrum	0	0	0	0	0	0		0
K07	201322P9_G	G	A.Conservative	2.6819	.994745	6445.3	22.279771	21.519174	605.834621		.389882
K07	201694P4_G	G	A.Conservative	2.569855	.996426	5337.5	79.976348	65.584712	603.790754		.389882
K07	208825P7_G	G	A.Conservative	2.909016	.996548	7129.7	27.976632	29.981797	569.426607		.389882
K07	209189P2_G	G	A.Conservative	2.682703	.997544	6277.1	71.400727	67.25276	589.238163		.389882
K07	210090P15_G	NOCALL	D.Low Probability	1.853085	.202624	5515.6	3.392661	1.371995	571.126992		.859888
K08	201322P9_G	G	A.Conservative	2.868399	.989485	6445.3	16.077514	17.836722	544.789254		.406271
K08	201694P4_G	G	A.Conservative	2.803579	.997178	5337.5	95.456029	90.768431	602.315565		.406271
K08	208825P7_G	G	A.Conservative	3.170822	.994172	7129.7	25.139271	30.676125	468.892509		.406271
K08	209189P2_G	G	A.Conservative	2.869514	.996591	6277.1	65.878049	71.402801	527.209543		.406271
K08	210090P15_G	NOCALL	D.Low Probability	1.975123	.992641	5515.6	45.017424	16.861722	600.00589		.964164
K09	201322P9_G	G	A.Conservative	4.122556	.992081	6445.3	19.282481	16.575523	495.441342		.450095
K09	201694P4_G	G	A.Conservative	2.955314	.997872	5337.5	109.614318	79.316654	527.534444		.450095
K09	208825P7_G	G	A.Conservative	5.237081	.997227	7129.7	29.728015	28.455642	487.126961		.450095
K09	209189P2_G	G	A.Conservative	4.127076	.996827	6277.1	77.417785	64.821235	483.176839		.450095
K09	210090P15_G	NOCALL	D.Low Probability	2.185374	.986127	5515.6	31.798429	13.086053	557.588789		.939089
K10	201322P9_G	G	A.Conservative	2.834365	.99222	6445.3	20.489857	21.250506	571.356106		.377543
K10	201694P4_G	G	A.Conservative	1.982209	.99709	5337.5	101.328336	89.479146	575.653138		.377543
K10	208825P7_G	G	A.Conservative	3.796572	.996222	7129.7	29.88531	34.31647	543.750407		.377543
K10	209189P2_G	G	A.Conservative	2.834967	.99441	6277.1	82.04416	83.021629	556.899178		.377543
K10	210090P15_G	NOCALL	D.Low Probability	1.974076	.341071	5515.6	4.480269	2.235468	601.422006		.860296
K11	201322P9_G	G	A.Conservative	2.798368	.99217	6445.3	27.971504	34.660448	578.526903		.422307
K11	201694P4_G	G	A.Conservative	2.221266	.99847	5337.5	139.788892	148.318994	584.229463		.422307
K11	208825P7_G	G	A.Conservative	3.919032	.996655	7129.7	38.266854	51.932875	513.833223		.422307
K11	209189P2_G	G	A.Conservative	2.800307	.99516	6277.1	111.949692	135.58952	563.718643		.422307
K11	210090P15_G	NOCALL	D.Low Probability	1.605388	.990526	5515.6	44.746224	13.681991	600.717903		1.018499
K12	201322P9_G	G	A.Conservative	1.908473	.995775	6445.3	18.676357	19.416539	589.177639		.405257
K12	201694P4_G	G	A.Conservative	1.276539	.997934	5337.5	87.150358	77.823233	582.538651		.405257
K12	208825P7_G	G	A.Conservative	2.462916	.996794	7129.7	29.400549	33.643425	549.828651		.405257
K12	209189P2_G	G	A.Conservative	1.908924	.998066	6277.1	69.630379	70.727068	573.834273		.405257
K12	210090P15_G	NOCALL	D.Low Probability	.697597	.991619	5515.6	38.372873	17.113276	594.531941		.857498
K13	201322P9_G	G	A.Conservative	3.107257	.995812	6445.3	13.217354	15.493436	563.231324		.402258
K13	201694P4_G	G	A.Conservative	3.107017	.999167	5337.5	60.5965	60.913932	615.707478		.402258
K13	208825P7_G	G	A.Conservative	3.705566	.997634	7129.7	20.586733	26.498216	560.279423		.402258
K13	209189P2_G	G	A.Conservative	3.098993	.996483	6277.1	47.709674	54.642099	541.355464		.402258
K13	210090P15_G	G	A.Conservative	3.105792	.997599	5515.6	24.574708	25.328512	638.117192		.402258
K14	201322P9_G	G	A.Conservative	4.449765	.994774	6445.3	21.723428	19.481114	525.656272		.445752
K14	201694P4_G	G	A.Conservative	3.959573	.995956	5337.5	83.582549	64.05741	573.244256		.445752
K14	208825P7_G	G	A.Conservative	5.045513	.997275	7129.7	35.295698	34.960375	484.781985		.445752
K14	209189P2_G	G	A.Conservative	4.451772	.994368	6277.1	64.77977	56.712448	511.659226		.445752
K14	210090P15_G	NOCALL	D.Low Probability	2.984827	.319042	5515.6	5.400203	2.038577	566.134423		.992434
K15	201322P9_G	G	A.Conservative	3.045372	.99497	6445.3	18.028221	17.5243	594.354835		.380075
K15	201694P4_G	G	A.Conservative	2.514859	.996952	5337.5	87.791676	71.986328	584.73863		.380075
K15	208825P7_G	G	A.Conservative	4.302165	.998075	7129.7	25.743861	27.874707	548.572029		.380075
K15	209189P2_G	G	A.Conservative	3.047772	.998473	6277.1	68.072484	64.468879	578.668734		.380075
K15	210090P15_G	NOCALL	D.Low Probability	2.395643	.544755	5515.6	8.880064	3.386712	582.58007		.894907
K16	201322P9_G	G	A.Conservative	2.649629	.991506	6445.3	18.241907	19.196123	564.349178		.379832
K16	201694P4_G	G	A.Conservative	1.92264	.996706	5337.5	82.634767	73.855459	589.368736		.379832
K16	208825P7_G	G	A.Conservative	3.259055	.998632	7129.7	24.374323	28.418652	538.309868		.379832
K16	209189P2_G	G	A.Conservative	2.649717	.996109	6277.1	63.295067	64.969138	549.659383		.379832
K16	210090P15_G	NOCALL	D.Low Probability	1.758776	.990728	5515.6	17.181007	7.395266	590.572067		.985293
K17	201322P9_G	G	A.Conservative	2.342964	.989259	6445.3	23.467649	23.078332	559.69432		.409244
K17	201694P4_G	G	A.Conservative	1.77612	.996093	5337.5	103.044298	85.021117	569.162182		.409244
K17	208825P7_G	G	A.Conservative	3.323428	.998344	7129.7	34.640172	37.956207	557.139624		.409244
K17	209189P2_G	G	A.Conservative	2.345488	.99573	6277.1	86.288424	82.639075	544.395993		.409244
K17	210090P15_G	NOCALL	D.Low Probability	1.141147	.473174	5515.6	7.529098	2.975751	593.119095		.887626
K18	201322P9_G	G	A.Conservative	1.288123	.99287	6445.3	17.042358	17.814968	610.88119		.368941
K18	201694P4_G	G	A.Conservative	.80361	.997773	5337.5	96.104876	85.4097	614.536521		.368941
K18	208825P7_G	G	A.Conservative	2.601123	.997586	7129.7	23.11933	26.785965	575.565047		.368941
K18	209189P2_G	G	A.Conservative	1.289938	.995714	6277.1	68.828321	70.182681	594.629157		.368941
K18	210090P15_G	NOCALL	D.Low Probability	.399277	.983588	5515.6	20.802965	8.181198	604.366109		.918459
K19	201322P9_G	G	A.Conservative	2.429835	.996703	6445.3	21.640848	19.857279	621.611514		.438911
K19	201694P4_G	G	A.Conservative	2.02566	.997636	5337.5	81.071245	61.893085	623.236353		.438911
K19	208825P7_G	G	A.Conservative	2.687261	.996308	7129.7	29.733158	30.511612	598.010922		.438911
K19	209189P2_G	G	A.Conservative	2.429669	.996641	6277.1	64.57484	57.640591	605.625603		.438911
K19	210090P15_G	NOCALL	I.Bad Spectrum	0	0	0	0	0	0		0
K20	201322P9_G	G	A.Conservative	4.43204	.996693	6445.3	27.195184	27.193273	530.408041		.460066
K20	201694P4_G	G	A.Conservative	3.978327	.996638	5337.5	112.675287	96.099027	617.896017		.460066
K20	208825P7_G	G	A.Conservative	5.022686	.996879	7129.7	38.904187	42.850249	522.202894		.460066
K20	209189P2_G	G	A.Conservative	4.4338	.996892	6277.1	80.489144	78.586268	515.781566		.460066
K20	210090P15_G	NOCALL	D.Low Probability	2.774806	.812713	5515.6	13.99808	5.00687	594.378402		1.03072
K21	201322P9_G	G	A.Conservative	3.200593	.995244	6445.3	21.915892	20.903185	606.992515		.410344
K21	201694P4_G	G	A.Conservative	2.648513	.996911	5337.5	75.149345	61.005948	587.067139		.410344
K21	208825P7_G	G	A.Conservative	4.156544	.997193	7129.7	35.459494	37.453179	536.372544		.410344
K21	209189P2_G	G	A.Conservative	3.200824	.997451	6277.1	74.995438	69.777102	585.483651		.410344
K21	210090P15_G	G	A.Conservative	2.647556	.996282	5515.6	16.306941	13.582516	606.603711		.410344
K22	201322P9_G	G	A.Conservative	2.755076	.995242	6445.3	21.014204	26.809061	630.085097		.324144
K22	201694P4_G	G	A.Conservative	1.900204	.99738	5337.5	80.356021	87.508993	616.827249		.324144
K22	208825P7_G	G	A.Conservative	3.657725	.995998	7129.7	25.803579	36.355822	576.111874		.324144
K22	209189P2_G	G	A.Conservative	2.75628	.998762	6277.1	71.865717	89.499535	613.090884		.324144
K22	210090P15_G	NOCALL	D.Low Probability	1.81954	.922294	5515.6	13.412889	5.601899	638.894899		.900511
K23	201322P9_G	G	A.Conservative	1.861401	.996348	6445.3	32.238405	32.902602	598.499734		.377312
K23	201694P4_G	G	A.Conservative	1.147288	.997618	5337.5	97.228219	84.32652	592.430116		.377312
K23	208825P7_G	G	A.Conservative	2.822291	.997697	7129.7	34.248995	38.751507	578.156479		.377312
K23	209189P2_G	G	A.Conservative	1.836939	.997835	6277.1	66.762267	66.461122	583.195665		.377312
K23	210090P15_G	NOCALL	D.Low Probability	.791355	.310306	5515.6	5.244043	2.021966	584.37153		.895949
K24	201322P9_G	G	A.Conservative	2.014653	.988801	6445.3	14.866908	14.948899	552.811495		.414628
K24	201694P4_G	NOCALL	D.Low Probability	.702179	.993054	5337.5	22.846647	7.988611	619.235125		1.02734
K24	208825P7_G	G	C.Aggressive	1.619557	.824141	7129.7	10.756465	4.975074	461.167524		1.02734
K24	209189P2_G	G	A.Conservative	1.928762	.995676	6277.1	21.590197	21.169493	606.371717		.414628
K24	210090P15_G	G	A.Conservative	.398646	.842848	5515.6	11.271926	8.491249	550.387214		.569982
L01	201322P9_G	G	A.Conservative	1.610682	.996072	6445.3	21.389757	23.090204	635.485276		.401838
L01	201694P4_G	G	A.Conservative	1.192924	.996673	5337.5	81.029915	74.995838	611.116679		.401838
L01	208825P7_G	G	A.Conservative	2.823184	.998109	7129.7	31.756433	37.738111	522.17845		.401838
L01	209189P2_G	G	A.Conservative	1.609233	.997834	6277.1	65.127335	68.679385	619.298664		.401838
L01	210090P15_G	NOCALL	D.Low Probability	.824227	.988043	5515.6	16.945554	6.628105	612.385222		.997615
L02	201322P9_G	G	A.Conservative	2.677404	.992379	6445.3	25.373226	21.31569	615.789143		.426064
L02	201694P4_G	G	A.Conservative	2.318184	.995104	5337.5	93.465542	65.91736	619.465086		.426064
L02	208825P7_G	G	A.Conservative	3.363135	.996655	7129.7	32.424328	30.428676	599.555551		.426064
L02	209189P2_G	G	A.Conservative	2.678797	.998633	6277.1	72.308138	59.140343	599.171471		.426064
L02	210090P15_G	NOCALL	D.Low Probability	1.4868	.357449	5515.6	6.521476	2.254354	629.585959		1.00152
L03	201322P9_G	G	A.Conservative	3.097461	.993198	6445.3	24.446485	22.580761	581.851466		.432915
L03	201694P4_G	G	A.Conservative	2.595762	.996236	5337.5	116.623003	91.681937	646.124137		.432915
L03	208825P7_G	G	A.Conservative	2.914165	.996644	7129.7	35.258607	36.036277	581.143602		.432915
L03	209189P2_G	G	A.Conservative	3.099848	.996646	6277.1	87.197965	78.573845	566.739742		.432915
L03	210090P15_G	NOCALL	D.Low Probability	2.046615	.985938	5515.6	24.097407	10.236301	604.733342		.975048
L04	201322P9_G	G	A.Conservative	3.203531	.992821	6445.3	17.342166	23.875059	624.192964		.379299
L04	201694P4_G	G	A.Conservative	3.028693	.996992	5337.5	64.498593	75.948319	579.42607		.379299
L04	208825P7_G	G	A.Conservative	3.737848	.996402	7129.7	24.602936	37.109443	550.632573		.379299
L04	209189P2_G	G	A.Conservative	3.20425	.995949	6277.1	53.55293	72.042738	608.202803		.379299
L04	210090P15_G	NOCALL	D.Low Probability	2.531105	.189655	5515.6	3.196161	1.308653	607.521185		.819475
L05	201322P9_G	G	A.Conservative	2.585568	.989933	6445.3	24.49528	21.763264	537.107877		.419702
L05	201694P4_G	G	A.Conservative	1.994493	.997175	5337.5	119.11079	89.711101	553.883669		.419702
L05	208825P7_G	G	A.Conservative	4.035297	.998186	7129.7	34.457443	34.004507	512.247007		.419702
L05	209189P2_G	G	A.Conservative	2.589144	.996786	6277.1	92.872297	80.450066	520.816596		.419702
L05	210090P15_G	NOCALL	D.Low Probability	1.677681	.989467	5515.6	22.510166	7.291244	601.07687		.988841
L06	201322P9_G	G	A.Conservative	.74954	.994092	6445.3	22.225721	18.52763	643.939919		.427035
L06	201694P4_G	G	A.Conservative	.484574	.998488	5337.5	108.656358	76.528183	613.618829		.427035
L06	208825P7_G	G	A.Conservative	1.254459	.998372	7129.7	32.844146	30.492619	586.705501		.427035
L06	209189P2_G	G	A.Conservative	.747514	.997353	6277.1	92.586464	75.206296	626.446144		.427035
L06	210090P15_G	NOCALL	D.Low Probability	.22015	.940432	5515.6	14.300071	5.778811	607.0068		.860289
L07	201322P9_G	G	A.Conservative	1.015223	.998015	6445.3	26.796398	25.628318	689.238173		.405219
L07	201694P4_G	G	A.Conservative	.956714	.998793	5337.5	112.122916	90.918707	638.344995		.405219
L07	208825P7_G	G	A.Conservative	1.598669	.998436	7129.7	35.186505	37.338018	642.930404		.405219
L07	209189P2_G	G	A.Conservative	1.015767	.997979	6277.1	93.16651	86.874134	670.793855		.405219
L07	210090P15_G	NOCALL	D.Low Probability	.342298	.991466	5515.6	40.904477	16.061398	625.173008		1.018848
L08	201322P9_G	G	A.Conservative	3.210034	.996879	6445.3	22.406172	24.023284	581.159369		.384557
L08	201694P4_G	G	A.Conservative	2.887077	.995265	5337.5	87.091035	79.855415	607.348377		.384557
L08	208825P7_G	G	A.Conservative	3.334086	.995992	7129.7	34.257813	40.525874	537.079227		.384557
L08	209189P2_G	G	A.Conservative	3.20719	.994104	6277.1	65.288519	68.339439	566.478001		.384557
L08	210090P15_G	NOCALL	D.Low Probability	2.061546	.987211	5515.6	39.143059	15.038589	605.491828		1.006217
L09	201322P9_G	NOCALL	D.Low Probability	3.420977	.993436	6445.3	59.259784	23.440805	568.137222		.976468
L09	201694P4_G	G	A.Conservative	3.277858	.998087	5337.5	136.265267	101.542091	597.81853		.436376
L09	208825P7_G	G	A.Conservative	4.632928	.996881	7129.7	41.328406	40.202852	562.351129		.436376
L09	209189P2_G	G	A.Conservative	3.914813	.993812	6277.1	110.934264	94.90358	554.509111		.436376
L09	210090P15_G	G	A.Conservative	3.278813	.996125	5515.6	35.343372	27.030707	621.770774		.436376
L10	201322P9_G	G	A.Conservative	2.190889	.991232	6445.3	20.988316	24.031342	644.709625		.383612
L10	201694P4_G	G	A.Conservative	1.580826	.996762	5337.5	92.901298	89.911402	642.711807		.383612
L10	208825P7_G	G	A.Conservative	2.630322	.996489	7129.7	29.535965	37.455283	636.590669		.383612
L10	209189P2_G	G	A.Conservative	2.194054	.996455	6277.1	76.541179	85.444079	628.476494		.383612
L10	210090P15_G	G	A.Conservative	1.581585	.997336	5515.6	20.511473	20.401383	672.17158		.383612
L11	201322P9_G	G	A.Conservative	2.433931	.996593	6445.3	21.26464	25.521951	616.712918		.375954
L11	201694P4_G	G	A.Conservative	2.226585	.99857	5337.5	87.248261	89.701482	636.413159		.375954
L11	208825P7_G	G	A.Conservative	3.254643	.997485	7129.7	30.02503	39.645449	554.815173		.375954
L11	209189P2_G	G	A.Conservative	2.428483	.996144	6277.1	74.873509	87.787233	596.026363		.375954
L11	210090P15_G	NOCALL	D.Low Probability	1.611241	.996901	5515.6	51.841485	22.590737	608.990103		.86737
L12	201322P9_G	G	A.Conservative	1.721636	.993899	6445.3	22.26928	19.222584	569.832792		.431529
L12	201694P4_G	G	A.Conservative	1.194718	.994689	5337.5	111.015837	81.115657	557.535049		.431529
L12	208825P7_G	G	A.Conservative	2.653645	.998537	7129.7	30.323948	29.097193	514.335795		.431529
L12	209189P2_G	G	A.Conservative	1.723421	.995758	6277.1	80.375449	67.628917	555.20238		.431529
L12	210090P15_G	NOCALL	D.Low Probability	.850015	.949729	5515.6	14.993575	5.89026	596.238446		1.004154
L13	201322P9_G	G	A.Conservative	1.648232	.995736	6445.3	23.116283	28.121653	637.435158		.366422
L13	201694P4_G	G	A.Conservative	1.204906	.994292	5337.5	75.675165	79.582778	594.091433		.366422
L13	208825P7_G	G	A.Conservative	2.175438	.998709	7129.7	35.585832	47.438742	703.656732		.366422
L13	209189P2_G	G	A.Conservative	1.647322	.99694	6277.1	66.168021	78.727183	619.33769		.366422
L13	210090P15_G	NOCALL	D.Low Probability	1.149425	.990765	5515.6	26.668264	10.254701	639.094242		.972937
L14	201322P9_G	G	A.Conservative	2.245253	.993854	6445.3	11.845014	12.024407	564.386219		.417243
L14	201694P4_G	G	A.Conservative	1.528238	.997288	5337.5	83.20182	71.449972	594.521478		.417243
L14	208825P7_G	G	A.Conservative	2.745608	.996233	7129.7	19.848021	22.329711	496.966412		.417243
L14	209189P2_G	G	A.Conservative	2.248664	.995542	6277.1	55.267926	54.707242	549.215301		.417243
L14	210090P15_G	NOCALL	D.Low Probability	1.39942	.780935	5515.6	14.646971	4.800084	573.971881		1.009908
L15	201322P9_G	G	A.Conservative	2.87144	.997132	6445.3	14.26223	14.58389	587.019482		.374152
L15	201694P4_G	G	A.Conservative	2.355497	.998308	5337.5	57.380119	49.826112	631.636135		.374152
L15	208825P7_G	G	A.Conservative	3.200398	.99849	7129.7	19.251904	21.836719	543.334986		.374152
L15	209189P2_G	G	A.Conservative	2.872652	.997354	6277.1	41.152902	41.040155	569.799976		.374152
L15	210090P15_G	NOCALL	D.Low Probability	1.802008	0	5515.6	.412162	.197703	607.548804		.85169
L16	201322P9_G	G	A.Conservative	2.581504	.996744	6445.3	21.819182	21.544176	618.334517		.381604
L16	201694P4_G	G	A.Conservative	2.207199	.998893	5337.5	98.682452	81.822737	633.311814		.381604
L16	208825P7_G	G	A.Conservative	2.902776	.997172	7129.7	28.868992	31.796176	589.177931		.381604
L16	209189P2_G	G	A.Conservative	2.584562	.997518	6277.1	75.848665	72.927341	603.167495		.381604
L16	210090P15_G	NOCALL	D.Low Probability	1.842114	.993135	5515.6	27.605771	11.939587	636.986504		.886297
L17	201322P9_G	G	A.Conservative	2.251052	.991912	6445.3	18.831761	20.635155	548.726875		.381438
L17	201694P4_G	G	A.Conservative	1.614035	.996418	5337.5	98.1258	90.39402	570.155085		.381438
L17	208825P7_G	G	A.Conservative	3.211068	.996549	7129.7	27.392931	33.379348	518.055118		.381438
L17	209189P2_G	G	A.Conservative	2.255766	.997444	6277.1	70.264027	75.009803	533.873545		.381438
L17	210090P15_G	NOCALL	D.Low Probability	1.405777	.695287	5515.6	10.361101	4.254307	592.229165		.905614
L18	201322P9_G	G	A.Conservative	1.048391	.994623	6445.3	25.554532	26.996958	575.046848		.396248
L18	201694P4_G	G	A.Conservative	.82055	.997602	5337.5	103.71488	93.704415	570.672522		.396248
L18	208825P7_G	G	A.Conservative	1.605077	.997194	7129.7	39.173544	45.643539	581.538763		.396248
L18	209189P2_G	G	A.Conservative	1.052414	.996015	6277.1	92.055515	94.948506	559.637286		.396248
L18	210090P15_G	NOCALL	D.Low Probability	.852599	.996396	5515.6	46.357201	19.565058	617.435047		.94604
L19	201322P9_G	G	A.Conservative	2.106348	.996264	6445.3	23.989732	24.292182	663.616902		.418638
L19	201694P4_G	G	A.Conservative	1.923743	.997536	5337.5	95.284379	82.782353	642.011198		.418638
L19	208825P7_G	G	A.Conservative	2.546954	.997939	7129.7	32.466797	36.19276	638.707929		.418638
L19	209189P2_G	G	A.Conservative	2.104521	.997123	6277.1	76.644147	75.808179	652.155953		.418638
L19	210090P15_G	NOCALL	D.Low Probability	1.562762	.351334	5515.6	5.328586	2.220685	652.50082		.880302
L20	201322P9_G	G	A.Conservative	2.281929	.99205	6445.3	15.571007	16.881344	566.075181		.36633
L20	201694P4_G	G	A.Conservative	1.645271	.996924	5337.5	81.563409	75.223566	556.537319		.36633
L20	208825P7_G	G	A.Conservative	2.635245	.996903	7129.7	23.506792	28.214596	610.488878		.36633
L20	209189P2_G	G	A.Conservative	2.281827	.996345	6277.1	61.363822	64.905426	549.42816		.36633
L20	210090P15_G	NOCALL	D.Low Probability	1.523469	.301335	5515.6	5.424837	1.909946	604.223957		.975212
L21	201322P9_G	G	A.Conservative	3.762617	.996719	6445.3	26.906193	30.836797	593.42919		.399722
L21	201694P4_G	G	A.Conservative	2.924845	.994716	5337.5	83.471545	81.665025	605.545413		.399722
L21	208825P7_G	G	A.Conservative	4.349349	.996778	7129.7	33.680778	42.51465	526.549988		.399722
L21	209189P2_G	G	A.Conservative	3.762461	.995173	6277.1	67.03645	75.025438	578.197697		.399722
L21	210090P15_G	NOCALL	D.Low Probability	1.858083	0	5515.6	0	0	628.221705		.911684
L22	201322P9_G	G	A.Conservative	2.647373	.996561	6445.3	28.771476	31.947621	599.599803		.358805
L22	201694P4_G	G	A.Conservative	1.924296	.995217	5337.5	46.252427	42.793793	606.308429		.358805
L22	208825P7_G	G	A.Conservative	3.314435	.997899	7129.7	31.784663	39.46203	599.580743		.358805
L22	209189P2_G	G	A.Conservative	2.60636	.997087	6277.1	38.064115	41.122544	636.17616		.358805
L22	210090P15_G	NOCALL	D.Low Probability	1.809973	.444753	5515.6	6.419713	2.764778	601.348701		.88214
L23	201322P9_G	G	A.Conservative	2.020039	.994064	6445.3	31.791436	38.17434	620.267748		.334337
L23	201694P4_G	G	A.Conservative	1.337799	.995583	5337.5	80.794784	83.001401	620.72921		.334337
L23	208825P7_G	G	A.Conservative	2.667874	.996394	7129.7	29.987563	39.754688	542.396405		.334337
L23	209189P2_G	G	A.Conservative	2.029477	.996877	6277.1	54.510401	63.908188	601.320247		.334337
L23	210090P15_G	NOCALL	D.Low Probability	1.196463	.846688	5515.6	9.170689	5.159815	623.796611		.795601
L24	201322P9_G	G	A.Conservative	.894551	.886453	6445.3	7.866806	8.909974	608.933737		.353637
L24	201694P4_G	NOCALL	D.Low Probability	.537948	.863034	5337.5	12.134979	5.258917	631.570345		.887615
L24	208825P7_G	NOCALL	D.Low Probability	1.778012	.665331	7129.7	7.335201	4.03901	393.041219		.887615
L24	209189P2_G	G	A.Conservative	.888527	.992545	6277.1	15.133542	16.721474	590.704498		.353637
L24	210090P15_G	G	A.Conservative	.419162	.829602	5515.6	18.795234	8.339937	622.910972		.887615
M01	201322P9_G	G	A.Conservative	.957096	.99169	6445.3	24.430336	21.634447	628.903386		.453962
M01	201694P4_G	G	A.Conservative	1.072396	.998453	5337.5	102.750224	76.483079	632.513805		.453962
M01	208825P7_G	G	A.Conservative	1.190315	.997315	7129.7	29.576365	29.160215	565.04427		.453962
M01	209189P2_G	G	A.Conservative	.960216	.998272	6277.1	78.037573	67.3154	611.97428		.453962
M01	210090P15_G	NOCALL	D.Low Probability	.668256	.22235	5515.6	2.887444	1.487517	626.249243		.731352
M02	201322P9_G	G	A.Conservative	2.410359	.996337	6445.3	42.811328	36.274871	629.954336		.483633
M02	201694P4_G	G	A.Conservative	1.892285	.997914	5337.5	152.891284	109.188592	633.263917		.483633
M02	208825P7_G	G	A.Conservative	3.20093	.997285	7129.7	54.178675	51.016467	569.448646		.483633
M02	209189P2_G	G	A.Conservative	2.406196	.996066	6277.1	135.309911	111.728045	608.723552		.483633
M02	210090P15_G	NOCALL	D.Low Probability	1.371579	.421247	5515.6	8.200555	2.654649	597.343792		1.168195
M03	201322P9_G	G	A.Conservative	3.268752	.996889	6445.3	31.54092	24.811883	612.32765		.464799
M03	201694P4_G	G	A.Conservative	2.704014	.996697	5337.5	140.014874	92.719633	588.052917		.464799
M03	208825P7_G	G	A.Conservative	3.787491	.997913	7129.7	45.70755	40.084656	592.687263		.464799
M03	209189P2_G	G	A.Conservative	3.269802	.998574	6277.1	111.497165	85.430919	597.296139		.464799
M03	210090P15_G	NOCALL	D.Low Probability	1.834802	.372073	5515.6	6.802599	2.388385	591.947748		1.042946
M04	201322P9_G	G	A.Conservative	2.593854	.994752	6445.3	17.3115	18.048924	582.515378		.385545
M04	201694P4_G	G	A.Conservative	2.158794	.994348	5337.5	70.542408	61.282744	598.401071		.385545
M04	208825P7_G	G	A.Conservative	3.490974	.997652	7129.7	23.916279	27.875519	498.957579		.385545
M04	209189P2_G	G	A.Conservative	2.594797	.99507	6277.1	61.524728	62.410613	566.7602		.385545
M04	210090P15_G	NOCALL	I.Bad Spectrum	0	0	0	0	0	0		0
M05	201322P9_G	G	A.Conservative	2.134362	.993309	6445.3	22.239407	29.480571	568.368883		.402626
M05	201694P4_G	G	A.Conservative	1.871061	.998089	5337.5	93.3296	106.084849	588.764272		.402626
M05	208825P7_G	G	A.Conservative	2.832858	.996122	7129.7	31.712073	45.969746	560.174407		.402626
M05	209189P2_G	G	A.Conservative	2.13528	.997543	6277.1	79.437538	102.941409	553.662246		.402626
M05	210090P15_G	NOCALL	D.Low Probability	1.337322	.990816	5515.6	40.071498	15.923859	598.407891		.901384
M06	201322P9_G	G	A.Conservative	.647519	.994514	6445.3	19.545073	18.937787	620.792841		.36345
M06	201694P4_G	G	A.Conservative	.335034	.997764	5337.5	95.29644	77.568815	618.98915		.36345
M06	208825P7_G	G	A.Conservative	1.213084	.998254	7129.7	31.744531	34.359755	578.813524		.36345
M06	209189P2_G	G	A.Conservative	.646799	.997348	6277.1	80.970304	76.385785	604.092179		.36345
M06	210090P15_G	NOCALL	D.Low Probability	.108439	.988616	5515.6	27.450093	8.934528	600.754787		.924435
M07	201322P9_G	G	A.Conservative	1.80401	.993879	6445.3	29.094799	38.546518	606.922355		.3822
M07	201694P4_G	G	A.Conservative	1.476352	.997409	5337.5	110.902294	123.869789	637.409917		.3822
M07	208825P7_G	G	A.Conservative	2.461698	.997372	7129.7	42.717864	62.475829	615.303968		.3822
M07	209189P2_G	G	A.Conservative	1.805297	.997891	6277.1	89.704252	115.916028	590.433726		.3822
M07	210090P15_G	NOCALL	D.Low Probability	1.298354	.990989	5515.6	27.935502	10.833346	630.847152		.826358
M08	201322P9_G	G	A.Conservative	1.918952	.994126	6445.3	22.188299	22.067783	602.249605		.417751
M08	201694P4_G	G	A.Conservative	2.085554	.998174	5337.5	133.618654	111.85969	629.961878		.417751
M08	208825P7_G	G	A.Conservative	2.11914	.996083	7129.7	31.155384	34.446095	518.688731		.417751
M08	209189P2_G	G	A.Conservative	1.921045	.996052	6277.1	90.232053	87.441342	586.610348		.417751
M08	210090P15_G	NOCALL	D.Low Probability	1.265938	.907051	5515.6	13.12025	5.522846	610.925094		.922611
M09	201322P9_G	G	A.Conservative	2.388282	.992909	6445.3	19.455832	20.055358	561.882302		.433832
M09	201694P4_G	G	A.Conservative	2.250176	.998044	5337.5	81.087302	71.130744	593.24872		.433832
M09	208825P7_G	G	A.Conservative	2.426121	.997806	7129.7	26.615595	30.278682	571.518645		.433832
M09	209189P2_G	G	A.Conservative	2.388305	.996051	6277.1	61.947053	62.324469	547.242166		.433832
M09	210090P15_G	NOCALL	D.Low Probability	1.757402	.294277	5515.6	5.014465	1.922436	582.134202		.90609
M10	201322P9_G	G	A.Conservative	2.083436	.994367	6445.3	20.107703	17.31911	544.322562		.43911
M10	201694P4_G	G	A.Conservative	1.683238	.99497	5337.5	87.114466	63.379859	566.387406		.43911
M10	208825P7_G	G	A.Conservative	2.894073	.996884	7129.7	27.60801	26.445617	542.259672		.43911
M10	209189P2_G	G	A.Conservative	2.081616	.9941	6277.1	75.563996	63.41855	529.16682		.43911
M10	210090P15_G	NOCALL	D.Low Probability	.863809	.368782	5515.6	6.011506	2.39698	606.800525		.947105
M11	201322P9_G	G	A.Conservative	.712158	.997068	6445.3	22.180335	28.022423	636.807927		.351929
M11	201694P4_G	G	A.Conservative	.305592	.998835	5337.5	101.311895	109.728573	642.430372		.351929
M11	208825P7_G	G	A.Conservative	1.129586	.997051	7129.7	32.830225	45.632807	601.768836		.351929
M11	209189P2_G	G	A.Conservative	.713366	.998177	6277.1	80.240966	99.038504	618.638861		.351929
M11	210090P15_G	NOCALL	D.Low Probability	.142892	.984412	5515.6	21.521525	7.801519	610.85508		.954956
M12	201322P9_G	G	A.Conservative	.112119	.995337	6445.3	20.115551	25.46868	637.006682		.338734
M12	201694P4_G	G	A.Conservative	-.10583	.997226	5337.5	87.08478	93.280583	629.467946		.338734
M12	208825P7_G	G	A.Conservative	.554577	.997586	7129.7	28.109223	39.426918	634.547002		.338734
M12	209189P2_G	G	A.Conservative	.111877	.997816	6277.1	69.040096	85.226862	625.005045		.338734
M12	210090P15_G	NOCALL	D.Low Probability	-.454239	.804445	5515.6	11.692587	4.954898	597.598807		.886754
M13	201322P9_G	G	A.Conservative	1.53273	.996216	6445.3	17.814475	16.847473	629.719571		.440176
M13	201694P4_G	G	A.Conservative	1.502487	.99784	5337.5	91.824626	73.314106	604.206591		.440176
M13	208825P7_G	G	A.Conservative	2.0047	.998465	7129.7	30.480262	31.998188	590.786316		.440176
M13	209189P2_G	G	A.Conservative	1.534793	.997701	6277.1	78.64236	72.495875	613.148115		.440176
M13	210090P15_G	G	A.Conservative	1.498612	.996589	5515.6	50.226186	41.214722	625.306155		.440176
M14	201322P9_G	G	A.Conservative	1.514022	.997492	6445.3	24.082103	23.829466	667.480515		.40278
M14	201694P4_G	G	A.Conservative	1.170051	.996068	5337.5	86.356948	71.557446	610.065869		.40278
M14	208825P7_G	G	A.Conservative	2.376409	.998564	7129.7	31.073608	34.301016	638.630299		.40278
M14	209189P2_G	G	A.Conservative	1.514617	.996986	6277.1	78.920768	76.028661	654.370253		.40278
M14	210090P15_G	NOCALL	D.Low Probability	1.309273	.983753	5515.6	21.727512	8.487762	601.03824		.94204
M15	201322P9_G	G	A.Conservative	.9513	.994016	6445.3	21.217169	21.667664	682.312399		.3922
M15	201694P4_G	G	A.Conservative	.831103	.997792	5337.5	81.726937	71.146642	656.326023		.3922
M15	208825P7_G	G	A.Conservative	1.882616	.998762	7129.7	33.393612	37.718518	672.074995		.3922
M15	209189P2_G	G	A.Conservative	.955199	.995593	6277.1	78.295838	78.030633	665.212448		.3922
M15	210090P15_G	NOCALL	D.Low Probability	.830916	.892608	5515.6	14.56856	5.420763	605.396459		.903129
M16	201322P9_G	G	A.Conservative	2.042379	.997878	6445.3	26.344461	27.354657	683.123607		.393776
M16	201694P4_G	G	A.Conservative	1.914544	.997258	5337.5	116.482947	103.03773	648.318194		.393776
M16	208825P7_G	G	A.Conservative	2.797818	.99754	7129.7	40.786788	46.822327	653.391207		.393776
M16	209189P2_G	G	A.Conservative	2.045399	.995293	6277.1	102.834449	104.187365	669.339488		.393776
M16	210090P15_G	NOCALL	D.Low Probability	1.204892	.994225	5515.6	20.987902	8.207129	645.358958		.879882
M17	201322P9_G	G	A.Conservative	1.022034	.994195	6445.3	24.932432	41.300931	629.90155		.362935
M17	201694P4_G	G	A.Conservative	.713975	.997585	5337.5	124.879979	181.435908	634.837818		.362935
M17	208825P7_G	G	A.Conservative	1.836723	.99825	7129.7	34.816896	62.181623	590.279052		.362935
M17	209189P2_G	G	A.Conservative	1.021358	.995238	6277.1	92.431364	150.201193	613.552122		.362935
M17	210090P15_G	NOCALL	D.Low Probability	.466964	.178801	5515.6	3.345672	1.249091	590.653583		.973417
M18	201322P9_G	G	A.Conservative	.602452	.992993	6445.3	16.112563	17.52602	564.855543		.347467
M18	201694P4_G	G	A.Conservative	.232638	.997372	5337.5	73.93546	68.041989	559.837939		.347467
M18	208825P7_G	G	A.Conservative	1.409434	.997476	7129.7	22.202572	26.843537	520.937604		.347467
M18	209189P2_G	G	A.Conservative	.604032	.996073	6277.1	62.221595	65.970969	549.33235		.347467
M18	210090P15_G	NOCALL	D.Low Probability	.216089	.980738	5515.6	20.268511	8.504833	598.79345		.872738
M19	201322P9_G	G	A.Conservative	1.914493	.990992	6445.3	19.824296	18.511119	568.27299		.436255
M19	201694P4_G	G	A.Conservative	1.502829	.99798	5337.5	91.55677	72.95985	588.314875		.436255
M19	208825P7_G	G	A.Conservative	2.203602	.99713	7129.7	30.821179	31.801165	505.053249		.436255
M19	209189P2_G	G	A.Conservative	1.914012	.996291	6277.1	76.349003	69.586873	553.992134		.436255
M19	210090P15_G	NOCALL	D.Low Probability	1.12096	.175749	5515.6	2.946375	1.190744	602.942316		.942854
M20	201322P9_G	G	A.Conservative	2.718929	.994442	6445.3	26.213201	25.567201	623.043806		.409352
M20	201694P4_G	G	A.Conservative	2.48268	.997123	5337.5	94.126171	78.014836	594.058477		.409352
M20	208825P7_G	G	A.Conservative	3.100808	.997064	7129.7	41.206652	44.523511	625.817998		.409352
M20	209189P2_G	G	A.Conservative	2.720163	.997075	6277.1	89.039312	84.714899	607.715927		.409352
M20	210090P15_G	G	A.Conservative	2.478429	.994511	5515.6	20.027025	17.037485	615.549632		.409352
M21	201322P9_G	G	A.Conservative	2.6881	.994747	6445.3	29.458206	30.074601	591.575461		.40603
M21	201694P4_G	G	A.Conservative	2.369913	.999146	5337.5	75.659493	66.065636	598.866146		.40603
M21	208825P7_G	G	A.Conservative	3.235166	.997301	7129.7	37.401553	42.131164	543.098314		.40603
M21	209189P2_G	G	A.Conservative	2.692521	.994402	6277.1	80.423421	80.170706	575.919692		.40603
M21	210090P15_G	NOCALL	D.Low Probability	1.518618	.52353	5515.6	7.71533	3.235909	595.567847		.865869
M22	201322P9_G	G	A.Conservative	2.36703	.996163	6445.3	24.224198	26.988027	601.733549		.385826
M22	201694P4_G	G	A.Conservative	1.689304	.996333	5337.5	102.711047	97.517678	605.147496		.385826
M22	208825P7_G	G	A.Conservative	2.752954	.9977	7129.7	31.955847	39.304675	535.133908		.385826
M22	209189P2_G	G	A.Conservative	2.369503	.996853	6277.1	84.125702	91.482545	585.259379		.385826
M22	210090P15_G	NOCALL	D.Low Probability	1.309071	.987014	5515.6	33.727956	11.638234	602.786247		.984149
M23	201322P9_G	G	A.Conservative	.948966	.994388	6445.3	35.028447	35.47689	562.481294		.394018
M23	201694P4_G	G	A.Conservative	.556566	.996415	5337.5	111.360575	96.336017	593.612124		.394018
M23	208825P7_G	G	A.Conservative	1.995799	.998119	7129.7	34.623632	38.757169	511.972651		.394018
M23	209189P2_G	G	A.Conservative	.943031	.99507	6277.1	74.898921	74.04809	547.673326		.394018
M23	210090P15_G	NOCALL	D.Low Probability	.178727	.557435	5515.6	8.664988	3.498189	608.854585		1.056779
M24	201322P9_G	G	A.Conservative	1.308054	.994688	6445.3	13.21412	14.181309	603.463256		.413541
M24	201694P4_G	NOCALL	D.Low Probability	.527829	.985472	5337.5	20.236646	8.25994	606.89688		1.003179
M24	208825P7_G	NOCALL	D.Low Probability	3.591235	.730596	7129.7	8.530075	4.464599	334.129892		1.003179
M24	209189P2_G	G	A.Conservative	1.351743	.997765	6277.1	15.954181	16.683058	609.039838		.413541
M24	210090P15_G	G	A.Conservative	.354171	.83311	5515.6	14.655828	8.379789	595.786683		.685969
N01	201322P9_G	G	A.Conservative	1.88687	.991456	6445.3	34.306299	34.567129	588.085055		.426186
N01	201694P4_G	G	A.Conservative	1.424198	.994909	5337.5	132.044166	113.931527	597.428189		.426186
N01	208825P7_G	G	A.Conservative	3.02725	.998708	7129.7	48.125214	53.426083	568.068652		.426186
N01	209189P2_G	G	A.Conservative	1.885422	.995077	6277.1	113.011552	111.216304	572.01465		.426186
N01	210090P15_G	NOCALL	D.Low Probability	.951969	.238529	5515.6	4.187909	1.55751	614.865027		.958691
N02	201322P9_G	G	A.Conservative	2.901918	.995552	6445.3	34.803562	31.187401	586.106166		.460647
N02	201694P4_G	G	A.Conservative	2.721268	.997324	5337.5	103.981319	79.592845	627.489621		.460647
N02	208825P7_G	G	A.Conservative	3.669005	.996797	7129.7	44.526611	44.056017	488.565389		.460647
N02	209189P2_G	G	A.Conservative	2.902262	.9966	6277.1	96.516638	84.434045	570.131656		.460647
N02	210090P15_G	NOCALL	D.Low Probability	2.359885	.288313	5515.6	5.307384	1.867185	608.084523		1.091798
N03	201322P9_G	G	A.Conservative	2.215002	.993279	6445.3	21.651674	23.351613	567.734852		.359341
N03	201694P4_G	G	A.Conservative	1.349424	.99673	5337.5	98.195747	89.112653	562.334805		.359341
N03	208825P7_G	G	A.Conservative	3.477405	.997843	7129.7	29.211182	35.088185	539.787809		.359341
N03	209189P2_G	G	A.Conservative	2.217879	.996943	6277.1	74.10805	77.845673	553.073552		.359341
N03	210090P15_G	NOCALL	D.Low Probability	1.436977	.990583	5515.6	51.362163	20.077243	608.566344		.918796
N04	201322P9_G	G	A.Conservative	2.739839	.996504	6445.3	18.129053	24.380517	608.256514		.399433
N04	201694P4_G	G	A.Conservative	2.201983	.996715	5337.5	71.806586	82.968754	622.969191		.399433
N04	208825P7_G	G	A.Conservative	3.291146	.997403	7129.7	25.549926	37.540882	578.195204		.399433
N04	209189P2_G	G	A.Conservative	2.741451	.998229	6277.1	59.753789	78.588681	592.718207		.399433
N04	210090P15_G	NOCALL	D.Low Probability	1.418677	.993587	5515.6	19.966685	9.280202	626.847764		.881809
N05	201322P9_G	G	A.Conservative	1.995803	.992783	6445.3	18.045732	20.089068	616.143602		.379249
N05	201694P4_G	G	A.Conservative	1.219196	.993785	5337.5	80.807482	77.0953	582.270284		.379249
N05	208825P7_G	G	A.Conservative	2.731051	.996372	7129.7	25.78029	31.621292	626.362527		.379249
N05	209189P2_G	G	A.Conservative	1.997423	.995699	6277.1	65.583535	71.311678	600.135914		.379249
N05	210090P15_G	NOCALL	D.Low Probability	.93578	.312742	5515.6	3.935401	2.031576	593.135243		.849701
N06	201322P9_G	G	A.Conservative	2.102997	.992916	6445.3	24.059604	21.642554	539.325921		.384585
N06	201694P4_G	G	A.Conservative	1.400944	.994382	5337.5	117.078365	88.249692	554.094713		.384585
N06	208825P7_G	G	A.Conservative	3.285416	.995919	7129.7	35.386153	35.613911	527.512452		.384585
N06	209189P2_G	G	A.Conservative	2.103794	.995315	6277.1	91.645692	80.222191	524.538466		.384585
N06	210090P15_G	NOCALL	D.Low Probability	1.031798	.285553	5515.6	4.604734	1.89384	575.785584		.897567
N07	201322P9_G	G	A.Conservative	2.660413	.994999	6445.3	24.267395	20.536899	609.87406		.455598
N07	201694P4_G	G	A.Conservative	2.177715	.998188	5337.5	129.111026	92.732795	627.24262		.455598
N07	208825P7_G	G	A.Conservative	3.164894	.997054	7129.7	35.738518	33.552286	558.957192		.455598
N07	209189P2_G	G	A.Conservative	2.660879	.998555	6277.1	103.484949	85.405735	594.056003		.455598
N07	210090P15_G	NOCALL	D.Low Probability	1.543319	.989416	5515.6	20.580936	7.343125	628.059739		1.009419
N08	201322P9_G	G	A.Conservative	3.243758	.99575	6445.3	20.138506	18.918987	598.437822		.411613
N08	201694P4_G	G	A.Conservative	3.017048	.999196	5337.5	97.390379	77.703084	633.621614		.411613
N08	208825P7_G	G	A.Conservative	3.897894	.996893	7129.7	29.938926	31.182573	572.412834		.411613
N08	209189P2_G	G	A.Conservative	3.247675	.996556	6277.1	80.30174	73.566203	583.192057		.411613
N08	210090P15_G	NOCALL	D.Low Probability	1.813456	.995393	5515.6	67.517171	25.806833	605.867034		.888964
N09	201322P9_G	G	A.Conservative	2.974055	.998039	6445.3	18.410393	19.100248	593.887792		.376313
N09	201694P4_G	G	A.Conservative	2.236319	.998651	5337.5	101.666182	89.665568	576.665595		.376313
N09	208825P7_G	G	A.Conservative	3.782801	.996341	7129.7	30.689605	35.283503	566.641671		.376313
N09	209189P2_G	G	A.Conservative	2.97523	.998832	6277.1	83.220423	84.220016	580.949966		.376313
N09	210090P15_G	G	A.Conservative	1.504805	.994034	5515.6	68.375717	28.940845	633.285439		.809637
N10	201322P9_G	G	A.Conservative	3.068597	.992638	6445.3	19.958032	22.754965	666.998601		.369719
N10	201694P4_G	G	A.Conservative	2.490737	.997818	5337.5	98.513543	94.587695	616.429959		.369719
N10	208825P7_G	G	A.Conservative	4.000388	.998445	7129.7	28.302945	35.842495	574.408973		.369719
N10	209189P2_G	G	A.Conservative	3.069012	.996488	6277.1	75.929827	84.349078	648.707562		.369719
N10	210090P15_G	G	A.Conservative	2.489791	.995052	5515.6	20.419864	20.159921	641.638647		.369719
N11	201322P9_G	G	A.Conservative	2.489597	.997142	6445.3	22.222563	24.599269	597.182826		.407079
N11	201694P4_G	G	A.Conservative	1.627498	.997898	5337.5	100.75716	95.027849	602.221206		.407079
N11	208825P7_G	G	A.Conservative	3.351864	.997295	7129.7	32.971483	40.252436	586.861891		.407079
N11	209189P2_G	G	A.Conservative	2.488689	.996722	6277.1	79.861162	86.299715	580.525064		.407079
N11	210090P15_G	NOCALL	D.Low Probability	1.131884	.992153	5515.6	37.783297	17.077775	634.276971		.866598
N12	201322P9_G	G	A.Conservative	.961847	.992842	6445.3	19.798932	22.308267	599.202639		.383329
N12	201694P4_G	G	A.Conservative	.366261	.996742	5337.5	93.117784	89.543913	597.511637		.383329
N12	208825P7_G	G	A.Conservative	2.124519	.998436	7129.7	25.787247	32.06324	571.082848		.383329
N12	209189P2_G	G	A.Conservative	.965567	.997349	6277.1	71.513992	78.665927	582.797093		.383329
N12	210090P15_G	NOCALL	D.Low Probability	.274259	.996189	5515.6	26.988386	10.839211	633.223778		.933787
N13	201322P9_G	G	A.Conservative	2.790987	.994184	6445.3	22.429055	25.7099	603.103676		.371878
N13	201694P4_G	G	A.Conservative	1.879422	.995978	5337.5	88.678382	85.185187	601.751723		.371878
N13	208825P7_G	G	A.Conservative	3.476801	.994943	7129.7	26.245405	33.485996	500.926299		.371878
N13	209189P2_G	G	A.Conservative	2.783794	.997035	6277.1	66.6454	74.40067	580.082081		.371878
N13	210090P15_G	NOCALL	D.Low Probability	1.588648	.916256	5515.6	13.58993	5.635042	601.079218		.894197
N14	201322P9_G	NOCALL	D.Low Probability	2.335724	.992038	6445.3	46.90591	20.705844	607.325476		.903667
N14	201694P4_G	G	A.Conservative	2.661871	.997783	5337.5	81.098632	67.642572	589.381648		.38396
N14	208825P7_G	G	A.Conservative	4.009527	.998317	7129.7	25.25791	27.624264	570.78844		.38396
N14	209189P2_G	G	A.Conservative	2.987354	.996229	6277.1	76.182415	73.124769	572.028096		.38396
N14	210090P15_G	NOCALL	D.Low Probability	2.071822	.314378	5515.6	5.318661	2.030132	615.183818		.903667
N15	201322P9_G	G	A.Conservative	3.069978	.989734	6445.3	26.044417	23.271749	589.290678		.379544
N15	201694P4_G	G	A.Conservative	1.941997	.996982	5337.5	114.684016	85.968604	594.728912		.379544
N15	208825P7_G	G	A.Conservative	4.280379	.996916	7129.7	35.024166	35.006519	554.100773		.379544
N15	209189P2_G	G	A.Conservative	3.070173	.998137	6277.1	81.74926	71.091224	572.754513		.379544
N15	210090P15_G	NOCALL	D.Low Probability	1.41251	.992533	5515.6	49.333824	26.537529	631.217906		.883282
N16	201322P9_G	G	A.Conservative	2.586194	.992669	6445.3	19.930473	21.811856	603.705037		.376171
N16	201694P4_G	G	A.Conservative	1.732734	.997577	5337.5	105.784834	97.670239	635.599883		.376171
N16	208825P7_G	G	A.Conservative	4.093267	.997176	7129.7	27.500711	33.427678	542.774596		.376171
N16	209189P2_G	G	A.Conservative	2.586772	.996978	6277.1	77.097241	82.23579	587.167486		.376171
N16	210090P15_G	G	A.Conservative	1.649893	.995194	5515.6	41.963409	23.723966	640.284027		.564834
N17	201322P9_G	G	A.Conservative	2.013391	.996146	6445.3	21.662706	23.374901	601.442152		.361993
N17	201694P4_G	G	A.Conservative	1.285547	.998343	5337.5	89.136748	81.583439	611.665327		.361993
N17	208825P7_G	G	A.Conservative	3.067008	.997884	7129.7	25.497603	30.526059	578.699417		.361993
N17	209189P2_G	G	A.Conservative	2.014823	.996273	6277.1	73.315791	77.14639	585.451795		.361993
N17	210090P15_G	NOCALL	D.Low Probability	.984463	.991507	5515.6	33.072464	18.023602	602.548781		.839475
N18	201322P9_G	G	A.Conservative	1.919843	.995067	6445.3	23.121308	20.521585	598.789261		.453677
N18	201694P4_G	G	A.Conservative	1.589412	.99769	5337.5	100.300797	74.892499	626.009284		.453677
N18	208825P7_G	G	A.Conservative	2.386052	.997316	7129.7	32.332499	31.935845	570.038449		.453677
N18	209189P2_G	G	A.Conservative	1.921202	.997757	6277.1	78.833266	68.1637	582.985329		.453677
N18	210090P15_G	NOCALL	D.Low Probability	1.213738	.986327	5515.6	15.870264	6.357787	623.59324		.920582
N19	201322P9_G	G	A.Conservative	1.846779	.994455	6445.3	20.640784	26.539013	676.96934		.354166
N19	201694P4_G	G	A.Conservative	1.785985	.998456	5337.5	73.811089	80.827448	688.737834		.354166
N19	208825P7_G	G	A.Conservative	2.025782	.998188	7129.7	35.087394	49.751503	657.757692		.354166
N19	209189P2_G	G	A.Conservative	1.846664	.998584	6277.1	57.417469	72.066831	663.570836		.354166
N19	210090P15_G	G	A.Conservative	1.784469	.996741	5515.6	24.247794	27.255278	715.071599		.354166
N20	201322P9_G	G	A.Conservative	3.143107	.990839	6445.3	23.616265	26.054228	621.932563		.423365
N20	201694P4_G	G	A.Conservative	2.678704	.996893	5337.5	83.406378	78.763726	619.384308		.423365
N20	208825P7_G	G	A.Conservative	3.35894	.997217	7129.7	30.391893	36.856447	594.662757		.423365
N20	209189P2_G	G	A.Conservative	3.139822	.996101	6277.1	70.95448	76.462896	608.090034		.423365
N20	210090P15_G	NOCALL	D.Low Probability	1.575699	.995208	5515.6	48.70289	19.977362	622.162191		.930124
N21	201322P9_G	G	A.Conservative	2.528954	.994394	6445.3	19.098893	18.629324	603.80506		.369975
N21	201694P4_G	G	A.Conservative	1.6696	.997252	5337.5	87.299015	70.922785	639.568794		.369975
N21	208825P7_G	G	A.Conservative	3.096023	.996815	7129.7	23.740402	25.960663	651.881437		.369975
N21	209189P2_G	G	A.Conservative	2.528491	.996654	6277.1	63.82192	60.546513	587.791008		.369975
N21	210090P15_G	NOCALL	D.Low Probability	1.293779	.994272	5515.6	60.04957	23.783242	662.47912		.844953
N22	201322P9_G	G	A.Conservative	1.150857	.992096	6445.3	22.666	23.367201	665.233325		.383029
N22	201694P4_G	G	A.Conservative	.741412	.997664	5337.5	91.57052	80.117164	646.128883		.383029
N22	208825P7_G	G	A.Conservative	2.614586	.99841	7129.7	26.883761	30.727943	590.687221		.383029
N22	209189P2_G	G	A.Conservative	1.152886	.996154	6277.1	77.225215	77.635157	647.844114		.383029
N22	210090P15_G	NOCALL	D.Low Probability	.524898	.995975	5515.6	24.396816	9.91539	637.353967		.918232
N23	201322P9_G	G	A.Conservative	2.18868	.99503	6445.3	44.375688	40.395069	595.120156		.407762
N23	201694P4_G	G	A.Conservative	1.508849	.996898	5337.5	112.299427	86.539728	599.682277		.407762
N23	208825P7_G	G	A.Conservative	2.906517	.996181	7129.7	39.43057	39.892293	567.39677		.407762
N23	209189P2_G	G	A.Conservative	2.185527	.997078	6277.1	76.749249	68.093023	583.4921		.407762
N23	210090P15_G	NOCALL	D.Low Probability	1.185754	.277511	5515.6	4.779641	1.813094	593.200098		.869109
N24	201322P9_G	G	A.Conservative	1.438651	.992789	6445.3	14.792254	14.514065	569.423		.404558
N24	201694P4_G	NOCALL	D.Low Probability	.241818	.991436	5337.5	33.009101	12.569778	602.932893		.91517
N24	208825P7_G	G	A.Conservative	1.746045	.921471	7129.7	4.571061	9.237639	548.111701		.404558
N24	209189P2_G	G	A.Conservative	1.373425	.997875	6277.1	23.68271	22.664789	603.987727		.404558
N24	210090P15_G	G	B.Moderate	.334514	.938812	5515.6	19.282625	7.534611	567.279421		.91517
O01	201322P9_G	G	A.Conservative	2.677717	.997153	6445.3	28.10408	26.213482	590.700993		.410564
O01	201694P4_G	G	A.Conservative	2.013999	.996903	5337.5	99.432868	77.71037	590.583964		.410564
O01	208825P7_G	G	A.Conservative	3.362101	.996932	7129.7	32.740269	34.089471	556.942489		.410564
O01	209189P2_G	G	A.Conservative	2.678475	.996638	6277.1	72.250261	65.606776	575.759435		.410564
O01	210090P15_G	NOCALL	D.Low Probability	1.553749	.343612	5515.6	4.902301	2.19467	600.860066		.817001
O02	201322P9_G	G	A.Conservative	3.121704	.994225	6445.3	29.3059	31.83708	548.247742		.382535
O02	201694P4_G	G	A.Conservative	2.393781	.995335	5337.5	100.15749	92.022225	588.559474		.382535
O02	208825P7_G	G	A.Conservative	3.735037	.997005	7129.7	41.656705	50.18501	579.320141		.382535
O02	209189P2_G	G	A.Conservative	3.12108	.995516	6277.1	85.570569	90.622636	533.363306		.382535
O02	210090P15_G	NOCALL	D.Low Probability	1.934521	.123234	5515.6	2.425013	.897999	586.552434		.994245
O03	201322P9_G	G	A.Conservative	3.125898	.991243	6445.3	25.038357	26.914882	519.542266		.419979
O03	201694P4_G	G	A.Conservative	2.262891	.995385	5337.5	119.158288	108.837904	556.838618		.419979
O03	208825P7_G	G	A.Conservative	4.434096	.997476	7129.7	32.039868	38.029753	458.141991		.419979
O03	209189P2_G	G	A.Conservative	3.128428	.995916	6277.1	87.749554	92.036701	505.830316		.419979
O03	210090P15_G	NOCALL	D.Low Probability	2.194828	.983825	5515.6	22.827353	8.19552	601.941247		.899633
O04	201322P9_G	G	A.Conservative	4.310419	.99448	6445.3	23.277695	20.14587	561.505958		.431916
O04	201694P4_G	G	A.Conservative	3.552342	.997936	5337.5	70.522793	51.214031	597.245206		.431916
O04	208825P7_G	G	A.Conservative	5.018403	.996412	7129.7	33.870167	32.713667	498.705828		.431916
O04	209189P2_G	G	A.Conservative	4.311172	.997641	6277.1	68.697194	57.888173	548.738114		.431916
O04	210090P15_G	NOCALL	D.Low Probability	2.636296	.993304	5515.6	47.455104	17.555306	612.975828		.944373
O05	201322P9_G	G	A.Conservative	3.357127	.990327	6445.3	23.893724	23.575332	535.222691		.408477
O05	201694P4_G	G	A.Conservative	2.369292	.996434	5337.5	123.047306	103.579472	556.862115		.408477
O05	208825P7_G	G	A.Conservative	4.566898	.998137	7129.7	37.57706	40.983256	515.776149		.408477
O05	209189P2_G	G	A.Conservative	3.357504	.996812	6277.1	95.266743	91.744543	519.054223		.408477
O05	210090P15_G	NOCALL	D.Low Probability	2.024807	.46982	5515.6	8.046525	2.978742	590.33368		.954844
O06	201322P9_G	G	A.Conservative	2.351421	.995379	6445.3	24.19855	21.614411	538.398263		.406709
O06	201694P4_G	G	A.Conservative	1.365295	.995797	5337.5	123.861219	93.630548	563.716605		.406709
O06	208825P7_G	G	A.Conservative	3.549806	.998511	7129.7	34.158657	33.936256	533.065299		.406709
O06	209189P2_G	G	A.Conservative	2.35613	.99672	6277.1	88.118859	76.71739	524.827178		.406709
O06	210090P15_G	NOCALL	D.Low Probability	1.065166	.990653	5515.6	45.332506	16.776762	569.73665		.932312
O07	201322P9_G	G	A.Conservative	1.724453	.993763	6445.3	23.857736	15.372539	552.512612		.572548
O07	201694P4_G	G	A.Conservative	2.169508	.998759	5337.5	75.846686	62.170179	607.767445		.444789
O07	208825P7_G	G	A.Conservative	2.889116	.998359	7129.7	23.198858	24.947123	497.813717		.444789
O07	209189P2_G	G	A.Conservative	2.514231	.996326	6277.1	66.63804	63.03284	537.143912		.444789
O07	210090P15_G	NOCALL	D.Low Probability	1.215879	.364334	5515.6	6.048433	2.319493	591.935301		.928742
O08	201322P9_G	G	A.Conservative	3.593309	.993429	6445.3	32.218094	27.281699	568.788189		.404467
O08	201694P4_G	G	A.Conservative	3.126519	.998672	5337.5	122.83525	86.621903	596.437587		.404467
O08	208825P7_G	G	A.Conservative	4.380786	.996801	7129.7	40.024554	38.045499	504.351536		.404467
O08	209189P2_G	G	A.Conservative	3.594584	.997233	6277.1	96.440054	79.410939	554.585956		.404467
O08	210090P15_G	G	A.Conservative	3.12477	.996866	5515.6	42.411778	30.796016	619.510833		.404467
O09	201322P9_G	G	A.Conservative	2.931259	.99129	6445.3	23.009827	21.710209	581.260767		.415335
O09	201694P4_G	G	A.Conservative	2.39713	.998404	5337.5	100.724188	79.732267	593.521886		.415335
O09	208825P7_G	G	A.Conservative	4.17054	.996402	7129.7	32.835043	34.551487	499.019739		.415335
O09	209189P2_G	G	A.Conservative	2.932799	.997803	6277.1	73.893471	67.890141	565.754961		.415335
O09	210090P15_G	NOCALL	D.Low Probability	2.221252	.991403	5515.6	71.328091	25.753164	598.967399		.916205
O10	201322P9_G	G	A.Conservative	3.020698	.991913	6445.3	29.978244	27.782434	585.759902		.399561
O10	201694P4_G	G	A.Conservative	2.399483	.998763	5337.5	125.181402	98.087017	601.622061		.399561
O10	208825P7_G	G	A.Conservative	3.892164	.996294	7129.7	40.237992	41.482636	544.290003		.399561
O10	209189P2_G	G	A.Conservative	3.02301	.996114	6277.1	99.732135	90.079731	570.413508		.399561
O10	210090P15_G	NOCALL	D.Low Probability	1.875043	.99025	5515.6	40.289372	13.432771	593.406071		.956127
O11	201322P9_G	G	A.Conservative	2.960846	.992665	6445.3	25.537556	24.550283	583.986227		.397596
O11	201694P4_G	G	A.Conservative	2.30285	.997399	5337.5	110.394522	90.274753	582.715151		.397596
O11	208825P7_G	G	A.Conservative	3.747478	.994897	7129.7	34.891459	37.177267	545.032031		.397596
O11	209189P2_G	G	A.Conservative	2.964683	.996681	6277.1	91.546171	85.849413	570.34132		.397596
O11	210090P15_G	NOCALL	D.Low Probability	2.003851	.3185	5515.6	4.52901	2.08364	587.232977		.991488
O12	201322P9_G	G	A.Conservative	1.213414	.995429	6445.3	22.879754	24.292718	627.485021		.371145
O12	201694P4_G	G	A.Conservative	.854983	.998242	5337.5	95.771371	86.596846	631.919699		.371145
O12	208825P7_G	G	A.Conservative	1.761611	.99794	7129.7	37.113592	43.610946	619.028192		.371145
O12	209189P2_G	G	A.Conservative	1.215128	.995808	6277.1	89.281852	92.495435	609.893105		.371145
O12	210090P15_G	NOCALL	D.Low Probability	.375291	.992449	5515.6	50.897244	24.330137	642.454717		.957513
O13	201322P9_G	G	A.Conservative	2.867773	.992539	6445.3	30.201132	30.615613	642.029687		.394045
O13	201694P4_G	G	A.Conservative	2.414733	.999199	5337.5	121.047732	104.402261	600.851604		.394045
O13	208825P7_G	G	A.Conservative	3.199314	.997099	7129.7	41.024394	46.0428	622.633224		.394045
O13	209189P2_G	G	A.Conservative	2.869221	.998612	6277.1	95.197998	94.152944	625.231268		.394045
O13	210090P15_G	G	A.Conservative	2.412804	.996423	5515.6	30.263951	26.785917	625.827504		.394045
O14	201322P9_G	G	A.Conservative	1.780023	.996961	6445.3	15.929334	16.096907	636.520015		.402315
O14	201694P4_G	G	A.Conservative	1.568709	.997349	5337.5	57.280968	48.612743	609.032177		.402315
O14	208825P7_G	G	A.Conservative	2.132571	.997761	7129.7	18.267876	20.554787	570.770511		.402315
O14	209189P2_G	G	A.Conservative	1.780817	.997641	6277.1	53.700649	52.854876	621.135173		.402315
O14	210090P15_G	NOCALL	D.Low Probability	1.871378	.990883	5515.6	52.781188	17.304245	572.887431		1.029944
O15	201322P9_G	G	A.Conservative	2.958328	.994392	6445.3	24.095266	20.813218	537.792587		.429765
O15	201694P4_G	G	A.Conservative	2.418611	.999164	5337.5	107.128859	78.11873	555.577399		.429765
O15	208825P7_G	G	A.Conservative	4.078809	.997489	7129.7	34.787157	33.449714	518.504741		.429765
O15	209189P2_G	G	A.Conservative	2.958899	.99754	6277.1	80.738788	67.956475	521.846074		.429765
O15	210090P15_G	NOCALL	D.Low Probability	1.604601	.986505	5515.6	22.550099	8.492569	631.306511		.957125
O16	201322P9_G	G	A.Conservative	2.955813	.995438	6445.3	24.131189	20.362098	540.951365		.420847
O16	201694P4_G	G	A.Conservative	2.193417	.996068	5337.5	112.311791	79.735117	531.472832		.420847
O16	208825P7_G	G	A.Conservative	3.821743	.996821	7129.7	30.591071	28.809377	520.310079		.420847
O16	209189P2_G	G	A.Conservative	2.960426	.993629	6277.1	86.718068	71.260066	526.117673		.420847
O16	210090P15_G	NOCALL	D.Low Probability	1.808445	.991738	5515.6	68.964889	31.003541	586.69928		1.017912
O17	201322P9_G	G	A.Conservative	1.763076	.990947	6445.3	24.572052	27.030998	629.469219		.379346
O17	201694P4_G	G	A.Conservative	1.176565	.998289	5337.5	105.694843	99.825651	625.537791		.379346
O17	208825P7_G	G	A.Conservative	2.940566	.997829	7129.7	32.949186	39.913742	574.413216		.379346
O17	209189P2_G	G	A.Conservative	1.763147	.997451	6277.1	83.581481	89.82554	610.418884		.379346
O17	210090P15_G	NOCALL	D.Low Probability	.954861	.318893	5515.6	5.253968	2.069198	613.448211		.951426
O18	201322P9_G	G	A.Conservative	2.033112	.995005	6445.3	22.547718	21.896075	606.64801		.412781
O18	201694P4_G	G	A.Conservative	1.688852	.99801	5337.5	128.655077	106.496753	641.473264		.412781
O18	208825P7_G	G	A.Conservative	3.038971	.998085	7129.7	34.996242	37.586378	623.332007		.412781
O18	209189P2_G	G	A.Conservative	2.034203	.995828	6277.1	91.645462	86.839554	591.916172		.412781
O18	210090P15_G	G	A.Conservative	1.686148	.995585	5515.6	26.848204	22.798141	667.58664		.412781
O19	201322P9_G	G	A.Conservative	3.035656	.9949	6445.3	20.833668	21.997716	520.171176		.380854
O19	201694P4_G	G	A.Conservative	2.508177	.997083	5337.5	82.358121	73.236679	556.314936		.380854
O19	208825P7_G	G	A.Conservative	4.045104	.995972	7129.7	25.973675	30.505617	460.237977		.380854
O19	209189P2_G	G	A.Conservative	3.036309	.994607	6277.1	61.953963	63.736295	506.09409		.380854
O19	210090P15_G	NOCALL	D.Low Probability	1.975824	.991603	5515.6	50.298337	17.094902	585.28337		.943146
O20	201322P9_G	G	A.Conservative	3.588027	.996541	6445.3	33.669745	27.416085	601.792712		.48262
O20	201694P4_G	G	A.Conservative	2.911096	.99808	5337.5	148.664695	102.808652	608.992045		.48262
O20	208825P7_G	G	A.Conservative	4.408394	.998021	7129.7	47.436785	42.814907	571.325814		.48262
O20	209189P2_G	G	A.Conservative	3.588357	.996759	6277.1	116.625382	92.624951	586.112142		.48262
O20	210090P15_G	NOCALL	D.Low Probability	2.119432	.993782	5515.6	88.128361	30.821095	588.895247		.994054
O21	201322P9_G	G	A.Conservative	2.780198	.989077	6445.3	20.862426	23.017729	562.88601		.364898
O21	201694P4_G	G	A.Conservative	2.274519	.995878	5337.5	96.203868	89.299031	569.415017		.364898
O21	208825P7_G	G	A.Conservative	3.869159	.997179	7129.7	30.757685	37.764793	540.589935		.364898
O21	209189P2_G	G	A.Conservative	2.783935	.995307	6277.1	76.340518	82.054054	539.933719		.364898
O21	210090P15_G	NOCALL	D.Low Probability	2.311156	.973969	5515.6	14.379299	5.965053	570.787771		.897379
O22	201322P9_G	G	A.Conservative	2.147577	.990758	6445.3	21.743714	22.771529	636.023043		.378651
O22	201694P4_G	G	A.Conservative	1.589531	.998369	5337.5	119.469116	105.122196	607.409412		.378651
O22	208825P7_G	G	A.Conservative	3.04067	.997959	7129.7	34.718048	40.500299	611.032407		.378651
O22	209189P2_G	G	A.Conservative	2.150745	.996207	6277.1	95.817387	97.721832	619.969579		.378651
O22	210090P15_G	NOCALL	D.Low Probability	.931199	.99309	5515.6	29.154357	11.864999	618.637972		.908472
O23	201322P9_G	NOCALL	I.Bad Spectrum	0	0	0	0	0	0		0
O23	201694P4_G	NOCALL	I.Bad Spectrum	0	0	0	0	0	0		0
O23	208825P7_G	NOCALL	I.Bad Spectrum	0	0	0	0	0	0		0
O23	209189P2_G	NOCALL	I.Bad Spectrum	0	0	0	0	0	0		0
O23	210090P15_G	NOCALL	I.Bad Spectrum	0	0	0	0	0	0		0
O24	201322P9_G	NOCALL	I.Bad Spectrum	0	0	0	0	0	0		0
O24	201694P4_G	NOCALL	I.Bad Spectrum	0	0	0	0	0	0		0
O24	208825P7_G	NOCALL	I.Bad Spectrum	0	0	0	0	0	0		0
O24	209189P2_G	NOCALL	I.Bad Spectrum	0	0	0	0	0	0		0
O24	210090P15_G	NOCALL	I.Bad Spectrum	0	0	0	0	0	0		0
P01	201322P9_G	G	A.Conservative	1.051877	.994629	6445.3	20.853527	25.774662	609.68188		.359297
P01	201694P4_G	G	A.Conservative	.681121	.998728	5337.5	69.493738	73.186562	586.1175		.359297
P01	208825P7_G	G	A.Conservative	1.819233	.998725	7129.7	28.766092	39.220732	627.396209		.359297
P01	209189P2_G	G	A.Conservative	1.051258	.997382	6277.1	66.763287	80.54046	593.668625		.359297
P01	210090P15_G	NOCALL	D.Low Probability	.439255	.994267	5515.6	49.054923	17.099726	612.54799		.963828
P02	201322P9_G	G	A.Conservative	2.585608	.99701	6445.3	16.739384	16.817486	645.591652		.429389
P02	201694P4_G	G	A.Conservative	2.544138	.997951	5337.5	61.645806	52.486984	618.54267		.429389
P02	208825P7_G	G	A.Conservative	2.851758	.998377	7129.7	25.019622	27.822008	595.016209		.429389
P02	209189P2_G	G	A.Conservative	2.587968	.996603	6277.1	60.088814	58.88183	629.426045		.429389
P02	210090P15_G	NOCALL	D.Low Probability	1.31508	.828023	5515.6	14.531178	5.106103	590.1316		.926575
P03	201322P9_G	G	A.Conservative	2.503834	.994914	6445.3	31.580133	35.964452	654.135224		.387178
P03	201694P4_G	G	A.Conservative	2.24408	.994172	5337.5	115.568752	111.548235	616.163911		.387178
P03	208825P7_G	G	A.Conservative	3.157898	.997978	7129.7	40.10795	50.531766	597.329309		.387178
P03	209189P2_G	G	A.Conservative	2.50444	.997978	6277.1	93.847784	104.252828	636.677913		.387178
P03	210090P15_G	NOCALL	D.Low Probability	1.785236	.168515	5515.6	3.167735	1.166321	606.344599		.962094
P04	201322P9_G	G	A.Conservative	3.092482	.994076	6445.3	23.019351	21.170822	577.195962		.393308
P04	201694P4_G	G	A.Conservative	3.107605	.997901	5337.5	86.690604	66.633637	597.490915		.393308
P04	208825P7_G	G	A.Conservative	3.475386	.995345	7129.7	30.0845	30.962997	591.079174		.393308
P04	209189P2_G	G	A.Conservative	3.096662	.995303	6277.1	77.581125	69.41475	562.238581		.393308
P04	210090P15_G	NOCALL	D.Low Probability	1.811996	.28423	5515.6	5.151509	1.852097	603.962717		.912934
P05	201322P9_G	G	A.Conservative	2.271231	.992168	6445.3	25.904462	32.305502	566.312228		.40483
P05	201694P4_G	G	A.Conservative	1.908752	.997982	5337.5	107.234982	113.856909	621.42367		.40483
P05	208825P7_G	G	A.Conservative	2.849535	.998143	7129.7	30.26795	41.48878	520.43626		.40483
P05	209189P2_G	G	A.Conservative	2.271042	.996836	6277.1	78.579631	95.700863	551.582691		.40483
P05	210090P15_G	NOCALL	D.Low Probability	1.259324	.991074	5515.6	47.951492	20.717549	634.507984		.840382
P06	201322P9_G	G	A.Conservative	1.319273	.993932	6445.3	25.649287	23.806081	616.282226		.404683
P06	201694P4_G	G	A.Conservative	1.222137	.998254	5337.5	117.419008	92.028946	647.491215		.404683
P06	208825P7_G	G	A.Conservative	2.22983	.99835	7129.7	34.997545	36.143905	579.724961		.404683
P06	209189P2_G	G	A.Conservative	1.318203	.995706	6277.1	89.415539	80.87214	600.529856		.404683
P06	210090P15_G	NOCALL	D.Low Probability	.513672	.990808	5515.6	23.156359	8.307746	602.435369		.917148
P07	201322P9_G	G	A.Conservative	1.967	.997982	6445.3	28.799484	28.425264	669.385721		.405363
P07	201694P4_G	G	A.Conservative	1.996758	.997117	5337.5	114.088486	95.685065	680.585733		.405363
P07	208825P7_G	G	A.Conservative	2.180532	.99811	7129.7	39.217678	42.879141	548.567678		.405363
P07	209189P2_G	G	A.Conservative	1.965952	.997562	6277.1	94.201736	90.697187	653.813952		.405363
P07	210090P15_G	NOCALL	D.Low Probability	.99717	.97397	5515.6	13.927678	5.904451	629.305896		.926594
P08	201322P9_G	G	A.Conservative	2.746275	.997403	6445.3	30.31449	31.807021	690.960779		.400591
P08	201694P4_G	G	A.Conservative	2.552222	.998508	5337.5	93.047908	82.468133	662.023206		.400591
P08	208825P7_G	G	A.Conservative	3.277969	.998931	7129.7	40.483417	47.127459	670.407175		.400591
P08	209189P2_G	G	A.Conservative	2.746851	.998328	6277.1	76.35021	78.095017	672.753885		.400591
P08	210090P15_G	G	A.Conservative	2.551399	.99504	5515.6	23.629418	21.522706	687.32175		.400591
P09	201322P9_G	G	A.Conservative	2.434239	.994423	6445.3	19.867093	21.558737	723.148299		.405172
P09	201694P4_G	G	A.Conservative	2.300144	.998773	5337.5	90.57109	84.297047	682.496546		.405172
P09	208825P7_G	G	A.Conservative	2.760092	.997992	7129.7	23.892024	28.521745	689.562246		.405172
P09	209189P2_G	G	A.Conservative	2.437668	.997896	6277.1	66.625922	70.633991	704.865457		.405172
P09	210090P15_G	G	A.Conservative	2.299383	.998223	5515.6	30.090172	28.706268	707.161344		.405172
P10	201322P9_G	G	A.Conservative	1.988199	.994465	6445.3	20.960008	21.095655	624.946973		.390441
P10	201694P4_G	G	A.Conservative	1.430774	.995228	5337.5	79.273533	67.928739	649.259046		.390441
P10	208825P7_G	G	A.Conservative	2.867015	.997382	7129.7	28.433201	31.684683	539.251557		.390441
P10	209189P2_G	G	A.Conservative	1.989225	.996418	6277.1	62.018111	60.90112	608.245142		.390441
P10	210090P15_G	NOCALL	D.Low Probability	1.161563	.99417	5515.6	43.679604	17.704679	640.789332		.915584
P11	201322P9_G	G	A.Conservative	2.069729	.994536	6445.3	27.681158	36.379487	739.402591		.346317
P11	201694P4_G	G	A.Conservative	1.958273	.997624	5337.5	96.96584	110.376482	651.474689		.346317
P11	208825P7_G	G	A.Conservative	3.006222	.998334	7129.7	33.836534	48.649238	727.315751		.346317
P11	209189P2_G	G	A.Conservative	2.070703	.998398	6277.1	79.355479	102.021749	719.801261		.346317
P11	210090P15_G	NOCALL	D.Low Probability	1.225755	.994484	5515.6	68.287142	44.109957	649.085283		.948787
P12	201322P9_G	G	A.Conservative	1.514651	.995509	6445.3	26.866767	30.490744	618.909782		.356928
P12	201694P4_G	G	A.Conservative	1.218643	.996619	5337.5	117.49902	113.935242	597.30024		.356928
P12	208825P7_G	G	A.Conservative	2.517888	.998898	7129.7	33.600861	42.118551	535.243752		.356928
P12	209189P2_G	G	A.Conservative	1.515965	.995962	6277.1	90.907584	100.717105	602.144143		.356928
P12	210090P15_G	NOCALL	D.Low Probability	.330433	.314594	5515.6	3.913703	2.050505	611.670336		.891822
P13	201322P9_G	G	A.Conservative	2.076098	.992341	6445.3	29.165957	24.530523	566.613828		.420954
P13	201694P4_G	G	A.Conservative	1.622014	.997868	5337.5	112.59454	79.572309	573.572144		.420954
P13	208825P7_G	G	A.Conservative	3.207742	.998002	7129.7	38.866588	36.506977	547.855011		.420954
P13	209189P2_G	G	A.Conservative	2.080381	.99724	6277.1	97.945009	80.198099	551.705909		.420954
P13	210090P15_G	G	A.Conservative	1.624407	.992385	5515.6	22.004707	15.988112	596.080752		.420954
P14	201322P9_G	G	A.Conservative	3.625289	.995007	6445.3	27.949653	22.811677	547.640439		.46247
P14	201694P4_G	G	A.Conservative	2.745283	.998263	5337.5	137.435707	94.771371	570.577047		.46247
P14	208825P7_G	G	A.Conservative	4.62127	.998702	7129.7	38.454443	34.908607	535.175015		.46247
P14	209189P2_G	G	A.Conservative	3.627252	.99749	6277.1	91.43352	72.728229	532.998031		.46247
P14	210090P15_G	NOCALL	D.Low Probability	1.68336	.991876	5515.6	51.933251	18.002351	614.583859		.993921
P15	201322P9_G	G	A.Conservative	2.571122	.996732	6445.3	17.760464	18.113251	574.639152		.381938
P15	201694P4_G	G	A.Conservative	2.15219	.999005	5337.5	95.307318	81.937179	630.386015		.381938
P15	208825P7_G	G	A.Conservative	2.939198	.995875	7129.7	24.158949	27.411431	585.204192		.381938
P15	209189P2_G	G	A.Conservative	2.570794	.996467	6277.1	68.372566	67.942364	559.037177		.381938
P15	210090P15_G	NOCALL	D.Low Probability	1.347694	.995093	5515.6	70.936034	27.692974	630.206444		.970522
P16	201322P9_G	G	A.Conservative	2.455473	.992835	6445.3	17.987405	17.790823	589.287291		.412476
P16	201694P4_G	G	A.Conservative	1.837834	.998365	5337.5	68.026616	57.298914	580.721204		.412476
P16	208825P7_G	G	A.Conservative	3.001026	.997539	7129.7	26.333768	28.802346	574.540248		.412476
P16	209189P2_G	G	A.Conservative	2.457167	.995976	6277.1	60.248035	58.149531	573.839704		.412476
P16	210090P15_G	NOCALL	D.Low Probability	.607695	.994281	5515.6	26.535773	11.237521	625.451382		.915095
P17	201322P9_G	G	A.Conservative	2.917751	.993258	6445.3	21.43075	21.053605	559.497268		.411525
P17	201694P4_G	G	A.Conservative	2.710752	.998011	5337.5	95.367015	79.791546	580.621567		.411525
P17	208825P7_G	G	A.Conservative	3.748469	.996311	7129.7	33.181338	36.061988	519.722407		.411525
P17	209189P2_G	G	A.Conservative	2.919934	.99681	6277.1	71.260413	68.312077	543.810298		.411525
P17	210090P15_G	G	A.Conservative	2.713835	.996594	5515.6	26.229565	22.517224	604.395764		.411525
P18	201322P9_G	G	A.Conservative	1.710143	.992513	6445.3	23.229153	21.962908	552.265038		.397498
P18	201694P4_G	G	A.Conservative	1.193854	.997371	5337.5	106.238589	85.394751	559.033296		.397498
P18	208825P7_G	G	A.Conservative	2.820791	.997832	7129.7	30.725287	32.218977	492.24785		.397498
P18	209189P2_G	G	A.Conservative	1.710409	.995426	6277.1	82.261072	75.860887	538.172607		.397498
P18	210090P15_G	G	A.Conservative	.593259	.993635	5515.6	77.142596	33.830468	590.486658		.788095
P19	201322P9_G	G	A.Conservative	3.386901	.994662	6445.3	24.610314	20.529677	536.156886		.446961
P19	201694P4_G	G	A.Conservative	2.824049	.998275	5337.5	112.098525	78.984653	566.713477		.446961
P19	208825P7_G	G	A.Conservative	4.182081	.996727	7129.7	33.648347	31.232801	512.792151		.446961
P19	209189P2_G	G	A.Conservative	3.390112	.997905	6277.1	79.396084	64.543142	521.576087		.446961
P19	210090P15_G	G	A.Conservative	2.825183	.993466	5515.6	35.156529	25.447356	588.050741		.446961
P20	201322P9_G	G	A.Conservative	2.625885	.995826	6445.3	42.737795	39.403066	620.911006		.416815
P20	201694P4_G	G	A.Conservative	2.218688	.999703	5337.5	141.98985	111.166118	637.830895		.416815
P20	208825P7_G	G	A.Conservative	3.384823	.997278	7129.7	51.009511	52.162645	581.953534		.416815
P20	209189P2_G	G	A.Conservative	2.625397	.998827	6277.1	111.576596	100.326869	608.420091		.416815
P20	210090P15_G	NOCALL	D.Low Probability	1.701316	.994999	5515.6	78.561976	30.460934	644.112918		.967749
P21	201322P9_G	G	A.Conservative	3.297851	.99348	6445.3	31.253236	33.279438	597.879602		.41404
P21	201694P4_G	G	A.Conservative	2.954046	.998906	5337.5	107.855453	98.761631	607.412873		.41404
P21	208825P7_G	G	A.Conservative	4.109226	.999166	7129.7	41.389271	48.419033	579.61807		.41404
P21	209189P2_G	G	A.Conservative	3.300885	.997625	6277.1	97.859996	101.842407	581.858262		.41404
P21	210090P15_G	NOCALL	D.Low Probability	1.803277	.992033	5515.6	46.821381	19.59432	602.293301		.959073
P22	201322P9_G	G	A.Conservative	2.78242	.997285	6445.3	22.185345	22.37357	645.650759		.414473
P22	201694P4_G	G	A.Conservative	2.228198	.997971	5337.5	105.047377	90.613946	598.88423		.414473
P22	208825P7_G	G	A.Conservative	3.389325	.995223	7129.7	32.073744	35.681286	586.610564		.414473
P22	209189P2_G	G	A.Conservative	2.778791	.997237	6277.1	80.320847	79.095332	629.132397		.414473
P22	210090P15_G	G	A.Conservative	.905406	.996372	5515.6	62.179552	28.502587	596.142687		.788856
P23	201322P9_G	NOCALL	I.Bad Spectrum	0	0	0	0	0	0		0
P23	201694P4_G	NOCALL	I.Bad Spectrum	0	0	0	0	0	0		0
P23	208825P7_G	NOCALL	I.Bad Spectrum	0	0	0	0	0	0		0
P23	209189P2_G	NOCALL	I.Bad Spectrum	0	0	0	0	0	0		0
P23	210090P15_G	NOCALL	I.Bad Spectrum	0	0	0	0	0	0		0
P24	201322P9_G	NOCALL	I.Bad Spectrum	0	0	0	0	0	0		0
P24	201694P4_G	NOCALL	I.Bad Spectrum	0	0	0	0	0	0		0
P24	208825P7_G	NOCALL	I.Bad Spectrum	0	0	0	0	0	0		0
P24	209189P2_G	NOCALL	I.Bad Spectrum	0	0	0	0	0	0		0
P24	210090P15_G	NOCALL	I.Bad Spectrum	0	0	0	0	0	0		0
