# Supplementary material for: Gene expression-based screening for inhibitors of PDGFR signaling
Source: Genome Biol. 2008 Mar 1;9(3):R47. doi: 10.1186/gb-2008-9-3-r47 (PMC2397499; doi:10.1186/gb-2008-9-3-r47)
Supplement: Additional data file 1 — Primary screen data. [file gb-2008-9-3-r47-S1.zip › Primary_Screen_Data/ScreenData/ScreenLOPAC2/PLATE28049.1_0819.DTL]

Sequenom db=biomass genotype results details	Plate=28049, ExpNo=1	TimeStamp=0819	filename=PLATE28049.1_0819.DTL
well_position	assay_id	genotype_id	Call_Status_LU.description	max_shift	Call.score	Picked_Peaks.mass	Picked_Peaks.height	Picked_Peaks.snr	Picked_Peaks.resolution	Picked_Peaks.integral	Spectra.noise_std_dev
A01	201322P9_G	NOCALL	I.Bad Spectrum	0	0	0	0	0	0		0
A01	201694P4_G	NOCALL	I.Bad Spectrum	0	0	0	0	0	0		0
A01	208825P7_G	NOCALL	I.Bad Spectrum	0	0	0	0	0	0		0
A01	209189P2_G	NOCALL	I.Bad Spectrum	0	0	0	0	0	0		0
A01	210090P15_G	NOCALL	I.Bad Spectrum	0	0	0	0	0	0		0
A02	201322P9_G	NOCALL	I.Bad Spectrum	0	0	0	0	0	0		0
A02	201694P4_G	NOCALL	I.Bad Spectrum	0	0	0	0	0	0		0
A02	208825P7_G	NOCALL	I.Bad Spectrum	0	0	0	0	0	0		0
A02	209189P2_G	NOCALL	I.Bad Spectrum	0	0	0	0	0	0		0
A02	210090P15_G	NOCALL	I.Bad Spectrum	0	0	0	0	0	0		0
A03	201322P9_G	G	A.Conservative	2.528894	.99461	6445.3	14.139826	11.133506	535.068395		.441239
A03	201694P4_G	G	A.Conservative	2.550928	.994414	5337.5	52.094624	34.376587	557.511184		.441239
A03	208825P7_G	G	A.Conservative	1.875962	.995978	7129.7	17.759361	16.263339	502.714127		.441239
A03	209189P2_G	G	A.Conservative	2.53344	.996599	6277.1	43.100641	33.025306	514.713675		.441239
A03	210090P15_G	NOCALL	D.Low Probability	1.470942	.991235	5515.6	22.549264	8.918496	612.987428		.883263
A04	201322P9_G	G	A.Conservative	2.565517	.996736	6445.3	31.10686	27.804112	628.890445		.422606
A04	201694P4_G	G	A.Conservative	2.242377	.998102	5337.5	99.49271	75.281416	675.562696		.422606
A04	208825P7_G	G	A.Conservative	3.132224	.99708	7129.7	35.412116	35.16594	574.82815		.422606
A04	209189P2_G	G	A.Conservative	2.566652	.996142	6277.1	103.017457	89.748534	612.453704		.422606
A04	210090P15_G	NOCALL	D.Low Probability	2.090761	.785456	5515.6	11.70321	4.816834	642.219833		.899954
A05	201322P9_G	G	A.Conservative	2.219084	.990475	6445.3	13.168982	16.603543	578.56662		.30519
A05	201694P4_G	G	A.Conservative	1.776563	.997762	5337.5	40.532743	42.807347	577.598586		.30519
A05	208825P7_G	G	A.Conservative	2.449117	.996714	7129.7	13.81267	20.657858	539.747993		.30519
A05	209189P2_G	G	A.Conservative	2.213159	.997355	6277.1	39.841404	48.90092	564.534124		.30519
A05	210090P15_G	NOCALL	D.Low Probability	1.690926	.985687	5515.6	13.076358	6.951147	615.534118		.723695
A06	201322P9_G	G	A.Conservative	2.06711	.995695	6445.3	28.898515	29.09929	627.015868		.362493
A06	201694P4_G	G	A.Conservative	1.750822	.999024	5337.5	99.096991	84.105201	666.421307		.362493
A06	208825P7_G	G	A.Conservative	2.73098	.997873	7129.7	35.877342	40.261599	598.122651		.362493
A06	209189P2_G	G	A.Conservative	2.071942	.997981	6277.1	87.785834	86.111236	610.794154		.362493
A06	210090P15_G	NOCALL	D.Low Probability	1.518762	.487323	5515.6	6.995238	2.996168	639.412254		.876872
A07	201322P9_G	G	A.Conservative	-1.527886	.863621	6445.3	6.402452	8.671091	632.08819		.297632
A07	201694P4_G	G	A.Conservative	-1.676267	.997695	5337.5	29.475604	33.926664	572.59373		.297632
A07	208825P7_G	G	A.Conservative	-.958143	.999096	7129.7	11.384766	17.071919	629.218835		.297632
A07	209189P2_G	G	A.Conservative	-1.523406	.996151	6277.1	26.751684	35.339094	609.069302		.297632
A07	210090P15_G	NOCALL	I.Bad Spectrum	0	0	0	0	0	0		0
A08	201322P9_G	G	A.Conservative	1.906564	.995093	6445.3	30.460731	33.231367	718.995295		.404425
A08	201694P4_G	G	A.Conservative	1.70248	.996742	5337.5	120.737638	112.0617	716.149359		.404425
A08	208825P7_G	G	A.Conservative	2.280095	.996571	7129.7	35.16141	42.356046	635.876979		.404425
A08	209189P2_G	G	A.Conservative	1.909741	.998161	6277.1	94.456036	100.567671	703.872595		.404425
A08	210090P15_G	G	A.Conservative	1.701566	.994758	5515.6	23.760164	22.638052	748.700478		.404425
A09	201322P9_G	G	A.Conservative	2.555708	.993899	6445.3	46.796544	38.043563	609.750657		.4696
A09	201694P4_G	G	A.Conservative	2.117791	.997229	5337.5	149.428963	103.136989	641.124711		.4696
A09	208825P7_G	G	A.Conservative	3.094071	.996556	7129.7	59.621221	53.761187	557.153309		.4696
A09	209189P2_G	G	A.Conservative	2.563155	.996725	6277.1	133.681991	105.971306	594.436605		.4696
A09	210090P15_G	NOCALL	I.Bad Spectrum	0	0	0	0	0	0		0
A10	201322P9_G	G	A.Conservative	2.807071	.993482	6445.3	25.431119	21.821896	566.805992		.452457
A10	201694P4_G	G	A.Conservative	2.738341	.994749	5337.5	134.084959	97.790187	629.820544		.452457
A10	208825P7_G	G	A.Conservative	3.607255	.996621	7129.7	39.710717	37.769563	479.649454		.452457
A10	209189P2_G	G	A.Conservative	2.81353	.996566	6277.1	89.776892	75.141865	550.492452		.452457
A10	210090P15_G	NOCALL	D.Low Probability	2.682449	.702527	5515.6	12.990958	4.379844	603.833551		1.058727
A11	201322P9_G	G	A.Conservative	2.60435	.991015	6445.3	30.210367	24.01808	542.815666		.415148
A11	201694P4_G	G	A.Conservative	2.168971	.998082	5337.5	130.486405	86.876138	591.12296		.415148
A11	208825P7_G	G	A.Conservative	3.528166	.996324	7129.7	33.853851	30.151347	474.8154		.415148
A11	209189P2_G	G	A.Conservative	2.612339	.995401	6277.1	99.721186	77.133762	528.952564		.415148
A11	210090P15_G	NOCALL	D.Low Probability	1.908036	.98653	5515.6	26.252498	8.250814	602.061221		.976988
A12	201322P9_G	G	A.Conservative	1.823822	.992159	6445.3	28.853027	24.343672	539.55173		.412957
A12	201694P4_G	G	A.Conservative	1.399489	.997963	5337.5	130.196099	92.681372	557.467386		.412957
A12	208825P7_G	G	A.Conservative	2.79124	.99604	7129.7	36.440122	34.27794	494.84871		.412957
A12	209189P2_G	G	A.Conservative	1.829505	.996517	6277.1	94.013132	77.273049	525.660205		.412957
A12	210090P15_G	NOCALL	D.Low Probability	.881173	.991258	5515.6	34.832626	11.462705	596.616225		1.002689
A13	201322P9_G	G	A.Conservative	-1.383323	.995567	6445.3	14.445524	20.489039	646.130521		.314009
A13	201694P4_G	G	A.Conservative	-1.70496	.997854	5337.5	75.179242	90.904789	619.127095		.314009
A13	208825P7_G	G	A.Conservative	-.706936	.998892	7129.7	22.869904	35.776532	654.535111		.314009
A13	209189P2_G	G	A.Conservative	-1.381507	.995868	6277.1	54.638618	75.657084	628.954133		.314009
A13	210090P15_G	NOCALL	D.Low Probability	-1.464273	.989573	5515.6	23.209972	11.588518	649.807365		.824691
A14	201322P9_G	G	A.Conservative	.26218	.995961	6445.3	28.089778	28.640514	704.146659		.407961
A14	201694P4_G	G	A.Conservative	.178024	.996957	5337.5	80.242731	69.816861	611.622069		.407961
A14	208825P7_G	G	A.Conservative	.702364	.998591	7129.7	30.185533	33.992837	629.750171		.407961
A14	209189P2_G	G	A.Conservative	.263343	.99695	6277.1	74.256118	73.905427	693.684917		.407961
A14	210090P15_G	G	A.Conservative	.185406	.998012	5515.6	28.406288	25.352425	633.957184		.407961
A15	201322P9_G	G	A.Conservative	3.383095	.994632	6445.3	23.735008	21.101564	573.549664		.428239
A15	201694P4_G	G	A.Conservative	2.540742	.997764	5337.5	108.000942	81.319868	600.361037		.428239
A15	208825P7_G	G	A.Conservative	4.457269	.996472	7129.7	35.482346	35.039277	560.307714		.428239
A15	209189P2_G	G	A.Conservative	3.385575	.998283	6277.1	90.748656	78.656175	558.391685		.428239
A15	210090P15_G	NOCALL	D.Low Probability	1.966182	.225096	5515.6	3.926719	1.470255	591.146996		.887503
A16	201322P9_G	G	A.Conservative	2.195497	.995408	6445.3	27.655851	29.051927	606.853617		.391781
A16	201694P4_G	G	A.Conservative	1.728074	.997528	5337.5	107.813212	96.622732	599.025719		.391781
A16	208825P7_G	G	A.Conservative	2.289356	.996624	7129.7	37.646125	43.688083	572.493992		.391781
A16	209189P2_G	G	A.Conservative	2.197386	.998247	6277.1	81.454058	83.518693	590.531532		.391781
A16	210090P15_G	NOCALL	D.Low Probability	.915121	.988976	5515.6	38.824705	13.088188	618.486621		.978368
A17	201322P9_G	G	A.Conservative	2.26799	.99744	6445.3	25.339627	25.029813	642.16855		.380976
A17	201694P4_G	G	A.Conservative	1.635159	.99866	5337.5	102.21742	85.247152	634.420332		.380976
A17	208825P7_G	G	A.Conservative	3.055061	.996864	7129.7	33.338688	36.64252	576.397494		.380976
A17	209189P2_G	G	A.Conservative	2.270615	.99769	6277.1	76.127897	73.278103	625.133961		.380976
A17	210090P15_G	NOCALL	D.Low Probability	1.412216	.985475	5515.6	17.543041	6.402081	643.226268		.96642
A18	201322P9_G	G	A.Conservative	1.467241	.993357	6445.3	31.409741	30.660001	631.534876		.410929
A18	201694P4_G	G	A.Conservative	.915841	.997842	5337.5	138.577042	115.54532	613.24075		.410929
A18	208825P7_G	G	A.Conservative	2.356669	.998176	7129.7	41.094624	44.312663	600.489277		.410929
A18	209189P2_G	G	A.Conservative	1.468251	.99675	6277.1	108.525961	103.396816	614.702798		.410929
A18	210090P15_G	G	A.Conservative	.380374	.992206	5515.6	45.559819	29.665881	616.68028		.569874
A19	201322P9_G	G	A.Conservative	1.154312	.996196	6445.3	16.804871	15.895088	572.600003		.404465
A19	201694P4_G	G	A.Conservative	.631828	.998362	5337.5	61.808414	49.457439	622.142625		.404465
A19	208825P7_G	G	A.Conservative	1.85963	.997323	7129.7	23.340487	24.532202	525.688569		.404465
A19	209189P2_G	G	A.Conservative	1.155685	.997479	6277.1	44.099279	40.660049	561.744155		.404465
A19	210090P15_G	NOCALL	D.Low Probability	-.097422	.992422	5515.6	35.642123	14.268847	643.360057		.948254
A20	201322P9_G	G	A.Conservative	2.321609	.99793	6445.3	14.14189	16.543888	655.630782		.377694
A20	201694P4_G	G	A.Conservative	1.765861	.999079	5337.5	71.512121	71.752574	615.549023		.377694
A20	208825P7_G	G	A.Conservative	3.047589	.998114	7129.7	25.393342	32.681366	598.184862		.377694
A20	209189P2_G	G	A.Conservative	2.320645	.998003	6277.1	54.93232	62.783495	638.309907		.377694
A20	210090P15_G	G	A.Conservative	.881678	.993985	5515.6	34.816277	22.470977	619.432373		.575614
A21	201322P9_G	G	A.Conservative	1.941733	.996473	6445.3	20.67926	19.193157	614.291917		.42244
A21	201694P4_G	G	A.Conservative	1.647364	.996489	5337.5	90.111397	71.092251	615.784447		.42244
A21	208825P7_G	G	A.Conservative	2.294888	.99629	7129.7	30.825905	31.698657	539.457794		.42244
A21	209189P2_G	G	A.Conservative	1.948046	.996297	6277.1	77.705759	70.351488	598.364079		.42244
A21	210090P15_G	NOCALL	D.Low Probability	1.674184	.993081	5515.6	60.489062	22.451744	639.706207		.998003
A22	201322P9_G	G	A.Conservative	2.859162	.993325	6445.3	37.380646	29.641976	624.011074		.501091
A22	201694P4_G	G	A.Conservative	2.735038	.99698	5337.5	117.062988	78.993238	615.281346		.501091
A22	208825P7_G	G	A.Conservative	3.771043	.999107	7129.7	46.438101	40.771622	606.426568		.501091
A22	209189P2_G	G	A.Conservative	2.866121	.997421	6277.1	89.64651	69.355811	608.142769		.501091
A22	210090P15_G	G	A.Conservative	2.738099	.996223	5515.6	29.921628	20.718666	640.821795		.501091
A23	201322P9_G	NOCALL	I.Bad Spectrum	0	0	0	0	0	0		0
A23	201694P4_G	NOCALL	I.Bad Spectrum	0	0	0	0	0	0		0
A23	208825P7_G	NOCALL	I.Bad Spectrum	0	0	0	0	0	0		0
A23	209189P2_G	NOCALL	I.Bad Spectrum	0	0	0	0	0	0		0
A23	210090P15_G	NOCALL	I.Bad Spectrum	0	0	0	0	0	0		0
A24	201322P9_G	NOCALL	I.Bad Spectrum	0	0	0	0	0	0		0
A24	201694P4_G	NOCALL	I.Bad Spectrum	0	0	0	0	0	0		0
A24	208825P7_G	NOCALL	I.Bad Spectrum	0	0	0	0	0	0		0
A24	209189P2_G	NOCALL	I.Bad Spectrum	0	0	0	0	0	0		0
A24	210090P15_G	NOCALL	I.Bad Spectrum	0	0	0	0	0	0		0
B01	201322P9_G	NOCALL	I.Bad Spectrum	0	0	0	0	0	0		0
B01	201694P4_G	NOCALL	I.Bad Spectrum	0	0	0	0	0	0		0
B01	208825P7_G	NOCALL	I.Bad Spectrum	0	0	0	0	0	0		0
B01	209189P2_G	NOCALL	I.Bad Spectrum	0	0	0	0	0	0		0
B01	210090P15_G	NOCALL	I.Bad Spectrum	0	0	0	0	0	0		0
B02	201322P9_G	NOCALL	I.Bad Spectrum	0	0	0	0	0	0		0
B02	201694P4_G	NOCALL	I.Bad Spectrum	0	0	0	0	0	0		0
B02	208825P7_G	NOCALL	I.Bad Spectrum	0	0	0	0	0	0		0
B02	209189P2_G	NOCALL	I.Bad Spectrum	0	0	0	0	0	0		0
B02	210090P15_G	NOCALL	I.Bad Spectrum	0	0	0	0	0	0		0
B03	201322P9_G	G	A.Conservative	1.934129	.996402	6445.3	16.990061	17.390588	609.069534		.356755
B03	201694P4_G	G	A.Conservative	1.858447	.997997	5337.5	63.254747	54.217155	636.573657		.356755
B03	208825P7_G	G	A.Conservative	2.331507	.998099	7129.7	23.080799	26.407315	631.033617		.356755
B03	209189P2_G	G	A.Conservative	1.936102	.996772	6277.1	60.350948	60.124562	594.328503		.356755
B03	210090P15_G	NOCALL	D.Low Probability	1.532571	.992239	5515.6	33.216601	13.72379	618.616466		.764225
B04	201322P9_G	G	A.Conservative	2.674828	.992418	6445.3	9.190913	14.043849	569.075365		.340724
B04	201694P4_G	G	A.Conservative	2.473238	.997571	5337.5	37.930478	49.120331	573.773645		.340724
B04	208825P7_G	G	A.Conservative	4.148889	.998853	7129.7	10.19002	17.13084	478.76495		.340724
B04	209189P2_G	G	A.Conservative	2.678222	.99703	6277.1	35.166852	52.446168	554.048304		.340724
B04	210090P15_G	NOCALL	D.Low Probability	1.982589	.877424	5515.6	10.32428	5.328025	610.154641		.705388
B05	201322P9_G	G	A.Conservative	3.046256	.997139	6445.3	11.875066	13.566912	540.880133		.376794
B05	201694P4_G	G	A.Conservative	2.584405	.99802	5337.5	39.734393	38.900654	588.44051		.376794
B05	208825P7_G	G	A.Conservative	3.48286	.996549	7129.7	15.275368	19.219235	480.975003		.376794
B05	209189P2_G	G	A.Conservative	3.047995	.992972	6277.1	37.850807	42.240334	525.354415		.376794
B05	210090P15_G	NOCALL	I.Bad Spectrum	0	0	0	0	0	0		0
B06	201322P9_G	G	A.Conservative	2.579221	.990605	6445.3	15.151188	17.295839	541.379219		.35085
B06	201694P4_G	G	A.Conservative	2.176004	.998506	5337.5	59.472125	57.064959	549.282428		.35085
B06	208825P7_G	G	A.Conservative	4.004323	.996684	7129.7	17.592289	22.360067	426.36891		.35085
B06	209189P2_G	G	A.Conservative	2.582598	.996204	6277.1	55.051594	61.205545	525.971063		.35085
B06	210090P15_G	NOCALL	D.Low Probability	2.127296	.991195	5515.6	28.474284	13.79872	586.548466		.80767
B07	201322P9_G	G	A.Conservative	.431877	.993636	6445.3	30.16008	29.511346	613.032798		.411416
B07	201694P4_G	G	A.Conservative	.031178	.99773	5337.5	125.76994	105.270143	631.379236		.411416
B07	208825P7_G	G	A.Conservative	1.282776	.996126	7129.7	43.28168	46.747511	654.415073		.411416
B07	209189P2_G	G	A.Conservative	.431553	.99651	6277.1	102.95268	98.344082	590.421028		.411416
B07	210090P15_G	NOCALL	D.Low Probability	-.32012	.996432	5515.6	51.107005	18.945017	649.376079		.927796
B08	201322P9_G	G	A.Conservative	2.35083	.994204	6445.3	36.904283	33.105838	566.44847		.433966
B08	201694P4_G	G	A.Conservative	2.031291	.99605	5337.5	58.679195	44.672046	610.8199		.433966
B08	208825P7_G	G	A.Conservative	2.555122	.996935	7129.7	45.568964	45.341396	539.067419		.433966
B08	209189P2_G	G	A.Conservative	2.243963	.996362	6277.1	50.905977	44.53501	598.200421		.433966
B08	210090P15_G	NOCALL	D.Low Probability	1.204025	.381236	5515.6	5.679646	2.37677	618.808141		.972806
B09	201322P9_G	G	A.Conservative	1.989078	.992636	6445.3	21.265357	24.89125	606.841339		.379127
B09	201694P4_G	G	A.Conservative	1.517129	.997426	5337.5	87.117826	86.943681	594.693624		.379127
B09	208825P7_G	G	A.Conservative	2.671065	.996838	7129.7	30.115175	38.880445	528.620176		.379127
B09	209189P2_G	G	A.Conservative	1.989477	.996287	6277.1	81.968675	93.666515	590.170393		.379127
B09	210090P15_G	NOCALL	D.Low Probability	1.408414	.996395	5515.6	51.860239	36.455663	613.666205		.789186
B10	201322P9_G	G	A.Conservative	2.359272	.99223	6445.3	27.784416	26.551862	622.844176		.384004
B10	201694P4_G	G	A.Conservative	2.109439	.995931	5337.5	117.115881	94.451745	598.859227		.384004
B10	208825P7_G	G	A.Conservative	2.873361	.996763	7129.7	35.455687	37.733534	555.626801		.384004
B10	209189P2_G	G	A.Conservative	2.3622	.997628	6277.1	90.745282	84.494011	607.151632		.384004
B10	210090P15_G	NOCALL	D.Low Probability	1.528426	.206379	5515.6	3.523383	1.369295	626.766589		.919623
B11	201322P9_G	G	A.Conservative	1.406149	.993282	6445.3	30.923042	26.916924	572.65155		.401745
B11	201694P4_G	G	A.Conservative	1.063166	.998131	5337.5	124.344787	91.055918	600.114078		.401745
B11	208825P7_G	G	A.Conservative	2.329974	.996739	7129.7	38.801301	37.709071	528.776578		.401745
B11	209189P2_G	G	A.Conservative	1.408453	.997722	6277.1	98.365359	83.378724	554.477403		.401745
B11	210090P15_G	NOCALL	D.Low Probability	.95527	.993549	5515.6	73.981694	34.201939	576.463759		.982702
B12	201322P9_G	G	A.Conservative	2.301971	.992507	6445.3	31.204936	26.707603	525.615195		.394632
B12	201694P4_G	G	A.Conservative	1.820362	.997301	5337.5	118.600944	84.028186	573.275537		.394632
B12	208825P7_G	G	A.Conservative	3.216064	.996216	7129.7	35.131885	33.86239	478.091876		.394632
B12	209189P2_G	G	A.Conservative	2.305679	.996219	6277.1	94.185915	78.321629	511.221267		.394632
B12	210090P15_G	NOCALL	D.Low Probability	1.672946	.986808	5515.6	23.231313	8.974353	589.838585		.930043
B13	201322P9_G	G	A.Conservative	1.695194	.992499	6445.3	24.276706	22.811652	535.015633		.417871
B13	201694P4_G	G	A.Conservative	1.148757	.995875	5337.5	96.307174	77.158573	602.411055		.417871
B13	208825P7_G	G	A.Conservative	2.662446	.996812	7129.7	35.787844	37.205177	522.844854		.417871
B13	209189P2_G	G	A.Conservative	1.691086	.995371	6277.1	88.149297	80.831818	520.960045		.417871
B13	210090P15_G	NOCALL	D.Low Probability	.287384	.995314	5515.6	64.350863	22.128907	640.239769		1.01062
B14	201322P9_G	G	A.Conservative	1.75728	.99728	6445.3	24.138493	21.93262	527.092969		.445073
B14	201694P4_G	G	A.Conservative	1.717978	.99676	5337.5	97.374266	75.372498	550.04758		.445073
B14	208825P7_G	G	A.Conservative	2.300346	.996283	7129.7	31.5213	31.67553	470.827834		.445073
B14	209189P2_G	G	A.Conservative	1.763974	.995044	6277.1	76.927839	68.208706	513.526312		.445073
B14	210090P15_G	G	A.Conservative	1.718285	.994802	5515.6	31.186016	24.766937	569.527299		.445073
B15	201322P9_G	G	A.Conservative	2.583335	.994103	6445.3	27.832706	25.378879	532.71262		.385156
B15	201694P4_G	G	A.Conservative	2.035709	.996947	5337.5	118.542832	91.015817	582.48194		.385156
B15	208825P7_G	G	A.Conservative	2.904933	.995558	7129.7	34.191167	34.782237	521.311134		.385156
B15	209189P2_G	G	A.Conservative	2.581245	.993771	6277.1	93.694056	83.194381	518.67951		.385156
B15	210090P15_G	NOCALL	D.Low Probability	1.561635	.383497	5515.6	6.210277	2.429095	587.214373		.846486
B16	201322P9_G	G	A.Conservative	2.201302	.993825	6445.3	30.599901	23.550379	565.235639		.42629
B16	201694P4_G	G	A.Conservative	1.711399	.998561	5337.5	123.96498	79.98629	609.278741		.42629
B16	208825P7_G	G	A.Conservative	2.919742	.998297	7129.7	37.877539	32.644805	548.462922		.42629
B16	209189P2_G	G	A.Conservative	2.203753	.996896	6277.1	93.339464	69.91035	550.56566		.42629
B16	210090P15_G	G	A.Conservative	1.709105	.996294	5515.6	29.670532	19.687069	629.040301		.42629
B17	201322P9_G	G	A.Conservative	1.566959	.992642	6445.3	28.273079	25.505884	645.51221		.401294
B17	201694P4_G	G	A.Conservative	.885905	.998028	5337.5	118.15464	89.709722	629.002199		.401294
B17	208825P7_G	G	A.Conservative	2.647698	.997951	7129.7	41.581213	41.839275	610.74402		.401294
B17	209189P2_G	G	A.Conservative	1.57085	.996054	6277.1	105.09374	92.324396	628.56539		.401294
B17	210090P15_G	NOCALL	D.Low Probability	.639739	.984529	5515.6	17.739731	6.587266	612.573576		.91195
B18	201322P9_G	G	A.Conservative	2.071026	.994194	6445.3	28.508146	25.771956	593.790246		.398497
B18	201694P4_G	G	A.Conservative	1.793416	.997697	5337.5	131.803529	100.588372	590.040584		.398497
B18	208825P7_G	G	A.Conservative	2.735884	.998062	7129.7	40.196856	40.478246	530.891324		.398497
B18	209189P2_G	G	A.Conservative	2.073476	.99596	6277.1	102.796199	90.544386	578.261424		.398497
B18	210090P15_G	NOCALL	D.Low Probability	1.322339	.992702	5515.6	62.668987	24.861649	632.669842		.92204
B19	201322P9_G	G	A.Conservative	2.615315	.992944	6445.3	24.367151	18.551483	597.921919		.47055
B19	201694P4_G	G	A.Conservative	2.097938	.998571	5337.5	97.476096	62.159872	611.015434		.47055
B19	208825P7_G	G	A.Conservative	3.42908	.996212	7129.7	31.580759	26.881467	497.51345		.47055
B19	209189P2_G	G	A.Conservative	2.618792	.996706	6277.1	75.06061	55.611376	581.027282		.47055
B19	210090P15_G	G	A.Conservative	2.096433	.996145	5515.6	25.995507	17.053201	636.038209		.47055
B20	201322P9_G	G	A.Conservative	2.098636	.990087	6445.3	28.195261	22.360931	537.982208		.433471
B20	201694P4_G	G	A.Conservative	1.776868	.997807	5337.5	135.442344	90.600349	592.47638		.433471
B20	208825P7_G	G	A.Conservative	3.09957	.995606	7129.7	39.544145	34.982584	479.820377		.433471
B20	209189P2_G	G	A.Conservative	2.100886	.995849	6277.1	110.858849	85.642141	523.774624		.433471
B20	210090P15_G	G	A.Conservative	1.779446	.99548	5515.6	41.053086	28.212684	609.400382		.433471
B21	201322P9_G	G	A.Conservative	1.470831	.993016	6445.3	28.344015	30.230284	621.956303		.370643
B21	201694P4_G	G	A.Conservative	1.093058	.997322	5337.5	110.940002	100.645835	650.861002		.370643
B21	208825P7_G	G	A.Conservative	2.311405	.997939	7129.7	35.832185	42.316968	571.619246		.370643
B21	209189P2_G	G	A.Conservative	1.475037	.996176	6277.1	95.656377	99.516705	606.446617		.370643
B21	210090P15_G	NOCALL	D.Low Probability	1.075168	.994513	5515.6	52.020087	19.629295	612.509375		.93695
B22	201322P9_G	G	A.Conservative	2.365087	.995248	6445.3	30.908469	27.633088	559.383842		.408817
B22	201694P4_G	G	A.Conservative	1.794613	.998611	5337.5	143.321505	108.312624	586.241868		.408817
B22	208825P7_G	G	A.Conservative	3.217668	.997038	7129.7	38.357695	38.162892	508.169045		.408817
B22	209189P2_G	G	A.Conservative	2.364075	.995883	6277.1	102.399255	89.217219	544.786968		.408817
B22	210090P15_G	NOCALL	D.Low Probability	1.746085	.991664	5515.6	35.029869	13.029781	625.934906		.997313
B23	201322P9_G	NOCALL	I.Bad Spectrum	0	0	0	0	0	0		0
B23	201694P4_G	NOCALL	I.Bad Spectrum	0	0	0	0	0	0		0
B23	208825P7_G	NOCALL	I.Bad Spectrum	0	0	0	0	0	0		0
B23	209189P2_G	NOCALL	I.Bad Spectrum	0	0	0	0	0	0		0
B23	210090P15_G	NOCALL	I.Bad Spectrum	0	0	0	0	0	0		0
B24	201322P9_G	NOCALL	I.Bad Spectrum	0	0	0	0	0	0		0
B24	201694P4_G	NOCALL	I.Bad Spectrum	0	0	0	0	0	0		0
B24	208825P7_G	NOCALL	I.Bad Spectrum	0	0	0	0	0	0		0
B24	209189P2_G	NOCALL	I.Bad Spectrum	0	0	0	0	0	0		0
B24	210090P15_G	NOCALL	I.Bad Spectrum	0	0	0	0	0	0		0
C01	201322P9_G	G	A.Conservative	-1.286042	.886696	6445.3	5.288057	8.932702	701.668983		.268595
C01	201694P4_G	G	A.Conservative	-2.116284	.997565	5337.5	26.201511	37.762537	629.337359		.268595
C01	208825P7_G	G	A.Conservative	-1.523434	.998734	7129.7	7.481517	16.082346	641.966937		.268595
C01	209189P2_G	G	A.Conservative	-1.283522	.995863	6277.1	25.111761	41.419018	682.00844		.268595
C01	210090P15_G	NOCALL	D.Low Probability	-1.496363	.184771	5515.6	1.865528	1.220781	676.676397		.577293
C02	201322P9_G	G	A.Conservative	1.901752	.995101	6445.3	14.747788	15.711536	515.324395		.364495
C02	201694P4_G	G	A.Conservative	1.735501	.997928	5337.5	56.508725	50.265191	514.538117		.364495
C02	208825P7_G	G	A.Conservative	3.125756	.997284	7129.7	15.195601	18.096865	424.640558		.364495
C02	209189P2_G	G	A.Conservative	1.907472	.995381	6277.1	48.758949	50.548215	501.954476		.364495
C02	210090P15_G	NOCALL	I.Bad Spectrum	0	0	0	0	0	0		0
C03	201322P9_G	G	A.Conservative	2.588753	.996762	6445.3	12.271374	14.037482	581.325783		.385041
C03	201694P4_G	G	A.Conservative	1.88805	.996543	5337.5	66.637426	64.699079	636.544847		.385041
C03	208825P7_G	G	A.Conservative	3.134761	.996546	7129.7	19.108866	24.162408	579.814473		.385041
C03	209189P2_G	G	A.Conservative	2.596141	.997065	6277.1	52.594759	58.690069	569.678684		.385041
C03	210090P15_G	NOCALL	I.Bad Spectrum	0	0	0	0	0	0		0
C04	201322P9_G	G	A.Conservative	2.055891	.995466	6445.3	17.263873	16.419292	584.894347		.399051
C04	201694P4_G	G	A.Conservative	1.831957	.998751	5337.5	71.368449	57.088303	613.583125		.399051
C04	208825P7_G	G	A.Conservative	2.475715	.997703	7129.7	20.041589	21.246085	503.666853		.399051
C04	209189P2_G	G	A.Conservative	2.055368	.996773	6277.1	66.468903	61.572341	570.532729		.399051
C04	210090P15_G	NOCALL	D.Low Probability	1.334563	.199125	5515.6	3.306801	1.345374	586.594865		.826803
C05	201322P9_G	G	A.Conservative	2.497894	.995645	6445.3	17.589151	18.158142	593.895144		.37132
C05	201694P4_G	G	A.Conservative	2.491101	.998765	5337.5	82.019056	71.618336	620.958901		.37132
C05	208825P7_G	G	A.Conservative	3.26383	.999081	7129.7	24.849555	28.503113	495.166174		.37132
C05	209189P2_G	G	A.Conservative	2.502509	.998248	6277.1	80.270728	80.763791	577.854908		.37132
C05	210090P15_G	NOCALL	I.Bad Spectrum	0	0	0	0	0	0		0
C06	201322P9_G	G	A.Conservative	2.384106	.995075	6445.3	17.119515	20.232288	560.185607		.341355
C06	201694P4_G	G	A.Conservative	1.858152	.997931	5337.5	70.553845	71.277826	594.802645		.341355
C06	208825P7_G	G	A.Conservative	3.018099	.997718	7129.7	22.368855	29.195415	518.656743		.341355
C06	209189P2_G	G	A.Conservative	2.387575	.997309	6277.1	68.358969	78.871781	545.518958		.341355
C06	210090P15_G	NOCALL	D.Low Probability	1.461139	.430635	5515.6	6.099002	2.714174	589.885431		.793375
C07	201322P9_G	G	A.Conservative	.527338	.994489	6445.3	24.374186	27.795956	562.935368		.44722
C07	201694P4_G	G	A.Conservative	.107378	.997219	5337.5	113.664878	110.472849	581.008688		.44722
C07	208825P7_G	G	A.Conservative	1.415751	.996003	7129.7	32.453496	40.650768	517.758401		.44722
C07	209189P2_G	G	A.Conservative	.531184	.997892	6277.1	91.554736	101.96523	548.816487		.44722
C07	210090P15_G	NOCALL	D.Low Probability	-.109984	.985391	5515.6	27.106893	10.368651	591.24387		.963998
C08	201322P9_G	G	A.Conservative	2.006767	.993025	6445.3	21.200555	20.50804	565.282023		.439857
C08	201694P4_G	G	A.Conservative	1.83553	.998709	5337.5	102.722455	84.104715	595.717826		.439857
C08	208825P7_G	G	A.Conservative	2.653323	.996846	7129.7	27.105249	29.054139	480.124018		.439857
C08	209189P2_G	G	A.Conservative	2.00677	.996379	6277.1	78.000387	73.577764	552.43394		.439857
C08	210090P15_G	NOCALL	D.Low Probability	1.715508	.981208	5515.6	18.403437	8.191845	593.55228		.928861
C09	201322P9_G	G	A.Conservative	2.231166	.995899	6445.3	22.109299	20.301435	577.911285		.389872
C09	201694P4_G	G	A.Conservative	1.845183	.99735	5337.5	102.994545	79.076733	595.315919		.389872
C09	208825P7_G	G	A.Conservative	3.349003	.997096	7129.7	31.274813	32.142698	510.688889		.389872
C09	209189P2_G	G	A.Conservative	2.236015	.993998	6277.1	83.400109	74.51725	562.089028		.389872
C09	210090P15_G	NOCALL	D.Low Probability	1.692376	.117085	5515.6	2.123762	.808131	604.645418		.844917
C10	201322P9_G	G	A.Conservative	2.067507	.991454	6445.3	17.866973	17.702686	579.879946		.41791
C10	201694P4_G	G	A.Conservative	1.606001	.998813	5337.5	84.973754	71.126307	624.492007		.41791
C10	208825P7_G	G	A.Conservative	3.188236	.997458	7129.7	22.753212	25.019425	509.912898		.41791
C10	209189P2_G	G	A.Conservative	2.071059	.996041	6277.1	69.40865	67.040168	563.829321		.41791
C10	210090P15_G	NOCALL	D.Low Probability	1.482485	.281855	5515.6	4.554409	1.807584	615.949357		.940249
C11	201322P9_G	G	A.Conservative	2.493475	.991846	6445.3	25.707097	19.436369	517.435495		.425557
C11	201694P4_G	G	A.Conservative	2.023144	.998442	5337.5	127.540655	80.424132	578.216976		.425557
C11	208825P7_G	G	A.Conservative	3.248537	.997374	7129.7	34.905179	29.633473	499.472063		.425557
C11	209189P2_G	G	A.Conservative	2.501727	.99644	6277.1	99.783028	73.354086	504.182998		.425557
C11	210090P15_G	NOCALL	D.Low Probability	1.833173	.167393	5515.6	3.357015	1.150924	586.653924		.909649
C12	201322P9_G	G	A.Conservative	1.346052	.991976	6445.3	27.672528	24.939307	573.167621		.42688
C12	201694P4_G	G	A.Conservative	1.114708	.997924	5337.5	101.976353	78.285985	572.555992		.42688
C12	208825P7_G	G	A.Conservative	2.184418	.996288	7129.7	34.287804	34.221454	501.692964		.42688
C12	209189P2_G	G	A.Conservative	1.353288	.995233	6277.1	90.674362	79.731427	545.328617		.42688
C12	210090P15_G	NOCALL	D.Low Probability	.892374	.987832	5515.6	20.122643	6.751836	580.46324		.997357
C13	201322P9_G	G	A.Conservative	.725574	.997403	6445.3	13.628751	13.801724	637.69797		.389262
C13	201694P4_G	G	A.Conservative	.847508	.997442	5337.5	55.102707	47.345424	623.095149		.389262
C13	208825P7_G	G	A.Conservative	.677857	.997955	7129.7	21.510549	24.152988	665.892361		.389262
C13	209189P2_G	G	A.Conservative	.727578	.997204	6277.1	51.551428	50.912705	620.701466		.389262
C13	210090P15_G	NOCALL	D.Low Probability	.475425	.147125	5515.6	2.511907	1.009654	605.688797		.982099
C14	201322P9_G	G	A.Conservative	2.088944	.993475	6445.3	15.343715	16.090326	560.243935		.374979
C14	201694P4_G	G	A.Conservative	1.473857	.997016	5337.5	68.320085	60.416663	568.234221		.374979
C14	208825P7_G	G	A.Conservative	2.801351	.996812	7129.7	18.854387	21.990214	532.964326		.374979
C14	209189P2_G	G	A.Conservative	2.090473	.995253	6277.1	58.856104	60.142907	545.836491		.374979
C14	210090P15_G	NOCALL	D.Low Probability	1.256991	.987569	5515.6	20.12233	8.132829	564.613584		.966353
C15	201322P9_G	G	A.Conservative	2.782651	.995294	6445.3	18.161115	16.393229	547.511263		.376541
C15	201694P4_G	G	A.Conservative	2.438731	.998111	5337.5	77.703153	58.37105	583.574805		.376541
C15	208825P7_G	G	A.Conservative	3.616983	.996494	7129.7	24.679066	25.017377	516.996512		.376541
C15	209189P2_G	G	A.Conservative	2.787089	.997382	6277.1	63.55869	55.783827	533.106349		.376541
C15	210090P15_G	NOCALL	D.Low Probability	2.221579	.994974	5515.6	30.315612	12.727874	616.571727		.88825
C16	201322P9_G	G	A.Conservative	2.431819	.995755	6445.3	16.549228	18.421812	568.581047		.356481
C16	201694P4_G	G	A.Conservative	1.983202	.99889	5337.5	56.742756	52.352817	616.451459		.356481
C16	208825P7_G	G	A.Conservative	2.610786	.997106	7129.7	21.735839	27.124785	526.12037		.356481
C16	209189P2_G	G	A.Conservative	2.433548	.99788	6277.1	39.913957	43.196609	554.093796		.356481
C16	210090P15_G	NOCALL	D.Low Probability	1.777713	.271748	5515.6	2.310179	1.731875	677.454155		.45152
C17	201322P9_G	G	A.Conservative	2.338969	.996532	6445.3	17.799076	19.946732	587.218631		.365109
C17	201694P4_G	G	A.Conservative	1.873361	.995592	5337.5	89.901422	86.050195	560.483678		.365109
C17	208825P7_G	G	A.Conservative	3.416885	.997709	7129.7	28.071178	34.744432	517.000379		.365109
C17	209189P2_G	G	A.Conservative	2.340283	.99809	6277.1	78.410383	85.78058	573.235511		.365109
C17	210090P15_G	NOCALL	D.Low Probability	1.532992	.38698	5515.6	6.410172	2.488228	581.652446		.893986
C18	201322P9_G	G	A.Conservative	2.550691	.990765	6445.3	26.069124	25.72657	517.036051		.412443
C18	201694P4_G	G	A.Conservative	1.926121	.997151	5337.5	134.704215	113.178478	578.560781		.412443
C18	208825P7_G	G	A.Conservative	3.124377	.993836	7129.7	37.666783	41.113616	474.444531		.412443
C18	209189P2_G	G	A.Conservative	2.551948	.995403	6277.1	99.066868	95.38412	503.151598		.412443
C18	210090P15_G	NOCALL	D.Low Probability	1.526602	.983612	5515.6	39.879984	15.444846	609.430926		.997401
C19	201322P9_G	G	A.Conservative	2.069675	.990854	6445.3	22.082877	20.112456	581.19869		.399725
C19	201694P4_G	G	A.Conservative	1.891804	.997198	5337.5	117.666957	90.577597	646.416166		.399725
C19	208825P7_G	G	A.Conservative	2.296251	.99591	7129.7	35.990854	36.477807	571.731233		.399725
C19	209189P2_G	G	A.Conservative	2.072415	.993899	6277.1	79.195975	70.291054	566.353975		.399725
C19	210090P15_G	NOCALL	D.Low Probability	1.710418	.983126	5515.6	24.347821	8.915668	629.958338		.891287
C20	201322P9_G	G	A.Conservative	2.90828	.995924	6445.3	25.126812	20.438958	527.541085		.412844
C20	201694P4_G	G	A.Conservative	2.19271	.99836	5337.5	96.080568	65.420146	579.284011		.412844
C20	208825P7_G	G	A.Conservative	3.488137	.997364	7129.7	27.058003	24.653695	462.695747		.412844
C20	209189P2_G	G	A.Conservative	2.910259	.997723	6277.1	75.019778	59.379333	513.452738		.412844
C20	210090P15_G	G	A.Conservative	2.185781	.997399	5515.6	19.559787	13.699734	606.707651		.412844
C21	201322P9_G	G	A.Conservative	2.052882	.994575	6445.3	22.637051	23.061957	639.771346		.389293
C21	201694P4_G	G	A.Conservative	1.798524	.996237	5337.5	83.59811	72.358727	638.470252		.389293
C21	208825P7_G	G	A.Conservative	2.774137	.997748	7129.7	29.321456	33.100442	554.850599		.389293
C21	209189P2_G	G	A.Conservative	2.055481	.998807	6277.1	82.313036	81.797386	629.782412		.389293
C21	210090P15_G	NOCALL	D.Low Probability	1.252717	.991748	5515.6	27.467103	19.291746	639.099033		.817496
C22	201322P9_G	G	A.Conservative	2.204147	.995261	6445.3	24.040811	23.814563	589.557458		.37884
C22	201694P4_G	G	A.Conservative	1.783132	.99849	5337.5	106.732789	89.397335	596.828477		.37884
C22	208825P7_G	G	A.Conservative	3.066471	.995843	7129.7	29.927466	32.967965	508.364556		.37884
C22	209189P2_G	G	A.Conservative	2.2047	.996413	6277.1	86.018662	83.048709	574.395957		.37884
C22	210090P15_G	NOCALL	D.Low Probability	1.617603	.990278	5515.6	31.559628	14.49597	602.982676		.833549
C23	201322P9_G	G	A.Conservative	2.084871	.994592	6445.3	34.473318	38.21661	560.447593		.396474
C23	201694P4_G	G	A.Conservative	1.685267	.99758	5337.5	99.743653	94.337973	604.015891		.396474
C23	208825P7_G	G	A.Conservative	2.384033	.995977	7129.7	31.452277	38.459776	513.48932		.396474
C23	209189P2_G	G	A.Conservative	2.094184	.996719	6277.1	69.667501	75.400764	547.956459		.396474
C23	210090P15_G	NOCALL	D.Low Probability	1.723572	.110514	5515.6	1.991585	.804238	622.64967		.888837
C24	201322P9_G	G	A.Conservative	1.529299	.804604	6445.3	15.547731	8.11197	587.291321		.761557
C24	201694P4_G	NOCALL	D.Low Probability	1.04801	.582046	5337.5	11.444391	3.632959	593.170919		1.190508
C24	208825P7_G	NOCALL	D.Low Probability	4.394266	.48971	7129.7	7.332619	3.0251	234.860848		1.190508
C24	209189P2_G	G	A.Conservative	1.880293	.997458	6277.1	20.942778	17.747557	595.518391		.477485
C24	210090P15_G	G	B.Moderate	1.300098	.827227	5515.6	20.490633	6.678346	579.200738		1.190508
D01	201322P9_G	G	A.Conservative	1.632808	.925345	6445.3	9.910961	9.34537	507.152297		.353735
D01	201694P4_G	G	A.Conservative	1.123748	.996666	5337.5	46.483964	36.795548	516.715407		.353735
D01	208825P7_G	G	A.Conservative	2.317611	.995064	7129.7	12.451956	14.483652	454.357692		.353735
D01	209189P2_G	G	A.Conservative	1.641072	.996717	6277.1	44.62597	40.954271	493.620236		.353735
D01	210090P15_G	NOCALL	D.Low Probability	.721646	.286009	5515.6	5.132489	1.832405	546.083165		.925997
D02	201322P9_G	G	A.Conservative	1.274748	.992493	6445.3	19.399263	18.820203	547.893149		.416571
D02	201694P4_G	G	A.Conservative	1.193962	.999054	5337.5	80.969837	66.075205	584.344171		.416571
D02	208825P7_G	G	A.Conservative	2.102337	.996165	7129.7	26.435487	28.54022	533.065122		.416571
D02	209189P2_G	G	A.Conservative	1.280603	.993126	6277.1	73.722089	69.675278	533.009141		.416571
D02	210090P15_G	NOCALL	D.Low Probability	1.210183	.989781	5515.6	25.179928	10.229988	607.122873		.841283
D03	201322P9_G	G	A.Conservative	2.304892	.991013	6445.3	13.672702	12.574712	488.909598		.405163
D03	201694P4_G	G	A.Conservative	1.704813	.997081	5337.5	80.399821	62.621787	546.399055		.405163
D03	208825P7_G	G	A.Conservative	3.953254	.996843	7129.7	21.036547	21.505606	408.939239		.405163
D03	209189P2_G	G	A.Conservative	2.297515	.993674	6277.1	64.005933	57.384635	476.019132		.405163
D03	210090P15_G	NOCALL	D.Low Probability	1.719687	.992589	5515.6	15.754874	8.91511	573.781788		.796388
D04	201322P9_G	G	A.Conservative	2.880868	.99396	6445.3	12.402054	12.927492	496.773395		.351937
D04	201694P4_G	G	A.Conservative	2.043113	.996334	5337.5	63.881022	55.253459	532.4577		.351937
D04	208825P7_G	G	A.Conservative	5.279649	.996709	7129.7	15.665081	18.335219	415.654654		.351937
D04	209189P2_G	G	A.Conservative	2.887544	.993842	6277.1	49.469841	50.129729	482.983027		.351937
D04	210090P15_G	NOCALL	D.Low Probability	1.963682	.124781	5515.6	2.053871	.84819	585.254363		.755198
D05	201322P9_G	G	A.Conservative	2.240607	.991665	6445.3	14.345729	13.155088	504.94099		.392451
D05	201694P4_G	G	A.Conservative	1.893668	.997607	5337.5	71.949732	55.492611	581.249301		.392451
D05	208825P7_G	G	A.Conservative	3.781755	.997632	7129.7	18.022578	18.44637	458.589536		.392451
D05	209189P2_G	G	A.Conservative	2.245554	.99667	6277.1	57.556345	51.398726	490.951774		.392451
D05	210090P15_G	NOCALL	D.Low Probability	1.696313	.992231	5515.6	28.799585	13.752452	596.98072		.791405
D06	201322P9_G	G	A.Conservative	2.601716	.991414	6445.3	14.944782	16.273377	521.087766		.368193
D06	201694P4_G	G	A.Conservative	1.980648	.996511	5337.5	63.749957	58.177954	536.734753		.368193
D06	208825P7_G	G	A.Conservative	3.747166	.995371	7129.7	17.420029	21.148442	479.896418		.368193
D06	209189P2_G	G	A.Conservative	2.60719	.997664	6277.1	56.293067	59.676208	507.993136		.368193
D06	210090P15_G	NOCALL	D.Low Probability	1.653717	.638199	5515.6	8.918581	3.921993	602.641399		.772786
D07	201322P9_G	G	A.Conservative	.627226	.993922	6445.3	23.810533	21.45871	553.05805		.404664
D07	201694P4_G	G	A.Conservative	.06928	.99596	5337.5	134.741116	102.49257	570.303177		.404664
D07	208825P7_G	G	A.Conservative	1.701511	.997191	7129.7	35.432514	35.561606	478.589519		.404664
D07	209189P2_G	G	A.Conservative	.628628	.995907	6277.1	103.012753	90.442876	540.001593		.404664
D07	210090P15_G	NOCALL	D.Low Probability	-.075947	.400248	5515.6	6.565625	2.565381	582.195503		.949554
D08	201322P9_G	G	A.Conservative	1.158729	.995675	6445.3	22.997577	21.573794	590.238529		.427067
D08	201694P4_G	G	A.Conservative	.537997	.996927	5337.5	119.919222	94.573618	611.394754		.427067
D08	208825P7_G	G	A.Conservative	1.536904	.996655	7129.7	33.742223	35.239421	604.359644		.427067
D08	209189P2_G	G	A.Conservative	1.158538	.996293	6277.1	91.540946	83.650104	572.601566		.427067
D08	210090P15_G	NOCALL	D.Low Probability	.159747	.18752	5515.6	3.234909	1.26639	617.203573		.980649
D09	201322P9_G	G	A.Conservative	1.831302	.995002	6445.3	20.236449	20.836561	578.783726		.410785
D09	201694P4_G	G	A.Conservative	1.590587	.998186	5337.5	106.550589	92.77986	608.276709		.410785
D09	208825P7_G	G	A.Conservative	2.492586	.997607	7129.7	31.046523	35.440209	506.970035		.410785
D09	209189P2_G	G	A.Conservative	1.828712	.996456	6277.1	87.91656	88.264436	563.635718		.410785
D09	210090P15_G	NOCALL	D.Low Probability	1.468873	.162357	5515.6	2.403076	1.126045	618.274532		.942196
D10	201322P9_G	G	A.Conservative	2.164826	.995695	6445.3	23.080375	20.666381	551.844546		.399007
D10	201694P4_G	G	A.Conservative	1.854102	.997658	5337.5	107.984267	81.516219	580.237694		.399007
D10	208825P7_G	G	A.Conservative	2.56695	.996177	7129.7	31.922051	31.865734	509.136803		.399007
D10	209189P2_G	G	A.Conservative	2.167941	.997352	6277.1	89.996549	78.499292	543.318206		.399007
D10	210090P15_G	NOCALL	D.Low Probability	1.564353	.986762	5515.6	19.219188	7.465269	594.316081		.836351
D11	201322P9_G	G	A.Conservative	3.588529	.992429	6445.3	25.114846	22.779738	488.479958		.414825
D11	201694P4_G	G	A.Conservative	2.329133	.995086	5337.5	125.690055	95.341338	490.856515		.414825
D11	208825P7_G	G	A.Conservative	4.852189	.996865	7129.7	33.007591	33.463702	421.172622		.414825
D11	209189P2_G	G	A.Conservative	3.597006	.994785	6277.1	96.991677	85.606894	476.399661		.414825
D11	210090P15_G	NOCALL	D.Low Probability	1.549025	.892568	5515.6	14.465546	5.468944	558.236665		.991138
D12	201322P9_G	G	A.Conservative	1.929265	.992563	6445.3	17.714913	16.847176	551.166112		.416801
D12	201694P4_G	G	A.Conservative	1.397308	.997793	5337.5	93.745067	74.596811	575.912552		.416801
D12	208825P7_G	G	A.Conservative	2.670833	.996658	7129.7	29.040753	30.824378	513.587458		.416801
D12	209189P2_G	G	A.Conservative	1.93278	.997102	6277.1	81.582958	75.527848	536.986724		.416801
D12	210090P15_G	NOCALL	D.Low Probability	1.341032	.982405	5515.6	21.799111	7.3738	579.529456		.972369
D13	201322P9_G	G	A.Conservative	2.318543	.991385	6445.3	23.205297	22.712469	484.890699		.435146
D13	201694P4_G	G	A.Conservative	1.30079	.995773	5337.5	120.346658	101.485015	517.028064		.435146
D13	208825P7_G	G	A.Conservative	3.914014	.997329	7129.7	35.337969	38.008327	453.523125		.435146
D13	209189P2_G	G	A.Conservative	2.326347	.9952	6277.1	94.869679	90.763324	472.295192		.435146
D13	210090P15_G	G	A.Conservative	.891601	.994126	5515.6	48.892216	24.929873	559.903442		.689101
D14	201322P9_G	G	A.Conservative	.863045	.992143	6445.3	20.613312	17.1828	540.953608		.416444
D14	201694P4_G	G	A.Conservative	.235981	.997758	5337.5	129.527945	89.993086	588.807497		.416444
D14	208825P7_G	G	A.Conservative	1.871581	.998553	7129.7	37.449087	35.014846	524.397986		.416444
D14	209189P2_G	G	A.Conservative	.868577	.995801	6277.1	101.400074	82.20724	531.20136		.416444
D14	210090P15_G	NOCALL	D.Low Probability	.068831	.989757	5515.6	25.072156	8.764456	576.318126		.991199
D15	201322P9_G	G	A.Conservative	2.340159	.849969	6445.3	15.836718	8.560951	481.45279		.735436
D15	201694P4_G	G	A.Conservative	1.621658	.998186	5337.5	18.639105	13.393201	501.336179		.467271
D15	208825P7_G	G	A.Conservative	3.59658	.80941	7129.7	4.871902	8.120987	383.687113		.467271
D15	209189P2_G	G	A.Conservative	2.829414	.998538	6277.1	17.249293	14.179493	536.51084		.467271
D15	210090P15_G	G	A.Conservative	2.100758	.946483	5515.6	20.988197	9.521338	589.26036		.786547
D16	201322P9_G	G	A.Conservative	2.921552	.991905	6445.3	20.765314	18.06681	521.714508		.442127
D16	201694P4_G	G	A.Conservative	2.491672	.997435	5337.5	103.857048	75.71467	565.271779		.442127
D16	208825P7_G	G	A.Conservative	3.826411	.996614	7129.7	32.950445	31.999435	459.563456		.442127
D16	209189P2_G	G	A.Conservative	2.925309	.996533	6277.1	83.560682	70.779094	506.0568		.442127
D16	210090P15_G	NOCALL	D.Low Probability	2.169513	.993385	5515.6	36.659907	13.617983	606.109697		.95987
D17	201322P9_G	G	A.Conservative	2.524998	.988723	6445.3	19.911376	28.904981	508.827629		.427871
D17	201694P4_G	G	A.Conservative	2.033244	.997884	5337.5	109.84704	136.49443	550.087091		.427871
D17	208825P7_G	G	A.Conservative	3.768484	.995579	7129.7	33.418546	52.741383	517.855387		.427871
D17	209189P2_G	G	A.Conservative	2.532973	.994127	6277.1	86.954588	123.485247	495.056212		.427871
D17	210090P15_G	NOCALL	D.Low Probability	1.727066	.984717	5515.6	34.172535	11.790698	570.702603		1.002343
D18	201322P9_G	G	A.Conservative	1.442989	.991486	6445.3	16.616216	17.99556	602.363478		.374968
D18	201694P4_G	G	A.Conservative	.958742	.998385	5337.5	83.416988	75.986062	578.388267		.374968
D18	208825P7_G	G	A.Conservative	2.3184	.995973	7129.7	28.005692	33.749712	552.43574		.374968
D18	209189P2_G	G	A.Conservative	1.437969	.996708	6277.1	79.578805	83.960592	587.195447		.374968
D18	210090P15_G	NOCALL	D.Low Probability	.941008	.351765	5515.6	5.272918	2.248633	585.537533		.932639
D19	201322P9_G	G	A.Conservative	1.211846	.989743	6445.3	16.684102	16.109856	574.286427		.397456
D19	201694P4_G	G	A.Conservative	.724019	.997521	5337.5	81.310089	66.758758	566.563135		.397456
D19	208825P7_G	G	A.Conservative	1.982665	.996604	7129.7	24.217272	25.920135	518.78992		.397456
D19	209189P2_G	G	A.Conservative	1.212173	.995555	6277.1	65.30117	61.505241	559.144647		.397456
D19	210090P15_G	NOCALL	D.Low Probability	.336376	.986183	5515.6	20.331145	8.846998	570.343455		.885745
D20	201322P9_G	G	A.Conservative	.348534	.989239	6445.3	16.392731	15.590271	614.056383		.414128
D20	201694P4_G	G	A.Conservative	-.169174	.996015	5337.5	98.891948	80.289814	581.247849		.414128
D20	208825P7_G	G	A.Conservative	1.369824	.995212	7129.7	29.9577	31.50743	533.019352		.414128
D20	209189P2_G	G	A.Conservative	.359114	.997441	6277.1	81.174218	75.350483	595.316828		.414128
D20	210090P15_G	G	A.Conservative	-.143643	.992509	5515.6	20.471804	17.045249	604.820653		.414128
D21	201322P9_G	G	A.Conservative	1.986155	.991655	6445.3	23.128127	22.47038	562.452184		.414348
D21	201694P4_G	G	A.Conservative	1.798388	.998335	5337.5	116.200378	96.152789	631.878528		.414348
D21	208825P7_G	G	A.Conservative	2.78581	.997997	7129.7	35.616084	38.284493	522.896731		.414348
D21	209189P2_G	G	A.Conservative	1.985722	.995998	6277.1	89.734766	85.072043	548.160997		.414348
D21	210090P15_G	G	A.Conservative	1.802743	.994867	5515.6	30.989933	26.310638	655.010984		.414348
D22	201322P9_G	G	A.Conservative	2.967406	.991273	6445.3	19.852088	18.963262	478.237829		.381501
D22	201694P4_G	G	A.Conservative	2.15281	.995938	5337.5	75.858995	60.048286	522.376479		.381501
D22	208825P7_G	G	A.Conservative	4.792771	.998075	7129.7	21.891724	23.499891	480.606948		.381501
D22	209189P2_G	G	A.Conservative	2.968543	.996319	6277.1	60.434278	56.109766	465.610806		.381501
D22	210090P15_G	G	A.Conservative	2.150619	.990379	5515.6	17.489363	14.269858	538.117141		.381501
D23	201322P9_G	G	A.Conservative	2.189071	.992985	6445.3	37.322695	31.486918	548.89289		.46902
D23	201694P4_G	G	A.Conservative	1.793618	.997061	5337.5	128.912455	91.50368	590.41541		.46902
D23	208825P7_G	G	A.Conservative	2.632158	.995355	7129.7	44.860937	42.134781	520.988608		.46902
D23	209189P2_G	G	A.Conservative	2.215063	.99744	6277.1	76.302294	62.707837	543.365597		.46902
D23	210090P15_G	NOCALL	D.Low Probability	1.366035	.990676	5515.6	30.228569	9.931908	612.336822		1.071258
D24	201322P9_G	G	A.Conservative	2.148947	.992775	6445.3	13.358669	10.822549	581.815615		.443604
D24	201694P4_G	NOCALL	D.Low Probability	.964596	.692484	5337.5	12.952235	4.305976	587.366578		.971854
D24	208825P7_G	NOCALL	D.Low Probability	1.948102	.354758	7129.7	5.112673	2.233151	268.173266		.971854
D24	209189P2_G	G	A.Conservative	2.11244	.997346	6277.1	20.731838	16.360786	614.894875		.443604
D24	210090P15_G	G	C.Aggressive	1.054331	.982609	5515.6	17.389146	5.937814	567.827422		.971854
E01	201322P9_G	G	A.Conservative	-.350283	.993709	6445.3	14.910121	12.404533	534.284137		.464119
E01	201694P4_G	G	A.Conservative	-.130634	.996974	5337.5	75.883239	53.523254	567.335302		.464119
E01	208825P7_G	G	A.Conservative	-.584566	.996722	7129.7	26.997955	24.925054	514.398632		.464119
E01	209189P2_G	G	A.Conservative	-.337899	.995556	6277.1	61.181598	49.631628	521.475554		.464119
E01	210090P15_G	G	A.Conservative	-.970467	.994593	5515.6	19.999586	12.335029	627.373303		.574807
E02	201322P9_G	G	A.Conservative	.928611	.99414	6445.3	16.485545	16.195393	543.324618		.410058
E02	201694P4_G	G	A.Conservative	.524798	.997348	5337.5	73.863409	61.188125	523.027803		.410058
E02	208825P7_G	G	A.Conservative	1.350143	.997821	7129.7	23.842707	26.036001	521.458124		.410058
E02	209189P2_G	G	A.Conservative	.932537	.997873	6277.1	64.344903	61.601402	527.322535		.410058
E02	210090P15_G	NOCALL	D.Low Probability	.153552	.246992	5515.6	3.169397	1.628797	604.054337		.697309
E03	201322P9_G	G	A.Conservative	2.54634	.99511	6445.3	22.752267	20.121423	548.561678		.408615
E03	201694P4_G	G	A.Conservative	1.688654	.996061	5337.5	123.701098	92.404013	582.844215		.408615
E03	208825P7_G	G	A.Conservative	3.581548	.997057	7129.7	33.394153	32.883825	522.979354		.408615
E03	209189P2_G	G	A.Conservative	2.549806	.996334	6277.1	92.142469	79.391781	533.953621		.408615
E03	210090P15_G	NOCALL	D.Low Probability	1.004815	.226075	5515.6	4.528545	1.530838	578.618481		1.01779
E04	201322P9_G	G	A.Conservative	2.386912	.992872	6445.3	24.15042	19.933619	592.061809		.427858
E04	201694P4_G	G	A.Conservative	2.10549	.99744	5337.5	124.516749	86.437192	589.924304		.427858
E04	208825P7_G	G	A.Conservative	3.328724	.996957	7129.7	37.99233	35.009815	509.072937		.427858
E04	209189P2_G	G	A.Conservative	2.389543	.997116	6277.1	104.222328	83.76943	577.26034		.427858
E04	210090P15_G	NOCALL	D.Low Probability	1.399132	.984163	5515.6	20.335894	7.389892	604.670227		.976828
E05	201322P9_G	G	A.Conservative	2.247024	.994632	6445.3	19.667409	17.704165	550.296034		.417266
E05	201694P4_G	G	A.Conservative	1.698817	.997047	5337.5	102.616627	77.135646	588.974466		.417266
E05	208825P7_G	G	A.Conservative	3.044929	.997255	7129.7	30.632733	30.849063	552.19952		.417266
E05	209189P2_G	G	A.Conservative	2.251621	.995386	6277.1	86.98052	76.185431	536.955938		.417266
E05	210090P15_G	NOCALL	D.Low Probability	1.430279	.988523	5515.6	25.054234	8.982922	600.968213		.926191
E06	201322P9_G	G	A.Conservative	2.83755	.994648	6445.3	25.039499	22.905509	576.023784		.433737
E06	201694P4_G	G	A.Conservative	2.378057	.997937	5337.5	127.770014	99.41582	606.393396		.433737
E06	208825P7_G	G	A.Conservative	3.479389	.997038	7129.7	41.144422	41.680203	520.360589		.433737
E06	209189P2_G	G	A.Conservative	2.838832	.996219	6277.1	117.474854	104.840236	561.684586		.433737
E06	210090P15_G	NOCALL	D.Low Probability	1.045567	.403843	5515.6	7.120283	2.535366	609.025777		1.037201
E07	201322P9_G	G	A.Conservative	-2.593201	.995437	6445.3	9.611893	16.114833	762.119444		.274352
E07	201694P4_G	G	A.Conservative	-2.717282	.999082	5337.5	30.262102	42.606978	680.956847		.274352
E07	208825P7_G	G	A.Conservative	-2.209852	.998459	7129.7	18.377341	34.176007	770.168772		.274352
E07	209189P2_G	G	A.Conservative	-2.590046	.99545	6277.1	29.444224	48.096484	751.968363		.274352
E07	210090P15_G	NOCALL	D.Low Probability	-1.284362	.345498	5515.6	4.969168	2.209228	631.213997		.892535
E08	201322P9_G	G	A.Conservative	1.849079	.994125	6445.3	26.801699	20.32418	604.999005		.480571
E08	201694P4_G	G	A.Conservative	1.885216	.998843	5337.5	117.705647	73.796043	624.043647		.480571
E08	208825P7_G	G	A.Conservative	2.525055	.99758	7129.7	38.657821	32.975568	544.647518		.480571
E08	209189P2_G	G	A.Conservative	1.851661	.997036	6277.1	97.621664	71.928822	593.719753		.480571
E08	210090P15_G	NOCALL	D.Low Probability	1.578824	.242414	5515.6	3.641897	1.571785	604.114682		.775008
E09	201322P9_G	G	A.Conservative	1.439453	.991263	6445.3	15.187121	15.147645	561.176574		.390686
E09	201694P4_G	G	A.Conservative	1.340953	.997142	5337.5	72.726406	61.428397	606.589748		.390686
E09	208825P7_G	G	A.Conservative	1.934309	.995786	7129.7	20.633687	22.849302	568.713926		.390686
E09	209189P2_G	G	A.Conservative	1.443965	.997124	6277.1	60.275808	58.613343	547.236348		.390686
E09	210090P15_G	NOCALL	D.Low Probability	1.13064	.984899	5515.6	14.917313	6.619932	608.856866		.863427
E10	201322P9_G	G	A.Conservative	2.4659	.994954	6445.3	24.970913	23.815288	613.725989		.436924
E10	201694P4_G	G	A.Conservative	2.054558	.997538	5337.5	112.812396	91.70112	602.386041		.436924
E10	208825P7_G	G	A.Conservative	2.909945	.996838	7129.7	35.138744	37.033994	571.693801		.436924
E10	209189P2_G	G	A.Conservative	2.471995	.994968	6277.1	92.678616	86.266898	600.718521		.436924
E10	210090P15_G	NOCALL	D.Low Probability	1.011383	.994129	5515.6	53.342081	18.9608	608.947037		1.008035
E11	201322P9_G	G	A.Conservative	1.322011	.996929	6445.3	22.954556	25.354572	673.039403		.367319
E11	201694P4_G	G	A.Conservative	1.332536	.998574	5337.5	97.983898	90.727772	655.288999		.367319
E11	208825P7_G	G	A.Conservative	2.04043	.996056	7129.7	34.91466	42.980816	577.188013		.367319
E11	209189P2_G	G	A.Conservative	1.321239	.997381	6277.1	90.387542	97.218321	660.542332		.367319
E11	210090P15_G	NOCALL	D.Low Probability	1.254391	.53133	5515.6	8.062166	3.29901	625.988045		.860362
E12	201322P9_G	G	A.Conservative	2.180635	.990178	6445.3	23.166353	20.535595	544.839977		.448985
E12	201694P4_G	G	A.Conservative	1.302556	.996379	5337.5	121.956891	91.788837	556.98745		.448985
E12	208825P7_G	G	A.Conservative	2.965043	.99583	7129.7	35.141463	34.523334	527.906662		.448985
E12	209189P2_G	G	A.Conservative	2.184771	.996646	6277.1	90.425176	78.182223	530.573037		.448985
E12	210090P15_G	NOCALL	D.Low Probability	.749087	.981922	5515.6	17.800856	6.115797	615.282839		1.003617
E13	201322P9_G	G	A.Conservative	-1.315439	.995337	6445.3	28.880323	22.572651	698.315404		.581798
E13	201694P4_G	G	A.Conservative	-.907824	.99609	5337.5	88.918128	106.610308	722.128975		.356925
E13	208825P7_G	G	A.Conservative	-.550836	.99753	7129.7	24.851536	37.650091	796.80134		.356925
E13	209189P2_G	G	A.Conservative	-.613017	.997375	6277.1	78.063409	105.914432	761.132902		.356925
E13	210090P15_G	NOCALL	D.Low Probability	-1.453503	.990811	5515.6	16.057151	7.43188	679.918502		.773012
E14	201322P9_G	G	A.Conservative	1.897767	.992844	6445.3	20.688406	18.082865	587.306512		.407282
E14	201694P4_G	G	A.Conservative	1.393182	.998562	5337.5	124.881328	91.893674	615.854268		.407282
E14	208825P7_G	G	A.Conservative	2.571767	.997554	7129.7	30.016519	29.269481	539.516215		.407282
E14	209189P2_G	G	A.Conservative	1.900821	.997066	6277.1	94.752241	80.662095	566.483917		.407282
E14	210090P15_G	G	A.Conservative	1.390775	.996446	5515.6	28.730364	21.728187	637.40812		.407282
E15	201322P9_G	G	A.Conservative	3.337563	.991303	6445.3	39.803376	30.615858	527.575161		.519518
E15	201694P4_G	G	A.Conservative	3.157388	.997286	5337.5	133.126672	85.409418	568.345777		.519518
E15	208825P7_G	G	A.Conservative	4.617521	.997172	7129.7	49.248188	42.342405	452.583644		.519518
E15	209189P2_G	G	A.Conservative	3.341564	.994169	6277.1	130.931037	97.9964	513.377853		.519518
E15	210090P15_G	NOCALL	D.Low Probability	2.987318	.93735	5515.6	16.865884	5.731414	583.403957		1.019758
E16	201322P9_G	G	A.Conservative	1.904373	.992471	6445.3	19.410165	20.443545	603.824845		.378361
E16	201694P4_G	G	A.Conservative	1.566271	.998292	5337.5	93.346724	83.471868	604.395048		.378361
E16	208825P7_G	G	A.Conservative	2.622163	.998958	7129.7	29.000954	33.851575	550.003159		.378361
E16	209189P2_G	G	A.Conservative	1.905332	.996398	6277.1	73.55898	75.566739	587.420067		.378361
E16	210090P15_G	G	A.Conservative	.896393	.995076	5515.6	39.778104	22.728301	601.988097		.598865
E17	201322P9_G	G	A.Conservative	3.170195	.997837	6445.3	16.11335	14.18512	468.247671		.442959
E17	201694P4_G	G	A.Conservative	2.377923	.997038	5337.5	87.687353	64.793772	557.009338		.442959
E17	208825P7_G	G	A.Conservative	4.082487	.995318	7129.7	23.696439	23.257736	417.032855		.442959
E17	209189P2_G	G	A.Conservative	3.185558	.995395	6277.1	68.526717	58.746877	445.20784		.442959
E17	210090P15_G	NOCALL	D.Low Probability	2.022503	.989689	5515.6	17.809571	6.549531	576.509066		.992807
E18	201322P9_G	G	A.Conservative	1.730041	.9937	6445.3	20.609999	21.190149	591.836704		.407219
E18	201694P4_G	G	A.Conservative	1.462937	.996791	5337.5	108.747301	95.856281	587.23948		.407219
E18	208825P7_G	G	A.Conservative	2.227123	.995867	7129.7	30.855344	34.947694	540.223113		.407219
E18	209189P2_G	G	A.Conservative	1.731899	.99656	6277.1	81.573434	81.922241	576.676582		.407219
E18	210090P15_G	NOCALL	D.Low Probability	.9546	.355556	5515.6	5.675672	2.236336	625.564178		.939749
E19	201322P9_G	G	A.Conservative	.363951	.995479	6445.3	22.616738	20.2437	692.184822		.419889
E19	201694P4_G	G	A.Conservative	.032574	.997795	5337.5	137.302364	104.048495	665.001206		.419889
E19	208825P7_G	G	A.Conservative	1.202621	.997523	7129.7	33.310436	33.134	617.449271		.419889
E19	209189P2_G	G	A.Conservative	.363694	.997126	6277.1	111.079119	96.920936	671.622016		.419889
E19	210090P15_G	NOCALL	D.Low Probability	-.281107	.990331	5515.6	33.209429	11.531587	668.024143		1.034961
E20	201322P9_G	G	A.Conservative	1.894687	.994174	6445.3	13.063146	12.974957	517.846991		.401309
E20	201694P4_G	G	A.Conservative	1.117419	.997919	5337.5	70.928638	59.217513	549.151258		.401309
E20	208825P7_G	G	A.Conservative	2.496344	.996704	7129.7	21.038569	23.268888	506.025236		.401309
E20	209189P2_G	G	A.Conservative	1.894205	.996858	6277.1	56.059514	54.23728	503.697366		.401309
E20	210090P15_G	NOCALL	D.Low Probability	.921772	.988894	5515.6	27.393552	10.517607	584.603778		.855512
E21	201322P9_G	G	A.Conservative	3.412388	.997449	6445.3	19.134809	17.024414	527.930031		.414297
E21	201694P4_G	G	A.Conservative	2.758492	.995761	5337.5	79.957943	60.095437	571.642453		.414297
E21	208825P7_G	G	A.Conservative	4.719569	.995585	7129.7	25.793389	25.54645	432.908035		.414297
E21	209189P2_G	G	A.Conservative	3.413467	.997226	6277.1	57.650991	49.983409	514.537364		.414297
E21	210090P15_G	NOCALL	D.Low Probability	2.295818	.983859	5515.6	23.132006	9.278716	603.069949		.906502
E22	201322P9_G	G	A.Conservative	2.768199	.991967	6445.3	22.478532	16.563249	502.842799		.464338
E22	201694P4_G	G	A.Conservative	2.03516	.997815	5337.5	119.863499	72.601029	541.423059		.464338
E22	208825P7_G	G	A.Conservative	4.401165	.997526	7129.7	30.967768	25.775481	421.272212		.464338
E22	209189P2_G	G	A.Conservative	2.775627	.995651	6277.1	82.856922	59.26613	489.864032		.464338
E22	210090P15_G	NOCALL	D.Low Probability	2.182042	.985387	5515.6	31.991114	9.928546	552.8651		1.023415
E23	201322P9_G	G	A.Conservative	2.106243	.995009	6445.3	36.602525	34.407866	579.795014		.381381
E23	201694P4_G	G	A.Conservative	1.84296	.997591	5337.5	95.067719	75.317252	634.952485		.381381
E23	208825P7_G	G	A.Conservative	2.838366	.996478	7129.7	42.444435	44.485581	534.114814		.381381
E23	209189P2_G	G	A.Conservative	2.025407	.996462	6277.1	62.86842	57.568056	578.054328		.381381
E23	210090P15_G	NOCALL	D.Low Probability	1.691445	.990686	5515.6	32.691517	11.319977	605.58748		.956469
E24	201322P9_G	G	A.Conservative	1.931784	.990042	6445.3	10.407685	13.13417	562.168962		.486952
E24	201694P4_G	NOCALL	D.Low Probability	.235782	.783666	5337.5	16.278046	4.779716	595.902237		1.148084
E24	208825P7_G	NOCALL	D.Low Probability	2.682412	.505289	7129.7	7.977818	3.112243	317.525166		1.148084
E24	209189P2_G	G	A.Conservative	1.565759	.996777	6277.1	14.842143	18.312918	585.432015		.486952
E24	210090P15_G	G	C.Aggressive	.574	.987055	5515.6	19.687063	5.947176	561.14168		1.148084
F01	201322P9_G	G	A.Conservative	.002539	.994044	6445.3	14.732647	15.668922	644.15088		.371449
F01	201694P4_G	G	A.Conservative	.282967	.999316	5337.5	52.108684	46.318468	624.604192		.371449
F01	208825P7_G	G	A.Conservative	-.199191	.998504	7129.7	18.619607	22.112979	646.240489		.371449
F01	209189P2_G	G	A.Conservative	.003204	.998798	6277.1	41.935216	43.408838	627.268136		.371449
F01	210090P15_G	NOCALL	D.Low Probability	-.53836	.993106	5515.6	36.27163	14.764847	607.279821		.919505
F02	201322P9_G	G	A.Conservative	1.727578	.99215	6445.3	22.345028	19.336084	554.43532		.424385
F02	201694P4_G	G	A.Conservative	1.279958	.996973	5337.5	91.568743	66.768871	567.307858		.424385
F02	208825P7_G	G	A.Conservative	2.719332	.996413	7129.7	30.912106	29.809055	496.475896		.424385
F02	209189P2_G	G	A.Conservative	1.732658	.997933	6277.1	84.346053	71.10184	539.58491		.424385
F02	210090P15_G	NOCALL	D.Low Probability	.793586	.990491	5515.6	27.263628	10.514902	577.271074		.927836
F03	201322P9_G	G	A.Conservative	2.495828	.991638	6445.3	30.017506	24.97857	604.456129		.463019
F03	201694P4_G	G	A.Conservative	2.307249	.998091	5337.5	133.763972	94.58469	608.032243		.463019
F03	208825P7_G	G	A.Conservative	3.263179	.997096	7129.7	40.27534	37.150208	536.846911		.463019
F03	209189P2_G	G	A.Conservative	2.500475	.99687	6277.1	118.438714	96.11621	587.908815		.463019
F03	210090P15_G	NOCALL	D.Low Probability	1.471194	.323874	5515.6	5.649868	2.040091	604.820541		.977724
F04	201322P9_G	G	A.Conservative	2.455868	.997967	6445.3	25.095067	24.144523	562.976439		.436862
F04	201694P4_G	G	A.Conservative	2.347206	.997865	5337.5	88.054609	71.660534	624.136653		.436862
F04	208825P7_G	G	A.Conservative	2.824931	.997701	7129.7	31.925833	34.058348	570.236797		.436862
F04	209189P2_G	G	A.Conservative	2.457747	.997258	6277.1	74.524563	69.911349	548.367339		.436862
F04	210090P15_G	NOCALL	D.Low Probability	2.059716	.991925	5515.6	35.686359	13.825883	617.276499		.854959
F05	201322P9_G	G	A.Conservative	2.245792	.991458	6445.3	20.802962	20.063213	572.573478		.402064
F05	201694P4_G	G	A.Conservative	1.656144	.993956	5337.5	108.166773	88.591896	577.725693		.402064
F05	208825P7_G	G	A.Conservative	3.142731	.996615	7129.7	34.802283	37.219877	537.930167		.402064
F05	209189P2_G	G	A.Conservative	2.250588	.995869	6277.1	95.833106	90.142867	557.618774		.402064
F05	210090P15_G	NOCALL	D.Low Probability	1.412076	.232204	5515.6	4.180817	1.52532	594.91177		.966827
F06	201322P9_G	G	A.Conservative	1.922692	.990839	6445.3	21.291784	22.541145	597.822729		.391324
F06	201694P4_G	G	A.Conservative	1.692171	.998238	5337.5	116.10235	103.887805	642.797131		.391324
F06	208825P7_G	G	A.Conservative	2.508517	.99758	7129.7	39.667155	46.598274	582.774485		.391324
F06	209189P2_G	G	A.Conservative	1.920165	.997395	6277.1	101.453358	104.708727	581.877612		.391324
F06	210090P15_G	NOCALL	D.Low Probability	1.414845	.378114	5515.6	6.382514	2.400156	630.392882		.942976
F07	201322P9_G	G	A.Conservative	.960372	.992986	6445.3	19.217249	20.376972	526.835404		.465534
F07	201694P4_G	G	A.Conservative	.502421	.997833	5337.5	109.923329	98.820793	571.620964		.465534
F07	208825P7_G	G	A.Conservative	1.419341	.994765	7129.7	30.670326	35.843418	536.45761		.465534
F07	209189P2_G	G	A.Conservative	.965622	.994312	6277.1	92.035638	95.242986	512.919945		.465534
F07	210090P15_G	NOCALL	D.Low Probability	.444362	.988685	5515.6	21.224788	7.591635	599.349685		.956092
F08	201322P9_G	G	A.Conservative	1.665971	.993475	6445.3	18.885372	17.825862	558.30111		.402857
F08	201694P4_G	G	A.Conservative	1.200908	.996563	5337.5	86.126644	68.861405	577.286912		.402857
F08	208825P7_G	G	A.Conservative	2.002215	.996419	7129.7	25.474005	26.701854	507.70304		.402857
F08	209189P2_G	G	A.Conservative	1.665269	.997632	6277.1	73.893418	67.989105	540.289402		.402857
F08	210090P15_G	NOCALL	D.Low Probability	.790543	.344058	5515.6	5.489848	2.199694	566.487955		.856529
F09	201322P9_G	G	A.Conservative	3.332758	.993238	6445.3	22.953639	18.527824	520.48822		.437468
F09	201694P4_G	G	A.Conservative	2.573095	.994746	5337.5	122.28229	83.420349	529.568076		.437468
F09	208825P7_G	G	A.Conservative	4.676174	.99736	7129.7	34.700597	31.199543	482.068546		.437468
F09	209189P2_G	G	A.Conservative	3.334673	.996669	6277.1	97.813499	76.936109	507.535393		.437468
F09	210090P15_G	NOCALL	D.Low Probability	1.995709	.917774	5515.6	16.871081	5.632982	567.981323		.998962
F10	201322P9_G	G	A.Conservative	1.684662	.99318	6445.3	17.786077	25.078947	578.164463		.349192
F10	201694P4_G	G	A.Conservative	1.369018	.998567	5337.5	88.530385	105.837486	583.109555		.349192
F10	208825P7_G	G	A.Conservative	2.666953	.997987	7129.7	28.58675	44.429751	561.06635		.349192
F10	209189P2_G	G	A.Conservative	1.6887	.997423	6277.1	76.777276	105.654041	558.168391		.349192
F10	210090P15_G	NOCALL	D.Low Probability	1.249417	.212849	5515.6	3.794765	1.40211	597.179161		.885653
F11	201322P9_G	G	A.Conservative	1.88222	.99294	6445.3	23.805845	22.517066	550.69716		.44345
F11	201694P4_G	G	A.Conservative	1.539528	.996822	5337.5	127.183734	102.958004	562.051744		.44345
F11	208825P7_G	G	A.Conservative	2.70518	.994818	7129.7	35.762501	37.298616	507.456642		.44345
F11	209189P2_G	G	A.Conservative	1.882826	.99517	6277.1	102.154536	94.359547	536.146349		.44345
F11	210090P15_G	NOCALL	D.Low Probability	1.061192	.916892	5515.6	15.746425	5.550721	596.022683		.979836
F12	201322P9_G	G	A.Conservative	1.756244	.993507	6445.3	24.850192	23.768497	592.913098		.38589
F12	201694P4_G	G	A.Conservative	1.293842	.998465	5337.5	118.57843	95.882091	598.269549		.38589
F12	208825P7_G	G	A.Conservative	2.261722	.993719	7129.7	33.137149	35.253782	519.749357		.38589
F12	209189P2_G	G	A.Conservative	1.761644	.996602	6277.1	93.929006	87.558279	576.058427		.38589
F12	210090P15_G	NOCALL	D.Low Probability	1.239112	.389753	5515.6	6.419953	2.52919	600.339108		.914015
F13	201322P9_G	G	A.Conservative	.310138	.995927	6445.3	27.020358	28.421411	611.006619		.383941
F13	201694P4_G	G	A.Conservative	-.001874	.997615	5337.5	106.27727	95.434427	582.09395		.383941
F13	208825P7_G	G	A.Conservative	.951982	.997783	7129.7	37.86205	44.008207	597.215216		.383941
F13	209189P2_G	G	A.Conservative	.312026	.997495	6277.1	98.00931	100.628311	594.549213		.383941
F13	210090P15_G	NOCALL	D.Low Probability	-.063329	.993754	5515.6	21.901497	8.592811	605.027038		.862567
F14	201322P9_G	G	A.Conservative	2.597832	.993322	6445.3	21.864337	21.712006	507.891532		.386602
F14	201694P4_G	G	A.Conservative	2.011526	.99831	5337.5	99.333383	82.084335	556.281025		.386602
F14	208825P7_G	G	A.Conservative	3.649221	.996957	7129.7	28.34383	31.52105	501.823441		.386602
F14	209189P2_G	G	A.Conservative	2.602352	.994158	6277.1	83.722109	80.851781	495.211181		.386602
F14	210090P15_G	G	A.Conservative	2.020837	.994095	5515.6	19.811861	16.865025	569.659543		.386602
F15	201322P9_G	G	A.Conservative	1.687183	.995547	6445.3	20.186822	23.264269	563.94147		.374377
F15	201694P4_G	G	A.Conservative	1.096732	.997931	5337.5	90.39313	89.785503	586.405958		.374377
F15	208825P7_G	G	A.Conservative	2.331303	.995717	7129.7	29.054444	36.766344	552.97886		.374377
F15	209189P2_G	G	A.Conservative	1.689323	.996587	6277.1	74.146168	83.532226	549.215719		.374377
F15	210090P15_G	NOCALL	D.Low Probability	.901935	.991178	5515.6	28.620744	11.754922	582.793518		.831224
F16	201322P9_G	G	A.Conservative	2.533902	.994252	6445.3	22.880967	19.746622	550.025736		.424773
F16	201694P4_G	G	A.Conservative	2.036972	.997961	5337.5	124.073287	90.311849	583.202908		.424773
F16	208825P7_G	G	A.Conservative	2.955106	.996801	7129.7	36.652722	35.229196	537.828092		.424773
F16	209189P2_G	G	A.Conservative	2.535294	.997576	6277.1	96.359053	81.0071	535.236833		.424773
F16	210090P15_G	NOCALL	D.Low Probability	1.776405	.992946	5515.6	63.642974	24.957472	598.203542		.885804
F17	201322P9_G	NOCALL	D.Low Probability	2.383838	.993095	6445.3	63.238175	27.457952	559.579078		1.005587
F17	201694P4_G	G	A.Conservative	2.31357	.998348	5337.5	111.759344	92.384369	598.548898		.417115
F17	208825P7_G	G	A.Conservative	3.74521	.99661	7129.7	35.217616	37.73172	516.208291		.417115
F17	209189P2_G	G	A.Conservative	2.717163	.996665	6277.1	90.273219	85.392263	544.387878		.417115
F17	210090P15_G	NOCALL	D.Low Probability	1.81724	.985962	5515.6	31.235105	11.923074	593.26267		1.005587
F18	201322P9_G	G	A.Conservative	1.178095	.991452	6445.3	19.491174	19.569193	594.212405		.359915
F18	201694P4_G	G	A.Conservative	.765564	.998019	5337.5	109.027404	92.283102	578.841322		.359915
F18	208825P7_G	G	A.Conservative	1.756293	.996737	7129.7	30.781783	34.445854	534.211378		.359915
F18	209189P2_G	G	A.Conservative	1.181211	.997076	6277.1	85.999804	84.112899	579.060938		.359915
F18	210090P15_G	NOCALL	D.Low Probability	.443281	.98603	5515.6	29.954824	12.117476	587.551227		.832042
F19	201322P9_G	G	A.Conservative	1.406476	.99201	6445.3	16.237234	16.69155	549.853541		.408179
F19	201694P4_G	G	A.Conservative	.761293	.997177	5337.5	97.242677	85.489788	605.879808		.408179
F19	208825P7_G	G	A.Conservative	1.379507	.996112	7129.7	28.755334	32.607399	550.027252		.408179
F19	209189P2_G	G	A.Conservative	1.411456	.995348	6277.1	81.510542	81.817828	536.202577		.408179
F19	210090P15_G	NOCALL	D.Low Probability	.257427	.128602	5515.6	1.943739	.893254	616.977977		.72932
F20	201322P9_G	G	A.Conservative	1.410398	.996365	6445.3	20.339894	20.880061	593.812443		.393675
F20	201694P4_G	G	A.Conservative	1.143591	.996889	5337.5	89.430081	78.408306	611.189669		.393675
F20	208825P7_G	G	A.Conservative	1.756438	.996979	7129.7	27.405585	31.081651	581.60733		.393675
F20	209189P2_G	G	A.Conservative	1.410232	.99826	6277.1	76.487575	76.647428	579.025735		.393675
F20	210090P15_G	NOCALL	D.Low Probability	1.311369	.98577	5515.6	25.651891	10.255297	604.337541		.839877
F21	201322P9_G	G	A.Conservative	2.172001	.990347	6445.3	15.202748	18.204186	596.675309		.383862
F21	201694P4_G	G	A.Conservative	1.901853	.996856	5337.5	77.074096	78.852236	607.088517		.383862
F21	208825P7_G	G	A.Conservative	2.382878	.994314	7129.7	17.97139	23.690981	477.360591		.383862
F21	209189P2_G	G	A.Conservative	2.179878	.995922	6277.1	54.559618	63.803978	579.420577		.383862
F21	210090P15_G	NOCALL	D.Low Probability	1.607051	.993834	5515.6	28.038248	11.443199	619.90166		.920174
F22	201322P9_G	G	A.Conservative	.996719	.990652	6445.3	19.08908	23.914164	665.669421		.348584
F22	201694P4_G	G	A.Conservative	.863202	.998129	5337.5	85.539257	92.158951	626.326204		.348584
F22	208825P7_G	G	A.Conservative	1.834233	.996115	7129.7	31.082751	42.797143	609.020062		.348584
F22	209189P2_G	G	A.Conservative	1.001207	.997529	6277.1	77.644815	95.062606	649.366876		.348584
F22	210090P15_G	NOCALL	D.Low Probability	.948088	.575815	5515.6	8.269378	3.614528	615.810443		.883359
F23	201322P9_G	G	A.Conservative	2.798449	.991292	6445.3	28.223165	28.380839	482.410267		.452863
F23	201694P4_G	G	A.Conservative	2.155543	.995315	5337.5	106.286229	89.603488	528.905602		.452863
F23	208825P7_G	G	A.Conservative	3.808086	.997317	7129.7	39.222687	43.805886	450.697748		.452863
F23	209189P2_G	G	A.Conservative	2.714568	.99501	6277.1	63.954707	62.653058	479.918799		.452863
F23	210090P15_G	NOCALL	D.Low Probability	1.641373	.192235	5515.6	3.882451	1.288386	557.821495		1.066625
F24	201322P9_G	G	A.Conservative	2.120009	.924822	6445.3	15.027912	9.347751	534.562606		.652812
F24	201694P4_G	NOCALL	D.Low Probability	1.264748	.705079	5337.5	12.888282	4.324482	596.574761		1.045743
F24	208825P7_G	NOCALL	D.Low Probability	2.027982	.715921	7129.7	10.039171	4.360916	356.582398		1.045743
F24	209189P2_G	G	A.Conservative	2.446376	.999049	6277.1	18.597697	15.012153	564.172711		.444075
F24	210090P15_G	G	B.Moderate	1.537301	.91317	5515.6	21.320509	7.337846	565.932867		1.045743
G01	201322P9_G	G	A.Conservative	1.845114	.995478	6445.3	33.183995	26.784833	557.884511		.50016
G01	201694P4_G	G	A.Conservative	1.466902	.996754	5337.5	144.422771	98.062559	562.944632		.50016
G01	208825P7_G	G	A.Conservative	2.544561	.997449	7129.7	42.210183	37.912161	507.218446		.50016
G01	209189P2_G	G	A.Conservative	1.848189	.997189	6277.1	113.201791	89.015644	542.477535		.50016
G01	210090P15_G	NOCALL	D.Low Probability	.706906	.204399	5515.6	3.915988	1.385244	575.375465		1.021304
G02	201322P9_G	G	A.Conservative	2.409407	.987231	6445.3	16.017076	14.34753	483.602384		.409283
G02	201694P4_G	G	A.Conservative	1.451653	.998533	5337.5	81.531149	61.568755	521.423451		.409283
G02	208825P7_G	G	A.Conservative	4.432704	.998271	7129.7	22.861446	22.820358	423.341427		.409283
G02	209189P2_G	G	A.Conservative	2.412968	.995976	6277.1	64.752721	56.507463	471.403546		.409283
G02	210090P15_G	NOCALL	D.Low Probability	1.330644	.678549	5515.6	10.595943	4.148872	573.454872		.939191
G03	201322P9_G	G	A.Conservative	2.529856	.994802	6445.3	23.158005	23.289831	577.056185		.407279
G03	201694P4_G	G	A.Conservative	2.339138	.998307	5337.5	102.902546	88.364633	615.416874		.407279
G03	208825P7_G	G	A.Conservative	2.899936	.998452	7129.7	32.748488	36.371465	529.365688		.407279
G03	209189P2_G	G	A.Conservative	2.530015	.996655	6277.1	86.021578	84.438833	561.100998		.407279
G03	210090P15_G	NOCALL	D.Low Probability	2.136125	.094765	5515.6	1.681048	.690381	623.367143		.883408
G04	201322P9_G	G	A.Conservative	2.031684	.994245	6445.3	24.833945	28.267846	570.730762		.370401
G04	201694P4_G	G	A.Conservative	1.693511	.995341	5337.5	105.99372	102.16087	587.635144		.370401
G04	208825P7_G	G	A.Conservative	3.10486	.997255	7129.7	31.284346	39.461563	515.489998		.370401
G04	209189P2_G	G	A.Conservative	2.035854	.995972	6277.1	91.166135	101.196094	554.261829		.370401
G04	210090P15_G	NOCALL	D.Low Probability	1.443905	0	5515.6	0	0	582.834346		.826588
G05	201322P9_G	G	A.Conservative	2.26703	.993616	6445.3	20.599395	20.862687	597.234144		.414169
G05	201694P4_G	G	A.Conservative	1.736427	.998648	5337.5	110.403546	94.579988	595.65413		.414169
G05	208825P7_G	G	A.Conservative	3.282131	.996754	7129.7	30.504904	34.257732	531.834758		.414169
G05	209189P2_G	G	A.Conservative	2.272975	.997728	6277.1	85.418544	84.349663	596.011086		.414169
G05	210090P15_G	NOCALL	D.Low Probability	1.63001	.185641	5515.6	3.116274	1.270099	610.814887		.841586
G06	201322P9_G	G	A.Conservative	2.246066	.992452	6445.3	26.925449	29.507844	622.818479		.398387
G06	201694P4_G	G	A.Conservative	2.274617	.996494	5337.5	115.235624	108.768226	600.676624		.398387
G06	208825P7_G	G	A.Conservative	2.775097	.996992	7129.7	37.326027	44.927644	563.899311		.398387
G06	209189P2_G	G	A.Conservative	2.248198	.997442	6277.1	100.080157	107.209645	608.561557		.398387
G06	210090P15_G	NOCALL	D.Low Probability	1.733558	.337394	5515.6	5.04912	2.132523	619.966624		.899019
G07	201322P9_G	NOCALL	D.Low Probability	.433656	.992786	6445.3	40.862898	18.625754	587.879429		.996328
G07	201694P4_G	G	A.Conservative	.752604	.997997	5337.5	104.20955	90.679419	655.727367		.416622
G07	208825P7_G	G	A.Conservative	1.537975	.997498	7129.7	26.769117	29.935064	582.046895		.416622
G07	209189P2_G	G	A.Conservative	.849943	.995603	6277.1	89.023732	88.268786	599.656763		.416622
G07	210090P15_G	NOCALL	D.Low Probability	.182259	.140044	5515.6	2.503124	.997591	601.362527		.996328
G08	201322P9_G	G	A.Conservative	1.470061	.989421	6445.3	21.520211	19.8062	538.755287		.39764
G08	201694P4_G	G	A.Conservative	.950989	.994489	5337.5	108.427982	84.607469	550.388479		.39764
G08	208825P7_G	G	A.Conservative	2.598364	.996251	7129.7	29.703652	30.375599	484.656557		.39764
G08	209189P2_G	G	A.Conservative	1.471437	.993712	6277.1	90.476673	81.172534	524.217444		.39764
G08	210090P15_G	NOCALL	D.Low Probability	1.067571	.332427	5515.6	5.979578	2.111295	561.629238		.870801
G09	201322P9_G	G	A.Conservative	2.21617	.991705	6445.3	15.987037	14.366493	562.717295		.409948
G09	201694P4_G	G	A.Conservative	1.782871	.998752	5337.5	104.314137	79.150951	593.974434		.409948
G09	208825P7_G	G	A.Conservative	2.770902	.997481	7129.7	26.029329	26.040243	485.946297		.409948
G09	209189P2_G	G	A.Conservative	2.221185	.996179	6277.1	81.883713	71.700789	548.593541		.409948
G09	210090P15_G	NOCALL	D.Low Probability	1.529804	.991763	5515.6	49.27282	18.714033	580.484157		.901507
G10	201322P9_G	G	A.Conservative	2.592667	.990835	6445.3	16.102005	17.531746	521.083532		.386508
G10	201694P4_G	G	A.Conservative	2.041474	.997866	5337.5	67.42579	61.974098	596.240889		.386508
G10	208825P7_G	G	A.Conservative	3.051652	.994419	7129.7	20.918905	25.271069	514.326339		.386508
G10	209189P2_G	G	A.Conservative	2.600826	.995747	6277.1	53.18811	56.44254	507.757236		.386508
G10	210090P15_G	NOCALL	D.Low Probability	1.794749	.191791	5515.6	3.351534	1.281095	567.248807		.862372
G11	201322P9_G	G	A.Conservative	2.861101	.992392	6445.3	21.606954	19.158306	474.640358		.402065
G11	201694P4_G	G	A.Conservative	1.879568	.99467	5337.5	106.993736	79.349689	546.471468		.402065
G11	208825P7_G	G	A.Conservative	3.655126	.996974	7129.7	27.725019	27.51154	459.332809		.402065
G11	209189P2_G	G	A.Conservative	2.86383	.996081	6277.1	78.963518	68.131951	463.305636		.402065
G11	210090P15_G	NOCALL	D.Low Probability	1.815563	.171688	5515.6	3.207483	1.202885	568.953592		.892168
G12	201322P9_G	G	A.Conservative	2.375125	.993598	6445.3	24.732636	23.983237	572.911928		.416495
G12	201694P4_G	G	A.Conservative	2.151688	.997992	5337.5	116.069045	94.651683	581.770329		.416495
G12	208825P7_G	G	A.Conservative	3.301014	.996508	7129.7	33.080349	35.702339	511.09429		.416495
G12	209189P2_G	G	A.Conservative	2.376585	.997922	6277.1	95.359488	90.080034	558.398135		.416495
G12	210090P15_G	NOCALL	D.Low Probability	1.883326	.315863	5515.6	4.836037	2.028165	595.987013		.986888
G13	201322P9_G	G	A.Conservative	.596245	.990451	6445.3	18.652004	23.61106	598.047714		.42488
G13	201694P4_G	G	A.Conservative	.512732	.996018	5337.5	105.801626	115.221048	621.038893		.42488
G13	208825P7_G	G	A.Conservative	1.462307	.996816	7129.7	29.001078	40.083209	579.267642		.42488
G13	209189P2_G	G	A.Conservative	.60369	.993751	6277.1	86.761094	107.41495	582.729467		.42488
G13	210090P15_G	NOCALL	D.Low Probability	.717883	.276347	5515.6	5.586823	1.81406	588.733202		1.011865
G14	201322P9_G	G	A.Conservative	1.755545	.991697	6445.3	22.634768	19.82031	571.038983		.400579
G14	201694P4_G	G	A.Conservative	1.420125	.997913	5337.5	117.87239	86.626449	571.214325		.400579
G14	208825P7_G	G	A.Conservative	3.094506	.998198	7129.7	34.33209	33.600197	542.131705		.400579
G14	209189P2_G	G	A.Conservative	1.759237	.997418	6277.1	98.397894	83.880694	555.906061		.400579
G14	210090P15_G	NOCALL	D.Low Probability	1.602117	.464848	5515.6	7.5655	2.915512	592.133277		.907068
G15	201322P9_G	G	A.Conservative	2.097824	.993377	6445.3	17.188223	19.032015	631.433978		.377575
G15	201694P4_G	G	A.Conservative	1.671687	.998206	5337.5	82.183034	76.891295	642.545245		.377575
G15	208825P7_G	G	A.Conservative	2.558125	.998011	7129.7	27.178484	33.389141	620.075814		.377575
G15	209189P2_G	G	A.Conservative	2.098389	.998716	6277.1	71.298195	76.963052	618.986		.377575
G15	210090P15_G	NOCALL	D.Low Probability	1.544445	.994129	5515.6	44.931581	20.305832	631.865033		.851532
G16	201322P9_G	G	A.Conservative	2.680423	.990517	6445.3	19.479492	19.440203	522.444079		.392114
G16	201694P4_G	G	A.Conservative	2.318696	.997719	5337.5	96.691132	80.885008	553.659425		.392114
G16	208825P7_G	G	A.Conservative	3.545688	.994704	7129.7	24.861358	27.677508	456.806726		.392114
G16	209189P2_G	G	A.Conservative	2.68178	.9935	6277.1	73.099795	71.018691	508.998975		.392114
G16	210090P15_G	NOCALL	I.Bad Spectrum	0	0	0	0	0	0		0
G17	201322P9_G	G	A.Conservative	3.150526	.9927	6445.3	27.905327	23.060981	511.299432		.456506
G17	201694P4_G	G	A.Conservative	2.691771	.996232	5337.5	142.557396	100.055978	518.075084		.456506
G17	208825P7_G	G	A.Conservative	4.558374	.994757	7129.7	36.086096	33.093806	444.590905		.456506
G17	209189P2_G	G	A.Conservative	3.152434	.996993	6277.1	108.949468	87.806783	497.650106		.456506
G17	210090P15_G	NOCALL	D.Low Probability	2.136906	.972878	5515.6	17.685135	6.414962	559.099576		1.005895
G18	201322P9_G	NOCALL	D.Low Probability	1.369225	.715646	6445.3	10.575131	4.360532	615.637085		.974972
G18	201694P4_G	NOCALL	D.Low Probability	.541655	.442496	5337.5	7.836535	2.746525	611.432861		.974972
G18	208825P7_G	NOCALL	I.Bad Spectrum	0	0	0	0	0	0		0
G18	209189P2_G	NOCALL	D.Low Probability	1.304741	.276653	6277.1	4.522541	1.819205	628.980559		.974972
G18	210090P15_G	NOCALL	D.Low Probability	.722806	.094279	5515.6	1.49181	.661654	576.285127		.836539
G19	201322P9_G	G	A.Conservative	2.189685	.997084	6445.3	22.935519	19.568197	539.02953		.47544
G19	201694P4_G	G	A.Conservative	1.580316	.997284	5337.5	130.973002	95.147306	573.869624		.47544
G19	208825P7_G	G	A.Conservative	3.108705	.995526	7129.7	40.173984	37.917551	480.115601		.47544
G19	209189P2_G	G	A.Conservative	2.194868	.996547	6277.1	106.741768	88.865989	522.239465		.47544
G19	210090P15_G	NOCALL	D.Low Probability	1.3255	.986655	5515.6	30.333246	10.852842	576.549632		1.048188
G20	201322P9_G	G	A.Conservative	2.379048	.991425	6445.3	20.851445	17.914613	520.903586		.406093
G20	201694P4_G	G	A.Conservative	1.518389	.997213	5337.5	118.581906	85.540458	580.728318		.406093
G20	208825P7_G	G	A.Conservative	3.165977	.997889	7129.7	29.295152	28.127817	510.992883		.406093
G20	209189P2_G	G	A.Conservative	2.381977	.995438	6277.1	86.671303	72.494728	506.899907		.406093
G20	210090P15_G	NOCALL	D.Low Probability	1.633027	.98501	5515.6	21.230846	8.003964	611.881964		.905521
G21	201322P9_G	G	A.Conservative	1.830232	.989592	6445.3	24.77222	23.001192	588.468545		.446944
G21	201694P4_G	G	A.Conservative	1.710564	.998136	5337.5	113.782031	89.291894	589.579347		.446944
G21	208825P7_G	G	A.Conservative	2.345239	.9959	7129.7	36.039048	37.12319	552.955976		.446944
G21	209189P2_G	G	A.Conservative	1.834749	.997086	6277.1	94.904758	85.906784	572.024459		.446944
G21	210090P15_G	NOCALL	D.Low Probability	1.513065	.993856	5515.6	46.017555	16.690217	596.214794		.978481
G22	201322P9_G	G	A.Conservative	2.090948	.991709	6445.3	18.109365	16.89554	557.025513		.379113
G22	201694P4_G	G	A.Conservative	1.552999	.998035	5337.5	108.419581	85.099389	569.170078		.379113
G22	208825P7_G	G	A.Conservative	2.19302	.994847	7129.7	31.742435	33.048469	546.130724		.379113
G22	209189P2_G	G	A.Conservative	2.093352	.996516	6277.1	90.349591	82.089453	542.06917		.379113
G22	210090P15_G	G	A.Conservative	1.551411	.993634	5515.6	34.627904	27.941474	589.914		.379113
G23	201322P9_G	G	A.Conservative	2.192032	.994579	6445.3	30.040502	30.8723	550.126221		.412977
G23	201694P4_G	G	A.Conservative	1.534436	.996867	5337.5	87.48174	75.558249	567.160722		.412977
G23	208825P7_G	G	A.Conservative	2.836218	.997997	7129.7	35.580572	40.651765	530.112702		.412977
G23	209189P2_G	G	A.Conservative	2.070115	.995817	6277.1	57.828289	57.899558	549.801339		.412977
G23	210090P15_G	NOCALL	D.Low Probability	1.265865	.957835	5515.6	15.075692	5.870027	590.238283		.95509
G24	201322P9_G	G	A.Conservative	.780091	.883012	6445.3	13.068357	8.877888	610.049437		.595718
G24	201694P4_G	NOCALL	D.Low Probability	.853847	.9777	5337.5	15.35474	5.916818	611.857025		.947347
G24	208825P7_G	G	A.Conservative	1.927182	.997597	7129.7	11.756778	12.781026	506.661616		.595718
G24	209189P2_G	G	A.Conservative	1.26792	.995781	6277.1	12.286652	14.052351	636.021023		.363666
G24	210090P15_G	NOCALL	D.Low Probability	1.082479	.560775	5515.6	8.662069	3.420053	597.149228		.947347
H01	201322P9_G	G	A.Conservative	1.324334	.992998	6445.3	26.518642	18.604914	532.926748		.457296
H01	201694P4_G	G	A.Conservative	.92142	.995089	5337.5	121.19693	71.012458	566.76559		.457296
H01	208825P7_G	G	A.Conservative	2.069152	.998177	7129.7	39.449535	31.066098	493.940015		.457296
H01	209189P2_G	G	A.Conservative	1.327222	.994957	6277.1	101.074839	68.971221	518.826927		.457296
H01	210090P15_G	NOCALL	D.Low Probability	.686178	.984267	5515.6	22.643669	6.90752	593.0009		1.057412
H02	201322P9_G	G	A.Conservative	1.745993	.991191	6445.3	25.362773	21.158353	510.486882		.46335
H02	201694P4_G	G	A.Conservative	1.249057	.996142	5337.5	114.498917	81.211118	519.633044		.46335
H02	208825P7_G	G	A.Conservative	3.047711	.99548	7129.7	33.839964	31.287091	425.248376		.46335
H02	209189P2_G	G	A.Conservative	1.758528	.995469	6277.1	90.835468	73.918469	493.251744		.46335
H02	210090P15_G	NOCALL	D.Low Probability	1.031578	.240265	5515.6	4.387863	1.645718	563.315266		1.164468
H03	201322P9_G	G	A.Conservative	2.712802	.991693	6445.3	22.028184	19.709264	487.065557		.457142
H03	201694P4_G	G	A.Conservative	1.88811	.998271	5337.5	105.252101	79.308071	516.642424		.457142
H03	208825P7_G	G	A.Conservative	4.018081	.995717	7129.7	29.813785	29.657647	449.78917		.457142
H03	209189P2_G	G	A.Conservative	2.720308	.995344	6277.1	83.51384	72.809076	474.952237		.457142
H03	210090P15_G	NOCALL	D.Low Probability	1.569497	.988529	5515.6	32.21599	11.008246	561.098321		1.047538
H04	201322P9_G	G	A.Conservative	2.530244	.992813	6445.3	21.664935	20.53352	527.951211		.373712
H04	201694P4_G	G	A.Conservative	1.867819	.997365	5337.5	107.478399	85.128435	571.393333		.373712
H04	208825P7_G	G	A.Conservative	3.104044	.993888	7129.7	30.741286	32.619155	479.893173		.373712
H04	209189P2_G	G	A.Conservative	2.532743	.995628	6277.1	85.146255	78.505816	513.078593		.373712
H04	210090P15_G	NOCALL	D.Low Probability	1.777286	.255615	5515.6	4.370203	1.668234	585.058788		.886676
H05	201322P9_G	G	A.Conservative	1.967406	.987333	6445.3	15.815247	14.875791	575.652795		.393152
H05	201694P4_G	G	A.Conservative	1.488566	.997939	5337.5	85.530591	68.297519	566.571625		.393152
H05	208825P7_G	G	A.Conservative	2.977273	.997163	7129.7	28.321982	29.574326	528.723048		.393152
H05	209189P2_G	G	A.Conservative	1.971578	.997389	6277.1	74.321959	68.170159	559.951728		.393152
H05	210090P15_G	NOCALL	D.Low Probability	1.346144	.209981	5515.6	4.346802	1.406567	599.233654		.937425
H06	201322P9_G	G	A.Conservative	1.664849	.993194	6445.3	17.491719	17.656234	533.766201		.372558
H06	201694P4_G	G	A.Conservative	1.078712	.997637	5337.5	79.13896	67.61291	539.815678		.372558
H06	208825P7_G	G	A.Conservative	2.835494	.997463	7129.7	21.249607	23.838639	550.610064		.372558
H06	209189P2_G	G	A.Conservative	1.668588	.994765	6277.1	62.812864	61.796444	520.182422		.372558
H06	210090P15_G	NOCALL	D.Low Probability	.860617	.98049	5515.6	18.853482	8.1892	574.904963		.812231
H07	201322P9_G	G	A.Conservative	3.300248	.991849	6445.3	10.798962	11.280803	464.399578		.419372
H07	201694P4_G	G	A.Conservative	2.353006	.997447	5337.5	49.141667	43.529757	530.715873		.419372
H07	208825P7_G	G	A.Conservative	4.735854	.997476	7129.7	18.072823	20.887455	451.495712		.419372
H07	209189P2_G	G	A.Conservative	3.314846	.990852	6277.1	40.574869	41.3471	454.751412		.419372
H07	210090P15_G	NOCALL	D.Low Probability	1.090364	.547402	5515.6	7.316875	3.398229	560.393803		.846777
H08	201322P9_G	G	A.Conservative	.753031	.990582	6445.3	21.675172	22.946479	593.695583		.377437
H08	201694P4_G	G	A.Conservative	.587639	.998252	5337.5	112.529662	101.576951	599.157485		.377437
H08	208825P7_G	G	A.Conservative	1.19591	.99379	7129.7	34.018061	39.820651	551.286923		.377437
H08	209189P2_G	G	A.Conservative	.757236	.996186	6277.1	93.41915	96.518383	576.760458		.377437
H08	210090P15_G	NOCALL	D.Low Probability	.451079	.989408	5515.6	41.847539	15.281403	601.517168		.996253
H09	201322P9_G	G	A.Conservative	1.755878	.993814	6445.3	25.498804	25.978407	575.64336		.401315
H09	201694P4_G	G	A.Conservative	1.447431	.997681	5337.5	123.766676	106.385268	594.060294		.401315
H09	208825P7_G	G	A.Conservative	2.304728	.996956	7129.7	36.326441	41.105556	546.329849		.401315
H09	209189P2_G	G	A.Conservative	1.75685	.996473	6277.1	96.409403	95.730825	560.441375		.401315
H09	210090P15_G	NOCALL	D.Low Probability	1.212286	.991869	5515.6	42.945377	15.328307	587.63781		.941953
H10	201322P9_G	G	A.Conservative	2.119683	.989529	6445.3	21.148119	17.627627	565.560655		.410946
H10	201694P4_G	G	A.Conservative	1.924656	.998262	5337.5	110.626492	76.845901	622.394022		.410946
H10	208825P7_G	G	A.Conservative	2.441402	.995814	7129.7	28.225253	26.400653	521.390203		.410946
H10	209189P2_G	G	A.Conservative	2.121038	.995442	6277.1	79.987893	64.83942	549.205934		.410946
H10	210090P15_G	NOCALL	D.Low Probability	1.827912	.986837	5515.6	22.950212	7.543468	625.00548		.940864
H11	201322P9_G	G	A.Conservative	2.303874	.995303	6445.3	27.698987	23.529422	598.711542		.430078
H11	201694P4_G	G	A.Conservative	1.786409	.998946	5337.5	127.419943	91.299062	598.213909		.430078
H11	208825P7_G	G	A.Conservative	2.707814	.997429	7129.7	35.226025	33.335553	524.369843		.430078
H11	209189P2_G	G	A.Conservative	2.303831	.998242	6277.1	97.431326	80.634234	588.826933		.430078
H11	210090P15_G	NOCALL	D.Low Probability	1.4823	.991431	5515.6	31.422251	11.704559	610.301051		.893118
H12	201322P9_G	G	A.Conservative	2.519455	.99517	6445.3	24.533782	25.156348	554.236765		.378393
H12	201694P4_G	G	A.Conservative	2.075476	.997982	5337.5	107.615897	93.840076	606.980477		.378393
H12	208825P7_G	G	A.Conservative	3.255146	.996914	7129.7	31.837899	36.167943	513.756956		.378393
H12	209189P2_G	G	A.Conservative	2.524291	.99802	6277.1	86.351085	86.360536	539.712464		.378393
H12	210090P15_G	NOCALL	D.Low Probability	1.413529	.995189	5515.6	53.075787	23.723167	629.795394		.818276
H13	201322P9_G	G	A.Conservative	1.096553	.9869	6445.3	23.146856	22.328525	580.058545		.416784
H13	201694P4_G	G	A.Conservative	.535132	.996388	5337.5	107.405958	87.081431	590.953349		.416784
H13	208825P7_G	G	A.Conservative	2.017024	.998332	7129.7	32.446544	34.846429	531.997287		.416784
H13	209189P2_G	G	A.Conservative	1.098319	.995966	6277.1	85.090367	79.955025	564.665426		.416784
H13	210090P15_G	NOCALL	D.Low Probability	.441481	.988223	5515.6	30.639719	11.904702	604.407429		.961762
H14	201322P9_G	G	A.Conservative	1.700794	.992807	6445.3	24.646079	22.04171	560.544758		.406807
H14	201694P4_G	G	A.Conservative	1.262754	.997875	5337.5	106.905058	80.722212	582.367711		.406807
H14	208825P7_G	G	A.Conservative	2.785009	.997276	7129.7	33.773214	33.633534	542.670763		.406807
H14	209189P2_G	G	A.Conservative	1.700883	.997581	6277.1	84.29209	73.454325	546.515413		.406807
H14	210090P15_G	NOCALL	D.Low Probability	.870304	.554955	5515.6	9.562432	3.424167	605.010841		1.028792
H15	201322P9_G	G	A.Conservative	2.644358	.991309	6445.3	21.420297	18.486141	512.233747		.425163
H15	201694P4_G	G	A.Conservative	2.16703	.998618	5337.5	111.92915	81.604896	567.983989		.425163
H15	208825P7_G	G	A.Conservative	3.699736	.99645	7129.7	30.358504	29.161058	479.074733		.425163
H15	209189P2_G	G	A.Conservative	2.647448	.996363	6277.1	90.570221	76.157873	497.551694		.425163
H15	210090P15_G	NOCALL	D.Low Probability	1.758151	.410474	5515.6	6.844397	2.58953	609.662734		.901575
H16	201322P9_G	G	A.Conservative	2.741992	.993973	6445.3	20.388562	21.610613	572.201449		.361158
H16	201694P4_G	G	A.Conservative	2.386473	.995909	5337.5	87.29244	78.418188	619.923145		.361158
H16	208825P7_G	G	A.Conservative	3.61884	.997693	7129.7	26.119755	30.736958	529.340799		.361158
H16	209189P2_G	G	A.Conservative	2.745839	.997532	6277.1	59.321007	61.306336	556.590871		.361158
H16	210090P15_G	NOCALL	D.Low Probability	2.0686	.992114	5515.6	29.855722	13.933939	626.972227		.778296
H17	201322P9_G	G	A.Conservative	2.418853	.991422	6445.3	20.154763	18.482553	545.689547		.403282
H17	201694P4_G	G	A.Conservative	2.087425	.997755	5337.5	104.568588	79.596183	578.031412		.403282
H17	208825P7_G	G	A.Conservative	3.493644	.997188	7129.7	28.908427	29.759063	476.717425		.403282
H17	209189P2_G	G	A.Conservative	2.426701	.996912	6277.1	82.724094	73.751502	528.414706		.403282
H17	210090P15_G	NOCALL	D.Low Probability	1.658257	.995985	5515.6	50.319795	20.176099	597.786958		.950689
H18	201322P9_G	G	A.Conservative	1.55808	.990157	6445.3	21.355465	21.882722	575.902087		.37385
H18	201694P4_G	G	A.Conservative	1.067117	.997337	5337.5	105.365818	91.780058	606.92266		.37385
H18	208825P7_G	G	A.Conservative	2.538875	.996084	7129.7	30.542933	34.695713	524.971362		.37385
H18	209189P2_G	G	A.Conservative	1.55828	.996606	6277.1	85.025995	84.970886	560.58597		.37385
H18	210090P15_G	NOCALL	D.Low Probability	.788259	.986372	5515.6	29.208996	10.97925	609.208299		.925536
H19	201322P9_G	G	A.Conservative	.471752	.994244	6445.3	16.62279	17.736326	628.552143		.388241
H19	201694P4_G	G	A.Conservative	.084445	.996388	5337.5	92.205426	84.360739	625.846028		.388241
H19	208825P7_G	G	A.Conservative	1.412063	.99883	7129.7	26.606606	31.283787	551.538132		.388241
H19	209189P2_G	G	A.Conservative	.471459	.996384	6277.1	72.148063	75.182449	613.164304		.388241
H19	210090P15_G	G	A.Conservative	.092544	.992592	5515.6	22.417741	21.01991	654.031997		.388241
H20	201322P9_G	G	A.Conservative	.935934	.991131	6445.3	21.454317	19.792792	596.539111		.403383
H20	201694P4_G	G	A.Conservative	.653184	.996448	5337.5	129.253578	101.169558	577.093271		.403383
H20	208825P7_G	G	A.Conservative	1.520255	.997059	7129.7	35.131946	35.987273	572.689597		.403383
H20	209189P2_G	G	A.Conservative	.927152	.996018	6277.1	97.764388	87.946398	587.334226		.403383
H20	210090P15_G	NOCALL	D.Low Probability	.272819	.288805	5515.6	5.534963	1.851242	601.058679		1.035848
H21	201322P9_G	G	A.Conservative	1.298809	.99346	6445.3	26.859439	23.432246	604.699562		.398611
H21	201694P4_G	G	A.Conservative	1.066693	.998735	5337.5	142.922149	104.839654	574.799749		.398611
H21	208825P7_G	G	A.Conservative	2.583395	.996731	7129.7	37.90484	36.940944	524.72744		.398611
H21	209189P2_G	G	A.Conservative	1.30127	.998006	6277.1	114.634371	97.378846	583.872566		.398611
H21	210090P15_G	NOCALL	D.Low Probability	1.168372	.989312	5515.6	28.552183	9.369475	587.130019		.90005
H22	201322P9_G	G	A.Conservative	2.122469	.990821	6445.3	22.998873	26.114738	637.645708		.36659
H22	201694P4_G	G	A.Conservative	1.854257	.998585	5337.5	102.121171	97.985551	633.731559		.36659
H22	208825P7_G	G	A.Conservative	2.916624	.998372	7129.7	33.976503	42.807718	564.026726		.36659
H22	209189P2_G	G	A.Conservative	2.125075	.99772	6277.1	91.14261	100.88989	621.24542		.36659
H22	210090P15_G	G	A.Conservative	1.85739	.994744	5515.6	34.888487	34.39922	656.309813		.36659
H23	201322P9_G	G	A.Conservative	1.611525	.993429	6445.3	28.948742	30.078778	591.206697		.388289
H23	201694P4_G	G	A.Conservative	.963406	.997647	5337.5	98.556828	87.180137	601.602901		.388289
H23	208825P7_G	G	A.Conservative	2.391633	.996401	7129.7	34.450965	39.607359	550.01286		.388289
H23	209189P2_G	G	A.Conservative	1.608526	.997869	6277.1	65.132813	66.024905	578.145675		.388289
H23	210090P15_G	NOCALL	D.Low Probability	1.026927	.988696	5515.6	16.468955	6.119999	602.214771		.864221
H24	201322P9_G	G	A.Conservative	1.770142	.80362	6445.3	9.16103	8.133658	593.042354		.436385
H24	201694P4_G	NOCALL	D.Low Probability	.699314	.721559	5337.5	12.895671	4.417001	605.596177		1.016279
H24	208825P7_G	G	A.Conservative	2.244823	.857746	7129.7	19.140786	8.608736	472.778353		1.016279
H24	209189P2_G	G	A.Conservative	1.629322	.996048	6277.1	15.634351	13.536277	611.806188		.436385
H24	210090P15_G	G	C.Aggressive	.932206	.823474	5515.6	14.270275	5.022343	575.570743		1.016279
I01	201322P9_G	G	A.Conservative	-3.81119	.997993	6445.3	9.949966	19.077947	815.5977		.233706
I01	201694P4_G	G	A.Conservative	-3.621464	.998654	5337.5	37.315509	59.589261	686.940578		.233706
I01	208825P7_G	G	A.Conservative	-3.94835	.999205	7129.7	17.291256	36.950898	782.138139		.233706
I01	209189P2_G	G	A.Conservative	-3.811405	.998751	6277.1	33.296272	62.137198	789.744327		.233706
I01	210090P15_G	NOCALL	I.Bad Spectrum	0	0	0	0	0	0		0
I02	201322P9_G	G	A.Conservative	1.717348	.992038	6445.3	25.298122	24.245693	509.181815		.385088
I02	201694P4_G	G	A.Conservative	1.183224	.996795	5337.5	98.050878	78.763428	558.658968		.385088
I02	208825P7_G	G	A.Conservative	2.915987	.996379	7129.7	30.807855	32.984417	491.918615		.385088
I02	209189P2_G	G	A.Conservative	1.723038	.99382	6277.1	78.668174	73.395531	495.198022		.385088
I02	210090P15_G	NOCALL	D.Low Probability	1.050671	.990669	5515.6	42.555466	17.735809	589.453606		.909989
I03	201322P9_G	G	A.Conservative	2.000127	.998873	6445.3	18.868352	22.150177	603.251878		.370697
I03	201694P4_G	G	A.Conservative	1.564742	.997742	5337.5	82.949855	82.710413	623.352014		.370697
I03	208825P7_G	G	A.Conservative	2.653483	.997234	7129.7	27.71839	35.973719	605.410658		.370697
I03	209189P2_G	G	A.Conservative	2.003884	.996076	6277.1	64.353607	73.710827	587.700868		.370697
I03	210090P15_G	NOCALL	D.Low Probability	1.375947	.726611	5515.6	9.63789	4.440643	634.852711		.856847
I04	201322P9_G	G	A.Conservative	2.444	.992554	6445.3	24.251387	23.15507	551.183479		.394855
I04	201694P4_G	G	A.Conservative	2.052828	.997967	5337.5	123.032996	99.224716	603.916607		.394855
I04	208825P7_G	G	A.Conservative	3.282037	.998449	7129.7	35.337946	37.536173	475.967079		.394855
I04	209189P2_G	G	A.Conservative	2.455253	.995556	6277.1	95.196026	88.576978	536.838452		.394855
I04	210090P15_G	NOCALL	D.Low Probability	1.494482	.988833	5515.6	25.794189	9.947731	596.236131		.895497
I05	201322P9_G	NOCALL	D.Low Probability	2.179157	.993849	6445.3	52.16317	21.74596	571.934657		.981613
I05	201694P4_G	G	A.Conservative	1.839739	.996147	5337.5	97.373083	66.683676	560.416821		.400415
I05	208825P7_G	G	A.Conservative	3.131389	.997284	7129.7	24.341633	22.362152	489.928237		.400415
I05	209189P2_G	G	A.Conservative	2.329379	.997311	6277.1	90.314382	71.973838	511.636976		.400415
I05	210090P15_G	NOCALL	D.Low Probability	1.74596	.996864	5515.6	19.704549	7.120464	593.090593		.981613
I06	201322P9_G	G	A.Conservative	.840939	.994273	6445.3	20.596056	20.272413	600.691429		.38762
I06	201694P4_G	G	A.Conservative	.285827	.996191	5337.5	118.261147	99.013129	587.85227		.38762
I06	208825P7_G	G	A.Conservative	1.90071	.997016	7129.7	30.123351	32.862486	525.486531		.38762
I06	209189P2_G	G	A.Conservative	.839256	.993925	6277.1	94.001396	90.25678	586.436414		.38762
I06	210090P15_G	NOCALL	D.Low Probability	.244626	.625004	5515.6	10.311117	3.924507	585.500031		.975286
I07	201322P9_G	G	A.Conservative	-1.653103	.99728	6445.3	20.789566	27.415459	715.477611		.324625
I07	201694P4_G	G	A.Conservative	-1.964679	.997267	5337.5	85.056676	96.012096	683.810383		.324625
I07	208825P7_G	G	A.Conservative	-1.187033	.997902	7129.7	27.886391	40.518153	664.758928		.324625
I07	209189P2_G	G	A.Conservative	-1.652252	.997818	6277.1	71.924612	92.619569	698.097132		.324625
I07	210090P15_G	NOCALL	D.Low Probability	-1.551613	.319225	5515.6	5.3647	2.062778	687.229737		.873339
I08	201322P9_G	G	A.Conservative	2.229142	.99035	6445.3	17.433839	19.689829	552.330702		.386328
I08	201694P4_G	G	A.Conservative	1.690201	.998459	5337.5	67.717789	64.941587	572.096875		.386328
I08	208825P7_G	G	A.Conservative	2.840774	.997676	7129.7	24.858127	31.041934	527.0114		.386328
I08	209189P2_G	G	A.Conservative	2.230836	.997004	6277.1	60.562402	66.73382	538.446206		.386328
I08	210090P15_G	NOCALL	D.Low Probability	1.082939	.988221	5515.6	23.519018	10.100188	599.775398		.905342
I09	201322P9_G	G	A.Conservative	1.104876	.993602	6445.3	16.681199	15.953292	615.995547		.39686
I09	201694P4_G	G	A.Conservative	.993962	.997419	5337.5	87.011715	70.109925	605.107464		.39686
I09	208825P7_G	G	A.Conservative	1.190035	.996567	7129.7	21.671283	23.077942	618.451637		.39686
I09	209189P2_G	G	A.Conservative	1.10915	.997732	6277.1	64.663581	60.246958	601.086155		.39686
I09	210090P15_G	NOCALL	D.Low Probability	.741324	.983066	5515.6	12.83784	7.386846	607.04438		.84069
I10	201322P9_G	G	A.Conservative	1.774955	.991838	6445.3	18.07877	16.853513	535.377476		.406056
I10	201694P4_G	G	A.Conservative	1.436249	.997011	5337.5	95.15267	75.138267	585.679561		.406056
I10	208825P7_G	G	A.Conservative	2.901907	.997906	7129.7	26.939667	27.896391	524.028204		.406056
I10	209189P2_G	G	A.Conservative	1.77855	.995509	6277.1	74.243262	67.476023	520.471668		.406056
I10	210090P15_G	NOCALL	D.Low Probability	.953814	.986248	5515.6	19.31771	7.672431	603.625727		.931228
I11	201322P9_G	G	A.Conservative	1.415638	.991749	6445.3	20.842084	19.881813	580.914243		.394348
I11	201694P4_G	G	A.Conservative	1.245759	.998412	5337.5	104.995162	84.73717	584.851425		.394348
I11	208825P7_G	G	A.Conservative	2.040226	.996203	7129.7	31.495787	33.399879	555.535597		.394348
I11	209189P2_G	G	A.Conservative	1.415896	.997175	6277.1	84.552901	78.619059	565.060091		.394348
I11	210090P15_G	NOCALL	D.Low Probability	1.136921	.270765	5515.6	4.501069	1.754791	589.037555		.92947
I12	201322P9_G	G	A.Conservative	1.051416	.992735	6445.3	21.877297	19.459999	593.08399		.402369
I12	201694P4_G	G	A.Conservative	.626655	.994674	5337.5	124.129653	92.91885	611.173747		.402369
I12	208825P7_G	G	A.Conservative	2.035613	.998121	7129.7	33.922756	33.665425	539.083778		.402369
I12	209189P2_G	G	A.Conservative	1.049266	.995102	6277.1	101.958174	88.327268	577.099459		.402369
I12	210090P15_G	NOCALL	D.Low Probability	.397234	.978184	5515.6	18.814252	7.979735	622.377733		1.03256
I13	201322P9_G	NOCALL	D.Low Probability	-2.549151	.996564	6445.3	44.379987	26.757184	728.378718		.746898
I13	201694P4_G	G	A.Conservative	-3.893023	.996871	5337.5	29.261316	47.07354	562.542059		.267741
I13	208825P7_G	G	A.Conservative	-2.915958	.993433	7129.7	7.272056	17.246457	605.692901		.267741
I13	209189P2_G	G	A.Conservative	-3.66401	.994482	6277.1	27.380196	50.872992	624.464771		.267741
I13	210090P15_G	NOCALL	D.Low Probability	-2.474945	.222435	5515.6	2.793241	1.474794	702.505104		.746898
I14	201322P9_G	G	A.Conservative	1.691093	.994691	6445.3	14.230826	13.154148	543.040444		.366715
I14	201694P4_G	G	A.Conservative	1.563947	.998413	5337.5	69.829372	54.132225	580.244087		.366715
I14	208825P7_G	G	A.Conservative	2.227239	.997479	7129.7	20.283795	20.973615	508.197302		.366715
I14	209189P2_G	G	A.Conservative	1.697394	.997109	6277.1	56.812669	51.113886	526.966461		.366715
I14	210090P15_G	NOCALL	D.Low Probability	.748156	.410514	5515.6	6.430733	2.571167	617.148631		.886131
I15	201322P9_G	G	A.Conservative	2.064935	.991129	6445.3	14.278918	15.175138	583.811285		.403562
I15	201694P4_G	G	A.Conservative	1.568138	.996961	5337.5	84.704553	75.834774	611.646893		.403562
I15	208825P7_G	G	A.Conservative	2.465779	.99522	7129.7	23.878013	28.173488	534.519973		.403562
I15	209189P2_G	G	A.Conservative	2.065445	.997265	6277.1	63.138267	65.396314	568.322533		.403562
I15	210090P15_G	NOCALL	D.Low Probability	1.326848	.987793	5515.6	25.560299	9.97116	609.578859		.902106
I16	201322P9_G	G	A.Conservative	2.236478	.994311	6445.3	19.931425	17.454648	518.649144		.45342
I16	201694P4_G	G	A.Conservative	1.757402	.995914	5337.5	108.058766	80.572571	549.936831		.45342
I16	208825P7_G	G	A.Conservative	3.333814	.99808	7129.7	29.952405	29.034463	477.130775		.45342
I16	209189P2_G	G	A.Conservative	2.233881	.996467	6277.1	81.291463	69.46069	504.8316		.45342
I16	210090P15_G	NOCALL	D.Low Probability	.884386	.985263	5515.6	16.625007	10.083305	573.388371		.885979
I17	201322P9_G	G	A.Conservative	1.374376	.992142	6445.3	22.100502	22.73401	602.999446		.383971
I17	201694P4_G	G	A.Conservative	1.007912	.99622	5337.5	100.220311	87.817362	574.075212		.383971
I17	208825P7_G	G	A.Conservative	2.398645	.998197	7129.7	33.045105	37.628492	571.857528		.383971
I17	209189P2_G	G	A.Conservative	1.375684	.996814	6277.1	91.225934	91.565897	586.535593		.383971
I17	210090P15_G	NOCALL	D.Low Probability	.859533	.123185	5515.6	2.157105	.857542	611.898534		.915019
I18	201322P9_G	G	A.Conservative	.948073	.987882	6445.3	19.078082	15.996316	565.89209		.397632
I18	201694P4_G	G	A.Conservative	.448888	.99506	5337.5	113.625343	79.859748	574.683891		.397632
I18	208825P7_G	G	A.Conservative	1.87862	.996163	7129.7	28.279167	26.544211	552.779956		.397632
I18	209189P2_G	G	A.Conservative	.952868	.994531	6277.1	84.234158	68.736586	550.159117		.397632
I18	210090P15_G	NOCALL	D.Low Probability	.135015	.993198	5515.6	28.303964	16.356146	608.695268		.994077
I19	201322P9_G	G	A.Conservative	.980288	.991402	6445.3	23.000074	20.027045	591.969292		.425388
I19	201694P4_G	G	A.Conservative	.706068	.996978	5337.5	112.26862	82.85219	597.594322		.425388
I19	208825P7_G	G	A.Conservative	1.811876	.998437	7129.7	41.831375	40.470695	535.974272		.425388
I19	209189P2_G	G	A.Conservative	.982319	.995581	6277.1	101.445109	86.116937	575.444845		.425388
I19	210090P15_G	NOCALL	D.Low Probability	-.094185	.09342	5515.6	1.982863	.706281	606.622029		1.022852
I20	201322P9_G	G	A.Conservative	2.146719	.991864	6445.3	16.787487	17.411372	543.978162		.390187
I20	201694P4_G	G	A.Conservative	1.808722	.99782	5337.5	90.996403	79.515356	573.567948		.390187
I20	208825P7_G	G	A.Conservative	3.239168	.996258	7129.7	24.360037	28.093961	500.248141		.390187
I20	209189P2_G	G	A.Conservative	2.147613	.996296	6277.1	70.882729	71.634865	529.83899		.390187
I20	210090P15_G	G	A.Conservative	1.811462	.992519	5515.6	18.073817	16.236372	594.668313		.390187
I21	201322P9_G	G	A.Conservative	1.803931	.99675	6445.3	18.921128	19.125786	601.833345		.408944
I21	201694P4_G	G	A.Conservative	1.838832	.998614	5337.5	88.435677	76.3459	621.164705		.408944
I21	208825P7_G	G	A.Conservative	1.965178	.995397	7129.7	28.261075	31.538932	513.190154		.408944
I21	209189P2_G	G	A.Conservative	1.823539	.995869	6277.1	74.539113	73.554213	584.802149		.408944
I21	210090P15_G	NOCALL	D.Low Probability	1.682815	.985839	5515.6	35.695449	15.151727	604.206784		.888027
I22	201322P9_G	G	A.Conservative	1.323943	.994357	6445.3	21.063448	19.028714	522.33062		.438832
I22	201694P4_G	G	A.Conservative	.658771	.998194	5337.5	110.229108	84.907853	544.165978		.438832
I22	208825P7_G	G	A.Conservative	2.955194	.999001	7129.7	30.537027	30.519234	479.103821		.438832
I22	209189P2_G	G	A.Conservative	1.327527	.994551	6277.1	83.710882	73.802712	507.422117		.438832
I22	210090P15_G	G	A.Conservative	.664353	.99264	5515.6	25.73263	20.334494	563.106186		.438832
I23	201322P9_G	G	A.Conservative	2.392348	.995633	6445.3	50.745563	47.08816	566.622843		.466088
I23	201694P4_G	G	A.Conservative	1.877225	.99757	5337.5	118.847834	93.671641	601.076483		.466088
I23	208825P7_G	G	A.Conservative	2.668561	.997359	7129.7	54.409572	55.829489	528.874897		.466088
I23	209189P2_G	G	A.Conservative	2.400416	.99707	6277.1	95.012142	86.018314	552.935502		.466088
I23	210090P15_G	G	A.Conservative	1.876134	.993759	5515.6	35.950771	29.093572	616.134581		.466088
I24	201322P9_G	G	A.Conservative	2.007153	.931375	6445.3	10.79522	9.447869	540.063268		.47622
I24	201694P4_G	NOCALL	D.Low Probability	.431535	.956511	5337.5	18.288536	5.796898	585.430627		1.054386
I24	208825P7_G	G	A.Conservative	2.473266	.897874	7129.7	21.591245	9.011325	417.825946		1.054386
I24	209189P2_G	G	A.Conservative	1.755244	.995259	6277.1	17.863546	15.24	573.735771		.47622
I24	210090P15_G	NOCALL	D.Low Probability	.677077	.690803	5515.6	12.899361	4.202034	552.987245		1.054386
J01	201322P9_G	G	A.Conservative	1.368507	.992003	6445.3	37.448419	29.578976	532.775821		.458609
J01	201694P4_G	G	A.Conservative	1.469498	.998138	5337.5	105.955474	70.276241	545.921387		.458609
J01	208825P7_G	G	A.Conservative	1.754763	.994514	7129.7	44.31119	39.082632	473.519482		.458609
J01	209189P2_G	G	A.Conservative	1.37089	.995467	6277.1	101.809293	78.29589	519.259701		.458609
J01	210090P15_G	NOCALL	D.Low Probability	.391608	.981731	5515.6	20.136766	7.542785	577.987712		.967696
J02	201322P9_G	G	A.Conservative	2.198156	.993218	6445.3	21.069788	20.867426	552.578609		.419153
J02	201694P4_G	G	A.Conservative	1.698902	.998095	5337.5	94.406262	79.696104	622.300101		.419153
J02	208825P7_G	G	A.Conservative	2.5433	.996718	7129.7	28.920825	31.654716	516.115343		.419153
J02	209189P2_G	G	A.Conservative	2.198482	.996881	6277.1	73.190042	70.746178	536.402031		.419153
J02	210090P15_G	NOCALL	D.Low Probability	1.392306	.994458	5515.6	43.647646	16.339751	594.109998		1.017845
J03	201322P9_G	G	A.Conservative	2.996773	.993043	6445.3	17.01133	14.18239	478.640478		.384608
J03	201694P4_G	G	A.Conservative	2.30602	.998474	5337.5	85.269448	59.30587	544.915221		.384608
J03	208825P7_G	G	A.Conservative	4.369538	.996778	7129.7	21.585541	20.209562	441.947904		.384608
J03	209189P2_G	G	A.Conservative	2.999864	.995634	6277.1	64.720447	52.474011	471.889164		.384608
J03	210090P15_G	NOCALL	D.Low Probability	2.018318	.993198	5515.6	64.615447	22.703727	605.338661		.809609
J04	201322P9_G	G	A.Conservative	1.928556	.992565	6445.3	24.877347	22.619386	582.302267		.412964
J04	201694P4_G	G	A.Conservative	1.478567	.997374	5337.5	119.188623	91.989115	609.949884		.412964
J04	208825P7_G	G	A.Conservative	2.435512	.997016	7129.7	37.316075	37.65685	556.600643		.412964
J04	209189P2_G	G	A.Conservative	1.929253	.996709	6277.1	102.732886	91.089741	566.405575		.412964
J04	210090P15_G	NOCALL	D.Low Probability	1.536561	.890089	5515.6	13.858884	5.435887	590.140538		.957215
J05	201322P9_G	G	A.Conservative	2.617747	.993037	6445.3	29.155505	23.733295	537.019334		.4272
J05	201694P4_G	G	A.Conservative	1.961817	.997738	5337.5	140.75195	96.277338	568.409896		.4272
J05	208825P7_G	G	A.Conservative	3.944869	.997078	7129.7	40.029063	36.403511	448.189932		.4272
J05	209189P2_G	G	A.Conservative	2.617804	.995854	6277.1	112.554253	89.193252	524.523948		.4272
J05	210090P15_G	NOCALL	D.Low Probability	1.701411	.988222	5515.6	33.851149	11.082953	602.995549		1.021042
J06	201322P9_G	G	A.Conservative	2.026663	.994362	6445.3	22.145929	20.715616	605.025805		.396758
J06	201694P4_G	G	A.Conservative	1.46354	.997547	5337.5	109.531522	86.127216	600.824652		.396758
J06	208825P7_G	G	A.Conservative	2.638309	.996774	7129.7	32.371815	33.775714	558.189398		.396758
J06	209189P2_G	G	A.Conservative	2.027973	.997048	6277.1	94.155362	85.772939	589.70577		.396758
J06	210090P15_G	NOCALL	D.Low Probability	1.095706	.982919	5515.6	16.642008	6.117715	600.651282		.919499
J07	201322P9_G	G	A.Conservative	.485205	.989156	6445.3	21.662836	19.761823	542.451635		.419756
J07	201694P4_G	G	A.Conservative	.359711	.996952	5337.5	99.340511	76.722495	602.183124		.419756
J07	208825P7_G	G	A.Conservative	1.016264	.996796	7129.7	34.764463	35.221268	535.691873		.419756
J07	209189P2_G	G	A.Conservative	.490183	.993499	6277.1	82.044634	72.953897	528.14077		.419756
J07	210090P15_G	NOCALL	D.Low Probability	-.304385	.987854	5515.6	18.029258	7.248814	606.434763		.929168
J08	201322P9_G	G	A.Conservative	2.008184	.994529	6445.3	33.409754	26.222858	596.254321		.494814
J08	201694P4_G	G	A.Conservative	2.042097	.99816	5337.5	103.422483	68.733576	590.953443		.494814
J08	208825P7_G	G	A.Conservative	1.859527	.996402	7129.7	44.206728	38.522486	558.941067		.494814
J08	209189P2_G	G	A.Conservative	2.010938	.996023	6277.1	90.525493	69.270569	580.516418		.494814
J08	210090P15_G	NOCALL	D.Low Probability	1.743695	.268917	5515.6	4.484581	1.7123	599.32444		.948113
J09	201322P9_G	G	A.Conservative	2.382033	.992855	6445.3	24.963901	21.443103	539.501906		.412022
J09	201694P4_G	G	A.Conservative	1.960744	.996425	5337.5	102.277736	74.228988	587.319412		.412022
J09	208825P7_G	G	A.Conservative	3.275588	.996751	7129.7	26.666854	25.513777	472.567023		.412022
J09	209189P2_G	G	A.Conservative	2.383089	.996957	6277.1	83.009122	69.476523	525.856562		.412022
J09	210090P15_G	NOCALL	D.Low Probability	1.790119	.909751	5515.6	17.028611	5.53948	615.954545		.947347
J10	201322P9_G	G	A.Conservative	2.755809	.994125	6445.3	28.659467	26.549809	552.132463		.420332
J10	201694P4_G	G	A.Conservative	2.445525	.997395	5337.5	119.898982	93.013178	570.919353		.420332
J10	208825P7_G	G	A.Conservative	3.266611	.995476	7129.7	39.868393	41.217183	547.703178		.420332
J10	209189P2_G	G	A.Conservative	2.757589	.995924	6277.1	105.84454	95.45593	536.432102		.420332
J10	210090P15_G	NOCALL	D.Low Probability	1.914371	.989767	5515.6	22.587365	9.004162	585.078153		.973041
J11	201322P9_G	G	A.Conservative	.820482	.99291	6445.3	22.202362	23.966766	642.439215		.375935
J11	201694P4_G	G	A.Conservative	.496418	.997346	5337.5	108.673965	98.676367	619.051495		.375935
J11	208825P7_G	G	A.Conservative	1.830018	.99705	7129.7	32.906881	39.523055	592.369273		.375935
J11	209189P2_G	G	A.Conservative	.824114	.998073	6277.1	100.712814	105.913548	625.734764		.375935
J11	210090P15_G	NOCALL	D.Low Probability	.171328	.440674	5515.6	7.399026	2.777629	620.988139		.984405
J12	201322P9_G	G	A.Conservative	1.264004	.991783	6445.3	22.514336	22.307573	646.354521		.376704
J12	201694P4_G	G	A.Conservative	.879529	.997505	5337.5	98.569703	82.375335	617.021102		.376704
J12	208825P7_G	G	A.Conservative	1.558782	.998147	7129.7	32.882641	36.27921	652.803291		.376704
J12	209189P2_G	G	A.Conservative	1.264068	.998569	6277.1	83.242054	80.358604	640.906485		.376704
J12	210090P15_G	NOCALL	D.Low Probability	.906112	.636224	5515.6	8.977295	3.961655	594.103475		.892172
J13	201322P9_G	G	A.Conservative	-.280491	.993659	6445.3	7.875479	11.471749	543.411263		.296584
J13	201694P4_G	G	A.Conservative	-1.346739	.998686	5337.5	38.261894	47.923799	541.889901		.296584
J13	208825P7_G	G	A.Conservative	.99541	.998593	7129.7	15.005622	24.028498	563.952525		.296584
J13	209189P2_G	G	A.Conservative	-.277804	.99601	6277.1	27.046681	38.502142	529.424269		.296584
J13	210090P15_G	NOCALL	D.Low Probability	-1.270616	.996547	5515.6	25.018406	10.794964	641.566826		.835452
J14	201322P9_G	G	A.Conservative	2.550483	.987611	6445.3	13.897518	14.293253	511.316135		.370873
J14	201694P4_G	G	A.Conservative	1.621424	.996972	5337.5	74.950602	64.246476	570.021932		.370873
J14	208825P7_G	G	A.Conservative	4.201513	.996737	7129.7	16.776143	19.310022	409.21857		.370873
J14	209189P2_G	G	A.Conservative	2.547722	.994666	6277.1	56.32709	56.34919	497.678079		.370873
J14	210090P15_G	NOCALL	D.Low Probability	1.481421	.991689	5515.6	25.809847	10.213467	591.014165		.866252
J15	201322P9_G	G	A.Conservative	2.792299	.990293	6445.3	25.941609	27.50729	568.955205		.415123
J15	201694P4_G	G	A.Conservative	2.382611	.99769	5337.5	112.284909	101.788296	594.690886		.415123
J15	208825P7_G	G	A.Conservative	3.471952	.997023	7129.7	37.135424	43.387634	489.520671		.415123
J15	209189P2_G	G	A.Conservative	2.793158	.996887	6277.1	97.201151	100.652872	552.798054		.415123
J15	210090P15_G	NOCALL	D.Low Probability	2.04366	.993759	5515.6	53.948716	22.904525	617.544437		.915396
J16	201322P9_G	G	A.Conservative	2.616212	.992706	6445.3	21.888277	22.274901	562.918259		.408389
J16	201694P4_G	G	A.Conservative	2.148294	.997832	5337.5	121.099401	105.274935	611.670893		.408389
J16	208825P7_G	G	A.Conservative	3.245669	.998544	7129.7	38.926144	43.722573	597.273429		.408389
J16	209189P2_G	G	A.Conservative	2.618592	.996862	6277.1	105.868352	105.168299	547.910022		.408389
J16	210090P15_G	G	A.Conservative	2.156365	.993892	5515.6	27.536621	24.549801	632.492743		.408389
J17	201322P9_G	G	A.Conservative	.846805	.991942	6445.3	36.528367	21.03931	590.538015		.583665
J17	201694P4_G	G	A.Conservative	.779213	.997985	5337.5	121.769547	105.624399	604.265605		.376589
J17	208825P7_G	G	A.Conservative	2.36539	.998226	7129.7	33.567397	37.897628	593.905319		.376589
J17	209189P2_G	G	A.Conservative	1.183376	.996338	6277.1	101.474456	100.882023	613.611058		.376589
J17	210090P15_G	NOCALL	D.Low Probability	.396623	.98714	5515.6	23.393283	7.772063	598.201952		.946361
J18	201322P9_G	G	A.Conservative	2.058434	.99366	6445.3	24.264505	23.757406	586.168822		.391934
J18	201694P4_G	G	A.Conservative	1.881746	.998272	5337.5	127.050432	105.905321	611.11149		.391934
J18	208825P7_G	G	A.Conservative	2.903439	.997727	7129.7	39.256704	42.580088	567.766121		.391934
J18	209189P2_G	G	A.Conservative	2.059212	.996319	6277.1	105.267647	100.553439	571.018695		.391934
J18	210090P15_G	NOCALL	D.Low Probability	1.530433	.995443	5515.6	61.867167	27.765311	628.692847		.964974
J19	201322P9_G	G	A.Conservative	.231621	.990378	6445.3	20.647981	20.556869	664.974583		.406622
J19	201694P4_G	G	A.Conservative	-.13336	.996966	5337.5	131.589656	111.046108	625.417068		.406622
J19	208825P7_G	G	A.Conservative	.878791	.99776	7129.7	31.939257	35.256589	607.564452		.406622
J19	209189P2_G	G	A.Conservative	.234956	.996226	6277.1	103.706213	100.686346	647.00562		.406622
J19	210090P15_G	NOCALL	D.Low Probability	-.231217	.986965	5515.6	29.628529	9.616425	642.503439		1.055767
J20	201322P9_G	G	A.Conservative	1.602161	.990985	6445.3	20.872783	22.494683	590.178985		.368494
J20	201694P4_G	G	A.Conservative	1.409405	.998522	5337.5	48.758029	44.197524	577.555555		.368494
J20	208825P7_G	G	A.Conservative	2.540201	.997526	7129.7	23.538973	28.24202	549.386581		.368494
J20	209189P2_G	G	A.Conservative	1.60301	.997371	6277.1	62.671635	65.784557	575.169918		.368494
J20	210090P15_G	G	A.Conservative	1.442219	.996791	5515.6	34.589819	32.240707	588.983608		.368494
J21	201322P9_G	G	A.Conservative	2.23626	.993215	6445.3	13.222246	11.647018	518.723091		.384361
J21	201694P4_G	G	A.Conservative	1.515529	.996637	5337.5	80.17833	59.273426	534.989046		.384361
J21	208825P7_G	G	A.Conservative	3.415828	.9983	7129.7	21.893716	22.420825	467.155797		.384361
J21	209189P2_G	G	A.Conservative	2.241169	.996082	6277.1	64.889502	55.639803	504.327974		.384361
J21	210090P15_G	NOCALL	D.Low Probability	1.168537	.992936	5515.6	30.57749	10.804203	583.486341		.866024
J22	201322P9_G	G	A.Conservative	2.010794	.990375	6445.3	20.755888	16.243495	553.570605		.420756
J22	201694P4_G	G	A.Conservative	1.510681	.99677	5337.5	112.17083	73.638401	578.396164		.420756
J22	208825P7_G	G	A.Conservative	2.517144	.99542	7129.7	33.398826	29.257578	535.823064		.420756
J22	209189P2_G	G	A.Conservative	2.010803	.99759	6277.1	86.904731	66.195124	538.67827		.420756
J22	210090P15_G	NOCALL	D.Low Probability	1.358658	.988787	5515.6	37.855378	13.593242	586.203099		.921003
J23	201322P9_G	G	A.Conservative	1.718898	.994427	6445.3	29.070959	30.141052	561.864212		.402921
J23	201694P4_G	G	A.Conservative	1.179602	.998859	5337.5	110.963907	97.353061	599.264725		.402921
J23	208825P7_G	G	A.Conservative	2.444861	.99736	7129.7	40.821093	46.924061	539.765946		.402921
J23	209189P2_G	G	A.Conservative	1.697396	.998058	6277.1	73.04563	73.847076	551.812668		.402921
J23	210090P15_G	NOCALL	D.Low Probability	.873818	.995067	5515.6	74.411757	26.374745	594.365155		.973301
J24	201322P9_G	G	A.Conservative	2.174749	.990612	6445.3	16.853709	14.957947	601.925774		.406871
J24	201694P4_G	NOCALL	D.Low Probability	.85212	.990902	5337.5	17.213135	6.411153	587.005595		1.026054
J24	208825P7_G	G	A.Conservative	3.239066	.996807	7129.7	10.956318	13.060823	498.789657		.618615
J24	209189P2_G	G	A.Conservative	2.057284	.995951	6277.1	26.165828	22.630497	628.625467		.406871
J24	210090P15_G	G	A.Conservative	1.196247	.800711	5515.6	17.429966	8.06324	554.552441		.863469
K01	201322P9_G	G	A.Conservative	1.147322	.990018	6445.3	16.104255	13.19301	538.409325		.465393
K01	201694P4_G	G	A.Conservative	1.159887	.997481	5337.5	76.570372	53.156079	552.371556		.465393
K01	208825P7_G	G	A.Conservative	2.080122	.996628	7129.7	27.037011	24.596312	439.379812		.465393
K01	209189P2_G	G	A.Conservative	1.159783	.996782	6277.1	59.983587	47.910455	521.397033		.465393
K01	210090P15_G	NOCALL	D.Low Probability	.622875	.345571	5515.6	6.526167	2.224292	574.45659		1.095161
K02	201322P9_G	G	A.Conservative	2.112394	.991214	6445.3	20.364237	16.542153	520.85439		.455152
K02	201694P4_G	G	A.Conservative	1.618713	.997944	5337.5	99.290353	68.294797	556.829518		.455152
K02	208825P7_G	G	A.Conservative	3.070009	.995409	7129.7	27.289226	24.640679	472.214607		.455152
K02	209189P2_G	G	A.Conservative	2.116535	.996724	6277.1	83.715182	66.290225	506.273026		.455152
K02	210090P15_G	NOCALL	D.Low Probability	1.733159	0	5515.6	1.263596	.444852	584.507746		.967352
K03	201322P9_G	G	A.Conservative	1.940116	.98638	6445.3	11.141302	10.810868	567.941877		.405438
K03	201694P4_G	G	A.Conservative	1.486317	.994876	5337.5	53.041174	43.203995	596.076208		.405438
K03	208825P7_G	G	A.Conservative	2.790921	.996853	7129.7	16.048309	17.356999	556.164381		.405438
K03	209189P2_G	G	A.Conservative	1.942233	.997444	6277.1	44.07401	41.648766	553.294125		.405438
K03	210090P15_G	NOCALL	D.Low Probability	1.821799	.116713	5515.6	2.358356	.81349	595.26986		.93004
K04	201322P9_G	G	A.Conservative	2.506144	.991563	6445.3	21.765161	18.661458	547.130329		.457496
K04	201694P4_G	G	A.Conservative	2.218761	.998254	5337.5	126.308394	92.049452	578.200126		.457496
K04	208825P7_G	G	A.Conservative	3.06424	.997405	7129.7	33.288482	31.62086	523.363759		.457496
K04	209189P2_G	G	A.Conservative	2.513536	.996306	6277.1	98.028936	81.975816	531.688864		.457496
K04	210090P15_G	NOCALL	D.Low Probability	2.026411	.310109	5515.6	5.900044	1.970592	606.278388		.988599
K05	201322P9_G	G	A.Conservative	2.372351	.992565	6445.3	19.631109	16.774618	513.16884		.393684
K05	201694P4_G	G	A.Conservative	1.850367	.997082	5337.5	94.96768	67.844088	580.870938		.393684
K05	208825P7_G	G	A.Conservative	3.317087	.996213	7129.7	24.221108	23.1974	438.857538		.393684
K05	209189P2_G	G	A.Conservative	2.372121	.995691	6277.1	68.364399	56.832686	500.36243		.393684
K05	210090P15_G	NOCALL	D.Low Probability	1.768162	.993695	5515.6	35.985145	14.664185	614.604804		.913507
K06	201322P9_G	G	A.Conservative	1.31105	.990381	6445.3	14.641346	15.909434	628.064873		.362832
K06	201694P4_G	G	A.Conservative	.861065	.9983	5337.5	87.606726	80.896158	584.711488		.362832
K06	208825P7_G	G	A.Conservative	2.021601	.997972	7129.7	22.829108	27.488075	527.039961		.362832
K06	209189P2_G	G	A.Conservative	1.309363	.997711	6277.1	69.642903	73.816118	613.152878		.362832
K06	210090P15_G	NOCALL	D.Low Probability	.538539	.987595	5515.6	15.059279	8.455614	611.733579		.870462
K07	201322P9_G	G	A.Conservative	.937508	.991825	6445.3	15.105294	15.966507	538.175126		.390806
K07	201694P4_G	G	A.Conservative	.305297	.99404	5337.5	72.960374	66.008788	541.079755		.390806
K07	208825P7_G	G	A.Conservative	1.929895	.996825	7129.7	19.411351	22.631564	486.137038		.390806
K07	209189P2_G	G	A.Conservative	.938514	.996047	6277.1	54.407107	56.159242	522.245595		.390806
K07	210090P15_G	NOCALL	D.Low Probability	.596017	.138229	5515.6	1.943743	.949949	572.328026		.701437
K08	201322P9_G	G	A.Conservative	2.227314	.988378	6445.3	18.935392	17.224245	504.089365		.383267
K08	201694P4_G	G	A.Conservative	1.685239	.994189	5337.5	90.896438	68.942391	555.393577		.383267
K08	208825P7_G	G	A.Conservative	3.189732	.996348	7129.7	23.223612	23.690351	471.203865		.383267
K08	209189P2_G	G	A.Conservative	2.228924	.996495	6277.1	69.548686	61.531774	491.384253		.383267
K08	210090P15_G	NOCALL	D.Low Probability	1.712693	.987726	5515.6	24.418579	10.323779	585.932094		.910494
K09	201322P9_G	G	A.Conservative	2.629687	.991044	6445.3	19.261853	18.746452	484.323774		.398597
K09	201694P4_G	G	A.Conservative	1.970762	.997514	5337.5	94.251883	77.935504	545.581839		.398597
K09	208825P7_G	G	A.Conservative	4.253452	.998171	7129.7	23.335424	25.176897	444.838683		.398597
K09	209189P2_G	G	A.Conservative	2.633784	.996749	6277.1	71.230957	67.608205	470.536211		.398597
K09	210090P15_G	NOCALL	D.Low Probability	1.777207	.991386	5515.6	50.511121	19.517069	587.008226		.9251
K10	201322P9_G	G	A.Conservative	3.082717	.992423	6445.3	16.450263	15.323402	499.702219		.404908
K10	201694P4_G	G	A.Conservative	1.934494	.996466	5337.5	81.142009	64.00069	552.77603		.404908
K10	208825P7_G	G	A.Conservative	4.775437	.997299	7129.7	22.700343	23.498476	460.470225		.404908
K10	209189P2_G	G	A.Conservative	3.088271	.997717	6277.1	72.550881	65.882399	487.12714		.404908
K10	210090P15_G	NOCALL	D.Low Probability	1.873715	.752909	5515.6	11.501186	4.624084	594.489003		.970484
K11	201322P9_G	G	A.Conservative	2.317663	.994205	6445.3	23.360174	24.624524	549.831999		.390891
K11	201694P4_G	G	A.Conservative	1.906135	.997521	5337.5	105.41824	95.239324	593.993493		.390891
K11	208825P7_G	G	A.Conservative	2.798262	.996948	7129.7	31.302376	36.377066	532.834667		.390891
K11	209189P2_G	G	A.Conservative	2.319759	.996098	6277.1	80.286165	82.657641	535.158892		.390891
K11	210090P15_G	NOCALL	D.Low Probability	1.379971	.43601	5515.6	6.440971	2.70109	610.018543		.840488
K12	201322P9_G	G	A.Conservative	1.750294	.992649	6445.3	27.926475	24.653088	572.496357		.417323
K12	201694P4_G	G	A.Conservative	1.353496	.997891	5337.5	129.079985	96.472175	564.927258		.417323
K12	208825P7_G	G	A.Conservative	2.747458	.997915	7129.7	36.830442	36.146538	531.085038		.417323
K12	209189P2_G	G	A.Conservative	1.753215	.996985	6277.1	101.997661	87.771479	555.993949		.417323
K12	210090P15_G	NOCALL	D.Low Probability	1.13724	.989395	5515.6	22.435059	7.096392	591.305577		1.010206
K13	201322P9_G	G	A.Conservative	1.221477	.991806	6445.3	18.673348	19.057747	586.767712		.418124
K13	201694P4_G	G	A.Conservative	.835732	.998495	5337.5	97.379256	85.204657	620.729654		.418124
K13	208825P7_G	G	A.Conservative	1.859096	.996061	7129.7	28.588946	32.134206	551.457826		.418124
K13	209189P2_G	G	A.Conservative	1.223199	.996654	6277.1	78.161695	77.921747	570.24946		.418124
K13	210090P15_G	G	A.Conservative	.833179	.994289	5515.6	20.570119	18.448194	641.726406		.418124
K14	201322P9_G	G	A.Conservative	2.076532	.993493	6445.3	20.898752	20.072003	575.971387		.410881
K14	201694P4_G	G	A.Conservative	1.744679	.99719	5337.5	93.182847	75.062307	551.214884		.410881
K14	208825P7_G	G	A.Conservative	2.998832	.997555	7129.7	27.049894	28.968695	505.931535		.410881
K14	209189P2_G	G	A.Conservative	2.081866	.996676	6277.1	77.326752	72.317177	560.403395		.410881
K14	210090P15_G	NOCALL	D.Low Probability	1.689978	.995765	5515.6	57.083309	24.604388	578.944463		.869306
K15	201322P9_G	G	A.Conservative	2.253749	.994907	6445.3	18.501769	17.598633	557.847165		.409757
K15	201694P4_G	G	A.Conservative	1.953521	.997838	5337.5	94.458012	76.473159	626.256513		.409757
K15	208825P7_G	G	A.Conservative	3.141702	.997093	7129.7	28.350223	29.866855	493.669212		.409757
K15	209189P2_G	G	A.Conservative	2.263404	.995884	6277.1	73.632788	68.330604	541.939148		.409757
K15	210090P15_G	NOCALL	D.Low Probability	1.81876	.226511	5515.6	3.901791	1.482514	608.770866		.909753
K16	201322P9_G	G	A.Conservative	2.249507	.995273	6445.3	17.622156	17.362623	540.514965		.413218
K16	201694P4_G	G	A.Conservative	2.042741	.998164	5337.5	92.200193	77.237137	599.800852		.413218
K16	208825P7_G	G	A.Conservative	2.774039	.997596	7129.7	26.815218	29.24714	529.992882		.413218
K16	209189P2_G	G	A.Conservative	2.254972	.997658	6277.1	72.425437	69.617527	523.993852		.413218
K16	210090P15_G	NOCALL	D.Low Probability	1.658262	.858238	5515.6	12.572073	5.221479	610.670629		.846224
K17	201322P9_G	G	A.Conservative	2.708711	.994788	6445.3	22.430468	18.876184	544.852035		.439946
K17	201694P4_G	G	A.Conservative	2.236357	.998355	5337.5	124.365993	88.295561	569.752382		.439946
K17	208825P7_G	G	A.Conservative	3.344716	.997499	7129.7	35.808187	33.549564	486.214069		.439946
K17	209189P2_G	G	A.Conservative	2.704701	.997798	6277.1	101.215572	82.991013	529.390742		.439946
K17	210090P15_G	NOCALL	D.Low Probability	1.870051	.112302	5515.6	1.78015	.843958	603.684562		.947709
K18	201322P9_G	G	A.Conservative	2.598906	.99218	6445.3	24.258488	21.146776	519.334411		.449689
K18	201694P4_G	G	A.Conservative	2.001794	.997952	5337.5	152.444721	113.567881	552.588829		.449689
K18	208825P7_G	G	A.Conservative	3.804471	.996894	7129.7	41.039135	39.537727	483.421435		.449689
K18	209189P2_G	G	A.Conservative	2.602652	.994676	6277.1	116.614852	99.220132	504.318533		.449689
K18	210090P15_G	NOCALL	D.Low Probability	1.179221	.987723	5515.6	32.649864	11.438274	595.412054		.963227
K19	201322P9_G	NOCALL	D.Low Probability	1.097247	.994659	6445.3	59.880722	23.481318	570.642034		1.025503
K19	201694P4_G	G	A.Conservative	.857937	.998198	5337.5	107.109596	94.172422	597.304205		.41677
K19	208825P7_G	G	A.Conservative	1.982889	.996721	7129.7	28.98261	33.17051	527.983341		.41677
K19	209189P2_G	G	A.Conservative	1.301719	.998096	6277.1	83.838467	84.660844	563.855698		.41677
K19	210090P15_G	NOCALL	D.Low Probability	.590178	.986972	5515.6	26.294329	9.015592	599.987401		1.025503
K20	201322P9_G	G	A.Conservative	2.01232	.991316	6445.3	17.341327	15.365311	542.451564		.389799
K20	201694P4_G	G	A.Conservative	1.327459	.994727	5337.5	102.03368	75.449142	520.794804		.389799
K20	208825P7_G	G	A.Conservative	2.779589	.996794	7129.7	25.864212	25.692434	512.817801		.389799
K20	209189P2_G	G	A.Conservative	2.016219	.996408	6277.1	81.336003	70.102827	529.154755		.389799
K20	210090P15_G	NOCALL	D.Low Probability	1.585218	.990337	5515.6	38.573822	15.829618	565.710115		.845284
K21	201322P9_G	NOCALL	D.Low Probability	2.330011	.991862	6445.3	49.51671	24.134529	527.05442		.831262
K21	201694P4_G	G	A.Conservative	1.794974	.996018	5337.5	93.5027	79.186149	552.278737		.373247
K21	208825P7_G	G	A.Conservative	3.878995	.997883	7129.7	25.800815	29.406341	482.145329		.373247
K21	209189P2_G	G	A.Conservative	2.728106	.996294	6277.1	78.43854	77.630274	488.516615		.373247
K21	210090P15_G	G	A.Conservative	1.794757	.995137	5515.6	26.079595	22.750632	566.898025		.373247
K22	201322P9_G	G	A.Conservative	2.463011	.988961	6445.3	23.768889	23.867096	534.086793		.390615
K22	201694P4_G	G	A.Conservative	2.124467	.998698	5337.5	108.091894	90.744082	559.98367		.390615
K22	208825P7_G	G	A.Conservative	3.451336	.996733	7129.7	34.981165	39.231667	510.967744		.390615
K22	209189P2_G	G	A.Conservative	2.466991	.99416	6277.1	93.453808	91.335049	519.738287		.390615
K22	210090P15_G	G	A.Conservative	2.123781	.996431	5515.6	35.309098	30.512991	579.450556		.390615
K23	201322P9_G	G	A.Conservative	2.333687	.997285	6445.3	13.819476	10.407408	545.370898		.457994
K23	201694P4_G	NOCALL	D.Low Probability	1.295149	.63159	5337.5	11.471878	3.902632	584.746275		1.069945
K23	208825P7_G	NOCALL	I.Bad Spectrum	0	0	0	0	0	0		0
K23	209189P2_G	G	A.Conservative	2.222931	.996835	6277.1	15.821835	11.603661	564.535134		.457994
K23	210090P15_G	G	B.Moderate	1.572039	.875612	5515.6	20.104255	7.029703	564.07671		1.069945
K24	201322P9_G	G	A.Conservative	2.175494	.802946	6445.3	8.736017	8.138451	586.229603		.445885
K24	201694P4_G	NOCALL	D.Low Probability	.976937	.476593	5337.5	8.952139	2.981431	621.006791		1.151957
K24	208825P7_G	NOCALL	D.Low Probability	2.865555	.659547	7129.7	9.363869	4.034839	332.917569		1.151957
K24	209189P2_G	G	A.Conservative	2.066979	.995947	6277.1	15.860377	14.423521	590.607482		.445885
K24	210090P15_G	NOCALL	D.Low Probability	1.266269	.784996	5515.6	13.907063	4.753182	581.340171		1.151957
L01	201322P9_G	G	A.Conservative	2.03835	.991629	6445.3	17.723042	14.311924	481.054747		.445992
L01	201694P4_G	G	A.Conservative	.644475	.995867	5337.5	99.082834	67.437391	514.811573		.445992
L01	208825P7_G	G	A.Conservative	3.601973	.998096	7129.7	24.735619	22.26863	465.25803		.445992
L01	209189P2_G	G	A.Conservative	2.039483	.995204	6277.1	73.947375	58.171558	468.623568		.445992
L01	210090P15_G	NOCALL	D.Low Probability	.118313	.738661	5515.6	11.627483	4.62114	555.485665		1.050779
L02	201322P9_G	G	A.Conservative	1.304933	.993173	6445.3	21.331824	18.44621	536.56578		.45766
L02	201694P4_G	G	A.Conservative	.83454	.994456	5337.5	107.693018	79.161451	562.979314		.45766
L02	208825P7_G	G	A.Conservative	2.590844	.997979	7129.7	30.303274	29.034939	467.325406		.45766
L02	209189P2_G	G	A.Conservative	1.311101	.996503	6277.1	91.389168	77.089764	520.788129		.45766
L02	210090P15_G	NOCALL	D.Low Probability	.691299	.311972	5515.6	5.796063	2.011866	578.235323		1.056379
L03	201322P9_G	G	A.Conservative	1.943495	.991981	6445.3	21.925284	17.006049	564.404844		.467468
L03	201694P4_G	G	A.Conservative	1.674261	.998075	5337.5	115.819346	75.840599	600.018123		.467468
L03	208825P7_G	G	A.Conservative	2.752405	.997397	7129.7	34.681735	29.959919	554.672948		.467468
L03	209189P2_G	G	A.Conservative	1.949458	.996601	6277.1	93.845507	70.923118	550.386539		.467468
L03	210090P15_G	NOCALL	D.Low Probability	1.043973	.320018	5515.6	5.190898	2.027438	587.653208		.899922
L04	201322P9_G	G	A.Conservative	2.32801	.995046	6445.3	18.825063	25.11155	556.61335		.397072
L04	201694P4_G	G	A.Conservative	1.839106	.996687	5337.5	79.27164	90.663558	572.225693		.397072
L04	208825P7_G	G	A.Conservative	2.894619	.994994	7129.7	22.768082	33.229834	485.295634		.397072
L04	209189P2_G	G	A.Conservative	2.331402	.995512	6277.1	64.094226	83.586902	540.68359		.397072
L04	210090P15_G	NOCALL	D.Low Probability	1.750389	.297658	5515.6	4.254952	1.899697	618.12367		.816575
L05	201322P9_G	G	A.Conservative	2.418509	.995073	6445.3	28.343156	24.291712	570.81993		.421349
L05	201694P4_G	G	A.Conservative	2.070192	.996031	5337.5	123.348416	88.92852	606.565439		.421349
L05	208825P7_G	G	A.Conservative	2.786206	.997855	7129.7	41.016753	39.224206	539.82234		.421349
L05	209189P2_G	G	A.Conservative	2.418728	.9976	6277.1	105.762879	88.276198	554.330873		.421349
L05	210090P15_G	NOCALL	D.Low Probability	1.310176	.991967	5515.6	53.501336	18.874469	602.044419		.985201
L06	201322P9_G	G	A.Conservative	1.29096	.993468	6445.3	16.987021	15.828639	565.369724		.416977
L06	201694P4_G	G	A.Conservative	.811717	.995296	5337.5	87.295456	69.055197	554.821742		.416977
L06	208825P7_G	G	A.Conservative	1.973992	.996553	7129.7	24.255988	25.06599	578.931881		.416977
L06	209189P2_G	G	A.Conservative	1.294572	.995915	6277.1	69.022212	62.724747	550.521695		.416977
L06	210090P15_G	NOCALL	D.Low Probability	.849236	.987055	5515.6	23.853746	8.662236	605.188956		.932267
L07	201322P9_G	G	A.Conservative	.820967	.995521	6445.3	25.627574	21.983929	579.127314		.414826
L07	201694P4_G	G	A.Conservative	.474072	.997386	5337.5	116.781125	84.257902	590.638103		.414826
L07	208825P7_G	G	A.Conservative	1.276905	.998048	7129.7	33.081458	31.66791	525.51886		.414826
L07	209189P2_G	G	A.Conservative	.824058	.996342	6277.1	83.336633	69.61752	564.298044		.414826
L07	210090P15_G	NOCALL	D.Low Probability	.446257	.983816	5515.6	23.704686	9.009321	595.852618		.919462
L08	201322P9_G	G	A.Conservative	1.109795	.994279	6445.3	26.23265	20.555865	561.943668		.416198
L08	201694P4_G	G	A.Conservative	.46002	.997337	5337.5	131.152656	86.162428	563.166321		.416198
L08	208825P7_G	G	A.Conservative	2.144619	.99816	7129.7	35.257883	30.939567	532.649779		.416198
L08	209189P2_G	G	A.Conservative	1.108319	.997089	6277.1	101.617752	77.493582	547.602098		.416198
L08	210090P15_G	NOCALL	D.Low Probability	.552619	.98156	5515.6	27.551984	8.877937	559.380862		.999518
L09	201322P9_G	G	A.Conservative	4.002553	.99504	6445.3	22.18245	18.457724	502.538856		.442788
L09	201694P4_G	G	A.Conservative	2.855	.996625	5337.5	124.996446	87.931211	488.780806		.442788
L09	208825P7_G	G	A.Conservative	6.106894	.99791	7129.7	32.758729	30.330464	455.819416		.442788
L09	209189P2_G	G	A.Conservative	4.00601	.995335	6277.1	93.479505	75.807111	488.286578		.442788
L09	210090P15_G	NOCALL	D.Low Probability	2.054922	.230816	5515.6	4.375948	1.547819	536.971745		1.03874
L10	201322P9_G	G	A.Conservative	1.984532	.992885	6445.3	23.160492	22.45758	602.523878		.377579
L10	201694P4_G	G	A.Conservative	1.568092	.999054	5337.5	94.414247	77.260866	629.952194		.377579
L10	208825P7_G	G	A.Conservative	2.484949	.99817	7129.7	31.038108	33.515585	548.308818		.377579
L10	209189P2_G	G	A.Conservative	1.984868	.997416	6277.1	78.885465	74.529272	586.177009		.377579
L10	210090P15_G	NOCALL	D.Low Probability	1.387291	.982873	5515.6	23.389563	10.163785	604.501922		.840536
L11	201322P9_G	G	A.Conservative	2.041378	.993906	6445.3	20.994769	20.977649	602.968904		.40568
L11	201694P4_G	G	A.Conservative	1.726765	.99709	5337.5	102.528104	86.476046	623.253811		.40568
L11	208825P7_G	G	A.Conservative	2.887695	.996951	7129.7	30.44291	33.791768	522.924505		.40568
L11	209189P2_G	G	A.Conservative	2.042929	.996853	6277.1	83.979845	81.784223	587.065026		.40568
L11	210090P15_G	NOCALL	D.Low Probability	1.635207	.231613	5515.6	3.992872	1.526349	618.834631		.899632
L12	201322P9_G	G	A.Conservative	2.239914	.996725	6445.3	17.835879	17.430562	612.570021		.394811
L12	201694P4_G	G	A.Conservative	1.773152	.997504	5337.5	92.911848	76.988056	633.841169		.394811
L12	208825P7_G	G	A.Conservative	2.536926	.998051	7129.7	29.751827	32.270447	582.31214		.394811
L12	209189P2_G	G	A.Conservative	2.241188	.997572	6277.1	76.467999	72.868265	596.777979		.394811
L12	210090P15_G	NOCALL	I.Bad Spectrum	0	0	0	0	0	0		0
L13	201322P9_G	G	A.Conservative	1.487974	.99156	6445.3	24.026589	21.057784	540.158272		.464022
L13	201694P4_G	G	A.Conservative	1.019824	.998012	5337.5	131.786761	97.421569	567.742669		.464022
L13	208825P7_G	G	A.Conservative	2.341621	.996224	7129.7	33.132123	32.260553	512.397466		.464022
L13	209189P2_G	G	A.Conservative	1.488537	.993272	6277.1	93.545197	79.889543	526.825607		.464022
L13	210090P15_G	NOCALL	D.Low Probability	.705354	.985443	5515.6	23.191889	8.466792	601.959141		1.028877
L14	201322P9_G	G	A.Conservative	1.132907	.9929	6445.3	22.011645	20.154718	559.049907		.416715
L14	201694P4_G	G	A.Conservative	.583309	.99574	5337.5	125.755295	97.596737	557.843033		.416715
L14	208825P7_G	G	A.Conservative	2.124698	.996359	7129.7	32.448505	32.987047	475.576207		.416715
L14	209189P2_G	G	A.Conservative	1.135973	.996146	6277.1	93.496997	83.47155	544.647139		.416715
L14	210090P15_G	NOCALL	D.Low Probability	.710956	.364664	5515.6	6.942398	2.335838	578.149007		1.007317
L15	201322P9_G	G	A.Conservative	2.258648	.990454	6445.3	23.912126	24.072892	538.904592		.394384
L15	201694P4_G	G	A.Conservative	1.630134	.997169	5337.5	99.092691	83.52707	593.187631		.394384
L15	208825P7_G	G	A.Conservative	3.194169	.997195	7129.7	30.328003	34.064089	511.984691		.394384
L15	209189P2_G	G	A.Conservative	2.262318	.996507	6277.1	82.065251	80.432186	524.140285		.394384
L15	210090P15_G	NOCALL	D.Low Probability	1.709475	.985565	5515.6	23.675332	8.871155	562.987316		.956276
L16	201322P9_G	G	A.Conservative	3.00376	.993844	6445.3	21.095746	20.776264	479.816472		.397547
L16	201694P4_G	G	A.Conservative	2.408979	.997163	5337.5	91.549161	75.70702	565.182254		.397547
L16	208825P7_G	G	A.Conservative	3.692213	.99706	7129.7	25.529809	28.02451	450.249165		.397547
L16	209189P2_G	G	A.Conservative	3.003526	.99543	6277.1	71.180148	68.270934	467.282576		.397547
L16	210090P15_G	NOCALL	D.Low Probability	2.181538	.986378	5515.6	24.290722	10.785265	619.998547		.833309
L17	201322P9_G	G	A.Conservative	2.223596	.989157	6445.3	18.191014	16.250595	554.071387		.419538
L17	201694P4_G	G	A.Conservative	1.854994	.994853	5337.5	98.319401	74.245296	563.294501		.419538
L17	208825P7_G	G	A.Conservative	2.958417	.997355	7129.7	24.502771	24.345859	503.247006		.419538
L17	209189P2_G	G	A.Conservative	2.226477	.996907	6277.1	77.108224	67.134018	539.818244		.419538
L17	210090P15_G	NOCALL	D.Low Probability	1.378547	.983165	5515.6	15.572987	6.118936	603.289964		.894782
L18	201322P9_G	G	A.Conservative	1.029026	.996686	6445.3	18.15086	18.315541	584.184067		.398344
L18	201694P4_G	G	A.Conservative	.561684	.996635	5337.5	87.096179	74.05602	588.297972		.398344
L18	208825P7_G	G	A.Conservative	1.450165	.996906	7129.7	25.986297	29.158718	587.559121		.398344
L18	209189P2_G	G	A.Conservative	1.031908	.996914	6277.1	68.873506	67.720285	567.08303		.398344
L18	210090P15_G	NOCALL	D.Low Probability	.545852	.374181	5515.6	6.6511	2.37069	604.938826		.943833
L19	201322P9_G	G	A.Conservative	1.237843	.990987	6445.3	18.318181	21.019256	607.726266		.431653
L19	201694P4_G	G	A.Conservative	.943728	.996774	5337.5	103.314108	99.724418	614.381953		.431653
L19	208825P7_G	G	A.Conservative	1.868876	.995684	7129.7	34.858838	44.233045	575.199422		.431653
L19	209189P2_G	G	A.Conservative	1.242532	.996562	6277.1	81.379628	91.042536	594.631552		.431653
L19	210090P15_G	NOCALL	D.Low Probability	.646492	.989439	5515.6	44.895982	17.147557	604.052718		1.022196
L20	201322P9_G	G	A.Conservative	2.274664	.99282	6445.3	21.993463	18.837412	519.96513		.431684
L20	201694P4_G	G	A.Conservative	1.522268	.998766	5337.5	113.954419	82.472316	561.34753		.431684
L20	208825P7_G	G	A.Conservative	3.401228	.996985	7129.7	31.799061	30.305478	483.845523		.431684
L20	209189P2_G	G	A.Conservative	2.278305	.997145	6277.1	83.059947	69.329568	505.87883		.431684
L20	210090P15_G	G	A.Conservative	1.545039	.994556	5515.6	30.99417	23.041468	582.82344		.431684
L21	201322P9_G	G	A.Conservative	1.964088	.995998	6445.3	38.776134	32.920518	676.729094		.468762
L21	201694P4_G	G	A.Conservative	1.908569	.998142	5337.5	143.377159	103.774329	614.717236		.468762
L21	208825P7_G	G	A.Conservative	2.424409	.997436	7129.7	55.593554	52.209129	593.655425		.468762
L21	209189P2_G	G	A.Conservative	1.966483	.99744	6277.1	114.509105	94.872553	658.25511		.468762
L21	210090P15_G	NOCALL	D.Low Probability	2.04887	.992816	5515.6	72.203935	23.960145	632.655403		1.036193
L22	201322P9_G	G	A.Conservative	1.861807	.991579	6445.3	18.919675	20.246098	565.556202		.36574
L22	201694P4_G	G	A.Conservative	1.66978	.996833	5337.5	82.815456	74.338798	613.983412		.36574
L22	208825P7_G	G	A.Conservative	2.928508	.99779	7129.7	23.139523	27.61446	466.509037		.36574
L22	209189P2_G	G	A.Conservative	1.864973	.995642	6277.1	78.067086	81.345547	551.342596		.36574
L22	210090P15_G	G	A.Conservative	1.68003	.994761	5515.6	37.346745	34.487835	634.86474		.36574
L23	201322P9_G	G	A.Conservative	2.526133	.992892	6445.3	42.107684	34.244569	500.702748		.435417
L23	201694P4_G	G	A.Conservative	1.946861	.996152	5337.5	133.782279	91.745995	544.535803		.435417
L23	208825P7_G	G	A.Conservative	3.581629	.996948	7129.7	41.127185	37.288726	486.747535		.435417
L23	209189P2_G	G	A.Conservative	2.513505	.995729	6277.1	82.936796	65.695844	490.377573		.435417
L23	210090P15_G	NOCALL	D.Low Probability	1.555536	.20566	5515.6	3.660548	1.418137	575.853572		.918836
L24	201322P9_G	G	A.Conservative	2.267902	.979335	6445.3	9.587242	9.887166	581.744065		.464893
L24	201694P4_G	NOCALL	D.Low Probability	1.141341	.991867	5337.5	22.020135	7.722257	593.067646		1.037645
L24	208825P7_G	G	A.Conservative	3.137406	.993251	7129.7	7.366538	10.505393	555.857066		.464893
L24	209189P2_G	G	A.Conservative	1.944446	.995723	6277.1	21.898818	11.854666	563.130529		.638308
L24	210090P15_G	NOCALL	D.Low Probability	1.324999	.704349	5515.6	11.922839	4.295248	569.396704		1.037645
M01	201322P9_G	G	A.Conservative	-.616584	.998393	6445.3	17.009961	19.455889	727.587077		.391781
M01	201694P4_G	G	A.Conservative	-.568004	.99875	5337.5	65.873666	64.18171	671.094844		.391781
M01	208825P7_G	G	A.Conservative	-.806425	.999548	7129.7	23.686806	29.882822	704.304221		.391781
M01	209189P2_G	G	A.Conservative	-.617503	.997699	6277.1	55.504223	61.963335	708.717837		.391781
M01	210090P15_G	NOCALL	D.Low Probability	-1.32797	.997441	5515.6	21.851438	8.467116	647.724853		.985879
M02	201322P9_G	G	A.Conservative	.795262	.994281	6445.3	29.80264	24.944741	561.629582		.431023
M02	201694P4_G	G	A.Conservative	.296044	.99472	5337.5	116.605728	82.210838	577.990754		.431023
M02	208825P7_G	G	A.Conservative	1.164383	.996813	7129.7	42.077431	39.261691	538.572735		.431023
M02	209189P2_G	G	A.Conservative	.791044	.995801	6277.1	99.922534	81.465755	546.361441		.431023
M02	210090P15_G	NOCALL	D.Low Probability	-.068992	.334137	5515.6	3.560194	2.115579	651.570513		.998527
M03	201322P9_G	G	A.Conservative	1.893236	.994442	6445.3	29.07056	25.860659	610.516709		.379738
M03	201694P4_G	G	A.Conservative	1.538782	.998945	5337.5	100.72101	75.022559	590.338688		.379738
M03	208825P7_G	G	A.Conservative	2.597472	.998112	7129.7	34.333289	34.201618	575.159737		.379738
M03	209189P2_G	G	A.Conservative	1.895593	.997641	6277.1	91.712434	79.392066	595.074713		.379738
M03	210090P15_G	NOCALL	D.Low Probability	1.167184	.991642	5515.6	19.856635	7.082538	594.734862		.855428
M04	201322P9_G	G	A.Conservative	1.425747	.991883	6445.3	26.319812	25.677611	588.591816		.397844
M04	201694P4_G	G	A.Conservative	.999747	.994196	5337.5	121.555791	100.977606	597.51429		.397844
M04	208825P7_G	G	A.Conservative	1.761318	.995527	7129.7	44.666	48.258062	607.051527		.397844
M04	209189P2_G	G	A.Conservative	1.425748	.995476	6277.1	108.803497	103.564675	570.965692		.397844
M04	210090P15_G	NOCALL	D.Low Probability	1.102178	.074392	5515.6	1.639645	.59632	610.255675		.926891
M05	201322P9_G	G	A.Conservative	2.19759	.994392	6445.3	27.247334	27.771196	590.464593		.412783
M05	201694P4_G	G	A.Conservative	2.072707	.998062	5337.5	137.23662	118.236691	601.31446		.412783
M05	208825P7_G	G	A.Conservative	2.614199	.995408	7129.7	38.773613	43.830908	489.615359		.412783
M05	209189P2_G	G	A.Conservative	2.197889	.996303	6277.1	118.300254	117.554124	575.833299		.412783
M05	210090P15_G	NOCALL	D.Low Probability	1.863868	.992293	5515.6	32.920548	13.787105	596.436652		.788634
M06	201322P9_G	NOCALL	D.Low Probability	1.422643	.991499	6445.3	66.647654	24.120916	569.126238		1.090141
M06	201694P4_G	G	A.Conservative	1.296457	.995867	5337.5	102.320115	74.46531	585.877556		.444935
M06	208825P7_G	G	A.Conservative	2.777383	.997782	7129.7	31.98805	30.547884	537.806027		.444935
M06	209189P2_G	G	A.Conservative	1.8937	.9966	6277.1	86.100057	72.158411	557.093468		.444935
M06	210090P15_G	NOCALL	D.Low Probability	.875079	.308966	5515.6	6.371078	2.010994	599.392184		1.090141
M07	201322P9_G	G	A.Conservative	-.564641	.99661	6445.3	18.309061	19.561544	638.344194		.365927
M07	201694P4_G	G	A.Conservative	-1.067484	.997694	5337.5	97.002886	86.874798	609.454759		.365927
M07	208825P7_G	G	A.Conservative	.32039	.998316	7129.7	27.616241	32.913525	593.99678		.365927
M07	209189P2_G	G	A.Conservative	-.567903	.995268	6277.1	73.420965	76.364633	621.88729		.365927
M07	210090P15_G	NOCALL	D.Low Probability	-1.53805	.269191	5515.6	3.908981	1.734161	645.875592		.90179
M08	201322P9_G	G	A.Conservative	1.363423	.994825	6445.3	26.243868	23.26875	616.949613		.46222
M08	201694P4_G	G	A.Conservative	1.278043	.997672	5337.5	109.341221	82.963511	655.914608		.46222
M08	208825P7_G	G	A.Conservative	1.667706	.996931	7129.7	37.902595	37.079867	590.97567		.46222
M08	209189P2_G	G	A.Conservative	1.365125	.996769	6277.1	99.764762	86.373248	600.537005		.46222
M08	210090P15_G	NOCALL	D.Low Probability	1.211835	.180472	5515.6	3.444164	1.185112	629.616849		1.079993
M09	201322P9_G	G	A.Conservative	1.79268	.995262	6445.3	16.811901	15.94062	536.492124		.386281
M09	201694P4_G	G	A.Conservative	1.55096	.996926	5337.5	66.090187	52.904467	563.962787		.386281
M09	208825P7_G	G	A.Conservative	2.545768	.998559	7129.7	20.7315	27.536412	539.490403		.386281
M09	209189P2_G	G	A.Conservative	1.794132	.996119	6277.1	48.565661	44.869829	522.468468		.386281
M09	210090P15_G	NOCALL	I.Bad Spectrum	0	0	0	0	0	0		0
M10	201322P9_G	G	A.Conservative	1.934464	.994085	6445.3	28.579294	23.945937	551.476602		.447467
M10	201694P4_G	G	A.Conservative	1.413488	.997903	5337.5	133.257067	93.374454	561.812727		.447467
M10	208825P7_G	G	A.Conservative	2.469501	.996851	7129.7	34.243485	32.074819	555.463699		.447467
M10	209189P2_G	G	A.Conservative	1.935421	.99649	6277.1	96.748356	78.893005	536.815839		.447467
M10	210090P15_G	NOCALL	D.Low Probability	1.066592	.994099	5515.6	81.499653	30.551076	587.200886		.953594
M11	201322P9_G	G	A.Conservative	1.879103	.990744	6445.3	24.973604	23.731641	580.521684		.373328
M11	201694P4_G	G	A.Conservative	1.648708	.998555	5337.5	115.498196	92.286213	608.650487		.373328
M11	208825P7_G	G	A.Conservative	2.442578	.996775	7129.7	31.195697	33.096268	531.442163		.373328
M11	209189P2_G	G	A.Conservative	1.878327	.996181	6277.1	89.525115	82.841294	564.924016		.373328
M11	210090P15_G	NOCALL	D.Low Probability	1.685392	.983551	5515.6	20.831333	8.09794	615.068111		.932482
M12	201322P9_G	G	A.Conservative	1.466689	.992268	6445.3	21.955406	17.740588	516.183167		.433613
M12	201694P4_G	G	A.Conservative	.822381	.997626	5337.5	98.962079	67.40203	548.902096		.433613
M12	208825P7_G	G	A.Conservative	2.458811	.997347	7129.7	31.54705	28.430461	529.656781		.433613
M12	209189P2_G	G	A.Conservative	1.466849	.995647	6277.1	77.904021	61.307107	503.809051		.433613
M12	210090P15_G	NOCALL	D.Low Probability	.506081	.993232	5515.6	70.435076	23.319331	585.921383		1.103197
M13	201322P9_G	G	A.Conservative	-1.733066	.996827	6445.3	15.359093	19.38795	725.278787		.326222
M13	201694P4_G	G	A.Conservative	-1.836259	.998025	5337.5	72.506857	76.57282	680.5279		.326222
M13	208825P7_G	G	A.Conservative	-1.39865	.99755	7129.7	21.495189	30.255741	657.345206		.326222
M13	209189P2_G	G	A.Conservative	-1.730996	.996902	6277.1	56.284905	69.170202	706.703929		.326222
M13	210090P15_G	G	A.Conservative	-1.838266	.997921	5515.6	18.330083	19.927563	710.809103		.326222
M14	201322P9_G	G	A.Conservative	1.031292	.995383	6445.3	18.540521	15.718997	555.211373		.393909
M14	201694P4_G	G	A.Conservative	.396728	.997804	5337.5	92.743486	65.704698	565.494865		.393909
M14	208825P7_G	G	A.Conservative	2.030479	.997424	7129.7	24.442666	23.234025	490.295963		.393909
M14	209189P2_G	G	A.Conservative	1.034405	.99677	6277.1	71.614611	59.0659	540.249506		.393909
M14	210090P15_G	NOCALL	D.Low Probability	.937787	.98941	5515.6	18.416365	6.893124	596.817023		.942191
M15	201322P9_G	G	A.Conservative	2.373482	.991284	6445.3	16.071429	17.733159	523.252688		.363182
M15	201694P4_G	G	A.Conservative	1.837583	.997357	5337.5	82.343635	77.325251	521.264616		.363182
M15	208825P7_G	G	A.Conservative	3.584886	.996742	7129.7	20.210325	24.687972	492.52491		.363182
M15	209189P2_G	G	A.Conservative	2.379181	.995221	6277.1	59.163008	63.692571	509.177608		.363182
M15	210090P15_G	NOCALL	D.Low Probability	1.856436	.651552	5515.6	9.379138	4.001989	572.96322		.875466
M16	201322P9_G	G	A.Conservative	2.476768	.991289	6445.3	33.329633	29.456974	538.893082		.429997
M16	201694P4_G	G	A.Conservative	1.939802	.997566	5337.5	142.488251	106.727635	560.251148		.429997
M16	208825P7_G	G	A.Conservative	3.322088	.997196	7129.7	42.715995	41.924323	484.998711		.429997
M16	209189P2_G	G	A.Conservative	2.482477	.995771	6277.1	109.325734	94.205707	525.184095		.429997
M16	210090P15_G	NOCALL	D.Low Probability	1.626045	.984909	5515.6	33.71909	11.890756	588.396918		.984616
M17	201322P9_G	G	A.Conservative	2.387036	.994849	6445.3	18.880082	22.082877	631.239969		.433349
M17	201694P4_G	G	A.Conservative	1.957163	.99852	5337.5	79.071443	78.07989	644.807606		.433349
M17	208825P7_G	G	A.Conservative	2.732765	.995933	7129.7	28.542913	36.830628	566.997859		.433349
M17	209189P2_G	G	A.Conservative	2.390182	.997637	6277.1	70.489688	80.429793	614.207884		.433349
M17	210090P15_G	NOCALL	D.Low Probability	1.447883	.992972	5515.6	36.646496	15.644554	624.460305		.87164
M18	201322P9_G	G	A.Conservative	.9006	.991251	6445.3	18.787448	18.381828	569.897486		.414507
M18	201694P4_G	G	A.Conservative	.451077	.997214	5337.5	103.921539	85.692966	589.158745		.414507
M18	208825P7_G	G	A.Conservative	2.005116	.997635	7129.7	31.596274	34.365431	534.520709		.414507
M18	209189P2_G	G	A.Conservative	.899116	.997049	6277.1	79.430955	75.731697	554.956418		.414507
M18	210090P15_G	NOCALL	D.Low Probability	.341178	.99551	5515.6	50.65031	18.509756	614.266093		.971437
M19	201322P9_G	G	A.Conservative	.352399	.992591	6445.3	17.922217	15.145562	638.183376		.466001
M19	201694P4_G	G	A.Conservative	.353302	.997183	5337.5	110.329376	79.222009	609.20983		.466001
M19	208825P7_G	G	A.Conservative	.879944	.997909	7129.7	31.382807	29.390186	591.687874		.466001
M19	209189P2_G	G	A.Conservative	.357211	.996676	6277.1	90.133504	74.297126	623.262512		.466001
M19	210090P15_G	NOCALL	D.Low Probability	-.013371	0	5515.6	0	0	661.370985		.899498
M20	201322P9_G	G	A.Conservative	2.14705	.996976	6445.3	18.796246	19.188178	561.641523		.37332
M20	201694P4_G	G	A.Conservative	2.18556	.998782	5337.5	91.91718	79.716613	603.110936		.37332
M20	208825P7_G	G	A.Conservative	2.085213	.991783	7129.7	28.194397	31.917879	480.956333		.37332
M20	209189P2_G	G	A.Conservative	2.146177	.996666	6277.1	69.079941	68.779073	548.408139		.37332
M20	210090P15_G	NOCALL	D.Low Probability	1.752977	.993931	5515.6	66.452739	25.727553	608.424439		.935885
M21	201322P9_G	G	A.Conservative	2.436773	.99698	6445.3	28.995696	31.509093	591.103076		.414101
M21	201694P4_G	G	A.Conservative	1.951089	.99732	5337.5	106.675599	98.869321	595.255824		.414101
M21	208825P7_G	G	A.Conservative	3.264393	.996753	7129.7	34.042615	40.784218	540.824632		.414101
M21	209189P2_G	G	A.Conservative	2.441071	.998786	6277.1	87.476558	92.808554	573.768715		.414101
M21	210090P15_G	G	A.Conservative	1.947974	.993671	5515.6	27.582637	26.232554	619.183196		.414101
M22	201322P9_G	G	A.Conservative	1.729365	.990088	6445.3	19.537319	17.496142	574.720655		.411952
M22	201694P4_G	G	A.Conservative	1.280827	.997502	5337.5	123.852522	93.745962	627.871121		.411952
M22	208825P7_G	G	A.Conservative	2.508505	.996834	7129.7	32.60257	32.484086	524.050068		.411952
M22	209189P2_G	G	A.Conservative	1.727726	.997139	6277.1	92.506737	80.735322	559.497046		.411952
M22	210090P15_G	NOCALL	D.Low Probability	.786763	.993053	5515.6	72.519888	28.302241	627.112997		.852476
M23	201322P9_G	G	A.Conservative	1.635071	.992067	6445.3	32.398233	32.55996	570.958327		.375373
M23	201694P4_G	G	A.Conservative	1.047148	.995553	5337.5	110.666299	94.381962	632.048439		.375373
M23	208825P7_G	G	A.Conservative	2.310983	.997187	7129.7	38.951915	43.44106	566.317352		.375373
M23	209189P2_G	G	A.Conservative	1.65102	.997916	6277.1	78.344763	76.767869	561.673249		.375373
M23	210090P15_G	NOCALL	D.Low Probability	.958789	.331491	5515.6	5.553691	2.174183	609.159617		.949682
M24	201322P9_G	G	A.Conservative	.892889	.821476	6445.3	8.524633	8.332725	597.153691		.408173
M24	201694P4_G	NOCALL	D.Low Probability	-.08475	.493458	5337.5	8.672718	3.042107	625.91157		1.067562
M24	208825P7_G	G	C.Aggressive	2.418239	.99804	7129.7	13.551078	6.163637	416.700901		1.067562
M24	209189P2_G	G	A.Conservative	.792863	.99638	6277.1	15.633416	14.883916	615.424573		.408173
M24	210090P15_G	G	C.Aggressive	.069799	.920858	5515.6	15.469347	5.569078	599.371587		1.067562
N01	201322P9_G	G	A.Conservative	-.329962	.994424	6445.3	21.255623	23.588681	649.960673		.387401
N01	201694P4_G	G	A.Conservative	-.399548	.998262	5337.5	88.165565	83.939234	648.935501		.387401
N01	208825P7_G	G	A.Conservative	.27784	.998096	7129.7	30.729491	37.536801	570.266367		.387401
N01	209189P2_G	G	A.Conservative	-.329829	.995133	6277.1	73.781862	79.992861	631.782021		.387401
N01	210090P15_G	NOCALL	D.Low Probability	-.82793	.620172	5515.6	7.435006	3.800703	647.601161		.864814
N02	201322P9_G	G	A.Conservative	2.350734	.99492	6445.3	26.986954	23.093789	543.979053		.445264
N02	201694P4_G	G	A.Conservative	1.777202	.995768	5337.5	115.250774	82.186832	576.197004		.445264
N02	208825P7_G	G	A.Conservative	3.314319	.99657	7129.7	35.179205	33.699734	526.007894		.445264
N02	209189P2_G	G	A.Conservative	2.350383	.995387	6277.1	90.426438	75.276372	529.922256		.445264
N02	210090P15_G	NOCALL	D.Low Probability	1.41569	.195252	5515.6	3.457227	1.295597	615.348181		1.012648
N03	201322P9_G	G	A.Conservative	2.034377	.99189	6445.3	28.8171	26.609826	576.310935		.438218
N03	201694P4_G	G	A.Conservative	1.878238	.994922	5337.5	105.109216	81.773822	608.558469		.438218
N03	208825P7_G	G	A.Conservative	2.491698	.996656	7129.7	34.050876	34.962916	538.423091		.438218
N03	209189P2_G	G	A.Conservative	2.03717	.994578	6277.1	89.431308	80.467075	561.486299		.438218
N03	210090P15_G	NOCALL	D.Low Probability	1.256017	.070341	5515.6	1.383784	.578871	619.658305		.918231
N04	201322P9_G	G	A.Conservative	2.689255	.997675	6445.3	26.704751	23.391596	595.513761		.428381
N04	201694P4_G	G	A.Conservative	2.255129	.997944	5337.5	134.043699	99.304659	602.789159		.428381
N04	208825P7_G	G	A.Conservative	3.147754	.996935	7129.7	34.845091	33.930035	535.303591		.428381
N04	209189P2_G	G	A.Conservative	2.693009	.99644	6277.1	102.010055	87.079719	580.129619		.428381
N04	210090P15_G	NOCALL	D.Low Probability	1.651349	.987575	5515.6	26.529862	9.273932	567.702564		.971286
N05	201322P9_G	G	A.Conservative	1.722637	.994984	6445.3	21.069326	22.534783	584.388718		.404378
N05	201694P4_G	G	A.Conservative	1.278111	.996128	5337.5	109.695352	99.891093	593.396878		.404378
N05	208825P7_G	G	A.Conservative	2.464445	.997633	7129.7	28.286833	33.415772	522.499809		.404378
N05	209189P2_G	G	A.Conservative	1.725545	.995849	6277.1	92.150395	96.192739	569.148274		.404378
N05	210090P15_G	NOCALL	D.Low Probability	.813178	.277583	5515.6	4.697756	1.820758	603.368352		.953742
N06	201322P9_G	G	A.Conservative	2.153244	.997415	6445.3	21.470664	22.628121	597.872049		.407033
N06	201694P4_G	G	A.Conservative	1.605508	.998392	5337.5	84.882748	76.606511	651.797649		.407033
N06	208825P7_G	G	A.Conservative	2.849609	.999317	7129.7	36.760418	42.683628	606.973323		.407033
N06	209189P2_G	G	A.Conservative	2.156295	.998227	6277.1	79.706805	82.046692	583.931158		.407033
N06	210090P15_G	NOCALL	D.Low Probability	1.105404	.257912	5515.6	3.681158	1.655255	638.25379		.898422
N07	201322P9_G	G	A.Conservative	-.663049	.996014	6445.3	11.156994	14.206053	647.017991		.341564
N07	201694P4_G	G	A.Conservative	-.681623	.997348	5337.5	44.891201	49.030058	651.153982		.341564
N07	208825P7_G	G	A.Conservative	-.268255	.998158	7129.7	22.531345	31.572659	539.218702		.341564
N07	209189P2_G	G	A.Conservative	-.659645	.998862	6277.1	36.984178	46.006011	629.498664		.341564
N07	210090P15_G	NOCALL	D.Low Probability	-1.577778	.989216	5515.6	21.377587	10.962084	643.692392		.761056
N08	201322P9_G	G	A.Conservative	1.826411	.991889	6445.3	17.161823	16.987093	578.683411		.409185
N08	201694P4_G	G	A.Conservative	1.218472	.997941	5337.5	59.858697	49.309601	587.506093		.409185
N08	208825P7_G	G	A.Conservative	2.83922	.99782	7129.7	25.587571	28.321827	550.722955		.409185
N08	209189P2_G	G	A.Conservative	1.830108	.99668	6277.1	58.660301	56.486321	563.629153		.409185
N08	210090P15_G	NOCALL	I.Bad Spectrum	0	0	0	0	0	0		0
N09	201322P9_G	G	A.Conservative	3.219844	.994239	6445.3	25.701736	22.763615	503.703406		.409945
N09	201694P4_G	G	A.Conservative	2.258876	.998018	5337.5	123.553755	92.355303	552.334508		.409945
N09	208825P7_G	G	A.Conservative	4.382202	.997398	7129.7	32.297905	31.861129	457.685932		.409945
N09	209189P2_G	G	A.Conservative	3.222133	.99653	6277.1	92.641246	79.944862	490.547307		.409945
N09	210090P15_G	NOCALL	D.Low Probability	1.770255	.975302	5515.6	18.313024	7.103508	571.393901		.947827
N10	201322P9_G	G	A.Conservative	2.364748	.993825	6445.3	30.733797	30.465232	585.16186		.380596
N10	201694P4_G	G	A.Conservative	1.884515	.998582	5337.5	122.569629	103.152332	608.94059		.380596
N10	208825P7_G	G	A.Conservative	3.232568	.995913	7129.7	41.322949	45.456353	540.051336		.380596
N10	209189P2_G	G	A.Conservative	2.365317	.997979	6277.1	108.285288	104.676603	571.48786		.380596
N10	210090P15_G	NOCALL	D.Low Probability	1.565416	.424795	5515.6	6.455949	2.705242	628.764065		.846645
N11	201322P9_G	G	A.Conservative	2.044388	.996467	6445.3	29.515645	25.931339	634.132086		.414539
N11	201694P4_G	G	A.Conservative	1.784772	.998615	5337.5	129.455915	95.314031	634.680907		.414539
N11	208825P7_G	G	A.Conservative	2.72961	.997317	7129.7	41.542723	40.790818	552.900932		.414539
N11	209189P2_G	G	A.Conservative	2.04334	.998017	6277.1	109.828129	93.924065	617.522305		.414539
N11	210090P15_G	NOCALL	D.Low Probability	1.266235	.995824	5515.6	63.689684	26.368426	612.406815		.902546
N12	201322P9_G	G	A.Conservative	1.369167	.989505	6445.3	24.037959	24.56693	591.0232		.392841
N12	201694P4_G	G	A.Conservative	1.104912	.998178	5337.5	125.909103	109.414618	619.91294		.392841
N12	208825P7_G	G	A.Conservative	1.882406	.996136	7129.7	38.261595	43.300479	602.928938		.392841
N12	209189P2_G	G	A.Conservative	1.373134	.995449	6277.1	104.198648	103.889659	575.15878		.392841
N12	210090P15_G	G	A.Conservative	1.099075	.994624	5515.6	33.887442	30.223141	651.286646		.392841
N13	201322P9_G	G	A.Conservative	.087586	.993744	6445.3	19.029539	20.130501	660.195317		.398835
N13	201694P4_G	G	A.Conservative	-.318874	.99811	5337.5	90.793018	81.277398	636.317567		.398835
N13	208825P7_G	G	A.Conservative	.866976	.9976	7129.7	25.535886	29.940485	571.263194		.398835
N13	209189P2_G	G	A.Conservative	.087804	.997851	6277.1	67.850049	69.98976	644.321755		.398835
N13	210090P15_G	NOCALL	D.Low Probability	-.268826	.785108	5515.6	11.703878	4.769115	664.727088		1.037073
N14	201322P9_G	G	A.Conservative	2.298617	.993108	6445.3	20.130105	17.748595	533.41771		.390917
N14	201694P4_G	G	A.Conservative	1.537375	.997597	5337.5	96.518231	71.363872	563.941009		.390917
N14	208825P7_G	G	A.Conservative	3.569742	.996767	7129.7	26.877461	26.510876	447.919571		.390917
N14	209189P2_G	G	A.Conservative	2.298968	.995684	6277.1	75.29218	64.616353	519.300932		.390917
N14	210090P15_G	NOCALL	D.Low Probability	1.717289	.301279	5515.6	5.158101	1.945658	590.574839		.863557
N15	201322P9_G	G	A.Conservative	2.408717	.996388	6445.3	29.248066	27.734879	603.048941		.392574
N15	201694P4_G	G	A.Conservative	2.007813	.998144	5337.5	119.84446	96.37257	585.576021		.392574
N15	208825P7_G	G	A.Conservative	2.673655	.995155	7129.7	34.97473	36.835739	538.820815		.392574
N15	209189P2_G	G	A.Conservative	2.409793	.998297	6277.1	96.422725	89.149155	587.308545		.392574
N15	210090P15_G	NOCALL	D.Low Probability	1.38217	.99323	5515.6	67.321422	23.780594	603.123495		.917998
N16	201322P9_G	G	A.Conservative	2.428433	.995141	6445.3	25.396348	23.902332	574.520654		.411611
N16	201694P4_G	G	A.Conservative	2.097326	.998466	5337.5	117.949348	94.506841	596.409504		.411611
N16	208825P7_G	G	A.Conservative	3.014966	.99781	7129.7	35.987793	37.515032	506.876391		.411611
N16	209189P2_G	G	A.Conservative	2.430846	.998449	6277.1	91.80568	84.298961	559.074745		.411611
N16	210090P15_G	NOCALL	D.Low Probability	1.291981	.995545	5515.6	75.269769	29.273923	601.02291		1.002355
N17	201322P9_G	G	A.Conservative	1.84451	.992377	6445.3	20.748509	19.925126	566.783749		.397915
N17	201694P4_G	G	A.Conservative	1.372113	.99857	5337.5	95.342172	77.499045	582.760476		.397915
N17	208825P7_G	G	A.Conservative	2.523991	.997155	7129.7	29.170903	31.121569	531.340272		.397915
N17	209189P2_G	G	A.Conservative	1.843395	.997145	6277.1	75.470464	70.652955	546.938238		.397915
N17	210090P15_G	NOCALL	D.Low Probability	1.381245	.989161	5515.6	37.973522	14.725646	565.042732		.92862
N18	201322P9_G	G	A.Conservative	2.285027	.990115	6445.3	24.498757	21.610127	506.273736		.447641
N18	201694P4_G	G	A.Conservative	2.045253	.99902	5337.5	117.467606	87.013822	559.349043		.447641
N18	208825P7_G	G	A.Conservative	3.372985	.99702	7129.7	34.192148	33.610142	476.903801		.447641
N18	209189P2_G	G	A.Conservative	2.287785	.996609	6277.1	92.114949	79.132954	494.514764		.447641
N18	210090P15_G	NOCALL	D.Low Probability	1.518055	.993483	5515.6	50.718866	19.073559	583.905558		1.007079
N19	201322P9_G	G	A.Conservative	1.174527	.993889	6445.3	30.70985	36.207654	640.321009		.43916
N19	201694P4_G	G	A.Conservative	.87558	.997813	5337.5	140.529402	141.665833	661.500099		.43916
N19	208825P7_G	G	A.Conservative	1.811599	.997785	7129.7	46.119445	59.613848	585.11529		.43916
N19	209189P2_G	G	A.Conservative	1.178816	.996246	6277.1	111.080755	127.980727	624.860919		.43916
N19	210090P15_G	NOCALL	D.Low Probability	.607892	.995156	5515.6	68.808331	25.838552	617.007779		.979825
N20	201322P9_G	G	A.Conservative	2.796198	.994628	6445.3	25.783678	26.922335	532.314416		.379781
N20	201694P4_G	G	A.Conservative	2.167432	.997981	5337.5	100.893706	89.722578	591.860195		.379781
N20	208825P7_G	G	A.Conservative	3.836787	.997542	7129.7	30.02568	34.697844	480.175186		.379781
N20	209189P2_G	G	A.Conservative	2.796512	.996832	6277.1	78.333997	79.810656	517.980972		.379781
N20	210090P15_G	NOCALL	D.Low Probability	1.897455	.994516	5515.6	38.641663	15.976216	603.479357		.870642
N21	201322P9_G	G	A.Conservative	1.748094	.992321	6445.3	23.026849	22.525457	590.025658		.399383
N21	201694P4_G	G	A.Conservative	1.534529	.99825	5337.5	100.100028	83.191024	576.248041		.399383
N21	208825P7_G	G	A.Conservative	2.440914	.997557	7129.7	30.286815	32.839373	521.880611		.399383
N21	209189P2_G	G	A.Conservative	1.752703	.997264	6277.1	83.738465	79.899818	574.981352		.399383
N21	210090P15_G	G	A.Conservative	1.535118	.996803	5515.6	26.573436	22.66679	602.35523		.399383
N22	201322P9_G	G	A.Conservative	1.796884	.992221	6445.3	24.665076	22.778269	577.37741		.413752
N22	201694P4_G	G	A.Conservative	1.241846	.998201	5337.5	93.568611	72.690697	612.623489		.413752
N22	208825P7_G	G	A.Conservative	2.562734	.997888	7129.7	29.69425	30.556269	554.530147		.413752
N22	209189P2_G	G	A.Conservative	1.801115	.99786	6277.1	78.739986	70.829329	561.885253		.413752
N22	210090P15_G	G	A.Conservative	1.240443	.994393	5515.6	30.347969	24.239289	629.520644		.413752
N23	201322P9_G	G	A.Conservative	1.414895	.993374	6445.3	32.237949	32.666907	604.700861		.386244
N23	201694P4_G	G	A.Conservative	.853906	.997909	5337.5	102.062302	88.057986	578.553411		.386244
N23	208825P7_G	G	A.Conservative	1.831763	.995534	7129.7	38.925257	43.673554	583.573168		.386244
N23	209189P2_G	G	A.Conservative	1.421591	.998507	6277.1	79.865475	78.959567	589.008122		.386244
N23	210090P15_G	NOCALL	D.Low Probability	.664003	.994237	5515.6	58.273758	22.623948	619.131159		.879825
N24	201322P9_G	G	A.Conservative	2.498465	.99591	6445.3	14.989792	13.653815	614.892208		.472324
N24	201694P4_G	NOCALL	D.Low Probability	1.34756	.847529	5337.5	17.371375	5.146611	605.652451		1.113836
N24	208825P7_G	G	A.Conservative	2.864504	.846921	7129.7	19.634048	8.530568	421.990054		.961394
N24	209189P2_G	G	A.Conservative	2.308513	.99894	6277.1	27.875684	24.814332	642.442303		.472324
N24	210090P15_G	G	C.Aggressive	1.575718	.9935	5515.6	20.072234	6.104054	613.087311		1.113836
O01	201322P9_G	G	A.Conservative	.779583	.987878	6445.3	15.299247	16.456219	554.358571		.362425
O01	201694P4_G	G	A.Conservative	.217277	.996403	5337.5	72.912619	66.561963	562.696713		.362425
O01	208825P7_G	G	A.Conservative	1.47201	.996161	7129.7	16.256498	19.391876	507.732859		.362425
O01	209189P2_G	G	A.Conservative	.787676	.996555	6277.1	51.911306	54.455582	540.166352		.362425
O01	210090P15_G	NOCALL	D.Low Probability	.102479	.104571	5515.6	1.661443	.773099	631.368744		.816262
O02	201322P9_G	G	A.Conservative	3.181337	.988441	6445.3	22.557316	19.287505	477.403295		.468828
O02	201694P4_G	G	A.Conservative	2.462458	.992854	5337.5	108.16343	77.75408	485.488927		.468828
O02	208825P7_G	G	A.Conservative	4.758377	.996602	7129.7	29.14445	27.747325	438.838149		.468828
O02	209189P2_G	G	A.Conservative	3.188326	.992358	6277.1	84.188486	70.121355	465.304382		.468828
O02	210090P15_G	NOCALL	D.Low Probability	1.952986	.513945	5515.6	9.770984	3.173444	552.324342		1.0631
O03	201322P9_G	G	A.Conservative	3.185348	.995124	6445.3	19.324769	22.835577	648.520334		.366558
O03	201694P4_G	G	A.Conservative	2.629931	.998737	5337.5	49.724409	49.819156	628.783438		.366558
O03	208825P7_G	G	A.Conservative	3.563744	.99819	7129.7	20.050774	26.220962	630.133348		.366558
O03	209189P2_G	G	A.Conservative	3.187172	.99674	6277.1	46.417405	53.502814	629.899195		.366558
O03	210090P15_G	NOCALL	D.Low Probability	2.375968	.827861	5515.6	7.58832	5.015991	624.27341		.687648
O04	201322P9_G	G	A.Conservative	2.326117	.992647	6445.3	25.96156	21.325266	521.946508		.46004
O04	201694P4_G	G	A.Conservative	1.900244	.99553	5337.5	124.006329	86.507128	561.616219		.46004
O04	208825P7_G	G	A.Conservative	3.242432	.997806	7129.7	33.488463	30.52052	491.003119		.46004
O04	209189P2_G	G	A.Conservative	2.329491	.996611	6277.1	94.672128	75.839945	507.929628		.46004
O04	210090P15_G	NOCALL	D.Low Probability	1.7845	.715042	5515.6	13.119468	4.416827	584.936131		.969781
O05	201322P9_G	NOCALL	D.Low Probability	1.604232	.991767	6445.3	38.986371	26.99667	587.922712		.930887
O05	201694P4_G	G	A.Conservative	1.169361	.997826	5337.5	77.393278	69.329027	599.065822		.410118
O05	208825P7_G	G	A.Conservative	2.943781	.996963	7129.7	22.829571	26.639509	535.798066		.410118
O05	209189P2_G	G	A.Conservative	1.694417	.996996	6277.1	77.69676	79.980522	573.157154		.410118
O05	210090P15_G	NOCALL	D.Low Probability	1.086555	.992964	5515.6	26.862187	16.503824	622.208055		.930887
O06	201322P9_G	G	A.Conservative	1.767064	.995335	6445.3	20.01381	16.006857	532.786429		.450883
O06	201694P4_G	G	A.Conservative	1.231862	.998771	5337.5	106.188701	71.590669	548.894807		.450883
O06	208825P7_G	G	A.Conservative	2.179714	.996144	7129.7	28.100603	25.046118	532.274383		.450883
O06	209189P2_G	G	A.Conservative	1.773735	.996353	6277.1	78.550307	61.200275	520.381391		.450883
O06	210090P15_G	NOCALL	D.Low Probability	.805779	.991352	5515.6	72.045629	25.289211	587.679456		1.029109
O07	201322P9_G	G	A.Conservative	2.227712	.993157	6445.3	20.719838	20.76275	467.459421		.443286
O07	201694P4_G	G	A.Conservative	1.714797	.995541	5337.5	85.897322	73.514266	499.698494		.443286
O07	208825P7_G	G	A.Conservative	3.708579	.996616	7129.7	23.994886	26.505139	419.15577		.443286
O07	209189P2_G	G	A.Conservative	2.240378	.995848	6277.1	66.566355	65.133784	446.737907		.443286
O07	210090P15_G	NOCALL	D.Low Probability	1.182706	.989261	5515.6	28.033357	10.415033	557.422493		.92249
O08	201322P9_G	G	A.Conservative	1.788817	.994037	6445.3	23.031862	23.608218	589.253743		.356919
O08	201694P4_G	G	A.Conservative	1.576075	.998982	5337.5	87.546074	74.710129	615.401519		.356919
O08	208825P7_G	G	A.Conservative	2.653661	.998651	7129.7	28.073951	32.257234	583.762872		.356919
O08	209189P2_G	G	A.Conservative	1.789939	.996872	6277.1	72.019776	71.797475	574.576423		.356919
O08	210090P15_G	NOCALL	D.Low Probability	1.209103	.990336	5515.6	26.060892	11.503839	603.162686		.847344
O09	201322P9_G	G	A.Conservative	3.401392	.995559	6445.3	21.476069	19.673797	519.423628		.390055
O09	201694P4_G	G	A.Conservative	2.645768	.995752	5337.5	89.340333	68.895711	562.302082		.390055
O09	208825P7_G	G	A.Conservative	4.707856	.998175	7129.7	25.716728	26.288033	473.661098		.390055
O09	209189P2_G	G	A.Conservative	3.404594	.995021	6277.1	70.128992	62.569279	506.282928		.390055
O09	210090P15_G	NOCALL	D.Low Probability	2.291938	.986082	5515.6	29.396458	12.132654	591.880593		.853226
O10	201322P9_G	G	A.Conservative	1.72752	.990155	6445.3	19.925558	20.214589	574.200259		.380667
O10	201694P4_G	G	A.Conservative	1.469001	.997845	5337.5	80.677658	69.364589	583.360334		.380667
O10	208825P7_G	G	A.Conservative	2.793093	.998002	7129.7	28.239551	31.801483	544.914078		.380667
O10	209189P2_G	G	A.Conservative	1.727361	.996004	6277.1	79.224327	78.367602	559.568348		.380667
O10	210090P15_G	NOCALL	D.Low Probability	1.35477	.283093	5515.6	4.765774	1.849435	597.224395		.82119
O11	201322P9_G	G	A.Conservative	2.649958	.993309	6445.3	24.224152	21.560415	527.233833		.39438
O11	201694P4_G	G	A.Conservative	2.073514	.997008	5337.5	114.259692	85.630263	560.775062		.39438
O11	208825P7_G	G	A.Conservative	4.072192	.99806	7129.7	33.20314	32.97581	458.06014		.39438
O11	209189P2_G	G	A.Conservative	2.653948	.995326	6277.1	91.03404	78.899971	512.528816		.39438
O11	210090P15_G	NOCALL	D.Low Probability	1.769041	.987164	5515.6	21.778809	8.320896	584.921274		.872031
O12	201322P9_G	G	A.Conservative	1.748825	.991157	6445.3	24.864721	24.478002	603.350587		.417006
O12	201694P4_G	G	A.Conservative	1.225099	.997418	5337.5	114.809589	95.454187	593.204815		.417006
O12	208825P7_G	G	A.Conservative	2.642169	.998115	7129.7	35.150392	38.417443	541.378459		.417006
O12	209189P2_G	G	A.Conservative	1.745132	.997084	6277.1	94.193843	90.389596	587.113833		.417006
O12	210090P15_G	NOCALL	D.Low Probability	.968434	.987374	5515.6	41.014423	16.80992	587.581475		.924558
O13	201322P9_G	G	A.Conservative	.349084	.998613	6445.3	20.587779	23.479823	671.907412		.377854
O13	201694P4_G	G	A.Conservative	.454849	.998406	5337.5	82.757504	81.138985	652.25392		.377854
O13	208825P7_G	G	A.Conservative	.469295	.998357	7129.7	26.548095	33.293855	622.483809		.377854
O13	209189P2_G	G	A.Conservative	.348237	.997861	6277.1	65.010649	72.453135	654.946812		.377854
O13	210090P15_G	NOCALL	D.Low Probability	-.023293	.987691	5515.6	17.961592	7.81705	651.526192		.889484
O14	201322P9_G	G	A.Conservative	3.080056	.988721	6445.3	22.692437	19.767982	478.755513		.416935
O14	201694P4_G	G	A.Conservative	2.355083	.998801	5337.5	97.969135	71.000815	519.456475		.416935
O14	208825P7_G	G	A.Conservative	4.479383	.9965	7129.7	27.054808	26.432835	442.4522		.416935
O14	209189P2_G	G	A.Conservative	3.092475	.996268	6277.1	77.530126	65.678488	462.206645		.416935
O14	210090P15_G	NOCALL	D.Low Probability	1.905852	.993303	5515.6	71.060238	27.122381	560.502877		.879121
O15	201322P9_G	G	A.Conservative	2.016694	.993333	6445.3	29.252723	24.556859	533.747547		.427454
O15	201694P4_G	G	A.Conservative	1.710042	.997607	5337.5	119.165365	84.116337	577.092943		.427454
O15	208825P7_G	G	A.Conservative	2.568412	.994821	7129.7	37.901063	35.512832	515.141228		.427454
O15	209189P2_G	G	A.Conservative	2.01705	.995583	6277.1	91.960975	75.176097	519.823025		.427454
O15	210090P15_G	NOCALL	D.Low Probability	1.808387	.98857	5515.6	25.020621	8.603185	590.348696		.943887
O16	201322P9_G	G	A.Conservative	2.335674	.995108	6445.3	24.008167	24.10637	567.323095		.373092
O16	201694P4_G	G	A.Conservative	1.699002	.998684	5337.5	107.174889	91.300246	594.477311		.373092
O16	208825P7_G	G	A.Conservative	3.126845	.996918	7129.7	33.256914	37.075225	510.041501		.373092
O16	209189P2_G	G	A.Conservative	2.340198	.995237	6277.1	92.456612	90.521921	543.895485		.373092
O16	210090P15_G	NOCALL	D.Low Probability	1.641083	.343513	5515.6	4.569463	2.249429	573.379152		.8788
O17	201322P9_G	G	A.Conservative	2.630567	.990302	6445.3	25.612033	22.355305	523.791067		.421961
O17	201694P4_G	G	A.Conservative	1.975918	.997324	5337.5	138.120573	102.166736	592.907887		.421961
O17	208825P7_G	G	A.Conservative	3.427578	.997594	7129.7	39.567718	38.371212	476.455847		.421961
O17	209189P2_G	G	A.Conservative	2.638351	.995252	6277.1	108.307466	92.149443	510.106792		.421961
O17	210090P15_G	NOCALL	D.Low Probability	1.764779	.238995	5515.6	4.480449	1.557515	594.683295		.967149
O18	201322P9_G	G	A.Conservative	1.003736	.994275	6445.3	25.319557	28.090459	646.151954		.373822
O18	201694P4_G	G	A.Conservative	.643845	.998716	5337.5	115.53341	108.122853	620.532753		.373822
O18	208825P7_G	G	A.Conservative	1.719506	.997384	7129.7	37.621687	46.352219	607.298446		.373822
O18	209189P2_G	G	A.Conservative	1.007412	.99801	6277.1	98.930412	106.975093	629.191889		.373822
O18	210090P15_G	NOCALL	D.Low Probability	.521723	.985915	5515.6	17.690092	7.529206	600.763964		.884487
O19	201322P9_G	G	A.Conservative	1.267331	.992417	6445.3	19.191341	20.637351	600.209438		.38928
O19	201694P4_G	G	A.Conservative	1.099752	.998443	5337.5	105.198547	96.668017	593.809802		.38928
O19	208825P7_G	G	A.Conservative	2.29234	.997077	7129.7	29.461432	34.962843	517.570427		.38928
O19	209189P2_G	G	A.Conservative	1.270929	.997251	6277.1	78.557888	82.478054	582.711023		.38928
O19	210090P15_G	NOCALL	D.Low Probability	.958061	.988029	5515.6	22.772768	9.791767	590.205977		.863181
O20	201322P9_G	G	A.Conservative	1.607575	.992996	6445.3	23.796358	23.021316	560.131237		.40417
O20	201694P4_G	G	A.Conservative	1.277424	.998573	5337.5	125.639655	103.314691	602.235701		.40417
O20	208825P7_G	G	A.Conservative	2.160079	.99509	7129.7	34.607534	37.094538	553.799897		.40417
O20	209189P2_G	G	A.Conservative	1.608235	.997346	6277.1	92.200561	86.995906	544.418392		.40417
O20	210090P15_G	NOCALL	D.Low Probability	1.24757	.994774	5515.6	73.722171	30.063418	601.954676		.896745
O21	201322P9_G	G	A.Conservative	1.780609	.991881	6445.3	29.949512	26.628265	557.903534		.410081
O21	201694P4_G	G	A.Conservative	1.672102	.998205	5337.5	116.63127	87.539295	612.78322		.410081
O21	208825P7_G	G	A.Conservative	2.619207	.998057	7129.7	35.938139	35.583768	546.956547		.410081
O21	209189P2_G	G	A.Conservative	1.787572	.996364	6277.1	98.019237	84.914767	543.370423		.410081
O21	210090P15_G	G	A.Conservative	1.671168	.995626	5515.6	24.650618	19.008094	632.755672		.410081
O22	201322P9_G	G	A.Conservative	2.108793	.990419	6445.3	23.38247	21.637595	599.755773		.425288
O22	201694P4_G	G	A.Conservative	2.03017	.998851	5337.5	118.502691	91.942351	632.888808		.425288
O22	208825P7_G	G	A.Conservative	2.719042	.997485	7129.7	37.912435	39.128446	542.141324		.425288
O22	209189P2_G	G	A.Conservative	2.111539	.996678	6277.1	98.383743	88.646187	584.399427		.425288
O22	210090P15_G	G	A.Conservative	1.875067	.991735	5515.6	38.622325	24.071129	591.242133		.575738
O23	201322P9_G	NOCALL	I.Bad Spectrum	0	0	0	0	0	0		0
O23	201694P4_G	NOCALL	I.Bad Spectrum	0	0	0	0	0	0		0
O23	208825P7_G	NOCALL	I.Bad Spectrum	0	0	0	0	0	0		0
O23	209189P2_G	NOCALL	I.Bad Spectrum	0	0	0	0	0	0		0
O23	210090P15_G	NOCALL	I.Bad Spectrum	0	0	0	0	0	0		0
O24	201322P9_G	NOCALL	I.Bad Spectrum	0	0	0	0	0	0		0
O24	201694P4_G	NOCALL	I.Bad Spectrum	0	0	0	0	0	0		0
O24	208825P7_G	NOCALL	I.Bad Spectrum	0	0	0	0	0	0		0
O24	209189P2_G	NOCALL	I.Bad Spectrum	0	0	0	0	0	0		0
O24	210090P15_G	NOCALL	I.Bad Spectrum	0	0	0	0	0	0		0
P01	201322P9_G	G	A.Conservative	-.131155	.996526	6445.3	16.326933	20.125205	601.660513		.363529
P01	201694P4_G	G	A.Conservative	-.813249	.998591	5337.5	63.812427	67.37167	617.604848		.363529
P01	208825P7_G	G	A.Conservative	.072294	.998782	7129.7	25.526758	34.617487	604.471873		.363529
P01	209189P2_G	G	A.Conservative	-.127488	.995416	6277.1	55.345942	66.643791	586.037279		.363529
P01	210090P15_G	NOCALL	I.Bad Spectrum	0	0	0	0	0	0		0
P02	201322P9_G	G	A.Conservative	1.232944	.987541	6445.3	19.498642	21.506387	545.737394		.454452
P02	201694P4_G	G	A.Conservative	.804869	.994715	5337.5	105.013429	98.488723	576.810145		.454452
P02	208825P7_G	G	A.Conservative	2.091405	.997244	7129.7	31.219627	37.885613	511.711709		.454452
P02	209189P2_G	G	A.Conservative	1.238643	.992516	6277.1	80.418767	86.603037	530.135419		.454452
P02	210090P15_G	NOCALL	D.Low Probability	.861907	.412002	5515.6	7.453325	2.601724	571.552396		.9444
P03	201322P9_G	G	A.Conservative	1.658314	.992746	6445.3	30.587067	14.913537	549.320653		.650496
P03	201694P4_G	G	A.Conservative	1.545982	.99345	5337.5	86.127552	65.570495	528.580288		.389133
P03	208825P7_G	G	A.Conservative	3.984534	.997437	7129.7	21.22167	21.805238	426.054059		.389133
P03	209189P2_G	G	A.Conservative	2.224913	.996695	6277.1	62.361954	55.509639	508.507966		.389133
P03	210090P15_G	NOCALL	D.Low Probability	1.473359	0	5515.6	1.402444	.462437	606.294601		.999032
P04	201322P9_G	G	A.Conservative	2.446096	.98934	6445.3	17.068359	16.578103	487.774421		.381599
P04	201694P4_G	G	A.Conservative	1.83872	.997645	5337.5	84.905978	69.63167	503.306468		.381599
P04	208825P7_G	G	A.Conservative	3.931499	.997077	7129.7	22.139116	23.939881	444.461028		.381599
P04	209189P2_G	G	A.Conservative	2.462455	.995879	6277.1	63.906434	60.483624	473.042075		.381599
P04	210090P15_G	NOCALL	D.Low Probability	1.703843	.99043	5515.6	28.521047	10.49916	567.477067		.912297
P05	201322P9_G	G	A.Conservative	1.82936	.991072	6445.3	18.298964	17.862881	557.690402		.353476
P05	201694P4_G	G	A.Conservative	1.411766	.997686	5337.5	98.053077	80.389292	597.913145		.353476
P05	208825P7_G	G	A.Conservative	2.548767	.997674	7129.7	30.95635	33.773768	572.635494		.353476
P05	209189P2_G	G	A.Conservative	1.833389	.996401	6277.1	81.72004	77.663822	544.359636		.353476
P05	210090P15_G	NOCALL	D.Low Probability	1.16866	.851651	5515.6	14.015729	5.19427	611.703682		.952062
P06	201322P9_G	G	A.Conservative	2.184109	.995788	6445.3	28.611887	26.341929	589.008031		.428077
P06	201694P4_G	G	A.Conservative	1.80809	.997031	5337.5	118.078393	92.376826	625.426796		.428077
P06	208825P7_G	G	A.Conservative	2.703994	.997345	7129.7	39.156262	39.948727	529.897766		.428077
P06	209189P2_G	G	A.Conservative	2.184688	.997157	6277.1	89.915923	80.748427	573.911427		.428077
P06	210090P15_G	NOCALL	D.Low Probability	1.391033	.992486	5515.6	35.851411	14.236023	615.028742		.968639
P07	201322P9_G	G	A.Conservative	.729861	.994518	6445.3	30.982755	32.011947	534.568966		.409749
P07	201694P4_G	G	A.Conservative	.61434	.996684	5337.5	106.658209	92.228365	544.862495		.409749
P07	208825P7_G	G	A.Conservative	1.233023	.996683	7129.7	37.954382	43.676864	509.99477		.409749
P07	209189P2_G	G	A.Conservative	.732118	.99549	6277.1	85.307109	85.823849	520.956828		.409749
P07	210090P15_G	NOCALL	D.Low Probability	-.005377	.40813	5515.6	6.650304	2.585517	583.970093		.988872
P08	201322P9_G	G	A.Conservative	1.906298	.995069	6445.3	30.157722	23.604118	575.538915		.482567
P08	201694P4_G	G	A.Conservative	1.417416	.996448	5337.5	135.072847	89.330992	615.891803		.482567
P08	208825P7_G	G	A.Conservative	2.398597	.997958	7129.7	49.047198	42.695197	588.464118		.482567
P08	209189P2_G	G	A.Conservative	1.907173	.997723	6277.1	106.73721	81.419627	560.912039		.482567
P08	210090P15_G	NOCALL	D.Low Probability	.968172	.369246	5515.6	6.880068	2.361898	619.806401		1.070545
P09	201322P9_G	G	A.Conservative	2.31886	.988738	6445.3	17.655912	15.072774	544.913728		.464263
P09	201694P4_G	G	A.Conservative	2.197999	.997527	5337.5	93.993399	67.126399	605.0502		.464263
P09	208825P7_G	G	A.Conservative	2.407372	.99743	7129.7	32.103055	30.593065	544.584183		.464263
P09	209189P2_G	G	A.Conservative	2.334285	.995143	6277.1	79.074106	65.710677	529.184419		.464263
P09	210090P15_G	NOCALL	D.Low Probability	2.090169	0	5515.6	.588586	.329388	660.628226		.702561
P10	201322P9_G	G	A.Conservative	2.762494	.993982	6445.3	20.685421	19.706979	519.366824		.35308
P10	201694P4_G	G	A.Conservative	1.949181	.996434	5337.5	74.365301	59.320525	535.60522		.35308
P10	208825P7_G	G	A.Conservative	3.854651	.996896	7129.7	20.198408	21.550727	470.788755		.35308
P10	209189P2_G	G	A.Conservative	2.761956	.994023	6277.1	59.120028	54.808399	501.494899		.35308
P10	210090P15_G	NOCALL	D.Low Probability	1.728761	.991042	5515.6	33.983856	15.328094	574.602967		.816748
P11	201322P9_G	G	A.Conservative	2.40539	.994296	6445.3	43.406684	38.020786	560.860688		.45625
P11	201694P4_G	G	A.Conservative	2.095339	.998791	5337.5	158.12279	116.454469	607.769217		.45625
P11	208825P7_G	G	A.Conservative	2.761579	.997372	7129.7	53.394233	52.071728	557.721241		.45625
P11	209189P2_G	G	A.Conservative	2.407671	.997036	6277.1	126.896393	108.271968	546.311448		.45625
P11	210090P15_G	NOCALL	D.Low Probability	1.59733	.992902	5515.6	70.044812	21.138915	622.84464		1.056639
P12	201322P9_G	G	A.Conservative	1.935194	.992355	6445.3	28.752168	25.191957	541.962933		.437029
P12	201694P4_G	G	A.Conservative	1.455871	.997618	5337.5	120.746115	89.654134	526.792294		.437029
P12	208825P7_G	G	A.Conservative	2.403679	.996166	7129.7	39.674653	38.595414	507.121658		.437029
P12	209189P2_G	G	A.Conservative	1.939701	.997273	6277.1	91.646042	78.291553	525.296975		.437029
P12	210090P15_G	NOCALL	D.Low Probability	.850507	.988163	5515.6	46.862554	15.61691	591.18491		.956734
P13	201322P9_G	G	A.Conservative	1.209621	.991472	6445.3	22.929736	22.619624	601.26571		.386798
P13	201694P4_G	G	A.Conservative	.648678	.998148	5337.5	87.535666	72.636366	593.891113		.386798
P13	208825P7_G	G	A.Conservative	1.983801	.997827	7129.7	34.440078	37.858594	572.92118		.386798
P13	209189P2_G	G	A.Conservative	1.212541	.997453	6277.1	77.109012	74.09108	584.831701		.386798
P13	210090P15_G	NOCALL	D.Low Probability	-.025799	.993583	5515.6	50.061038	17.852725	577.828367		.91085
P14	201322P9_G	G	A.Conservative	.483942	.993214	6445.3	21.492733	21.035727	553.876939		.411822
P14	201694P4_G	G	A.Conservative	-.019908	.996256	5337.5	99.378155	81.909872	558.928759		.411822
P14	208825P7_G	G	A.Conservative	.966631	.996237	7129.7	33.6498	36.624178	564.301148		.411822
P14	209189P2_G	G	A.Conservative	.484781	.99276	6277.1	78.659993	75.000554	537.806518		.411822
P14	210090P15_G	NOCALL	D.Low Probability	.246427	.995201	5515.6	64.697353	25.324761	602.504672		.939081
P15	201322P9_G	G	A.Conservative	1.367825	.991239	6445.3	19.200616	18.99402	604.131961		.396381
P15	201694P4_G	G	A.Conservative	.859645	.997448	5337.5	96.695287	80.337245	584.816173		.396381
P15	208825P7_G	G	A.Conservative	2.395066	.996933	7129.7	28.69429	31.64104	551.63353		.396381
P15	209189P2_G	G	A.Conservative	1.37408	.996286	6277.1	83.974597	80.902446	587.286553		.396381
P15	210090P15_G	NOCALL	D.Low Probability	.932198	.98992	5515.6	48.789267	18.609353	589.529065		.994455
P16	201322P9_G	G	A.Conservative	2.134777	.991676	6445.3	16.703717	12.899231	562.68719		.416762
P16	201694P4_G	G	A.Conservative	1.663699	.997947	5337.5	101.26781	65.147897	584.448526		.416762
P16	208825P7_G	G	A.Conservative	3.171963	.995425	7129.7	26.932799	23.373184	466.347894		.416762
P16	209189P2_G	G	A.Conservative	2.139722	.99578	6277.1	75.591256	56.757804	547.191919		.416762
P16	210090P15_G	NOCALL	D.Low Probability	1.503407	.992297	5515.6	51.887988	17.388724	599.735818		.991481
P17	201322P9_G	G	A.Conservative	2.643432	.990789	6445.3	22.53478	21.272956	561.680249		.420297
P17	201694P4_G	G	A.Conservative	2.236385	.997692	5337.5	101.054088	81.021581	614.378631		.420297
P17	208825P7_G	G	A.Conservative	3.023465	.99773	7129.7	31.126559	32.557121	539.720748		.420297
P17	209189P2_G	G	A.Conservative	2.646533	.995588	6277.1	83.357515	76.742621	547.736781		.420297
P17	210090P15_G	NOCALL	D.Low Probability	1.57636	.986803	5515.6	22.412193	9.105368	626.232229		.958046
P18	201322P9_G	G	A.Conservative	2.071022	.994578	6445.3	20.156894	19.226095	537.619089		.425707
P18	201694P4_G	G	A.Conservative	1.337092	.996398	5337.5	111.131889	90.524552	551.072829		.425707
P18	208825P7_G	G	A.Conservative	2.573452	.994643	7129.7	30.236178	31.85811	503.571529		.425707
P18	209189P2_G	G	A.Conservative	2.077238	.997501	6277.1	78.804842	73.375769	530.293171		.425707
P18	210090P15_G	NOCALL	D.Low Probability	.898816	.527197	5515.6	8.911988	3.332314	587.092309		1.051837
P19	201322P9_G	G	A.Conservative	1.802874	.992052	6445.3	15.540131	13.002208	557.261224		.413586
P19	201694P4_G	G	A.Conservative	.95088	.997298	5337.5	90.709557	63.906405	543.390713		.413586
P19	208825P7_G	G	A.Conservative	3.048651	.997203	7129.7	31.045038	28.99241	478.390737		.413586
P19	209189P2_G	G	A.Conservative	1.785383	.996504	6277.1	71.170104	57.993523	542.7159		.413586
P19	210090P15_G	NOCALL	D.Low Probability	.734358	.98991	5515.6	44.567284	14.924191	601.509488		1.034006
P20	201322P9_G	G	A.Conservative	1.982436	.988967	6445.3	23.875344	19.397011	576.099284		.444713
P20	201694P4_G	G	A.Conservative	1.764522	.998962	5337.5	138.398031	94.938636	629.139716		.444713
P20	208825P7_G	G	A.Conservative	2.58152	.996633	7129.7	43.17961	39.07027	519.04075		.444713
P20	209189P2_G	G	A.Conservative	1.991708	.995841	6277.1	103.687697	82.079238	561.880908		.444713
P20	210090P15_G	NOCALL	D.Low Probability	1.364415	.972394	5515.6	19.017758	5.918654	606.09659		1.034482
P21	201322P9_G	G	A.Conservative	1.743426	.9935	6445.3	31.474441	14.476707	562.464854		.981448
P21	201694P4_G	G	A.Conservative	1.990112	.996994	5337.5	84.015323	66.850942	586.714018		.465699
P21	208825P7_G	G	A.Conservative	3.36599	.997683	7129.7	21.455349	22.310089	470.665453		.465699
P21	209189P2_G	G	A.Conservative	2.692858	.997494	6277.1	60.320281	55.269126	550.206892		.465699
P21	210090P15_G	NOCALL	D.Low Probability	1.303138	.99049	5515.6	19.043394	7.631229	603.21109		.981448
P22	201322P9_G	G	A.Conservative	2.335654	.997138	6445.3	17.724391	17.399185	573.115016		.417198
P22	201694P4_G	G	A.Conservative	1.848079	.998235	5337.5	83.876972	70.264659	586.377888		.417198
P22	208825P7_G	G	A.Conservative	2.579247	.996086	7129.7	27.310259	29.621247	526.19369		.417198
P22	209189P2_G	G	A.Conservative	2.304843	.995884	6277.1	69.229889	66.335115	558.797005		.417198
P22	210090P15_G	NOCALL	D.Low Probability	1.589515	.991989	5515.6	24.813987	10.101102	610.394658		.932696
P23	201322P9_G	NOCALL	I.Bad Spectrum	0	0	0	0	0	0		0
P23	201694P4_G	NOCALL	I.Bad Spectrum	0	0	0	0	0	0		0
P23	208825P7_G	NOCALL	I.Bad Spectrum	0	0	0	0	0	0		0
P23	209189P2_G	NOCALL	I.Bad Spectrum	0	0	0	0	0	0		0
P23	210090P15_G	NOCALL	I.Bad Spectrum	0	0	0	0	0	0		0
P24	201322P9_G	NOCALL	I.Bad Spectrum	0	0	0	0	0	0		0
P24	201694P4_G	NOCALL	I.Bad Spectrum	0	0	0	0	0	0		0
P24	208825P7_G	NOCALL	I.Bad Spectrum	0	0	0	0	0	0		0
P24	209189P2_G	NOCALL	I.Bad Spectrum	0	0	0	0	0	0		0
P24	210090P15_G	NOCALL	I.Bad Spectrum	0	0	0	0	0	0		0
