# Supplementary material for: Gene expression-based screening for inhibitors of PDGFR signaling
Source: Genome Biol. 2008 Mar 1;9(3):R47. doi: 10.1186/gb-2008-9-3-r47 (PMC2397499; doi:10.1186/gb-2008-9-3-r47)
Supplement: Additional data file 1 — Primary screen data. [file gb-2008-9-3-r47-S1.zip › Primary_Screen_Data/ScreenData/ScreenLOPAC2/PLATE28050.1_0819.DTL]

Sequenom db=biomass genotype results details	Plate=28050, ExpNo=1	TimeStamp=0819	filename=PLATE28050.1_0819.DTL
well_position	assay_id	genotype_id	Call_Status_LU.description	max_shift	Call.score	Picked_Peaks.mass	Picked_Peaks.height	Picked_Peaks.snr	Picked_Peaks.resolution	Picked_Peaks.integral	Spectra.noise_std_dev
A01	201322P9_G	NOCALL	I.Bad Spectrum	0	0	0	0	0	0		0
A01	201694P4_G	NOCALL	I.Bad Spectrum	0	0	0	0	0	0		0
A01	208825P7_G	NOCALL	I.Bad Spectrum	0	0	0	0	0	0		0
A01	209189P2_G	NOCALL	I.Bad Spectrum	0	0	0	0	0	0		0
A01	210090P15_G	NOCALL	I.Bad Spectrum	0	0	0	0	0	0		0
A02	201322P9_G	NOCALL	I.Bad Spectrum	0	0	0	0	0	0		0
A02	201694P4_G	NOCALL	I.Bad Spectrum	0	0	0	0	0	0		0
A02	208825P7_G	NOCALL	I.Bad Spectrum	0	0	0	0	0	0		0
A02	209189P2_G	NOCALL	I.Bad Spectrum	0	0	0	0	0	0		0
A02	210090P15_G	NOCALL	I.Bad Spectrum	0	0	0	0	0	0		0
A03	201322P9_G	G	A.Conservative	1.987065	.992319	6445.3	21.400378	24.0072	778.430925		.341899
A03	201694P4_G	G	A.Conservative	1.39168	.995765	5337.5	46.827865	43.995301	665.115355		.341899
A03	208825P7_G	G	A.Conservative	2.509163	.998885	7129.7	38.07576	47.648042	877.360429		.341899
A03	209189P2_G	G	A.Conservative	2.006388	.996186	6277.1	85.903652	93.823833	756.82714		.341899
A03	210090P15_G	NOCALL	D.Low Probability	.932811	.398697	5515.6	6.901767	2.467108	720.355273		.8513
A04	201322P9_G	G	A.Conservative	1.711668	.99214	6445.3	20.613033	16.934478	809.917315		.361131
A04	201694P4_G	G	A.Conservative	1.02171	.997066	5337.5	77.496918	52.117323	706.280429		.361131
A04	208825P7_G	G	A.Conservative	2.134717	.998887	7129.7	39.799548	37.081051	913.563551		.361131
A04	209189P2_G	G	A.Conservative	1.715254	.99655	6277.1	95.113387	75.793083	789.007352		.361131
A04	210090P15_G	NOCALL	D.Low Probability	1.305714	.123096	5515.6	1.705715	.83699	748.600103		.543277
A05	201322P9_G	G	A.Conservative	.844758	.994692	6445.3	26.837827	32.345789	840.479097		.327956
A05	201694P4_G	G	A.Conservative	.335449	.994467	5337.5	85.740151	86.452632	728.891075		.327956
A05	208825P7_G	G	A.Conservative	1.234523	.997522	7129.7	42.897394	57.659368	946.976256		.327956
A05	209189P2_G	G	A.Conservative	.843914	.995344	6277.1	86.637976	101.657684	814.660009		.327956
A05	210090P15_G	NOCALL	D.Low Probability	.341863	.249723	5515.6	2.443101	1.596515	752.953451		.452566
A06	201322P9_G	G	A.Conservative	-.637873	.996271	6445.3	30.616426	26.877111	835.21736		.351326
A06	201694P4_G	G	A.Conservative	-1.030691	.993717	5337.5	104.275669	73.867389	658.249375		.351326
A06	208825P7_G	G	A.Conservative	-.6208	.998676	7129.7	49.066045	49.141786	809.444206		.351326
A06	209189P2_G	G	A.Conservative	-.63708	.99675	6277.1	113.446999	96.404769	816.574568		.351326
A06	210090P15_G	NOCALL	I.Bad Spectrum	0	0	0	0	0	0		0
A07	201322P9_G	G	A.Conservative	1.19817	.997138	6445.3	34.711703	31.458451	845.948104		.395839
A07	201694P4_G	G	A.Conservative	.681663	.99116	5337.5	110.808271	81.91684	671.220293		.395839
A07	208825P7_G	G	A.Conservative	1.489931	.997996	7129.7	50.211697	51.485005	863.789231		.395839
A07	209189P2_G	G	A.Conservative	1.197496	.997811	6277.1	121.591724	106.88901	824.395216		.395839
A07	210090P15_G	NOCALL	D.Low Probability	.562152	.396542	5515.6	6.784482	2.460105	700.908827		.857876
A08	201322P9_G	G	A.Conservative	2.19215	.998349	6445.3	39.368913	36.800836	834.065775		.386211
A08	201694P4_G	G	A.Conservative	1.491335	.99519	5337.5	129.399046	99.411175	691.006956		.386211
A08	208825P7_G	G	A.Conservative	2.754976	.998333	7129.7	48.170688	50.753731	886.373655		.386211
A08	209189P2_G	G	A.Conservative	2.193274	.997537	6277.1	122.744121	111.409413	811.457467		.386211
A08	210090P15_G	NOCALL	D.Low Probability	1.107186	0	5515.6	0	0	707.568148		.846493
A09	201322P9_G	G	A.Conservative	1.187858	.996476	6445.3	26.959068	27.12559	837.213106		.351585
A09	201694P4_G	G	A.Conservative	.697219	.994946	5337.5	103.955742	85.224816	707.052244		.351585
A09	208825P7_G	G	A.Conservative	1.750482	.999166	7129.7	38.750012	44.160209	901.253558		.351585
A09	209189P2_G	G	A.Conservative	1.188507	.998716	6277.1	89.128771	86.971136	814.227693		.351585
A09	210090P15_G	NOCALL	D.Low Probability	.87414	.170719	5515.6	2.481878	1.128089	719.954373		.689312
A10	201322P9_G	G	A.Conservative	1.138532	.996607	6445.3	30.041123	28.112006	808.862941		.380053
A10	201694P4_G	G	A.Conservative	.953029	.99636	5337.5	107.963574	83.754056	667.087898		.380053
A10	208825P7_G	G	A.Conservative	1.256985	.999639	7129.7	45.24771	47.550275	893.057754		.380053
A10	209189P2_G	G	A.Conservative	1.142827	.998892	6277.1	96.120617	87.433901	786.654986		.380053
A10	210090P15_G	NOCALL	I.Bad Spectrum	0	0	0	0	0	0		0
A11	201322P9_G	G	A.Conservative	.25945	.996072	6445.3	34.784889	31.423062	828.391669		.386666
A11	201694P4_G	G	A.Conservative	-.178603	.999198	5337.5	93.88309	70.493113	661.346815		.386666
A11	208825P7_G	G	A.Conservative	.527263	.999007	7129.7	59.021884	59.82323	837.997812		.386666
A11	209189P2_G	G	A.Conservative	.256621	.994787	6277.1	111.203329	97.677756	802.745497		.386666
A11	210090P15_G	NOCALL	D.Low Probability	.25681	.216708	5515.6	4.765847	1.406956	681.530905		1.105329
A12	201322P9_G	G	A.Conservative	-.738639	.997133	6445.3	34.899992	34.014148	839.199687		.359458
A12	201694P4_G	G	A.Conservative	-1.060592	.995033	5337.5	106.931832	86.301719	644.894869		.359458
A12	208825P7_G	G	A.Conservative	-.60498	.998561	7129.7	51.853739	56.78738	893.321013		.359458
A12	209189P2_G	G	A.Conservative	-.738595	.998167	6277.1	111.97496	106.046266	814.009546		.359458
A12	210090P15_G	NOCALL	D.Low Probability	-1.416712	.997577	5515.6	49.608674	15.432315	680.198348		.843968
A13	201322P9_G	G	A.Conservative	1.009033	.99738	6445.3	27.832693	30.147894	822.67194		.333672
A13	201694P4_G	G	A.Conservative	.563161	.996904	5337.5	106.568158	95.902627	704.604667		.333672
A13	208825P7_G	G	A.Conservative	1.323435	.998335	7129.7	39.661843	48.173572	856.166207		.333672
A13	209189P2_G	G	A.Conservative	1.011049	.997818	6277.1	97.723956	102.930974	800.556187		.333672
A13	210090P15_G	NOCALL	D.Low Probability	.529047	.817417	5515.6	14.361438	4.995866	716.352515		.948936
A14	201322P9_G	G	A.Conservative	1.791682	.996334	6445.3	30.068877	29.124509	797.361227		.376158
A14	201694P4_G	G	A.Conservative	1.197412	.995467	5337.5	112.825706	89.993137	672.445428		.376158
A14	208825P7_G	G	A.Conservative	2.18067	.998725	7129.7	45.78821	49.931331	925.00644		.376158
A14	209189P2_G	G	A.Conservative	1.796267	.996462	6277.1	103.857192	97.705945	777.269753		.376158
A14	210090P15_G	NOCALL	D.Low Probability	.983128	0	5515.6	.969657	.428369	694.410417		.689903
A15	201322P9_G	G	A.Conservative	2.978869	.996517	6445.3	35.525015	33.963248	774.736601		.390946
A15	201694P4_G	G	A.Conservative	2.589226	.997307	5337.5	74.342093	59.287983	598.496585		.390946
A15	208825P7_G	G	A.Conservative	3.313833	.999388	7129.7	54.765653	58.557228	920.839998		.390946
A15	209189P2_G	G	A.Conservative	2.986376	.995213	6277.1	104.418757	97.13215	754.976122		.390946
A15	210090P15_G	NOCALL	D.Low Probability	2.06096	.364271	5515.6	6.591773	2.300065	651.42984		.953709
A16	201322P9_G	G	A.Conservative	1.736521	.998874	6445.3	46.77117	37.191285	828.673841		.417097
A16	201694P4_G	G	A.Conservative	1.323681	.996824	5337.5	157.516295	102.915908	713.689051		.417097
A16	208825P7_G	G	A.Conservative	2.021825	.999299	7129.7	59.34925	53.303222	950.804135		.417097
A16	209189P2_G	G	A.Conservative	1.738189	.997842	6277.1	146.952289	113.432295	806.222074		.417097
A16	210090P15_G	NOCALL	D.Low Probability	.677372	.955262	5515.6	20.447197	5.762427	723.83795		1.069628
A17	201322P9_G	G	A.Conservative	-.257145	.998484	6445.3	18.158014	20.50335	794.80159		.338073
A17	201694P4_G	G	A.Conservative	-.553712	.995229	5337.5	72.53762	68.050224	666.699738		.338073
A17	208825P7_G	G	A.Conservative	.304215	.999073	7129.7	30.58202	38.670727	902.241377		.338073
A17	209189P2_G	G	A.Conservative	-.258113	.99475	6277.1	79.086315	86.850791	772.759884		.338073
A17	210090P15_G	NOCALL	I.Bad Spectrum	0	0	0	0	0	0		0
A18	201322P9_G	G	A.Conservative	-1.618982	.997407	6445.3	30.747759	30.975655	782.751844		.315485
A18	201694P4_G	G	A.Conservative	-1.549792	.996326	5337.5	99.857458	84.220954	616.487879		.315485
A18	208825P7_G	G	A.Conservative	-1.563537	.998694	7129.7	42.299707	47.729496	815.574639		.315485
A18	209189P2_G	G	A.Conservative	-1.617325	.997346	6277.1	102.258177	100.227005	760.955349		.315485
A18	210090P15_G	NOCALL	D.Low Probability	-1.9447	.995769	5515.6	38.022123	15.04744	693.564684		.928901
A19	201322P9_G	G	A.Conservative	1.448689	.998579	6445.3	29.030682	34.857674	845.135281		.331527
A19	201694P4_G	G	A.Conservative	1.136384	.99378	5337.5	101.009256	101.60674	706.700785		.331527
A19	208825P7_G	G	A.Conservative	1.859128	.9995	7129.7	39.645638	53.045759	917.840107		.331527
A19	209189P2_G	G	A.Conservative	1.4484	.997853	6277.1	93.744901	109.589281	824.157836		.331527
A19	210090P15_G	NOCALL	I.Bad Spectrum	0	0	0	0	0	0		0
A20	201322P9_G	G	A.Conservative	1.180539	.996322	6445.3	26.099846	29.257637	842.316738		.304347
A20	201694P4_G	G	A.Conservative	.681274	.993167	5337.5	91.485857	84.327749	690.168048		.304347
A20	208825P7_G	G	A.Conservative	1.640653	.999432	7129.7	39.273	49.679653	902.134088		.304347
A20	209189P2_G	G	A.Conservative	1.182331	.997769	6277.1	90.687622	98.699251	819.452616		.304347
A20	210090P15_G	NOCALL	D.Low Probability	.431956	.995708	5515.6	24.987759	7.918204	743.1948		.858137
A21	201322P9_G	G	A.Conservative	2.256825	.997263	6445.3	37.593249	35.147212	803.48699		.373965
A21	201694P4_G	G	A.Conservative	1.615981	.994407	5337.5	140.751029	107.825353	648.281221		.373965
A21	208825P7_G	G	A.Conservative	2.543933	.998646	7129.7	57.034627	60.240728	920.971824		.373965
A21	209189P2_G	G	A.Conservative	2.256208	.998233	6277.1	136.591591	123.935637	782.143344		.373965
A21	210090P15_G	NOCALL	D.Low Probability	.919746	.077622	5515.6	1.93036	.571313	698.113347		.949624
A22	201322P9_G	G	A.Conservative	1.780969	.995698	6445.3	31.063313	31.602819	806.127016		.349018
A22	201694P4_G	G	A.Conservative	1.340126	.9984	5337.5	63.100543	53.276945	656.673914		.349018
A22	208825P7_G	G	A.Conservative	2.280353	.998626	7129.7	51.509181	58.816781	919.807715		.349018
A22	209189P2_G	G	A.Conservative	1.780743	.998445	6277.1	75.540528	74.716421	785.579752		.349018
A22	210090P15_G	NOCALL	D.Low Probability	.893898	.998208	5515.6	38.956309	11.889416	701.167668		.948372
A23	201322P9_G	NOCALL	I.Bad Spectrum	0	0	0	0	0	0		0
A23	201694P4_G	NOCALL	I.Bad Spectrum	0	0	0	0	0	0		0
A23	208825P7_G	NOCALL	I.Bad Spectrum	0	0	0	0	0	0		0
A23	209189P2_G	NOCALL	I.Bad Spectrum	0	0	0	0	0	0		0
A23	210090P15_G	NOCALL	I.Bad Spectrum	0	0	0	0	0	0		0
A24	201322P9_G	NOCALL	I.Bad Spectrum	0	0	0	0	0	0		0
A24	201694P4_G	NOCALL	I.Bad Spectrum	0	0	0	0	0	0		0
A24	208825P7_G	NOCALL	I.Bad Spectrum	0	0	0	0	0	0		0
A24	209189P2_G	NOCALL	I.Bad Spectrum	0	0	0	0	0	0		0
A24	210090P15_G	NOCALL	I.Bad Spectrum	0	0	0	0	0	0		0
B01	201322P9_G	NOCALL	I.Bad Spectrum	0	0	0	0	0	0		0
B01	201694P4_G	NOCALL	I.Bad Spectrum	0	0	0	0	0	0		0
B01	208825P7_G	NOCALL	I.Bad Spectrum	0	0	0	0	0	0		0
B01	209189P2_G	NOCALL	I.Bad Spectrum	0	0	0	0	0	0		0
B01	210090P15_G	NOCALL	I.Bad Spectrum	0	0	0	0	0	0		0
B02	201322P9_G	NOCALL	I.Bad Spectrum	0	0	0	0	0	0		0
B02	201694P4_G	NOCALL	I.Bad Spectrum	0	0	0	0	0	0		0
B02	208825P7_G	NOCALL	I.Bad Spectrum	0	0	0	0	0	0		0
B02	209189P2_G	NOCALL	I.Bad Spectrum	0	0	0	0	0	0		0
B02	210090P15_G	NOCALL	I.Bad Spectrum	0	0	0	0	0	0		0
B03	201322P9_G	NOCALL	D.Low Probability	1.474926	.993536	6445.3	73.680977	33.327058	828.714622		.832818
B03	201694P4_G	G	A.Conservative	.995668	.998056	5337.5	69.475996	66.548602	703.373169		.356027
B03	208825P7_G	G	A.Conservative	2.132127	.998975	7129.7	30.729547	39.380261	909.262041		.356027
B03	209189P2_G	G	A.Conservative	1.48345	.993662	6277.1	83.619425	93.451076	794.700047		.356027
B03	210090P15_G	NOCALL	D.Low Probability	1.039805	.333402	5515.6	5.436542	2.088213	714.606819		.832818
B04	201322P9_G	G	A.Conservative	1.395981	.999017	6445.3	17.860583	23.823127	889.381068		.322169
B04	201694P4_G	G	A.Conservative	.899375	.998265	5337.5	58.951868	66.777866	692.979954		.322169
B04	208825P7_G	G	A.Conservative	2.157653	.999134	7129.7	31.432856	46.332066	885.946267		.322169
B04	209189P2_G	G	A.Conservative	1.402133	.997817	6277.1	73.066355	95.080787	862.039815		.322169
B04	210090P15_G	NOCALL	D.Low Probability	.521123	0	5515.6	.002262	.001006	758.495084		.804589
B05	201322P9_G	G	A.Conservative	.895083	.998135	6445.3	19.416442	26.876355	874.778635		.306604
B05	201694P4_G	G	A.Conservative	.415293	.995102	5337.5	73.53269	84.821641	727.393855		.306604
B05	208825P7_G	G	A.Conservative	1.320501	.997587	7129.7	34.520551	53.283997	958.817958		.306604
B05	209189P2_G	G	A.Conservative	.899224	.994536	6277.1	81.705249	110.076756	850.619524		.306604
B05	210090P15_G	NOCALL	I.Bad Spectrum	0	0	0	0	0	0		0
B06	201322P9_G	G	A.Conservative	-.179962	.995755	6445.3	30.255724	28.535725	801.02832		.329421
B06	201694P4_G	G	A.Conservative	-.396041	.99426	5337.5	94.846878	74.29181	653.626614		.329421
B06	208825P7_G	G	A.Conservative	.192383	.998327	7129.7	45.092147	47.846036	877.540939		.329421
B06	209189P2_G	G	A.Conservative	-.180935	.997171	6277.1	111.172352	101.91364	779.874952		.329421
B06	210090P15_G	NOCALL	D.Low Probability	-.670301	.311317	5515.6	4.524665	2.008267	707.324319		.734287
B07	201322P9_G	G	A.Conservative	2.270283	.994862	6445.3	26.043367	27.773359	861.166843		.388679
B07	201694P4_G	G	A.Conservative	1.807506	.998975	5337.5	80.967859	72.095534	692.739817		.388679
B07	208825P7_G	G	A.Conservative	2.612465	.998526	7129.7	39.082112	46.469448	868.924607		.388679
B07	209189P2_G	G	A.Conservative	2.269028	.998076	6277.1	86.36218	89.652633	836.02674		.388679
B07	210090P15_G	NOCALL	D.Low Probability	1.434116	.232316	5515.6	4.633745	1.498042	718.134268		1.020011
B08	201322P9_G	G	A.Conservative	.765248	.995887	6445.3	12.177268	18.026511	810.658507		.301276
B08	201694P4_G	NOCALL	D.Low Probability	.055195	.991676	5337.5	27.367008	11.938216	725.256156		.750351
B08	208825P7_G	G	A.Conservative	1.783452	.999653	7129.7	25.17632	41.362786	981.727337		.301276
B08	209189P2_G	G	A.Conservative	.80144	.995274	6277.1	20.288551	29.266343	810.759386		.301276
B08	210090P15_G	NOCALL	D.Low Probability	-.088098	.498963	5515.6	6.801106	3.055093	746.349619		.750351
B09	201322P9_G	G	A.Conservative	1.548349	.995011	6445.3	20.652153	23.39527	798.986599		.313656
B09	201694P4_G	G	A.Conservative	.965815	.997552	5337.5	87.045759	82.255369	721.281479		.313656
B09	208825P7_G	G	A.Conservative	2.07202	.999044	7129.7	35.95238	45.59866	904.728541		.313656
B09	209189P2_G	G	A.Conservative	1.550087	.993897	6277.1	79.713681	87.837353	776.814076		.313656
B09	210090P15_G	NOCALL	D.Low Probability	.620808	.649064	5515.6	10.883669	3.945882	730.467201		.774669
B10	201322P9_G	G	A.Conservative	.584381	.996467	6445.3	17.601007	19.477557	863.174861		.326206
B10	201694P4_G	G	A.Conservative	.086164	.996522	5337.5	68.408035	61.845434	738.433447		.326206
B10	208825P7_G	G	A.Conservative	1.170813	.998405	7129.7	29.376687	36.745064	929.935934		.326206
B10	209189P2_G	G	A.Conservative	.589079	.994589	6277.1	73.137549	78.511127	842.1331		.326206
B10	210090P15_G	NOCALL	I.Bad Spectrum	0	0	0	0	0	0		0
B11	201322P9_G	G	A.Conservative	.907826	.997129	6445.3	30.618307	32.249516	816.078461		.358282
B11	201694P4_G	G	A.Conservative	.593396	.998079	5337.5	102.718297	90.892467	681.29908		.358282
B11	208825P7_G	G	A.Conservative	1.285347	.998776	7129.7	51.401161	60.326352	818.461163		.358282
B11	209189P2_G	G	A.Conservative	.907067	.995964	6277.1	108.013912	110.806041	793.833691		.358282
B11	210090P15_G	NOCALL	D.Low Probability	.137165	.140827	5515.6	2.58846	.941306	726.743136		.864544
B12	201322P9_G	G	A.Conservative	-1.144042	.994658	6445.3	17.949637	19.760811	798.173647		.332399
B12	201694P4_G	G	A.Conservative	-1.403249	.997699	5337.5	50.226818	45.50603	677.692407		.332399
B12	208825P7_G	G	A.Conservative	-1.04808	.998805	7129.7	28.566074	35.412087	794.122622		.332399
B12	209189P2_G	G	A.Conservative	-1.117832	.995172	6277.1	60.666819	64.865519	773.993776		.332399
B12	210090P15_G	NOCALL	I.Bad Spectrum	0	0	0	0	0	0		0
B13	201322P9_G	G	A.Conservative	1.239928	.99493	6445.3	20.797089	24.652142	890.929077		.346759
B13	201694P4_G	G	A.Conservative	.735208	.993411	5337.5	77.520443	77.192936	745.310391		.346759
B13	208825P7_G	G	A.Conservative	1.776538	.998748	7129.7	33.678451	44.402283	878.707438		.346759
B13	209189P2_G	G	A.Conservative	1.239829	.997233	6277.1	86.060668	99.380295	865.998409		.346759
B13	210090P15_G	NOCALL	I.Bad Spectrum	0	0	0	0	0	0		0
B14	201322P9_G	G	A.Conservative	2.405065	.995326	6445.3	30.482645	35.112352	832.226389		.364447
B14	201694P4_G	G	A.Conservative	1.974148	.999063	5337.5	101.006081	98.716556	701.463471		.364447
B14	208825P7_G	G	A.Conservative	2.712185	.998535	7129.7	48.106391	61.289395	863.862323		.364447
B14	209189P2_G	G	A.Conservative	2.406515	.994534	6277.1	112.684033	126.606371	810.278662		.364447
B14	210090P15_G	NOCALL	D.Low Probability	1.561043	.147152	5515.6	2.721596	.98902	726.479794		.860019
B15	201322P9_G	G	A.Conservative	1.595892	.998332	6445.3	29.749245	34.775047	872.885601		.335203
B15	201694P4_G	G	A.Conservative	1.094013	.99737	5337.5	109.520652	107.979116	730.303558		.335203
B15	208825P7_G	G	A.Conservative	2.34295	.998802	7129.7	44.435968	57.719646	918.689881		.335203
B15	209189P2_G	G	A.Conservative	1.595002	.996054	6277.1	108.892447	124.033366	850.694415		.335203
B15	210090P15_G	NOCALL	D.Low Probability	.724397	.234755	5515.6	2.597392	1.497818	769.730533		.581921
B16	201322P9_G	G	A.Conservative	1.32716	.997419	6445.3	30.836293	32.144728	872.91471		.352371
B16	201694P4_G	G	A.Conservative	.655703	.99262	5337.5	106.83195	92.099526	702.408963		.352371
B16	208825P7_G	G	A.Conservative	1.646792	.999508	7129.7	41.596934	48.702101	918.525937		.352371
B16	209189P2_G	G	A.Conservative	1.326953	.99835	6277.1	107.294112	108.679235	849.794158		.352371
B16	210090P15_G	NOCALL	I.Bad Spectrum	0	0	0	0	0	0		0
B17	201322P9_G	G	A.Conservative	.447962	.995896	6445.3	29.78847	32.345956	815.921721		.338093
B17	201694P4_G	G	A.Conservative	.076703	.993398	5337.5	95.650622	86.505925	680.768786		.338093
B17	208825P7_G	G	A.Conservative	.728219	.998733	7129.7	47.382025	57.603038	909.948508		.338093
B17	209189P2_G	G	A.Conservative	.448726	.995365	6277.1	103.363031	109.161953	797.227381		.338093
B17	210090P15_G	NOCALL	D.Low Probability	-.308699	.190598	5515.6	3.589856	1.242398	703.456293		.943734
B18	201322P9_G	G	A.Conservative	-1.712677	.997332	6445.3	23.710408	27.018437	835.525493		.33495
B18	201694P4_G	G	A.Conservative	-1.519252	.996681	5337.5	104.325968	99.107336	674.888199		.33495
B18	208825P7_G	G	A.Conservative	-1.835488	.998837	7129.7	40.743899	51.899892	868.63598		.33495
B18	209189P2_G	G	A.Conservative	-1.709876	.998031	6277.1	99.264829	110.041479	813.159685		.33495
B18	210090P15_G	NOCALL	I.Bad Spectrum	0	0	0	0	0	0		0
B19	201322P9_G	G	A.Conservative	1.83219	.997005	6445.3	33.670749	35.345005	830.804769		.349985
B19	201694P4_G	G	A.Conservative	1.477674	.994061	5337.5	96.946316	85.997678	685.655777		.349985
B19	208825P7_G	G	A.Conservative	2.136902	.999135	7129.7	49.322041	57.562745	897.816112		.349985
B19	209189P2_G	G	A.Conservative	1.83251	.997314	6277.1	102.241685	104.605164	807.06744		.349985
B19	210090P15_G	NOCALL	D.Low Probability	.932318	.996394	5515.6	50.958224	20.362714	745.525408		.874686
B20	201322P9_G	G	A.Conservative	1.922628	.995487	6445.3	32.945162	38.86952	833.651281		.328946
B20	201694P4_G	G	A.Conservative	1.359686	.995112	5337.5	113.627552	111.792802	723.169603		.328946
B20	208825P7_G	G	A.Conservative	2.375498	.998607	7129.7	46.954041	61.904758	920.14816		.328946
B20	209189P2_G	G	A.Conservative	1.92624	.99742	6277.1	111.105907	127.556994	812.898758		.328946
B20	210090P15_G	NOCALL	D.Low Probability	.814115	.996319	5515.6	20.765183	6.094229	763.439304		.903306
B21	201322P9_G	G	A.Conservative	1.454421	.996528	6445.3	27.186086	32.044021	867.497879		.350679
B21	201694P4_G	G	A.Conservative	.768415	.998872	5337.5	82.690411	82.3847	718.529503		.350679
B21	208825P7_G	G	A.Conservative	2.074029	.998754	7129.7	49.546843	64.744184	968.264536		.350679
B21	209189P2_G	G	A.Conservative	1.452758	.99514	6277.1	104.364595	119.922211	841.86549		.350679
B21	210090P15_G	NOCALL	D.Low Probability	.917825	.316587	5515.6	4.533344	2.01643	758.369014		.703007
B22	201322P9_G	G	A.Conservative	.868431	.996563	6445.3	16.489549	19.183533	862.546692		.324864
B22	201694P4_G	G	A.Conservative	.246305	.996736	5337.5	62.074058	59.62269	753.012019		.324864
B22	208825P7_G	G	A.Conservative	1.510535	.998805	7129.7	28.192306	36.846982	966.603497		.324864
B22	209189P2_G	G	A.Conservative	.871541	.996613	6277.1	63.046765	71.272857	840.060441		.324864
B22	210090P15_G	NOCALL	I.Bad Spectrum	0	0	0	0	0	0		0
B23	201322P9_G	NOCALL	I.Bad Spectrum	0	0	0	0	0	0		0
B23	201694P4_G	NOCALL	I.Bad Spectrum	0	0	0	0	0	0		0
B23	208825P7_G	NOCALL	I.Bad Spectrum	0	0	0	0	0	0		0
B23	209189P2_G	NOCALL	I.Bad Spectrum	0	0	0	0	0	0		0
B23	210090P15_G	NOCALL	I.Bad Spectrum	0	0	0	0	0	0		0
B24	201322P9_G	NOCALL	I.Bad Spectrum	0	0	0	0	0	0		0
B24	201694P4_G	NOCALL	I.Bad Spectrum	0	0	0	0	0	0		0
B24	208825P7_G	NOCALL	I.Bad Spectrum	0	0	0	0	0	0		0
B24	209189P2_G	NOCALL	I.Bad Spectrum	0	0	0	0	0	0		0
B24	210090P15_G	NOCALL	I.Bad Spectrum	0	0	0	0	0	0		0
C01	201322P9_G	G	A.Conservative	.982117	.999058	6445.3	12.084465	12.53013	769.263081		.322772
C01	201694P4_G	G	A.Conservative	.71785	.995608	5337.5	21.937002	18.779745	688.461754		.322772
C01	208825P7_G	G	A.Conservative	1.836602	.999155	7129.7	17.257324	30.216411	827.767389		.322772
C01	209189P2_G	G	A.Conservative	1.02366	.997802	6277.1	45.789596	46.118351	780.774301		.322772
C01	210090P15_G	NOCALL	D.Low Probability	.104143	.54682	5515.6	7.433125	3.36577	696.361253		.79565
C02	201322P9_G	G	A.Conservative	2.044759	.995894	6445.3	18.270721	16.750194	823.131443		.373123
C02	201694P4_G	G	A.Conservative	1.698519	.998832	5337.5	65.954699	50.863273	661.046697		.373123
C02	208825P7_G	G	A.Conservative	2.421811	.998557	7129.7	43.909807	44.924745	935.345407		.373123
C02	209189P2_G	G	A.Conservative	2.057759	.996246	6277.1	91.051912	81.29217	794.383033		.373123
C02	210090P15_G	NOCALL	D.Low Probability	1.216371	.508157	5515.6	9.127443	3.110363	710.990456		.926867
C03	201322P9_G	G	A.Conservative	1.702302	.997713	6445.3	16.138983	17.396198	845.362073		.348571
C03	201694P4_G	G	A.Conservative	1.051291	.994669	5337.5	37.356741	33.585638	737.513273		.348571
C03	208825P7_G	G	A.Conservative	2.088318	.99846	7129.7	28.948074	34.892333	892.747471		.348571
C03	209189P2_G	G	A.Conservative	1.701551	.997908	6277.1	65.478481	68.674533	823.872883		.348571
C03	210090P15_G	G	A.Conservative	.997956	.867939	5515.6	9.452637	8.750999	772.641459		.348571
C04	201322P9_G	G	A.Conservative	1.981609	.995106	6445.3	19.103833	18.86284	854.060104		.379535
C04	201694P4_G	G	A.Conservative	1.438961	.99765	5337.5	71.854122	59.209956	694.228304		.379535
C04	208825P7_G	G	A.Conservative	2.521875	.998906	7129.7	37.412186	41.299026	866.137049		.379535
C04	209189P2_G	G	A.Conservative	1.985326	.996705	6277.1	93.759192	90.08433	821.735934		.379535
C04	210090P15_G	NOCALL	D.Low Probability	.955008	.483566	5515.6	8.544132	2.996064	750.556602		1.022767
C05	201322P9_G	G	A.Conservative	.747539	.994965	6445.3	88.362512	31.683209	861.179166		.873733
C05	201694P4_G	G	A.Conservative	.418638	.998031	5337.5	66.827163	59.418823	717.069264		.31906
C05	208825P7_G	G	A.Conservative	1.334348	.998199	7129.7	34.189055	40.668857	930.294352		.31906
C05	209189P2_G	G	A.Conservative	1.048482	.99707	6277.1	89.148473	92.208913	850.302103		.31906
C05	210090P15_G	NOCALL	D.Low Probability	.286257	.329835	5515.6	6.736151	2.078145	755.8657		.873733
C06	201322P9_G	G	A.Conservative	-1.092825	.99584	6445.3	16.233846	19.773981	817.58297		.304911
C06	201694P4_G	G	A.Conservative	-1.490297	.997742	5337.5	57.111691	58.939107	716.351227		.304911
C06	208825P7_G	G	A.Conservative	-1.074102	.998028	7129.7	29.31625	39.641458	860.431579		.304911
C06	209189P2_G	G	A.Conservative	-1.09319	.997306	6277.1	70.108438	83.264087	796.190537		.304911
C06	210090P15_G	NOCALL	I.Bad Spectrum	0	0	0	0	0	0		0
C07	201322P9_G	G	A.Conservative	.365183	.876616	6445.3	9.523481	8.827995	795.790411		.536853
C07	201694P4_G	G	A.Conservative	.7775	.997658	5337.5	15.354715	19.805569	644.889857		.322041
C07	208825P7_G	G	A.Conservative	1.468611	.999898	7129.7	6.506727	14.589298	884.809368		.322041
C07	209189P2_G	G	A.Conservative	1.231268	.996835	6277.1	15.685273	24.037195	808.969965		.322041
C07	210090P15_G	NOCALL	I.Bad Spectrum	0	0	0	0	0	0		0
C08	201322P9_G	G	A.Conservative	1.496142	.993813	6445.3	25.132552	23.774424	873.135617		.360861
C08	201694P4_G	G	A.Conservative	.871936	.99185	5337.5	91.459158	71.04468	703.994568		.360861
C08	208825P7_G	G	A.Conservative	1.949482	.999298	7129.7	44.504268	47.533638	960.568541		.360861
C08	209189P2_G	G	A.Conservative	1.497379	.994446	6277.1	106.832115	98.082871	851.175794		.360861
C08	210090P15_G	NOCALL	I.Bad Spectrum	0	0	0	0	0	0		0
C09	201322P9_G	G	A.Conservative	1.58969	.996611	6445.3	21.180203	22.647349	838.856719		.36378
C09	201694P4_G	G	A.Conservative	1.092373	.998725	5337.5	79.013469	69.37278	733.399302		.36378
C09	208825P7_G	G	A.Conservative	2.275146	.998822	7129.7	42.44751	51.082107	926.891636		.36378
C09	209189P2_G	G	A.Conservative	1.595431	.994681	6277.1	99.902277	103.71822	815.982716		.36378
C09	210090P15_G	NOCALL	D.Low Probability	.715853	.513368	5515.6	8.026497	3.142678	737.946068		.80298
C10	201322P9_G	G	A.Conservative	1.133649	.998398	6445.3	19.9254	22.790034	870.50188		.353191
C10	201694P4_G	G	A.Conservative	.679443	.99805	5337.5	83.974459	80.764001	732.749426		.353191
C10	208825P7_G	G	A.Conservative	1.499295	.999612	7129.7	37.831987	48.119463	913.618461		.353191
C10	209189P2_G	G	A.Conservative	1.147459	.99787	6277.1	97.120218	108.223709	849.151465		.353191
C10	210090P15_G	NOCALL	D.Low Probability	.28289	.414269	5515.6	6.638829	2.58987	749.160463		.92016
C11	201322P9_G	G	A.Conservative	.248164	.993982	6445.3	17.090384	21.162024	834.22643		.344972
C11	201694P4_G	G	A.Conservative	-.14539	.998162	5337.5	67.482982	69.261889	699.153384		.344972
C11	208825P7_G	G	A.Conservative	.955896	.999158	7129.7	34.638347	47.946685	825.574775		.344972
C11	209189P2_G	G	A.Conservative	.251757	.995515	6277.1	82.496333	99.353736	812.902494		.344972
C11	210090P15_G	NOCALL	D.Low Probability	-.438751	.138185	5515.6	3.100372	.935507	746.352379		.915319
C12	201322P9_G	G	A.Conservative	-.690135	.997952	6445.3	20.345543	21.909372	780.264385		.351775
C12	201694P4_G	G	A.Conservative	-.968847	.997145	5337.5	41.517576	36.972819	636.052367		.351775
C12	208825P7_G	G	A.Conservative	-.670025	.998556	7129.7	43.798723	52.93388	911.76429		.351775
C12	209189P2_G	G	A.Conservative	-.691454	.996344	6277.1	71.426796	74.745488	760.597623		.351775
C12	210090P15_G	NOCALL	D.Low Probability	-1.295747	.426508	5515.6	7.016589	2.640655	662.89387		.767548
C13	201322P9_G	NOCALL	I.Bad Spectrum	0	0	0	0	0	0		0
C13	201694P4_G	G	A.Conservative	.404809	.845518	5337.5	6.755427	8.508629	557.337269		.480283
C13	208825P7_G	G	A.Conservative	.321182	.999453	7129.7	11.407632	13.321502	727.847892		.582241
C13	209189P2_G	G	A.Conservative	.101968	.986695	6277.1	4.891847	11.017701	754.212421		.287467
C13	210090P15_G	NOCALL	I.Bad Spectrum	0	0	0	0	0	0		0
C14	201322P9_G	G	A.Conservative	1.234003	.996111	6445.3	35.460582	26.403382	818.878203		.478154
C14	201694P4_G	G	A.Conservative	1.07557	.995978	5337.5	81.97183	67.771424	680.052457		.347024
C14	208825P7_G	G	A.Conservative	1.976719	.999432	7129.7	35.848112	40.209112	880.848214		.347024
C14	209189P2_G	G	A.Conservative	1.592829	.994633	6277.1	96.136348	93.229305	744.799533		.347024
C14	210090P15_G	NOCALL	D.Low Probability	.722072	.995308	5515.6	59.583404	19.108088	706.699449		.877758
C15	201322P9_G	G	A.Conservative	1.576204	.995196	6445.3	27.767472	27.378983	829.391487		.375019
C15	201694P4_G	G	A.Conservative	1.154095	.99805	5337.5	81.943483	66.304919	721.224845		.375019
C15	208825P7_G	G	A.Conservative	1.90892	.998979	7129.7	47.826404	53.158835	944.084366		.375019
C15	209189P2_G	G	A.Conservative	1.576256	.99748	6277.1	101.97731	97.604508	807.39646		.375019
C15	210090P15_G	NOCALL	D.Low Probability	.716967	.212892	5515.6	4.318648	1.385619	751.567042		.923023
C16	201322P9_G	G	A.Conservative	.552157	.992358	6445.3	17.855653	20.802572	859.621194		.315776
C16	201694P4_G	G	A.Conservative	.096337	.999131	5337.5	69.326263	67.087955	715.702018		.315776
C16	208825P7_G	G	A.Conservative	1.253897	.99877	7129.7	34.813631	45.4665	912.325859		.315776
C16	209189P2_G	G	A.Conservative	.552022	.994675	6277.1	83.238257	94.285119	837.002425		.315776
C16	210090P15_G	NOCALL	I.Bad Spectrum	0	0	0	0	0	0		0
C17	201322P9_G	G	A.Conservative	.104544	.994316	6445.3	18.255021	19.673524	840.92744		.329641
C17	201694P4_G	G	A.Conservative	-.320389	.997425	5337.5	53.676828	46.993535	663.782359		.329641
C17	208825P7_G	G	A.Conservative	.451425	.9995	7129.7	34.752845	42.466481	896.759602		.329641
C17	209189P2_G	G	A.Conservative	.099985	.995965	6277.1	82.39059	86.078733	813.808606		.329641
C17	210090P15_G	NOCALL	I.Bad Spectrum	0	0	0	0	0	0		0
C18	201322P9_G	G	A.Conservative	-2.38952	.998666	6445.3	16.98929	21.800418	799.628724		.336998
C18	201694P4_G	G	A.Conservative	-2.471238	.998558	5337.5	64.011694	68.789664	711.501072		.336998
C18	208825P7_G	G	A.Conservative	-2.221652	.998988	7129.7	26.575183	37.919462	949.518837		.336998
C18	209189P2_G	G	A.Conservative	-2.386482	.996503	6277.1	71.081448	88.838575	778.328101		.336998
C18	210090P15_G	NOCALL	I.Bad Spectrum	0	0	0	0	0	0		0
C19	201322P9_G	G	A.Conservative	1.350762	.994469	6445.3	16.671505	16.623835	891.024291		.321768
C19	201694P4_G	G	A.Conservative	.828837	.997693	5337.5	47.730467	39.527668	755.081015		.321768
C19	208825P7_G	G	A.Conservative	1.854179	.999477	7129.7	34.46838	38.643613	952.843269		.321768
C19	209189P2_G	G	A.Conservative	1.367077	.995999	6277.1	77.733579	75.331674	858.029993		.321768
C19	210090P15_G	NOCALL	I.Bad Spectrum	0	0	0	0	0	0		0
C20	201322P9_G	G	A.Conservative	2.125496	.99569	6445.3	17.78679	18.54672	777.137111		.33462
C20	201694P4_G	G	A.Conservative	1.876644	.997325	5337.5	58.732141	50.316977	624.405014		.33462
C20	208825P7_G	G	A.Conservative	2.495331	.998726	7129.7	35.331584	41.568314	833.219167		.33462
C20	209189P2_G	G	A.Conservative	2.134664	.995113	6277.1	71.37632	72.255245	752.972705		.33462
C20	210090P15_G	NOCALL	D.Low Probability	1.564342	.491772	5515.6	8.561811	3.047194	669.305163		.877598
C21	201322P9_G	G	A.Conservative	1.688881	.995354	6445.3	26.773578	29.53085	851.723481		.347752
C21	201694P4_G	G	A.Conservative	1.27536	.993663	5337.5	110.207616	101.689669	712.066966		.347752
C21	208825P7_G	G	A.Conservative	2.238908	.998753	7129.7	49.227727	60.601818	925.754873		.347752
C21	209189P2_G	G	A.Conservative	1.688148	.996975	6277.1	118.239584	126.954891	829.360814		.347752
C21	210090P15_G	NOCALL	D.Low Probability	.793632	.142391	5515.6	2.601241	.958862	730.817549		.846796
C22	201322P9_G	G	A.Conservative	.94105	.995277	6445.3	20.714074	20.808401	796.320222		.372677
C22	201694P4_G	G	A.Conservative	.676521	.996849	5337.5	43.127279	36.256652	701.507595		.372677
C22	208825P7_G	G	A.Conservative	.993439	.998777	7129.7	32.696524	36.675751	802.711317		.372677
C22	209189P2_G	G	A.Conservative	.938121	.996864	6277.1	84.263488	82.397157	776.092464		.372677
C22	210090P15_G	NOCALL	D.Low Probability	.405051	.208871	5515.6	2.609132	1.341746	741.253961		.540189
C23	201322P9_G	G	A.Conservative	-.262629	.998234	6445.3	23.778795	25.741312	803.671967		.347002
C23	201694P4_G	G	A.Conservative	-.490645	.99617	5337.5	33.327199	29.994088	653.575636		.347002
C23	208825P7_G	G	A.Conservative	-.176041	.99885	7129.7	47.367849	57.427637	847.847774		.347002
C23	209189P2_G	G	A.Conservative	-.282562	.997503	6277.1	44.766683	47.133316	796.416152		.347002
C23	210090P15_G	NOCALL	D.Low Probability	-.961135	.518432	5515.6	7.599849	3.197277	711.312645		.802487
C24	201322P9_G	G	A.Conservative	-2.707847	.996623	6445.3	18.348167	21.557252	774.579344		.320064
C24	201694P4_G	NOCALL	D.Low Probability	-2.366621	.717931	5337.5	12.651232	4.402747	664.350366		.803079
C24	208825P7_G	NOCALL	I.Bad Spectrum	0	0	0	0	0	0		0
C24	209189P2_G	G	A.Conservative	-2.460226	.996577	6277.1	25.517752	29.08081	798.930153		.320064
C24	210090P15_G	G	A.Conservative	-2.469524	.895069	5515.6	19.329607	8.964603	704.780407		.57871
D01	201322P9_G	G	A.Conservative	.43784	.995734	6445.3	15.24144	14.20404	829.879958		.333842
D01	201694P4_G	G	A.Conservative	.111016	.996111	5337.5	37.401824	28.63741	705.267141		.333842
D01	208825P7_G	G	A.Conservative	1.070189	.999842	7129.7	24.028927	36.430817	873.448985		.333842
D01	209189P2_G	G	A.Conservative	.463267	.997885	6277.1	58.79159	53.167211	803.464807		.333842
D01	210090P15_G	NOCALL	D.Low Probability	-.194756	.360641	5515.6	4.021667	2.264734	699.277924		.597369
D02	201322P9_G	G	A.Conservative	1.643596	.995477	6445.3	19.448559	20.682066	794.963278		.35664
D02	201694P4_G	G	A.Conservative	1.526166	.997787	5337.5	49.97434	44.273447	635.909524		.35664
D02	208825P7_G	G	A.Conservative	1.805768	.999026	7129.7	38.477289	45.770982	887.232293		.35664
D02	209189P2_G	G	A.Conservative	1.668156	.993212	6277.1	69.474059	71.877308	775.568557		.35664
D02	210090P15_G	NOCALL	D.Low Probability	.904721	.283112	5515.6	4.868727	1.789533	653.845693		.887371
D03	201322P9_G	G	A.Conservative	1.627758	.997429	6445.3	14.955726	15.687651	825.537566		.349815
D03	201694P4_G	G	A.Conservative	1.226952	.997254	5337.5	42.003036	36.084033	723.934982		.349815
D03	208825P7_G	G	A.Conservative	1.999721	.999427	7129.7	32.491981	38.46304	891.287883		.349815
D03	209189P2_G	G	A.Conservative	1.649134	.997008	6277.1	58.401076	59.447127	807.067029		.349815
D03	210090P15_G	NOCALL	I.Bad Spectrum	0	0	0	0	0	0		0
D04	201322P9_G	G	A.Conservative	1.559804	.995419	6445.3	23.218858	23.711329	804.573119		.351665
D04	201694P4_G	G	A.Conservative	1.18988	.997087	5337.5	85.865524	71.923132	664.727989		.351665
D04	208825P7_G	G	A.Conservative	1.905743	.998959	7129.7	42.899282	49.432166	905.721603		.351665
D04	209189P2_G	G	A.Conservative	1.568413	.997407	6277.1	95.451624	94.605199	787.001762		.351665
D04	210090P15_G	NOCALL	I.Bad Spectrum	0	0	0	0	0	0		0
D05	201322P9_G	G	A.Conservative	.444292	.995895	6445.3	26.729789	32.893133	875.820936		.354104
D05	201694P4_G	G	A.Conservative	.291636	.997303	5337.5	84.482448	86.649772	738.328388		.354104
D05	208825P7_G	G	A.Conservative	.60416	.998838	7129.7	47.35606	64.917372	871.071581		.354104
D05	209189P2_G	G	A.Conservative	.443429	.993997	6277.1	106.810552	127.923172	849.61173		.354104
D05	210090P15_G	NOCALL	I.Bad Spectrum	0	0	0	0	0	0		0
D06	201322P9_G	G	A.Conservative	-1.05787	.997117	6445.3	17.607745	16.860629	777.195112		.337421
D06	201694P4_G	G	A.Conservative	-1.156751	.999201	5337.5	69.731917	56.208594	645.548601		.337421
D06	208825P7_G	G	A.Conservative	-1.180292	.998363	7129.7	33.351302	35.665305	795.988759		.337421
D06	209189P2_G	G	A.Conservative	-1.052118	.994922	6277.1	78.229543	72.94947	757.4062		.337421
D06	210090P15_G	NOCALL	D.Low Probability	-1.332046	.257925	5515.6	4.381794	1.676714	688.722641		.779567
D07	201322P9_G	G	A.Conservative	1.08403	.995552	6445.3	30.907533	31.585708	855.75825		.356796
D07	201694P4_G	G	A.Conservative	.718309	.998342	5337.5	102.123697	86.088523	717.419664		.356796
D07	208825P7_G	G	A.Conservative	1.477547	.999479	7129.7	53.190266	61.152396	885.935617		.356796
D07	209189P2_G	G	A.Conservative	1.084368	.9982	6277.1	116.067719	115.231079	833.588214		.356796
D07	210090P15_G	NOCALL	D.Low Probability	.085823	.262208	5515.6	4.4102	1.6959	727.143078		.851266
D08	201322P9_G	G	A.Conservative	1.563527	.996545	6445.3	21.104772	25.598649	769.15317		.348381
D08	201694P4_G	G	A.Conservative	1.308348	.998419	5337.5	73.862134	75.705232	653.370855		.348381
D08	208825P7_G	G	A.Conservative	1.869117	.998255	7129.7	42.550972	57.192598	999.716411		.348381
D08	209189P2_G	G	A.Conservative	1.570815	.994307	6277.1	77.34814	91.463436	749.072434		.348381
D08	210090P15_G	NOCALL	D.Low Probability	.375101	.33395	5515.6	5.356587	2.100338	713.941741		.869521
D09	201322P9_G	G	A.Conservative	.728152	.997903	6445.3	20.67743	25.786893	873.248767		.302689
D09	201694P4_G	G	A.Conservative	.277896	.999007	5337.5	74.933451	78.040761	719.178737		.302689
D09	208825P7_G	G	A.Conservative	1.429675	.999573	7129.7	37.227621	51.879251	856.43087		.302689
D09	209189P2_G	G	A.Conservative	.730976	.997434	6277.1	93.035232	112.91369	848.518068		.302689
D09	210090P15_G	NOCALL	D.Low Probability	.145966	.201798	5515.6	3.271875	1.333918	735.003964		.725074
D10	201322P9_G	G	A.Conservative	1.119688	.998337	6445.3	25.611246	24.291795	856.064055		.367768
D10	201694P4_G	G	A.Conservative	.764519	.998674	5337.5	98.276135	78.066752	708.708571		.367768
D10	208825P7_G	G	A.Conservative	1.320361	.99857	7129.7	49.494265	52.481135	861.928391		.367768
D10	209189P2_G	G	A.Conservative	1.122923	.995936	6277.1	118.517931	109.413952	833.295088		.367768
D10	210090P15_G	NOCALL	D.Low Probability	.263843	.415929	5515.6	7.429707	2.578747	737.192787		1.001302
D11	201322P9_G	G	A.Conservative	-.335588	.997049	6445.3	26.058995	29.499505	802.996385		.349401
D11	201694P4_G	G	A.Conservative	-.575706	.994599	5337.5	94.537523	89.468399	693.970023		.349401
D11	208825P7_G	G	A.Conservative	.144931	.998855	7129.7	39.699402	50.135681	831.827114		.349401
D11	209189P2_G	G	A.Conservative	-.33538	.996421	6277.1	100.62204	110.884644	779.081769		.349401
D11	210090P15_G	NOCALL	D.Low Probability	-.484138	.996048	5515.6	28.918816	8.219835	717.376308		.957042
D12	201322P9_G	G	A.Conservative	-1.714386	.996374	6445.3	16.937588	19.622184	836.621511		.332768
D12	201694P4_G	G	A.Conservative	-1.853887	.997784	5337.5	41.094318	39.689251	684.097811		.332768
D12	208825P7_G	G	A.Conservative	-1.931226	.998925	7129.7	30.375295	39.327025	876.137956		.332768
D12	209189P2_G	G	A.Conservative	-1.714767	.997358	6277.1	69.486528	78.315929	813.712517		.332768
D12	210090P15_G	NOCALL	D.Low Probability	-2.056725	.991842	5515.6	17.852942	6.373289	696.18011		.881969
D13	201322P9_G	G	A.Conservative	1.012774	.996263	6445.3	20.138502	20.959246	817.957283		.375875
D13	201694P4_G	G	A.Conservative	.582362	.998619	5337.5	71.556082	62.508525	677.667148		.375875
D13	208825P7_G	G	A.Conservative	1.153858	.999489	7129.7	39.335673	45.598012	968.116454		.375875
D13	209189P2_G	G	A.Conservative	1.019146	.9977	6277.1	91.917121	93.170924	797.613966		.375875
D13	210090P15_G	NOCALL	I.Bad Spectrum	0	0	0	0	0	0		0
D14	201322P9_G	G	A.Conservative	1.676939	.997199	6445.3	27.855716	24.313224	767.478338		.364107
D14	201694P4_G	G	A.Conservative	1.241467	.992311	5337.5	113.864911	83.313143	653.195153		.364107
D14	208825P7_G	G	A.Conservative	1.915269	.998709	7129.7	49.066244	47.938414	926.790381		.364107
D14	209189P2_G	G	A.Conservative	1.682443	.996177	6277.1	118.728489	100.857939	747.858165		.364107
D14	210090P15_G	NOCALL	D.Low Probability	.788709	.44385	5515.6	8.304295	2.74565	717.323004		1.042652
D15	201322P9_G	G	A.Conservative	.79087	.99306	6445.3	23.664847	20.018281	792.959435		.39098
D15	201694P4_G	G	A.Conservative	.398008	.997621	5337.5	89.573606	63.143833	680.610833		.39098
D15	208825P7_G	G	A.Conservative	1.129777	.997979	7129.7	44.955005	42.659304	909.344838		.39098
D15	209189P2_G	G	A.Conservative	.788701	.993725	6277.1	115.277174	94.838742	772.02466		.39098
D15	210090P15_G	NOCALL	D.Low Probability	-.053115	.737287	5515.6	14.779514	4.49465	725.656696		1.020599
D16	201322P9_G	G	A.Conservative	.003293	.997476	6445.3	8.356431	11.402566	766.558152		.374936
D16	201694P4_G	G	A.Conservative	.672894	.998167	5337.5	13.552472	23.853242	695.819123		.240152
D16	208825P7_G	G	A.Conservative	1.625718	.997122	7129.7	7.676167	17.317266	826.697141		.240152
D16	209189P2_G	G	A.Conservative	.922956	.997028	6277.1	13.907147	27.95131	756.327849		.240152
D16	210090P15_G	NOCALL	I.Bad Spectrum	0	0	0	0	0	0		0
D17	201322P9_G	G	A.Conservative	-.73585	.997174	6445.3	31.107579	24.013138	831.562482		.471422
D17	201694P4_G	G	A.Conservative	-.830763	.998123	5337.5	51.019788	42.928636	674.378328		.330398
D17	208825P7_G	G	A.Conservative	-.387272	.998759	7129.7	27.529052	31.656743	795.914039		.330398
D17	209189P2_G	G	A.Conservative	-.675018	.993676	6277.1	68.18106	67.552578	761.908559		.330398
D17	210090P15_G	NOCALL	D.Low Probability	-.883204	.181651	5515.6	2.663077	1.199249	725.574491		.706897
D18	201322P9_G	G	A.Conservative	-.236874	.996901	6445.3	25.125101	21.425541	821.947374		.410087
D18	201694P4_G	G	A.Conservative	-.261532	.998787	5337.5	76.60357	52.916261	638.272765		.410087
D18	208825P7_G	G	A.Conservative	-.350733	.998626	7129.7	50.562851	48.973718	890.261368		.410087
D18	209189P2_G	G	A.Conservative	-.227437	.996034	6277.1	105.840109	87.459664	797.392601		.410087
D18	210090P15_G	NOCALL	D.Low Probability	-.428532	.490151	5515.6	9.014093	3.038665	662.53267		.882073
D19	201322P9_G	G	A.Conservative	.868812	.998244	6445.3	23.859856	24.629816	881.647267		.352766
D19	201694P4_G	G	A.Conservative	.365592	.9974	5337.5	86.999421	74.259729	708.199786		.352766
D19	208825P7_G	G	A.Conservative	1.331949	.999796	7129.7	38.111201	44.206196	912.656205		.352766
D19	209189P2_G	G	A.Conservative	.868187	.996207	6277.1	106.719313	107.057114	858.008826		.352766
D19	210090P15_G	NOCALL	D.Low Probability	.086216	.290787	5515.6	4.40503	1.860208	737.097785		.855573
D20	201322P9_G	G	A.Conservative	1.36471	.991702	6445.3	17.316368	18.081502	789.020564		.349231
D20	201694P4_G	G	A.Conservative	1.086149	.99604	5337.5	57.764559	50.402215	660.198097		.349231
D20	208825P7_G	G	A.Conservative	1.770326	.999469	7129.7	34.445062	40.507264	928.265615		.349231
D20	209189P2_G	G	A.Conservative	1.384819	.992075	6277.1	69.353384	70.46314	767.826406		.349231
D20	210090P15_G	NOCALL	D.Low Probability	.685928	.406541	5515.6	4.504787	2.530759	679.147941		.603163
D21	201322P9_G	G	A.Conservative	.962946	.995605	6445.3	35.185615	34.299691	843.721895		.397961
D21	201694P4_G	G	A.Conservative	.508717	.994505	5337.5	133.314291	109.479814	711.502997		.397961
D21	208825P7_G	G	A.Conservative	1.355416	.999247	7129.7	48.354559	52.421114	874.780486		.397961
D21	209189P2_G	G	A.Conservative	.964924	.997804	6277.1	133.252664	126.571678	822.092508		.397961
D21	210090P15_G	NOCALL	D.Low Probability	.066431	.326933	5515.6	5.880904	2.084756	730.102674		.953648
D22	201322P9_G	G	A.Conservative	.257497	.996951	6445.3	21.304779	23.745361	823.676841		.345209
D22	201694P4_G	G	A.Conservative	-.483067	.998347	5337.5	60.279674	56.176201	694.505969		.345209
D22	208825P7_G	G	A.Conservative	.80794	.999083	7129.7	31.926693	39.948545	871.73749		.345209
D22	209189P2_G	G	A.Conservative	.25759	.995901	6277.1	79.38253	86.123146	797.865503		.345209
D22	210090P15_G	NOCALL	D.Low Probability	.111087	.421271	5515.6	8.254562	2.601762	715.175072		.969083
D23	201322P9_G	G	A.Conservative	-.571235	.998671	6445.3	18.119633	20.755401	802.399805		.323429
D23	201694P4_G	G	A.Conservative	-.699979	.997067	5337.5	36.567771	33.893072	672.064267		.323429
D23	208825P7_G	G	A.Conservative	-.151832	.998302	7129.7	31.843288	41.384316	840.992672		.323429
D23	209189P2_G	G	A.Conservative	-.516963	.994839	6277.1	40.585848	45.043975	791.367777		.323429
D23	210090P15_G	NOCALL	D.Low Probability	-1.120014	.407086	5515.6	5.76893	2.552924	704.016655		.731208
D24	201322P9_G	G	A.Conservative	-2.927886	.996134	6445.3	16.476415	17.346264	815.81921		.315163
D24	201694P4_G	NOCALL	D.Low Probability	-2.807875	.801317	5337.5	12.212884	4.888568	688.547782		.780349
D24	208825P7_G	NOCALL	I.Bad Spectrum	0	0	0	0	0	0		0
D24	209189P2_G	G	A.Conservative	-2.790989	.996287	6277.1	23.799188	24.311705	777.654535		.315163
D24	210090P15_G	G	A.Conservative	-3.004482	.833582	5515.6	11.800366	8.371822	745.456344		.471346
E01	201322P9_G	G	A.Conservative	2.266017	.99561	6445.3	15.061678	19.265532	769.554638		.330095
E01	201694P4_G	G	A.Conservative	1.911983	.995962	5337.5	34.413615	36.898435	600.785337		.330095
E01	208825P7_G	G	A.Conservative	2.294757	.998792	7129.7	35.049146	49.86964	897.408951		.330095
E01	209189P2_G	G	A.Conservative	2.287216	.997907	6277.1	43.018022	53.594196	746.987441		.330095
E01	210090P15_G	NOCALL	D.Low Probability	1.042049	.688772	5515.6	10.535233	4.206111	690.799678		.8461
E02	201322P9_G	NOCALL	I.Bad Spectrum	0	0	0	0	0	0		0
E02	201694P4_G	G	B.Moderate	-.687768	.892963	5337.5	4.490284	7.197273	570.044558		.411379
E02	208825P7_G	G	A.Conservative	.547797	.998454	7129.7	3.968363	13.458803	686.058822		.374786
E02	209189P2_G	G	A.Conservative	-.198452	.815554	6277.1	3.299038	8.235146	557.745678		.241682
E02	210090P15_G	NOCALL	I.Bad Spectrum	0	0	0	0	0	0		0
E03	201322P9_G	G	A.Conservative	1.196196	.995772	6445.3	21.875224	25.06172	901.593431		.326712
E03	201694P4_G	G	A.Conservative	.569952	.998337	5337.5	69.608965	66.742902	748.897488		.326712
E03	208825P7_G	G	A.Conservative	1.608303	.998956	7129.7	37.645663	48.154705	874.832547		.326712
E03	209189P2_G	G	A.Conservative	1.196117	.997876	6277.1	105.947198	118.156759	873.48645		.326712
E03	210090P15_G	NOCALL	D.Low Probability	.484071	.317237	5515.6	5.060199	1.995388	745.091831		.823365
E04	201322P9_G	G	A.Conservative	1.35225	.994015	6445.3	13.767564	16.61423	868.623021		.321425
E04	201694P4_G	G	A.Conservative	.98192	.99711	5337.5	48.763026	49.12477	700.251092		.321425
E04	208825P7_G	G	A.Conservative	1.840321	.999417	7129.7	27.049486	36.458492	935.956049		.321425
E04	209189P2_G	G	A.Conservative	1.355319	.997149	6277.1	63.674162	74.769762	842.371964		.321425
E04	210090P15_G	NOCALL	I.Bad Spectrum	0	0	0	0	0	0		0
E05	201322P9_G	G	A.Conservative	.666555	.99638	6445.3	19.349141	25.341223	815.680688		.31637
E05	201694P4_G	G	A.Conservative	.340709	.999007	5337.5	66.212747	72.011976	707.34486		.31637
E05	208825P7_G	G	A.Conservative	.786501	.998405	7129.7	33.780021	49.446995	978.454393		.31637
E05	209189P2_G	G	A.Conservative	.668007	.99644	6277.1	72.818437	92.771582	795.933304		.31637
E05	210090P15_G	NOCALL	D.Low Probability	-.056342	.140694	5515.6	1.36657	.982539	749.145239		.475046
E06	201322P9_G	G	A.Conservative	-.63076	.997245	6445.3	17.551785	17.944623	823.315062		.339193
E06	201694P4_G	G	A.Conservative	-.904528	.998416	5337.5	81.830151	67.346913	681.068447		.339193
E06	208825P7_G	G	A.Conservative	-.052802	.998311	7129.7	32.704713	38.094298	869.655041		.339193
E06	209189P2_G	G	A.Conservative	-.630661	.995317	6277.1	89.773123	88.847833	799.350327		.339193
E06	210090P15_G	NOCALL	D.Low Probability	-.952108	.349295	5515.6	4.91081	2.233556	723.287247		.727714
E07	201322P9_G	G	A.Conservative	1.075292	.994971	6445.3	18.261517	18.060756	807.895434		.329843
E07	201694P4_G	G	A.Conservative	.864902	.998267	5337.5	75.86438	61.726212	682.326848		.329843
E07	208825P7_G	G	A.Conservative	1.212261	.997924	7129.7	40.16556	44.859245	899.27853		.329843
E07	209189P2_G	G	A.Conservative	1.086286	.99628	6277.1	88.020448	84.513097	782.240142		.329843
E07	210090P15_G	NOCALL	D.Low Probability	.429567	.40117	5515.6	7.110523	2.505344	726.602053		.906717
E08	201322P9_G	G	A.Conservative	2.329787	.998952	6445.3	21.92275	22.39332	855.650367		.359768
E08	201694P4_G	G	A.Conservative	1.720091	.998019	5337.5	80.85533	69.989479	708.173215		.359768
E08	208825P7_G	G	A.Conservative	2.639804	.998543	7129.7	44.060217	49.972131	921.519843		.359768
E08	209189P2_G	G	A.Conservative	2.330596	.998158	6277.1	90.53217	90.163881	828.634312		.359768
E08	210090P15_G	NOCALL	D.Low Probability	1.080252	.268969	5515.6	4.909541	1.706764	745.833321		.982997
E09	201322P9_G	NOCALL	D.Low Probability	1.255957	.996086	6445.3	63.21565	37.526023	915.257442		.754214
E09	201694P4_G	G	A.Conservative	.546201	.984477	5337.5	32.359118	44.083096	761.605274		.291902
E09	208825P7_G	G	A.Conservative	1.965994	.999285	7129.7	16.534336	35.638541	973.362241		.291902
E09	209189P2_G	G	A.Conservative	1.28366	.998008	6277.1	45.627179	71.914366	891.750642		.291902
E09	210090P15_G	NOCALL	D.Low Probability	.579957	.236317	5515.6	2.937775	1.518109	806.455492		.754214
E10	201322P9_G	G	A.Conservative	1.227774	.995693	6445.3	28.024816	31.616723	887.56759		.350407
E10	201694P4_G	G	A.Conservative	.916719	.997978	5337.5	98.08829	92.250647	724.437533		.350407
E10	208825P7_G	G	A.Conservative	1.736624	.999512	7129.7	43.749515	55.150058	889.448186		.350407
E10	209189P2_G	G	A.Conservative	1.228187	.996648	6277.1	107.649365	118.177394	862.292079		.350407
E10	210090P15_G	NOCALL	D.Low Probability	.55235	.412534	5515.6	6.8482	2.55644	724.866891		.886912
E11	201322P9_G	G	A.Conservative	2.356203	.997077	6445.3	22.030687	18.320389	809.227495		.405292
E11	201694P4_G	G	A.Conservative	1.821466	.994868	5337.5	46.676805	32.025687	631.144935		.405292
E11	208825P7_G	G	A.Conservative	2.531921	.998947	7129.7	45.647215	42.766043	870.562846		.405292
E11	209189P2_G	G	A.Conservative	2.351533	.992978	6277.1	73.170887	59.091392	780.533088		.405292
E11	210090P15_G	NOCALL	D.Low Probability	1.802207	.348304	5515.6	9.191824	2.197874	617.852917		1.150424
E12	201322P9_G	G	A.Conservative	-.956342	.997419	6445.3	25.410072	24.906983	813.581065		.355925
E12	201694P4_G	G	A.Conservative	-1.126488	.996229	5337.5	90.802807	74.537458	659.034421		.355925
E12	208825P7_G	G	A.Conservative	-.84377	.998856	7129.7	46.126744	50.546805	797.816735		.355925
E12	209189P2_G	G	A.Conservative	-.958335	.998067	6277.1	106.535704	101.6406	789.929975		.355925
E12	210090P15_G	NOCALL	I.Bad Spectrum	0	0	0	0	0	0		0
E13	201322P9_G	G	A.Conservative	1.412179	.998468	6445.3	20.880593	22.966075	880.866762		.351138
E13	201694P4_G	G	A.Conservative	1.024127	.998627	5337.5	85.686445	77.426284	728.821072		.351138
E13	208825P7_G	G	A.Conservative	1.622957	.9987	7129.7	42.260181	52.29995	977.692573		.351138
E13	209189P2_G	G	A.Conservative	1.412262	.998083	6277.1	96.844318	103.42612	855.056187		.351138
E13	210090P15_G	NOCALL	I.Bad Spectrum	0	0	0	0	0	0		0
E14	201322P9_G	G	A.Conservative	2.580787	.998316	6445.3	23.596283	20.738996	780.038963		.40181
E14	201694P4_G	G	A.Conservative	1.972213	.993684	5337.5	107.813985	79.047322	662.170166		.40181
E14	208825P7_G	G	A.Conservative	3.007458	.998644	7129.7	41.631072	40.971083	814.427261		.40181
E14	209189P2_G	G	A.Conservative	2.584824	.994715	6277.1	108.37543	92.651593	758.812297		.40181
E14	210090P15_G	NOCALL	D.Low Probability	1.319305	.262007	5515.6	5.730194	1.671098	731.124777		1.078314
E15	201322P9_G	G	A.Conservative	1.383745	.994362	6445.3	18.983343	25.004639	860.414686		.307504
E15	201694P4_G	G	A.Conservative	1.10938	.998157	5337.5	73.324577	81.445614	695.735016		.307504
E15	208825P7_G	G	A.Conservative	1.793875	.998838	7129.7	31.130332	45.53209	886.44538		.307504
E15	209189P2_G	G	A.Conservative	1.385762	.992918	6277.1	75.342564	96.709811	830.886902		.307504
E15	210090P15_G	NOCALL	D.Low Probability	.711836	.245236	5515.6	3.290483	1.566523	735.596122		.751618
E16	201322P9_G	G	A.Conservative	1.430907	.99559	6445.3	21.821745	21.875344	794.381411		.362732
E16	201694P4_G	G	A.Conservative	.878621	.993349	5337.5	92.519247	77.754242	690.094537		.362732
E16	208825P7_G	G	A.Conservative	1.72811	.998942	7129.7	43.214195	48.359961	942.803008		.362732
E16	209189P2_G	G	A.Conservative	1.432798	.994153	6277.1	92.637404	90.397326	776.088648		.362732
E16	210090P15_G	NOCALL	D.Low Probability	.565526	0	5515.6	.786367	.46381	708.068626		.52566
E17	201322P9_G	G	A.Conservative	.056826	.997159	6445.3	17.016528	18.477389	876.50442		.34827
E17	201694P4_G	G	A.Conservative	-.50113	.997204	5337.5	45.046513	40.169473	706.921128		.34827
E17	208825P7_G	G	A.Conservative	.343934	.999056	7129.7	36.928263	45.159608	872.990299		.34827
E17	209189P2_G	G	A.Conservative	.057377	.995766	6277.1	82.847044	87.354338	850.095059		.34827
E17	210090P15_G	NOCALL	D.Low Probability	-.345761	.340785	5515.6	5.333577	2.147673	711.130465		.860091
E18	201322P9_G	G	A.Conservative	-.801661	.996824	6445.3	25.072025	24.702551	783.533039		.376008
E18	201694P4_G	G	A.Conservative	-.772153	.999088	5337.5	87.514496	71.674653	626.910834		.376008
E18	208825P7_G	G	A.Conservative	-.657383	.998816	7129.7	43.228348	47.722271	840.441197		.376008
E18	209189P2_G	G	A.Conservative	-.800633	.997163	6277.1	94.497891	90.546479	764.542871		.376008
E18	210090P15_G	NOCALL	D.Low Probability	-1.76544	.298637	5515.6	4.988792	1.888655	666.194736		.884841
E19	201322P9_G	G	A.Conservative	1.786622	.997846	6445.3	18.99603	22.257511	885.346117		.327804
E19	201694P4_G	G	A.Conservative	1.071529	.996538	5337.5	79.339262	77.37167	745.310933		.327804
E19	208825P7_G	G	A.Conservative	2.060129	.998932	7129.7	37.223305	48.79397	938.182166		.327804
E19	209189P2_G	G	A.Conservative	1.789443	.996024	6277.1	95.459488	108.807346	860.210754		.327804
E19	210090P15_G	NOCALL	D.Low Probability	.314972	.407077	5515.6	5.901237	2.539156	782.043206		.807431
E20	201322P9_G	G	A.Conservative	2.260688	.997773	6445.3	22.120944	24.9826	833.083616		.337183
E20	201694P4_G	G	A.Conservative	1.497403	.998676	5337.5	73.543065	69.779974	710.699079		.337183
E20	208825P7_G	G	A.Conservative	2.605058	.998771	7129.7	38.299516	48.186312	909.08169		.337183
E20	209189P2_G	G	A.Conservative	2.262502	.995764	6277.1	95.84655	105.430284	808.828146		.337183
E20	210090P15_G	NOCALL	D.Low Probability	1.099707	.411765	5515.6	6.996511	2.547247	716.53212		.927113
E21	201322P9_G	G	A.Conservative	1.074421	.994735	6445.3	25.668964	22.7825	858.731567		.441716
E21	201694P4_G	G	A.Conservative	.644526	.993592	5337.5	59.818975	65.405417	701.112436		.294626
E21	208825P7_G	G	A.Conservative	1.863535	.999407	7129.7	25.484568	37.918689	908.384322		.294626
E21	209189P2_G	G	A.Conservative	1.204822	.998124	6277.1	72.233279	92.998856	809.021321		.294626
E21	210090P15_G	NOCALL	D.Low Probability	.171742	.311218	5515.6	4.214222	1.98634	746.13779		.767519
E22	201322P9_G	G	A.Conservative	.96081	.995142	6445.3	19.284117	19.131459	826.703443		.3704
E22	201694P4_G	G	A.Conservative	.731879	.999105	5337.5	88.9263	73.36031	723.60974		.3704
E22	208825P7_G	G	A.Conservative	1.467525	.998747	7129.7	37.804796	47.495902	947.027552		.3704
E22	209189P2_G	G	A.Conservative	.966988	.996699	6277.1	94.691345	91.361738	802.399481		.3704
E22	210090P15_G	NOCALL	D.Low Probability	.558761	.454401	5515.6	7.62397	2.838418	742.152117		.890241
E23	201322P9_G	G	A.Conservative	.390956	.998409	6445.3	22.88991	24.411562	795.810792		.318798
E23	201694P4_G	G	A.Conservative	.039092	.990277	5337.5	27.964735	24.791163	672.402799		.318798
E23	208825P7_G	G	A.Conservative	.74618	.999031	7129.7	42.33298	50.679596	929.523322		.318798
E23	209189P2_G	G	A.Conservative	.487447	.994714	6277.1	38.058872	39.45803	794.631134		.318798
E23	210090P15_G	NOCALL	D.Low Probability	-.551642	.540952	5515.6	8.874597	3.305844	689.9343		.739121
E24	201322P9_G	G	A.Conservative	-.876189	.997089	6445.3	23.107739	19.7082	724.161816		.427396
E24	201694P4_G	NOCALL	D.Low Probability	-1.448503	.991514	5337.5	38.192199	11.692362	603.83604		.893382
E24	208825P7_G	NOCALL	I.Bad Spectrum	0	0	0	0	0	0		0
E24	209189P2_G	G	A.Conservative	-.768493	.994373	6277.1	29.492465	24.458131	754.745796		.427396
E24	210090P15_G	G	A.Conservative	-1.100813	.800816	5515.6	11.029872	8.050488	593.114519		.427396
F01	201322P9_G	G	A.Conservative	2.072442	.997093	6445.3	25.244224	28.824135	842.374837		.336089
F01	201694P4_G	G	A.Conservative	1.478465	.996602	5337.5	60.590579	57.827177	695.844503		.336089
F01	208825P7_G	G	A.Conservative	2.399369	.998909	7129.7	39.820823	50.766545	858.330229		.336089
F01	209189P2_G	G	A.Conservative	2.083838	.995923	6277.1	80.811328	89.812337	814.713196		.336089
F01	210090P15_G	NOCALL	D.Low Probability	1.169699	.994543	5515.6	21.932021	7.966299	723.3917		.888126
F02	201322P9_G	G	A.Conservative	1.484327	.987761	6445.3	14.69332	18.086798	822.839052		.355792
F02	201694P4_G	G	A.Conservative	.979721	.995102	5337.5	38.22251	39.253686	707.112007		.355792
F02	208825P7_G	G	A.Conservative	2.076764	.997764	7129.7	31.150062	42.696627	908.692701		.355792
F02	209189P2_G	G	A.Conservative	1.489911	.990184	6277.1	67.706079	81.125761	792.501377		.355792
F02	210090P15_G	NOCALL	D.Low Probability	.574103	.588408	5515.6	8.431079	3.600081	727.963545		.810856
F03	201322P9_G	G	A.Conservative	1.481918	.9979	6445.3	18.423803	26.260649	881.426142		.302259
F03	201694P4_G	G	A.Conservative	.794383	.998169	5337.5	68.369074	81.192255	715.179593		.302259
F03	208825P7_G	G	A.Conservative	2.079616	.998885	7129.7	31.603632	50.215381	982.802403		.302259
F03	209189P2_G	G	A.Conservative	1.478326	.997651	6277.1	78.817616	109.328698	856.01511		.302259
F03	210090P15_G	NOCALL	I.Bad Spectrum	0	0	0	0	0	0		0
F04	201322P9_G	G	A.Conservative	1.108644	.995726	6445.3	20.787623	24.286918	872.974061		.346091
F04	201694P4_G	G	A.Conservative	.543594	.991265	5337.5	76.171189	74.404897	699.524293		.346091
F04	208825P7_G	G	A.Conservative	1.730528	.998653	7129.7	35.448525	46.183443	1007.817605		.346091
F04	209189P2_G	G	A.Conservative	1.108545	.996804	6277.1	85.692409	97.469017	848.511358		.346091
F04	210090P15_G	NOCALL	D.Low Probability	.47987	.286878	5515.6	4.9184	1.837346	765.941706		.868816
F05	201322P9_G	G	A.Conservative	1.550092	.995108	6445.3	29.375307	27.560474	835.176684		.391506
F05	201694P4_G	G	A.Conservative	1.142132	.997953	5337.5	112.09155	87.425253	675.361483		.391506
F05	208825P7_G	G	A.Conservative	2.218003	.999163	7129.7	47.000909	49.415367	856.754039		.391506
F05	209189P2_G	G	A.Conservative	1.549275	.995074	6277.1	126.046415	114.989618	812.81986		.391506
F05	210090P15_G	NOCALL	D.Low Probability	.56095	.270854	5515.6	6.054542	1.726729	729.186545		1.010499
F06	201322P9_G	G	A.Conservative	-.203347	.996282	6445.3	13.912913	18.860603	830.081334		.312287
F06	201694P4_G	G	A.Conservative	-.712024	.997949	5337.5	50.805753	58.097423	725.446449		.312287
F06	208825P7_G	G	A.Conservative	.00744	.998995	7129.7	24.417108	36.707274	860.435967		.312287
F06	209189P2_G	G	A.Conservative	-.215142	.994221	6277.1	70.410745	93.048213	809.339136		.312287
F06	210090P15_G	NOCALL	I.Bad Spectrum	0	0	0	0	0	0		0
F07	201322P9_G	G	A.Conservative	1.625527	.996677	6445.3	26.147394	27.260541	837.972683		.359482
F07	201694P4_G	G	A.Conservative	1.208049	.997721	5337.5	93.014236	81.053428	690.19534		.359482
F07	208825P7_G	G	A.Conservative	1.964224	.999364	7129.7	47.459391	55.27815	917.076681		.359482
F07	209189P2_G	G	A.Conservative	1.638578	.995077	6277.1	114.900903	116.572063	815.359035		.359482
F07	210090P15_G	NOCALL	D.Low Probability	.732028	.405905	5515.6	7.230911	2.533357	712.969561		.879447
F08	201322P9_G	G	A.Conservative	1.68258	.99269	6445.3	16.440985	17.071935	804.311728		.340851
F08	201694P4_G	G	A.Conservative	1.133178	.999018	5337.5	73.510571	63.915315	721.529271		.340851
F08	208825P7_G	G	A.Conservative	2.258623	.998887	7129.7	32.721981	37.974857	919.018295		.340851
F08	209189P2_G	G	A.Conservative	1.683469	.995523	6277.1	83.131964	84.022488	782.586743		.340851
F08	210090P15_G	NOCALL	D.Low Probability	1.037451	.857214	5515.6	12.814484	5.187491	753.667219		.859678
F09	201322P9_G	G	A.Conservative	2.173977	.995694	6445.3	29.755376	30.872878	932.005734		.351482
F09	201694P4_G	G	A.Conservative	1.542279	.993162	5337.5	102.750962	88.741021	756.132911		.351482
F09	208825P7_G	G	A.Conservative	2.664154	.998454	7129.7	50.129475	58.258392	950.278199		.351482
F09	209189P2_G	G	A.Conservative	2.176148	.997086	6277.1	132.976026	134.198939	906.603829		.351482
F09	210090P15_G	NOCALL	I.Bad Spectrum	0	0	0	0	0	0		0
F10	201322P9_G	G	A.Conservative	1.163011	.996326	6445.3	22.473511	23.392017	888.918257		.331204
F10	201694P4_G	G	A.Conservative	.721442	.995698	5337.5	95.258401	80.569155	694.847291		.331204
F10	208825P7_G	G	A.Conservative	1.583365	.999788	7129.7	37.287514	44.033963	969.133763		.331204
F10	209189P2_G	G	A.Conservative	1.166019	.997083	6277.1	102.111962	103.030595	864.408703		.331204
F10	210090P15_G	NOCALL	D.Low Probability	.52627	.505938	5515.6	4.750459	3.115747	741.252711		.724893
F11	201322P9_G	G	A.Conservative	.718991	.997363	6445.3	22.296258	22.528189	843.734491		.356736
F11	201694P4_G	G	A.Conservative	.193182	.999132	5337.5	84.821029	69.833749	705.156898		.356736
F11	208825P7_G	G	A.Conservative	1.235342	.998619	7129.7	39.092201	44.702483	896.454063		.356736
F11	209189P2_G	G	A.Conservative	.7189	.996015	6277.1	103.437317	101.366303	819.378341		.356736
F11	210090P15_G	NOCALL	D.Low Probability	.53971	.173212	5515.6	2.649337	1.147586	754.382439		.717211
F12	201322P9_G	G	A.Conservative	-.916788	.996276	6445.3	24.109891	24.300822	854.750512		.346537
F12	201694P4_G	G	A.Conservative	-1.045643	.997436	5337.5	83.693106	70.463499	680.012424		.346537
F12	208825P7_G	G	A.Conservative	-.844057	.998245	7129.7	43.629121	49.221877	895.791952		.346537
F12	209189P2_G	G	A.Conservative	-.913333	.996591	6277.1	104.740176	102.718248	828.787359		.346537
F12	210090P15_G	NOCALL	D.Low Probability	-1.407457	.286463	5515.6	5.315145	1.811099	750.32592		.979863
F13	201322P9_G	G	A.Conservative	1.501241	.997972	6445.3	18.697253	19.566798	887.431985		.335737
F13	201694P4_G	G	A.Conservative	.881888	.998964	5337.5	77.57829	66.809977	717.197406		.335737
F13	208825P7_G	G	A.Conservative	1.881921	.999683	7129.7	32.012479	37.762215	981.939337		.335737
F13	209189P2_G	G	A.Conservative	1.501685	.997824	6277.1	85.976529	87.357492	864.562199		.335737
F13	210090P15_G	NOCALL	D.Low Probability	.978051	.400737	5515.6	5.331549	2.479113	769.093577		.747726
F14	201322P9_G	G	A.Conservative	1.1064	.996475	6445.3	36.235307	27.689195	874.690331		.477674
F14	201694P4_G	G	A.Conservative	1.018724	.997255	5337.5	76.328278	70.673186	724.40956		.338875
F14	208825P7_G	G	A.Conservative	2.068511	.999177	7129.7	35.083063	43.820635	902.033242		.338875
F14	209189P2_G	G	A.Conservative	1.493117	.99638	6277.1	89.435806	96.948779	826.82496		.338875
F14	210090P15_G	NOCALL	D.Low Probability	.687741	.18577	5515.6	3.296494	1.21256	752.149212		.800481
F15	201322P9_G	G	A.Conservative	1.438516	.993281	6445.3	44.029767	31.986034	849.061116		.535616
F15	201694P4_G	G	A.Conservative	1.252397	.991458	5337.5	88.666678	86.276947	690.148367		.370151
F15	208825P7_G	G	A.Conservative	2.579522	.998881	7129.7	42.320083	53.479682	870.597511		.370151
F15	209189P2_G	G	A.Conservative	1.902763	.994162	6277.1	111.92301	124.949567	803.594681		.370151
F15	210090P15_G	NOCALL	D.Low Probability	.878396	.099354	5515.6	1.823892	.700802	743.232734		.788098
F16	201322P9_G	G	A.Conservative	.652093	.997384	6445.3	67.335717	35.025038	840.512106		.797879
F16	201694P4_G	G	A.Conservative	.348183	.998794	5337.5	59.232921	70.276025	711.208076		.306535
F16	208825P7_G	G	A.Conservative	1.304374	.999488	7129.7	25.866581	39.865591	859.532362		.306535
F16	209189P2_G	G	A.Conservative	.818132	.994072	6277.1	75.76904	103.172124	803.439857		.306535
F16	210090P15_G	NOCALL	D.Low Probability	.187008	.427478	5515.6	5.868723	2.642839	756.932644		.797879
F17	201322P9_G	NOCALL	D.Low Probability	-.076657	.996878	6445.3	64.80323	27.412303	804.972559		.786024
F17	201694P4_G	G	A.Conservative	.194478	.998774	5337.5	74.024733	61.001339	673.605146		.318101
F17	208825P7_G	G	A.Conservative	.815549	.999448	7129.7	33.747635	39.235206	843.503561		.318101
F17	209189P2_G	G	A.Conservative	.485608	.993986	6277.1	86.642567	85.601	771.703668		.318101
F17	210090P15_G	NOCALL	D.Low Probability	-.387338	.294144	5515.6	5.234675	1.895287	704.684926		.786024
F18	201322P9_G	G	A.Conservative	-2.20043	.998949	6445.3	12.014814	13.730736	822.439818		.307206
F18	201694P4_G	G	A.Conservative	-2.075434	.998324	5337.5	40.717585	38.753547	673.618875		.307206
F18	208825P7_G	G	A.Conservative	-2.141856	.998729	7129.7	25.497543	33.998399	923.651116		.307206
F18	209189P2_G	G	A.Conservative	-2.202482	.993579	6277.1	56.985971	63.341102	795.515106		.307206
F18	210090P15_G	NOCALL	I.Bad Spectrum	0	0	0	0	0	0		0
F19	201322P9_G	G	A.Conservative	1.729423	.995164	6445.3	23.584985	25.358593	860.875015		.365571
F19	201694P4_G	G	A.Conservative	1.247025	.998297	5337.5	77.80541	70.491445	700.292951		.365571
F19	208825P7_G	G	A.Conservative	2.140266	.99878	7129.7	42.682866	51.015849	890.846096		.365571
F19	209189P2_G	G	A.Conservative	1.734613	.995985	6277.1	101.308985	106.145981	838.388177		.365571
F19	210090P15_G	NOCALL	D.Low Probability	.890344	.310843	5515.6	4.868186	1.950224	717.35662		.768881
F20	201322P9_G	NOCALL	D.Low Probability	1.367541	.993368	6445.3	72.224498	35.012559	850.706432		.847693
F20	201694P4_G	G	A.Conservative	1.434169	.998592	5337.5	68.11774	63.571655	723.641245		.355939
F20	208825P7_G	G	A.Conservative	2.387066	.998719	7129.7	33.020224	40.656928	933.789127		.355939
F20	209189P2_G	G	A.Conservative	2.02725	.996484	6277.1	86.547597	93.416876	820.410751		.355939
F20	210090P15_G	NOCALL	D.Low Probability	.854707	.99825	5515.6	16.398229	6.765944	765.13533		.847693
F21	201322P9_G	G	A.Conservative	1.188154	.996301	6445.3	15.83697	22.842601	855.674555		.276575
F21	201694P4_G	G	A.Conservative	.72522	.997717	5337.5	44.838602	53.199211	664.721477		.276575
F21	208825P7_G	G	A.Conservative	1.637517	.99939	7129.7	31.220215	50.606581	912.555745		.276575
F21	209189P2_G	G	A.Conservative	1.192959	.994752	6277.1	68.911671	96.553446	830.522548		.276575
F21	210090P15_G	NOCALL	I.Bad Spectrum	0	0	0	0	0	0		0
F22	201322P9_G	NOCALL	D.Low Probability	1.001706	.995111	6445.3	67.07352	24.32114	840.367697		.95981
F22	201694P4_G	G	A.Conservative	.356264	.997228	5337.5	61.921984	43.440654	685.4225		.413473
F22	208825P7_G	G	A.Conservative	1.795503	.999128	7129.7	26.192113	31.099456	836.920989		.413473
F22	209189P2_G	G	A.Conservative	1.119513	.995143	6277.1	77.096288	64.334331	799.8964		.413473
F22	210090P15_G	NOCALL	D.Low Probability	.250997	.331499	5515.6	6.930977	2.104508	715.02632		.95981
F23	201322P9_G	G	A.Conservative	-.333648	.998102	6445.3	22.071466	26.489864	824.40022		.321725
F23	201694P4_G	G	A.Conservative	-.619822	.992617	5337.5	36.699224	36.886329	712.099203		.321725
F23	208825P7_G	G	A.Conservative	-.048408	.998852	7129.7	36.248781	48.523549	854.055902		.321725
F23	209189P2_G	G	A.Conservative	-.348724	.996474	6277.1	41.215129	48.160763	855.424856		.321725
F23	210090P15_G	NOCALL	D.Low Probability	-.986409	.579794	5515.6	9.120046	3.542912	742.618609		.827737
F24	201322P9_G	G	A.Conservative	-2.224751	.996779	6445.3	15.589276	15.857262	769.768688		.354832
F24	201694P4_G	NOCALL	D.Low Probability	-2.389368	.656803	5337.5	10.088805	4.045159	664.443637		.774111
F24	208825P7_G	NOCALL	I.Bad Spectrum	0	0	0	0	0	0		0
F24	209189P2_G	G	A.Conservative	-1.889602	.997488	6277.1	19.895	19.650115	771.52437		.354832
F24	210090P15_G	G	A.Conservative	-2.420587	.980504	5515.6	18.48456	9.828643	668.266006		.621909
G01	201322P9_G	G	A.Conservative	.650747	.996782	6445.3	27.841574	34.180805	838.408429		.355775
G01	201694P4_G	G	A.Conservative	.360847	.996614	5337.5	94.624544	98.782313	737.996677		.355775
G01	208825P7_G	G	A.Conservative	1.290991	.998969	7129.7	40.463426	54.83999	898.501765		.355775
G01	209189P2_G	G	A.Conservative	.652656	.994855	6277.1	101.49537	121.609939	815.7282		.355775
G01	210090P15_G	NOCALL	D.Low Probability	.043291	.892559	5515.6	13.391415	5.432207	735.430272		.911901
G02	201322P9_G	G	A.Conservative	1.574303	.998225	6445.3	21.283979	33.706874	858.09893		.334338
G02	201694P4_G	G	A.Conservative	1.014997	.998798	5337.5	64.211725	87.377255	748.242016		.334338
G02	208825P7_G	G	A.Conservative	1.975672	.998753	7129.7	36.95129	63.920189	926.634466		.334338
G02	209189P2_G	G	A.Conservative	1.579155	.99548	6277.1	82.44259	127.676005	834.583222		.334338
G02	210090P15_G	NOCALL	D.Low Probability	.884582	.293761	5515.6	4.574055	1.855094	725.460864		.837718
G03	201322P9_G	G	A.Conservative	1.823222	.998043	6445.3	21.547482	22.260182	841.83866		.353377
G03	201694P4_G	G	A.Conservative	1.21998	.998417	5337.5	84.397746	73.940397	747.708661		.353377
G03	208825P7_G	G	A.Conservative	2.305973	.998871	7129.7	40.760005	46.741048	908.419842		.353377
G03	209189P2_G	G	A.Conservative	1.825915	.995721	6277.1	97.952119	98.672461	813.834714		.353377
G03	210090P15_G	NOCALL	D.Low Probability	1.230153	.290163	5515.6	3.839926	1.842087	746.493609		.661633
G04	201322P9_G	G	A.Conservative	2.439504	.997761	6445.3	31.361842	25.489495	842.079768		.41937
G04	201694P4_G	G	A.Conservative	2.223414	.993019	5337.5	96.428396	63.595773	663.939167		.41937
G04	208825P7_G	G	A.Conservative	2.620906	.998433	7129.7	50.985099	47.04543	869.74716		.41937
G04	209189P2_G	G	A.Conservative	2.44225	.998537	6277.1	98.131588	77.28457	822.882016		.41937
G04	210090P15_G	NOCALL	D.Low Probability	1.500156	.994859	5515.6	22.071682	7.081942	708.964629		1.09849
G05	201322P9_G	G	A.Conservative	1.007843	.996913	6445.3	29.981538	29.074427	832.102705		.375321
G05	201694P4_G	G	A.Conservative	.587722	.994175	5337.5	119.453796	96.777895	714.621366		.375321
G05	208825P7_G	G	A.Conservative	1.428649	.998876	7129.7	47.335686	51.327885	825.244295		.375321
G05	209189P2_G	G	A.Conservative	1.007412	.996579	6277.1	117.278703	110.675339	810.22374		.375321
G05	210090P15_G	NOCALL	D.Low Probability	.139653	.249951	5515.6	4.248211	1.619645	713.83034		.837172
G06	201322P9_G	G	A.Conservative	-.628748	.995462	6445.3	24.125897	25.326805	803.142259		.358657
G06	201694P4_G	G	A.Conservative	-.714014	.992819	5337.5	89.758794	78.895971	671.747139		.358657
G06	208825P7_G	G	A.Conservative	-.377519	.998315	7129.7	42.190311	49.43308	923.789342		.358657
G06	209189P2_G	G	A.Conservative	-.627518	.995732	6277.1	91.277611	93.268558	782.487351		.358657
G06	210090P15_G	NOCALL	D.Low Probability	-1.158394	0	5515.6	0	0	706.689534		.912867
G07	201322P9_G	NOCALL	D.Low Probability	.974316	.995357	6445.3	41.439479	19.109188	826.659858		.84418
G07	201694P4_G	NOCALL	D.Low Probability	.47339	.990971	5337.5	50.639956	19.093514	667.272094		.84418
G07	208825P7_G	G	A.Conservative	2.071871	.999347	7129.7	14.347471	27.578771	854.742915		.330064
G07	209189P2_G	G	A.Conservative	1.534894	.993822	6277.1	65.698356	86.213919	786.362292		.330064
G07	210090P15_G	NOCALL	D.Low Probability	.290352	.609069	5515.6	9.545338	3.719849	670.26236		.84418
G08	201322P9_G	G	A.Conservative	1.678733	.994908	6445.3	23.579348	24.635721	828.674981		.348023
G08	201694P4_G	G	A.Conservative	1.338484	.995956	5337.5	79.261563	67.30493	710.038192		.348023
G08	208825P7_G	G	A.Conservative	2.078589	.998841	7129.7	41.402311	49.003928	898.088936		.348023
G08	209189P2_G	G	A.Conservative	1.682176	.995736	6277.1	89.285863	90.448884	807.873511		.348023
G08	210090P15_G	NOCALL	I.Bad Spectrum	0	0	0	0	0	0		0
G09	201322P9_G	NOCALL	D.Low Probability	1.06408	.995694	6445.3	65.210791	33.330487	853.578386		.810765
G09	201694P4_G	G	A.Conservative	1.0886	.999343	5337.5	78.199338	66.978557	724.386746		.326193
G09	208825P7_G	G	A.Conservative	2.174524	.998869	7129.7	36.352313	43.06126	949.229287		.326193
G09	209189P2_G	G	A.Conservative	1.558974	.996101	6277.1	88.386925	89.782812	805.968464		.326193
G09	210090P15_G	NOCALL	D.Low Probability	.545311	.375573	5515.6	5.244844	2.333275	754.572225		.810765
G10	201322P9_G	G	A.Conservative	1.459136	.995707	6445.3	20.070467	24.74073	819.592833		.337924
G10	201694P4_G	G	A.Conservative	1.075641	.998488	5337.5	84.751535	87.31143	660.486419		.337924
G10	208825P7_G	G	A.Conservative	2.05081	.999145	7129.7	39.708492	54.540613	888.113915		.337924
G10	209189P2_G	G	A.Conservative	1.462283	.993441	6277.1	93.237028	111.879356	801.344049		.337924
G10	210090P15_G	NOCALL	D.Low Probability	.844748	.156883	5515.6	2.61533	1.080297	722.005002		.681693
G11	201322P9_G	G	A.Conservative	1.625375	.992009	6445.3	20.664147	21.953205	798.853374		.378972
G11	201694P4_G	G	A.Conservative	1.292714	.998781	5337.5	82.940283	74.350654	673.95898		.378972
G11	208825P7_G	G	A.Conservative	1.739968	.998914	7129.7	43.087899	50.822953	942.214058		.378972
G11	209189P2_G	G	A.Conservative	1.626473	.997436	6277.1	90.067698	93.252258	780.917619		.378972
G11	210090P15_G	NOCALL	I.Bad Spectrum	0	0	0	0	0	0		0
G12	201322P9_G	G	A.Conservative	-1.291351	.995524	6445.3	22.754453	23.974847	872.31052		.32264
G12	201694P4_G	G	A.Conservative	-1.307647	.997894	5337.5	104.423366	90.449261	688.813237		.32264
G12	208825P7_G	G	A.Conservative	-1.282337	.998861	7129.7	41.97935	49.916976	875.275018		.32264
G12	209189P2_G	G	A.Conservative	-1.292083	.996923	6277.1	109.096302	111.59821	847.746583		.32264
G12	210090P15_G	NOCALL	D.Low Probability	-1.532829	.341403	5515.6	7.020031	2.151733	703.516923		.932944
G13	201322P9_G	NOCALL	D.Low Probability	.676362	.994451	6445.3	83.616674	36.627148	840.937541		.8309
G13	201694P4_G	G	A.Conservative	.451841	.998564	5337.5	82.019552	83.793467	734.8852		.322766
G13	208825P7_G	G	A.Conservative	1.254607	.995544	7129.7	38.291651	52.01511	977.683738		.322766
G13	209189P2_G	G	A.Conservative	1.063814	.995116	6277.1	102.428268	121.578769	853.137033		.322766
G13	210090P15_G	NOCALL	D.Low Probability	.168035	.272255	5515.6	4.618722	1.728562	746.011781		.8309
G14	201322P9_G	G	A.Conservative	.642341	.997304	6445.3	89.89281	30.578611	830.502785		.957174
G14	201694P4_G	G	A.Conservative	.843381	.994528	5337.5	101.671442	82.222842	704.201799		.392304
G14	208825P7_G	G	A.Conservative	1.706177	.999026	7129.7	44.506758	48.024279	853.391371		.392304
G14	209189P2_G	G	A.Conservative	1.329956	.997004	6277.1	115.518581	108.674778	832.704906		.392304
G14	210090P15_G	NOCALL	D.Low Probability	.181181	.994454	5515.6	53.506929	15.526983	749.146802		.957174
G15	201322P9_G	G	A.Conservative	1.094881	.997972	6445.3	22.01753	25.781464	847.704912		.350557
G15	201694P4_G	G	A.Conservative	.626048	.995366	5337.5	79.238626	77.490817	712.835904		.350557
G15	208825P7_G	G	A.Conservative	1.697548	.999463	7129.7	36.501244	47.66138	868.115673		.350557
G15	209189P2_G	G	A.Conservative	1.094894	.998572	6277.1	99.60965	113.539945	824.96735		.350557
G15	210090P15_G	NOCALL	D.Low Probability	.25721	.340955	5515.6	4.090261	2.145002	726.49156		.589478
G16	201322P9_G	G	A.Conservative	1.376979	.996109	6445.3	26.845473	30.475208	877.773405		.35069
G16	201694P4_G	G	A.Conservative	.898442	.993528	5337.5	93.669965	88.710249	708.786937		.35069
G16	208825P7_G	G	A.Conservative	1.861983	.999433	7129.7	43.623595	55.291997	929.281776		.35069
G16	209189P2_G	G	A.Conservative	1.377288	.998716	6277.1	118.997241	131.446829	852.430989		.35069
G16	210090P15_G	NOCALL	D.Low Probability	.466317	.402297	5515.6	7.393391	2.50517	743.781882		.911831
G17	201322P9_G	G	A.Conservative	.019278	.997635	6445.3	27.031711	28.896685	859.854043		.335774
G17	201694P4_G	G	A.Conservative	-.333952	.994656	5337.5	91.512084	79.886493	697.553444		.335774
G17	208825P7_G	G	A.Conservative	.382838	.998873	7129.7	41.55209	50.223984	817.588066		.335774
G17	209189P2_G	G	A.Conservative	.020641	.99698	6277.1	102.980376	106.800029	834.273738		.335774
G17	210090P15_G	NOCALL	D.Low Probability	-.429417	.082036	5515.6	.983538	.594132	723.569433		.494189
G18	201322P9_G	G	A.Conservative	-2.507534	.998876	6445.3	15.665694	17.0033	787.850201		.347908
G18	201694P4_G	G	A.Conservative	-2.489212	.999157	5337.5	61.597133	55.720069	699.459243		.347908
G18	208825P7_G	G	A.Conservative	-2.234613	.999138	7129.7	26.61936	32.315401	915.281681		.347908
G18	209189P2_G	G	A.Conservative	-2.504154	.996051	6277.1	69.622764	73.509625	771.06198		.347908
G18	210090P15_G	NOCALL	I.Bad Spectrum	0	0	0	0	0	0		0
G19	201322P9_G	G	A.Conservative	1.163339	.992624	6445.3	13.03007	18.394296	817.321369		.301561
G19	201694P4_G	G	A.Conservative	.74893	.998303	5337.5	55.204896	64.542766	668.961168		.301561
G19	208825P7_G	G	A.Conservative	1.439834	.999016	7129.7	26.524338	41.870823	994.649425		.301561
G19	209189P2_G	G	A.Conservative	1.162497	.995508	6277.1	60.314932	82.804239	794.508697		.301561
G19	210090P15_G	NOCALL	I.Bad Spectrum	0	0	0	0	0	0		0
G20	201322P9_G	G	A.Conservative	3.246409	.994903	6445.3	28.494976	25.709386	848.767334		.390388
G20	201694P4_G	G	A.Conservative	2.774412	.998497	5337.5	73.353284	54.979911	639.361581		.390388
G20	208825P7_G	G	A.Conservative	3.451461	.998263	7129.7	57.804553	58.523536	851.388339		.390388
G20	209189P2_G	G	A.Conservative	3.248486	.995269	6277.1	103.946487	91.186325	823.85221		.390388
G20	210090P15_G	NOCALL	D.Low Probability	1.672093	.268992	5515.6	7.717747	1.709473	693.223614		1.163513
G21	201322P9_G	G	A.Conservative	1.516023	.992099	6445.3	20.79548	21.880644	844.841855		.35012
G21	201694P4_G	G	A.Conservative	1.023879	.998039	5337.5	82.250652	71.316459	705.908378		.35012
G21	208825P7_G	G	A.Conservative	1.918671	.998696	7129.7	41.070616	48.62298	903.074468		.35012
G21	209189P2_G	G	A.Conservative	1.512567	.994765	6277.1	104.567696	106.85854	817.46917		.35012
G21	210090P15_G	NOCALL	D.Low Probability	.437853	.444713	5515.6	7.15063	2.755694	745.711725		.917477
G22	201322P9_G	G	A.Conservative	-.073428	.99636	6445.3	13.754106	16.828434	834.240531		.319887
G22	201694P4_G	G	A.Conservative	-.421858	.997326	5337.5	51.274887	52.436118	659.938876		.319887
G22	208825P7_G	G	A.Conservative	.467967	.998509	7129.7	22.45946	30.66731	701.641222		.319887
G22	209189P2_G	G	A.Conservative	-.072635	.996974	6277.1	70.358997	83.796386	814.943904		.319887
G22	210090P15_G	NOCALL	I.Bad Spectrum	0	0	0	0	0	0		0
G23	201322P9_G	G	A.Conservative	-.402487	.997863	6445.3	19.793614	22.536854	818.64399		.343417
G23	201694P4_G	NOCALL	D.Low Probability	-.955808	.991039	5337.5	43.947161	18.31406	696.968083		.761484
G23	208825P7_G	G	A.Conservative	-.264725	.998618	7129.7	37.618521	47.860773	880.436225		.343417
G23	209189P2_G	G	A.Conservative	-.311872	.996231	6277.1	37.95215	42.04818	823.938191		.343417
G23	210090P15_G	NOCALL	D.Low Probability	-1.050778	.620435	5515.6	8.872573	3.814964	702.14298		.761484
G24	201322P9_G	G	A.Conservative	-2.057834	.993449	6445.3	14.419127	15.39226	780.543427		.306984
G24	201694P4_G	NOCALL	D.Low Probability	-2.575553	.715413	5337.5	11.327021	4.374508	662.636914		.742625
G24	208825P7_G	NOCALL	I.Bad Spectrum	0	0	0	0	0	0		0
G24	209189P2_G	G	A.Conservative	-1.993762	.998211	6277.1	22.283139	23.113453	765.833656		.306984
G24	210090P15_G	G	A.Conservative	-2.473955	.82368	5515.6	10.841464	8.299031	670.864212		.430366
H01	201322P9_G	G	A.Conservative	.720506	.998545	6445.3	38.118285	45.989676	835.1251		.394177
H01	201694P4_G	G	A.Conservative	.532712	.999156	5337.5	116.532088	116.904013	707.845471		.394177
H01	208825P7_G	G	A.Conservative	.632092	.998474	7129.7	55.756715	74.814028	942.070056		.394177
H01	209189P2_G	G	A.Conservative	.727008	.995566	6277.1	124.540087	146.272417	813.806616		.394177
H01	210090P15_G	NOCALL	D.Low Probability	-.107753	.285527	5515.6	5.341584	1.831349	706.063224		1.005683
H02	201322P9_G	G	A.Conservative	.893317	.994913	6445.3	25.061552	28.901676	802.518788		.304581
H02	201694P4_G	G	A.Conservative	.567637	.998662	5337.5	67.884245	65.966619	680.551435		.304581
H02	208825P7_G	G	A.Conservative	1.378937	.998945	7129.7	45.777993	58.830459	909.571972		.304581
H02	209189P2_G	G	A.Conservative	.905479	.994182	6277.1	89.759386	100.838956	780.572506		.304581
H02	210090P15_G	NOCALL	D.Low Probability	.428368	.304271	5515.6	3.421544	1.934916	700.216501		.589333
H03	201322P9_G	G	A.Conservative	.498261	.998049	6445.3	29.504219	33.119638	837.872025		.339247
H03	201694P4_G	G	A.Conservative	.100144	.99582	5337.5	101.575729	95.1226	704.275567		.339247
H03	208825P7_G	G	A.Conservative	1.026692	.999125	7129.7	43.868311	55.042798	923.312883		.339247
H03	209189P2_G	G	A.Conservative	.498718	.99593	6277.1	100.700425	109.978762	816.25446		.339247
H03	210090P15_G	NOCALL	D.Low Probability	.334202	.109221	5515.6	1.792188	.762385	717.150651		.720902
H04	201322P9_G	G	A.Conservative	.340633	.995792	6445.3	25.182739	29.802481	861.13662		.342058
H04	201694P4_G	G	A.Conservative	-.03212	.993171	5337.5	91.506115	91.400248	695.4449		.342058
H04	208825P7_G	G	A.Conservative	.86335	.999142	7129.7	42.100641	55.303111	948.611238		.342058
H04	209189P2_G	G	A.Conservative	.343286	.995271	6277.1	93.533571	107.88202	841.532222		.342058
H04	210090P15_G	NOCALL	D.Low Probability	-.041744	.338701	5515.6	3.952079	2.161097	739.990518		.634764
H05	201322P9_G	G	A.Conservative	.299791	.99603	6445.3	18.336226	19.894701	860.902208		.349139
H05	201694P4_G	G	A.Conservative	.020999	.995164	5337.5	59.335881	53.367156	676.880142		.349139
H05	208825P7_G	G	A.Conservative	.659421	.999341	7129.7	28.875667	35.849745	912.81264		.349139
H05	209189P2_G	G	A.Conservative	.298362	.99843	6277.1	69.439715	73.237969	840.606027		.349139
H05	210090P15_G	NOCALL	D.Low Probability	-.094221	.995018	5515.6	38.038941	13.893331	709.631184		.872651
H06	201322P9_G	G	A.Conservative	-1.163289	.997136	6445.3	27.495873	21.665838	843.901168		.373244
H06	201694P4_G	G	A.Conservative	-1.287885	.991908	5337.5	102.028824	66.369766	667.627798		.373244
H06	208825P7_G	G	A.Conservative	-1.275408	.998695	7129.7	45.207882	40.235063	892.172134		.373244
H06	209189P2_G	G	A.Conservative	-1.167709	.99536	6277.1	107.312205	82.111887	819.697243		.373244
H06	210090P15_G	NOCALL	D.Low Probability	-1.377057	.123302	5515.6	2.678504	.856954	705.222331		.926224
H07	201322P9_G	G	A.Conservative	-.136823	.995116	6445.3	21.619653	25.988158	860.058868		.345581
H07	201694P4_G	G	A.Conservative	-.236136	.993204	5337.5	81.914053	83.346101	684.681585		.345581
H07	208825P7_G	G	A.Conservative	.228085	.998612	7129.7	38.216483	50.891444	886.124002		.345581
H07	209189P2_G	G	A.Conservative	-.136967	.997204	6277.1	93.671006	109.805715	838.609235		.345581
H07	210090P15_G	NOCALL	D.Low Probability	-.576407	.994919	5515.6	23.798812	10.595943	710.842558		.817469
H08	201322P9_G	G	A.Conservative	1.250532	.995397	6445.3	29.267221	25.45912	827.493146		.394765
H08	201694P4_G	G	A.Conservative	.954048	.999515	5337.5	91.094253	66.870329	687.109401		.394765
H08	208825P7_G	G	A.Conservative	1.443576	.998489	7129.7	49.428276	47.904585	919.860612		.394765
H08	209189P2_G	G	A.Conservative	1.251643	.998944	6277.1	99.721554	84.515949	804.726326		.394765
H08	210090P15_G	NOCALL	D.Low Probability	.681701	.435151	5515.6	6.651065	2.687682	720.911158		.869157
H09	201322P9_G	G	A.Conservative	.379347	.99273	6445.3	19.033644	21.529262	831.030643		.35311
H09	201694P4_G	G	A.Conservative	.048878	.998213	5337.5	80.098752	77.196475	711.145702		.35311
H09	208825P7_G	G	A.Conservative	.673832	.998733	7129.7	34.123788	42.663556	925.508801		.35311
H09	209189P2_G	G	A.Conservative	.379529	.993527	6277.1	81.709619	90.187393	809.220819		.35311
H09	210090P15_G	NOCALL	D.Low Probability	-.151112	.17663	5515.6	2.824072	1.168391	721.847241		.838042
H10	201322P9_G	G	A.Conservative	.392216	.996476	6445.3	22.803175	29.416667	864.888726		.317834
H10	201694P4_G	G	A.Conservative	-.185852	.994212	5337.5	95.023469	103.078945	731.745539		.317834
H10	208825P7_G	G	A.Conservative	.524597	.998362	7129.7	39.825659	57.096874	948.458845		.317834
H10	209189P2_G	G	A.Conservative	.394155	.994624	6277.1	104.012455	130.71334	842.208139		.317834
H10	210090P15_G	NOCALL	D.Low Probability	-.451406	.992794	5515.6	25.388182	8.173949	743.018843		.918938
H11	201322P9_G	G	A.Conservative	.42324	.993408	6445.3	29.905182	26.112918	825.028217		.405851
H11	201694P4_G	G	A.Conservative	.43443	.996789	5337.5	123.695017	91.319296	690.458357		.405851
H11	208825P7_G	G	A.Conservative	.375693	.998568	7129.7	55.442692	53.841171	909.691652		.405851
H11	209189P2_G	G	A.Conservative	.42559	.993947	6277.1	124.703555	106.110958	803.996321		.405851
H11	210090P15_G	NOCALL	D.Low Probability	-.17163	.992622	5515.6	38.540176	12.547049	691.519108		1.042968
H12	201322P9_G	G	A.Conservative	-.864486	.997468	6445.3	27.828789	25.812898	858.555121		.362291
H12	201694P4_G	G	A.Conservative	-.95844	.998125	5337.5	95.376749	73.056076	692.924932		.362291
H12	208825P7_G	G	A.Conservative	-.89662	.999406	7129.7	50.742637	53.020166	873.177911		.362291
H12	209189P2_G	G	A.Conservative	-.864555	.997999	6277.1	105.15085	94.743902	834.636707		.362291
H12	210090P15_G	NOCALL	D.Low Probability	-1.468517	.136974	5515.6	2.291402	.943595	697.021882		.684529
H13	201322P9_G	G	A.Conservative	.198777	.995329	6445.3	23.029935	27.601627	882.068929		.32686
H13	201694P4_G	G	A.Conservative	-.043533	.992921	5337.5	82.478346	82.108696	695.029834		.32686
H13	208825P7_G	G	A.Conservative	.47366	.999196	7129.7	35.627323	47.794699	853.227426		.32686
H13	209189P2_G	G	A.Conservative	.199213	.997225	6277.1	96.67324	112.687961	859.439615		.32686
H13	210090P15_G	NOCALL	D.Low Probability	-.431059	.275751	5515.6	5.038686	1.76906	724.914534		.904126
H14	201322P9_G	G	A.Conservative	1.215775	.996895	6445.3	33.545831	37.350987	851.995981		.344133
H14	201694P4_G	G	A.Conservative	.73987	.993386	5337.5	131.42909	122.037265	718.329536		.344133
H14	208825P7_G	G	A.Conservative	1.36075	.998256	7129.7	52.599134	65.468192	970.064228		.344133
H14	209189P2_G	G	A.Conservative	1.213593	.99817	6277.1	126.740172	137.310832	831.656276		.344133
H14	210090P15_G	NOCALL	D.Low Probability	.343949	.996271	5515.6	27.939027	8.609138	718.039516		.994222
H15	201322P9_G	G	A.Conservative	1.09219	.997411	6445.3	31.663215	34.710087	825.518404		.359293
H15	201694P4_G	G	A.Conservative	.795816	.994975	5337.5	120.584746	111.260035	685.854028		.359293
H15	208825P7_G	G	A.Conservative	1.324394	.998121	7129.7	53.786083	65.580003	946.015388		.359293
H15	209189P2_G	G	A.Conservative	1.094079	.997871	6277.1	125.145815	133.663373	802.241187		.359293
H15	210090P15_G	NOCALL	D.Low Probability	.346261	.318177	5515.6	4.767321	2.014915	725.670365		.946104
H16	201322P9_G	G	A.Conservative	.092821	.996461	6445.3	25.656987	26.945113	857.177694		.369931
H16	201694P4_G	G	A.Conservative	-.223976	.998452	5337.5	88.204048	76.731231	721.420435		.369931
H16	208825P7_G	G	A.Conservative	.367005	.998858	7129.7	40.61963	47.820845	913.668724		.369931
H16	209189P2_G	G	A.Conservative	.094811	.997569	6277.1	92.267058	94.206449	831.531547		.369931
H16	210090P15_G	NOCALL	D.Low Probability	-.08326	.244785	5515.6	3.629921	1.583118	740.570198		.740067
H17	201322P9_G	G	A.Conservative	-1.092432	.996352	6445.3	20.8866	19.380609	808.546741		.360593
H17	201694P4_G	G	A.Conservative	-1.029199	.995655	5337.5	82.190664	63.3263	681.565579		.360593
H17	208825P7_G	G	A.Conservative	-1.345149	.998682	7129.7	34.235648	35.692898	815.634226		.360593
H17	209189P2_G	G	A.Conservative	-1.094563	.996577	6277.1	88.48588	79.81529	781.792866		.360593
H17	210090P15_G	NOCALL	D.Low Probability	-1.286706	.997036	5515.6	29.64484	11.678706	717.926543		.817198
H18	201322P9_G	G	A.Conservative	-2.363106	.997551	6445.3	16.748618	20.743548	792.979563		.313228
H18	201694P4_G	G	A.Conservative	-2.473518	.999082	5337.5	70.470442	72.372026	699.301181		.313228
H18	208825P7_G	G	A.Conservative	-2.410114	.999154	7129.7	32.208024	44.693299	850.756587		.313228
H18	209189P2_G	G	A.Conservative	-2.354679	.995705	6277.1	78.145211	94.109482	772.497145		.313228
H18	210090P15_G	NOCALL	D.Low Probability	-2.373087	.33278	5515.6	7.373303	2.086119	718.176386		.932723
H19	201322P9_G	G	A.Conservative	.399655	.995318	6445.3	18.219358	22.187105	837.374679		.326641
H19	201694P4_G	G	A.Conservative	-.206644	.992929	5337.5	66.89441	66.481643	699.936851		.326641
H19	208825P7_G	G	A.Conservative	.636201	.999557	7129.7	33.392155	45.864489	933.47251		.326641
H19	209189P2_G	G	A.Conservative	.399267	.997813	6277.1	74.467367	87.985927	814.426337		.326641
H19	210090P15_G	NOCALL	I.Bad Spectrum	0	0	0	0	0	0		0
H20	201322P9_G	G	A.Conservative	.209042	.996229	6445.3	14.781165	18.048961	845.889785		.303645
H20	201694P4_G	G	A.Conservative	-.150403	.993119	5337.5	69.358037	70.367861	697.72113		.303645
H20	208825P7_G	G	A.Conservative	.751885	.998744	7129.7	26.186945	35.842358	867.231038		.303645
H20	209189P2_G	G	A.Conservative	.226182	.995964	6277.1	67.237533	79.841112	821.492103		.303645
H20	210090P15_G	NOCALL	D.Low Probability	-.139293	.35522	5515.6	5.562756	2.222329	730.632079		.834545
H21	201322P9_G	G	A.Conservative	.348857	.99327	6445.3	18.604391	22.212021	885.039732		.320907
H21	201694P4_G	G	A.Conservative	-.112208	.994325	5337.5	70.314412	69.33188	714.901313		.320907
H21	208825P7_G	G	A.Conservative	.733281	.998864	7129.7	34.423357	46.149001	971.202599		.320907
H21	209189P2_G	G	A.Conservative	.350276	.997576	6277.1	93.126917	108.031523	862.031976		.320907
H21	210090P15_G	NOCALL	D.Low Probability	-.490993	.995384	5515.6	42.020904	15.871258	748.920544		.865198
H22	201322P9_G	G	A.Conservative	-.25325	.995838	6445.3	18.226566	16.810403	828.319986		.358259
H22	201694P4_G	G	A.Conservative	-.526485	.998965	5337.5	62.877405	47.86427	672.889335		.358259
H22	208825P7_G	G	A.Conservative	.0938	.999136	7129.7	36.648971	38.916417	887.180974		.358259
H22	209189P2_G	G	A.Conservative	-.258237	.995811	6277.1	91.053528	81.569055	801.363886		.358259
H22	210090P15_G	NOCALL	I.Bad Spectrum	0	0	0	0	0	0		0
H23	201322P9_G	G	A.Conservative	-1.783881	.995731	6445.3	15.195226	17.856511	832.884453		.325825
H23	201694P4_G	G	A.Conservative	-1.770364	.992396	5337.5	17.217551	16.496388	701.937885		.325825
H23	208825P7_G	G	A.Conservative	-1.570404	.998674	7129.7	31.107202	41.284671	843.938152		.325825
H23	209189P2_G	G	A.Conservative	-1.662157	.996541	6277.1	33.689513	38.401597	797.338103		.325825
H23	210090P15_G	NOCALL	I.Bad Spectrum	0	0	0	0	0	0		0
H24	201322P9_G	G	A.Conservative	-3.133899	.996966	6445.3	12.99887	14.588936	774.899301		.330972
H24	201694P4_G	NOCALL	D.Low Probability	-3.036068	.678794	5337.5	9.500189	4.156231	662.72341		.740005
H24	208825P7_G	NOCALL	I.Bad Spectrum	0	0	0	0	0	0		0
H24	209189P2_G	G	A.Conservative	-2.753437	.998589	6277.1	20.005234	21.833526	740.400289		.330972
H24	210090P15_G	G	A.Conservative	-3.442253	.870557	5515.6	14.626229	8.730496	669.89961		.546265
I01	201322P9_G	G	A.Conservative	.447666	.997627	6445.3	22.536455	27.732762	834.164438		.317424
I01	201694P4_G	G	A.Conservative	.120131	.996202	5337.5	81.583106	85.323124	708.11496		.317424
I01	208825P7_G	G	A.Conservative	.658338	.999427	7129.7	32.090352	43.724492	836.818123		.317424
I01	209189P2_G	G	A.Conservative	.448578	.993898	6277.1	81.273697	97.554403	812.699386		.317424
I01	210090P15_G	NOCALL	D.Low Probability	.345048	0	5515.6	.395607	.207532	727.75431		.629811
I02	201322P9_G	G	A.Conservative	1.304512	.995925	6445.3	16.750625	21.125082	859.098128		.322191
I02	201694P4_G	G	A.Conservative	.658962	.991772	5337.5	46.797424	48.739295	640.801907		.322191
I02	208825P7_G	G	A.Conservative	1.827857	.998299	7129.7	24.797454	35.061671	982.48613		.322191
I02	209189P2_G	G	A.Conservative	1.304507	.998155	6277.1	58.336094	71.4977	837.46528		.322191
I02	210090P15_G	NOCALL	I.Bad Spectrum	0	0	0	0	0	0		0
I03	201322P9_G	G	A.Conservative	1.822213	.997531	6445.3	25.974462	31.371405	799.569778		.325694
I03	201694P4_G	G	A.Conservative	1.243463	.995214	5337.5	94.780271	95.031468	686.100589		.325694
I03	208825P7_G	G	A.Conservative	2.2634	.998505	7129.7	46.360827	62.680728	917.359374		.325694
I03	209189P2_G	G	A.Conservative	1.824853	.996195	6277.1	94.682863	111.216739	779.58063		.325694
I03	210090P15_G	NOCALL	D.Low Probability	.721057	.993916	5515.6	27.689382	10.506239	703.20324		.858233
I04	201322P9_G	G	A.Conservative	1.287916	.995983	6445.3	23.25871	25.075665	882.906044		.349959
I04	201694P4_G	G	A.Conservative	.748201	.993491	5337.5	90.814097	82.113741	713.43416		.349959
I04	208825P7_G	G	A.Conservative	1.906154	.999473	7129.7	36.098517	43.412233	889.70966		.349959
I04	209189P2_G	G	A.Conservative	1.288271	.997466	6277.1	92.052561	96.63546	857.410378		.349959
I04	210090P15_G	NOCALL	D.Low Probability	.50016	.080464	5515.6	1.664149	.583591	743.481451		.950004
I05	201322P9_G	G	A.Conservative	1.296259	.994223	6445.3	28.738192	29.508949	846.759328		.381353
I05	201694P4_G	G	A.Conservative	.751832	.99539	5337.5	106.024483	91.531955	682.710344		.381353
I05	208825P7_G	G	A.Conservative	1.699311	.999229	7129.7	50.166526	57.331697	912.824779		.381353
I05	209189P2_G	G	A.Conservative	1.295839	.998241	6277.1	128.794778	128.830103	827.505687		.381353
I05	210090P15_G	NOCALL	D.Low Probability	.440211	.285816	5515.6	4.72854	1.812606	730.089086		.976734
I06	201322P9_G	NOCALL	D.Low Probability	-.206035	.994175	6445.3	60.166611	27.199896	780.286312		.799523
I06	201694P4_G	G	A.Conservative	.813723	.999203	5337.5	65.297638	61.207021	660.688245		.346616
I06	208825P7_G	G	A.Conservative	1.074645	.998533	7129.7	31.308596	39.643403	942.87358		.346616
I06	209189P2_G	G	A.Conservative	.826811	.994894	6277.1	81.863911	89.979362	790.785257		.346616
I06	210090P15_G	G	A.Conservative	.791343	.996629	5515.6	21.722714	20.992631	688.846131		.346616
I07	201322P9_G	G	A.Conservative	1.320427	.995104	6445.3	29.714982	31.265862	856.977623		.327402
I07	201694P4_G	G	A.Conservative	.846911	.995047	5337.5	94.486155	82.733519	681.344208		.327402
I07	208825P7_G	G	A.Conservative	1.818222	.999473	7129.7	43.52503	51.367132	925.845865		.327402
I07	209189P2_G	G	A.Conservative	1.320403	.997344	6277.1	90.052802	92.129788	833.802891		.327402
I07	210090P15_G	NOCALL	D.Low Probability	.20759	.990966	5515.6	27.782248	10.758802	726.292056		.858284
I08	201322P9_G	G	A.Conservative	1.42379	.995689	6445.3	20.148039	24.975083	831.309704		.337255
I08	201694P4_G	G	A.Conservative	.903861	.999446	5337.5	74.813992	77.551131	726.428133		.337255
I08	208825P7_G	G	A.Conservative	1.868961	.99895	7129.7	40.525069	55.951998	974.989752		.337255
I08	209189P2_G	G	A.Conservative	1.426406	.995463	6277.1	82.525003	99.587833	813.875923		.337255
I08	210090P15_G	NOCALL	D.Low Probability	.509549	.137557	5515.6	1.985088	.956141	761.654684		.710874
I09	201322P9_G	G	A.Conservative	1.635247	.994294	6445.3	33.656317	36.357056	839.911241		.339948
I09	201694P4_G	G	A.Conservative	1.277827	.998908	5337.5	115.832444	103.672455	697.289105		.339948
I09	208825P7_G	G	A.Conservative	2.143036	.9991	7129.7	44.632529	54.114757	874.435926		.339948
I09	209189P2_G	G	A.Conservative	1.635152	.997142	6277.1	112.194045	117.793624	818.896611		.339948
I09	210090P15_G	NOCALL	D.Low Probability	.784478	.993818	5515.6	33.741815	10.724693	721.642107		.953829
I10	201322P9_G	G	A.Conservative	1.137392	.996444	6445.3	27.239067	31.383784	885.860987		.359662
I10	201694P4_G	G	A.Conservative	.806129	.993038	5337.5	107.199729	104.383965	723.566283		.359662
I10	208825P7_G	G	A.Conservative	1.671994	.998894	7129.7	40.981644	52.349863	917.330068		.359662
I10	209189P2_G	G	A.Conservative	1.139063	.99807	6277.1	106.901577	120.087394	863.238035		.359662
I10	210090P15_G	NOCALL	D.Low Probability	.504829	.263033	5515.6	4.673368	1.675244	749.981928		.907591
I11	201322P9_G	G	A.Conservative	.649804	.997914	6445.3	25.556902	32.209179	822.349592		.33688
I11	201694P4_G	G	A.Conservative	.175926	.99363	5337.5	88.499929	94.719777	701.322394		.33688
I11	208825P7_G	G	A.Conservative	1.074208	.997508	7129.7	37.949413	52.86975	893.976093		.33688
I11	209189P2_G	G	A.Conservative	.652796	.993914	6277.1	87.280234	107.3265	801.626811		.33688
I11	210090P15_G	NOCALL	D.Low Probability	-.202819	.347332	5515.6	4.993264	2.180472	721.34748		.778522
I12	201322P9_G	G	A.Conservative	-1.127935	.997207	6445.3	18.472685	19.621481	855.240646		.328458
I12	201694P4_G	G	A.Conservative	-1.197909	.992713	5337.5	83.884122	72.227566	673.49706		.328458
I12	208825P7_G	G	A.Conservative	-1.063197	.99795	7129.7	37.967425	45.793037	889.001439		.328458
I12	209189P2_G	G	A.Conservative	-1.126176	.996555	6277.1	90.727709	93.392674	831.17878		.328458
I12	210090P15_G	NOCALL	D.Low Probability	-1.746019	.142371	5515.6	1.923383	.969419	733.387783		.692827
I13	201322P9_G	G	A.Conservative	1.266927	.995777	6445.3	23.752452	20.072245	850.221372		.361655
I13	201694P4_G	G	A.Conservative	.988386	.995263	5337.5	103.871169	73.184656	706.628876		.361655
I13	208825P7_G	G	A.Conservative	1.706696	.999176	7129.7	46.267603	43.926724	866.127458		.361655
I13	209189P2_G	G	A.Conservative	1.27021	.997149	6277.1	112.069663	92.094937	825.921991		.361655
I13	210090P15_G	NOCALL	D.Low Probability	.492376	.998183	5515.6	51.794791	18.846822	737.050855		.870549
I14	201322P9_G	G	A.Conservative	1.764334	.997921	6445.3	23.033145	22.595959	841.224485		.356171
I14	201694P4_G	G	A.Conservative	1.26045	.999019	5337.5	92.389743	74.730769	709.736024		.356171
I14	208825P7_G	G	A.Conservative	2.157211	.998905	7129.7	40.917728	45.210616	882.112859		.356171
I14	209189P2_G	G	A.Conservative	1.766172	.994878	6277.1	100.193676	95.472577	819.575318		.356171
I14	210090P15_G	NOCALL	D.Low Probability	.835479	0	5515.6	.967674	.441617	720.861369		.792736
I15	201322P9_G	G	A.Conservative	1.313656	.993322	6445.3	22.208062	26.464348	872.749455		.32533
I15	201694P4_G	G	A.Conservative	.849534	.994587	5337.5	99.186375	98.910143	692.201252		.32533
I15	208825P7_G	G	A.Conservative	1.821442	.999367	7129.7	35.392653	47.0533	910.049257		.32533
I15	209189P2_G	G	A.Conservative	1.31545	.997971	6277.1	94.471153	109.579356	849.553787		.32533
I15	210090P15_G	NOCALL	D.Low Probability	.532694	.24947	5515.6	3.166331	1.58163	743.882657		.634508
I16	201322P9_G	G	A.Conservative	.741447	.997755	6445.3	36.51211	32.128687	854.286959		.492655
I16	201694P4_G	G	A.Conservative	.5019	.998774	5337.5	72.984082	69.667766	699.005496		.331029
I16	208825P7_G	G	A.Conservative	1.220986	.999617	7129.7	29.190556	38.717622	906.328014		.331029
I16	209189P2_G	G	A.Conservative	.872904	.995833	6277.1	92.012929	102.586822	842.252027		.331029
I16	210090P15_G	NOCALL	D.Low Probability	.435668	.373214	5515.6	5.669063	2.344007	751.08403		.763682
I17	201322P9_G	G	A.Conservative	.194301	.994256	6445.3	24.926728	24.853542	874.95484		.362732
I17	201694P4_G	G	A.Conservative	-.180474	.994113	5337.5	98.834424	81.363203	691.293304		.362732
I17	208825P7_G	G	A.Conservative	.5528	.99929	7129.7	38.458129	43.127719	885.158322		.362732
I17	209189P2_G	G	A.Conservative	.191913	.99686	6277.1	101.80942	98.624838	853.885251		.362732
I17	210090P15_G	NOCALL	D.Low Probability	-.524693	.924669	5515.6	17.870249	5.597132	718.718756		1.013464
I18	201322P9_G	G	A.Conservative	-.514365	.997249	6445.3	25.586743	28.308865	815.736517		.399622
I18	201694P4_G	G	A.Conservative	-.588439	.99589	5337.5	110.101672	101.173408	676.872036		.399622
I18	208825P7_G	G	A.Conservative	-.620327	.999222	7129.7	45.363465	55.9725	895.991175		.399622
I18	209189P2_G	G	A.Conservative	-.512853	.995421	6277.1	114.471833	123.213645	792.124524		.399622
I18	210090P15_G	NOCALL	I.Bad Spectrum	0	0	0	0	0	0		0
I19	201322P9_G	NOCALL	D.Low Probability	.802723	.993539	6445.3	76.233059	33.130119	847.367779		.921561
I19	201694P4_G	G	A.Conservative	.732079	.99844	5337.5	81.98343	67.067112	704.390376		.358821
I19	208825P7_G	G	A.Conservative	1.506129	.999395	7129.7	38.002412	41.638469	888.18814		.358821
I19	209189P2_G	G	A.Conservative	1.132819	.995043	6277.1	98.790244	94.11741	831.30714		.358821
I19	210090P15_G	NOCALL	D.Low Probability	.372622	.333813	5515.6	5.637819	2.109892	746.511476		.921561
I20	201322P9_G	G	A.Conservative	1.804502	.997737	6445.3	24.293317	26.829539	865.059478		.339459
I20	201694P4_G	G	A.Conservative	1.285057	.998326	5337.5	92.06047	84.784251	716.985332		.339459
I20	208825P7_G	G	A.Conservative	2.298378	.99887	7129.7	41.287653	50.996992	885.806285		.339459
I20	209189P2_G	G	A.Conservative	1.808379	.996688	6277.1	121.324965	130.370885	840.335255		.339459
I20	210090P15_G	NOCALL	D.Low Probability	.771658	.816032	5515.6	14.539623	4.921866	736.255404		.879428
I21	201322P9_G	G	A.Conservative	2.090456	.996423	6445.3	11.388351	14.272737	864.407887		.310588
I21	201694P4_G	G	A.Conservative	1.430361	.997376	5337.5	38.461991	40.097503	727.910156		.310588
I21	208825P7_G	G	A.Conservative	2.492528	.998987	7129.7	23.550259	39.232753	910.923871		.310588
I21	209189P2_G	G	A.Conservative	2.113043	.99857	6277.1	53.318505	65.003441	835.384508		.310588
I21	210090P15_G	NOCALL	D.Low Probability	1.05444	.381568	5515.6	4.699088	2.382622	744.997743		.654592
I22	201322P9_G	NOCALL	D.Low Probability	1.341332	.995562	6445.3	91.711409	32.311338	839.499633		.974632
I22	201694P4_G	G	A.Conservative	1.028341	.996734	5337.5	79.318714	63.673212	707.90878		.361531
I22	208825P7_G	G	A.Conservative	2.282925	.998894	7129.7	36.717148	39.97371	885.788848		.361531
I22	209189P2_G	G	A.Conservative	1.681841	.992582	6277.1	118.504181	111.599383	784.189834		.361531
I22	210090P15_G	NOCALL	D.Low Probability	.695391	.532648	5515.6	10.97784	3.279354	729.474604		.974632
I23	201322P9_G	G	A.Conservative	.26196	.997907	6445.3	15.111026	18.715059	831.252773		.314993
I23	201694P4_G	G	A.Conservative	-.279028	.997084	5337.5	34.106876	35.218512	669.52645		.314993
I23	208825P7_G	G	A.Conservative	.653953	.998833	7129.7	32.937033	45.593104	943.921628		.314993
I23	209189P2_G	G	A.Conservative	.186893	.997168	6277.1	35.622751	42.930162	800.626709		.314993
I23	210090P15_G	NOCALL	D.Low Probability	-.439673	.605729	5515.6	6.562997	3.711233	680.622901		.631715
I24	201322P9_G	G	A.Conservative	-2.912743	.9987	6445.3	14.56562	15.864531	828.949596		.310908
I24	201694P4_G	NOCALL	D.Low Probability	-2.570421	.669348	5337.5	9.860446	4.10518	684.544103		.783939
I24	208825P7_G	NOCALL	I.Bad Spectrum	0	0	0	0	0	0		0
I24	209189P2_G	G	A.Conservative	-2.662437	.996319	6277.1	22.396978	23.658956	833.236537		.310908
I24	210090P15_G	G	A.Conservative	-2.677154	.995161	5515.6	17.210018	10.625553	729.749123		.547014
J01	201322P9_G	G	A.Conservative	1.007542	.996768	6445.3	24.273508	21.766401	846.922614		.351961
J01	201694P4_G	G	A.Conservative	.658414	.998306	5337.5	76.572025	55.955798	703.51374		.351961
J01	208825P7_G	G	A.Conservative	1.313709	.997805	7129.7	39.961052	40.680409	973.116514		.351961
J01	209189P2_G	G	A.Conservative	1.012317	.997838	6277.1	91.130289	79.226187	823.512783		.351961
J01	210090P15_G	NOCALL	D.Low Probability	.620312	.104926	5515.6	1.696802	.771026	744.933212		.762113
J02	201322P9_G	G	A.Conservative	1.687828	.996525	6445.3	26.675611	26.093719	881.550162		.370315
J02	201694P4_G	G	A.Conservative	1.178441	.995399	5337.5	91.318738	73.786364	682.850974		.370315
J02	208825P7_G	G	A.Conservative	2.102624	.998936	7129.7	40.788321	44.860604	948.928018		.370315
J02	209189P2_G	G	A.Conservative	1.68479	.996377	6277.1	101.955879	96.905006	854.732774		.370315
J02	210090P15_G	NOCALL	D.Low Probability	.627832	0	5515.6	.014934	.005256	730.426781		.927135
J03	201322P9_G	G	A.Conservative	1.37107	.995907	6445.3	21.326896	22.71933	819.847704		.35633
J03	201694P4_G	G	A.Conservative	.822383	.997577	5337.5	83.491794	74.516369	717.049322		.35633
J03	208825P7_G	G	A.Conservative	1.812004	.999508	7129.7	29.593908	35.170459	908.77524		.35633
J03	209189P2_G	G	A.Conservative	1.373028	.994753	6277.1	77.315021	80.177062	799.762158		.35633
J03	210090P15_G	NOCALL	I.Bad Spectrum	0	0	0	0	0	0		0
J04	201322P9_G	G	A.Conservative	.943348	.994271	6445.3	18.602399	23.43133	841.145644		.33335
J04	201694P4_G	G	A.Conservative	.584687	.994705	5337.5	63.72539	67.778697	679.767778		.33335
J04	208825P7_G	G	A.Conservative	1.427538	.998908	7129.7	30.013604	41.913747	834.308768		.33335
J04	209189P2_G	G	A.Conservative	.946235	.996824	6277.1	68.98277	84.712315	820.014164		.33335
J04	210090P15_G	NOCALL	I.Bad Spectrum	0	0	0	0	0	0		0
J05	201322P9_G	G	A.Conservative	.467101	.993438	6445.3	27.404182	29.354098	855.795717		.323908
J05	201694P4_G	G	A.Conservative	.123964	.994133	5337.5	91.501081	80.598188	724.754215		.323908
J05	208825P7_G	G	A.Conservative	1.042229	.998608	7129.7	41.332361	49.935554	902.764364		.323908
J05	209189P2_G	G	A.Conservative	.472032	.996348	6277.1	107.072578	111.34001	835.795998		.323908
J05	210090P15_G	NOCALL	D.Low Probability	-.318542	.342487	5515.6	5.497176	2.166372	732.277239		.922645
J06	201322P9_G	G	A.Conservative	-.882924	.99582	6445.3	21.621903	22.545663	810.374505		.348223
J06	201694P4_G	G	A.Conservative	-1.055358	.992608	5337.5	80.115764	69.80318	672.48137		.348223
J06	208825P7_G	G	A.Conservative	-.663178	.998703	7129.7	38.710068	45.135268	838.522143		.348223
J06	209189P2_G	G	A.Conservative	-.883266	.99875	6277.1	88.05506	89.350317	788.179288		.348223
J06	210090P15_G	NOCALL	D.Low Probability	-.78592	.194867	5515.6	3.015879	1.311943	673.873123		.689096
J07	201322P9_G	G	A.Conservative	1.34859	.99749	6445.3	26.244361	27.191552	860.710029		.366222
J07	201694P4_G	G	A.Conservative	.679279	.994702	5337.5	86.799695	74.632465	690.35047		.366222
J07	208825P7_G	G	A.Conservative	1.711036	.999362	7129.7	35.609538	41.345641	907.203842		.366222
J07	209189P2_G	G	A.Conservative	1.348377	.997897	6277.1	92.61826	93.29568	836.796741		.366222
J07	210090P15_G	NOCALL	D.Low Probability	.765053	.994775	5515.6	38.825899	11.610755	716.320788		.998986
J08	201322P9_G	G	A.Conservative	1.683463	.998224	6445.3	32.766938	37.625454	844.385394		.348992
J08	201694P4_G	G	A.Conservative	1.184013	.996354	5337.5	107.889252	104.59871	754.946034		.348992
J08	208825P7_G	G	A.Conservative	1.920607	.999296	7129.7	46.581494	59.375676	965.066395		.348992
J08	209189P2_G	G	A.Conservative	1.683907	.997677	6277.1	112.073591	125.445615	821.669399		.348992
J08	210090P15_G	NOCALL	D.Low Probability	.925521	.255043	5515.6	4.039861	1.623885	755.748036		.754662
J09	201322P9_G	G	A.Conservative	1.403717	.993944	6445.3	24.769968	29.888812	873.671992		.322307
J09	201694P4_G	G	A.Conservative	.854211	.994586	5337.5	95.100794	94.359841	704.440225		.322307
J09	208825P7_G	G	A.Conservative	1.969843	.999372	7129.7	38.00438	51.577808	894.564422		.322307
J09	209189P2_G	G	A.Conservative	1.401847	.993439	6277.1	87.880476	102.979156	846.511102		.322307
J09	210090P15_G	NOCALL	D.Low Probability	.843643	.148927	5515.6	1.339075	1.003969	741.106994		.473412
J10	201322P9_G	G	A.Conservative	.891392	.998881	6445.3	32.067132	33.945424	851.147601		.350708
J10	201694P4_G	G	A.Conservative	.359879	.996608	5337.5	130.241859	114.342599	722.175198		.350708
J10	208825P7_G	G	A.Conservative	1.493819	.999354	7129.7	43.757216	51.951111	894.977602		.350708
J10	209189P2_G	G	A.Conservative	.895214	.997785	6277.1	132.717198	136.591666	830.650107		.350708
J10	210090P15_G	NOCALL	D.Low Probability	.435938	0	5515.6	0	0	743.510272		.710967
J11	201322P9_G	G	A.Conservative	.701566	.996083	6445.3	19.711016	25.866837	821.679578		.319391
J11	201694P4_G	G	A.Conservative	.29746	.994168	5337.5	83.607904	93.073284	684.017378		.319391
J11	208825P7_G	G	A.Conservative	1.036827	.999819	7129.7	34.424135	49.980118	904.415234		.319391
J11	209189P2_G	G	A.Conservative	.700765	.995781	6277.1	85.021388	108.842958	799.031425		.319391
J11	210090P15_G	NOCALL	D.Low Probability	-.203458	.273292	5515.6	4.169171	1.749924	729.894587		.858858
J12	201322P9_G	G	A.Conservative	-.955012	.996263	6445.3	17.545633	19.406397	825.026727		.33986
J12	201694P4_G	G	A.Conservative	-1.036229	.993787	5337.5	91.169494	84.888972	673.183508		.33986
J12	208825P7_G	G	A.Conservative	-.882678	.999027	7129.7	32.709978	40.279609	791.448445		.33986
J12	209189P2_G	G	A.Conservative	-.95353	.998756	6277.1	87.77601	94.580028	802.352922		.33986
J12	210090P15_G	NOCALL	I.Bad Spectrum	0	0	0	0	0	0		0
J13	201322P9_G	G	A.Conservative	1.09743	.997187	6445.3	24.847258	24.079958	839.722329		.359379
J13	201694P4_G	G	A.Conservative	.639276	.993172	5337.5	98.572072	79.878925	705.206255		.359379
J13	208825P7_G	G	A.Conservative	1.463714	.997947	7129.7	44.94941	48.738254	996.906395		.359379
J13	209189P2_G	G	A.Conservative	1.100008	.998607	6277.1	104.581895	98.627755	817.200541		.359379
J13	210090P15_G	NOCALL	I.Bad Spectrum	0	0	0	0	0	0		0
J14	201322P9_G	G	A.Conservative	1.671618	.99617	6445.3	29.03228	29.608365	863.312713		.391514
J14	201694P4_G	G	A.Conservative	1.278315	.995084	5337.5	102.908226	88.535411	706.922625		.391514
J14	208825P7_G	G	A.Conservative	1.995538	.999356	7129.7	42.274574	47.882264	943.89162		.391514
J14	209189P2_G	G	A.Conservative	1.676286	.995521	6277.1	109.202307	108.546968	841.43334		.391514
J14	210090P15_G	NOCALL	I.Bad Spectrum	0	0	0	0	0	0		0
J15	201322P9_G	G	A.Conservative	.955992	.992601	6445.3	10.422892	13.783801	809.736711		.299647
J15	201694P4_G	G	A.Conservative	.354947	.998781	5337.5	47.678755	52.306272	740.63923		.299647
J15	208825P7_G	G	A.Conservative	1.716827	.998958	7129.7	19.342756	28.6438	931.633527		.299647
J15	209189P2_G	G	A.Conservative	.953005	.99561	6277.1	49.751893	63.984022	788.722661		.299647
J15	210090P15_G	NOCALL	I.Bad Spectrum	0	0	0	0	0	0		0
J16	201322P9_G	G	A.Conservative	1.240253	.997481	6445.3	16.514954	19.902985	845.945281		.320366
J16	201694P4_G	G	A.Conservative	.835	.998065	5337.5	55.905784	55.978147	716.088666		.320366
J16	208825P7_G	G	A.Conservative	1.798303	.999107	7129.7	30.407603	41.036236	890.094546		.320366
J16	209189P2_G	G	A.Conservative	1.241213	.997874	6277.1	73.055142	85.627855	823.35318		.320366
J16	210090P15_G	NOCALL	I.Bad Spectrum	0	0	0	0	0	0		0
J17	201322P9_G	G	A.Conservative	.397067	.996027	6445.3	21.081807	25.284086	828.127771		.322528
J17	201694P4_G	G	A.Conservative	.129137	.996532	5337.5	82.510693	83.112476	692.939277		.322528
J17	208825P7_G	G	A.Conservative	.848218	.999512	7129.7	39.442268	52.686656	889.329056		.322528
J17	209189P2_G	G	A.Conservative	.398521	.992819	6277.1	95.967808	112.086201	808.477275		.322528
J17	210090P15_G	NOCALL	D.Low Probability	-.315347	.18609	5515.6	3.898779	1.222872	698.597323		.865025
J18	201322P9_G	G	A.Conservative	-1.238651	.99673	6445.3	27.711326	28.525225	823.955661		.347566
J18	201694P4_G	G	A.Conservative	-1.335421	.995297	5337.5	123.10677	103.19969	692.610157		.347566
J18	208825P7_G	G	A.Conservative	-1.176467	.998283	7129.7	49.156951	57.291878	886.389137		.347566
J18	209189P2_G	G	A.Conservative	-1.238577	.99648	6277.1	128.051717	127.831442	800.98298		.347566
J18	210090P15_G	NOCALL	D.Low Probability	-1.736316	.254423	5515.6	5.165516	1.644867	717.492181		.886429
J19	201322P9_G	G	A.Conservative	1.506571	.994499	6445.3	23.756722	22.385004	820.808979		.348268
J19	201694P4_G	G	A.Conservative	1.173608	.995434	5337.5	105.630252	82.913755	699.522442		.348268
J19	208825P7_G	G	A.Conservative	1.975209	.9994	7129.7	41.201613	43.565867	898.16429		.348268
J19	209189P2_G	G	A.Conservative	1.509125	.99692	6277.1	98.73845	90.463299	802.866757		.348268
J19	210090P15_G	NOCALL	D.Low Probability	.761046	.287868	5515.6	5.116182	1.812701	724.645354		.937644
J20	201322P9_G	G	A.Conservative	1.592851	.995065	6445.3	26.14027	22.684501	832.569837		.348453
J20	201694P4_G	G	A.Conservative	.970894	.992492	5337.5	24.73845	17.793891	748.585114		.348453
J20	208825P7_G	G	A.Conservative	2.289045	.998687	7129.7	42.650149	41.701418	932.679035		.348453
J20	209189P2_G	G	A.Conservative	1.600536	.994265	6277.1	73.008994	61.550304	809.540018		.348453
J20	210090P15_G	G	A.Conservative	.818326	.996621	5515.6	16.647912	12.337223	755.010001		.348453
J21	201322P9_G	G	A.Conservative	1.20456	.99679	6445.3	19.898718	27.362748	863.332492		.303826
J21	201694P4_G	G	A.Conservative	.657485	.994439	5337.5	81.717017	95.272036	711.214465		.303826
J21	208825P7_G	G	A.Conservative	1.525584	.999015	7129.7	33.169796	50.483249	888.056527		.303826
J21	209189P2_G	G	A.Conservative	1.203833	.998032	6277.1	90.741626	121.712916	840.595175		.303826
J21	210090P15_G	NOCALL	D.Low Probability	.267915	.996302	5515.6	30.017247	13.38328	728.325432		.783463
J22	201322P9_G	G	A.Conservative	1.011748	.994097	6445.3	23.086419	26.61033	793.158669		.329016
J22	201694P4_G	G	A.Conservative	.252553	.996488	5337.5	93.541928	89.655589	681.055136		.329016
J22	208825P7_G	G	A.Conservative	1.445261	.999314	7129.7	35.228812	45.462366	859.07785		.329016
J22	209189P2_G	G	A.Conservative	1.017941	.996801	6277.1	104.296253	116.927782	777.09273		.329016
J22	210090P15_G	NOCALL	D.Low Probability	-.051169	.31074	5515.6	4.961625	1.957864	743.925632		.849011
J23	201322P9_G	G	A.Conservative	-.588338	.994142	6445.3	17.208315	22.434983	852.656099		.311492
J23	201694P4_G	G	A.Conservative	-1.052263	.998179	5337.5	47.16397	51.125812	702.292837		.311492
J23	208825P7_G	G	A.Conservative	-.43062	.998481	7129.7	27.083735	39.463903	877.114476		.311492
J23	209189P2_G	G	A.Conservative	-.570441	.995242	6277.1	39.544726	50.147734	843.974417		.311492
J23	210090P15_G	NOCALL	I.Bad Spectrum	0	0	0	0	0	0		0
J24	201322P9_G	G	A.Conservative	-1.857167	.996968	6445.3	17.460908	19.106269	836.860866		.302763
J24	201694P4_G	NOCALL	D.Low Probability	-2.330391	.990841	5337.5	26.638453	11.348884	655.561295		.770875
J24	208825P7_G	NOCALL	I.Bad Spectrum	0	0	0	0	0	0		0
J24	209189P2_G	G	A.Conservative	-1.732134	.996941	6277.1	28.604846	30.437327	819.368625		.302763
J24	210090P15_G	G	A.Conservative	-2.263816	.818398	5515.6	10.660075	8.230801	680.854672		.465061
K01	201322P9_G	G	A.Conservative	.869535	.996684	6445.3	20.399136	23.381064	844.630081		.344397
K01	201694P4_G	G	A.Conservative	.31119	.998685	5337.5	60.207742	57.440632	708.821983		.344397
K01	208825P7_G	G	A.Conservative	1.170636	.999403	7129.7	38.53691	49.379396	897.909706		.344397
K01	209189P2_G	G	A.Conservative	.867308	.995601	6277.1	89.793073	100.12988	816.559686		.344397
K01	210090P15_G	NOCALL	D.Low Probability	.15826	.37395	5515.6	5.323359	2.313733	723.891155		.712585
K02	201322P9_G	G	A.Conservative	1.513952	.997049	6445.3	21.04016	23.772502	882.564176		.312559
K02	201694P4_G	G	A.Conservative	.889592	.998057	5337.5	61.222172	58.715309	750.379715		.312559
K02	208825P7_G	G	A.Conservative	1.860631	.999445	7129.7	35.771754	44.873474	921.339255		.312559
K02	209189P2_G	G	A.Conservative	1.510694	.994185	6277.1	78.630407	86.620029	852.230602		.312559
K02	210090P15_G	NOCALL	I.Bad Spectrum	0	0	0	0	0	0		0
K03	201322P9_G	G	A.Conservative	2.470942	.996311	6445.3	24.60937	29.887775	900.198942		.329697
K03	201694P4_G	G	A.Conservative	2.14357	.996101	5337.5	79.933535	81.878011	703.308279		.329697
K03	208825P7_G	G	A.Conservative	2.488692	.99881	7129.7	38.498818	51.921199	935.621897		.329697
K03	209189P2_G	G	A.Conservative	2.47197	.998328	6277.1	77.258463	91.43562	875.187643		.329697
K03	210090P15_G	NOCALL	D.Low Probability	1.763935	.325783	5515.6	3.574238	2.045713	726.619787		.59372
K04	201322P9_G	G	A.Conservative	1.373898	.995239	6445.3	22.598037	29.498214	891.785656		.304041
K04	201694P4_G	G	A.Conservative	.783622	.994589	5337.5	86.945317	93.023961	705.414082		.304041
K04	208825P7_G	G	A.Conservative	1.699166	.998672	7129.7	36.593628	53.76387	932.129652		.304041
K04	209189P2_G	G	A.Conservative	1.373048	.99559	6277.1	93.307602	118.239793	866.682416		.304041
K04	210090P15_G	NOCALL	I.Bad Spectrum	0	0	0	0	0	0		0
K05	201322P9_G	G	A.Conservative	1.385	.997606	6445.3	30.929599	34.168531	878.339921		.363509
K05	201694P4_G	G	A.Conservative	.862911	.999272	5337.5	93.788342	87.166494	740.880154		.363509
K05	208825P7_G	G	A.Conservative	1.872486	.998689	7129.7	47.164188	57.932741	926.321351		.363509
K05	209189P2_G	G	A.Conservative	1.384415	.997685	6277.1	118.991122	128.056342	854.024065		.363509
K05	210090P15_G	NOCALL	D.Low Probability	.732579	.239316	5515.6	4.097759	1.525885	739.730631		.813901
K06	201322P9_G	G	A.Conservative	-1.105326	.996628	6445.3	24.144312	25.290755	839.981918		.349641
K06	201694P4_G	G	A.Conservative	-1.389113	.995276	5337.5	93.634643	81.409548	681.184256		.349641
K06	208825P7_G	G	A.Conservative	-1.067237	.997449	7129.7	39.152904	45.993927	834.926824		.349641
K06	209189P2_G	G	A.Conservative	-1.098449	.998343	6277.1	96.599585	98.384908	822.010644		.349641
K06	210090P15_G	NOCALL	I.Bad Spectrum	0	0	0	0	0	0		0
K07	201322P9_G	G	A.Conservative	.651631	.998744	6445.3	23.814734	32.873543	841.565682		.319034
K07	201694P4_G	G	A.Conservative	.035994	.996095	5337.5	81.027064	93.621481	722.247485		.319034
K07	208825P7_G	G	A.Conservative	.869732	.997859	7129.7	44.051342	67.598207	936.512593		.319034
K07	209189P2_G	G	A.Conservative	.648089	.996224	6277.1	85.810459	115.370763	819.473386		.319034
K07	210090P15_G	NOCALL	D.Low Probability	.548535	.293154	5515.6	2.484327	1.841311	704.869955		.64478
K08	201322P9_G	G	A.Conservative	.825678	.997465	6445.3	21.833304	27.876509	834.009275		.348651
K08	201694P4_G	G	A.Conservative	.327921	.995218	5337.5	79.640422	86.552452	711.756555		.348651
K08	208825P7_G	G	A.Conservative	1.321328	.999156	7129.7	40.314213	56.767036	941.643422		.348651
K08	209189P2_G	G	A.Conservative	.82282	.99597	6277.1	83.800806	104.444976	812.012159		.348651
K08	210090P15_G	NOCALL	I.Bad Spectrum	0	0	0	0	0	0		0
K09	201322P9_G	G	A.Conservative	.920304	.993429	6445.3	32.252725	32.065927	847.088068		.349346
K09	201694P4_G	G	A.Conservative	.320043	.995775	5337.5	108.760465	90.520346	726.13203		.349346
K09	208825P7_G	G	A.Conservative	1.560057	.99936	7129.7	45.021686	50.051685	895.600985		.349346
K09	209189P2_G	G	A.Conservative	.920396	.998099	6277.1	115.561142	111.821988	824.953171		.349346
K09	210090P15_G	NOCALL	D.Low Probability	.139532	.249235	5515.6	4.383393	1.606411	738.134748		.859743
K10	201322P9_G	G	A.Conservative	.780772	.993216	6445.3	23.810788	26.03077	834.648543		.340005
K10	201694P4_G	G	A.Conservative	.401684	.999167	5337.5	85.902533	77.825998	700.009708		.340005
K10	208825P7_G	G	A.Conservative	1.319371	.999354	7129.7	41.317314	50.677234	873.37503		.340005
K10	209189P2_G	G	A.Conservative	.782861	.995199	6277.1	92.681004	98.500314	813.3621		.340005
K10	210090P15_G	NOCALL	D.Low Probability	.465475	.205111	5515.6	3.575463	1.32905	703.010665		.813713
K11	201322P9_G	G	A.Conservative	.243674	.997847	6445.3	30.181372	35.203753	827.46766		.336042
K11	201694P4_G	G	A.Conservative	-.146693	.995723	5337.5	105.321645	103.400157	671.954297		.336042
K11	208825P7_G	G	A.Conservative	.356728	.998975	7129.7	47.546416	61.689716	884.295943		.336042
K11	209189P2_G	G	A.Conservative	.24298	.996851	6277.1	115.044552	130.739388	805.503303		.336042
K11	210090P15_G	NOCALL	D.Low Probability	-.38298	.994648	5515.6	45.046157	14.999884	709.57324		.940022
K12	201322P9_G	G	A.Conservative	-2.007417	.995802	6445.3	21.334589	20.822219	809.525826		.365134
K12	201694P4_G	G	A.Conservative	-2.059202	.995655	5337.5	75.152731	61.72748	669.804517		.365134
K12	208825P7_G	G	A.Conservative	-2.186629	.99899	7129.7	40.699757	44.281915	931.027787		.365134
K12	209189P2_G	G	A.Conservative	-2.005206	.996588	6277.1	89.697443	85.268905	788.153032		.365134
K12	210090P15_G	NOCALL	D.Low Probability	-2.238895	.250876	5515.6	2.457236	1.596229	741.355168		.510167
K13	201322P9_G	G	A.Conservative	1.192871	.992665	6445.3	25.941275	26.757458	867.415371		.356862
K13	201694P4_G	G	A.Conservative	.813688	.99477	5337.5	100.424307	86.623785	712.750519		.356862
K13	208825P7_G	G	A.Conservative	1.490752	.998769	7129.7	48.409376	55.7966	990.965264		.356862
K13	209189P2_G	G	A.Conservative	1.193457	.997674	6277.1	107.919908	108.340613	843.156767		.356862
K13	210090P15_G	NOCALL	D.Low Probability	.438447	.484334	5515.6	7.958628	2.9862	721.185774		.869085
K14	201322P9_G	G	A.Conservative	.567799	.997368	6445.3	16.92022	19.705401	844.124524		.341375
K14	201694P4_G	G	A.Conservative	.348913	.993608	5337.5	67.42258	65.526442	692.71925		.341375
K14	208825P7_G	G	A.Conservative	1.111351	.997675	7129.7	31.208413	40.575684	899.700526		.341375
K14	209189P2_G	G	A.Conservative	.569402	.995094	6277.1	70.252539	79.615043	820.926226		.341375
K14	210090P15_G	NOCALL	I.Bad Spectrum	0	0	0	0	0	0		0
K15	201322P9_G	G	A.Conservative	1.456502	.996975	6445.3	23.290272	23.921988	839.440005		.375475
K15	201694P4_G	G	A.Conservative	1.039997	.998229	5337.5	82.401889	70.768061	666.597165		.375475
K15	208825P7_G	G	A.Conservative	1.542591	.999394	7129.7	46.958554	53.828659	906.266214		.375475
K15	209189P2_G	G	A.Conservative	1.454479	.997271	6277.1	106.112932	106.075456	818.170538		.375475
K15	210090P15_G	NOCALL	I.Bad Spectrum	0	0	0	0	0	0		0
K16	201322P9_G	G	A.Conservative	.535555	.997876	6445.3	27.831073	26.710652	848.26957		.347642
K16	201694P4_G	G	A.Conservative	.289787	.998873	5337.5	91.05036	72.613467	703.945979		.347642
K16	208825P7_G	G	A.Conservative	.746727	.999244	7129.7	43.837195	47.254557	930.792094		.347642
K16	209189P2_G	G	A.Conservative	.536068	.99516	6277.1	94.452868	88.11623	826.824811		.347642
K16	210090P15_G	NOCALL	I.Bad Spectrum	0	0	0	0	0	0		0
K17	201322P9_G	G	A.Conservative	-.241552	.99478	6445.3	20.5603	24.70196	785.005577		.331091
K17	201694P4_G	G	A.Conservative	-.567881	.997822	5337.5	85.34074	86.073465	658.467227		.331091
K17	208825P7_G	G	A.Conservative	-.263302	.998731	7129.7	33.409674	44.686035	863.060994		.331091
K17	209189P2_G	G	A.Conservative	-.244124	.993995	6277.1	87.085796	101.909923	761.685799		.331091
K17	210090P15_G	NOCALL	D.Low Probability	-.90821	.344072	5515.6	3.002634	2.201139	703.597982		.470696
K18	201322P9_G	G	A.Conservative	-2.062352	.997072	6445.3	22.373511	25.326362	818.530757		.353011
K18	201694P4_G	G	A.Conservative	-2.053847	.995009	5337.5	95.596828	91.157137	705.193969		.353011
K18	208825P7_G	G	A.Conservative	-2.003412	.998778	7129.7	37.749028	47.49105	902.508347		.353011
K18	209189P2_G	G	A.Conservative	-2.059569	.998024	6277.1	100.029547	110.339447	797.717514		.353011
K18	210090P15_G	NOCALL	D.Low Probability	-2.636198	.135182	5515.6	2.507416	.927069	742.303461		.84892
K19	201322P9_G	G	A.Conservative	.196098	.994804	6445.3	12.689161	14.766375	861.576433		.325848
K19	201694P4_G	G	A.Conservative	-.312071	.995474	5337.5	55.705861	53.235115	710.279923		.325848
K19	208825P7_G	G	A.Conservative	.692287	.999295	7129.7	22.076752	28.939264	848.264773		.325848
K19	209189P2_G	G	A.Conservative	.198224	.996766	6277.1	60.352074	68.196791	839.279616		.325848
K19	210090P15_G	NOCALL	I.Bad Spectrum	0	0	0	0	0	0		0
K20	201322P9_G	G	A.Conservative	1.42451	.995983	6445.3	14.704992	16.460648	838.910026		.334362
K20	201694P4_G	G	A.Conservative	1.00753	.998095	5337.5	54.534355	49.393009	664.273389		.334362
K20	208825P7_G	G	A.Conservative	2.153551	.999279	7129.7	24.225253	44.679352	871.488382		.334362
K20	209189P2_G	G	A.Conservative	1.423533	.998991	6277.1	60.479424	65.596817	821.436098		.334362
K20	210090P15_G	NOCALL	I.Bad Spectrum	0	0	0	0	0	0		0
K21	201322P9_G	G	A.Conservative	.86023	.996704	6445.3	18.735699	19.65256	808.057389		.347901
K21	201694P4_G	G	A.Conservative	.363728	.9978	5337.5	74.645677	65.41659	690.862355		.347901
K21	208825P7_G	G	A.Conservative	1.323307	.999792	7129.7	32.986094	38.686074	894.40227		.347901
K21	209189P2_G	G	A.Conservative	.859849	.995868	6277.1	90.371437	92.248662	784.575761		.347901
K21	210090P15_G	NOCALL	I.Bad Spectrum	0	0	0	0	0	0		0
K22	201322P9_G	G	A.Conservative	-.196471	.994625	6445.3	16.278116	17.840145	857.954056		.292396
K22	201694P4_G	G	A.Conservative	-.610751	.996644	5337.5	41.955377	38.509694	714.905552		.292396
K22	208825P7_G	G	A.Conservative	.083135	.998206	7129.7	27.463419	33.701706	831.676568		.292396
K22	209189P2_G	G	A.Conservative	-.199396	.995449	6277.1	70.822072	75.534132	834.351236		.292396
K22	210090P15_G	NOCALL	I.Bad Spectrum	0	0	0	0	0	0		0
K23	201322P9_G	G	A.Conservative	-.636314	.996776	6445.3	25.846134	32.837209	842.916812		.300479
K23	201694P4_G	G	A.Conservative	-1.136752	.99836	5337.5	64.897014	68.337319	699.810703		.300479
K23	208825P7_G	G	A.Conservative	-.442477	.998098	7129.7	42.079442	59.936498	923.464355		.300479
K23	209189P2_G	G	A.Conservative	-.643743	.994633	6277.1	68.206067	84.23581	824.796239		.300479
K23	210090P15_G	NOCALL	I.Bad Spectrum	0	0	0	0	0	0		0
K24	201322P9_G	G	A.Conservative	-1.976481	.997011	6445.3	12.055259	12.162451	808.132375		.311665
K24	201694P4_G	NOCALL	D.Low Probability	-2.096444	.600392	5337.5	9.659997	3.671683	680.793486		.782274
K24	208825P7_G	NOCALL	I.Bad Spectrum	0	0	0	0	0	0		0
K24	209189P2_G	G	A.Conservative	-1.74665	.996037	6277.1	20.034359	19.660762	799.903584		.311665
K24	210090P15_G	G	A.Conservative	-2.469237	.917398	5515.6	17.383082	9.220466	711.916294		.602205
L01	201322P9_G	G	A.Conservative	-.091229	.995151	6445.3	27.131294	31.60589	798.86232		.334355
L01	201694P4_G	G	A.Conservative	-.520879	.991745	5337.5	94.449252	92.213277	695.574076		.334355
L01	208825P7_G	G	A.Conservative	.131726	.997109	7129.7	42.166326	54.754867	975.071908		.334355
L01	209189P2_G	G	A.Conservative	-.089329	.993149	6277.1	89.568804	101.601157	775.725948		.334355
L01	210090P15_G	NOCALL	D.Low Probability	-.66651	.214497	5515.6	3.669625	1.394046	706.624274		.738261
L02	201322P9_G	G	A.Conservative	3.661066	.993669	6445.3	15.795847	13.371256	828.172389		.401162
L02	201694P4_G	G	A.Conservative	2.968194	.999119	5337.5	42.382706	29.379585	593.000887		.401162
L02	208825P7_G	G	A.Conservative	4.040612	.999337	7129.7	31.195671	29.859528	787.82073		.401162
L02	209189P2_G	G	A.Conservative	3.663824	.996778	6277.1	57.880983	47.535105	796.898914		.401162
L02	210090P15_G	NOCALL	I.Bad Spectrum	0	0	0	0	0	0		0
L03	201322P9_G	G	A.Conservative	1.119602	.996125	6445.3	27.38075	31.180784	854.603926		.344933
L03	201694P4_G	G	A.Conservative	.882978	.998736	5337.5	90.652046	86.853993	687.239433		.344933
L03	208825P7_G	G	A.Conservative	1.132114	.997993	7129.7	44.313722	56.142578	929.745928		.344933
L03	209189P2_G	G	A.Conservative	1.122544	.996436	6277.1	95.971511	106.476198	830.716637		.344933
L03	210090P15_G	NOCALL	D.Low Probability	.721249	.273228	5515.6	3.879469	1.744215	714.359338		.701009
L04	201322P9_G	NOCALL	D.Low Probability	.49771	.993586	6445.3	91.749877	35.863227	835.255572		.92922
L04	201694P4_G	G	A.Conservative	.721001	.998566	5337.5	81.785534	80.378466	683.747648		.336764
L04	208825P7_G	G	A.Conservative	1.375311	.999076	7129.7	30.466676	39.836562	812.65229		.336764
L04	209189P2_G	G	A.Conservative	1.020038	.996871	6277.1	102.445365	117.019836	826.718525		.336764
L04	210090P15_G	NOCALL	D.Low Probability	.186118	.997105	5515.6	33.73015	11.379252	707.045398		.92922
L05	201322P9_G	G	A.Conservative	-.252356	.997783	6445.3	25.183885	23.772381	807.57076		.360582
L05	201694P4_G	G	A.Conservative	-.481697	.996208	5337.5	107.607818	84.947	689.42904		.360582
L05	208825P7_G	G	A.Conservative	-.306433	.998635	7129.7	41.252586	43.582609	902.100611		.360582
L05	209189P2_G	G	A.Conservative	-.25319	.994405	6277.1	105.120571	96.559317	784.34166		.360582
L05	210090P15_G	NOCALL	D.Low Probability	-1.235755	.190648	5515.6	3.62855	1.253974	716.131259		1.023285
L06	201322P9_G	G	A.Conservative	-1.982068	.998424	6445.3	24.035926	26.171626	861.297862		.354253
L06	201694P4_G	G	A.Conservative	-2.01256	.994227	5337.5	88.007462	80.38718	701.912144		.354253
L06	208825P7_G	G	A.Conservative	-1.856056	.998808	7129.7	43.513533	52.806947	910.291443		.354253
L06	209189P2_G	G	A.Conservative	-1.981292	.997032	6277.1	100.720418	106.798243	837.524091		.354253
L06	210090P15_G	NOCALL	D.Low Probability	-2.176304	.52515	5515.6	8.786858	3.225826	744.93372		.887775
L07	201322P9_G	G	A.Conservative	-.351994	.99721	6445.3	21.760911	30.683739	838.236813		.313061
L07	201694P4_G	G	A.Conservative	-.666343	.993864	5337.5	78.361588	91.479581	690.362174		.313061
L07	208825P7_G	G	A.Conservative	-.173277	.999485	7129.7	34.509327	54.354689	883.098372		.313061
L07	209189P2_G	G	A.Conservative	-.352504	.995544	6277.1	80.950713	111.019048	814.492044		.313061
L07	210090P15_G	NOCALL	D.Low Probability	-.753677	.994787	5515.6	23.59633	9.506251	709.102643		.882842
L08	201322P9_G	G	A.Conservative	2.59508	.998255	6445.3	22.608807	19.69548	751.508603		.428681
L08	201694P4_G	G	A.Conservative	2.007224	.997712	5337.5	63.200313	45.197634	626.291405		.428681
L08	208825P7_G	G	A.Conservative	2.737343	.998703	7129.7	39.305343	38.574913	857.291699		.428681
L08	209189P2_G	G	A.Conservative	2.598982	.9958	6277.1	67.411648	57.009026	733.345702		.428681
L08	210090P15_G	NOCALL	I.Bad Spectrum	0	0	0	0	0	0		0
L09	201322P9_G	G	A.Conservative	.687282	.994569	6445.3	28.320759	32.209405	814.355362		.333008
L09	201694P4_G	G	A.Conservative	.289931	.994715	5337.5	110.555415	103.631076	690.966693		.333008
L09	208825P7_G	G	A.Conservative	1.332566	.999588	7129.7	44.407299	56.781977	939.353584		.333008
L09	209189P2_G	G	A.Conservative	.691561	.99608	6277.1	105.314061	116.361659	795.659334		.333008
L09	210090P15_G	NOCALL	D.Low Probability	-.172672	.246974	5515.6	4.299069	1.611463	705.408966		.901479
L10	201322P9_G	G	A.Conservative	.049967	.996739	6445.3	26.730416	29.04649	873.105989		.349818
L10	201694P4_G	G	A.Conservative	-.357984	.996565	5337.5	98.758603	90.213883	732.101602		.349818
L10	208825P7_G	G	A.Conservative	-.033704	.996812	7129.7	44.711008	54.111365	944.825677		.349818
L10	209189P2_G	G	A.Conservative	.04577	.996855	6277.1	114.921404	121.639985	845.751433		.349818
L10	210090P15_G	NOCALL	I.Bad Spectrum	0	0	0	0	0	0		0
L11	201322P9_G	G	A.Conservative	-.862597	.996684	6445.3	18.626269	21.346127	823.409919		.38166
L11	201694P4_G	G	A.Conservative	-1.217945	.99714	5337.5	73.455927	70.194073	716.120792		.38166
L11	208825P7_G	G	A.Conservative	-.473762	.999375	7129.7	34.290317	43.78032	795.474853		.38166
L11	209189P2_G	G	A.Conservative	-.860785	.998671	6277.1	79.828518	89.057562	804.120106		.38166
L11	210090P15_G	NOCALL	D.Low Probability	-1.225513	.202325	5515.6	3.38627	1.328528	707.544049		.911988
L12	201322P9_G	G	A.Conservative	-1.841761	.998657	6445.3	31.128611	28.978065	842.241022		.352611
L12	201694P4_G	G	A.Conservative	-1.795431	.998259	5337.5	98.751096	77.020388	670.191948		.352611
L12	208825P7_G	G	A.Conservative	-1.96368	.998872	7129.7	48.118626	50.127319	852.018828		.352611
L12	209189P2_G	G	A.Conservative	-1.841556	.999303	6277.1	112.391319	101.826594	819.854488		.352611
L12	210090P15_G	NOCALL	D.Low Probability	-2.107001	.275628	5515.6	4.287774	1.764556	713.534497		.813886
L13	201322P9_G	G	A.Conservative	.363474	.994869	6445.3	24.65478	26.518401	872.941079		.355523
L13	201694P4_G	G	A.Conservative	-.258608	.994885	5337.5	96.911013	87.625481	683.807082		.355523
L13	208825P7_G	G	A.Conservative	.337831	.998452	7129.7	38.043127	45.559265	908.901042		.355523
L13	209189P2_G	G	A.Conservative	.363942	.996974	6277.1	111.90956	117.229948	849.637324		.355523
L13	210090P15_G	NOCALL	D.Low Probability	-.675126	.215511	5515.6	2.244392	1.401217	691.422706		.505291
L14	201322P9_G	G	A.Conservative	.837792	.996726	6445.3	23.41608	22.376738	794.17986		.422609
L14	201694P4_G	G	A.Conservative	.706302	.998442	5337.5	94.2981	75.638031	657.205121		.422609
L14	208825P7_G	G	A.Conservative	.87226	.998853	7129.7	41.022913	43.631564	910.673032		.422609
L14	209189P2_G	G	A.Conservative	.840239	.995334	6277.1	95.875118	89.240124	773.967011		.422609
L14	210090P15_G	NOCALL	I.Bad Spectrum	0	0	0	0	0	0		0
L15	201322P9_G	G	A.Conservative	.291529	.992089	6445.3	23.569189	27.610249	840.283962		.346432
L15	201694P4_G	G	A.Conservative	.105901	.99881	5337.5	78.082235	77.330247	706.197493		.346432
L15	208825P7_G	G	A.Conservative	.721912	.999364	7129.7	41.443989	53.843131	853.440159		.346432
L15	209189P2_G	G	A.Conservative	.293268	.992801	6277.1	95.844356	109.452119	816.442611		.346432
L15	210090P15_G	NOCALL	D.Low Probability	-.266655	.99245	5515.6	16.877695	6.098516	705.797415		.89312
L16	201322P9_G	G	A.Conservative	.411518	.995326	6445.3	20.302332	23.443767	865.042367		.330487
L16	201694P4_G	G	A.Conservative	-.098594	.997955	5337.5	67.241426	64.396615	688.740361		.330487
L16	208825P7_G	G	A.Conservative	.584433	.999401	7129.7	29.521652	38.200475	906.380425		.330487
L16	209189P2_G	G	A.Conservative	.411065	.996675	6277.1	79.826434	89.61236	844.072265		.330487
L16	210090P15_G	NOCALL	I.Bad Spectrum	0	0	0	0	0	0		0
L17	201322P9_G	G	A.Conservative	-.684487	.997187	6445.3	33.116968	32.501509	826.497041		.39453
L17	201694P4_G	G	A.Conservative	-1.014653	.995676	5337.5	124.730705	102.811902	664.185167		.39453
L17	208825P7_G	G	A.Conservative	-.406931	.999178	7129.7	50.025274	54.679982	806.860232		.39453
L17	209189P2_G	G	A.Conservative	-.686639	.997409	6277.1	136.532093	130.489811	803.874945		.39453
L17	210090P15_G	NOCALL	D.Low Probability	-1.26758	0	5515.6	1.111687	.413305	697.230827		.982022
L18	201322P9_G	G	A.Conservative	-2.626248	.99937	6445.3	20.818522	19.175866	815.418798		.356127
L18	201694P4_G	G	A.Conservative	-2.600055	.998535	5337.5	78.875029	59.343671	701.13651		.356127
L18	208825P7_G	G	A.Conservative	-2.768996	.999509	7129.7	36.790208	38.38412	857.301963		.356127
L18	209189P2_G	G	A.Conservative	-2.62287	.994977	6277.1	93.368918	83.400712	793.741816		.356127
L18	210090P15_G	NOCALL	D.Low Probability	-2.836952	.400747	5515.6	7.321849	2.485481	713.688317		.86784
L19	201322P9_G	G	A.Conservative	.585314	.997094	6445.3	20.292421	24.660302	824.315973		.34733
L19	201694P4_G	G	A.Conservative	.446198	.995052	5337.5	75.157624	77.417442	643.613289		.34733
L19	208825P7_G	G	A.Conservative	.558903	.998807	7129.7	40.407511	54.329866	941.94674		.34733
L19	209189P2_G	G	A.Conservative	.589677	.994915	6277.1	97.939918	116.080954	806.301158		.34733
L19	210090P15_G	G	A.Conservative	.443294	.997951	5515.6	19.414776	20.543765	671.320432		.34733
L20	201322P9_G	G	A.Conservative	.125772	.996192	6445.3	31.655023	23.162069	841.703093		.523231
L20	201694P4_G	G	A.Conservative	-.04518	.998374	5337.5	64.64487	65.595542	706.345516		.346717
L20	208825P7_G	G	A.Conservative	.640024	.999266	7129.7	23.090171	30.871632	836.097513		.346717
L20	209189P2_G	G	A.Conservative	.425456	.993307	6277.1	71.584863	84.020142	816.984914		.346717
L20	210090P15_G	NOCALL	D.Low Probability	-.277539	.202463	5515.6	2.727571	1.327617	723.07539		.647886
L21	201322P9_G	G	A.Conservative	.901892	.991116	6445.3	19.495587	21.175497	831.255014		.351127
L21	201694P4_G	G	A.Conservative	.670236	.997829	5337.5	75.447693	68.67776	701.074002		.351127
L21	208825P7_G	G	A.Conservative	1.071331	.999341	7129.7	40.286427	48.806854	847.294949		.351127
L21	209189P2_G	G	A.Conservative	.905409	.994848	6277.1	99.373505	105.092656	807.827075		.351127
L21	210090P15_G	NOCALL	D.Low Probability	.165232	.419437	5515.6	4.94134	2.618887	712.638969		.99878
L22	201322P9_G	NOCALL	D.Low Probability	-.054932	.99454	6445.3	87.936425	33.043743	839.036868		.966259
L22	201694P4_G	G	A.Conservative	.153969	.996306	5337.5	87.908265	72.041584	666.507827		.385074
L22	208825P7_G	G	A.Conservative	.613178	.999035	7129.7	39.441147	43.076036	840.075895		.385074
L22	209189P2_G	G	A.Conservative	.360874	.993101	6277.1	121.576033	115.821447	822.081871		.385074
L22	210090P15_G	NOCALL	D.Low Probability	-.194602	.173077	5515.6	3.646642	1.161348	710.369268		.966259
L23	201322P9_G	G	A.Conservative	-1.45979	.99643	6445.3	17.492782	20.764757	860.149637		.329281
L23	201694P4_G	G	A.Conservative	-1.646266	.99609	5337.5	31.905582	31.524272	715.912545		.329281
L23	208825P7_G	G	A.Conservative	-1.270159	.998901	7129.7	27.076538	35.940438	936.629451		.329281
L23	209189P2_G	G	A.Conservative	-1.37764	.996294	6277.1	33.56619	38.763653	824.018065		.329281
L23	210090P15_G	NOCALL	D.Low Probability	-1.608049	.125132	5515.6	1.693336	.858093	750.898259		.628077
L24	201322P9_G	G	A.Conservative	-3.324425	.995718	6445.3	13.978336	18.512236	842.073639		.324654
L24	201694P4_G	NOCALL	D.Low Probability	-2.805268	.935104	5337.5	15.498987	5.685228	677.873877		.774391
L24	208825P7_G	G	A.Conservative	-3.60359	.887667	7129.7	7.410499	8.892826	697.314856		.668905
L24	209189P2_G	G	A.Conservative	-3.193467	.995649	6277.1	15.72863	20.321851	828.003252		.324654
L24	210090P15_G	G	B.Moderate	-3.006568	.937054	5515.6	19.981934	7.544102	706.753596		.774391
M01	201322P9_G	G	A.Conservative	.741653	.994821	6445.3	28.962591	33.706587	844.592033		.332142
M01	201694P4_G	G	A.Conservative	.314296	.998344	5337.5	78.061548	75.351283	744.668614		.332142
M01	208825P7_G	G	A.Conservative	1.325192	.999738	7129.7	44.569139	58.114013	903.012386		.332142
M01	209189P2_G	G	A.Conservative	.741365	.995662	6277.1	80.506364	91.105294	819.884173		.332142
M01	210090P15_G	NOCALL	D.Low Probability	.353	.992007	5515.6	20.178427	6.766444	732.166485		.988928
M02	201322P9_G	G	A.Conservative	1.667262	.998468	6445.3	29.352046	34.258205	861.513574		.338053
M02	201694P4_G	G	A.Conservative	1.280419	.996281	5337.5	86.984959	83.646078	723.697062		.338053
M02	208825P7_G	G	A.Conservative	1.862052	.999435	7129.7	44.396323	58.204147	961.93845		.338053
M02	209189P2_G	G	A.Conservative	1.668368	.995524	6277.1	85.839262	97.341252	837.896315		.338053
M02	210090P15_G	NOCALL	D.Low Probability	.794252	.226751	5515.6	3.875062	1.445736	753.367979		.928297
M03	201322P9_G	G	A.Conservative	1.462609	.995372	6445.3	27.443579	32.538859	850.666581		.320472
M03	201694P4_G	G	A.Conservative	.832638	.993585	5337.5	93.697089	89.901661	722.089116		.320472
M03	208825P7_G	G	A.Conservative	1.984083	.99882	7129.7	39.800747	53.501255	972.665559		.320472
M03	209189P2_G	G	A.Conservative	1.46175	.995102	6277.1	94.59672	108.683387	827.716314		.320472
M03	210090P15_G	NOCALL	D.Low Probability	.563589	.081488	5515.6	1.205395	.610934	763.15699		.628871
M04	201322P9_G	G	A.Conservative	.987545	.997163	6445.3	38.152897	28.141446	856.563281		.555321
M04	201694P4_G	G	A.Conservative	.815166	.998242	5337.5	63.881149	60.299774	727.053045		.364743
M04	208825P7_G	G	A.Conservative	2.09113	.999062	7129.7	34.55308	42.725121	897.120545		.364743
M04	209189P2_G	G	A.Conservative	1.467792	.997944	6277.1	93.814987	102.030321	861.582056		.364743
M04	210090P15_G	NOCALL	D.Low Probability	.702049	.131312	5515.6	2.473768	.882576	750.523508		.928618
M05	201322P9_G	G	A.Conservative	.750167	.997888	6445.3	25.480503	28.315422	855.135924		.355092
M05	201694P4_G	G	A.Conservative	.37866	.994403	5337.5	86.771405	81.307218	707.020504		.355092
M05	208825P7_G	G	A.Conservative	1.299142	.999429	7129.7	44.245022	54.633041	930.67911		.355092
M05	209189P2_G	G	A.Conservative	.754999	.994811	6277.1	101.258216	109.662141	833.059143		.355092
M05	210090P15_G	NOCALL	D.Low Probability	-.134033	.34369	5515.6	5.591998	2.171212	739.800049		.903142
M06	201322P9_G	G	A.Conservative	-.703579	.994423	6445.3	19.676215	25.80061	881.163631		.311415
M06	201694P4_G	G	A.Conservative	-1.01711	.997617	5337.5	71.234464	77.840857	707.421257		.311415
M06	208825P7_G	G	A.Conservative	-.27254	.998763	7129.7	41.441327	60.660476	921.341315		.311415
M06	209189P2_G	G	A.Conservative	-.703033	.998104	6277.1	89.842814	114.626617	859.614745		.311415
M06	210090P15_G	NOCALL	D.Low Probability	-1.127275	.225713	5515.6	3.254646	1.474508	699.267007		.715867
M07	201322P9_G	G	A.Conservative	1.21516	.993834	6445.3	18.835189	24.506082	868.66361		.332879
M07	201694P4_G	G	A.Conservative	.559083	.998818	5337.5	64.979258	71.703453	745.369301		.332879
M07	208825P7_G	G	A.Conservative	1.839037	.999496	7129.7	31.880628	45.863421	912.681256		.332879
M07	209189P2_G	G	A.Conservative	1.214034	.997267	6277.1	78.260317	99.33895	848.906101		.332879
M07	210090P15_G	NOCALL	D.Low Probability	.461706	.321616	5515.6	3.367005	2.011863	760.431005		.571988
M08	201322P9_G	G	A.Conservative	1.401938	.996848	6445.3	25.515545	26.67748	913.769826		.338477
M08	201694P4_G	G	A.Conservative	.832976	.994339	5337.5	102.591408	88.053972	740.611372		.338477
M08	208825P7_G	G	A.Conservative	1.759355	.998721	7129.7	43.666612	51.512914	972.784823		.338477
M08	209189P2_G	G	A.Conservative	1.40414	.996743	6277.1	116.552528	118.278923	888.784254		.338477
M08	210090P15_G	NOCALL	D.Low Probability	.36789	.270279	5515.6	5.029478	1.72809	761.145122		.856607
M09	201322P9_G	G	A.Conservative	1.627929	.996065	6445.3	22.204123	24.277648	877.393017		.339662
M09	201694P4_G	G	A.Conservative	1.179022	.997644	5337.5	89.896782	80.802327	737.033333		.339662
M09	208825P7_G	G	A.Conservative	2.397329	.998808	7129.7	32.424217	39.927079	879.119402		.339662
M09	209189P2_G	G	A.Conservative	1.627553	.99726	6277.1	93.109869	98.846322	852.650029		.339662
M09	210090P15_G	NOCALL	D.Low Probability	.940915	.996317	5515.6	41.103722	17.429295	738.278906		.844837
M10	201322P9_G	G	A.Conservative	.613485	.992407	6445.3	20.90379	23.240355	860.267806		.303867
M10	201694P4_G	G	A.Conservative	.115847	.999432	5337.5	81.640349	73.665352	725.183161		.303867
M10	208825P7_G	G	A.Conservative	1.010728	.998979	7129.7	33.581459	42.400231	857.45745		.303867
M10	209189P2_G	G	A.Conservative	.613462	.99428	6277.1	88.936251	95.812107	836.702471		.303867
M10	210090P15_G	NOCALL	D.Low Probability	.435278	.305924	5515.6	3.871568	1.923516	760.626611		.595459
M11	201322P9_G	G	A.Conservative	.423031	.997099	6445.3	19.307885	24.609523	885.750035		.321086
M11	201694P4_G	G	A.Conservative	.099191	.993719	5337.5	70.777058	75.638969	699.640642		.321086
M11	208825P7_G	G	A.Conservative	.647227	.999265	7129.7	33.227948	47.141421	913.353798		.321086
M11	209189P2_G	G	A.Conservative	.422009	.997492	6277.1	76.341694	94.75402	864.605463		.321086
M11	210090P15_G	NOCALL	I.Bad Spectrum	0	0	0	0	0	0		0
M12	201322P9_G	G	A.Conservative	-.621079	.997223	6445.3	29.265927	29.431888	850.549493		.365794
M12	201694P4_G	G	A.Conservative	-.865801	.995137	5337.5	105.935896	89.187347	657.053131		.365794
M12	208825P7_G	G	A.Conservative	-.682388	.998292	7129.7	48.918638	54.932411	884.610625		.365794
M12	209189P2_G	G	A.Conservative	-.622016	.998584	6277.1	116.346888	113.87947	828.945876		.365794
M12	210090P15_G	NOCALL	D.Low Probability	-1.404764	.293314	5515.6	6.238938	1.876647	711.547945		.967687
M13	201322P9_G	G	A.Conservative	1.00229	.995897	6445.3	22.117079	28.110722	828.101181		.309669
M13	201694P4_G	G	A.Conservative	.53865	.996479	5337.5	92.947659	99.110129	697.258284		.309669
M13	208825P7_G	G	A.Conservative	1.384982	.999318	7129.7	33.903674	47.999377	881.45314		.309669
M13	209189P2_G	G	A.Conservative	1.000504	.997355	6277.1	89.24911	110.475023	803.116661		.309669
M13	210090P15_G	NOCALL	D.Low Probability	.307985	.996364	5515.6	32.513959	14.264597	735.235005		.772046
M14	201322P9_G	G	A.Conservative	1.399859	.991505	6445.3	19.895062	23.998608	870.828506		.314465
M14	201694P4_G	G	A.Conservative	1.102501	.994618	5337.5	79.22927	78.880705	689.678058		.314465
M14	208825P7_G	G	A.Conservative	1.845925	.999464	7129.7	32.042263	43.425228	934.515842		.314465
M14	209189P2_G	G	A.Conservative	1.40655	.993852	6277.1	85.163798	99.80398	855.481184		.314465
M14	210090P15_G	NOCALL	D.Low Probability	.696542	.994362	5515.6	18.175271	6.336944	723.447233		.903968
M15	201322P9_G	G	A.Conservative	1.771868	.992197	6445.3	22.48673	21.072055	812.816269		.372041
M15	201694P4_G	G	A.Conservative	1.298835	.995296	5337.5	96.091736	74.691624	685.998994		.372041
M15	208825P7_G	G	A.Conservative	2.21525	.997512	7129.7	47.669836	50.170283	942.188504		.372041
M15	209189P2_G	G	A.Conservative	1.77269	.995705	6277.1	103.897374	94.643625	789.316749		.372041
M15	210090P15_G	NOCALL	D.Low Probability	.860544	.387115	5515.6	6.353096	2.414879	726.882556		.936214
M16	201322P9_G	G	A.Conservative	1.140714	.996018	6445.3	24.216721	31.038262	865.785185		.310829
M16	201694P4_G	G	A.Conservative	.652629	.998593	5337.5	74.576605	78.300591	709.548286		.310829
M16	208825P7_G	G	A.Conservative	1.678834	.999222	7129.7	38.20574	55.13748	871.120673		.310829
M16	209189P2_G	G	A.Conservative	1.142737	.998077	6277.1	86.274919	107.357249	843.102756		.310829
M16	210090P15_G	NOCALL	D.Low Probability	.348815	.309727	5515.6	5.055008	1.955531	747.284877		.840487
M17	201322P9_G	G	A.Conservative	.973294	.99483	6445.3	21.703283	26.517187	861.220239		.328264
M17	201694P4_G	G	A.Conservative	.713497	.993461	5337.5	77.964719	80.054656	693.40128		.328264
M17	208825P7_G	G	A.Conservative	1.303148	.998869	7129.7	41.358581	56.219343	933.03325		.328264
M17	209189P2_G	G	A.Conservative	.973914	.997641	6277.1	99.773182	118.753988	838.033189		.328264
M17	210090P15_G	NOCALL	I.Bad Spectrum	0	0	0	0	0	0		0
M18	201322P9_G	G	A.Conservative	-1.567127	.996261	6445.3	21.811447	26.060317	841.811479		.363375
M18	201694P4_G	G	A.Conservative	-1.540985	.995107	5337.5	89.055804	90.561746	675.844903		.363375
M18	208825P7_G	G	A.Conservative	-1.569841	.998631	7129.7	39.843065	52.52956	842.043175		.363375
M18	209189P2_G	G	A.Conservative	-1.566211	.996271	6277.1	95.879364	111.798263	819.51246		.363375
M18	210090P15_G	NOCALL	D.Low Probability	-1.992893	.235654	5515.6	3.897967	1.529452	715.228411		.871001
M19	201322P9_G	G	A.Conservative	1.951298	.994943	6445.3	21.753676	23.138335	865.560867		.3488
M19	201694P4_G	G	A.Conservative	1.454376	.991483	5337.5	77.434619	67.398671	718.436308		.3488
M19	208825P7_G	G	A.Conservative	2.478327	.998951	7129.7	36.723906	44.087306	850.04209		.3488
M19	209189P2_G	G	A.Conservative	1.952415	.995999	6277.1	104.585106	107.963067	840.438637		.3488
M19	210090P15_G	NOCALL	D.Low Probability	.983389	.995299	5515.6	42.023001	13.186108	753.989025		.991598
M20	201322P9_G	G	A.Conservative	1.273547	.993563	6445.3	16.632611	21.8992	890.288172		.317667
M20	201694P4_G	G	A.Conservative	.565769	.997296	5337.5	65.946406	71.358299	716.082268		.317667
M20	208825P7_G	G	A.Conservative	1.92054	.999378	7129.7	29.098786	43.018897	913.417185		.317667
M20	209189P2_G	G	A.Conservative	1.27348	.995356	6277.1	78.136119	99.944084	866.582227		.317667
M20	210090P15_G	NOCALL	D.Low Probability	.557756	.334304	5515.6	6.085333	2.081245	751.624938		.920891
M21	201322P9_G	NOCALL	D.Low Probability	1.148547	.996464	6445.3	77.594299	36.447207	875.433321		.796967
M21	201694P4_G	G	A.Conservative	1.179032	.995695	5337.5	84.17661	78.527644	710.924074		.328771
M21	208825P7_G	G	A.Conservative	2.028957	.999401	7129.7	30.392839	49.209492	925.674917		.328771
M21	209189P2_G	G	A.Conservative	1.418512	.997954	6277.1	87.893295	97.027296	867.58483		.328771
M21	210090P15_G	NOCALL	D.Low Probability	.740375	.236892	5515.6	3.911936	1.538518	751.974382		.796967
M22	201322P9_G	G	A.Conservative	.656607	.992472	6445.3	24.918282	18.877259	848.78041		.5076
M22	201694P4_G	G	A.Conservative	.123076	.997043	5337.5	37.709592	48.035804	671.940389		.304228
M22	208825P7_G	G	A.Conservative	1.665036	.999051	7129.7	19.694244	34.467495	855.714482		.304228
M22	209189P2_G	G	A.Conservative	.766791	.993921	6277.1	47.386436	68.888018	793.958471		.304228
M22	210090P15_G	NOCALL	D.Low Probability	-.072078	.995466	5515.6	29.292639	13.060473	704.569464		.799613
M23	201322P9_G	G	A.Conservative	-.323685	.998262	6445.3	21.51984	24.287005	819.905991		.341836
M23	201694P4_G	G	A.Conservative	-.517491	.994223	5337.5	62.591452	58.854294	726.334733		.341836
M23	208825P7_G	G	A.Conservative	-.297768	.99943	7129.7	32.75164	41.327648	947.501649		.341836
M23	209189P2_G	G	A.Conservative	-.339943	.993534	6277.1	52.405969	57.544934	812.464549		.341836
M23	210090P15_G	NOCALL	D.Low Probability	-.963951	.992711	5515.6	20.018788	7.471832	742.13577		.857202
M24	201322P9_G	G	A.Conservative	-1.832591	.997233	6445.3	14.931289	18.271224	792.840388		.307397
M24	201694P4_G	NOCALL	D.Low Probability	-2.247133	.564511	5337.5	8.214489	3.476136	681.544218		.739136
M24	208825P7_G	G	B.Moderate	-3.005386	.807739	7129.7	8.676784	6.485217	795.263254		.739136
M24	209189P2_G	G	A.Conservative	-1.815436	.996945	6277.1	22.944179	27.30311	794.28549		.307397
M24	210090P15_G	G	A.Conservative	-2.25141	.883973	5515.6	15.332588	8.868813	680.238298		.602658
N01	201322P9_G	G	A.Conservative	1.295472	.990763	6445.3	24.757458	24.537842	825.68584		.352225
N01	201694P4_G	G	A.Conservative	.944107	.997469	5337.5	82.549067	68.519703	701.86249		.352225
N01	208825P7_G	G	A.Conservative	1.871576	.999174	7129.7	45.559676	50.490418	944.974952		.352225
N01	209189P2_G	G	A.Conservative	1.301754	.992136	6277.1	94.458795	91.123665	806.820392		.352225
N01	210090P15_G	NOCALL	D.Low Probability	.53931	.99241	5515.6	46.895435	19.546763	706.664895		.844285
N02	201322P9_G	G	A.Conservative	1.913806	.995967	6445.3	22.447523	21.502217	862.392375		.35526
N02	201694P4_G	G	A.Conservative	1.542007	.997312	5337.5	75.603085	59.934109	725.394686		.35526
N02	208825P7_G	G	A.Conservative	2.38924	.998153	7129.7	45.515142	49.045209	901.755322		.35526
N02	209189P2_G	G	A.Conservative	1.920782	.995763	6277.1	92.550349	86.146729	836.94455		.35526
N02	210090P15_G	NOCALL	D.Low Probability	1.073033	.325423	5515.6	5.112608	2.040639	704.27949		.882046
N03	201322P9_G	G	A.Conservative	.832821	.995879	6445.3	17.851827	22.957189	854.675285		.301315
N03	201694P4_G	G	A.Conservative	.350314	.998681	5337.5	55.031066	58.461311	675.117139		.301315
N03	208825P7_G	G	A.Conservative	1.302672	.998382	7129.7	32.432043	46.813176	910.826936		.301315
N03	209189P2_G	G	A.Conservative	.833591	.99531	6277.1	75.200043	93.985989	834.501451		.301315
N03	210090P15_G	NOCALL	I.Bad Spectrum	0	0	0	0	0	0		0
N04	201322P9_G	G	A.Conservative	.903555	.995624	6445.3	15.625761	19.147877	837.479476		.345061
N04	201694P4_G	G	A.Conservative	.425583	.997227	5337.5	56.740767	59.098334	707.461668		.345061
N04	208825P7_G	G	A.Conservative	1.582635	.999516	7129.7	28.205067	38.195072	938.22811		.345061
N04	209189P2_G	G	A.Conservative	.917528	.996247	6277.1	71.866356	85.93466	812.857301		.345061
N04	210090P15_G	NOCALL	D.Low Probability	.735082	.471724	5515.6	7.405497	2.909014	715.175476		.925936
N05	201322P9_G	G	A.Conservative	.43242	.994439	6445.3	14.251308	17.610788	824.998789		.294731
N05	201694P4_G	G	A.Conservative	-.005561	.997908	5337.5	57.886234	58.766493	733.139383		.294731
N05	208825P7_G	G	A.Conservative	.809016	.999034	7129.7	25.101998	34.961984	834.973818		.294731
N05	209189P2_G	G	A.Conservative	.434626	.995015	6277.1	68.726597	82.447508	802.414088		.294731
N05	210090P15_G	NOCALL	I.Bad Spectrum	0	0	0	0	0	0		0
N06	201322P9_G	G	A.Conservative	-.982718	.998362	6445.3	16.438926	21.414089	867.01692		.304758
N06	201694P4_G	G	A.Conservative	-1.363814	.998759	5337.5	64.905791	70.647506	741.860052		.304758
N06	208825P7_G	G	A.Conservative	-.853521	.999065	7129.7	31.429537	45.68039	818.962417		.304758
N06	209189P2_G	G	A.Conservative	-.980742	.996902	6277.1	81.667071	103.554916	845.167706		.304758
N06	210090P15_G	NOCALL	I.Bad Spectrum	0	0	0	0	0	0		0
N07	201322P9_G	G	A.Conservative	.859383	.994881	6445.3	18.069161	23.378528	867.223577		.314227
N07	201694P4_G	G	A.Conservative	.402112	.998008	5337.5	69.178935	75.521445	714.509534		.314227
N07	208825P7_G	G	A.Conservative	1.170179	.996213	7129.7	32.311126	46.40422	964.087491		.314227
N07	209189P2_G	G	A.Conservative	.8654	.996526	6277.1	83.835393	105.729202	842.81237		.314227
N07	210090P15_G	NOCALL	D.Low Probability	.386281	.535802	5515.6	8.277779	3.311248	738.463787		.878193
N08	201322P9_G	NOCALL	D.Low Probability	1.185049	.996252	6445.3	81.612392	36.466583	869.491759		.797952
N08	201694P4_G	G	A.Conservative	1.014939	.994676	5337.5	73.810834	74.91066	717.840242		.307772
N08	208825P7_G	G	A.Conservative	1.993177	.999404	7129.7	30.460262	41.401466	902.047297		.307772
N08	209189P2_G	G	A.Conservative	1.513008	.994004	6277.1	82.712671	97.843403	821.260822		.307772
N08	210090P15_G	NOCALL	D.Low Probability	.566904	.259047	5515.6	4.418086	1.656639	750.584342		.797952
N09	201322P9_G	G	A.Conservative	1.400547	.997325	6445.3	27.920488	27.773771	898.344756		.344597
N09	201694P4_G	G	A.Conservative	.801607	.995432	5337.5	103.424448	85.622291	722.517395		.344597
N09	208825P7_G	G	A.Conservative	1.922197	.998958	7129.7	48.984634	54.657806	960.653562		.344597
N09	209189P2_G	G	A.Conservative	1.400672	.997653	6277.1	116.137656	112.328944	873.181585		.344597
N09	210090P15_G	NOCALL	D.Low Probability	.631608	.158683	5515.6	2.728749	1.064852	755.171731		.839623
N10	201322P9_G	G	A.Conservative	1.844938	.996125	6445.3	19.891904	20.873418	822.779982		.351098
N10	201694P4_G	G	A.Conservative	1.250861	.99881	5337.5	75.664829	64.218263	729.480981		.351098
N10	208825P7_G	G	A.Conservative	2.466268	.998972	7129.7	39.692445	47.273562	902.748137		.351098
N10	209189P2_G	G	A.Conservative	1.844404	.995599	6277.1	86.672513	88.131079	798.003933		.351098
N10	210090P15_G	NOCALL	I.Bad Spectrum	0	0	0	0	0	0		0
N11	201322P9_G	G	A.Conservative	.979706	.996425	6445.3	13.148591	16.759374	773.377101		.30235
N11	201694P4_G	G	A.Conservative	.367635	.998493	5337.5	42.354627	44.882273	617.458351		.30235
N11	208825P7_G	G	A.Conservative	1.612596	.998205	7129.7	27.507568	39.24246	919.45434		.30235
N11	209189P2_G	G	A.Conservative	.979205	.995276	6277.1	49.587611	61.477763	752.749876		.30235
N11	210090P15_G	NOCALL	D.Low Probability	.317834	.998492	5515.6	36.062787	17.408443	709.461824		.76132
N12	201322P9_G	G	A.Conservative	-1.889094	.996769	6445.3	15.696019	18.446096	823.186079		.321821
N12	201694P4_G	G	A.Conservative	-2.103169	.998683	5337.5	68.508722	67.089606	669.835684		.321821
N12	208825P7_G	G	A.Conservative	-1.71712	.999114	7129.7	28.013499	36.826559	957.554207		.321821
N12	209189P2_G	G	A.Conservative	-1.882982	.998105	6277.1	68.173772	77.946682	800.403693		.321821
N12	210090P15_G	NOCALL	D.Low Probability	-2.140573	.216556	5515.6	2.020654	1.399057	705.446942		.455592
N13	201322P9_G	G	A.Conservative	1.056985	.994794	6445.3	22.830644	25.167725	891.676037		.365267
N13	201694P4_G	G	A.Conservative	.425367	.991867	5337.5	80.230411	74.365986	709.500442		.365267
N13	208825P7_G	G	A.Conservative	1.609226	.999016	7129.7	42.407164	51.988204	978.70318		.365267
N13	209189P2_G	G	A.Conservative	1.0517	.996138	6277.1	95.2701	102.319467	862.05316		.365267
N13	210090P15_G	NOCALL	I.Bad Spectrum	0	0	0	0	0	0		0
N14	201322P9_G	G	A.Conservative	1.35879	.995469	6445.3	18.553859	20.184878	894.047655		.32649
N14	201694P4_G	G	A.Conservative	.697356	.997993	5337.5	73.840532	66.030643	761.434525		.32649
N14	208825P7_G	G	A.Conservative	1.938049	.998629	7129.7	33.848749	41.520015	938.305624		.32649
N14	209189P2_G	G	A.Conservative	1.356903	.996874	6277.1	93.664692	98.92206	871.321834		.32649
N14	210090P15_G	NOCALL	D.Low Probability	.367341	.332434	5515.6	4.972608	2.071396	761.329583		.784915
N15	201322P9_G	G	A.Conservative	.74307	.99124	6445.3	16.560213	23.189002	820.810326		.295141
N15	201694P4_G	G	A.Conservative	.181846	.996887	5337.5	59.155691	68.986907	709.094854		.295141
N15	208825P7_G	G	A.Conservative	1.290338	.998294	7129.7	25.818159	40.356285	981.654616		.295141
N15	209189P2_G	G	A.Conservative	.748479	.994368	6277.1	59.349338	80.872295	800.55155		.295141
N15	210090P15_G	NOCALL	D.Low Probability	-.023607	.992549	5515.6	22.116	9.498178	749.704008		.764352
N16	201322P9_G	G	A.Conservative	.598955	.99673	6445.3	20.889429	21.945707	839.57188		.340014
N16	201694P4_G	G	A.Conservative	.113893	.994409	5337.5	87.488304	75.634588	713.135741		.340014
N16	208825P7_G	G	A.Conservative	1.298346	.998942	7129.7	29.706897	38.088285	916.660806		.340014
N16	209189P2_G	G	A.Conservative	.596776	.995146	6277.1	81.2102	82.838454	815.727449		.340014
N16	210090P15_G	NOCALL	I.Bad Spectrum	0	0	0	0	0	0		0
N17	201322P9_G	G	A.Conservative	.181687	.994142	6445.3	22.043908	25.639733	803.85469		.345519
N17	201694P4_G	G	A.Conservative	-.280647	.995024	5337.5	82.89623	80.336586	671.26802		.345519
N17	208825P7_G	G	A.Conservative	.697038	.998577	7129.7	41.774664	54.281358	908.070844		.345519
N17	209189P2_G	G	A.Conservative	.180495	.996012	6277.1	94.113451	106.517251	779.702386		.345519
N17	210090P15_G	NOCALL	D.Low Probability	-.531029	.468374	5515.6	6.095079	2.91184	727.336552		.79578
N18	201322P9_G	G	A.Conservative	-1.607367	.996698	6445.3	23.04135	24.349377	819.643732		.328507
N18	201694P4_G	G	A.Conservative	-1.582816	.995177	5337.5	92.901836	82.363301	664.927587		.328507
N18	208825P7_G	G	A.Conservative	-1.682664	.998926	7129.7	38.050627	44.908321	897.008363		.328507
N18	209189P2_G	G	A.Conservative	-1.606752	.99695	6277.1	95.514116	98.251793	796.633482		.328507
N18	210090P15_G	NOCALL	D.Low Probability	-1.85482	.270791	5515.6	4.889748	1.739379	719.211312		.849486
N19	201322P9_G	G	A.Conservative	.817228	.995361	6445.3	17.881373	21.306256	854.471191		.316096
N19	201694P4_G	G	A.Conservative	.628251	.997835	5337.5	76.868876	76.019054	706.415999		.316096
N19	208825P7_G	G	A.Conservative	1.452469	.998818	7129.7	32.155017	42.944171	928.247097		.316096
N19	209189P2_G	G	A.Conservative	.817601	.997608	6277.1	76.40828	88.527076	831.101389		.316096
N19	210090P15_G	NOCALL	D.Low Probability	.712263	.191517	5515.6	2.59079	1.28421	691.380951		.608145
N20	201322P9_G	G	A.Conservative	1.560657	.995963	6445.3	20.438414	18.255251	814.430258		.344102
N20	201694P4_G	G	A.Conservative	.999966	.992236	5337.5	81.831676	60.546461	687.769751		.344102
N20	208825P7_G	G	A.Conservative	1.950815	.999389	7129.7	33.276982	33.488237	880.948939		.344102
N20	209189P2_G	G	A.Conservative	1.56062	.99584	6277.1	84.680205	73.474822	792.889823		.344102
N20	210090P15_G	NOCALL	D.Low Probability	.618361	.423337	5515.6	6.811684	2.63283	738.951614		.839706
N21	201322P9_G	G	A.Conservative	.7647	.994323	6445.3	60.225935	30.522952	853.431514		.72719
N21	201694P4_G	G	A.Conservative	.686392	.999395	5337.5	58.933738	69.833251	703.731799		.319618
N21	208825P7_G	G	A.Conservative	1.615116	.999354	7129.7	22.773827	41.112006	896.379049		.319618
N21	209189P2_G	G	A.Conservative	1.075568	.994119	6277.1	61.69504	83.59549	818.022249		.319618
N21	210090P15_G	NOCALL	D.Low Probability	.361179	.546462	5515.6	7.808426	3.410074	742.356623		.72719
N22	201322P9_G	NOCALL	D.Low Probability	.624262	.995887	6445.3	71.032066	31.689836	824.285307		.779409
N22	201694P4_G	G	A.Conservative	.704826	.998475	5337.5	92.257157	75.079822	675.248463		.351975
N22	208825P7_G	G	A.Conservative	1.856041	.999238	7129.7	30.387839	34.967802	878.882587		.351975
N22	209189P2_G	G	A.Conservative	1.231325	.997606	6277.1	103.006297	100.797613	813.893385		.351975
N22	210090P15_G	NOCALL	D.Low Probability	.224634	.541036	5515.6	8.719744	3.333923	704.774726		.779409
N23	201322P9_G	G	A.Conservative	.085458	.997778	6445.3	27.012583	24.748179	796.588486		.338152
N23	201694P4_G	G	A.Conservative	-.188423	.999676	5337.5	48.14487	36.137171	643.393911		.338152
N23	208825P7_G	G	A.Conservative	.242455	.998631	7129.7	45.69245	47.419229	887.19929		.338152
N23	209189P2_G	G	A.Conservative	.137136	.994825	6277.1	45.647859	40.573246	765.802131		.338152
N23	210090P15_G	NOCALL	D.Low Probability	-.871669	.360117	5515.6	6.270911	2.24865	696.320244		.824787
N24	201322P9_G	G	A.Conservative	-2.629012	.997623	6445.3	7.660557	10.900827	818.187567		.289357
N24	201694P4_G	NOCALL	D.Low Probability	-2.722329	.701598	5337.5	9.118501	4.309103	707.18409		.708213
N24	208825P7_G	NOCALL	I.Bad Spectrum	0	0	0	0	0	0		0
N24	209189P2_G	G	A.Conservative	-2.447893	.995688	6277.1	15.560218	21.502057	810.905656		.289357
N24	210090P15_G	NOCALL	D.Low Probability	-2.751558	.470045	5515.6	5.955398	2.903162	723.483929		.708213
O01	201322P9_G	G	A.Conservative	.678966	.990549	6445.3	17.183073	17.335027	791.727162		.36239
O01	201694P4_G	G	A.Conservative	.100119	.993224	5337.5	49.148224	41.931712	687.030636		.36239
O01	208825P7_G	G	A.Conservative	1.019439	.998736	7129.7	34.636737	38.838847	888.911954		.36239
O01	209189P2_G	G	A.Conservative	.688908	.992302	6277.1	68.24514	67.109597	766.4792		.36239
O01	210090P15_G	NOCALL	D.Low Probability	-.094144	.352463	5515.6	3.834856	2.230835	721.233706		.614712
O02	201322P9_G	G	A.Conservative	1.51635	.994082	6445.3	17.13087	20.19578	845.950093		.320127
O02	201694P4_G	G	A.Conservative	1.235815	.995109	5337.5	53.566577	51.648856	659.619387		.320127
O02	208825P7_G	G	A.Conservative	1.902054	.998813	7129.7	24.576611	32.694886	824.676812		.320127
O02	209189P2_G	G	A.Conservative	1.566817	.997585	6277.1	59.919143	68.543732	818.388108		.320127
O02	210090P15_G	NOCALL	D.Low Probability	.472213	.578745	5515.6	8.608902	3.547636	699.150973		.839277
O03	201322P9_G	G	A.Conservative	1.378859	.991403	6445.3	17.519662	18.982612	821.844581		.3733
O03	201694P4_G	G	A.Conservative	1.018617	.997261	5337.5	54.894013	50.287357	677.763048		.3733
O03	208825P7_G	G	A.Conservative	1.98598	.999397	7129.7	30.993721	37.245221	898.755909		.3733
O03	209189P2_G	G	A.Conservative	1.409419	.992444	6277.1	72.255474	76.318942	801.735864		.3733
O03	210090P15_G	NOCALL	D.Low Probability	.615206	.609048	5515.6	10.640409	3.72131	684.01021		.893558
O04	201322P9_G	G	A.Conservative	1.180079	.995672	6445.3	18.433525	19.886996	889.58983		.325494
O04	201694P4_G	G	A.Conservative	.911186	.998998	5337.5	69.240895	61.701867	719.386168		.325494
O04	208825P7_G	G	A.Conservative	1.526852	.999691	7129.7	34.28734	41.625181	915.587206		.325494
O04	209189P2_G	G	A.Conservative	1.181998	.996722	6277.1	91.872909	96.296312	859.761741		.325494
O04	210090P15_G	NOCALL	D.Low Probability	.223758	.413018	5515.6	6.502357	2.569224	732.870694		.85155
O05	201322P9_G	G	A.Conservative	.237093	.996336	6445.3	26.660842	26.916175	815.449224		.367168
O05	201694P4_G	G	A.Conservative	-.012544	.998344	5337.5	87.511797	72.561479	680.003719		.367168
O05	208825P7_G	G	A.Conservative	.267892	.998652	7129.7	41.546455	47.264799	906.060956		.367168
O05	209189P2_G	G	A.Conservative	.236958	.995803	6277.1	112.611449	110.389133	792.164072		.367168
O05	210090P15_G	NOCALL	D.Low Probability	-.27315	.459479	5515.6	8.925483	2.842372	706.773002		1.092767
O06	201322P9_G	G	A.Conservative	-1.026836	.99583	6445.3	16.954731	16.997673	841.777769		.360301
O06	201694P4_G	G	A.Conservative	-1.154576	.998959	5337.5	62.382538	51.404837	690.688569		.360301
O06	208825P7_G	G	A.Conservative	-.93313	.998243	7129.7	34.608757	39.10792	895.794151		.360301
O06	209189P2_G	G	A.Conservative	-1.018697	.998721	6277.1	76.548938	74.516504	815.060579		.360301
O06	210090P15_G	NOCALL	D.Low Probability	-1.059367	.395647	5515.6	6.346314	2.480482	729.193727		.859628
O07	201322P9_G	G	A.Conservative	1.675956	.996794	6445.3	23.033493	21.099828	857.826689		.37709
O07	201694P4_G	G	A.Conservative	1.243761	.996598	5337.5	72.775577	54.394896	697.356117		.37709
O07	208825P7_G	G	A.Conservative	2.116111	.998792	7129.7	42.961742	44.558484	967.675007		.37709
O07	209189P2_G	G	A.Conservative	1.678626	.995467	6277.1	81.50432	72.417201	833.757016		.37709
O07	210090P15_G	NOCALL	D.Low Probability	.99408	.996891	5515.6	19.414479	6.203056	727.622654		.978315
O08	201322P9_G	G	A.Conservative	1.128916	.997895	6445.3	22.404451	29.435493	862.189073		.300775
O08	201694P4_G	G	A.Conservative	.664478	.994556	5337.5	77.879952	87.255092	719.184336		.300775
O08	208825P7_G	G	A.Conservative	1.304331	.997856	7129.7	38.302309	55.617658	953.574076		.300775
O08	209189P2_G	G	A.Conservative	1.129105	.99631	6277.1	76.428638	98.005541	839.380793		.300775
O08	210090P15_G	NOCALL	D.Low Probability	.394836	.915417	5515.6	15.115943	5.550074	725.384426		.836204
O09	201322P9_G	G	A.Conservative	1.12958	.997503	6445.3	19.192655	21.348525	873.782764		.341323
O09	201694P4_G	G	A.Conservative	.663898	.995221	5337.5	77.706212	71.569713	738.20702		.341323
O09	208825P7_G	G	A.Conservative	1.533963	.999627	7129.7	31.737917	49.69281	913.934551		.341323
O09	209189P2_G	G	A.Conservative	1.130258	.997872	6277.1	81.05096	87.638641	851.042185		.341323
O09	210090P15_G	NOCALL	I.Bad Spectrum	0	0	0	0	0	0		0
O10	201322P9_G	G	A.Conservative	.413832	.9913	6445.3	13.769963	15.228605	789.795473		.34064
O10	201694P4_G	G	A.Conservative	.055057	.993732	5337.5	66.021069	60.360353	686.396407		.34064
O10	208825P7_G	G	A.Conservative	.975149	.999665	7129.7	23.592986	33.895253	790.272384		.34064
O10	209189P2_G	G	A.Conservative	.415561	.996154	6277.1	65.246071	70.116001	773.894453		.34064
O10	210090P15_G	NOCALL	D.Low Probability	-.042856	.285685	5515.6	4.376107	1.827799	740.743634		.77515
O11	201322P9_G	G	A.Conservative	.213484	.994201	6445.3	22.32022	23.168695	842.330864		.370986
O11	201694P4_G	G	A.Conservative	.083873	.997813	5337.5	100.938181	87.881142	661.344527		.370986
O11	208825P7_G	G	A.Conservative	.489376	.998843	7129.7	42.922492	49.66345	894.715954		.370986
O11	209189P2_G	G	A.Conservative	.214527	.995564	6277.1	109.301005	110.482386	817.819594		.370986
O11	210090P15_G	NOCALL	D.Low Probability	-.325872	.348438	5515.6	7.984635	2.185899	678.718608		1.009536
O12	201322P9_G	G	A.Conservative	-2.849383	.999609	6445.3	11.747089	17.350338	871.241519		.294373
O12	201694P4_G	G	A.Conservative	-3.058046	.997565	5337.5	55.36694	68.726301	716.884987		.294373
O12	208825P7_G	G	A.Conservative	-2.494965	.999533	7129.7	24.024575	39.397422	974.681727		.294373
O12	209189P2_G	G	A.Conservative	-2.845898	.998877	6277.1	59.047576	84.983359	847.01784		.294373
O12	210090P15_G	NOCALL	D.Low Probability	-2.638995	.170337	5515.6	3.441659	1.120452	764.747374		.865431
O13	201322P9_G	G	A.Conservative	.680637	.996768	6445.3	14.057821	16.720864	782.819012		.31881
O13	201694P4_G	G	A.Conservative	.32266	.994298	5337.5	52.54462	52.470362	643.324739		.31881
O13	208825P7_G	G	A.Conservative	.997922	.99977	7129.7	27.71894	36.745233	882.243171		.31881
O13	209189P2_G	G	A.Conservative	.683596	.995116	6277.1	57.105449	66.149561	760.962105		.31881
O13	210090P15_G	NOCALL	D.Low Probability	.119211	.994731	5515.6	39.345305	19.044873	703.618635		.798432
O14	201322P9_G	G	A.Conservative	.50385	.995224	6445.3	17.393793	20.134657	906.118153		.313225
O14	201694P4_G	G	A.Conservative	.027589	.993723	5337.5	62.270723	60.810202	709.098764		.313225
O14	208825P7_G	G	A.Conservative	1.16903	.998116	7129.7	27.633532	35.603094	869.669212		.313225
O14	209189P2_G	G	A.Conservative	.502994	.997016	6277.1	68.870318	77.669348	881.99647		.313225
O14	210090P15_G	NOCALL	D.Low Probability	-.158918	.126369	5515.6	1.569468	.878963	737.188587		.62705
O15	201322P9_G	G	A.Conservative	.184147	.997722	6445.3	16.303519	22.329048	839.359962		.306505
O15	201694P4_G	G	A.Conservative	-.214272	.997707	5337.5	64.206865	74.606941	707.49462		.306505
O15	208825P7_G	G	A.Conservative	.725726	.999318	7129.7	30.493268	46.210519	959.974238		.306505
O15	209189P2_G	G	A.Conservative	.185079	.998178	6277.1	71.334908	95.308545	818.502114		.306505
O15	210090P15_G	NOCALL	D.Low Probability	-.138566	.295546	5515.6	3.516859	1.883723	731.800401		.660899
O16	201322P9_G	G	A.Conservative	-.043393	.998036	6445.3	21.814799	27.3966	872.072593		.356044
O16	201694P4_G	G	A.Conservative	-.41538	.994056	5337.5	77.9465	82.45815	731.278218		.356044
O16	208825P7_G	G	A.Conservative	.216821	.998742	7129.7	31.573375	43.93393	931.924315		.356044
O16	209189P2_G	G	A.Conservative	-.038732	.99724	6277.1	89.717234	109.839339	851.120887		.356044
O16	210090P15_G	NOCALL	I.Bad Spectrum	0	0	0	0	0	0		0
O17	201322P9_G	G	A.Conservative	-1.555011	.995862	6445.3	10.605607	15.424843	877.485137		.284382
O17	201694P4_G	G	A.Conservative	-1.697178	.997655	5337.5	54.225937	65.554445	715.024858		.284382
O17	208825P7_G	G	A.Conservative	-1.328323	.998635	7129.7	21.214533	34.471496	977.936927		.284382
O17	209189P2_G	G	A.Conservative	-1.552083	.998077	6277.1	51.618451	73.025865	850.413518		.284382
O17	210090P15_G	NOCALL	I.Bad Spectrum	0	0	0	0	0	0		0
O18	201322P9_G	G	A.Conservative	-2.236697	.996614	6445.3	17.130558	19.407858	784.682091		.346682
O18	201694P4_G	G	A.Conservative	-2.171056	.993847	5337.5	71.767098	67.730671	649.703194		.346682
O18	208825P7_G	G	A.Conservative	-2.07405	.999007	7129.7	27.851926	35.269419	857.748164		.346682
O18	209189P2_G	G	A.Conservative	-2.235295	.995914	6277.1	69.251688	76.336908	762.313159		.346682
O18	210090P15_G	NOCALL	I.Bad Spectrum	0	0	0	0	0	0		0
O19	201322P9_G	G	A.Conservative	1.035234	.994503	6445.3	24.344921	23.569472	830.225		.375369
O19	201694P4_G	G	A.Conservative	.544525	.995431	5337.5	92.796482	75.366381	679.525316		.375369
O19	208825P7_G	G	A.Conservative	1.37698	.999252	7129.7	40.156726	43.387234	847.838076		.375369
O19	209189P2_G	G	A.Conservative	1.040089	.99643	6277.1	93.805041	88.425837	810.551475		.375369
O19	210090P15_G	NOCALL	D.Low Probability	.029824	.99676	5515.6	35.041617	13.319557	726.157062		.853999
O20	201322P9_G	G	A.Conservative	.584541	.997879	6445.3	29.549528	31.922401	822.195288		.352867
O20	201694P4_G	G	A.Conservative	-.162646	.993913	5337.5	86.538182	77.447447	686.684613		.352867
O20	208825P7_G	G	A.Conservative	1.22601	.998198	7129.7	42.862786	51.926937	990.140249		.352867
O20	209189P2_G	G	A.Conservative	.587632	.995435	6277.1	90.491592	95.022459	801.874548		.352867
O20	210090P15_G	NOCALL	I.Bad Spectrum	0	0	0	0	0	0		0
O21	201322P9_G	G	A.Conservative	.528768	.994823	6445.3	40.838646	36.173538	860.055069		.452719
O21	201694P4_G	G	A.Conservative	.197355	.998825	5337.5	71.151821	83.13746	714.105157		.296249
O21	208825P7_G	G	A.Conservative	1.239802	.999	7129.7	29.768781	45.670926	945.112005		.296249
O21	209189P2_G	G	A.Conservative	.756759	.996687	6277.1	92.100042	124.195723	839.126072		.296249
O21	210090P15_G	NOCALL	D.Low Probability	.012324	.175473	5515.6	2.960719	1.175972	755.113552		.821284
O22	201322P9_G	G	A.Conservative	-.159212	.996632	6445.3	14.887099	18.541989	844.15758		.318858
O22	201694P4_G	G	A.Conservative	-.403328	.996968	5337.5	64.733207	66.276331	703.251489		.318858
O22	208825P7_G	G	A.Conservative	.232262	.998447	7129.7	29.245646	40.950361	861.292671		.318858
O22	209189P2_G	G	A.Conservative	-.160481	.995665	6277.1	71.999603	87.104885	820.308512		.318858
O22	210090P15_G	NOCALL	D.Low Probability	-.284987	.299929	5515.6	5.876101	1.909232	717.345851		.971846
O23	201322P9_G	NOCALL	I.Bad Spectrum	0	0	0	0	0	0		0
O23	201694P4_G	NOCALL	I.Bad Spectrum	0	0	0	0	0	0		0
O23	208825P7_G	NOCALL	I.Bad Spectrum	0	0	0	0	0	0		0
O23	209189P2_G	NOCALL	I.Bad Spectrum	0	0	0	0	0	0		0
O23	210090P15_G	NOCALL	I.Bad Spectrum	0	0	0	0	0	0		0
O24	201322P9_G	NOCALL	I.Bad Spectrum	0	0	0	0	0	0		0
O24	201694P4_G	NOCALL	I.Bad Spectrum	0	0	0	0	0	0		0
O24	208825P7_G	NOCALL	I.Bad Spectrum	0	0	0	0	0	0		0
O24	209189P2_G	NOCALL	I.Bad Spectrum	0	0	0	0	0	0		0
O24	210090P15_G	NOCALL	I.Bad Spectrum	0	0	0	0	0	0		0
P01	201322P9_G	G	A.Conservative	-.590011	.997092	6445.3	20.860465	26.113059	794.535356		.314804
P01	201694P4_G	G	A.Conservative	-.881308	.998898	5337.5	56.498003	59.08873	654.665803		.314804
P01	208825P7_G	G	A.Conservative	-.286661	.997288	7129.7	34.806281	48.625582	795.59404		.314804
P01	209189P2_G	G	A.Conservative	-.602587	.996763	6277.1	62.386856	76.003876	770.9307		.314804
P01	210090P15_G	NOCALL	D.Low Probability	-1.051548	.996082	5515.6	13.923306	6.109366	703.999738		.830001
P02	201322P9_G	G	A.Conservative	-.417327	.994944	6445.3	15.901716	13.524764	842.454473		.508889
P02	201694P4_G	G	A.Conservative	.366408	.996122	5337.5	39.784647	39.896864	712.284936		.359686
P02	208825P7_G	G	A.Conservative	.313404	.998898	7129.7	20.945317	28.255937	914.001001		.359686
P02	209189P2_G	G	A.Conservative	.491807	.997492	6277.1	43.335859	50.789553	846.7559		.359686
P02	210090P15_G	NOCALL	D.Low Probability	-.062243	.992764	5515.6	17.731494	9.232991	703.159221		.771725
P03	201322P9_G	G	A.Conservative	.958394	.993499	6445.3	24.297376	27.427191	785.9827		.329362
P03	201694P4_G	G	A.Conservative	.750691	.998665	5337.5	73.21132	69.554673	640.988392		.329362
P03	208825P7_G	G	A.Conservative	1.237732	.998814	7129.7	38.989671	49.018659	887.922389		.329362
P03	209189P2_G	G	A.Conservative	.965686	.993913	6277.1	79.09705	86.97663	769.886072		.329362
P03	210090P15_G	NOCALL	D.Low Probability	-.009286	.847918	5515.6	12.795496	5.159745	678.468179		.82704
P04	201322P9_G	G	A.Conservative	.107493	.992818	6445.3	11.349378	13.002723	802.723695		.323306
P04	201694P4_G	G	A.Conservative	-.097006	.998818	5337.5	34.459044	33.233461	666.890796		.323306
P04	208825P7_G	G	A.Conservative	.629029	.999313	7129.7	21.207782	34.46392	920.776018		.323306
P04	209189P2_G	G	A.Conservative	.087507	.99875	6277.1	50.926101	56.836879	779.050256		.323306
P04	210090P15_G	NOCALL	I.Bad Spectrum	0	0	0	0	0	0		0
P05	201322P9_G	G	A.Conservative	-.079327	.995589	6445.3	18.025544	17.651264	787.148489		.356214
P05	201694P4_G	G	A.Conservative	-.315757	.991051	5337.5	47.630592	38.634727	650.466304		.356214
P05	208825P7_G	G	A.Conservative	.272956	.999127	7129.7	29.689373	32.675478	830.903914		.356214
P05	209189P2_G	G	A.Conservative	-.039006	.999039	6277.1	76.360215	72.672906	773.446431		.356214
P05	210090P15_G	NOCALL	D.Low Probability	-.600389	.587696	5515.6	10.78663	3.593477	679.016373		.953117
P06	201322P9_G	G	A.Conservative	-1.683146	.99793	6445.3	18.709211	19.471841	831.094686		.346206
P06	201694P4_G	G	A.Conservative	-1.697256	.99822	5337.5	65.154035	55.178938	673.086665		.346206
P06	208825P7_G	G	A.Conservative	-1.554026	.998638	7129.7	34.436676	40.587444	851.263653		.346206
P06	209189P2_G	G	A.Conservative	-1.685237	.993948	6277.1	86.797379	87.583363	803.575413		.346206
P06	210090P15_G	NOCALL	D.Low Probability	-1.913014	.288823	5515.6	3.844361	1.842951	721.077521		.650545
P07	201322P9_G	G	A.Conservative	-.307097	.998146	6445.3	29.738915	32.073644	784.005214		.386198
P07	201694P4_G	G	A.Conservative	-.440999	.994035	5337.5	95.667934	85.783181	670.693887		.386198
P07	208825P7_G	G	A.Conservative	.150722	.998856	7129.7	47.659483	57.409484	868.652009		.386198
P07	209189P2_G	G	A.Conservative	-.302623	.997213	6277.1	103.909089	109.033573	759.717551		.386198
P07	210090P15_G	NOCALL	D.Low Probability	-.561409	.346234	5515.6	4.707634	2.198237	678.455337		.750722
P08	201322P9_G	G	A.Conservative	.331391	.989844	6445.3	12.321093	14.96289	803.526568		.335067
P08	201694P4_G	G	A.Conservative	-.082791	.999195	5337.5	42.855005	44.201631	690.482931		.335067
P08	208825P7_G	G	A.Conservative	1.012674	.99981	7129.7	24.623108	33.088562	839.17703		.335067
P08	209189P2_G	G	A.Conservative	.334308	.992603	6277.1	54.552525	64.622452	780.558757		.335067
P08	210090P15_G	NOCALL	D.Low Probability	-.029374	.997432	5515.6	36.608216	16.388062	704.741897		.861841
P09	201322P9_G	NOCALL	D.Low Probability	-.281836	.997475	6445.3	56.941632	26.649201	821.686893		.874249
P09	201694P4_G	G	A.Conservative	-.622872	.990519	5337.5	33.563987	34.001347	701.952448		.323652
P09	208825P7_G	G	A.Conservative	.267075	.999483	7129.7	21.740682	35.067625	872.893314		.323652
P09	209189P2_G	G	A.Conservative	-.005879	.991961	6277.1	55.611446	65.38564	803.181758		.323652
P09	210090P15_G	NOCALL	D.Low Probability	-.688999	.321816	5515.6	4.994136	2.025245	716.904579		.874249
P10	201322P9_G	G	A.Conservative	.362186	.997962	6445.3	28.322997	33.531682	849.439618		.32072
P10	201694P4_G	G	A.Conservative	.072752	.993677	5337.5	89.996464	87.91441	662.347916		.32072
P10	208825P7_G	G	A.Conservative	.441865	.998704	7129.7	45.135478	60.031154	873.451098		.32072
P10	209189P2_G	G	A.Conservative	.363105	.996979	6277.1	96.025785	110.443756	826.040505		.32072
P10	210090P15_G	NOCALL	D.Low Probability	-.365526	.558761	5515.6	9.145915	3.44188	698.673196		.894807
P11	201322P9_G	G	A.Conservative	-.339484	.998724	6445.3	33.004772	32.243062	801.654174		.381822
P11	201694P4_G	G	A.Conservative	-.351891	.9963	5337.5	112.96365	91.971504	665.692646		.381822
P11	208825P7_G	G	A.Conservative	-.484049	.998461	7129.7	54.004178	59.016902	885.717572		.381822
P11	209189P2_G	G	A.Conservative	-.33471	.996557	6277.1	113.32153	107.704949	781.264442		.381822
P11	210090P15_G	G	A.Conservative	-.34916	.996666	5515.6	24.277894	20.359581	693.493648		.381822
P12	201322P9_G	G	A.Conservative	-2.299222	.999195	6445.3	22.523769	27.10697	816.179124		.303127
P12	201694P4_G	G	A.Conservative	-2.217972	.997243	5337.5	83.060684	82.989253	685.229289		.303127
P12	208825P7_G	G	A.Conservative	-2.124234	.998595	7129.7	39.374322	53.141561	969.555335		.303127
P12	209189P2_G	G	A.Conservative	-2.298223	.996346	6277.1	81.712196	95.618306	793.827768		.303127
P12	210090P15_G	NOCALL	D.Low Probability	-2.443054	.419681	5515.6	6.673397	2.613957	712.565372		.871725
P13	201322P9_G	G	A.Conservative	.936844	.997901	6445.3	27.414779	32.374939	833.738357		.366356
P13	201694P4_G	G	A.Conservative	.64047	.996777	5337.5	78.903195	79.287772	665.592118		.366356
P13	208825P7_G	G	A.Conservative	1.125169	.999298	7129.7	49.149278	64.074552	907.111005		.366356
P13	209189P2_G	G	A.Conservative	.940082	.998991	6277.1	90.844221	104.70647	810.981568		.366356
P13	210090P15_G	NOCALL	D.Low Probability	.2687	.719771	5515.6	11.903585	4.412339	680.914995		.941841
P14	201322P9_G	G	A.Conservative	.147029	.996324	6445.3	24.374681	32.845496	857.513864		.297996
P14	201694P4_G	G	A.Conservative	-.369264	.997029	5337.5	72.453798	81.8494	685.580708		.297996
P14	208825P7_G	G	A.Conservative	.537777	.998237	7129.7	36.229439	54.371475	930.010024		.297996
P14	209189P2_G	G	A.Conservative	.146456	.99681	6277.1	84.987128	111.530046	834.572873		.297996
P14	210090P15_G	NOCALL	I.Bad Spectrum	0	0	0	0	0	0		0
P15	201322P9_G	G	A.Conservative	.188299	.994104	6445.3	23.515544	29.439178	839.16787		.31949
P15	201694P4_G	G	A.Conservative	-.043734	.99503	5337.5	93.570591	98.067898	683.578656		.31949
P15	208825P7_G	G	A.Conservative	.360373	.999198	7129.7	37.175189	51.874336	853.902731		.31949
P15	209189P2_G	G	A.Conservative	.192319	.996349	6277.1	92.907952	113.248333	813.37917		.31949
P15	210090P15_G	NOCALL	D.Low Probability	-.321762	.299186	5515.6	4.695235	1.919925	675.809871		.835473
P16	201322P9_G	G	A.Conservative	-.158799	.995212	6445.3	31.216993	33.742604	822.016629		.317866
P16	201694P4_G	G	A.Conservative	-.282544	.998125	5337.5	99.264142	89.7312	673.004611		.317866
P16	208825P7_G	G	A.Conservative	.019369	.998198	7129.7	47.938636	57.986929	901.368557		.317866
P16	209189P2_G	G	A.Conservative	-.161215	.996866	6277.1	96.273146	101.263238	798.246266		.317866
P16	210090P15_G	G	A.Conservative	-.274682	.995566	5515.6	21.316575	19.828294	698.355372		.317866
P17	201322P9_G	G	A.Conservative	-.34553	.998043	6445.3	28.357085	32.127986	784.745989		.333068
P17	201694P4_G	G	A.Conservative	-.640141	.998634	5337.5	92.934477	87.400528	651.918841		.333068
P17	208825P7_G	G	A.Conservative	-.277546	.997914	7129.7	47.132095	59.842271	959.981543		.333068
P17	209189P2_G	G	A.Conservative	-.342862	.995954	6277.1	95.555326	105.274936	763.44914		.333068
P17	210090P15_G	NOCALL	D.Low Probability	-1.115754	.371066	5515.6	6.810657	2.330364	665.679533		.900805
P18	201322P9_G	G	A.Conservative	-2.996911	.997178	6445.3	14.556147	15.260936	782.12513		.340289
P18	201694P4_G	G	A.Conservative	-2.689906	.997495	5337.5	65.526891	57.636029	638.578144		.340289
P18	208825P7_G	G	A.Conservative	-2.973478	.999439	7129.7	28.062728	32.847393	864.527107		.340289
P18	209189P2_G	G	A.Conservative	-2.98185	.998363	6277.1	67.680408	69.085264	757.672014		.340289
P18	210090P15_G	G	A.Conservative	-2.659834	.998712	5515.6	15.743462	14.242631	672.677556		.340289
P19	201322P9_G	G	A.Conservative	.13782	.998021	6445.3	21.006096	25.183072	871.076723		.321962
P19	201694P4_G	G	A.Conservative	-.270132	.994857	5337.5	89.187853	89.595654	672.112272		.321962
P19	208825P7_G	G	A.Conservative	.212223	.998655	7129.7	34.738433	46.440541	924.867408		.321962
P19	209189P2_G	G	A.Conservative	.139475	.997191	6277.1	89.329584	104.272976	846.738884		.321962
P19	210090P15_G	NOCALL	D.Low Probability	-.60432	.315865	5515.6	4.966325	2.004673	689.143554		.830782
P20	201322P9_G	G	A.Conservative	.294873	.992928	6445.3	31.498695	33.196332	882.733944		.364629
P20	201694P4_G	G	A.Conservative	-.078159	.996283	5337.5	109.386392	95.534109	673.667402		.364629
P20	208825P7_G	G	A.Conservative	.611843	.999502	7129.7	47.736851	56.387654	943.671187		.364629
P20	209189P2_G	G	A.Conservative	.29426	.996591	6277.1	116.397636	119.246327	860.666635		.364629
P20	210090P15_G	NOCALL	D.Low Probability	-.300878	.995173	5515.6	29.0028	10.057237	703.944815		.939999
P21	201322P9_G	G	A.Conservative	-.02939	.995641	6445.3	18.47886	19.883948	830.315493		.331172
P21	201694P4_G	G	A.Conservative	-.344728	.997456	5337.5	93.852321	82.660832	683.141964		.331172
P21	208825P7_G	G	A.Conservative	.117925	.998152	7129.7	31.658088	38.48222	857.977797		.331172
P21	209189P2_G	G	A.Conservative	-.027264	.997411	6277.1	92.006301	96.075086	806.507326		.331172
P21	210090P15_G	NOCALL	D.Low Probability	-.772654	.994921	5515.6	48.288168	19.393519	731.097151		.88908
P22	201322P9_G	G	A.Conservative	.09237	.989936	6445.3	21.707354	20.60991	854.644041		.398128
P22	201694P4_G	G	A.Conservative	-.278817	.998458	5337.5	78.136797	59.526084	718.207075		.398128
P22	208825P7_G	G	A.Conservative	.471013	.999049	7129.7	42.175563	45.584739	865.062507		.398128
P22	209189P2_G	G	A.Conservative	.082745	.993335	6277.1	97.080338	89.229763	832.833286		.398128
P22	210090P15_G	NOCALL	D.Low Probability	-.53044	.993738	5515.6	30.763603	9.228414	712.114897		1.044216
P23	201322P9_G	NOCALL	I.Bad Spectrum	0	0	0	0	0	0		0
P23	201694P4_G	NOCALL	I.Bad Spectrum	0	0	0	0	0	0		0
P23	208825P7_G	NOCALL	I.Bad Spectrum	0	0	0	0	0	0		0
P23	209189P2_G	NOCALL	I.Bad Spectrum	0	0	0	0	0	0		0
P23	210090P15_G	NOCALL	I.Bad Spectrum	0	0	0	0	0	0		0
P24	201322P9_G	NOCALL	I.Bad Spectrum	0	0	0	0	0	0		0
P24	201694P4_G	NOCALL	I.Bad Spectrum	0	0	0	0	0	0		0
P24	208825P7_G	NOCALL	I.Bad Spectrum	0	0	0	0	0	0		0
P24	209189P2_G	NOCALL	I.Bad Spectrum	0	0	0	0	0	0		0
P24	210090P15_G	NOCALL	I.Bad Spectrum	0	0	0	0	0	0		0
