# Supplementary material for: Gene expression-based screening for inhibitors of PDGFR signaling
Source: Genome Biol. 2008 Mar 1;9(3):R47. doi: 10.1186/gb-2008-9-3-r47 (PMC2397499; doi:10.1186/gb-2008-9-3-r47)
Supplement: Additional data file 1 — Primary screen data. [file gb-2008-9-3-r47-S1.zip › Primary_Screen_Data/ScreenData/ScreenLOPAC2/PLATE28051.1_0819.DTL]

Sequenom db=biomass genotype results details	Plate=28051, ExpNo=1	TimeStamp=0819	filename=PLATE28051.1_0819.DTL
well_position	assay_id	genotype_id	Call_Status_LU.description	max_shift	Call.score	Picked_Peaks.mass	Picked_Peaks.height	Picked_Peaks.snr	Picked_Peaks.resolution	Picked_Peaks.integral	Spectra.noise_std_dev
A01	201322P9_G	NOCALL	I.Bad Spectrum	0	0	0	0	0	0		0
A01	201694P4_G	NOCALL	I.Bad Spectrum	0	0	0	0	0	0		0
A01	208825P7_G	NOCALL	I.Bad Spectrum	0	0	0	0	0	0		0
A01	209189P2_G	NOCALL	I.Bad Spectrum	0	0	0	0	0	0		0
A01	210090P15_G	NOCALL	I.Bad Spectrum	0	0	0	0	0	0		0
A02	201322P9_G	NOCALL	I.Bad Spectrum	0	0	0	0	0	0		0
A02	201694P4_G	NOCALL	I.Bad Spectrum	0	0	0	0	0	0		0
A02	208825P7_G	NOCALL	I.Bad Spectrum	0	0	0	0	0	0		0
A02	209189P2_G	NOCALL	I.Bad Spectrum	0	0	0	0	0	0		0
A02	210090P15_G	NOCALL	I.Bad Spectrum	0	0	0	0	0	0		0
A03	201322P9_G	G	A.Conservative	2.742448	.995377	6445.3	15.035883	17.657531	926.983208		.370566
A03	201694P4_G	G	A.Conservative	2.326802	.998197	5337.5	51.402843	48.457109	729.844524		.370566
A03	208825P7_G	G	A.Conservative	2.984784	.998126	7129.7	26.446779	35.185124	957.511868		.370566
A03	209189P2_G	G	A.Conservative	2.75641	.998465	6277.1	66.752309	75.938589	895.194889		.370566
A03	210090P15_G	NOCALL	I.Bad Spectrum	0	0	0	0	0	0		0
A04	201322P9_G	G	A.Conservative	3.677247	.996417	6445.3	9.722364	12.663509	906.177253		.312107
A04	201694P4_G	G	A.Conservative	3.131525	.997953	5337.5	38.850991	40.870923	701.474306		.312107
A04	208825P7_G	G	A.Conservative	3.77213	.998878	7129.7	19.103437	29.101028	908.602905		.312107
A04	209189P2_G	G	A.Conservative	3.670539	.996281	6277.1	43.792183	55.281559	880.01383		.312107
A04	210090P15_G	NOCALL	I.Bad Spectrum	0	0	0	0	0	0		0
A05	201322P9_G	G	A.Conservative	1.778385	.996617	6445.3	6.450741	13.27927	852.870274		.227709
A05	201694P4_G	G	A.Conservative	.748318	.996887	5337.5	16.291667	28.806017	675.863358		.227709
A05	208825P7_G	G	A.Conservative	2.588249	.998594	7129.7	9.389544	23.066824	845.972669		.227709
A05	209189P2_G	G	A.Conservative	1.779173	.99748	6277.1	17.476637	35.162715	821.72626		.227709
A05	210090P15_G	NOCALL	I.Bad Spectrum	0	0	0	0	0	0		0
A06	201322P9_G	G	A.Conservative	1.447215	.998962	6445.3	19.358194	28.523543	914.209039		.295381
A06	201694P4_G	G	A.Conservative	1.206907	.998656	5337.5	54.986661	68.225784	714.323226		.295381
A06	208825P7_G	G	A.Conservative	1.548676	.9978	7129.7	28.142744	45.991418	1059.328623		.295381
A06	209189P2_G	G	A.Conservative	1.444838	.998477	6277.1	61.585933	88.447597	885.925363		.295381
A06	210090P15_G	G	A.Conservative	1.191377	.991492	5515.6	11.294057	14.412493	743.953422		.295381
A07	201322P9_G	G	A.Conservative	1.794565	.992598	6445.3	8.177886	13.473524	882.4461		.288654
A07	201694P4_G	G	A.Conservative	1.54211	.997195	5337.5	20.061769	30.103378	757.001863		.288654
A07	208825P7_G	G	A.Conservative	1.42013	.998915	7129.7	15.10775	27.519092	944.808845		.288654
A07	209189P2_G	G	A.Conservative	1.795087	.997759	6277.1	23.903165	38.395868	851.246822		.288654
A07	210090P15_G	NOCALL	I.Bad Spectrum	0	0	0	0	0	0		0
A08	201322P9_G	G	A.Conservative	2.27996	.996275	6445.3	13.745015	19.466209	896.638492		.27397
A08	201694P4_G	G	A.Conservative	1.580836	.993518	5337.5	35.245258	41.948571	664.084338		.27397
A08	208825P7_G	G	A.Conservative	2.560879	.998295	7129.7	21.525229	33.941605	897.289207		.27397
A08	209189P2_G	G	A.Conservative	2.277184	.998842	6277.1	40.38577	55.713401	869.603346		.27397
A08	210090P15_G	NOCALL	D.Low Probability	1.179011	.992658	5515.6	8.853447	6.162709	746.984887		.646756
A09	201322P9_G	G	A.Conservative	2.854794	.997897	6445.3	5.020839	12.108737	840.127774		.214935
A09	201694P4_G	G	A.Conservative	2.112085	.992921	5337.5	18.951176	38.811035	750.223449		.214935
A09	208825P7_G	G	A.Conservative	2.999502	.997752	7129.7	7.116847	18.855084	963.859805		.214935
A09	209189P2_G	G	A.Conservative	2.860837	.998849	6277.1	15.489499	36.471679	819.763358		.214935
A09	210090P15_G	NOCALL	D.Low Probability	2.092162	.994604	5515.6	14.4727	12.22418	748.461888		.560847
A10	201322P9_G	G	A.Conservative	3.01443	.832776	6445.3	4.235585	8.370832	782.859561		.283865
A10	201694P4_G	G	A.Conservative	2.403718	.997779	5337.5	11.216483	18.560401	634.686662		.283865
A10	208825P7_G	G	A.Conservative	3.856679	.999635	7129.7	6.11876	12.504886	793.342408		.283865
A10	209189P2_G	G	A.Conservative	3.018596	.991893	6277.1	11.801837	25.496813	761.339391		.283865
A10	210090P15_G	NOCALL	I.Bad Spectrum	0	0	0	0	0	0		0
A11	201322P9_G	G	A.Conservative	2.495694	.995505	6445.3	14.826342	19.992706	943.871149		.323249
A11	201694P4_G	G	A.Conservative	2.095528	.993898	5337.5	34.822668	39.578165	689.417179		.323249
A11	208825P7_G	G	A.Conservative	2.832166	.997807	7129.7	20.694576	37.250819	1032.266354		.323249
A11	209189P2_G	G	A.Conservative	2.496859	.997848	6277.1	40.807276	53.640862	917.945169		.323249
A11	210090P15_G	NOCALL	I.Bad Spectrum	0	0	0	0	0	0		0
A12	201322P9_G	G	A.Conservative	.135211	.996054	6445.3	8.356641	15.543955	854.601038		.272305
A12	201694P4_G	G	A.Conservative	.078424	.997756	5337.5	27.989258	44.445152	698.712321		.272305
A12	208825P7_G	G	A.Conservative	.250063	.997699	7129.7	11.477846	23.421934	888.117221		.272305
A12	209189P2_G	G	A.Conservative	.133713	.996218	6277.1	28.566725	51.915413	831.14127		.272305
A12	210090P15_G	NOCALL	I.Bad Spectrum	0	0	0	0	0	0		0
A13	201322P9_G	G	A.Conservative	1.878772	.99202	6445.3	7.810254	13.563781	878.095225		.268488
A13	201694P4_G	G	A.Conservative	1.690824	.993231	5337.5	26.739055	38.992359	745.374374		.268488
A13	208825P7_G	G	A.Conservative	1.962394	.999153	7129.7	15.19835	29.24388	983.325196		.268488
A13	209189P2_G	G	A.Conservative	1.879365	.996338	6277.1	27.896878	47.209984	849.8897		.268488
A13	210090P15_G	NOCALL	I.Bad Spectrum	0	0	0	0	0	0		0
A14	201322P9_G	G	A.Conservative	2.498854	.993856	6445.3	6.816065	14.78902	821.322874		.250937
A14	201694P4_G	G	A.Conservative	2.082344	.996605	5337.5	27.635198	51.428557	702.646659		.250937
A14	208825P7_G	G	A.Conservative	2.651607	.996741	7129.7	12.789341	30.304974	979.275413		.250937
A14	209189P2_G	G	A.Conservative	2.505019	.99824	6277.1	26.985246	57.257898	800.653964		.250937
A14	210090P15_G	NOCALL	I.Bad Spectrum	0	0	0	0	0	0		0
A15	201322P9_G	G	A.Conservative	3.257421	.997123	6445.3	10.153101	15.89998	882.902907		.280625
A15	201694P4_G	G	A.Conservative	3.074245	.993468	5337.5	38.026998	49.843155	705.543272		.280625
A15	208825P7_G	G	A.Conservative	3.276697	.998761	7129.7	22.251455	38.744575	1049.655253		.280625
A15	209189P2_G	G	A.Conservative	3.25667	.996116	6277.1	41.133536	62.738129	855.137748		.280625
A15	210090P15_G	NOCALL	I.Bad Spectrum	0	0	0	0	0	0		0
A16	201322P9_G	G	A.Conservative	3.228191	.996396	6445.3	12.912028	17.274972	885.696079		.32302
A16	201694P4_G	G	A.Conservative	2.913927	.99852	5337.5	31.411894	33.615919	660.291394		.32302
A16	208825P7_G	G	A.Conservative	3.223548	.998771	7129.7	17.387554	26.398907	961.803034		.32302
A16	209189P2_G	G	A.Conservative	3.225911	.997787	6277.1	40.492992	52.456446	856.733825		.32302
A16	210090P15_G	NOCALL	I.Bad Spectrum	0	0	0	0	0	0		0
A17	201322P9_G	G	A.Conservative	1.713663	.997054	6445.3	13.015901	20.606206	936.230167		.272748
A17	201694P4_G	G	A.Conservative	1.266544	.998049	5337.5	47.192366	62.483373	780.625523		.272748
A17	208825P7_G	G	A.Conservative	1.768892	.998709	7129.7	19.052852	33.567252	1001.080506		.272748
A17	209189P2_G	G	A.Conservative	1.715357	.997681	6277.1	48.931188	75.435183	907.932965		.272748
A17	210090P15_G	NOCALL	D.Low Probability	1.017284	.995274	5515.6	11.161425	7.56845	757.379367		.703211
A18	201322P9_G	G	A.Conservative	-.092515	.996199	6445.3	8.74384	21.68793	885.468365		.23013
A18	201694P4_G	G	A.Conservative	-.363723	.997374	5337.5	17.826394	37.142042	680.222277		.23013
A18	208825P7_G	G	A.Conservative	-.519542	.997618	7129.7	12.312173	33.561227	922.141316		.23013
A18	209189P2_G	G	A.Conservative	-.093604	.996374	6277.1	26.643383	64.469432	859.122659		.23013
A18	210090P15_G	NOCALL	I.Bad Spectrum	0	0	0	0	0	0		0
A19	201322P9_G	G	A.Conservative	1.021108	.997468	6445.3	13.127131	17.257654	829.114506		.313255
A19	201694P4_G	G	A.Conservative	.742705	.99777	5337.5	41.444842	44.556824	705.366571		.313255
A19	208825P7_G	G	A.Conservative	1.364068	.998742	7129.7	27.26185	40.344243	947.593247		.313255
A19	209189P2_G	G	A.Conservative	1.020249	.998515	6277.1	45.91024	58.583436	803.808088		.313255
A19	210090P15_G	NOCALL	I.Bad Spectrum	0	0	0	0	0	0		0
A20	201322P9_G	G	A.Conservative	1.553678	.996278	6445.3	7.926815	10.147217	854.807908		.375911
A20	201694P4_G	G	A.Conservative	.803174	.998794	5337.5	21.56424	30.92071	740.708155		.279224
A20	208825P7_G	G	A.Conservative	1.90103	.999099	7129.7	10.290814	21.576056	904.442453		.279224
A20	209189P2_G	G	A.Conservative	1.410386	.996528	6277.1	21.932944	37.701939	747.546293		.279224
A20	210090P15_G	NOCALL	I.Bad Spectrum	0	0	0	0	0	0		0
A21	201322P9_G	G	A.Conservative	2.752621	.997184	6445.3	6.160979	12.825949	819.592452		.254898
A21	201694P4_G	G	A.Conservative	2.294696	.991013	5337.5	26.594708	45.427747	625.719306		.254898
A21	208825P7_G	G	A.Conservative	3.481981	.999238	7129.7	13.200646	30.601335	886.016257		.254898
A21	209189P2_G	G	A.Conservative	2.75477	.998484	6277.1	27.972917	56.628816	797.23628		.254898
A21	210090P15_G	NOCALL	I.Bad Spectrum	0	0	0	0	0	0		0
A22	201322P9_G	G	A.Conservative	3.138532	.99411	6445.3	19.68078	17.288275	910.7472		.456979
A22	201694P4_G	G	A.Conservative	2.427535	.997536	5337.5	15.737818	22.699673	671.037912		.289739
A22	208825P7_G	G	A.Conservative	3.52341	.999211	7129.7	7.71014	17.176975	857.051914		.289739
A22	209189P2_G	G	A.Conservative	3.269499	.997298	6277.1	22.126854	37.277658	822.639166		.289739
A22	210090P15_G	NOCALL	D.Low Probability	2.343016	.827916	5515.6	8.671717	5.032735	718.432872		.653763
A23	201322P9_G	NOCALL	I.Bad Spectrum	0	0	0	0	0	0		0
A23	201694P4_G	NOCALL	I.Bad Spectrum	0	0	0	0	0	0		0
A23	208825P7_G	NOCALL	I.Bad Spectrum	0	0	0	0	0	0		0
A23	209189P2_G	NOCALL	I.Bad Spectrum	0	0	0	0	0	0		0
A23	210090P15_G	NOCALL	I.Bad Spectrum	0	0	0	0	0	0		0
A24	201322P9_G	NOCALL	I.Bad Spectrum	0	0	0	0	0	0		0
A24	201694P4_G	NOCALL	I.Bad Spectrum	0	0	0	0	0	0		0
A24	208825P7_G	NOCALL	I.Bad Spectrum	0	0	0	0	0	0		0
A24	209189P2_G	NOCALL	I.Bad Spectrum	0	0	0	0	0	0		0
A24	210090P15_G	NOCALL	I.Bad Spectrum	0	0	0	0	0	0		0
B01	201322P9_G	NOCALL	I.Bad Spectrum	0	0	0	0	0	0		0
B01	201694P4_G	NOCALL	I.Bad Spectrum	0	0	0	0	0	0		0
B01	208825P7_G	NOCALL	I.Bad Spectrum	0	0	0	0	0	0		0
B01	209189P2_G	NOCALL	I.Bad Spectrum	0	0	0	0	0	0		0
B01	210090P15_G	NOCALL	I.Bad Spectrum	0	0	0	0	0	0		0
B02	201322P9_G	NOCALL	I.Bad Spectrum	0	0	0	0	0	0		0
B02	201694P4_G	NOCALL	I.Bad Spectrum	0	0	0	0	0	0		0
B02	208825P7_G	NOCALL	I.Bad Spectrum	0	0	0	0	0	0		0
B02	209189P2_G	NOCALL	I.Bad Spectrum	0	0	0	0	0	0		0
B02	210090P15_G	NOCALL	I.Bad Spectrum	0	0	0	0	0	0		0
B03	201322P9_G	G	A.Conservative	3.356298	.995838	6445.3	17.117975	19.266033	854.311869		.350318
B03	201694P4_G	G	A.Conservative	3.214748	.996972	5337.5	38.059713	35.215712	626.842987		.350318
B03	208825P7_G	G	A.Conservative	3.188963	.999008	7129.7	30.716313	38.875173	1027.679825		.350318
B03	209189P2_G	G	A.Conservative	3.360705	.997083	6277.1	55.215325	60.360006	828.472966		.350318
B03	210090P15_G	NOCALL	I.Bad Spectrum	0	0	0	0	0	0		0
B04	201322P9_G	G	A.Conservative	3.267796	.989004	6445.3	8.513235	14.790344	893.733431		.286389
B04	201694P4_G	G	A.Conservative	2.778126	.99045	5337.5	27.084734	38.358942	667.630914		.286389
B04	208825P7_G	G	A.Conservative	3.848542	.998904	7129.7	16.92446	32.916361	909.23941		.286389
B04	209189P2_G	G	A.Conservative	3.265372	.996127	6277.1	34.630993	58.438632	863.969962		.286389
B04	210090P15_G	NOCALL	D.Low Probability	2.04866	.807858	5515.6	7.494587	4.888145	715.892779		.626493
B05	201322P9_G	G	A.Conservative	3.742888	.994378	6445.3	13.737483	17.098795	988.960609		.313494
B05	201694P4_G	G	A.Conservative	3.427228	.998405	5337.5	56.559953	56.950364	741.914283		.313494
B05	208825P7_G	G	A.Conservative	3.955791	.998737	7129.7	28.866214	40.71302	1015.169376		.313494
B05	209189P2_G	G	A.Conservative	3.743255	.99593	6277.1	60.280821	72.720753	954.147518		.313494
B05	210090P15_G	NOCALL	D.Low Probability	2.734992	.99366	5515.6	14.059893	7.17325	738.004135		.681755
B06	201322P9_G	G	A.Conservative	1.39406	.996755	6445.3	12.027969	17.683828	917.702365		.284819
B06	201694P4_G	G	A.Conservative	.797227	.995456	5337.5	42.538998	50.614674	694.52285		.284819
B06	208825P7_G	G	A.Conservative	1.713443	.998885	7129.7	25.432913	42.264494	962.750008		.284819
B06	209189P2_G	G	A.Conservative	1.392906	.998466	6277.1	59.912806	85.405009	890.107959		.284819
B06	210090P15_G	NOCALL	I.Bad Spectrum	0	0	0	0	0	0		0
B07	201322P9_G	G	A.Conservative	.897362	.998144	6445.3	11.715409	18.062157	902.655245		.271316
B07	201694P4_G	G	A.Conservative	.579695	.996672	5337.5	43.170174	55.381177	737.861694		.271316
B07	208825P7_G	G	A.Conservative	1.082699	.999724	7129.7	20.018575	35.957005	960.56692		.271316
B07	209189P2_G	G	A.Conservative	.900672	.993648	6277.1	44.962576	67.44138	878.933423		.271316
B07	210090P15_G	NOCALL	I.Bad Spectrum	0	0	0	0	0	0		0
B08	201322P9_G	G	A.Conservative	3.105393	.99659	6445.3	14.14981	18.003105	905.212909		.333271
B08	201694P4_G	NOCALL	D.Low Probability	2.046172	.98283	5337.5	19.746471	10.774501	723.326937		.707413
B08	208825P7_G	G	A.Conservative	3.679391	.997598	7129.7	32.885674	47.013202	976.890573		.333271
B08	209189P2_G	G	A.Conservative	3.280171	.995452	6277.1	16.910153	20.895094	878.431606		.333271
B08	210090P15_G	NOCALL	I.Bad Spectrum	0	0	0	0	0	0		0
B09	201322P9_G	G	A.Conservative	3.158197	.993593	6445.3	16.686814	19.024823	892.326866		.346996
B09	201694P4_G	G	A.Conservative	2.869027	.996985	5337.5	60.796923	56.371837	761.478149		.346996
B09	208825P7_G	G	A.Conservative	3.555952	.998768	7129.7	24.662109	31.769143	916.00639		.346996
B09	209189P2_G	G	A.Conservative	3.158884	.998489	6277.1	53.889189	59.593927	867.025617		.346996
B09	210090P15_G	NOCALL	D.Low Probability	2.359859	.645131	5515.6	5.26852	3.951837	773.715715		.525527
B10	201322P9_G	G	A.Conservative	3.286298	.994032	6445.3	17.833595	27.597385	863.856656		.277662
B10	201694P4_G	G	A.Conservative	2.623061	.997346	5337.5	43.619006	56.273386	655.652334		.277662
B10	208825P7_G	G	A.Conservative	3.876339	.999142	7129.7	26.73211	46.105618	963.546274		.277662
B10	209189P2_G	G	A.Conservative	3.286673	.996318	6277.1	49.259356	74.200039	839.513959		.277662
B10	210090P15_G	NOCALL	D.Low Probability	2.096409	.801191	5515.6	7.694976	4.840583	736.317379		.634506
B11	201322P9_G	G	A.Conservative	2.282234	.995301	6445.3	6.993236	10.713634	859.25853		.319133
B11	201694P4_G	G	A.Conservative	2.114814	.998768	5337.5	24.716473	30.532149	670.895429		.319133
B11	208825P7_G	G	A.Conservative	2.326331	.999091	7129.7	10.898856	21.734739	903.339395		.319133
B11	209189P2_G	G	A.Conservative	2.278856	.998382	6277.1	25.831923	38.366182	833.778681		.319133
B11	210090P15_G	NOCALL	I.Bad Spectrum	0	0	0	0	0	0		0
B12	201322P9_G	G	A.Conservative	.557583	.995292	6445.3	8.998444	15.699622	816.569777		.232589
B12	201694P4_G	G	A.Conservative	.145145	.998262	5337.5	20.35115	29.846712	662.787884		.232589
B12	208825P7_G	G	A.Conservative	.833219	.999746	7129.7	15.977509	32.692407	954.169355		.232589
B12	209189P2_G	G	A.Conservative	.560694	.997009	6277.1	26.954835	45.817223	796.077385		.232589
B12	210090P15_G	NOCALL	I.Bad Spectrum	0	0	0	0	0	0		0
B13	201322P9_G	G	A.Conservative	1.702432	.99823	6445.3	10.658673	19.488116	872.79526		.288843
B13	201694P4_G	G	A.Conservative	1.319044	.997666	5337.5	31.637927	48.9287	761.372284		.288843
B13	208825P7_G	G	A.Conservative	2.037481	.998798	7129.7	19.317898	38.846105	987.377739		.288843
B13	209189P2_G	G	A.Conservative	1.703307	.997929	6277.1	32.635805	58.242368	844.660876		.288843
B13	210090P15_G	NOCALL	I.Bad Spectrum	0	0	0	0	0	0		0
B14	201322P9_G	G	A.Conservative	2.595975	.993351	6445.3	7.217493	12.905068	847.446393		.26675
B14	201694P4_G	G	A.Conservative	2.054773	.996815	5337.5	25.405827	38.072179	738.99517		.26675
B14	208825P7_G	G	A.Conservative	2.88844	.998568	7129.7	8.086861	20.1486	724.668311		.26675
B14	209189P2_G	G	A.Conservative	2.590245	.99821	6277.1	24.042009	41.890331	820.528907		.26675
B14	210090P15_G	NOCALL	I.Bad Spectrum	0	0	0	0	0	0		0
B15	201322P9_G	G	A.Conservative	3.294305	.997946	6445.3	9.857944	16.859608	835.29883		.262038
B15	201694P4_G	G	A.Conservative	2.735891	.99883	5337.5	29.204902	42.363167	672.112304		.262038
B15	208825P7_G	G	A.Conservative	3.65069	.997454	7129.7	15.861975	29.962525	994.840913		.262038
B15	209189P2_G	G	A.Conservative	3.29551	.997361	6277.1	34.291697	57.223786	812.022224		.262038
B15	210090P15_G	NOCALL	I.Bad Spectrum	0	0	0	0	0	0		0
B16	201322P9_G	G	A.Conservative	2.208181	.998748	6445.3	7.120863	12.956047	886.016238		.295178
B16	201694P4_G	G	A.Conservative	2.02649	.998445	5337.5	26.12093	52.482955	806.328116		.220946
B16	208825P7_G	G	A.Conservative	3.36726	.997998	7129.7	7.168252	19.085059	935.177408		.220946
B16	209189P2_G	G	A.Conservative	2.417315	.998608	6277.1	21.097749	47.581291	873.991401		.220946
B16	210090P15_G	NOCALL	I.Bad Spectrum	0	0	0	0	0	0		0
B17	201322P9_G	G	A.Conservative	1.626855	.994668	6445.3	5.180822	10.861369	963.139524		.266382
B17	201694P4_G	G	A.Conservative	1.076281	.995394	5337.5	10.336427	21.122721	701.9563		.266382
B17	208825P7_G	G	A.Conservative	1.943689	.998334	7129.7	7.638246	17.77303	864.359688		.266382
B17	209189P2_G	G	A.Conservative	1.622762	.998413	6277.1	13.371672	27.882264	941.404405		.266382
B17	210090P15_G	NOCALL	I.Bad Spectrum	0	0	0	0	0	0		0
B18	201322P9_G	G	A.Conservative	-.216827	.992929	6445.3	5.547486	10.772997	907.416108		.237579
B18	201694P4_G	G	A.Conservative	-.854101	.995141	5337.5	20.554816	34.206069	705.19052		.237579
B18	208825P7_G	G	A.Conservative	.220609	.998452	7129.7	12.310113	26.255429	1021.527288		.237579
B18	209189P2_G	G	A.Conservative	-.220344	.995317	6277.1	24.017205	45.568711	880.061809		.237579
B18	210090P15_G	NOCALL	D.Low Probability	-.878294	.996089	5515.6	14.499397	10.934935	746.540013		.556265
B19	201322P9_G	G	A.Conservative	1.228356	.996199	6445.3	12.928528	21.161114	877.993226		.301247
B19	201694P4_G	G	A.Conservative	1.045034	.998562	5337.5	46.692811	61.76321	735.514249		.301247
B19	208825P7_G	G	A.Conservative	1.656267	.998523	7129.7	17.799987	32.743788	956.556577		.301247
B19	209189P2_G	G	A.Conservative	1.226555	.997744	6277.1	43.751765	69.478287	851.584291		.301247
B19	210090P15_G	NOCALL	D.Low Probability	.596311	.997177	5515.6	10.791382	6.587292	774.730849		.691259
B20	201322P9_G	G	A.Conservative	3.966584	.875126	6445.3	2.914547	8.784765	818.095321		.192764
B20	201694P4_G	G	A.Conservative	3.964204	.99847	5337.5	10.031421	27.362446	668.324792		.192764
B20	208825P7_G	G	A.Conservative	3.784621	.999038	7129.7	6.209961	27.433543	934.334864		.192764
B20	209189P2_G	G	A.Conservative	3.969659	.995707	6277.1	9.385328	27.669849	800.905953		.192764
B20	210090P15_G	G	B.Moderate	3.03645	.8889	5515.6	5.003535	7.164279	643.201768		.40337
B21	201322P9_G	G	A.Conservative	2.76115	.934913	6445.3	5.212529	9.397929	790.033894		.272432
B21	201694P4_G	G	A.Conservative	1.918301	.998181	5337.5	14.019621	21.274073	652.516794		.272432
B21	208825P7_G	G	A.Conservative	3.798845	.999397	7129.7	10.650401	28.484318	944.430854		.272432
B21	209189P2_G	G	A.Conservative	2.748549	.99921	6277.1	19.652203	34.545846	766.081767		.272432
B21	210090P15_G	NOCALL	I.Bad Spectrum	0	0	0	0	0	0		0
B22	201322P9_G	G	A.Conservative	3.127152	.993429	6445.3	10.246969	14.944524	829.692479		.308428
B22	201694P4_G	G	A.Conservative	2.382528	.997811	5337.5	30.518652	37.395293	649.019632		.308428
B22	208825P7_G	G	A.Conservative	3.439391	.99916	7129.7	22.244982	35.982726	1072.061004		.308428
B22	209189P2_G	G	A.Conservative	3.123308	.994958	6277.1	42.208097	59.99038	804.516167		.308428
B22	210090P15_G	NOCALL	I.Bad Spectrum	0	0	0	0	0	0		0
B23	201322P9_G	NOCALL	I.Bad Spectrum	0	0	0	0	0	0		0
B23	201694P4_G	NOCALL	I.Bad Spectrum	0	0	0	0	0	0		0
B23	208825P7_G	NOCALL	I.Bad Spectrum	0	0	0	0	0	0		0
B23	209189P2_G	NOCALL	I.Bad Spectrum	0	0	0	0	0	0		0
B23	210090P15_G	NOCALL	I.Bad Spectrum	0	0	0	0	0	0		0
B24	201322P9_G	NOCALL	I.Bad Spectrum	0	0	0	0	0	0		0
B24	201694P4_G	NOCALL	I.Bad Spectrum	0	0	0	0	0	0		0
B24	208825P7_G	NOCALL	I.Bad Spectrum	0	0	0	0	0	0		0
B24	209189P2_G	NOCALL	I.Bad Spectrum	0	0	0	0	0	0		0
B24	210090P15_G	NOCALL	I.Bad Spectrum	0	0	0	0	0	0		0
C01	201322P9_G	G	A.Conservative	1.107827	.997866	6445.3	14.839521	23.035443	910.742703		.286346
C01	201694P4_G	G	A.Conservative	.274996	.998715	5337.5	29.442152	38.277214	723.227004		.286346
C01	208825P7_G	G	A.Conservative	1.486903	.998473	7129.7	24.122909	44.603176	979.968123		.286346
C01	209189P2_G	G	A.Conservative	1.09512	.998322	6277.1	48.514516	73.358544	883.540519		.286346
C01	210090P15_G	NOCALL	I.Bad Spectrum	0	0	0	0	0	0		0
C02	201322P9_G	G	A.Conservative	2.45218	.995374	6445.3	8.451654	15.105066	910.383085		.297296
C02	201694P4_G	G	A.Conservative	2.066958	.996962	5337.5	19.81202	28.714293	759.869046		.297296
C02	208825P7_G	G	A.Conservative	2.752599	.99779	7129.7	14.229177	28.441089	1061.12847		.297296
C02	209189P2_G	G	A.Conservative	2.466876	.997427	6277.1	31.589761	54.825521	883.030036		.297296
C02	210090P15_G	NOCALL	I.Bad Spectrum	0	0	0	0	0	0		0
C03	201322P9_G	G	A.Conservative	3.325627	.994675	6445.3	8.275498	12.640873	939.372878		.27961
C03	201694P4_G	G	A.Conservative	2.681662	.995849	5337.5	27.487227	35.531281	743.291202		.27961
C03	208825P7_G	G	A.Conservative	3.886903	.99779	7129.7	16.705313	30.715288	1086.290656		.27961
C03	209189P2_G	G	A.Conservative	3.324659	.996649	6277.1	36.726853	54.713241	908.737836		.27961
C03	210090P15_G	NOCALL	I.Bad Spectrum	0	0	0	0	0	0		0
C04	201322P9_G	G	A.Conservative	1.732988	.991503	6445.3	6.015809	10.786661	876.065034		.305607
C04	201694P4_G	G	A.Conservative	.85983	.99532	5337.5	18.958698	28.252683	616.877653		.305607
C04	208825P7_G	G	A.Conservative	2.834803	.998673	7129.7	13.948339	36.226155	960.847159		.305607
C04	209189P2_G	G	A.Conservative	1.735649	.997646	6277.1	29.58604	51.672105	847.227677		.305607
C04	210090P15_G	NOCALL	I.Bad Spectrum	0	0	0	0	0	0		0
C05	201322P9_G	G	A.Conservative	2.172042	.994137	6445.3	14.220309	11.002347	890.525823		.636755
C05	201694P4_G	G	A.Conservative	2.296235	.935372	5337.5	3.276032	9.379044	659.049452		.237379
C05	208825P7_G	G	A.Conservative	2.334146	.999118	7129.7	7.031461	12.590979	769.938593		.398508
C05	209189P2_G	G	A.Conservative	3.716319	.993644	6277.1	2.521131	10.386439	633.489208		.237379
C05	210090P15_G	NOCALL	I.Bad Spectrum	0	0	0	0	0	0		0
C06	201322P9_G	G	A.Conservative	.594697	.902556	6445.3	4.32801	9.110303	917.430135		.271904
C06	201694P4_G	G	A.Conservative	.195622	.998287	5337.5	18.177287	32.608737	781.610154		.271904
C06	208825P7_G	G	A.Conservative	1.525192	.999269	7129.7	6.190197	17.060983	857.311587		.271904
C06	209189P2_G	G	A.Conservative	.585827	.995905	6277.1	17.704868	36.426336	885.200894		.271904
C06	210090P15_G	NOCALL	I.Bad Spectrum	0	0	0	0	0	0		0
C07	201322P9_G	G	A.Conservative	1.816943	.995824	6445.3	23.541322	28.844542	930.353188		.3177
C07	201694P4_G	G	A.Conservative	1.642927	.997619	5337.5	67.973918	69.389614	704.255043		.3177
C07	208825P7_G	G	A.Conservative	1.935259	.998677	7129.7	37.910016	51.915625	985.28521		.3177
C07	209189P2_G	G	A.Conservative	1.817775	.99813	6277.1	75.399626	89.873321	900.917675		.3177
C07	210090P15_G	NOCALL	I.Bad Spectrum	0	0	0	0	0	0		0
C08	201322P9_G	G	A.Conservative	2.946018	.995485	6445.3	20.16988	23.463742	916.571882		.351665
C08	201694P4_G	G	A.Conservative	2.495532	.996573	5337.5	64.105188	61.805859	739.574655		.351665
C08	208825P7_G	G	A.Conservative	3.244205	.998225	7129.7	37.716667	49.101859	992.057379		.351665
C08	209189P2_G	G	A.Conservative	2.946353	.998105	6277.1	61.988078	70.113743	892.266982		.351665
C08	210090P15_G	G	A.Conservative	2.488428	.99531	5515.6	19.920059	19.804951	764.067443		.351665
C09	201322P9_G	G	A.Conservative	2.950121	.998514	6445.3	7.53726	13.436966	831.429665		.274822
C09	201694P4_G	G	A.Conservative	2.344967	.996913	5337.5	32.075955	48.587732	723.870479		.274822
C09	208825P7_G	G	A.Conservative	3.577577	.999046	7129.7	11.648679	32.335465	990.14333		.274822
C09	209189P2_G	G	A.Conservative	2.951138	.998807	6277.1	30.883431	53.744061	807.277761		.274822
C09	210090P15_G	NOCALL	I.Bad Spectrum	0	0	0	0	0	0		0
C10	201322P9_G	G	A.Conservative	2.922819	.992947	6445.3	7.667503	16.046581	954.249366		.232503
C10	201694P4_G	G	A.Conservative	2.059152	.993938	5337.5	24.658102	43.363684	711.21649		.232503
C10	208825P7_G	G	A.Conservative	3.321812	.999012	7129.7	12.253453	29.684849	921.72431		.232503
C10	209189P2_G	G	A.Conservative	2.922822	.997817	6277.1	27.418143	55.931977	924.668873		.232503
C10	210090P15_G	NOCALL	I.Bad Spectrum	0	0	0	0	0	0		0
C11	201322P9_G	G	A.Conservative	3.042599	.997186	6445.3	6.43039	11.70622	789.028641		.263876
C11	201694P4_G	G	A.Conservative	2.539598	.996179	5337.5	20.002212	31.668782	671.87794		.263876
C11	208825P7_G	G	A.Conservative	2.906272	.999006	7129.7	13.005273	26.393264	827.980683		.263876
C11	209189P2_G	G	A.Conservative	3.043704	.994745	6277.1	17.476716	30.94142	769.150469		.263876
C11	210090P15_G	NOCALL	I.Bad Spectrum	0	0	0	0	0	0		0
C12	201322P9_G	G	A.Conservative	-.04419	.994704	6445.3	5.825494	12.355285	904.435342		.239521
C12	201694P4_G	G	A.Conservative	-1.03369	.994184	5337.5	14.939611	26.479484	713.864991		.239521
C12	208825P7_G	G	A.Conservative	.606608	.99942	7129.7	11.430881	29.8567	883.208325		.239521
C12	209189P2_G	G	A.Conservative	-.05877	.993481	6277.1	29.135156	60.203354	872.613866		.239521
C12	210090P15_G	NOCALL	I.Bad Spectrum	0	0	0	0	0	0		0
C13	201322P9_G	G	A.Conservative	2.124575	.996498	6445.3	26.257789	25.591708	802.817653		.376087
C13	201694P4_G	G	A.Conservative	1.51607	.99858	5337.5	71.80736	58.826266	633.698624		.376087
C13	208825P7_G	G	A.Conservative	2.1998	.998718	7129.7	50.241559	54.585551	908.487886		.376087
C13	209189P2_G	G	A.Conservative	2.127409	.996094	6277.1	87.125755	82.703382	780.07846		.376087
C13	210090P15_G	NOCALL	I.Bad Spectrum	0	0	0	0	0	0		0
C14	201322P9_G	G	A.Conservative	2.800657	.995873	6445.3	9.760381	15.19677	876.773364		.297506
C14	201694P4_G	G	A.Conservative	2.43995	.997139	5337.5	33.072541	41.887754	746.121309		.297506
C14	208825P7_G	G	A.Conservative	2.93877	.998954	7129.7	17.955605	31.410357	839.961687		.297506
C14	209189P2_G	G	A.Conservative	2.801933	.998824	6277.1	38.078551	57.537762	851.446906		.297506
C14	210090P15_G	NOCALL	I.Bad Spectrum	0	0	0	0	0	0		0
C15	201322P9_G	G	A.Conservative	3.41174	.997492	6445.3	40.372378	49.114622	894.380345		.323427
C15	201694P4_G	G	A.Conservative	2.774674	.994586	5337.5	25.460076	25.575345	649.219301		.323427
C15	208825P7_G	G	A.Conservative	3.681406	.99806	7129.7	23.915015	32.649328	907.998735		.323427
C15	209189P2_G	G	A.Conservative	3.477235	.996648	6277.1	45.553214	53.858095	852.933701		.323427
C15	210090P15_G	NOCALL	I.Bad Spectrum	0	0	0	0	0	0		0
C16	201322P9_G	G	A.Conservative	2.580662	.994721	6445.3	14.793008	17.789359	872.135814		.404601
C16	201694P4_G	G	A.Conservative	2.156463	.998191	5337.5	12.409416	25.377008	632.598944		.259353
C16	208825P7_G	G	A.Conservative	3.839858	.999049	7129.7	5.931647	13.890128	786.279819		.259353
C16	209189P2_G	G	A.Conservative	2.904615	.998133	6277.1	14.207413	31.008619	766.696656		.259353
C16	210090P15_G	NOCALL	I.Bad Spectrum	0	0	0	0	0	0		0
C17	201322P9_G	G	A.Conservative	1.598797	.995934	6445.3	9.039122	11.541043	906.736601		.39533
C17	201694P4_G	G	A.Conservative	1.295227	.997409	5337.5	17.287618	24.271587	723.030785		.263366
C17	208825P7_G	G	A.Conservative	2.300268	.99873	7129.7	10.225221	22.60602	879.824048		.263366
C17	209189P2_G	G	A.Conservative	1.731542	.998272	6277.1	23.384212	37.015777	860.754918		.263366
C17	210090P15_G	NOCALL	I.Bad Spectrum	0	0	0	0	0	0		0
C18	201322P9_G	G	A.Conservative	.609301	.998074	6445.3	10.190758	17.240996	844.89464		.283339
C18	201694P4_G	G	A.Conservative	.557451	.998015	5337.5	27.141464	37.337568	656.334953		.283339
C18	208825P7_G	G	A.Conservative	.730884	.998659	7129.7	19.156491	36.378796	1009.811757		.283339
C18	209189P2_G	G	A.Conservative	.610215	.997607	6277.1	34.001088	55.842279	818.625993		.283339
C18	210090P15_G	NOCALL	I.Bad Spectrum	0	0	0	0	0	0		0
C19	201322P9_G	G	A.Conservative	1.401146	.99511	6445.3	6.798161	12.998378	894.969195		.256536
C19	201694P4_G	G	A.Conservative	.711661	.997506	5337.5	26.899324	43.186663	711.850964		.256536
C19	208825P7_G	G	A.Conservative	1.667285	.999415	7129.7	12.28566	29.644067	945.794524		.256536
C19	209189P2_G	G	A.Conservative	1.405344	.994897	6277.1	34.292919	63.919026	864.373345		.256536
C19	210090P15_G	NOCALL	I.Bad Spectrum	0	0	0	0	0	0		0
C20	201322P9_G	G	A.Conservative	2.554072	.996556	6445.3	5.964736	12.423296	853.397517		.232608
C20	201694P4_G	G	A.Conservative	1.713532	.988784	5337.5	22.22308	38.670787	660.811419		.232608
C20	208825P7_G	G	A.Conservative	3.033078	.998475	7129.7	12.700551	29.339177	896.030279		.232608
C20	209189P2_G	G	A.Conservative	2.556909	.998393	6277.1	25.268123	51.26785	828.5812		.232608
C20	210090P15_G	NOCALL	I.Bad Spectrum	0	0	0	0	0	0		0
C21	201322P9_G	G	A.Conservative	3.938175	.997106	6445.3	18.69227	16.538006	877.671922		.366672
C21	201694P4_G	G	A.Conservative	3.718283	.994847	5337.5	68.584471	50.357481	724.472387		.366672
C21	208825P7_G	G	A.Conservative	4.2093	.99971	7129.7	32.51506	33.075243	934.591296		.366672
C21	209189P2_G	G	A.Conservative	3.943286	.996116	6277.1	75.572697	64.977614	853.038202		.366672
C21	210090P15_G	NOCALL	I.Bad Spectrum	0	0	0	0	0	0		0
C22	201322P9_G	G	A.Conservative	2.464721	.870033	6445.3	11.949456	8.743311	884.070605		.637482
C22	201694P4_G	G	A.Conservative	1.959149	.9988	5337.5	4.478203	10.290042	634.489979		.224749
C22	208825P7_G	G	A.Conservative	2.755849	.997354	7129.7	4.994666	13.322052	772.658414		.224749
C22	209189P2_G	G	A.Conservative	2.351406	.995193	6277.1	4.201935	11.007748	839.231801		.224749
C22	210090P15_G	NOCALL	D.Low Probability	1.983401	.628537	5515.6	6.354612	3.840615	726.197643		.637482
C23	201322P9_G	G	A.Conservative	.636102	.994405	6445.3	9.219038	18.168865	894.09083		.248452
C23	201694P4_G	G	A.Conservative	-.117749	.995495	5337.5	9.167823	15.021343	711.900566		.248452
C23	208825P7_G	G	A.Conservative	1.586878	.998199	7129.7	16.819543	36.833772	955.835473		.248452
C23	209189P2_G	G	A.Conservative	.69256	.998552	6277.1	19.661826	37.726477	851.315962		.248452
C23	210090P15_G	NOCALL	I.Bad Spectrum	0	0	0	0	0	0		0
C24	201322P9_G	G	A.Conservative	.203501	.816833	6445.3	11.504209	8.20248	883.723149		.648586
C24	201694P4_G	NOCALL	D.Low Probability	.235467	.651964	5337.5	6.732164	4.014299	687.981128		.648586
C24	208825P7_G	NOCALL	I.Bad Spectrum	0	0	0	0	0	0		0
C24	209189P2_G	G	A.Conservative	.340047	.996303	6277.1	15.048526	15.162456	835.289848		.487096
C24	210090P15_G	NOCALL	I.Bad Spectrum	0	0	0	0	0	0		0
D01	201322P9_G	G	A.Conservative	.099317	.996705	6445.3	7.113134	11.426125	790.510453		.284465
D01	201694P4_G	G	A.Conservative	-.301027	.997324	5337.5	27.310748	36.97438	656.131782		.284465
D01	208825P7_G	G	A.Conservative	.247987	.999558	7129.7	11.903111	21.166255	793.282008		.284465
D01	209189P2_G	G	A.Conservative	.132169	.995269	6277.1	29.897512	46.824865	762.963124		.284465
D01	210090P15_G	NOCALL	I.Bad Spectrum	0	0	0	0	0	0		0
D02	201322P9_G	G	A.Conservative	.588108	.995842	6445.3	13.129067	13.852395	854.874131		.416678
D02	201694P4_G	G	A.Conservative	.446131	.998444	5337.5	14.796496	18.909533	684.556604		.279963
D02	208825P7_G	G	A.Conservative	1.157787	.999294	7129.7	8.760998	19.880082	902.276788		.279963
D02	209189P2_G	G	A.Conservative	.886151	.998657	6277.1	21.98776	32.570219	804.191894		.279963
D02	210090P15_G	NOCALL	I.Bad Spectrum	0	0	0	0	0	0		0
D03	201322P9_G	G	A.Conservative	2.743026	.992159	6445.3	11.929713	14.047286	833.855796		.305257
D03	201694P4_G	G	A.Conservative	2.318616	.995103	5337.5	22.63931	22.156007	610.16455		.305257
D03	208825P7_G	G	A.Conservative	2.648892	.99696	7129.7	29.39851	38.818363	1074.278696		.305257
D03	209189P2_G	G	A.Conservative	2.75634	.998865	6277.1	45.577172	52.186511	809.409473		.305257
D03	210090P15_G	NOCALL	I.Bad Spectrum	0	0	0	0	0	0		0
D04	201322P9_G	G	A.Conservative	1.941748	.992227	6445.3	13.072939	14.032015	925.427203		.429723
D04	201694P4_G	G	A.Conservative	2.050993	.996997	5337.5	27.542659	29.321155	666.984024		.318492
D04	208825P7_G	G	A.Conservative	2.64624	.998711	7129.7	14.608351	22.525631	782.562431		.318492
D04	209189P2_G	G	A.Conservative	2.364741	.998307	6277.1	33.469741	41.85846	857.667402		.318492
D04	210090P15_G	NOCALL	I.Bad Spectrum	0	0	0	0	0	0		0
D05	201322P9_G	G	A.Conservative	2.950823	.904223	6445.3	6.780006	9.094377	869.180382		.31861
D05	201694P4_G	G	A.Conservative	2.79341	.996777	5337.5	19.085139	27.87442	678.162711		.31861
D05	208825P7_G	G	A.Conservative	3.11921	.998838	7129.7	15.257673	22.923929	905.426593		.31861
D05	209189P2_G	G	A.Conservative	2.95145	.991187	6277.1	25.014439	32.607	844.506245		.31861
D05	210090P15_G	NOCALL	I.Bad Spectrum	0	0	0	0	0	0		0
D06	201322P9_G	G	A.Conservative	1.182457	.996115	6445.3	11.093121	16.480456	922.263815		.303743
D06	201694P4_G	G	A.Conservative	.82048	.994916	5337.5	37.225898	45.610003	732.123934		.303743
D06	208825P7_G	G	A.Conservative	1.495112	.998967	7129.7	20.18948	33.538527	925.804294		.303743
D06	209189P2_G	G	A.Conservative	1.177251	.996107	6277.1	45.616849	65.888603	894.744585		.303743
D06	210090P15_G	NOCALL	I.Bad Spectrum	0	0	0	0	0	0		0
D07	201322P9_G	G	A.Conservative	1.03946	.998874	6445.3	22.416111	29.519054	884.17197		.32184
D07	201694P4_G	G	A.Conservative	.682379	.998673	5337.5	53.042283	58.947886	691.520822		.32184
D07	208825P7_G	G	A.Conservative	1.040056	.999583	7129.7	36.466257	53.242059	989.875739		.32184
D07	209189P2_G	G	A.Conservative	1.038208	.996089	6277.1	65.72225	84.361767	856.000687		.32184
D07	210090P15_G	NOCALL	I.Bad Spectrum	0	0	0	0	0	0		0
D08	201322P9_G	G	A.Conservative	1.62164	.99621	6445.3	12.216969	17.607625	927.717579		.304225
D08	201694P4_G	G	A.Conservative	1.341855	.998885	5337.5	27.354955	32.319598	692.775594		.304225
D08	208825P7_G	G	A.Conservative	1.695536	.998225	7129.7	19.117827	30.922774	1037.300319		.304225
D08	209189P2_G	G	A.Conservative	1.620215	.996664	6277.1	34.709716	48.591477	897.392827		.304225
D08	210090P15_G	NOCALL	D.Low Probability	.914165	.993276	5515.6	13.823528	8.905159	763.806534		.656544
D09	201322P9_G	G	A.Conservative	1.697034	.996434	6445.3	13.481399	15.904987	882.337818		.427439
D09	201694P4_G	G	A.Conservative	1.895831	.996358	5337.5	17.961551	29.403493	679.637901		.283198
D09	208825P7_G	G	A.Conservative	2.789504	.998828	7129.7	7.456773	17.418121	787.226147		.283198
D09	209189P2_G	G	A.Conservative	2.134236	.99615	6277.1	18.117353	31.473499	793.508272		.283198
D09	210090P15_G	NOCALL	I.Bad Spectrum	0	0	0	0	0	0		0
D10	201322P9_G	G	A.Conservative	2.048417	.884122	6445.3	8.263085	8.887725	764.732445		.455194
D10	201694P4_G	G	A.Conservative	.840798	.997094	5337.5	5.2667	14.476309	607.651187		.236565
D10	208825P7_G	G	A.Conservative	4.222634	.998307	7129.7	3.971543	11.076319	783.554033		.324052
D10	209189P2_G	G	A.Conservative	2.304757	.996734	6277.1	3.557554	10.167369	559.653364		.236565
D10	210090P15_G	NOCALL	I.Bad Spectrum	0	0	0	0	0	0		0
D11	201322P9_G	G	A.Conservative	2.19191	.996884	6445.3	13.329121	14.158573	914.55987		.466371
D11	201694P4_G	G	A.Conservative	2.014334	.997705	5337.5	16.994772	29.436583	716.744652		.282662
D11	208825P7_G	G	A.Conservative	2.491864	.99856	7129.7	7.514164	14.96259	799.903213		.282662
D11	209189P2_G	G	A.Conservative	2.177227	.997089	6277.1	13.501306	23.648267	819.148691		.282662
D11	210090P15_G	NOCALL	D.Low Probability	1.860086	.859383	5515.6	8.334945	5.188879	734.917772		.714658
D12	201322P9_G	G	A.Conservative	.393968	.996931	6445.3	16.886119	23.687161	865.771214		.282974
D12	201694P4_G	G	A.Conservative	-.123957	.99659	5337.5	38.187796	44.273898	724.115575		.282974
D12	208825P7_G	G	A.Conservative	.889121	.99954	7129.7	28.49222	44.821537	937.095159		.282974
D12	209189P2_G	G	A.Conservative	.393901	.998588	6277.1	47.761347	65.122728	842.483561		.282974
D12	210090P15_G	NOCALL	D.Low Probability	-.162433	.688034	5515.6	6.527599	4.218166	768.528111		.528597
D13	201322P9_G	G	A.Conservative	.989396	.993042	6445.3	9.307328	14.569003	851.95372		.29785
D13	201694P4_G	G	A.Conservative	.4645	.997789	5337.5	25.129155	35.19176	686.461771		.29785
D13	208825P7_G	G	A.Conservative	1.840524	.998702	7129.7	19.957133	34.936036	1016.792524		.29785
D13	209189P2_G	G	A.Conservative	.989889	.9936	6277.1	30.217784	45.968475	829.055833		.29785
D13	210090P15_G	NOCALL	I.Bad Spectrum	0	0	0	0	0	0		0
D14	201322P9_G	G	A.Conservative	1.306476	.995316	6445.3	31.332107	23.527284	878.747076		.730624
D14	201694P4_G	G	A.Conservative	1.994052	.99826	5337.5	18.966308	28.917071	585.456824		.264804
D14	208825P7_G	G	A.Conservative	1.891344	.998802	7129.7	12.474515	34.764128	860.749237		.264804
D14	209189P2_G	G	A.Conservative	1.941524	.997748	6277.1	22.671165	38.079739	750.158146		.264804
D14	210090P15_G	NOCALL	I.Bad Spectrum	0	0	0	0	0	0		0
D15	201322P9_G	G	A.Conservative	2.120973	.996082	6445.3	13.203388	21.310025	930.149064		.29646
D15	201694P4_G	G	A.Conservative	1.451871	.995763	5337.5	42.289994	58.221841	808.475621		.29646
D15	208825P7_G	G	A.Conservative	2.579154	.998349	7129.7	22.77054	45.27678	955.577503		.29646
D15	209189P2_G	G	A.Conservative	2.119109	.999055	6277.1	51.53777	81.242007	899.307667		.29646
D15	210090P15_G	NOCALL	I.Bad Spectrum	0	0	0	0	0	0		0
D16	201322P9_G	G	A.Conservative	2.912333	.961939	6445.3	8.248184	9.712352	924.853168		.337692
D16	201694P4_G	G	A.Conservative	2.572078	.995449	5337.5	29.859101	29.688289	698.024461		.337692
D16	208825P7_G	G	A.Conservative	2.907991	.999041	7129.7	16.191159	28.500335	883.672061		.337692
D16	209189P2_G	G	A.Conservative	2.919573	.99849	6277.1	36.915443	42.364996	895.888038		.337692
D16	210090P15_G	NOCALL	D.Low Probability	1.827729	.987583	5515.6	12.66692	6.806841	751.114695		.657601
D17	201322P9_G	G	A.Conservative	2.133841	.996035	6445.3	7.367288	12.716047	848.242541		.276533
D17	201694P4_G	G	A.Conservative	1.836099	.998317	5337.5	27.543092	40.19478	694.199611		.276533
D17	208825P7_G	G	A.Conservative	2.259311	.998288	7129.7	12.050202	25.534573	851.724075		.276533
D17	209189P2_G	G	A.Conservative	2.136647	.996857	6277.1	30.031926	50.569152	824.391063		.276533
D17	210090P15_G	NOCALL	I.Bad Spectrum	0	0	0	0	0	0		0
D18	201322P9_G	NOCALL	D.Low Probability	-.524606	.995012	6445.3	11.501144	8.031896	941.275117		.675137
D18	201694P4_G	G	A.Conservative	-.603111	.997971	5337.5	16.764856	25.743441	685.590568		.439518
D18	208825P7_G	G	A.Conservative	.008828	.999693	7129.7	8.452745	22.948556	832.187125		.439518
D18	209189P2_G	G	A.Conservative	-.330393	.992511	6277.1	18.272705	29.486054	866.756818		.439518
D18	210090P15_G	NOCALL	I.Bad Spectrum	0	0	0	0	0	0		0
D19	201322P9_G	G	A.Conservative	1.078624	.997181	6445.3	6.743916	12.533283	862.818958		.262767
D19	201694P4_G	G	A.Conservative	.553308	.998565	5337.5	30.25072	45.972041	739.270178		.262767
D19	208825P7_G	G	A.Conservative	1.084172	.999723	7129.7	12.24504	28.915449	952.662404		.262767
D19	209189P2_G	G	A.Conservative	1.070726	.994975	6277.1	30.687821	55.400669	833.427492		.262767
D19	210090P15_G	NOCALL	I.Bad Spectrum	0	0	0	0	0	0		0
D20	201322P9_G	G	A.Conservative	2.13021	.995945	6445.3	7.554726	12.383182	852.101681		.273144
D20	201694P4_G	G	A.Conservative	1.668262	.995922	5337.5	16.806912	23.212589	670.285961		.273144
D20	208825P7_G	G	A.Conservative	2.591865	.998178	7129.7	18.120302	32.903728	939.702788		.273144
D20	209189P2_G	G	A.Conservative	2.138675	.99898	6277.1	24.156298	38.600996	820.305343		.273144
D20	210090P15_G	NOCALL	I.Bad Spectrum	0	0	0	0	0	0		0
D21	201322P9_G	G	A.Conservative	2.166723	.914859	6445.3	4.831299	9.199211	953.93866		.274341
D21	201694P4_G	G	A.Conservative	1.455682	.997423	5337.5	19.809126	35.618151	706.522551		.274341
D21	208825P7_G	G	A.Conservative	2.95965	.999618	7129.7	10.188988	29.479621	765.202744		.274341
D21	209189P2_G	G	A.Conservative	2.16627	.997008	6277.1	24.598682	48.026759	922.322842		.274341
D21	210090P15_G	NOCALL	I.Bad Spectrum	0	0	0	0	0	0		0
D22	201322P9_G	G	A.Conservative	2.74721	.858467	6445.3	5.559218	8.622094	852.249693		.315168
D22	201694P4_G	G	A.Conservative	2.414541	.998203	5337.5	27.696465	35.475253	649.466818		.315168
D22	208825P7_G	G	A.Conservative	3.168287	.998901	7129.7	11.902025	20.569901	902.804538		.315168
D22	209189P2_G	G	A.Conservative	2.749812	.997887	6277.1	25.740093	38.833946	824.642755		.315168
D22	210090P15_G	NOCALL	D.Low Probability	2.139713	.991575	5515.6	12.688391	7.265224	732.963839		.706122
D23	201322P9_G	G	A.Conservative	.94796	.907029	6445.3	4.429741	9.105111	861.281621		.25004
D23	201694P4_G	NOCALL	D.Low Probability	.456658	.992959	5337.5	16.108184	10.516044	784.74649		.592929
D23	208825P7_G	G	A.Conservative	1.868665	.998903	7129.7	6.730337	16.946257	894.747341		.25004
D23	209189P2_G	G	A.Conservative	1.150877	.994802	6277.1	5.291925	10.57378	846.574683		.25004
D23	210090P15_G	NOCALL	I.Bad Spectrum	0	0	0	0	0	0		0
D24	201322P9_G	G	A.Conservative	-1.016412	.967922	6445.3	10.36618	9.726828	855.066538		.526407
D24	201694P4_G	NOCALL	I.Bad Spectrum	0	0	0	0	0	0		0
D24	208825P7_G	NOCALL	I.Bad Spectrum	0	0	0	0	0	0		0
D24	209189P2_G	G	A.Conservative	-.448134	.997243	6277.1	7.037584	10.472733	774.456128		.295126
D24	210090P15_G	NOCALL	I.Bad Spectrum	0	0	0	0	0	0		0
E01	201322P9_G	G	A.Conservative	1.081754	.998815	6445.3	55.664192	65.480648	886.674473		.31115
E01	201694P4_G	NOCALL	D.Low Probability	.912772	.52898	5337.5	7.829356	3.284513	717.045253		.696817
E01	208825P7_G	NOCALL	I.Bad Spectrum	0	0	0	0	0	0		0
E01	209189P2_G	NOCALL	I.Bad Spectrum	0	0	0	0	0	0		0
E01	210090P15_G	NOCALL	I.Bad Spectrum	0	0	0	0	0	0		0
E02	201322P9_G	G	A.Conservative	1.792605	.997692	6445.3	11.716852	13.727763	902.962639		.314375
E02	201694P4_G	G	A.Conservative	1.349241	.996917	5337.5	26.104276	24.961314	680.191118		.314375
E02	208825P7_G	G	A.Conservative	2.385029	.999012	7129.7	20.546027	29.73669	986.495142		.314375
E02	209189P2_G	G	A.Conservative	1.819451	.992966	6277.1	49.756861	56.546456	895.443681		.314375
E02	210090P15_G	NOCALL	I.Bad Spectrum	0	0	0	0	0	0		0
E03	201322P9_G	G	A.Conservative	3.332874	.997478	6445.3	10.595795	14.627649	898.045703		.287174
E03	201694P4_G	G	A.Conservative	2.779525	.995283	5337.5	28.077791	31.50621	671.189254		.287174
E03	208825P7_G	G	A.Conservative	3.701733	.998675	7129.7	19.592034	39.161558	1063.028105		.287174
E03	209189P2_G	G	A.Conservative	3.331275	.997692	6277.1	47.897092	64.132104	873.549315		.287174
E03	210090P15_G	NOCALL	I.Bad Spectrum	0	0	0	0	0	0		0
E04	201322P9_G	G	A.Conservative	3.146528	.99708	6445.3	9.547249	14.678504	965.711485		.288862
E04	201694P4_G	G	A.Conservative	2.556354	.998412	5337.5	27.458805	35.611563	716.837358		.288862
E04	208825P7_G	G	A.Conservative	3.5668	.997199	7129.7	17.725013	31.362021	937.643187		.288862
E04	209189P2_G	G	A.Conservative	3.152816	.994835	6277.1	46.315091	69.106726	936.80042		.288862
E04	210090P15_G	NOCALL	I.Bad Spectrum	0	0	0	0	0	0		0
E05	201322P9_G	G	A.Conservative	3.094172	.993452	6445.3	13.070853	17.279803	920.910459		.289733
E05	201694P4_G	G	A.Conservative	2.873074	.997114	5337.5	39.127611	41.470568	704.835597		.289733
E05	208825P7_G	G	A.Conservative	3.332401	.998885	7129.7	22.164433	33.353824	932.377148		.289733
E05	209189P2_G	G	A.Conservative	3.097104	.996221	6277.1	48.400283	61.928468	894.44218		.289733
E05	210090P15_G	NOCALL	I.Bad Spectrum	0	0	0	0	0	0		0
E06	201322P9_G	NOCALL	D.Low Probability	.703546	.99872	6445.3	31.862167	23.160075	912.891066		.707888
E06	201694P4_G	G	A.Conservative	.420375	.998094	5337.5	35.774366	51.877116	751.167427		.271652
E06	208825P7_G	G	A.Conservative	1.058937	.999494	7129.7	16.973271	31.632294	943.204707		.271652
E06	209189P2_G	G	A.Conservative	.713658	.997439	6277.1	48.171337	79.765719	899.290351		.271652
E06	210090P15_G	NOCALL	I.Bad Spectrum	0	0	0	0	0	0		0
E07	201322P9_G	G	A.Conservative	1.426811	.998842	6445.3	10.777803	14.028325	874.477201		.321386
E07	201694P4_G	G	A.Conservative	1.139156	.997732	5337.5	45.588502	48.276857	732.625685		.321386
E07	208825P7_G	G	A.Conservative	1.590347	.998866	7129.7	21.459499	31.500904	934.438531		.321386
E07	209189P2_G	G	A.Conservative	1.426032	.998272	6277.1	54.542157	68.876471	847.225118		.321386
E07	210090P15_G	NOCALL	I.Bad Spectrum	0	0	0	0	0	0		0
E08	201322P9_G	G	A.Conservative	1.926682	.998097	6445.3	16.724443	17.914216	866.845148		.434697
E08	201694P4_G	G	A.Conservative	1.755016	.995993	5337.5	45.060248	52.355023	728.608649		.30315
E08	208825P7_G	G	A.Conservative	2.500289	.998497	7129.7	15.893794	24.66085	870.576454		.30315
E08	209189P2_G	G	A.Conservative	2.294945	.997932	6277.1	43.806205	59.366445	847.6774		.30315
E08	210090P15_G	NOCALL	D.Low Probability	1.177166	.702086	5515.6	7.9277	4.270304	747.967143		.662165
E09	201322P9_G	G	A.Conservative	3.45857	.993259	6445.3	8.990415	13.365331	926.827843		.321914
E09	201694P4_G	G	A.Conservative	3.077611	.998652	5337.5	24.357818	30.453676	681.417153		.321914
E09	208825P7_G	G	A.Conservative	3.492681	.998246	7129.7	19.150404	31.50123	1014.433551		.321914
E09	209189P2_G	G	A.Conservative	3.461123	.996045	6277.1	29.456794	42.69172	909.070808		.321914
E09	210090P15_G	NOCALL	I.Bad Spectrum	0	0	0	0	0	0		0
E10	201322P9_G	G	A.Conservative	3.150126	.99423	6445.3	18.918425	24.302482	909.301989		.312315
E10	201694P4_G	G	A.Conservative	2.64869	.998217	5337.5	51.134393	56.043872	709.756965		.312315
E10	208825P7_G	G	A.Conservative	3.597527	.997066	7129.7	36.305124	51.512185	1019.058066		.312315
E10	209189P2_G	G	A.Conservative	3.154638	.996365	6277.1	67.289306	84.376995	888.068107		.312315
E10	210090P15_G	NOCALL	D.Low Probability	2.226605	.995725	5515.6	27.12647	11.951536	748.674419		.752971
E11	201322P9_G	G	A.Conservative	2.737806	.997321	6445.3	17.914108	31.368096	949.459015		.260805
E11	201694P4_G	G	A.Conservative	2.241155	.994613	5337.5	55.115934	81.831013	739.356779		.260805
E11	208825P7_G	G	A.Conservative	2.765069	.997589	7129.7	25.730764	49.745158	982.785742		.260805
E11	209189P2_G	G	A.Conservative	2.740537	.996621	6277.1	51.738256	88.397036	918.083027		.260805
E11	210090P15_G	NOCALL	I.Bad Spectrum	0	0	0	0	0	0		0
E12	201322P9_G	G	A.Conservative	.95392	.998824	6445.3	22.356883	26.594828	940.473715		.322729
E12	201694P4_G	G	A.Conservative	.93031	.997187	5337.5	78.133235	76.24803	736.783108		.322729
E12	208825P7_G	G	A.Conservative	.948578	.999062	7129.7	38.888533	52.094519	1009.734486		.322729
E12	209189P2_G	G	A.Conservative	.95653	.998134	6277.1	77.573442	89.581782	910.286599		.322729
E12	210090P15_G	NOCALL	I.Bad Spectrum	0	0	0	0	0	0		0
E13	201322P9_G	G	A.Conservative	2.213485	.998217	6445.3	13.577198	16.861203	892.488954		.324507
E13	201694P4_G	G	A.Conservative	1.741406	.998702	5337.5	50.505028	51.937695	760.501259		.324507
E13	208825P7_G	G	A.Conservative	2.342712	.99877	7129.7	32.159156	44.730507	992.434395		.324507
E13	209189P2_G	G	A.Conservative	2.211707	.99631	6277.1	58.350465	70.457355	862.664833		.324507
E13	210090P15_G	NOCALL	I.Bad Spectrum	0	0	0	0	0	0		0
E14	201322P9_G	G	A.Conservative	1.553289	.993322	6445.3	5.043577	10.090048	777.279468		.24238
E14	201694P4_G	G	A.Conservative	1.1492	.997873	5337.5	16.434647	34.153435	680.464004		.24238
E14	208825P7_G	G	A.Conservative	1.986891	.998508	7129.7	9.796028	24.679333	874.336606		.24238
E14	209189P2_G	G	A.Conservative	1.553967	.995828	6277.1	16.205347	31.6217	753.009403		.24238
E14	210090P15_G	NOCALL	D.Low Probability	1.198475	.970509	5515.6	8.232986	5.88272	711.16685		.585858
E15	201322P9_G	G	A.Conservative	3.142302	.992993	6445.3	10.426756	15.834282	878.386275		.303293
E15	201694P4_G	G	A.Conservative	2.565692	.997228	5337.5	46.122695	55.460425	714.465845		.303293
E15	208825P7_G	G	A.Conservative	3.278351	.998747	7129.7	17.353691	29.957138	956.697442		.303293
E15	209189P2_G	G	A.Conservative	3.143198	.996614	6277.1	43.469476	63.859583	854.030448		.303293
E15	210090P15_G	NOCALL	I.Bad Spectrum	0	0	0	0	0	0		0
E16	201322P9_G	G	A.Conservative	2.919495	.997078	6445.3	12.688119	19.859752	948.726458		.300557
E16	201694P4_G	G	A.Conservative	2.001111	.997061	5337.5	39.024316	50.877657	789.155013		.300557
E16	208825P7_G	G	A.Conservative	3.704473	.999086	7129.7	27.714802	48.22377	995.590806		.300557
E16	209189P2_G	G	A.Conservative	2.917648	.992939	6277.1	48.070031	73.246824	919.727704		.300557
E16	210090P15_G	NOCALL	I.Bad Spectrum	0	0	0	0	0	0		0
E17	201322P9_G	G	A.Conservative	1.035401	.997568	6445.3	6.902655	11.531976	826.620635		.255357
E17	201694P4_G	G	A.Conservative	.508983	.997726	5337.5	28.183262	39.057269	721.989768		.255357
E17	208825P7_G	G	A.Conservative	1.676214	.999161	7129.7	10.105191	23.13909	849.224013		.255357
E17	209189P2_G	G	A.Conservative	1.028276	.992034	6277.1	29.613503	48.116827	796.731385		.255357
E17	210090P15_G	NOCALL	I.Bad Spectrum	0	0	0	0	0	0		0
E18	201322P9_G	G	A.Conservative	.072746	.965313	6445.3	4.52348	9.70185	859.261132		.236226
E18	201694P4_G	G	A.Conservative	-.285967	.997665	5337.5	15.946792	27.879855	695.208522		.236226
E18	208825P7_G	G	A.Conservative	.261353	.998702	7129.7	9.496944	22.784246	1132.978854		.236226
E18	209189P2_G	G	A.Conservative	.067253	.993656	6277.1	20.861135	43.462629	830.377267		.236226
E18	210090P15_G	NOCALL	I.Bad Spectrum	0	0	0	0	0	0		0
E19	201322P9_G	G	A.Conservative	.956116	.995569	6445.3	6.20754	10.609778	842.196493		.279316
E19	201694P4_G	G	A.Conservative	.641937	.996119	5337.5	19.342879	28.796373	701.523069		.279316
E19	208825P7_G	G	A.Conservative	1.666776	.9989	7129.7	8.155008	19.412556	927.410639		.279316
E19	209189P2_G	G	A.Conservative	.944939	.996622	6277.1	21.050009	36.960421	826.631292		.279316
E19	210090P15_G	NOCALL	I.Bad Spectrum	0	0	0	0	0	0		0
E20	201322P9_G	G	A.Conservative	2.777477	.995049	6445.3	7.751597	10.843512	868.507346		.309895
E20	201694P4_G	G	A.Conservative	2.085194	.998777	5337.5	22.782712	25.737318	654.504001		.309895
E20	208825P7_G	G	A.Conservative	3.341629	.99883	7129.7	17.698635	27.97727	943.580749		.309895
E20	209189P2_G	G	A.Conservative	2.777991	.996834	6277.1	29.4617	39.946834	840.11235		.309895
E20	210090P15_G	NOCALL	D.Low Probability	1.788758	.555285	5515.6	6.394302	3.400545	687.390429		.652553
E21	201322P9_G	G	A.Conservative	2.017597	.99608	6445.3	13.275336	16.172973	843.576521		.350968
E21	201694P4_G	G	A.Conservative	1.809782	.992039	5337.5	32.507031	41.799949	728.521344		.262692
E21	208825P7_G	G	A.Conservative	2.989008	.998189	7129.7	13.267367	26.537609	942.674715		.262692
E21	209189P2_G	G	A.Conservative	2.559684	.998579	6277.1	40.583737	63.11011	879.630691		.262692
E21	210090P15_G	NOCALL	I.Bad Spectrum	0	0	0	0	0	0		0
E22	201322P9_G	G	A.Conservative	2.659844	.994475	6445.3	8.698108	15.034603	944.114509		.278366
E22	201694P4_G	G	A.Conservative	2.000914	.997986	5337.5	23.621161	35.094197	731.951986		.278366
E22	208825P7_G	G	A.Conservative	3.1521	.998647	7129.7	17.677479	33.47426	975.214808		.278366
E22	209189P2_G	G	A.Conservative	2.664649	.998053	6277.1	38.39917	64.891014	912.931047		.278366
E22	210090P15_G	NOCALL	I.Bad Spectrum	0	0	0	0	0	0		0
E23	201322P9_G	G	A.Conservative	1.162989	.998604	6445.3	9.366375	17.16069	899.327745		.248869
E23	201694P4_G	NOCALL	D.Low Probability	.282975	.994041	5337.5	24.974201	16.87727	765.100351		.598054
E23	208825P7_G	G	A.Conservative	1.69009	.998613	7129.7	12.117469	32.971718	958.405459		.248869
E23	209189P2_G	G	A.Conservative	1.182228	.995889	6277.1	12.008571	21.385467	888.856661		.248869
E23	210090P15_G	NOCALL	I.Bad Spectrum	0	0	0	0	0	0		0
E24	201322P9_G	G	A.Conservative	-.514087	.873058	6445.3	5.746753	8.77863	888.665962		.273731
E24	201694P4_G	NOCALL	I.Bad Spectrum	0	0	0	0	0	0		0
E24	208825P7_G	NOCALL	I.Bad Spectrum	0	0	0	0	0	0		0
E24	209189P2_G	G	A.Conservative	-.291118	.996197	6277.1	10.181075	15.102617	853.404956		.273731
E24	210090P15_G	G	C.Aggressive	-1.346502	.834221	5515.6	7.897064	5.05869	747.902475		.582231
F01	201322P9_G	G	A.Conservative	1.204897	.869685	6445.3	8.409125	8.742608	830.479199		.427496
F01	201694P4_G	G	A.Conservative	1.593906	.996853	5337.5	16.741515	20.11574	668.23687		.301209
F01	208825P7_G	G	A.Conservative	1.802508	.998707	7129.7	7.838186	14.329655	867.024375		.301209
F01	209189P2_G	G	A.Conservative	1.754735	.995948	6277.1	22.960966	32.580174	809.161051		.301209
F01	210090P15_G	NOCALL	I.Bad Spectrum	0	0	0	0	0	0		0
F02	201322P9_G	G	A.Conservative	2.017859	.995899	6445.3	7.703224	12.873085	897.926337		.278886
F02	201694P4_G	G	A.Conservative	1.650182	.996162	5337.5	20.345376	27.867685	722.43598		.278886
F02	208825P7_G	G	A.Conservative	2.251439	.998858	7129.7	13.915191	26.041232	974.706012		.278886
F02	209189P2_G	G	A.Conservative	2.015821	.996467	6277.1	29.346122	47.640845	872.264401		.278886
F02	210090P15_G	NOCALL	I.Bad Spectrum	0	0	0	0	0	0		0
F03	201322P9_G	G	A.Conservative	1.994195	.994228	6445.3	13.929077	13.043322	917.517907		.404315
F03	201694P4_G	G	A.Conservative	.202805	.986559	5337.5	7.98653	16.541808	595.258935		.268604
F03	208825P7_G	G	A.Conservative	2.618306	.999205	7129.7	6.194922	14.909533	839.76505		.268604
F03	209189P2_G	G	A.Conservative	1.547665	.998788	6277.1	12.686943	25.320951	750.285726		.268604
F03	210090P15_G	NOCALL	I.Bad Spectrum	0	0	0	0	0	0		0
F04	201322P9_G	G	A.Conservative	3.284894	.995147	6445.3	10.047698	19.227024	934.461307		.257319
F04	201694P4_G	G	A.Conservative	2.656392	.995551	5337.5	51.53387	80.34113	767.03294		.257319
F04	208825P7_G	G	A.Conservative	3.927857	.999593	7129.7	16.690933	35.779972	894.372424		.257319
F04	209189P2_G	G	A.Conservative	3.285508	.995298	6277.1	48.671725	90.451467	909.000004		.257319
F04	210090P15_G	NOCALL	D.Low Probability	3.166031	.857558	5515.6	7.721648	5.211841	717.137552		.562198
F05	201322P9_G	G	A.Conservative	3.095616	.963662	6445.3	10.952081	9.67107	904.929125		.486582
F05	201694P4_G	G	A.Conservative	3.14783	.998636	5337.5	17.647796	21.055654	668.115284		.297287
F05	208825P7_G	G	A.Conservative	3.89137	.999548	7129.7	11.297218	18.887683	792.561185		.297287
F05	209189P2_G	G	A.Conservative	3.418443	.993404	6277.1	28.617325	41.03656	851.272595		.297287
F05	210090P15_G	NOCALL	I.Bad Spectrum	0	0	0	0	0	0		0
F06	201322P9_G	G	A.Conservative	1.239113	.994051	6445.3	11.782927	16.903668	908.122911		.298658
F06	201694P4_G	G	A.Conservative	.610871	.997345	5337.5	35.200845	42.289401	755.135728		.298658
F06	208825P7_G	G	A.Conservative	1.708736	.999046	7129.7	18.624903	29.720466	991.89101		.298658
F06	209189P2_G	G	A.Conservative	1.265093	.995872	6277.1	52.186693	72.916193	881.240017		.298658
F06	210090P15_G	NOCALL	I.Bad Spectrum	0	0	0	0	0	0		0
F07	201322P9_G	G	A.Conservative	2.158984	.995522	6445.3	19.212568	25.738724	866.446308		.333827
F07	201694P4_G	G	A.Conservative	1.938657	.996755	5337.5	50.528872	57.738406	662.019348		.333827
F07	208825P7_G	G	A.Conservative	2.220349	.998617	7129.7	35.357366	52.183962	1020.371473		.333827
F07	209189P2_G	G	A.Conservative	2.163623	.995864	6277.1	73.145376	95.682538	843.034128		.333827
F07	210090P15_G	NOCALL	I.Bad Spectrum	0	0	0	0	0	0		0
F08	201322P9_G	G	A.Conservative	3.042153	.997217	6445.3	12.86755	13.829999	851.871561		.357415
F08	201694P4_G	G	A.Conservative	2.5991	.996299	5337.5	35.116959	31.091745	647.495206		.357415
F08	208825P7_G	G	A.Conservative	3.163471	.99844	7129.7	30.617597	36.987138	905.422338		.357415
F08	209189P2_G	G	A.Conservative	3.04375	.992579	6277.1	50.645434	52.871841	826.497344		.357415
F08	210090P15_G	NOCALL	I.Bad Spectrum	0	0	0	0	0	0		0
F09	201322P9_G	G	A.Conservative	2.911875	.99815	6445.3	18.339737	29.379134	879.253533		.285667
F09	201694P4_G	G	A.Conservative	2.277194	.993581	5337.5	60.54877	80.033238	684.490214		.285667
F09	208825P7_G	G	A.Conservative	3.41397	.999066	7129.7	25.902012	46.364175	1020.369166		.285667
F09	209189P2_G	G	A.Conservative	2.913193	.996702	6277.1	76.38084	118.954215	856.653244		.285667
F09	210090P15_G	NOCALL	D.Low Probability	2.092959	.993562	5515.6	10.07378	6.906745	735.339325		.606475
F10	201322P9_G	NOCALL	D.Low Probability	2.696965	.996232	6445.3	32.337335	23.661146	923.903914		.659644
F10	201694P4_G	G	A.Conservative	1.464718	.994032	5337.5	17.808699	32.809389	646.117386		.272588
F10	208825P7_G	G	A.Conservative	3.415444	.999468	7129.7	6.858633	16.993418	819.278467		.272588
F10	209189P2_G	G	A.Conservative	2.237859	.997887	6277.1	22.280588	42.519366	798.866606		.272588
F10	210090P15_G	NOCALL	I.Bad Spectrum	0	0	0	0	0	0		0
F11	201322P9_G	G	A.Conservative	2.277049	.989507	6445.3	4.611593	9.93261	835.463455		.250401
F11	201694P4_G	G	A.Conservative	1.746976	.997004	5337.5	8.182972	17.317127	670.512213		.250401
F11	208825P7_G	G	A.Conservative	3.139178	.998618	7129.7	9.047678	21.61449	871.763388		.250401
F11	209189P2_G	G	A.Conservative	2.27869	.997299	6277.1	13.027481	27.313521	807.643431		.250401
F11	210090P15_G	NOCALL	I.Bad Spectrum	0	0	0	0	0	0		0
F12	201322P9_G	G	A.Conservative	.739049	.997328	6445.3	14.26927	23.291876	912.937624		.271969
F12	201694P4_G	G	A.Conservative	.380732	.992018	5337.5	50.592875	70.449061	733.814513		.271969
F12	208825P7_G	G	A.Conservative	1.055166	.999423	7129.7	26.311233	47.32123	1001.350864		.271969
F12	209189P2_G	G	A.Conservative	.739109	.998108	6277.1	58.673638	93.502641	887.089072		.271969
F12	210090P15_G	NOCALL	I.Bad Spectrum	0	0	0	0	0	0		0
F13	201322P9_G	G	A.Conservative	2.112141	.99897	6445.3	22.74684	28.539204	877.504765		.316313
F13	201694P4_G	G	A.Conservative	1.768172	.998316	5337.5	56.163625	58.175158	694.229705		.316313
F13	208825P7_G	G	A.Conservative	2.032537	.998935	7129.7	36.765582	51.747508	955.480121		.316313
F13	209189P2_G	G	A.Conservative	2.113193	.993518	6277.1	67.174673	81.909733	852.994327		.316313
F13	210090P15_G	NOCALL	I.Bad Spectrum	0	0	0	0	0	0		0
F14	201322P9_G	G	A.Conservative	2.67773	.994208	6445.3	19.222448	31.281128	905.46512		.265391
F14	201694P4_G	G	A.Conservative	2.181407	.993668	5337.5	60.80296	83.091381	715.040443		.265391
F14	208825P7_G	G	A.Conservative	2.880237	.999142	7129.7	29.850488	53.95629	1050.980314		.265391
F14	209189P2_G	G	A.Conservative	2.677268	.995957	6277.1	74.743172	118.506616	880.368558		.265391
F14	210090P15_G	NOCALL	D.Low Probability	1.763099	.975663	5515.6	9.856073	5.894323	758.142207		.635135
F15	201322P9_G	G	A.Conservative	2.88065	.992014	6445.3	8.570214	15.399798	871.561261		.279892
F15	201694P4_G	G	A.Conservative	2.015082	.993131	5337.5	33.742717	49.59237	696.819615		.279892
F15	208825P7_G	G	A.Conservative	3.527484	.999094	7129.7	16.13392	35.352752	902.103342		.279892
F15	209189P2_G	G	A.Conservative	2.880169	.999136	6277.1	37.394858	65.286987	848.421002		.279892
F15	210090P15_G	NOCALL	I.Bad Spectrum	0	0	0	0	0	0		0
F16	201322P9_G	G	A.Conservative	2.213956	.995312	6445.3	9.570069	12.880549	892.789891		.354024
F16	201694P4_G	G	A.Conservative	1.042199	.997304	5337.5	9.974954	20.22106	646.414001		.230049
F16	208825P7_G	G	A.Conservative	3.093148	.945671	7129.7	2.756038	9.493968	689.527713		.230049
F16	209189P2_G	G	A.Conservative	1.815766	.993709	6277.1	12.76311	32.722218	769.984627		.230049
F16	210090P15_G	NOCALL	I.Bad Spectrum	0	0	0	0	0	0		0
F17	201322P9_G	G	A.Conservative	2.053081	.993021	6445.3	24.248093	13.111092	905.481374		.776316
F17	201694P4_G	G	A.Conservative	2.162025	.998451	5337.5	13.988827	20.221125	662.524765		.281999
F17	208825P7_G	G	A.Conservative	2.563286	.99891	7129.7	9.733321	17.935769	852.660676		.281999
F17	209189P2_G	G	A.Conservative	2.514777	.997684	6277.1	13.187253	21.281528	829.571368		.281999
F17	210090P15_G	NOCALL	I.Bad Spectrum	0	0	0	0	0	0		0
F18	201322P9_G	G	A.Conservative	.450163	.999137	6445.3	9.203265	16.980192	859.636862		.238048
F18	201694P4_G	G	A.Conservative	.213924	.995698	5337.5	38.065548	58.914502	740.04409		.238048
F18	208825P7_G	G	A.Conservative	1.057141	.998756	7129.7	16.276876	33.362345	925.346679		.238048
F18	209189P2_G	G	A.Conservative	.457594	.9983	6277.1	44.977575	80.84644	836.417229		.238048
F18	210090P15_G	NOCALL	D.Low Probability	-.141593	.994145	5515.6	13.455262	8.119124	739.097988		.648094
F19	201322P9_G	G	A.Conservative	1.751048	.996515	6445.3	19.356277	20.511258	921.514115		.396293
F19	201694P4_G	G	A.Conservative	1.728877	.996398	5337.5	51.147024	64.007783	690.985267		.273288
F19	208825P7_G	G	A.Conservative	2.122742	.99897	7129.7	24.063922	41.006526	962.519789		.273288
F19	209189P2_G	G	A.Conservative	2.172295	.99658	6277.1	58.037144	85.67778	906.655188		.273288
F19	210090P15_G	NOCALL	I.Bad Spectrum	0	0	0	0	0	0		0
F20	201322P9_G	G	A.Conservative	2.055696	.927293	6445.3	7.654584	9.306416	845.274588		.442627
F20	201694P4_G	G	A.Conservative	1.26829	.996005	5337.5	10.737416	20.800928	622.563207		.259132
F20	208825P7_G	G	A.Conservative	2.63847	.999301	7129.7	5.812297	15.651161	811.773578		.259132
F20	209189P2_G	G	A.Conservative	1.899874	.998996	6277.1	11.039838	24.709852	724.917588		.259132
F20	210090P15_G	NOCALL	I.Bad Spectrum	0	0	0	0	0	0		0
F21	201322P9_G	G	A.Conservative	2.456024	.996562	6445.3	9.728584	15.452206	865.414273		.286338
F21	201694P4_G	G	A.Conservative	1.817648	.997894	5337.5	25.840544	34.351678	744.874974		.286338
F21	208825P7_G	G	A.Conservative	2.509216	.998162	7129.7	19.886363	35.080303	876.209387		.286338
F21	209189P2_G	G	A.Conservative	2.461002	.995208	6277.1	38.541532	59.631315	838.66697		.286338
F21	210090P15_G	NOCALL	I.Bad Spectrum	0	0	0	0	0	0		0
F22	201322P9_G	G	A.Conservative	2.658866	.99572	6445.3	10.83417	14.901901	923.689259		.350876
F22	201694P4_G	G	A.Conservative	2.481514	.99366	5337.5	13.780726	29.637714	645.549283		.22612
F22	208825P7_G	G	A.Conservative	3.948	.998985	7129.7	6.721316	18.416327	980.838166		.22612
F22	209189P2_G	G	A.Conservative	3.244105	.995826	6277.1	18.557345	45.580871	777.424125		.22612
F22	210090P15_G	NOCALL	D.Low Probability	2.010316	.99105	5515.6	10.818017	7.101159	719.005038		.603952
F23	201322P9_G	G	A.Conservative	2.095833	.947572	6445.3	7.446016	9.525678	923.148287		.398743
F23	201694P4_G	G	A.Conservative	2.373986	.970632	5337.5	6.192278	9.788444	717.223579		.276169
F23	208825P7_G	G	A.Conservative	2.580793	.998933	7129.7	7.603509	23.446123	891.025894		.276169
F23	209189P2_G	G	A.Conservative	2.654589	.994796	6277.1	8.328892	14.281829	924.151943		.276169
F23	210090P15_G	NOCALL	I.Bad Spectrum	0	0	0	0	0	0		0
F24	201322P9_G	G	A.Conservative	-.719762	.87354	6445.3	6.024176	8.79204	866.846716		.341578
F24	201694P4_G	NOCALL	I.Bad Spectrum	0	0	0	0	0	0		0
F24	208825P7_G	NOCALL	I.Bad Spectrum	0	0	0	0	0	0		0
F24	209189P2_G	G	A.Conservative	-.359285	.99439	6277.1	7.083342	11.078495	866.366928		.275815
F24	210090P15_G	NOCALL	I.Bad Spectrum	0	0	0	0	0	0		0
G01	201322P9_G	G	A.Conservative	1.334061	.998847	6445.3	17.830586	26.708869	946.928372		.311588
G01	201694P4_G	G	A.Conservative	.986494	.998431	5337.5	38.007984	47.999265	800.980269		.311588
G01	208825P7_G	G	A.Conservative	1.72667	.99795	7129.7	24.651132	40.843717	995.373186		.311588
G01	209189P2_G	G	A.Conservative	1.341287	.998777	6277.1	58.358214	85.24132	917.811562		.311588
G01	210090P15_G	NOCALL	I.Bad Spectrum	0	0	0	0	0	0		0
G02	201322P9_G	G	A.Conservative	2.590991	.996326	6445.3	10.438556	13.435769	881.15187		.330877
G02	201694P4_G	G	A.Conservative	2.188986	.997811	5337.5	23.943167	25.73673	674.87327		.330877
G02	208825P7_G	G	A.Conservative	2.819715	.998507	7129.7	18.834863	27.00693	885.308339		.330877
G02	209189P2_G	G	A.Conservative	2.628641	.998598	6277.1	37.214723	46.633506	853.426651		.330877
G02	210090P15_G	NOCALL	I.Bad Spectrum	0	0	0	0	0	0		0
G03	201322P9_G	G	A.Conservative	2.615108	.993792	6445.3	8.644431	12.872571	900.220115		.297585
G03	201694P4_G	G	A.Conservative	1.951948	.990652	5337.5	19.688862	23.59273	726.023194		.297585
G03	208825P7_G	G	A.Conservative	3.478083	.99953	7129.7	13.232146	24.617386	818.920641		.297585
G03	209189P2_G	G	A.Conservative	2.64743	.998346	6277.1	31.128194	44.922236	877.205016		.297585
G03	210090P15_G	NOCALL	I.Bad Spectrum	0	0	0	0	0	0		0
G04	201322P9_G	G	A.Conservative	2.841307	.991553	6445.3	14.338638	19.772567	875.16172		.293986
G04	201694P4_G	G	A.Conservative	2.469604	.99868	5337.5	37.288956	42.044669	669.213044		.293986
G04	208825P7_G	G	A.Conservative	3.182864	.998437	7129.7	30.139243	46.810176	971.055589		.293986
G04	209189P2_G	G	A.Conservative	2.8334	.993772	6277.1	47.761454	63.922129	841.248996		.293986
G04	210090P15_G	NOCALL	I.Bad Spectrum	0	0	0	0	0	0		0
G05	201322P9_G	G	A.Conservative	2.662015	.994624	6445.3	7.72381	12.349601	926.871847		.287244
G05	201694P4_G	G	A.Conservative	2.287602	.995	5337.5	12.075663	16.13064	697.177842		.287244
G05	208825P7_G	G	A.Conservative	3.255436	.998698	7129.7	11.177513	19.863143	837.616138		.287244
G05	209189P2_G	G	A.Conservative	2.672088	.99657	6277.1	16.768295	26.110949	891.336313		.287244
G05	210090P15_G	NOCALL	I.Bad Spectrum	0	0	0	0	0	0		0
G06	201322P9_G	G	A.Conservative	1.992646	.996709	6445.3	8.125965	13.619914	932.680499		.288102
G06	201694P4_G	G	A.Conservative	1.501611	.995424	5337.5	15.486174	21.586272	721.508757		.288102
G06	208825P7_G	G	A.Conservative	2.140861	.998915	7129.7	16.686534	31.08542	920.720015		.288102
G06	209189P2_G	G	A.Conservative	1.984564	.994277	6277.1	26.757429	43.655525	891.870447		.288102
G06	210090P15_G	NOCALL	I.Bad Spectrum	0	0	0	0	0	0		0
G07	201322P9_G	NOCALL	D.Low Probability	1.569259	.999297	6445.3	43.711284	28.707799	899.369174		.699764
G07	201694P4_G	G	A.Conservative	1.780538	.996724	5337.5	36.116133	40.369377	684.159232		.295283
G07	208825P7_G	G	A.Conservative	2.276969	.998497	7129.7	25.58124	38.722996	993.51811		.295283
G07	209189P2_G	G	A.Conservative	2.195171	.997619	6277.1	54.397682	71.433279	862.827742		.295283
G07	210090P15_G	NOCALL	I.Bad Spectrum	0	0	0	0	0	0		0
G08	201322P9_G	G	A.Conservative	2.383774	.99554	6445.3	14.945418	22.407221	903.940013		.318903
G08	201694P4_G	G	A.Conservative	1.925869	.997675	5337.5	38.961912	50.287633	763.669036		.318903
G08	208825P7_G	G	A.Conservative	2.739249	.997826	7129.7	25.215974	41.395436	982.236263		.318903
G08	209189P2_G	G	A.Conservative	2.385545	.996902	6277.1	51.902026	76.091689	877.06778		.318903
G08	210090P15_G	NOCALL	I.Bad Spectrum	0	0	0	0	0	0		0
G09	201322P9_G	G	A.Conservative	3.559216	.997144	6445.3	9.58373	14.773949	983.639531		.286064
G09	201694P4_G	G	A.Conservative	3.002262	.994926	5337.5	19.280765	24.910466	730.906357		.286064
G09	208825P7_G	G	A.Conservative	4.267887	.998928	7129.7	16.01862	27.439508	1029.364483		.286064
G09	209189P2_G	G	A.Conservative	3.56509	.996177	6277.1	31.680146	47.574757	956.068856		.286064
G09	210090P15_G	NOCALL	I.Bad Spectrum	0	0	0	0	0	0		0
G10	201322P9_G	G	A.Conservative	3.55866	.996741	6445.3	9.906246	13.915489	901.287224		.281225
G10	201694P4_G	G	A.Conservative	2.954214	.99668	5337.5	42.864016	50.586162	718.039455		.281225
G10	208825P7_G	G	A.Conservative	3.914811	.999681	7129.7	16.352028	29.648412	867.808781		.281225
G10	209189P2_G	G	A.Conservative	3.555313	.996635	6277.1	44.351992	60.688112	872.34627		.281225
G10	210090P15_G	NOCALL	I.Bad Spectrum	0	0	0	0	0	0		0
G11	201322P9_G	G	A.Conservative	2.376995	.993083	6445.3	18.119651	25.96678	797.170835		.311921
G11	201694P4_G	G	A.Conservative	1.632663	.993977	5337.5	13.349214	13.401949	699.101497		.397877
G11	208825P7_G	G	A.Conservative	2.157115	.998195	7129.7	9.390828	17.383267	913.828904		.311921
G11	209189P2_G	G	A.Conservative	2.45361	.997594	6277.1	15.666332	21.785031	796.105397		.311921
G11	210090P15_G	NOCALL	I.Bad Spectrum	0	0	0	0	0	0		0
G12	201322P9_G	G	A.Conservative	.4541	.995783	6445.3	14.440975	18.942143	876.673771		.373721
G12	201694P4_G	G	A.Conservative	.701154	.998008	5337.5	41.008849	58.723942	729.90835		.261382
G12	208825P7_G	G	A.Conservative	1.243777	.999333	7129.7	13.787196	32.041396	876.201117		.261382
G12	209189P2_G	G	A.Conservative	.977068	.995404	6277.1	38.320784	63.700883	846.705342		.261382
G12	210090P15_G	NOCALL	I.Bad Spectrum	0	0	0	0	0	0		0
G13	201322P9_G	G	A.Conservative	1.835725	.997062	6445.3	18.954438	26.344091	913.538045		.312835
G13	201694P4_G	G	A.Conservative	1.289097	.998509	5337.5	45.895553	54.259157	715.496113		.312835
G13	208825P7_G	G	A.Conservative	1.836198	.998504	7129.7	27.917388	42.826904	992.66119		.312835
G13	209189P2_G	G	A.Conservative	1.83706	.998218	6277.1	54.370331	73.742128	882.782949		.312835
G13	210090P15_G	NOCALL	I.Bad Spectrum	0	0	0	0	0	0		0
G14	201322P9_G	G	A.Conservative	2.874165	.995045	6445.3	13.829395	21.012173	949.646151		.295608
G14	201694P4_G	G	A.Conservative	2.246099	.998913	5337.5	50.596046	65.552645	770.706815		.295608
G14	208825P7_G	G	A.Conservative	3.208354	.998752	7129.7	26.433845	44.247594	923.591522		.295608
G14	209189P2_G	G	A.Conservative	2.872877	.997169	6277.1	61.68122	91.493962	920.608291		.295608
G14	210090P15_G	NOCALL	I.Bad Spectrum	0	0	0	0	0	0		0
G15	201322P9_G	G	A.Conservative	2.97612	.997116	6445.3	23.611344	28.604893	879.228757		.331833
G15	201694P4_G	G	A.Conservative	2.082123	.99787	5337.5	44.757114	44.634801	720.449693		.331833
G15	208825P7_G	G	A.Conservative	3.34711	.998449	7129.7	33.152715	45.110077	989.34952		.331833
G15	209189P2_G	G	A.Conservative	2.976122	.998298	6277.1	61.827009	72.758563	854.507208		.331833
G15	210090P15_G	NOCALL	I.Bad Spectrum	0	0	0	0	0	0		0
G16	201322P9_G	G	A.Conservative	2.275267	.997742	6445.3	8.985617	12.103565	865.584874		.378997
G16	201694P4_G	G	A.Conservative	2.12342	.994873	5337.5	19.418668	38.918311	738.585302		.242916
G16	208825P7_G	G	A.Conservative	3.415302	.999561	7129.7	6.724939	18.970447	819.72406		.242916
G16	209189P2_G	G	A.Conservative	2.728735	.998263	6277.1	20.784557	47.126801	872.250516		.242916
G16	210090P15_G	NOCALL	I.Bad Spectrum	0	0	0	0	0	0		0
G17	201322P9_G	G	A.Conservative	2.523083	.995406	6445.3	5.088938	10.222561	824.081628		.275503
G17	201694P4_G	G	A.Conservative	2.024074	.996395	5337.5	23.116981	38.55667	742.10883		.275503
G17	208825P7_G	G	A.Conservative	2.628797	.998083	7129.7	8.956327	19.895435	985.211514		.275503
G17	209189P2_G	G	A.Conservative	2.526729	.998995	6277.1	22.312543	43.661194	803.722148		.275503
G17	210090P15_G	NOCALL	I.Bad Spectrum	0	0	0	0	0	0		0
G18	201322P9_G	G	A.Conservative	-.459595	.809975	6445.3	3.785752	8.145451	863.086237		.222251
G18	201694P4_G	G	A.Conservative	-.862727	.992337	5337.5	15.59199	27.937027	739.050705		.222251
G18	208825P7_G	G	A.Conservative	-.300297	.998874	7129.7	5.184619	19.870199	863.888569		.222251
G18	209189P2_G	G	A.Conservative	-.459741	.993946	6277.1	16.519048	34.527769	839.463425		.222251
G18	210090P15_G	NOCALL	I.Bad Spectrum	0	0	0	0	0	0		0
G19	201322P9_G	G	A.Conservative	1.791393	.996063	6445.3	13.311644	17.860076	895.412968		.299681
G19	201694P4_G	G	A.Conservative	1.405827	.998279	5337.5	42.521312	47.589146	690.931553		.299681
G19	208825P7_G	G	A.Conservative	1.69523	.998821	7129.7	26.637986	39.889167	934.300658		.299681
G19	209189P2_G	G	A.Conservative	1.793846	.997803	6277.1	56.708993	74.036985	870.245526		.299681
G19	210090P15_G	NOCALL	I.Bad Spectrum	0	0	0	0	0	0		0
G20	201322P9_G	G	A.Conservative	3.090753	.997776	6445.3	10.707208	16.428734	826.891654		.274698
G20	201694P4_G	G	A.Conservative	2.708001	.993541	5337.5	32.71717	41.704173	609.126136		.274698
G20	208825P7_G	G	A.Conservative	3.334303	.998197	7129.7	20.881831	35.786902	992.168138		.274698
G20	209189P2_G	G	A.Conservative	3.091028	.995284	6277.1	52.534452	78.407249	800.640396		.274698
G20	210090P15_G	NOCALL	I.Bad Spectrum	0	0	0	0	0	0		0
G21	201322P9_G	G	A.Conservative	2.73188	.99461	6445.3	8.91366	15.333271	893.927959		.273879
G21	201694P4_G	G	A.Conservative	2.436509	.996491	5337.5	17.86749	30.669132	684.815513		.273879
G21	208825P7_G	G	A.Conservative	3.172463	.998085	7129.7	18.406013	38.149528	1025.928156		.273879
G21	209189P2_G	G	A.Conservative	2.729873	.998057	6277.1	27.231217	45.596159	863.545344		.273879
G21	210090P15_G	NOCALL	I.Bad Spectrum	0	0	0	0	0	0		0
G22	201322P9_G	G	A.Conservative	2.36584	.997804	6445.3	7.656662	10.680564	732.868082		.406458
G22	201694P4_G	G	A.Conservative	1.594947	.998465	5337.5	9.851104	18.428445	574.658442		.255792
G22	208825P7_G	G	A.Conservative	3.539066	.999252	7129.7	6.771328	14.964638	692.614972		.255792
G22	209189P2_G	G	A.Conservative	2.904137	.997485	6277.1	12.857371	24.429203	650.781885		.255792
G22	210090P15_G	NOCALL	I.Bad Spectrum	0	0	0	0	0	0		0
G23	201322P9_G	G	A.Conservative	1.669615	.998649	6445.3	47.010119	61.785278	815.271895		.29107
G23	201694P4_G	NOCALL	D.Low Probability	.635808	.518325	5337.5	6.772369	3.201434	728.81936		.666993
G23	208825P7_G	NOCALL	I.Bad Spectrum	0	0	0	0	0	0		0
G23	209189P2_G	NOCALL	D.Low Probability	1.2203	.995151	6277.1	17.115042	9.512715	895.574358		.666993
G23	210090P15_G	NOCALL	D.Low Probability	.674091	.502427	5515.6	4.380108	3.091791	732.607496		.519206
G24	201322P9_G	G	A.Conservative	-.412209	.950218	6445.3	6.698504	9.569673	884.033539		.287168
G24	201694P4_G	NOCALL	D.Low Probability	-.779769	.745803	5337.5	8.305978	4.582046	705.313627		.656226
G24	208825P7_G	NOCALL	I.Bad Spectrum	0	0	0	0	0	0		0
G24	209189P2_G	G	A.Conservative	-.218955	.997427	6277.1	13.14419	18.209264	879.980791		.287168
G24	210090P15_G	G	A.Conservative	-.8392	.833667	5515.6	14.807015	8.414771	734.509148		.656226
H01	201322P9_G	G	A.Conservative	-.993216	.955218	6445.3	7.145773	9.590989	820.72549		.375093
H01	201694P4_G	G	A.Conservative	-.635045	.99418	5337.5	8.808154	17.466814	661.953869		.230341
H01	208825P7_G	G	A.Conservative	-.293449	.999509	7129.7	6.110233	18.529474	806.875304		.230341
H01	209189P2_G	G	A.Conservative	-.534326	.991819	6277.1	16.832012	37.959921	855.376942		.230341
H01	210090P15_G	NOCALL	I.Bad Spectrum	0	0	0	0	0	0		0
H02	201322P9_G	G	A.Conservative	2.47433	.996063	6445.3	18.035826	16.112974	860.897991		.418397
H02	201694P4_G	G	A.Conservative	2.207768	.995556	5337.5	46.685202	34.607682	624.210293		.418397
H02	208825P7_G	G	A.Conservative	2.226589	.998672	7129.7	39.835908	39.902793	937.306738		.418397
H02	209189P2_G	G	A.Conservative	2.474958	.995745	6277.1	66.490164	57.75648	838.242746		.418397
H02	210090P15_G	NOCALL	I.Bad Spectrum	0	0	0	0	0	0		0
H03	201322P9_G	G	A.Conservative	2.503342	.997101	6445.3	10.849672	14.696842	856.099666		.330768
H03	201694P4_G	G	A.Conservative	2.091088	.997792	5337.5	50.960592	58.352715	658.39414		.330768
H03	208825P7_G	G	A.Conservative	2.516707	.99833	7129.7	23.7063	35.524063	867.353552		.330768
H03	209189P2_G	G	A.Conservative	2.49966	.996864	6277.1	50.215224	66.339455	831.244881		.330768
H03	210090P15_G	NOCALL	I.Bad Spectrum	0	0	0	0	0	0		0
H04	201322P9_G	G	A.Conservative	1.722347	.996152	6445.3	18.140359	17.753108	951.925321		.464968
H04	201694P4_G	G	A.Conservative	.99466	.998119	5337.5	27.400822	38.717675	755.152811		.313582
H04	208825P7_G	G	A.Conservative	1.93442	.998635	7129.7	14.307865	26.523513	939.775977		.313582
H04	209189P2_G	G	A.Conservative	1.623001	.997804	6277.1	35.590741	52.9169	869.050935		.313582
H04	210090P15_G	NOCALL	I.Bad Spectrum	0	0	0	0	0	0		0
H05	201322P9_G	G	A.Conservative	1.711132	.99361	6445.3	8.25879	10.79731	874.448667		.409012
H05	201694P4_G	G	A.Conservative	1.895523	.998308	5337.5	10.147208	14.801045	674.707387		.294735
H05	208825P7_G	G	A.Conservative	2.705444	.998565	7129.7	8.499662	16.15429	993.362363		.294735
H05	209189P2_G	G	A.Conservative	2.06112	.996779	6277.1	12.632312	21.019707	830.785578		.294735
H05	210090P15_G	NOCALL	I.Bad Spectrum	0	0	0	0	0	0		0
H06	201322P9_G	G	A.Conservative	1.122516	.997171	6445.3	20.079149	26.567115	856.810389		.330161
H06	201694P4_G	G	A.Conservative	1.010282	.995466	5337.5	57.529223	63.263962	715.403258		.330161
H06	208825P7_G	G	A.Conservative	1.011831	.99857	7129.7	39.960707	58.979467	1009.972695		.330161
H06	209189P2_G	G	A.Conservative	1.123919	.996289	6277.1	66.095358	85.096722	831.684512		.330161
H06	210090P15_G	NOCALL	D.Low Probability	.379937	.995352	5515.6	28.105715	16.48262	766.033914		.731796
H07	201322P9_G	G	A.Conservative	.556657	.999341	6445.3	6.916698	12.716244	913.359412		.258667
H07	201694P4_G	G	A.Conservative	.289046	.99927	5337.5	27.531902	41.309925	750.468628		.258667
H07	208825P7_G	G	A.Conservative	.808837	.998301	7129.7	12.517288	25.799741	927.230514		.258667
H07	209189P2_G	G	A.Conservative	.554619	.998522	6277.1	31.569507	56.366869	883.216362		.258667
H07	210090P15_G	NOCALL	I.Bad Spectrum	0	0	0	0	0	0		0
H08	201322P9_G	G	A.Conservative	1.749749	.99553	6445.3	8.05201	13.417727	1000.181729		.291902
H08	201694P4_G	G	A.Conservative	1.263851	.997561	5337.5	30.473048	41.796553	781.367884		.291902
H08	208825P7_G	G	A.Conservative	1.905958	.999055	7129.7	12.351709	22.966997	950.188203		.291902
H08	209189P2_G	G	A.Conservative	1.752629	.997503	6277.1	30.064831	48.70543	975.235573		.291902
H08	210090P15_G	NOCALL	I.Bad Spectrum	0	0	0	0	0	0		0
H09	201322P9_G	G	A.Conservative	3.159484	.996673	6445.3	16.329496	18.333898	938.459143		.363319
H09	201694P4_G	G	A.Conservative	2.835769	.998445	5337.5	50.251883	46.524797	728.708452		.363319
H09	208825P7_G	G	A.Conservative	3.564629	.998303	7129.7	31.62185	39.826925	966.902502		.363319
H09	209189P2_G	G	A.Conservative	3.158158	.996846	6277.1	61.874905	67.51207	913.288836		.363319
H09	210090P15_G	NOCALL	I.Bad Spectrum	0	0	0	0	0	0		0
H10	201322P9_G	G	A.Conservative	2.06284	.994965	6445.3	11.946599	14.732252	850.623875		.378264
H10	201694P4_G	G	A.Conservative	3.891405	.998266	5337.5	7.664348	19.034146	741.486917		.210839
H10	208825P7_G	G	A.Conservative	4.633486	.999327	7129.7	3.197667	11.677771	967.827527		.210839
H10	209189P2_G	G	A.Conservative	3.972691	.998907	6277.1	6.787899	17.881042	759.100162		.210839
H10	210090P15_G	NOCALL	I.Bad Spectrum	0	0	0	0	0	0		0
H11	201322P9_G	G	A.Conservative	2.909348	.807199	6445.3	5.907772	8.161529	827.829359		.339636
H11	201694P4_G	G	A.Conservative	2.57246	.996986	5337.5	14.997163	16.752046	709.185184		.339636
H11	208825P7_G	G	A.Conservative	2.883292	.999128	7129.7	10.600775	16.487591	818.085113		.339636
H11	209189P2_G	G	A.Conservative	2.909776	.997404	6277.1	21.632874	28.983359	797.709238		.339636
H11	210090P15_G	NOCALL	I.Bad Spectrum	0	0	0	0	0	0		0
H12	201322P9_G	G	A.Conservative	.374944	.995072	6445.3	11.127905	20.654597	866.310124		.27335
H12	201694P4_G	G	A.Conservative	.027246	.996494	5337.5	30.66964	47.461898	734.700644		.27335
H12	208825P7_G	G	A.Conservative	.769846	.999776	7129.7	16.126039	33.169074	1002.959896		.27335
H12	209189P2_G	G	A.Conservative	.380089	.996403	6277.1	31.034296	56.112402	844.747135		.27335
H12	210090P15_G	NOCALL	I.Bad Spectrum	0	0	0	0	0	0		0
H13	201322P9_G	G	A.Conservative	.623433	.997808	6445.3	12.7503	18.366632	833.114877		.290984
H13	201694P4_G	G	A.Conservative	.217711	.99076	5337.5	43.004816	51.59696	697.759067		.290984
H13	208825P7_G	G	A.Conservative	.865114	.998966	7129.7	21.876131	35.163203	968.41307		.290984
H13	209189P2_G	G	A.Conservative	.623407	.998314	6277.1	46.460476	65.129725	810.585131		.290984
H13	210090P15_G	NOCALL	I.Bad Spectrum	0	0	0	0	0	0		0
H14	201322P9_G	G	A.Conservative	1.076556	.992828	6445.3	9.062975	17.747263	848.959364		.246819
H14	201694P4_G	G	A.Conservative	.938937	.995769	5337.5	34.173374	56.872244	767.977541		.246819
H14	208825P7_G	G	A.Conservative	1.393319	.999253	7129.7	14.478936	31.34092	904.970187		.246819
H14	209189P2_G	G	A.Conservative	1.073728	.996389	6277.1	33.005234	63.097489	825.682388		.246819
H14	210090P15_G	NOCALL	I.Bad Spectrum	0	0	0	0	0	0		0
H15	201322P9_G	G	A.Conservative	2.232268	.992186	6445.3	10.863272	17.400656	896.619578		.290949
H15	201694P4_G	G	A.Conservative	1.796853	.997225	5337.5	44.402441	60.575181	741.94929		.290949
H15	208825P7_G	G	A.Conservative	2.828434	.998698	7129.7	14.760606	26.034456	922.704001		.290949
H15	209189P2_G	G	A.Conservative	2.234059	.997972	6277.1	42.783249	66.912063	869.879542		.290949
H15	210090P15_G	NOCALL	I.Bad Spectrum	0	0	0	0	0	0		0
H16	201322P9_G	G	A.Conservative	2.353436	.993706	6445.3	9.091707	11.128252	921.078998		.494419
H16	201694P4_G	G	A.Conservative	2.396639	.998723	5337.5	9.313	16.564654	646.191398		.239932
H16	208825P7_G	G	A.Conservative	3.653411	.929255	7129.7	4.058252	9.312288	795.533245		.239932
H16	209189P2_G	G	A.Conservative	3.149803	.996357	6277.1	7.689601	15.685807	824.320189		.239932
H16	210090P15_G	NOCALL	I.Bad Spectrum	0	0	0	0	0	0		0
H17	201322P9_G	G	A.Conservative	2.032203	.994924	6445.3	7.277618	15.071586	943.26747		.24575
H17	201694P4_G	G	A.Conservative	1.355367	.992215	5337.5	27.300054	47.760586	758.895956		.24575
H17	208825P7_G	G	A.Conservative	2.147168	.999009	7129.7	11.586466	26.439911	950.609872		.24575
H17	209189P2_G	G	A.Conservative	2.03359	.998049	6277.1	27.429179	55.418266	911.504852		.24575
H17	210090P15_G	NOCALL	I.Bad Spectrum	0	0	0	0	0	0		0
H18	201322P9_G	G	A.Conservative	-1.092065	.99333	6445.3	10.052691	13.144339	874.830128		.411809
H18	201694P4_G	G	A.Conservative	-1.078503	.998378	5337.5	24.462071	36.010787	699.901082		.282491
H18	208825P7_G	G	A.Conservative	-.126984	.999615	7129.7	10.724274	20.860779	835.822329		.282491
H18	209189P2_G	G	A.Conservative	-1.014415	.997028	6277.1	26.892984	46.053074	835.275169		.282491
H18	210090P15_G	NOCALL	I.Bad Spectrum	0	0	0	0	0	0		0
H19	201322P9_G	NOCALL	D.Low Probability	.294604	.994933	6445.3	26.293845	17.049582	880.378627		.664682
H19	201694P4_G	G	A.Conservative	.387128	.998448	5337.5	37.132932	42.0919	758.34642		.31463
H19	208825P7_G	G	A.Conservative	1.149472	.99948	7129.7	14.974079	35.746256	924.674258		.31463
H19	209189P2_G	G	A.Conservative	.769917	.995373	6277.1	42.261904	55.04473	889.102568		.31463
H19	210090P15_G	NOCALL	D.Low Probability	.126136	.799034	5515.6	8.643462	4.832525	764.815708		.664682
H20	201322P9_G	G	A.Conservative	1.695622	.99719	6445.3	9.189303	16.454683	967.895492		.246902
H20	201694P4_G	G	A.Conservative	1.189066	.998518	5337.5	32.304618	48.592863	786.491662		.246902
H20	208825P7_G	G	A.Conservative	1.984477	.998773	7129.7	19.474237	38.700907	990.722603		.246902
H20	209189P2_G	G	A.Conservative	1.696775	.993909	6277.1	38.550344	67.265028	941.585293		.246902
H20	210090P15_G	NOCALL	I.Bad Spectrum	0	0	0	0	0	0		0
H21	201322P9_G	G	A.Conservative	2.772231	.993378	6445.3	13.361268	16.482283	891.29676		.315088
H21	201694P4_G	G	A.Conservative	2.632883	.999335	5337.5	45.239955	45.990027	634.883552		.315088
H21	208825P7_G	G	A.Conservative	3.221198	.999551	7129.7	23.495181	32.566246	934.89149		.315088
H21	209189P2_G	G	A.Conservative	2.774094	.998832	6277.1	49.930056	59.831429	863.288576		.315088
H21	210090P15_G	NOCALL	I.Bad Spectrum	0	0	0	0	0	0		0
H22	201322P9_G	G	A.Conservative	2.584157	.977241	6445.3	7.787569	9.810611	880.480589		.329246
H22	201694P4_G	G	A.Conservative	2.242996	.998553	5337.5	36.469386	37.587728	699.608952		.329246
H22	208825P7_G	G	A.Conservative	2.816065	.998361	7129.7	21.54777	30.546853	913.712521		.329246
H22	209189P2_G	G	A.Conservative	2.584931	.998554	6277.1	36.817203	45.030193	851.811206		.329246
H22	210090P15_G	NOCALL	I.Bad Spectrum	0	0	0	0	0	0		0
H23	201322P9_G	G	A.Conservative	.537245	.994861	6445.3	13.44792	13.502557	830.993243		.556492
H23	201694P4_G	G	A.Conservative	1.267946	.941198	5337.5	5.186276	9.538797	597.040279		.235399
H23	208825P7_G	G	A.Conservative	1.268791	.999086	7129.7	7.658618	20.961146	921.160249		.235399
H23	209189P2_G	G	A.Conservative	1.575243	.995599	6277.1	5.484006	11.240456	784.100602		.235399
H23	210090P15_G	NOCALL	I.Bad Spectrum	0	0	0	0	0	0		0
H24	201322P9_G	G	A.Conservative	-.804153	.839602	6445.3	8.120017	8.460794	890.874013		.565273
H24	201694P4_G	NOCALL	I.Bad Spectrum	0	0	0	0	0	0		0
H24	208825P7_G	NOCALL	I.Bad Spectrum	0	0	0	0	0	0		0
H24	209189P2_G	G	A.Conservative	-.396981	.995326	6277.1	6.896684	11.548745	938.039992		.291436
H24	210090P15_G	NOCALL	I.Bad Spectrum	0	0	0	0	0	0		0
I01	201322P9_G	G	A.Conservative	1.926913	.99781	6445.3	16.763852	19.008049	882.782563		.321606
I01	201694P4_G	G	A.Conservative	1.611014	.995299	5337.5	25.773724	24.29484	695.002361		.321606
I01	208825P7_G	G	A.Conservative	1.827707	.998826	7129.7	25.558261	32.47414	892.720893		.321606
I01	209189P2_G	G	A.Conservative	1.982282	.99695	6277.1	46.182267	50.916085	871.731662		.321606
I01	210090P15_G	NOCALL	I.Bad Spectrum	0	0	0	0	0	0		0
I02	201322P9_G	G	A.Conservative	2.244342	.997092	6445.3	11.75346	13.481496	877.709791		.356491
I02	201694P4_G	G	A.Conservative	1.982741	.996012	5337.5	25.393326	23.951119	704.766689		.356491
I02	208825P7_G	G	A.Conservative	2.253049	.998485	7129.7	21.752801	28.022961	949.518289		.356491
I02	209189P2_G	G	A.Conservative	2.256809	.996579	6277.1	45.992471	51.249558	849.297241		.356491
I02	210090P15_G	NOCALL	I.Bad Spectrum	0	0	0	0	0	0		0
I03	201322P9_G	G	A.Conservative	1.653875	.998275	6445.3	14.099581	15.403299	891.802434		.456918
I03	201694P4_G	G	A.Conservative	.585204	.996869	5337.5	7.420201	16.831345	608.308147		.217957
I03	208825P7_G	G	A.Conservative	2.19732	.998191	7129.7	5.661652	22.871767	823.484453		.217957
I03	209189P2_G	G	A.Conservative	1.763275	.994699	6277.1	10.173379	24.378009	694.046977		.217957
I03	210090P15_G	NOCALL	I.Bad Spectrum	0	0	0	0	0	0		0
I04	201322P9_G	G	A.Conservative	2.931691	.994634	6445.3	18.693512	17.854505	922.090846		.474529
I04	201694P4_G	G	A.Conservative	1.815687	.998532	5337.5	20.42744	33.987009	716.72085		.274895
I04	208825P7_G	G	A.Conservative	3.361446	.998613	7129.7	8.463436	21.458528	1007.844272		.274895
I04	209189P2_G	G	A.Conservative	2.749203	.996078	6277.1	20.267044	36.370903	885.758631		.274895
I04	210090P15_G	NOCALL	I.Bad Spectrum	0	0	0	0	0	0		0
I05	201322P9_G	G	A.Conservative	3.416839	.997354	6445.3	18.562888	18.655972	916.141698		.348644
I05	201694P4_G	G	A.Conservative	3.242547	.996101	5337.5	56.067216	46.24128	713.450647		.348644
I05	208825P7_G	G	A.Conservative	3.710703	.997979	7129.7	27.174626	31.229693	978.205982		.348644
I05	209189P2_G	G	A.Conservative	3.414431	.996303	6277.1	65.496188	63.89536	886.472974		.348644
I05	210090P15_G	NOCALL	I.Bad Spectrum	0	0	0	0	0	0		0
I06	201322P9_G	G	A.Conservative	.355754	.994561	6445.3	7.308301	11.145505	827.142641		.32774
I06	201694P4_G	G	A.Conservative	-1.201684	.995722	5337.5	9.009762	21.772888	678.622123		.204295
I06	208825P7_G	G	A.Conservative	.993366	.999254	7129.7	5.43127	18.835694	882.204487		.204295
I06	209189P2_G	G	A.Conservative	-.082914	.992061	6277.1	11.766886	31.058298	798.923381		.204295
I06	210090P15_G	NOCALL	I.Bad Spectrum	0	0	0	0	0	0		0
I07	201322P9_G	G	A.Conservative	1.778563	.997151	6445.3	18.40839	20.045674	909.110311		.330822
I07	201694P4_G	G	A.Conservative	1.420536	.99535	5337.5	61.220694	54.293967	694.191325		.330822
I07	208825P7_G	G	A.Conservative	1.875334	.99865	7129.7	31.201718	38.455658	980.507209		.330822
I07	209189P2_G	G	A.Conservative	1.780245	.997182	6277.1	66.822459	70.556598	880.486479		.330822
I07	210090P15_G	NOCALL	I.Bad Spectrum	0	0	0	0	0	0		0
I08	201322P9_G	G	A.Conservative	2.637612	.995135	6445.3	20.129431	23.347288	868.121273		.337903
I08	201694P4_G	G	A.Conservative	2.337698	.997085	5337.5	54.112555	52.015585	735.035569		.337903
I08	208825P7_G	G	A.Conservative	3.032694	.998952	7129.7	37.904315	49.261437	1001.652605		.337903
I08	209189P2_G	G	A.Conservative	2.637791	.997261	6277.1	58.052884	65.467977	842.835444		.337903
I08	210090P15_G	NOCALL	I.Bad Spectrum	0	0	0	0	0	0		0
I09	201322P9_G	G	A.Conservative	2.73766	.940747	6445.3	4.336423	9.456277	863.7714		.262749
I09	201694P4_G	G	A.Conservative	2.074529	.996638	5337.5	9.965969	20.659581	694.361402		.262749
I09	208825P7_G	G	A.Conservative	3.39521	.998727	7129.7	8.17458	35.481963	980.122369		.262749
I09	209189P2_G	G	A.Conservative	2.735184	.998335	6277.1	13.674773	29.07831	839.201346		.262749
I09	210090P15_G	NOCALL	I.Bad Spectrum	0	0	0	0	0	0		0
I10	201322P9_G	G	A.Conservative	3.151367	.994884	6445.3	12.448477	16.091691	930.939943		.309671
I10	201694P4_G	G	A.Conservative	2.408606	.99471	5337.5	46.799729	48.937899	750.494604		.309671
I10	208825P7_G	G	A.Conservative	3.401807	.998869	7129.7	23.986396	35.104772	976.910992		.309671
I10	209189P2_G	G	A.Conservative	3.156284	.995757	6277.1	53.677287	67.258817	905.838923		.309671
I10	210090P15_G	NOCALL	D.Low Probability	2.30384	.992741	5515.6	18.865619	10.045516	802.42134		.682753
I11	201322P9_G	G	A.Conservative	2.723071	.996032	6445.3	8.033195	10.367357	837.508844		.343572
I11	201694P4_G	G	A.Conservative	2.307664	.993166	5337.5	31.758218	34.150607	662.277014		.343572
I11	208825P7_G	G	A.Conservative	2.8047	.999111	7129.7	16.154438	23.221146	840.24874		.343572
I11	209189P2_G	G	A.Conservative	2.726244	.998401	6277.1	28.032627	35.216326	809.183641		.343572
I11	210090P15_G	NOCALL	I.Bad Spectrum	0	0	0	0	0	0		0
I12	201322P9_G	G	A.Conservative	-.186398	.995707	6445.3	15.58814	19.771116	858.976932		.388198
I12	201694P4_G	G	A.Conservative	-.319882	.999126	5337.5	32.521949	45.754704	710.806386		.274942
I12	208825P7_G	G	A.Conservative	.554679	.999749	7129.7	12.490895	30.803732	854.019283		.274942
I12	209189P2_G	G	A.Conservative	.175171	.997047	6277.1	32.362431	47.414228	833.936831		.274942
I12	210090P15_G	NOCALL	I.Bad Spectrum	0	0	0	0	0	0		0
I13	201322P9_G	G	A.Conservative	1.927497	.996205	6445.3	13.611436	18.553135	902.046764		.293538
I13	201694P4_G	G	A.Conservative	1.62109	.997071	5337.5	54.376012	61.299849	729.514099		.293538
I13	208825P7_G	G	A.Conservative	1.920919	.998572	7129.7	25.88158	39.534576	923.105998		.293538
I13	209189P2_G	G	A.Conservative	1.932974	.996382	6277.1	52.594938	69.679578	882.310594		.293538
I13	210090P15_G	NOCALL	I.Bad Spectrum	0	0	0	0	0	0		0
I14	201322P9_G	G	A.Conservative	2.174422	.994	6445.3	8.705058	12.989143	888.970467		.315395
I14	201694P4_G	G	A.Conservative	1.894223	.994559	5337.5	39.115422	49.086174	711.885707		.315395
I14	208825P7_G	G	A.Conservative	2.650094	.99798	7129.7	20.075217	33.16103	970.487833		.315395
I14	209189P2_G	G	A.Conservative	2.171986	.997471	6277.1	37.614209	54.713761	860.857959		.315395
I14	210090P15_G	NOCALL	I.Bad Spectrum	0	0	0	0	0	0		0
I15	201322P9_G	G	A.Conservative	1.638131	.925185	6445.3	4.244518	9.283254	869.459568		.239746
I15	201694P4_G	G	A.Conservative	.997524	.99485	5337.5	16.002912	31.108173	731.177027		.239746
I15	208825P7_G	G	A.Conservative	2.776621	.998732	7129.7	5.291112	19.514813	805.805991		.239746
I15	209189P2_G	G	A.Conservative	1.643416	.996608	6277.1	15.598155	37.61127	848.257603		.239746
I15	210090P15_G	NOCALL	I.Bad Spectrum	0	0	0	0	0	0		0
I16	201322P9_G	G	A.Conservative	3.378126	.996216	6445.3	10.726409	17.045932	917.608201		.271981
I16	201694P4_G	G	A.Conservative	2.725805	.999284	5337.5	45.317212	59.883105	771.636977		.271981
I16	208825P7_G	G	A.Conservative	3.842414	.998058	7129.7	26.971821	47.818881	977.512582		.271981
I16	209189P2_G	G	A.Conservative	3.379701	.997291	6277.1	50.985863	78.843641	895.779288		.271981
I16	210090P15_G	NOCALL	I.Bad Spectrum	0	0	0	0	0	0		0
I17	201322P9_G	G	A.Conservative	1.979555	.923397	6445.3	5.660834	9.305283	802.395531		.290233
I17	201694P4_G	G	A.Conservative	1.446327	.997009	5337.5	17.063028	23.014835	748.799526		.290233
I17	208825P7_G	G	A.Conservative	2.475366	.998655	7129.7	9.147845	25.381791	885.454991		.290233
I17	209189P2_G	G	A.Conservative	1.966709	.994963	6277.1	17.253593	27.55872	775.040689		.290233
I17	210090P15_G	NOCALL	I.Bad Spectrum	0	0	0	0	0	0		0
I18	201322P9_G	G	A.Conservative	-.200022	.930551	6445.3	6.514067	9.359759	822.409761		.362163
I18	201694P4_G	G	A.Conservative	-.964715	.998582	5337.5	11.094701	19.414379	655.456242		.245049
I18	208825P7_G	G	A.Conservative	.434679	.999562	7129.7	6.364165	22.969919	721.795296		.245049
I18	209189P2_G	G	A.Conservative	-.567842	.996231	6277.1	15.414441	30.450423	828.287443		.245049
I18	210090P15_G	NOCALL	I.Bad Spectrum	0	0	0	0	0	0		0
I19	201322P9_G	G	A.Conservative	1.760221	.995512	6445.3	15.292144	19.549736	905.571037		.303819
I19	201694P4_G	G	A.Conservative	1.27497	.996109	5337.5	45.605623	49.132545	725.949218		.303819
I19	208825P7_G	G	A.Conservative	2.257119	.998721	7129.7	20.513758	29.15988	911.961785		.303819
I19	209189P2_G	G	A.Conservative	1.785345	.997759	6277.1	60.966703	75.93684	878.28962		.303819
I19	210090P15_G	NOCALL	I.Bad Spectrum	0	0	0	0	0	0		0
I20	201322P9_G	G	A.Conservative	2.224313	.923811	6445.3	3.788235	9.300457	848.467244		.238409
I20	201694P4_G	G	A.Conservative	1.267125	.993903	5337.5	14.191985	27.947851	661.769023		.238409
I20	208825P7_G	G	A.Conservative	2.837255	.999481	7129.7	5.726086	17.642254	753.990436		.238409
I20	209189P2_G	G	A.Conservative	2.231126	.997972	6277.1	17.400186	42.66518	821.560019		.238409
I20	210090P15_G	NOCALL	I.Bad Spectrum	0	0	0	0	0	0		0
I21	201322P9_G	G	A.Conservative	3.502218	.996766	6445.3	9.299117	12.401246	886.847966		.314015
I21	201694P4_G	G	A.Conservative	2.904976	.99453	5337.5	16.558348	18.466154	642.760074		.314015
I21	208825P7_G	G	A.Conservative	3.444528	.998725	7129.7	20.179694	30.059716	965.676335		.314015
I21	209189P2_G	G	A.Conservative	3.507552	.995961	6277.1	28.14237	36.513119	852.332574		.314015
I21	210090P15_G	NOCALL	I.Bad Spectrum	0	0	0	0	0	0		0
I22	201322P9_G	G	A.Conservative	3.107755	.994747	6445.3	9.96386	13.329702	876.131099		.304394
I22	201694P4_G	G	A.Conservative	2.67307	.992867	5337.5	40.127793	44.218277	676.974074		.304394
I22	208825P7_G	G	A.Conservative	3.41196	.999143	7129.7	17.292717	25.966077	899.440751		.304394
I22	209189P2_G	G	A.Conservative	3.109956	.996553	6277.1	40.976289	53.255925	852.063374		.304394
I22	210090P15_G	NOCALL	I.Bad Spectrum	0	0	0	0	0	0		0
I23	201322P9_G	G	A.Conservative	1.33208	.998238	6445.3	11.457427	16.496966	816.600943		.283804
I23	201694P4_G	G	A.Conservative	.807826	.996898	5337.5	9.660261	11.55548	738.865834		.283804
I23	208825P7_G	G	A.Conservative	1.673971	.998834	7129.7	18.904747	30.429116	888.131569		.283804
I23	209189P2_G	G	A.Conservative	1.340628	.994765	6277.1	20.822643	29.165052	818.231039		.283804
I23	210090P15_G	NOCALL	I.Bad Spectrum	0	0	0	0	0	0		0
I24	201322P9_G	G	A.Conservative	-.823157	.904213	6445.3	4.489537	9.088723	806.872787		.262643
I24	201694P4_G	NOCALL	I.Bad Spectrum	0	0	0	0	0	0		0
I24	208825P7_G	NOCALL	I.Bad Spectrum	0	0	0	0	0	0		0
I24	209189P2_G	G	A.Conservative	-.74383	.996966	6277.1	6.730576	13.256187	846.701947		.262643
I24	210090P15_G	G	C.Aggressive	-1.412999	.932779	5515.6	9.620556	5.625151	723.537185		.614937
J01	201322P9_G	G	A.Conservative	1.9098	.996851	6445.3	11.86874	18.389106	897.366176		.2847
J01	201694P4_G	G	A.Conservative	1.585634	.999052	5337.5	37.139695	47.851358	729.945222		.2847
J01	208825P7_G	G	A.Conservative	2.00716	.998599	7129.7	22.316577	38.543069	938.7854		.2847
J01	209189P2_G	G	A.Conservative	1.905647	.99768	6277.1	50.208081	75.691388	864.673658		.2847
J01	210090P15_G	NOCALL	I.Bad Spectrum	0	0	0	0	0	0		0
J02	201322P9_G	G	A.Conservative	2.317248	.995735	6445.3	7.184647	11.505645	934.78109		.312481
J02	201694P4_G	G	A.Conservative	1.724273	.998741	5337.5	25.184871	33.996512	753.18706		.312481
J02	208825P7_G	G	A.Conservative	2.760902	.998451	7129.7	15.169718	27.239262	865.849131		.312481
J02	209189P2_G	G	A.Conservative	2.326209	.996458	6277.1	31.809166	49.451469	904.367707		.312481
J02	210090P15_G	NOCALL	I.Bad Spectrum	0	0	0	0	0	0		0
J03	201322P9_G	G	A.Conservative	3.044202	.990636	6445.3	14.257961	14.55458	901.022092		.336188
J03	201694P4_G	G	A.Conservative	2.327911	.997733	5337.5	44.30342	37.286709	678.201647		.336188
J03	208825P7_G	G	A.Conservative	3.756139	.998662	7129.7	26.906166	30.948465	952.395814		.336188
J03	209189P2_G	G	A.Conservative	3.033623	.996128	6277.1	69.459972	68.854863	872.203818		.336188
J03	210090P15_G	NOCALL	I.Bad Spectrum	0	0	0	0	0	0		0
J04	201322P9_G	G	A.Conservative	2.718479	.997213	6445.3	21.941324	19.447729	903.228658		.538645
J04	201694P4_G	G	A.Conservative	3.054272	.995612	5337.5	13.419487	28.935008	739.343986		.254187
J04	208825P7_G	G	A.Conservative	4.002635	.999252	7129.7	6.663346	16.069348	920.699525		.254187
J04	209189P2_G	G	A.Conservative	3.491801	.997712	6277.1	15.084498	37.555978	869.307447		.254187
J04	210090P15_G	NOCALL	I.Bad Spectrum	0	0	0	0	0	0		0
J05	201322P9_G	G	A.Conservative	1.763489	.996255	6445.3	7.137362	10.770584	844.411411		.401252
J05	201694P4_G	G	A.Conservative	1.418984	.99252	5337.5	11.986866	28.408664	684.805365		.260183
J05	208825P7_G	G	A.Conservative	2.748299	.997846	7129.7	6.957659	21.99605	1062.432504		.260183
J05	209189P2_G	G	A.Conservative	2.357992	.995724	6277.1	13.877797	31.360519	779.467914		.260183
J05	210090P15_G	NOCALL	I.Bad Spectrum	0	0	0	0	0	0		0
J06	201322P9_G	G	A.Conservative	1.223067	.997004	6445.3	10.073652	15.372521	923.225326		.284716
J06	201694P4_G	G	A.Conservative	.770645	.99876	5337.5	30.869271	39.353466	708.865943		.284716
J06	208825P7_G	G	A.Conservative	1.481597	.99868	7129.7	19.489507	35.212592	964.718362		.284716
J06	209189P2_G	G	A.Conservative	1.229562	.998134	6277.1	43.204338	64.195963	895.193879		.284716
J06	210090P15_G	NOCALL	I.Bad Spectrum	0	0	0	0	0	0		0
J07	201322P9_G	G	A.Conservative	1.18872	.995521	6445.3	16.438008	27.301376	920.456259		.295618
J07	201694P4_G	G	A.Conservative	.781664	.998047	5337.5	67.924124	95.099388	748.60634		.295618
J07	208825P7_G	G	A.Conservative	1.662648	.998732	7129.7	21.745194	39.883115	982.833593		.295618
J07	209189P2_G	G	A.Conservative	1.189918	.997145	6277.1	69.966352	113.336887	895.922343		.295618
J07	210090P15_G	NOCALL	I.Bad Spectrum	0	0	0	0	0	0		0
J08	201322P9_G	G	A.Conservative	2.882406	.99402	6445.3	8.361017	14.181595	966.703052		.283151
J08	201694P4_G	G	A.Conservative	2.644959	.995076	5337.5	31.102761	43.742572	723.875328		.283151
J08	208825P7_G	G	A.Conservative	3.000755	.998388	7129.7	17.557394	33.142818	1008.407338		.283151
J08	209189P2_G	G	A.Conservative	2.883095	.998085	6277.1	36.664033	60.509742	935.5152		.283151
J08	210090P15_G	NOCALL	I.Bad Spectrum	0	0	0	0	0	0		0
J09	201322P9_G	G	A.Conservative	3.024264	.994596	6445.3	12.689419	19.774413	944.79796		.278885
J09	201694P4_G	G	A.Conservative	2.442479	.996179	5337.5	31.012625	40.967367	744.647525		.278885
J09	208825P7_G	G	A.Conservative	3.440734	.998386	7129.7	20.553417	35.414731	996.594045		.278885
J09	209189P2_G	G	A.Conservative	3.023756	.998851	6277.1	42.047555	63.912494	919.18816		.278885
J09	210090P15_G	NOCALL	I.Bad Spectrum	0	0	0	0	0	0		0
J10	201322P9_G	G	A.Conservative	3.222942	.994983	6445.3	7.374025	15.800868	872.590611		.222242
J10	201694P4_G	G	A.Conservative	2.73406	.993446	5337.5	29.700226	54.30741	696.474102		.222242
J10	208825P7_G	G	A.Conservative	3.699101	.998942	7129.7	13.191576	31.078063	953.925508		.222242
J10	209189P2_G	G	A.Conservative	3.222755	.99735	6277.1	28.770817	60.214199	844.834713		.222242
J10	210090P15_G	NOCALL	I.Bad Spectrum	0	0	0	0	0	0		0
J11	201322P9_G	G	A.Conservative	2.339884	.997499	6445.3	7.999685	11.744262	878.642154		.299821
J11	201694P4_G	G	A.Conservative	1.954966	.997485	5337.5	25.338855	31.595968	650.592201		.299821
J11	208825P7_G	G	A.Conservative	2.565721	.998706	7129.7	13.182348	23.970938	957.235381		.299821
J11	209189P2_G	G	A.Conservative	2.347195	.998004	6277.1	29.524382	42.297416	852.098978		.299821
J11	210090P15_G	NOCALL	I.Bad Spectrum	0	0	0	0	0	0		0
J12	201322P9_G	G	A.Conservative	.791404	.998343	6445.3	9.520708	13.478763	853.02672		.293957
J12	201694P4_G	G	A.Conservative	.491068	.998657	5337.5	40.654644	47.396052	702.296135		.293957
J12	208825P7_G	G	A.Conservative	1.18022	.999455	7129.7	14.785725	23.95118	918.192738		.293957
J12	209189P2_G	G	A.Conservative	.792121	.998444	6277.1	48.202335	66.29996	830.728136		.293957
J12	210090P15_G	NOCALL	I.Bad Spectrum	0	0	0	0	0	0		0
J13	201322P9_G	G	A.Conservative	2.226784	.994898	6445.3	16.870394	22.687011	958.590177		.312212
J13	201694P4_G	G	A.Conservative	1.970734	.997546	5337.5	69.078052	77.504041	723.134651		.312212
J13	208825P7_G	G	A.Conservative	2.642188	.997778	7129.7	28.968084	43.430857	1030.576539		.312212
J13	209189P2_G	G	A.Conservative	2.227952	.996418	6277.1	68.325717	89.439505	933.072907		.312212
J13	210090P15_G	NOCALL	I.Bad Spectrum	0	0	0	0	0	0		0
J14	201322P9_G	G	A.Conservative	2.707519	.99347	6445.3	9.710229	12.055502	824.957061		.341064
J14	201694P4_G	G	A.Conservative	2.306085	.999304	5337.5	29.18818	35.12224	652.544381		.341064
J14	208825P7_G	G	A.Conservative	3.568484	.99944	7129.7	21.370382	29.546476	960.465379		.341064
J14	209189P2_G	G	A.Conservative	2.70879	.999331	6277.1	28.472732	34.420892	800.377516		.341064
J14	210090P15_G	NOCALL	I.Bad Spectrum	0	0	0	0	0	0		0
J15	201322P9_G	G	A.Conservative	3.064323	.994711	6445.3	7.59523	11.110113	891.945875		.305756
J15	201694P4_G	G	A.Conservative	2.575636	.998674	5337.5	21.995242	27.906145	711.208457		.305756
J15	208825P7_G	G	A.Conservative	3.762206	.999145	7129.7	13.825964	26.073023	954.649908		.305756
J15	209189P2_G	G	A.Conservative	3.076164	.997107	6277.1	27.877094	39.690067	866.354131		.305756
J15	210090P15_G	NOCALL	I.Bad Spectrum	0	0	0	0	0	0		0
J16	201322P9_G	G	A.Conservative	2.910215	.907737	6445.3	5.453505	9.151737	813.63859		.276275
J16	201694P4_G	G	A.Conservative	2.366778	.997903	5337.5	19.381158	26.991621	772.675391		.276275
J16	208825P7_G	G	A.Conservative	3.366521	.998584	7129.7	10.655153	21.609421	919.747376		.276275
J16	209189P2_G	G	A.Conservative	2.908995	.997029	6277.1	21.653661	35.355341	782.575595		.276275
J16	210090P15_G	NOCALL	I.Bad Spectrum	0	0	0	0	0	0		0
J17	201322P9_G	G	A.Conservative	1.403992	.947783	6445.3	11.772714	9.573627	785.248496		.599508
J17	201694P4_G	G	A.Conservative	1.146426	.995434	5337.5	7.871353	13.309522	652.613785		.280452
J17	208825P7_G	G	A.Conservative	2.192123	.997997	7129.7	4.700645	13.7575	813.72723		.280452
J17	209189P2_G	G	A.Conservative	1.619802	.99886	6277.1	9.815198	20.257784	776.147321		.280452
J17	210090P15_G	NOCALL	I.Bad Spectrum	0	0	0	0	0	0		0
J18	201322P9_G	G	A.Conservative	.008973	.99407	6445.3	10.738671	15.527541	892.14365		.332173
J18	201694P4_G	G	A.Conservative	.04721	.996499	5337.5	10.006225	23.458044	687.216628		.205312
J18	208825P7_G	G	A.Conservative	.081139	.998179	7129.7	4.31519	13.57444	799.46059		.205312
J18	209189P2_G	G	A.Conservative	.30896	.993483	6277.1	11.407875	31.594802	740.180357		.205312
J18	210090P15_G	NOCALL	I.Bad Spectrum	0	0	0	0	0	0		0
J19	201322P9_G	G	A.Conservative	1.359201	.99853	6445.3	8.25203	15.557329	894.601521		.244284
J19	201694P4_G	G	A.Conservative	1.064469	.998079	5337.5	35.159695	54.560405	744.700373		.244284
J19	208825P7_G	G	A.Conservative	1.690447	.998046	7129.7	17.600786	37.107922	964.262502		.244284
J19	209189P2_G	G	A.Conservative	1.34866	.991591	6277.1	38.8617	71.219496	866.7826		.244284
J19	210090P15_G	NOCALL	D.Low Probability	1.076995	.996187	5515.6	14.79284	8.854839	727.14239		.671428
J20	201322P9_G	G	A.Conservative	3.135308	.996932	6445.3	18.613563	22.856999	928.22945		.322636
J20	201694P4_G	G	A.Conservative	2.623568	.994301	5337.5	16.628575	16.734063	775.725232		.322636
J20	208825P7_G	G	A.Conservative	3.668447	.998529	7129.7	27.138366	37.520845	918.526736		.322636
J20	209189P2_G	G	A.Conservative	3.096488	.99519	6277.1	26.509484	31.600959	873.080846		.322636
J20	210090P15_G	NOCALL	I.Bad Spectrum	0	0	0	0	0	0		0
J21	201322P9_G	NOCALL	D.Low Probability	2.052444	.99572	6445.3	14.233467	13.697371	879.440612		.571534
J21	201694P4_G	G	A.Conservative	1.799374	.99447	5337.5	29.082983	55.478526	769.029983		.217056
J21	208825P7_G	G	A.Conservative	3.115283	.998574	7129.7	4.294867	13.738817	736.031066		.217056
J21	209189P2_G	G	A.Conservative	2.629391	.996263	6277.1	29.109081	65.395233	885.473725		.217056
J21	210090P15_G	NOCALL	I.Bad Spectrum	0	0	0	0	0	0		0
J22	201322P9_G	G	A.Conservative	2.936622	.979777	6445.3	7.755798	9.833749	809.308136		.436223
J22	201694P4_G	G	A.Conservative	3.955395	.998275	5337.5	8.423554	16.820622	773.919989		.27289
J22	208825P7_G	G	A.Conservative	4.447579	.997995	7129.7	9.55718	21.564838	1140.661467		.27289
J22	209189P2_G	G	A.Conservative	4.232003	.993122	6277.1	7.871281	18.148932	813.776193		.27289
J22	210090P15_G	NOCALL	I.Bad Spectrum	0	0	0	0	0	0		0
J23	201322P9_G	G	A.Conservative	1.842208	.997148	6445.3	7.999908	13.032913	849.099981		.282791
J23	201694P4_G	G	A.Conservative	1.024711	.870884	5337.5	11.911007	8.766195	683.695012		.487602
J23	208825P7_G	G	A.Conservative	2.022275	.998648	7129.7	16.881745	30.986322	1047.702082		.282791
J23	209189P2_G	G	A.Conservative	1.863119	.994812	6277.1	11.635801	18.38207	845.290677		.282791
J23	210090P15_G	NOCALL	I.Bad Spectrum	0	0	0	0	0	0		0
J24	201322P9_G	G	A.Conservative	-.746623	.903555	6445.3	11.890167	9.117099	839.070254		.560184
J24	201694P4_G	NOCALL	I.Bad Spectrum	0	0	0	0	0	0		0
J24	208825P7_G	NOCALL	I.Bad Spectrum	0	0	0	0	0	0		0
J24	209189P2_G	G	A.Conservative	-.68613	.994178	6277.1	6.303542	11.41461	745.742082		.252574
J24	210090P15_G	G	C.Aggressive	-1.204935	.900313	5515.6	8.796179	5.462622	683.315288		.617134
K01	201322P9_G	G	A.Conservative	.083424	.993071	6445.3	7.3942	10.977651	830.939789		.32494
K01	201694P4_G	G	A.Conservative	-.041671	.994135	5337.5	19.94604	25.00656	736.605604		.32494
K01	208825P7_G	G	A.Conservative	.581596	.999516	7129.7	12.682308	26.724088	854.992303		.32494
K01	209189P2_G	G	A.Conservative	.111595	.998163	6277.1	30.117213	43.615723	802.642307		.32494
K01	210090P15_G	NOCALL	I.Bad Spectrum	0	0	0	0	0	0		0
K02	201322P9_G	NOCALL	D.Low Probability	.854047	.997873	6445.3	20.696047	15.10327	895.566748		.698195
K02	201694P4_G	G	A.Conservative	.295502	.997519	5337.5	13.45312	17.818653	700.842212		.296473
K02	208825P7_G	G	A.Conservative	1.637346	.999056	7129.7	7.526177	15.778231	901.22501		.296473
K02	209189P2_G	G	A.Conservative	.932519	.99311	6277.1	24.239842	37.985057	750.310311		.296473
K02	210090P15_G	NOCALL	I.Bad Spectrum	0	0	0	0	0	0		0
K03	201322P9_G	G	A.Conservative	3.48733	.993512	6445.3	17.763908	24.205881	927.198124		.318302
K03	201694P4_G	G	A.Conservative	3.144668	.998642	5337.5	56.200751	61.643257	733.049434		.318302
K03	208825P7_G	G	A.Conservative	3.669975	.99847	7129.7	24.756244	38.176408	940.365335		.318302
K03	209189P2_G	G	A.Conservative	3.491275	.996892	6277.1	59.956561	79.169516	902.620811		.318302
K03	210090P15_G	NOCALL	I.Bad Spectrum	0	0	0	0	0	0		0
K04	201322P9_G	G	A.Conservative	3.596924	.991704	6445.3	15.834612	16.891598	942.749129		.355883
K04	201694P4_G	G	A.Conservative	2.846551	.995669	5337.5	38.931153	34.113322	730.487662		.355883
K04	208825P7_G	G	A.Conservative	3.969507	.998324	7129.7	26.341288	31.640588	1103.534982		.355883
K04	209189P2_G	G	A.Conservative	3.602471	.996051	6277.1	67.298966	69.715036	912.726382		.355883
K04	210090P15_G	NOCALL	I.Bad Spectrum	0	0	0	0	0	0		0
K05	201322P9_G	G	A.Conservative	2.789412	.834695	6445.3	4.307304	8.409666	871.868835		.271199
K05	201694P4_G	G	A.Conservative	2.365674	.995404	5337.5	16.346684	26.533175	707.513517		.271199
K05	208825P7_G	G	A.Conservative	3.346075	.998463	7129.7	9.64921	24.047487	879.745701		.271199
K05	209189P2_G	G	A.Conservative	2.786728	.999145	6277.1	17.541883	33.353414	846.523732		.271199
K05	210090P15_G	NOCALL	D.Low Probability	1.946641	.821268	5515.6	9.01476	4.987664	721.216219		.707053
K06	201322P9_G	G	A.Conservative	1.051332	.996933	6445.3	7.235518	12.433484	810.048164		.286064
K06	201694P4_G	G	A.Conservative	.722431	.999597	5337.5	28.989434	42.504099	729.312309		.286064
K06	208825P7_G	G	A.Conservative	1.247379	.999455	7129.7	14.821247	27.975435	909.441487		.286064
K06	209189P2_G	G	A.Conservative	1.06592	.996045	6277.1	35.230919	59.129551	788.340972		.286064
K06	210090P15_G	NOCALL	I.Bad Spectrum	0	0	0	0	0	0		0
K07	201322P9_G	G	A.Conservative	1.559697	.99755	6445.3	19.830164	25.041777	888.031093		.355381
K07	201694P4_G	G	A.Conservative	1.376476	.99775	5337.5	61.35917	66.235822	722.47863		.355381
K07	208825P7_G	G	A.Conservative	1.424664	.997141	7129.7	37.538269	52.168981	966.313224		.355381
K07	209189P2_G	G	A.Conservative	1.560282	.996201	6277.1	70.797473	87.321939	859.461432		.355381
K07	210090P15_G	NOCALL	I.Bad Spectrum	0	0	0	0	0	0		0
K08	201322P9_G	G	A.Conservative	1.489416	.998947	6445.3	15.406303	19.556713	897.502853		.411399
K08	201694P4_G	G	A.Conservative	1.196271	.998551	5337.5	21.737001	35.910358	724.161299		.270179
K08	208825P7_G	G	A.Conservative	1.547877	.997701	7129.7	13.82723	30.712765	982.521937		.270179
K08	209189P2_G	G	A.Conservative	1.436592	.997295	6277.1	30.952986	60.296496	840.572595		.270179
K08	210090P15_G	NOCALL	I.Bad Spectrum	0	0	0	0	0	0		0
K09	201322P9_G	G	A.Conservative	2.685511	.993592	6445.3	12.182114	19.951469	927.769664		.279053
K09	201694P4_G	G	A.Conservative	2.106618	.997525	5337.5	49.107582	65.982353	726.3829		.279053
K09	208825P7_G	G	A.Conservative	3.389485	.998904	7129.7	16.382679	30.064053	891.061097		.279053
K09	209189P2_G	G	A.Conservative	2.682297	.998404	6277.1	51.816909	82.455443	901.369264		.279053
K09	210090P15_G	NOCALL	I.Bad Spectrum	0	0	0	0	0	0		0
K10	201322P9_G	G	A.Conservative	2.769423	.995063	6445.3	34.695731	23.886612	931.112628		.60619
K10	201694P4_G	G	A.Conservative	2.473397	.994148	5337.5	40.135478	46.003038	688.386429		.321686
K10	208825P7_G	G	A.Conservative	3.703773	.999191	7129.7	19.372444	31.55426	1007.742957		.321686
K10	209189P2_G	G	A.Conservative	2.994885	.996266	6277.1	56.109125	75.057842	897.727744		.321686
K10	210090P15_G	NOCALL	I.Bad Spectrum	0	0	0	0	0	0		0
K11	201322P9_G	G	A.Conservative	2.730149	.99323	6445.3	6.431309	12.172159	945.940838		.278725
K11	201694P4_G	G	A.Conservative	2.203875	.993083	5337.5	16.899975	27.61079	719.395106		.278725
K11	208825P7_G	G	A.Conservative	2.701759	.998516	7129.7	7.403462	16.141218	866.172845		.278725
K11	209189P2_G	G	A.Conservative	2.72786	.996929	6277.1	15.711168	29.098325	914.096413		.278725
K11	210090P15_G	NOCALL	I.Bad Spectrum	0	0	0	0	0	0		0
K12	201322P9_G	G	A.Conservative	1.350469	.996128	6445.3	6.602595	10.167133	835.652414		.297542
K12	201694P4_G	G	A.Conservative	1.24151	.998452	5337.5	35.620296	44.005313	727.670305		.297542
K12	208825P7_G	G	A.Conservative	1.485478	.99888	7129.7	11.269926	20.747476	962.418157		.297542
K12	209189P2_G	G	A.Conservative	1.351034	.999102	6277.1	28.635811	42.724063	810.735762		.297542
K12	210090P15_G	NOCALL	I.Bad Spectrum	0	0	0	0	0	0		0
K13	201322P9_G	G	A.Conservative	1.692641	.998508	6445.3	16.529876	24.448297	917.847192		.297967
K13	201694P4_G	G	A.Conservative	.946887	.996882	5337.5	51.912381	64.278698	742.476063		.297967
K13	208825P7_G	G	A.Conservative	2.208821	.99889	7129.7	27.529878	45.26804	955.283267		.297967
K13	209189P2_G	G	A.Conservative	1.693726	.998467	6277.1	62.811504	90.486378	890.854863		.297967
K13	210090P15_G	NOCALL	D.Low Probability	.970292	.994962	5515.6	16.893645	9.163529	746.203743		.740599
K14	201322P9_G	G	A.Conservative	2.980629	.995719	6445.3	14.163114	18.57793	858.76406		.323766
K14	201694P4_G	G	A.Conservative	2.516711	.999045	5337.5	35.925995	38.668193	643.584453		.323766
K14	208825P7_G	G	A.Conservative	2.775544	.997884	7129.7	19.37992	28.540095	906.126294		.323766
K14	209189P2_G	G	A.Conservative	2.982158	.997695	6277.1	49.815314	63.459911	835.157981		.323766
K14	210090P15_G	NOCALL	I.Bad Spectrum	0	0	0	0	0	0		0
K15	201322P9_G	G	A.Conservative	2.911924	.99758	6445.3	8.649983	13.284758	953.644972		.315602
K15	201694P4_G	G	A.Conservative	2.347609	.998931	5337.5	21.131662	26.438693	702.419351		.315602
K15	208825P7_G	G	A.Conservative	3.289897	.998884	7129.7	19.217789	33.086902	902.695257		.315602
K15	209189P2_G	G	A.Conservative	2.913572	.997469	6277.1	34.129901	50.891591	922.551025		.315602
K15	210090P15_G	NOCALL	I.Bad Spectrum	0	0	0	0	0	0		0
K16	201322P9_G	G	A.Conservative	3.412715	.994696	6445.3	8.524289	11.791856	891.357436		.322019
K16	201694P4_G	G	A.Conservative	2.760806	.999301	5337.5	29.212349	33.401912	681.342424		.322019
K16	208825P7_G	G	A.Conservative	3.697563	.999127	7129.7	16.431633	25.402157	888.271568		.322019
K16	209189P2_G	G	A.Conservative	3.413333	.996692	6277.1	38.277306	51.491458	866.859239		.322019
K16	210090P15_G	NOCALL	I.Bad Spectrum	0	0	0	0	0	0		0
K17	201322P9_G	G	A.Conservative	1.856934	.995331	6445.3	10.000707	17.429291	936.198003		.284848
K17	201694P4_G	G	A.Conservative	1.373732	.996722	5337.5	33.347171	48.270689	745.752716		.284848
K17	208825P7_G	G	A.Conservative	2.656288	.998363	7129.7	15.039709	31.656291	939.171463		.284848
K17	209189P2_G	G	A.Conservative	1.880965	.997977	6277.1	41.025522	69.596596	903.897372		.284848
K17	210090P15_G	NOCALL	I.Bad Spectrum	0	0	0	0	0	0		0
K18	201322P9_G	G	A.Conservative	-.380179	.996373	6445.3	28.58953	26.380142	915.408659		.592928
K18	201694P4_G	G	A.Conservative	-.86453	.992266	5337.5	25.408143	41.465993	774.051427		.253931
K18	208825P7_G	G	A.Conservative	.316767	.999304	7129.7	7.121238	16.986893	884.548484		.253931
K18	209189P2_G	G	A.Conservative	-.232546	.992104	6277.1	27.15632	51.136756	865.60762		.253931
K18	210090P15_G	NOCALL	D.Low Probability	-.772884	.538606	5515.6	4.137506	3.316178	774.13206		.592928
K19	201322P9_G	G	A.Conservative	2.589969	.995537	6445.3	8.697635	11.728461	877.50442		.300574
K19	201694P4_G	G	A.Conservative	2.076829	.999023	5337.5	37.318988	42.057522	714.337724		.300574
K19	208825P7_G	G	A.Conservative	3.182624	.999278	7129.7	13.657156	24.041451	862.501892		.300574
K19	209189P2_G	G	A.Conservative	2.592109	.997486	6277.1	44.214348	58.040524	850.809127		.300574
K19	210090P15_G	NOCALL	I.Bad Spectrum	0	0	0	0	0	0		0
K20	201322P9_G	G	A.Conservative	2.268773	.994562	6445.3	13.547762	14.970677	912.092114		.463238
K20	201694P4_G	G	A.Conservative	1.872705	.995583	5337.5	28.071232	40.583445	685.282554		.296674
K20	208825P7_G	G	A.Conservative	3.155005	.998596	7129.7	13.724133	25.402561	951.569191		.296674
K20	209189P2_G	G	A.Conservative	2.525064	.998001	6277.1	34.081377	56.247475	875.576709		.296674
K20	210090P15_G	NOCALL	I.Bad Spectrum	0	0	0	0	0	0		0
K21	201322P9_G	G	A.Conservative	2.89023	.995716	6445.3	18.190364	15.997241	922.330291		.544651
K21	201694P4_G	G	A.Conservative	2.252441	.998525	5337.5	43.960768	45.505155	698.33922		.367402
K21	208825P7_G	G	A.Conservative	3.808388	.999607	7129.7	17.047944	24.427232	831.913633		.367402
K21	209189P2_G	G	A.Conservative	3.034233	.995657	6277.1	48.233023	59.658133	878.674079		.367402
K21	210090P15_G	NOCALL	I.Bad Spectrum	0	0	0	0	0	0		0
K22	201322P9_G	G	A.Conservative	2.161537	.994676	6445.3	10.323124	12.594006	873.57235		.454833
K22	201694P4_G	G	A.Conservative	2.469056	.997931	5337.5	6.962663	18.302581	648.894897		.263019
K22	208825P7_G	G	A.Conservative	3.517489	.981529	7129.7	3.080686	9.829933	759.151057		.263019
K22	209189P2_G	G	A.Conservative	2.82987	.997122	6277.1	8.642933	18.557473	803.989195		.263019
K22	210090P15_G	NOCALL	I.Bad Spectrum	0	0	0	0	0	0		0
K23	201322P9_G	G	A.Conservative	2.163305	.994168	6445.3	13.043908	19.482736	816.58804		.298325
K23	201694P4_G	G	A.Conservative	1.534023	.995886	5337.5	13.201215	11.382664	639.886072		.424392
K23	208825P7_G	G	A.Conservative	2.320425	.998446	7129.7	21.078862	34.943488	1000.293831		.298325
K23	209189P2_G	G	A.Conservative	2.378011	.996549	6277.1	13.318397	19.383225	804.684278		.298325
K23	210090P15_G	NOCALL	I.Bad Spectrum	0	0	0	0	0	0		0
K24	201322P9_G	G	A.Conservative	-.786747	.844339	6445.3	7.546536	8.493357	813.780791		.446382
K24	201694P4_G	NOCALL	D.Low Probability	-.95029	.553473	5337.5	4.95608	3.423824	686.478165		.609962
K24	208825P7_G	NOCALL	I.Bad Spectrum	0	0	0	0	0	0		0
K24	209189P2_G	G	A.Conservative	-.023361	.995784	6277.1	8.665489	14.352013	819.674004		.279374
K24	210090P15_G	NOCALL	D.Low Probability	-.905592	.658081	5515.6	5.639978	4.01528	672.829051		.609962
L01	201322P9_G	G	A.Conservative	.732065	.998231	6445.3	13.278928	19.673723	862.771693		.281729
L01	201694P4_G	G	A.Conservative	.750629	.99813	5337.5	38.538106	47.206025	713.539184		.281729
L01	208825P7_G	G	A.Conservative	.384802	.998136	7129.7	20.929917	34.714348	931.343283		.281729
L01	209189P2_G	G	A.Conservative	.773596	.998005	6277.1	46.431113	66.869494	832.633337		.281729
L01	210090P15_G	NOCALL	I.Bad Spectrum	0	0	0	0	0	0		0
L02	201322P9_G	G	A.Conservative	.893498	.996841	6445.3	7.435606	11.962173	876.352726		.305811
L02	201694P4_G	G	A.Conservative	.754003	.99761	5337.5	20.756673	27.345211	731.067789		.305811
L02	208825P7_G	G	A.Conservative	1.117287	.998745	7129.7	13.735488	29.835917	994.461764		.305811
L02	209189P2_G	G	A.Conservative	.893439	.997067	6277.1	28.078789	43.889876	839.869785		.305811
L02	210090P15_G	NOCALL	I.Bad Spectrum	0	0	0	0	0	0		0
L03	201322P9_G	G	A.Conservative	2.516442	.993343	6445.3	11.998851	14.569961	970.669326		.362603
L03	201694P4_G	G	A.Conservative	2.216819	.995458	5337.5	16.58806	17.941488	706.846893		.362603
L03	208825P7_G	G	A.Conservative	2.896929	.997886	7129.7	20.775353	29.493297	990.708874		.362603
L03	209189P2_G	G	A.Conservative	2.517037	.996945	6277.1	29.897793	35.364996	943.734956		.362603
L03	210090P15_G	NOCALL	I.Bad Spectrum	0	0	0	0	0	0		0
L04	201322P9_G	G	A.Conservative	2.119676	.99401	6445.3	7.51731	11.064152	840.954606		.301438
L04	201694P4_G	G	A.Conservative	1.644539	.999365	5337.5	23.093512	28.997582	702.465577		.301438
L04	208825P7_G	G	A.Conservative	2.553045	.998419	7129.7	15.676008	25.421312	880.427838		.301438
L04	209189P2_G	G	A.Conservative	2.135073	.997964	6277.1	30.575378	43.941202	814.746198		.301438
L04	210090P15_G	NOCALL	I.Bad Spectrum	0	0	0	0	0	0		0
L05	201322P9_G	G	B.Moderate	1.910241	.985672	6445.3	11.776739	7.934147	798.565343		.70128
L05	201694P4_G	G	A.Conservative	2.4421	.839477	5337.5	4.433788	8.497672	609.00751		.270781
L05	208825P7_G	G	A.Conservative	3.235292	.999038	7129.7	5.84662	16.687848	799.998433		.270781
L05	209189P2_G	G	A.Conservative	2.834463	.999515	6277.1	7.796992	15.947068	707.580898		.270781
L05	210090P15_G	NOCALL	I.Bad Spectrum	0	0	0	0	0	0		0
L06	201322P9_G	NOCALL	D.Low Probability	-.633797	.989421	6445.3	9.336437	9.920291	739.874402		.526493
L06	201694P4_G	G	A.Conservative	-1.09285	.99633	5337.5	9.722126	19.721319	614.429544		.231643
L06	208825P7_G	G	A.Conservative	.455936	.999059	7129.7	4.984846	16.937625	821.112097		.231643
L06	209189P2_G	G	A.Conservative	-.46994	.99539	6277.1	13.781079	32.616001	753.562653		.231643
L06	210090P15_G	NOCALL	I.Bad Spectrum	0	0	0	0	0	0		0
L07	201322P9_G	G	A.Conservative	.99143	.999065	6445.3	8.471852	14.966219	883.277871		.285121
L07	201694P4_G	G	A.Conservative	1.012891	.998181	5337.5	25.235572	37.291172	699.186289		.285121
L07	208825P7_G	G	A.Conservative	.70244	.998721	7129.7	17.422722	34.064979	1076.418248		.285121
L07	209189P2_G	G	A.Conservative	.992888	.999069	6277.1	25.000482	43.03173	857.121277		.285121
L07	210090P15_G	NOCALL	I.Bad Spectrum	0	0	0	0	0	0		0
L08	201322P9_G	G	A.Conservative	1.382177	.993465	6445.3	4.833473	10.485669	819.884404		.260527
L08	201694P4_G	G	A.Conservative	1.09815	.992671	5337.5	20.900288	38.523882	675.263036		.260527
L08	208825P7_G	G	A.Conservative	1.565887	.999432	7129.7	7.107081	16.877045	806.8207		.260527
L08	209189P2_G	G	A.Conservative	1.383028	.997292	6277.1	22.71681	48.147698	798.437096		.260527
L08	210090P15_G	NOCALL	D.Low Probability	.661503	.995679	5515.6	18.476324	10.822523	718.57307		.679601
L09	201322P9_G	G	A.Conservative	1.827754	.993161	6445.3	8.657003	16.387084	846.299372		.272433
L09	201694P4_G	G	A.Conservative	.475392	.997691	5337.5	30.854141	47.175373	732.919922		.272433
L09	208825P7_G	G	A.Conservative	3.136382	.999151	7129.7	14.239349	33.521731	802.579606		.272433
L09	209189P2_G	G	A.Conservative	1.82705	.999012	6277.1	34.723958	63.775317	818.92973		.272433
L09	210090P15_G	NOCALL	I.Bad Spectrum	0	0	0	0	0	0		0
L10	201322P9_G	G	A.Conservative	2.829835	.997097	6445.3	14.12303	23.342725	875.83611		.289119
L10	201694P4_G	G	A.Conservative	2.455468	.99708	5337.5	44.74731	62.219187	707.479522		.289119
L10	208825P7_G	G	A.Conservative	2.864096	.998817	7129.7	25.660715	46.914564	969.773258		.289119
L10	209189P2_G	G	A.Conservative	2.830925	.998335	6277.1	48.769671	78.575444	852.550352		.289119
L10	210090P15_G	NOCALL	I.Bad Spectrum	0	0	0	0	0	0		0
L11	201322P9_G	G	A.Conservative	1.72351	.83851	6445.3	9.785029	8.438748	896.649916		.499943
L11	201694P4_G	G	A.Conservative	1.852541	.99279	5337.5	14.527702	18.707424	723.934958		.297535
L11	208825P7_G	G	A.Conservative	2.341366	.997702	7129.7	7.29833	12.676918	836.742107		.297535
L11	209189P2_G	G	A.Conservative	2.307881	.998764	6277.1	14.80466	22.419079	812.668554		.297535
L11	210090P15_G	NOCALL	I.Bad Spectrum	0	0	0	0	0	0		0
L12	201322P9_G	G	A.Conservative	.156162	.995244	6445.3	7.703692	14.973661	862.542101		.253221
L12	201694P4_G	G	A.Conservative	.164109	.994411	5337.5	31.062239	51.213698	731.662049		.253221
L12	208825P7_G	G	A.Conservative	.312423	.99857	7129.7	15.349278	32.853928	974.751709		.253221
L12	209189P2_G	G	A.Conservative	.162373	.995832	6277.1	34.362521	65.194464	839.837128		.253221
L12	210090P15_G	NOCALL	I.Bad Spectrum	0	0	0	0	0	0		0
L13	201322P9_G	G	A.Conservative	-.328158	.994495	6445.3	9.153026	15.092938	858.759624		.263475
L13	201694P4_G	G	A.Conservative	-.995285	.999206	5337.5	23.099265	32.222226	662.113658		.263475
L13	208825P7_G	G	A.Conservative	.402929	.999214	7129.7	16.817322	30.688883	947.492179		.263475
L13	209189P2_G	G	A.Conservative	-.328457	.995328	6277.1	31.479939	50.619483	835.984338		.263475
L13	210090P15_G	NOCALL	I.Bad Spectrum	0	0	0	0	0	0		0
L14	201322P9_G	G	A.Conservative	1.076405	.997047	6445.3	7.732182	14.005484	825.168683		.287768
L14	201694P4_G	G	A.Conservative	.980977	.99684	5337.5	22.430611	33.139762	688.722383		.287768
L14	208825P7_G	G	A.Conservative	1.543456	.998629	7129.7	20.768809	42.014676	1007.595708		.287768
L14	209189P2_G	G	A.Conservative	1.069265	.994836	6277.1	31.030741	54.603141	798.552689		.287768
L14	210090P15_G	NOCALL	I.Bad Spectrum	0	0	0	0	0	0		0
L15	201322P9_G	G	A.Conservative	2.009859	.977633	6445.3	5.527265	9.844175	831.289899		.265828
L15	201694P4_G	G	A.Conservative	1.571922	.997712	5337.5	20.52035	30.289554	705.831991		.265828
L15	208825P7_G	G	A.Conservative	2.491734	.998775	7129.7	9.416731	18.681638	845.368458		.265828
L15	209189P2_G	G	A.Conservative	2.015673	.995901	6277.1	18.786752	32.55253	809.911221		.265828
L15	210090P15_G	NOCALL	I.Bad Spectrum	0	0	0	0	0	0		0
L16	201322P9_G	NOCALL	D.Low Probability	1.88977	.996595	6445.3	22.195602	15.368825	865.553262		.721767
L16	201694P4_G	G	A.Conservative	1.689286	.997628	5337.5	14.661802	22.662311	709.995379		.313476
L16	208825P7_G	G	A.Conservative	3.000566	.999213	7129.7	7.673062	14.660166	725.070549		.313476
L16	209189P2_G	G	A.Conservative	2.567555	.996122	6277.1	17.188594	26.288896	868.941274		.313476
L16	210090P15_G	NOCALL	I.Bad Spectrum	0	0	0	0	0	0		0
L17	201322P9_G	G	A.Conservative	1.347665	.992433	6445.3	8.911926	10.093174	884.383883		.398794
L17	201694P4_G	G	A.Conservative	1.28472	.993874	5337.5	24.280235	36.274508	698.865558		.264626
L17	208825P7_G	G	A.Conservative	1.797277	.998943	7129.7	8.120564	22.725018	913.296432		.264626
L17	209189P2_G	G	A.Conservative	1.734998	.997974	6277.1	26.634538	45.843705	869.478237		.264626
L17	210090P15_G	NOCALL	I.Bad Spectrum	0	0	0	0	0	0		0
L18	201322P9_G	NOCALL	D.Low Probability	-.819989	.994547	6445.3	18.014746	12.40757	870.013325		.652823
L18	201694P4_G	G	A.Conservative	-1.167822	.99129	5337.5	14.939438	20.90582	659.903503		.270223
L18	208825P7_G	G	A.Conservative	-.80384	.999235	7129.7	6.829043	24.3424	848.140542		.270223
L18	209189P2_G	G	A.Conservative	-.824918	.99118	6277.1	20.499147	33.553707	776.229112		.270223
L18	210090P15_G	NOCALL	I.Bad Spectrum	0	0	0	0	0	0		0
L19	201322P9_G	G	A.Conservative	.199958	.991754	6445.3	13.213	17.012542	884.523529		.39588
L19	201694P4_G	G	A.Conservative	.2935	.995798	5337.5	30.501015	43.473801	693.735652		.283158
L19	208825P7_G	G	A.Conservative	.996291	.998897	7129.7	12.555232	25.426363	867.724749		.283158
L19	209189P2_G	G	A.Conservative	.554381	.997275	6277.1	39.480737	64.42543	824.208145		.283158
L19	210090P15_G	NOCALL	I.Bad Spectrum	0	0	0	0	0	0		0
L20	201322P9_G	G	A.Conservative	1.799819	.997607	6445.3	8.279777	12.618678	876.291256		.308665
L20	201694P4_G	G	A.Conservative	1.498175	.997944	5337.5	33.686504	43.56552	739.119331		.308665
L20	208825P7_G	G	A.Conservative	1.761745	.99863	7129.7	14.038082	25.136433	914.449049		.308665
L20	209189P2_G	G	A.Conservative	1.800577	.996992	6277.1	39.272202	58.405172	853.026735		.308665
L20	210090P15_G	NOCALL	I.Bad Spectrum	0	0	0	0	0	0		0
L21	201322P9_G	G	A.Conservative	1.677429	.992584	6445.3	7.962977	12.690144	885.973059		.279474
L21	201694P4_G	G	A.Conservative	1.111194	.998596	5337.5	27.039286	36.67388	701.050037		.279474
L21	208825P7_G	G	A.Conservative	1.853759	.998558	7129.7	15.636479	27.483481	949.243758		.279474
L21	209189P2_G	G	A.Conservative	1.693752	.995328	6277.1	36.653771	57.019479	859.192882		.279474
L21	210090P15_G	NOCALL	I.Bad Spectrum	0	0	0	0	0	0		0
L22	201322P9_G	NOCALL	I.Bad Spectrum	0	0	0	0	0	0		0
L22	201694P4_G	NOCALL	I.Bad Spectrum	0	0	0	0	0	0		0
L22	208825P7_G	NOCALL	I.Bad Spectrum	0	0	0	0	0	0		0
L22	209189P2_G	NOCALL	D.Low Probability	2.900724	.789252	6277.1	2.941695	4.765362	572.901117		.356192
L22	210090P15_G	NOCALL	I.Bad Spectrum	0	0	0	0	0	0		0
L23	201322P9_G	G	A.Conservative	1.732586	.99789	6445.3	14.95934	21.015218	814.632343		.304179
L23	201694P4_G	NOCALL	D.Low Probability	.676765	.986481	5337.5	27.467062	13.699222	734.82951		.690563
L23	208825P7_G	G	A.Conservative	1.815168	.998754	7129.7	25.149868	40.035303	924.23652		.304179
L23	209189P2_G	G	A.Conservative	1.760035	.996612	6277.1	23.037717	31.344698	858.203313		.304179
L23	210090P15_G	NOCALL	D.Low Probability	.604762	.608108	5515.6	7.171083	3.718487	780.104334		.690563
L24	201322P9_G	NOCALL	I.Bad Spectrum	0	0	0	0	0	0		0
L24	201694P4_G	NOCALL	I.Bad Spectrum	0	0	0	0	0	0		0
L24	208825P7_G	NOCALL	I.Bad Spectrum	0	0	0	0	0	0		0
L24	209189P2_G	NOCALL	D.Low Probability	-.479112	.991795	6277.1	3.517194	6.214846	841.012815		.290358
L24	210090P15_G	NOCALL	I.Bad Spectrum	0	0	0	0	0	0		0
M01	201322P9_G	G	A.Conservative	1.169699	.998071	6445.3	15.433763	27.700427	893.93331		.270427
M01	201694P4_G	G	A.Conservative	.993289	.994005	5337.5	15.451698	23.889593	754.872837		.270427
M01	208825P7_G	G	A.Conservative	1.544613	.999123	7129.7	14.931783	29.32272	887.566593		.270427
M01	209189P2_G	G	A.Conservative	1.235329	.996916	6277.1	28.887597	50.706048	894.54776		.270427
M01	210090P15_G	NOCALL	D.Low Probability	.904162	.496238	5515.6	3.619171	3.04995	779.497993		.420196
M02	201322P9_G	G	A.Conservative	1.901544	.989949	6445.3	7.34996	11.872665	931.498484		.283971
M02	201694P4_G	G	A.Conservative	1.771578	.996287	5337.5	16.164083	21.930481	732.305853		.283971
M02	208825P7_G	G	A.Conservative	2.149361	.99911	7129.7	14.128864	25.301067	977.277103		.283971
M02	209189P2_G	G	A.Conservative	1.915771	.99819	6277.1	27.759248	43.693717	897.972127		.283971
M02	210090P15_G	NOCALL	I.Bad Spectrum	0	0	0	0	0	0		0
M03	201322P9_G	G	A.Conservative	3.259969	.996674	6445.3	14.525969	18.95215	883.853344		.308201
M03	201694P4_G	G	A.Conservative	2.81619	.996288	5337.5	27.850554	30.365679	673.653813		.308201
M03	208825P7_G	G	A.Conservative	3.555197	.998784	7129.7	29.702675	43.223811	1039.601903		.308201
M03	209189P2_G	G	A.Conservative	3.26065	.998527	6277.1	52.185828	66.280566	858.819672		.308201
M03	210090P15_G	NOCALL	I.Bad Spectrum	0	0	0	0	0	0		0
M04	201322P9_G	G	A.Conservative	2.955628	.991521	6445.3	7.836566	14.226723	899.354215		.266953
M04	201694P4_G	G	A.Conservative	2.327361	.998701	5337.5	31.27771	48.167319	793.194078		.266953
M04	208825P7_G	G	A.Conservative	3.482344	.999556	7129.7	12.025192	24.052765	894.49573		.266953
M04	209189P2_G	G	A.Conservative	2.967753	.996458	6277.1	34.426899	60.993146	877.143774		.266953
M04	210090P15_G	NOCALL	I.Bad Spectrum	0	0	0	0	0	0		0
M05	201322P9_G	G	A.Conservative	3.129824	.995038	6445.3	8.407017	11.790476	935.491532		.312404
M05	201694P4_G	G	A.Conservative	2.496089	.998697	5337.5	20.971802	24.644982	708.643939		.312404
M05	208825P7_G	G	A.Conservative	3.454796	.999165	7129.7	17.243062	26.874873	881.823954		.312404
M05	209189P2_G	G	A.Conservative	3.133749	.992724	6277.1	32.054803	43.791235	907.297044		.312404
M05	210090P15_G	NOCALL	I.Bad Spectrum	0	0	0	0	0	0		0
M06	201322P9_G	G	A.Conservative	1.198682	.99802	6445.3	10.770656	16.909114	914.14452		.294152
M06	201694P4_G	G	A.Conservative	.627992	.998069	5337.5	43.202716	57.03751	746.339477		.294152
M06	208825P7_G	G	A.Conservative	1.386606	.999043	7129.7	17.779149	42.131079	947.679977		.294152
M06	209189P2_G	G	A.Conservative	1.194861	.996598	6277.1	49.963076	76.458497	880.298819		.294152
M06	210090P15_G	NOCALL	I.Bad Spectrum	0	0	0	0	0	0		0
M07	201322P9_G	G	A.Conservative	1.371343	.995701	6445.3	9.391595	14.84099	892.29787		.298804
M07	201694P4_G	G	A.Conservative	1.115325	.993273	5337.5	44.842402	58.965256	730.731864		.298804
M07	208825P7_G	G	A.Conservative	1.302241	.999284	7129.7	20.081402	35.28965	956.61108		.298804
M07	209189P2_G	G	A.Conservative	1.372415	.995458	6277.1	47.162382	72.555824	867.347288		.298804
M07	210090P15_G	NOCALL	I.Bad Spectrum	0	0	0	0	0	0		0
M08	201322P9_G	G	A.Conservative	1.960218	.998414	6445.3	9.35926	11.773609	877.01981		.351161
M08	201694P4_G	G	A.Conservative	1.267413	.997079	5337.5	22.341646	38.647633	766.943028		.228922
M08	208825P7_G	G	A.Conservative	2.288739	.997902	7129.7	5.646668	14.460047	834.671309		.228922
M08	209189P2_G	G	A.Conservative	1.889291	.997815	6277.1	22.357415	45.181527	887.850294		.228922
M08	210090P15_G	NOCALL	I.Bad Spectrum	0	0	0	0	0	0		0
M09	201322P9_G	G	A.Conservative	2.996838	.996639	6445.3	10.201354	16.971475	953.452881		.274563
M09	201694P4_G	G	A.Conservative	2.620007	.996486	5337.5	38.864552	53.126976	821.156501		.274563
M09	208825P7_G	G	A.Conservative	3.638792	.998723	7129.7	12.440314	27.446263	963.776451		.274563
M09	209189P2_G	G	A.Conservative	2.998932	.998511	6277.1	34.271943	55.40049	928.175603		.274563
M09	210090P15_G	NOCALL	I.Bad Spectrum	0	0	0	0	0	0		0
M10	201322P9_G	G	A.Conservative	3.108178	.991176	6445.3	9.844705	14.830143	940.180266		.275902
M10	201694P4_G	G	A.Conservative	2.498889	.99929	5337.5	36.60938	44.173355	718.58633		.275902
M10	208825P7_G	G	A.Conservative	3.430215	.998883	7129.7	20.232332	34.615067	881.321432		.275902
M10	209189P2_G	G	A.Conservative	3.107399	.998044	6277.1	39.062913	56.965697	902.949848		.275902
M10	210090P15_G	NOCALL	I.Bad Spectrum	0	0	0	0	0	0		0
M11	201322P9_G	G	A.Conservative	2.750583	.995469	6445.3	10.213981	11.127633	871.276228		.414822
M11	201694P4_G	G	A.Conservative	1.973056	.996708	5337.5	10.715881	16.038105	626.883828		.260012
M11	208825P7_G	G	A.Conservative	3.337357	.999177	7129.7	7.586107	15.342893	781.536526		.260012
M11	209189P2_G	G	A.Conservative	3.033038	.991616	6277.1	11.277726	19.878488	724.008026		.260012
M11	210090P15_G	NOCALL	I.Bad Spectrum	0	0	0	0	0	0		0
M12	201322P9_G	G	A.Conservative	.737309	.814865	6445.3	3.063787	8.190513	850.550723		.208587
M12	201694P4_G	G	A.Conservative	.459939	.997349	5337.5	10.793989	24.683488	735.471995		.208587
M12	208825P7_G	G	A.Conservative	.96815	.999445	7129.7	5.230917	16.139235	875.368215		.208587
M12	209189P2_G	G	A.Conservative	.744987	.998549	6277.1	13.636003	35.636871	822.248463		.208587
M12	210090P15_G	NOCALL	I.Bad Spectrum	0	0	0	0	0	0		0
M13	201322P9_G	G	A.Conservative	1.481525	.99601	6445.3	11.07651	17.01701	870.638686		.286585
M13	201694P4_G	G	A.Conservative	.703437	.998133	5337.5	36.935973	47.015343	718.157265		.286585
M13	208825P7_G	G	A.Conservative	1.969839	.997912	7129.7	15.141688	25.979048	829.054712		.286585
M13	209189P2_G	G	A.Conservative	1.482293	.997838	6277.1	40.842255	61.033939	846.489678		.286585
M13	210090P15_G	NOCALL	I.Bad Spectrum	0	0	0	0	0	0		0
M14	201322P9_G	G	A.Conservative	3.16177	.993956	6445.3	10.774854	14.064943	911.500529		.302359
M14	201694P4_G	G	A.Conservative	2.613873	.996625	5337.5	32.997655	35.449342	695.311537		.302359
M14	208825P7_G	G	A.Conservative	3.361674	.997838	7129.7	17.426891	25.565167	1020.489022		.302359
M14	209189P2_G	G	A.Conservative	3.164359	.994333	6277.1	43.170442	54.74383	887.245082		.302359
M14	210090P15_G	NOCALL	I.Bad Spectrum	0	0	0	0	0	0		0
M15	201322P9_G	G	A.Conservative	2.716268	.992218	6445.3	6.049919	12.706691	883.040055		.239491
M15	201694P4_G	G	A.Conservative	2.186891	.997228	5337.5	9.625249	17.309073	721.889238		.239491
M15	208825P7_G	G	A.Conservative	3.381971	.998576	7129.7	12.496081	28.768902	901.883339		.239491
M15	209189P2_G	G	A.Conservative	2.718611	.995877	6277.1	16.296669	33.452568	854.510543		.239491
M15	210090P15_G	NOCALL	I.Bad Spectrum	0	0	0	0	0	0		0
M16	201322P9_G	G	A.Conservative	3.285078	.996276	6445.3	19.73254	28.746707	906.451748		.307553
M16	201694P4_G	G	A.Conservative	2.56767	.999132	5337.5	50.823851	63.026611	669.161163		.307553
M16	208825P7_G	G	A.Conservative	3.513199	.99875	7129.7	36.783997	59.088412	1016.424732		.307553
M16	209189P2_G	G	A.Conservative	3.286416	.994959	6277.1	73.388352	104.367365	882.323934		.307553
M16	210090P15_G	NOCALL	I.Bad Spectrum	0	0	0	0	0	0		0
M17	201322P9_G	G	A.Conservative	1.885293	.910258	6445.3	4.937876	9.146686	836.588828		.278566
M17	201694P4_G	G	A.Conservative	1.191461	.994139	5337.5	7.025746	12.80595	748.912703		.278566
M17	208825P7_G	G	A.Conservative	2.310369	.998672	7129.7	7.758946	16.070391	899.831815		.278566
M17	209189P2_G	G	A.Conservative	1.898568	.990084	6277.1	11.877663	21.367996	811.067414		.278566
M17	210090P15_G	NOCALL	I.Bad Spectrum	0	0	0	0	0	0		0
M18	201322P9_G	G	A.Conservative	-.434544	.91146	6445.3	5.554907	9.161765	812.521751		.255163
M18	201694P4_G	G	A.Conservative	-.884776	.997726	5337.5	17.832439	24.270599	660.148444		.255163
M18	208825P7_G	G	A.Conservative	.033637	.999473	7129.7	11.932731	22.05319	845.247342		.255163
M18	209189P2_G	G	A.Conservative	-.437951	.996445	6277.1	24.813893	39.781035	787.887812		.255163
M18	210090P15_G	NOCALL	I.Bad Spectrum	0	0	0	0	0	0		0
M19	201322P9_G	G	A.Conservative	1.838084	.996616	6445.3	39.765373	23.74937	907.21094		.65123
M19	201694P4_G	G	A.Conservative	1.55408	.996185	5337.5	30.651353	37.158892	711.27873		.299366
M19	208825P7_G	G	A.Conservative	2.491018	.99865	7129.7	15.638131	32.299875	854.496717		.299366
M19	209189P2_G	G	A.Conservative	2.078785	.997235	6277.1	44.292633	63.497157	898.22213		.299366
M19	210090P15_G	NOCALL	I.Bad Spectrum	0	0	0	0	0	0		0
M20	201322P9_G	G	A.Conservative	2.669237	.98597	6445.3	9.026262	9.911769	892.154716		.391526
M20	201694P4_G	G	A.Conservative	2.366695	.998806	5337.5	21.309102	30.823206	708.923534		.269272
M20	208825P7_G	G	A.Conservative	2.723262	.998588	7129.7	7.760877	14.649996	804.797187		.269272
M20	209189P2_G	G	A.Conservative	3.022616	.995895	6277.1	20.420825	34.042008	817.360651		.269272
M20	210090P15_G	NOCALL	I.Bad Spectrum	0	0	0	0	0	0		0
M21	201322P9_G	G	A.Conservative	3.001611	.991203	6445.3	22.423227	17.969211	903.233055		.56212
M21	201694P4_G	G	A.Conservative	2.748089	.994437	5337.5	25.250688	35.850538	669.424304		.264317
M21	208825P7_G	G	A.Conservative	3.457056	.999049	7129.7	10.021452	20.207289	861.392645		.264317
M21	209189P2_G	G	A.Conservative	3.269195	.998176	6277.1	27.571243	46.078993	838.517584		.264317
M21	210090P15_G	NOCALL	I.Bad Spectrum	0	0	0	0	0	0		0
M22	201322P9_G	G	A.Conservative	2.617605	.997762	6445.3	30.876504	21.870569	878.490072		.625133
M22	201694P4_G	G	A.Conservative	3.024897	.996676	5337.5	34.308916	44.016993	698.684521		.294172
M22	208825P7_G	G	A.Conservative	3.472797	.997858	7129.7	18.823757	32.247347	1042.217845		.294172
M22	209189P2_G	G	A.Conservative	3.303155	.995283	6277.1	43.625422	65.375439	846.338463		.294172
M22	210090P15_G	NOCALL	I.Bad Spectrum	0	0	0	0	0	0		0
M23	201322P9_G	G	A.Conservative	.88154	.996443	6445.3	10.426756	18.914592	796.632499		.274167
M23	201694P4_G	G	A.Conservative	1.083569	.919224	5337.5	9.736714	9.294679	683.972784		.384163
M23	208825P7_G	G	A.Conservative	1.489264	.99938	7129.7	9.527122	19.174386	868.050636		.274167
M23	209189P2_G	G	A.Conservative	1.078724	.997034	6277.1	6.020987	10.637352	829.741633		.274167
M23	210090P15_G	NOCALL	I.Bad Spectrum	0	0	0	0	0	0		0
M24	201322P9_G	G	A.Conservative	-.680652	.932102	6445.3	5.160548	9.38439	824.24109		.235961
M24	201694P4_G	NOCALL	I.Bad Spectrum	0	0	0	0	0	0		0
M24	208825P7_G	NOCALL	I.Bad Spectrum	0	0	0	0	0	0		0
M24	209189P2_G	G	A.Conservative	-.537583	.838066	6277.1	4.759907	8.433203	833.820051		.235961
M24	210090P15_G	NOCALL	I.Bad Spectrum	0	0	0	0	0	0		0
N01	201322P9_G	NOCALL	D.Low Probability	.625514	.996725	6445.3	22.435506	15.807228	918.7443		.670382
N01	201694P4_G	G	A.Conservative	.602494	.99691	5337.5	19.259429	27.058115	688.682548		.301611
N01	208825P7_G	G	A.Conservative	1.670576	.998652	7129.7	9.446553	18.620111	863.4294		.301611
N01	209189P2_G	G	A.Conservative	1.325984	.995548	6277.1	27.484142	42.42547	849.003343		.301611
N01	210090P15_G	NOCALL	I.Bad Spectrum	0	0	0	0	0	0		0
N02	201322P9_G	G	A.Conservative	.980019	.994876	6445.3	8.524521	15.999103	928.839915		.275287
N02	201694P4_G	G	A.Conservative	.449532	.997755	5337.5	22.533159	35.571802	756.015354		.275287
N02	208825P7_G	G	A.Conservative	1.425603	.998979	7129.7	11.996819	33.578388	968.677387		.275287
N02	209189P2_G	G	A.Conservative	.982842	.998032	6277.1	32.41709	59.328824	897.063237		.275287
N02	210090P15_G	NOCALL	I.Bad Spectrum	0	0	0	0	0	0		0
N03	201322P9_G	G	A.Conservative	3.190192	.995894	6445.3	11.30721	15.879595	914.341931		.275832
N03	201694P4_G	G	A.Conservative	2.654659	.999083	5337.5	40.376912	45.637777	670.205003		.275832
N03	208825P7_G	G	A.Conservative	3.412739	.999176	7129.7	16.47411	26.280403	869.59489		.275832
N03	209189P2_G	G	A.Conservative	3.205741	.997276	6277.1	54.751839	74.475591	887.639092		.275832
N03	210090P15_G	NOCALL	I.Bad Spectrum	0	0	0	0	0	0		0
N04	201322P9_G	G	A.Conservative	2.239767	.994027	6445.3	7.862591	12.007133	817.817011		.372932
N04	201694P4_G	G	A.Conservative	2.251446	.995842	5337.5	14.790761	32.078062	689.153403		.253148
N04	208825P7_G	G	A.Conservative	3.516216	.999278	7129.7	5.909958	18.836404	796.391939		.253148
N04	209189P2_G	G	A.Conservative	3.037369	.994709	6277.1	11.529737	26.09712	778.712422		.253148
N04	210090P15_G	NOCALL	I.Bad Spectrum	0	0	0	0	0	0		0
N05	201322P9_G	G	A.Conservative	2.796415	.945736	6445.3	9.088354	9.495977	876.339498		.499061
N05	201694P4_G	G	A.Conservative	2.522709	.999458	5337.5	22.484178	28.598363	683.564637		.314906
N05	208825P7_G	G	A.Conservative	3.648673	.998867	7129.7	10.394924	22.870914	973.215409		.314906
N05	209189P2_G	G	A.Conservative	3.02946	.997691	6277.1	24.586963	36.368354	811.788257		.314906
N05	210090P15_G	NOCALL	I.Bad Spectrum	0	0	0	0	0	0		0
N06	201322P9_G	G	A.Conservative	1.274834	.901201	6445.3	6.611401	9.069538	853.133916		.309808
N06	201694P4_G	G	A.Conservative	1.006675	.996912	5337.5	15.118372	17.427125	690.75933		.309808
N06	208825P7_G	G	A.Conservative	1.687993	.998885	7129.7	13.830849	25.900728	857.21622		.309808
N06	209189P2_G	G	A.Conservative	1.32884	.997937	6277.1	24.245388	32.406913	829.43803		.309808
N06	210090P15_G	NOCALL	I.Bad Spectrum	0	0	0	0	0	0		0
N07	201322P9_G	G	A.Conservative	1.163589	.99762	6445.3	7.473412	12.566038	888.345337		.253982
N07	201694P4_G	G	A.Conservative	.962391	.998493	5337.5	21.019728	29.026171	744.198161		.253982
N07	208825P7_G	G	A.Conservative	1.665384	.998597	7129.7	14.21218	26.818456	960.999565		.253982
N07	209189P2_G	G	A.Conservative	1.158124	.994619	6277.1	28.15705	45.99399	860.76196		.253982
N07	210090P15_G	NOCALL	I.Bad Spectrum	0	0	0	0	0	0		0
N08	201322P9_G	G	A.Conservative	2.668125	.994212	6445.3	4.622247	10.562371	875.053214		.241162
N08	201694P4_G	G	A.Conservative	2.117503	.995068	5337.5	9.791406	19.031411	711.053192		.241162
N08	208825P7_G	G	A.Conservative	3.566157	.998231	7129.7	9.390985	23.509734	891.236665		.241162
N08	209189P2_G	G	A.Conservative	2.671902	.998541	6277.1	14.723277	32.869429	843.059034		.241162
N08	210090P15_G	NOCALL	I.Bad Spectrum	0	0	0	0	0	0		0
N09	201322P9_G	G	A.Conservative	2.705631	.996041	6445.3	10.470155	15.101082	921.845761		.281462
N09	201694P4_G	G	A.Conservative	2.196753	.990375	5337.5	27.261871	33.130857	714.299299		.281462
N09	208825P7_G	G	A.Conservative	3.280192	.999039	7129.7	21.283901	36.428325	1039.974926		.281462
N09	209189P2_G	G	A.Conservative	2.702299	.996579	6277.1	35.335159	49.612914	891.77782		.281462
N09	210090P15_G	NOCALL	D.Low Probability	1.990627	.989011	5515.6	9.763207	6.400065	760.535145		.677007
N10	201322P9_G	G	A.Conservative	3.614573	.994876	6445.3	14.077946	19.240789	909.361595		.292228
N10	201694P4_G	G	A.Conservative	3.084754	.999022	5337.5	51.157579	58.707411	717.491832		.292228
N10	208825P7_G	G	A.Conservative	3.989815	.99915	7129.7	26.1061	39.717358	899.418583		.292228
N10	209189P2_G	G	A.Conservative	3.617015	.996753	6277.1	56.316287	74.970752	882.362329		.292228
N10	210090P15_G	NOCALL	I.Bad Spectrum	0	0	0	0	0	0		0
N11	201322P9_G	G	A.Conservative	2.279905	.998319	6445.3	15.336531	17.335214	835.670833		.401008
N11	201694P4_G	G	A.Conservative	.969431	.999157	5337.5	12.175699	27.958021	680.752705		.23008
N11	208825P7_G	G	A.Conservative	2.431824	.998736	7129.7	8.085431	21.927181	884.851933		.23008
N11	209189P2_G	G	A.Conservative	1.327947	.995747	6277.1	13.245226	32.807103	767.493645		.23008
N11	210090P15_G	NOCALL	I.Bad Spectrum	0	0	0	0	0	0		0
N12	201322P9_G	NOCALL	D.Low Probability	.576181	.998994	6445.3	36.616245	26.886188	910.863168		.633156
N12	201694P4_G	G	A.Conservative	.727627	.998038	5337.5	44.822123	49.153354	776.566857		.289319
N12	208825P7_G	G	A.Conservative	1.547557	.998814	7129.7	21.072884	30.697069	999.029291		.289319
N12	209189P2_G	G	A.Conservative	1.242187	.995351	6277.1	54.999503	69.987379	937.339598		.289319
N12	210090P15_G	NOCALL	I.Bad Spectrum	0	0	0	0	0	0		0
N13	201322P9_G	G	A.Conservative	1.45859	.996509	6445.3	7.910379	15.177436	831.419064		.256361
N13	201694P4_G	G	A.Conservative	.642468	.996887	5337.5	31.93754	51.697357	736.906961		.256361
N13	208825P7_G	G	A.Conservative	1.68759	.998837	7129.7	11.805551	25.003425	855.28579		.256361
N13	209189P2_G	G	A.Conservative	1.458069	.996358	6277.1	35.772127	66.948423	807.301976		.256361
N13	210090P15_G	NOCALL	I.Bad Spectrum	0	0	0	0	0	0		0
N14	201322P9_G	G	A.Conservative	3.283263	.987821	6445.3	5.735648	10.309467	893.07181		.267594
N14	201694P4_G	G	A.Conservative	2.597598	.998584	5337.5	21.418292	33.297734	734.966245		.267594
N14	208825P7_G	G	A.Conservative	4.186043	.999283	7129.7	11.703733	23.116801	945.151778		.267594
N14	209189P2_G	G	A.Conservative	3.27813	.994911	6277.1	24.460091	42.946491	863.558097		.267594
N14	210090P15_G	NOCALL	I.Bad Spectrum	0	0	0	0	0	0		0
N15	201322P9_G	G	A.Conservative	3.191355	.991723	6445.3	4.703646	9.990755	933.089648		.230698
N15	201694P4_G	G	A.Conservative	2.350681	.995665	5337.5	18.329481	33.566226	691.062461		.230698
N15	208825P7_G	G	A.Conservative	3.89098	.999465	7129.7	7.90581	19.290993	792.009135		.230698
N15	209189P2_G	G	A.Conservative	3.192707	.99728	6277.1	18.869031	39.202182	904.340068		.230698
N15	210090P15_G	NOCALL	I.Bad Spectrum	0	0	0	0	0	0		0
N16	201322P9_G	G	A.Conservative	2.460082	.995311	6445.3	9.505303	14.112995	878.101952		.280913
N16	201694P4_G	G	A.Conservative	1.318536	.992382	5337.5	29.231188	36.845764	700.022903		.280913
N16	208825P7_G	G	A.Conservative	3.554003	.999217	7129.7	20.091504	33.001461	848.129199		.280913
N16	209189P2_G	G	A.Conservative	2.459557	.99844	6277.1	44.479594	64.430261	852.67351		.280913
N16	210090P15_G	NOCALL	I.Bad Spectrum	0	0	0	0	0	0		0
N17	201322P9_G	G	A.Conservative	1.598012	.946602	6445.3	9.357817	9.519016	805.780482		.520783
N17	201694P4_G	G	A.Conservative	1.392173	.94094	5337.5	4.841877	9.472096	551.077655		.236082
N17	208825P7_G	G	A.Conservative	2.0136	.998084	7129.7	3.565917	13.902995	700.525878		.236082
N17	209189P2_G	G	A.Conservative	1.4452	.996299	6277.1	5.731319	13.275443	664.200025		.236082
N17	210090P15_G	NOCALL	I.Bad Spectrum	0	0	0	0	0	0		0
N18	201322P9_G	NOCALL	D.Low Probability	.404029	.995357	6445.3	30.233108	23.542248	933.841896		.645029
N18	201694P4_G	G	A.Conservative	.58751	.997518	5337.5	26.184226	36.811495	732.534261		.275316
N18	208825P7_G	G	A.Conservative	.985541	.99805	7129.7	12.215979	23.289446	1128.554352		.275316
N18	209189P2_G	G	A.Conservative	.833033	.992676	6277.1	31.001434	49.759505	901.324259		.275316
N18	210090P15_G	NOCALL	I.Bad Spectrum	0	0	0	0	0	0		0
N19	201322P9_G	G	A.Conservative	1.968846	.996609	6445.3	7.96131	12.981988	945.535787		.283592
N19	201694P4_G	G	A.Conservative	1.77992	.996744	5337.5	26.013383	35.7035	739.203077		.283592
N19	208825P7_G	G	A.Conservative	2.30279	.998784	7129.7	14.327399	28.844376	842.429689		.283592
N19	209189P2_G	G	A.Conservative	1.97341	.996926	6277.1	40.39723	64.208187	911.450883		.283592
N19	210090P15_G	NOCALL	I.Bad Spectrum	0	0	0	0	0	0		0
N20	201322P9_G	G	A.Conservative	2.782423	.995978	6445.3	7.138329	12.573604	834.926411		.272094
N20	201694P4_G	G	A.Conservative	2.157395	.998818	5337.5	22.901815	33.168764	683.011281		.272094
N20	208825P7_G	G	A.Conservative	3.282477	.999378	7129.7	15.810535	31.112181	967.736323		.272094
N20	209189P2_G	G	A.Conservative	2.78401	.992141	6277.1	28.250456	48.366175	807.689896		.272094
N20	210090P15_G	NOCALL	I.Bad Spectrum	0	0	0	0	0	0		0
N21	201322P9_G	G	A.Conservative	3.29713	.994895	6445.3	7.394694	11.298145	837.382192		.328239
N21	201694P4_G	G	A.Conservative	2.842119	.998804	5337.5	17.811504	23.521042	632.272603		.328239
N21	208825P7_G	G	A.Conservative	3.888493	.998254	7129.7	16.263	28.040536	932.932978		.328239
N21	209189P2_G	G	A.Conservative	3.300773	.999192	6277.1	21.536291	31.880304	806.986219		.328239
N21	210090P15_G	NOCALL	D.Low Probability	2.33878	.992469	5515.6	19.674611	8.916991	727.467645		.714146
N22	201322P9_G	G	A.Conservative	3.349682	.994801	6445.3	5.515391	11.516726	893.645086		.251409
N22	201694P4_G	G	A.Conservative	2.239071	.997489	5337.5	13.782381	24.204906	689.6623		.251409
N22	208825P7_G	G	A.Conservative	3.739171	.996864	7129.7	9.224813	26.407051	983.766937		.251409
N22	209189P2_G	G	A.Conservative	3.358223	.988082	6277.1	20.588013	41.930658	864.585832		.251409
N22	210090P15_G	NOCALL	I.Bad Spectrum	0	0	0	0	0	0		0
N23	201322P9_G	G	A.Conservative	1.628865	.992899	6445.3	10.757178	20.275917	881.613418		.270605
N23	201694P4_G	G	A.Conservative	1.244999	.998008	5337.5	14.855808	23.116217	729.819711		.270605
N23	208825P7_G	G	A.Conservative	1.644642	.998018	7129.7	20.925293	43.881434	1059.303517		.270605
N23	209189P2_G	G	A.Conservative	1.663291	.993644	6277.1	16.797487	30.804122	847.581199		.270605
N23	210090P15_G	NOCALL	I.Bad Spectrum	0	0	0	0	0	0		0
N24	201322P9_G	G	A.Conservative	-.277618	.995311	6445.3	10.92351	12.021939	828.943142		.42614
N24	201694P4_G	NOCALL	I.Bad Spectrum	0	0	0	0	0	0		0
N24	208825P7_G	G	B.Moderate	.151839	.822876	7129.7	4.152596	6.606588	749.816523		.42614
N24	209189P2_G	G	A.Conservative	.571904	.902637	6277.1	5.432655	9.056873	823.814465		.257335
N24	210090P15_G	NOCALL	I.Bad Spectrum	0	0	0	0	0	0		0
O01	201322P9_G	G	A.Conservative	-.925195	.99224	6445.3	7.362141	11.682581	826.170525		.265656
O01	201694P4_G	G	A.Conservative	-1.088275	.998022	5337.5	25.851912	34.300063	685.447238		.265656
O01	208825P7_G	G	A.Conservative	-.996242	.999151	7129.7	13.562268	28.439042	890.870705		.265656
O01	209189P2_G	G	A.Conservative	-.912693	.994398	6277.1	32.310064	49.922357	803.440259		.265656
O01	210090P15_G	NOCALL	I.Bad Spectrum	0	0	0	0	0	0		0
O02	201322P9_G	G	A.Conservative	.555623	.993447	6445.3	13.220719	11.542267	859.513447		.594148
O02	201694P4_G	G	A.Conservative	.948676	.996889	5337.5	7.27791	11.479717	719.191032		.263009
O02	208825P7_G	G	A.Conservative	1.412537	.999164	7129.7	5.85114	18.813059	834.135893		.263009
O02	209189P2_G	G	A.Conservative	.967134	.99846	6277.1	13.792019	25.321115	817.534646		.263009
O02	210090P15_G	NOCALL	I.Bad Spectrum	0	0	0	0	0	0		0
O03	201322P9_G	G	A.Conservative	2.075199	.995985	6445.3	9.005797	11.209243	874.159908		.373047
O03	201694P4_G	G	A.Conservative	2.101079	.993121	5337.5	9.713362	16.850255	756.523731		.249817
O03	208825P7_G	G	A.Conservative	2.912204	.998596	7129.7	9.626578	22.440369	957.816556		.249817
O03	209189P2_G	G	A.Conservative	2.730994	.998804	6277.1	13.239133	26.475843	824.73083		.249817
O03	210090P15_G	NOCALL	I.Bad Spectrum	0	0	0	0	0	0		0
O04	201322P9_G	G	A.Conservative	2.74538	.984209	6445.3	5.750794	9.907641	878.373142		.292387
O04	201694P4_G	G	A.Conservative	2.104969	.99665	5337.5	21.331548	30.008942	697.106275		.292387
O04	208825P7_G	G	A.Conservative	3.140428	.998921	7129.7	6.960681	19.832262	754.770289		.292387
O04	209189P2_G	G	A.Conservative	2.754451	.998612	6277.1	27.655455	46.2899	852.201179		.292387
O04	210090P15_G	NOCALL	I.Bad Spectrum	0	0	0	0	0	0		0
O05	201322P9_G	G	A.Conservative	2.36553	.881753	6445.3	5.186905	8.883872	803.93509		.287243
O05	201694P4_G	G	A.Conservative	2.347467	.998584	5337.5	13.502981	26.155216	627.233877		.287243
O05	208825P7_G	G	A.Conservative	2.920197	.998083	7129.7	9.899815	19.080065	760.865168		.287243
O05	209189P2_G	G	A.Conservative	2.366075	.998539	6277.1	18.896275	31.389088	778.458555		.287243
O05	210090P15_G	NOCALL	I.Bad Spectrum	0	0	0	0	0	0		0
O06	201322P9_G	G	A.Conservative	1.475472	.99725	6445.3	9.13929	14.185156	784.013249		.283636
O06	201694P4_G	G	A.Conservative	.936832	.998765	5337.5	27.28957	34.379549	693.81093		.283636
O06	208825P7_G	G	A.Conservative	1.862518	.998911	7129.7	15.096003	26.404141	940.207531		.283636
O06	209189P2_G	G	A.Conservative	1.47714	.995947	6277.1	29.869691	44.977216	762.363605		.283636
O06	210090P15_G	NOCALL	I.Bad Spectrum	0	0	0	0	0	0		0
O07	201322P9_G	G	A.Conservative	1.048415	.998079	6445.3	12.563937	18.447059	879.578368		.291899
O07	201694P4_G	G	A.Conservative	.586067	.999417	5337.5	33.643833	40.978935	737.873794		.291899
O07	208825P7_G	G	A.Conservative	1.501707	.998817	7129.7	19.463042	31.922744	927.789803		.291899
O07	209189P2_G	G	A.Conservative	1.046419	.997632	6277.1	43.518441	62.144994	848.61626		.291899
O07	210090P15_G	NOCALL	D.Low Probability	.352924	.884743	5515.6	7.635045	5.336056	766.633194		.595189
O08	201322P9_G	G	A.Conservative	2.158197	.993758	6445.3	5.393082	12.824301	891.85197		.220099
O08	201694P4_G	G	A.Conservative	1.492013	.995598	5337.5	16.267912	32.527514	788.130861		.220099
O08	208825P7_G	G	A.Conservative	2.423042	.999201	7129.7	6.352758	16.660386	830.379245		.220099
O08	209189P2_G	G	A.Conservative	2.155875	.997243	6277.1	16.20217	37.576363	864.759045		.220099
O08	210090P15_G	NOCALL	I.Bad Spectrum	0	0	0	0	0	0		0
O09	201322P9_G	G	A.Conservative	3.220884	.994792	6445.3	17.587944	18.701517	930.93526		.379906
O09	201694P4_G	G	A.Conservative	2.983606	.99469	5337.5	51.808892	44.089858	697.561621		.379906
O09	208825P7_G	G	A.Conservative	3.299283	.999034	7129.7	23.513874	28.434007	869.171746		.379906
O09	209189P2_G	G	A.Conservative	3.220778	.998017	6277.1	57.76347	59.457606	903.971013		.379906
O09	210090P15_G	NOCALL	I.Bad Spectrum	0	0	0	0	0	0		0
O10	201322P9_G	G	A.Conservative	3.408016	.996208	6445.3	8.684552	14.258476	919.984343		.286788
O10	201694P4_G	G	A.Conservative	3.007491	.999106	5337.5	24.238458	32.306015	656.458157		.286788
O10	208825P7_G	G	A.Conservative	3.665727	.998779	7129.7	10.634976	19.625552	809.809212		.286788
O10	209189P2_G	G	A.Conservative	3.408379	.99138	6277.1	32.762285	52.202788	892.916016		.286788
O10	210090P15_G	NOCALL	D.Low Probability	1.784844	.993252	5515.6	14.109033	8.985136	740.377416		.642231
O11	201322P9_G	G	A.Conservative	2.265692	.995609	6445.3	9.683948	10.798203	829.410765		.426597
O11	201694P4_G	G	A.Conservative	2.522561	.996222	5337.5	12.765293	20.955844	632.134196		.269668
O11	208825P7_G	G	A.Conservative	2.675929	.998242	7129.7	5.871431	16.528341	711.294619		.269668
O11	209189P2_G	G	A.Conservative	2.984885	.998994	6277.1	13.625866	26.208596	802.684921		.269668
O11	210090P15_G	NOCALL	I.Bad Spectrum	0	0	0	0	0	0		0
O12	201322P9_G	G	A.Conservative	.08576	.994176	6445.3	11.366349	12.772639	904.995479		.422718
O12	201694P4_G	G	A.Conservative	.118461	.996418	5337.5	20.838633	31.08151	638.562413		.285589
O12	208825P7_G	G	A.Conservative	1.093493	.999489	7129.7	13.755084	24.447834	938.908107		.285589
O12	209189P2_G	G	A.Conservative	.377883	.996982	6277.1	29.792139	46.520121	854.95422		.285589
O12	210090P15_G	NOCALL	I.Bad Spectrum	0	0	0	0	0	0		0
O13	201322P9_G	G	A.Conservative	1.765552	.998165	6445.3	15.672669	17.771143	896.102624		.3772
O13	201694P4_G	G	A.Conservative	1.468032	.998094	5337.5	44.896887	40.872067	728.596832		.3772
O13	208825P7_G	G	A.Conservative	1.724556	.998716	7129.7	32.290965	41.491851	927.04401		.3772
O13	209189P2_G	G	A.Conservative	1.76717	.995957	6277.1	60.711078	66.670585	869.594555		.3772
O13	210090P15_G	NOCALL	I.Bad Spectrum	0	0	0	0	0	0		0
O14	201322P9_G	G	A.Conservative	.940763	.996131	6445.3	7.356219	13.96706	813.310574		.269411
O14	201694P4_G	G	A.Conservative	.223098	.997922	5337.5	34.522211	53.679521	705.58933		.269411
O14	208825P7_G	G	A.Conservative	1.454621	.999368	7129.7	12.684229	26.876863	846.291059		.269411
O14	209189P2_G	G	A.Conservative	.934443	.996779	6277.1	33.358865	61.553876	786.483258		.269411
O14	210090P15_G	NOCALL	D.Low Probability	.8308	.992841	5515.6	15.778492	8.127512	715.177593		.660775
O15	201322P9_G	G	A.Conservative	1.966759	.995872	6445.3	10.332169	14.797606	932.856153		.35635
O15	201694P4_G	G	A.Conservative	.75635	.998977	5337.5	11.354061	25.266986	746.303036		.21195
O15	208825P7_G	G	A.Conservative	2.017145	.998219	7129.7	6.888126	19.139757	881.212556		.21195
O15	209189P2_G	G	A.Conservative	1.866824	.99772	6277.1	13.351736	34.644964	865.284729		.21195
O15	210090P15_G	NOCALL	I.Bad Spectrum	0	0	0	0	0	0		0
O16	201322P9_G	G	A.Conservative	2.372076	.998052	6445.3	12.001868	13.441561	851.804191		.421408
O16	201694P4_G	G	A.Conservative	2.589053	.998906	5337.5	14.065667	23.311171	681.671313		.259032
O16	208825P7_G	G	A.Conservative	3.568685	.999455	7129.7	6.24083	16.303135	789.303007		.259032
O16	209189P2_G	G	A.Conservative	3.188955	.997196	6277.1	19.046231	34.93663	788.741528		.259032
O16	210090P15_G	NOCALL	I.Bad Spectrum	0	0	0	0	0	0		0
O17	201322P9_G	G	A.Conservative	2.149349	.995088	6445.3	9.084038	13.18182	836.228752		.322317
O17	201694P4_G	G	A.Conservative	1.637554	.998175	5337.5	33.144961	40.815793	696.382409		.322317
O17	208825P7_G	G	A.Conservative	2.345616	.998683	7129.7	18.172123	30.356229	920.06417		.322317
O17	209189P2_G	G	A.Conservative	2.153793	.996331	6277.1	42.483714	60.165481	805.96689		.322317
O17	210090P15_G	NOCALL	I.Bad Spectrum	0	0	0	0	0	0		0
O18	201322P9_G	G	A.Conservative	-.222517	.990944	6445.3	6.566711	11.959576	861.470723		.253425
O18	201694P4_G	G	A.Conservative	-.24934	.997816	5337.5	25.606084	38.712133	685.013796		.253425
O18	208825P7_G	G	A.Conservative	.532735	.999324	7129.7	9.724576	19.731696	826.775575		.253425
O18	209189P2_G	G	A.Conservative	-.218463	.991246	6277.1	27.115665	48.049727	831.954349		.253425
O18	210090P15_G	NOCALL	I.Bad Spectrum	0	0	0	0	0	0		0
O19	201322P9_G	G	A.Conservative	1.638523	.998874	6445.3	9.101434	13.66131	861.808861		.318264
O19	201694P4_G	G	A.Conservative	1.228653	.997164	5337.5	22.400182	27.701419	710.747966		.318264
O19	208825P7_G	G	A.Conservative	1.742311	.998495	7129.7	22.730801	38.091587	974.136166		.318264
O19	209189P2_G	G	A.Conservative	1.651688	.995229	6277.1	40.730993	59.446947	835.911489		.318264
O19	210090P15_G	NOCALL	I.Bad Spectrum	0	0	0	0	0	0		0
O20	201322P9_G	G	A.Conservative	3.313338	.995427	6445.3	9.131238	12.316602	889.189138		.344025
O20	201694P4_G	G	A.Conservative	3.048203	.998282	5337.5	25.733566	28.161122	700.687525		.344025
O20	208825P7_G	G	A.Conservative	3.392398	.999294	7129.7	22.044897	33.452278	960.554716		.344025
O20	209189P2_G	G	A.Conservative	3.314767	.997583	6277.1	28.763694	37.646374	857.537677		.344025
O20	210090P15_G	NOCALL	I.Bad Spectrum	0	0	0	0	0	0		0
O21	201322P9_G	G	A.Conservative	1.357327	.996185	6445.3	5.362093	11.854273	832.927287		.24957
O21	201694P4_G	G	A.Conservative	.665126	.9967	5337.5	17.693125	33.328797	703.18174		.24957
O21	208825P7_G	G	A.Conservative	2.840344	.999803	7129.7	10.034346	24.282555	802.15542		.24957
O21	209189P2_G	G	A.Conservative	1.355086	.997741	6277.1	25.111861	54.250498	807.327939		.24957
O21	210090P15_G	NOCALL	I.Bad Spectrum	0	0	0	0	0	0		0
O22	201322P9_G	G	A.Conservative	2.221644	.994806	6445.3	9.462984	10.997545	865.69376		.392722
O22	201694P4_G	G	A.Conservative	1.752088	.997907	5337.5	22.080047	28.842881	675.556937		.276847
O22	208825P7_G	G	A.Conservative	2.947336	.999352	7129.7	9.408295	16.278085	741.433704		.276847
O22	209189P2_G	G	A.Conservative	2.4868	.998799	6277.1	28.696784	43.528735	830.633488		.276847
O22	210090P15_G	NOCALL	I.Bad Spectrum	0	0	0	0	0	0		0
O23	201322P9_G	NOCALL	I.Bad Spectrum	0	0	0	0	0	0		0
O23	201694P4_G	NOCALL	I.Bad Spectrum	0	0	0	0	0	0		0
O23	208825P7_G	NOCALL	I.Bad Spectrum	0	0	0	0	0	0		0
O23	209189P2_G	NOCALL	I.Bad Spectrum	0	0	0	0	0	0		0
O23	210090P15_G	NOCALL	I.Bad Spectrum	0	0	0	0	0	0		0
O24	201322P9_G	NOCALL	I.Bad Spectrum	0	0	0	0	0	0		0
O24	201694P4_G	NOCALL	I.Bad Spectrum	0	0	0	0	0	0		0
O24	208825P7_G	NOCALL	I.Bad Spectrum	0	0	0	0	0	0		0
O24	209189P2_G	NOCALL	I.Bad Spectrum	0	0	0	0	0	0		0
O24	210090P15_G	NOCALL	I.Bad Spectrum	0	0	0	0	0	0		0
P01	201322P9_G	G	A.Conservative	-.193871	.996686	6445.3	8.113871	13.579776	871.337546		.282445
P01	201694P4_G	G	A.Conservative	-.33973	.997959	5337.5	12.700031	18.116984	687.711818		.282445
P01	208825P7_G	G	A.Conservative	.24858	.999424	7129.7	12.558606	23.126208	828.364064		.282445
P01	209189P2_G	G	A.Conservative	-.064273	.996514	6277.1	24.202408	39.550634	836.302247		.282445
P01	210090P15_G	NOCALL	I.Bad Spectrum	0	0	0	0	0	0		0
P02	201322P9_G	G	A.Conservative	1.340784	.990376	6445.3	7.554335	11.554201	815.887158		.312108
P02	201694P4_G	G	A.Conservative	1.283801	.996663	5337.5	16.328404	20.980893	683.261859		.312108
P02	208825P7_G	G	A.Conservative	1.576909	.999104	7129.7	12.163855	24.497359	906.73368		.312108
P02	209189P2_G	G	A.Conservative	1.399429	.997055	6277.1	31.809213	47.423249	801.280179		.312108
P02	210090P15_G	NOCALL	I.Bad Spectrum	0	0	0	0	0	0		0
P03	201322P9_G	G	A.Conservative	2.389662	.996879	6445.3	7.824548	12.729191	849.354832		.285512
P03	201694P4_G	G	A.Conservative	2.099338	.997583	5337.5	22.285333	30.518411	583.102865		.285512
P03	208825P7_G	G	A.Conservative	2.706857	.998394	7129.7	20.4497	36.831838	1034.714135		.285512
P03	209189P2_G	G	A.Conservative	2.408327	.998839	6277.1	31.460918	49.896226	822.543603		.285512
P03	210090P15_G	NOCALL	I.Bad Spectrum	0	0	0	0	0	0		0
P04	201322P9_G	G	A.Conservative	1.810887	.996635	6445.3	14.549545	15.188438	861.774015		.437512
P04	201694P4_G	G	A.Conservative	1.659393	.997806	5337.5	20.324752	24.380917	701.358138		.304666
P04	208825P7_G	G	A.Conservative	2.489323	.997648	7129.7	16.493252	26.21029	932.897029		.304666
P04	209189P2_G	G	A.Conservative	2.105354	.997412	6277.1	33.736834	47.009329	841.703186		.304666
P04	210090P15_G	NOCALL	I.Bad Spectrum	0	0	0	0	0	0		0
P05	201322P9_G	G	C.Aggressive	1.850427	.994203	6445.3	7.792085	6.063505	815.248221		.635125
P05	201694P4_G	G	A.Conservative	1.851582	.904854	5337.5	9.084478	9.077047	629.469308		.403228
P05	208825P7_G	G	A.Conservative	2.468565	.999259	7129.7	7.633576	10.719245	781.528121		.403228
P05	209189P2_G	G	A.Conservative	1.465506	.806026	6277.1	3.090883	8.083797	677.659488		.247871
P05	210090P15_G	NOCALL	I.Bad Spectrum	0	0	0	0	0	0		0
P06	201322P9_G	G	A.Conservative	.843253	.99097	6445.3	7.182261	15.245051	901.667009		.258134
P06	201694P4_G	G	A.Conservative	.413472	.997886	5337.5	13.766796	25.439411	711.896801		.258134
P06	208825P7_G	G	A.Conservative	1.498695	.998561	7129.7	14.351458	33.543614	973.936239		.258134
P06	209189P2_G	G	A.Conservative	.841523	.992979	6277.1	22.195811	45.949655	872.208084		.258134
P06	210090P15_G	NOCALL	I.Bad Spectrum	0	0	0	0	0	0		0
P07	201322P9_G	G	A.Conservative	-.383542	.992612	6445.3	7.642532	14.109442	850.30179		.301508
P07	201694P4_G	G	A.Conservative	-.809544	.997594	5337.5	28.394807	42.493037	674.947464		.301508
P07	208825P7_G	G	A.Conservative	-.376795	.999307	7129.7	12.551678	25.855527	832.673435		.301508
P07	209189P2_G	G	A.Conservative	-.382217	.996035	6277.1	34.019802	61.008013	825.295914		.301508
P07	210090P15_G	NOCALL	I.Bad Spectrum	0	0	0	0	0	0		0
P08	201322P9_G	G	A.Conservative	.763449	.998166	6445.3	9.698752	17.350915	874.663946		.274685
P08	201694P4_G	G	A.Conservative	.41641	.996481	5337.5	37.903595	56.628004	710.593027		.274685
P08	208825P7_G	G	A.Conservative	1.060405	.99902	7129.7	20.610151	40.881003	1031.721057		.274685
P08	209189P2_G	G	A.Conservative	.76441	.996702	6277.1	46.341689	80.749736	847.477749		.274685
P08	210090P15_G	NOCALL	D.Low Probability	.196928	.998154	5515.6	14.555634	10.030026	748.827629		.67625
P09	201322P9_G	G	A.Conservative	1.641643	.996805	6445.3	6.348756	11.012042	842.505693		.256586
P09	201694P4_G	G	A.Conservative	1.336958	.99788	5337.5	19.762198	29.077015	700.088803		.256586
P09	208825P7_G	G	A.Conservative	1.988078	.998426	7129.7	13.722285	26.293269	859.495843		.256586
P09	209189P2_G	G	A.Conservative	1.646438	.99694	6277.1	27.294038	46.191659	823.63094		.256586
P09	210090P15_G	NOCALL	I.Bad Spectrum	0	0	0	0	0	0		0
P10	201322P9_G	G	A.Conservative	2.1949	.99714	6445.3	8.674415	14.537707	888.177233		.265183
P10	201694P4_G	G	A.Conservative	1.829732	.992146	5337.5	28.335777	39.278078	719.173074		.265183
P10	208825P7_G	G	A.Conservative	2.350567	.998725	7129.7	18.474299	34.593673	919.948689		.265183
P10	209189P2_G	G	A.Conservative	2.196161	.995595	6277.1	31.690098	51.651259	857.745265		.265183
P10	210090P15_G	NOCALL	I.Bad Spectrum	0	0	0	0	0	0		0
P11	201322P9_G	G	A.Conservative	1.592122	.994116	6445.3	13.750259	13.567714	910.188245		.509383
P11	201694P4_G	G	A.Conservative	.979541	.993511	5337.5	4.229271	11.490237	610.982321		.246583
P11	208825P7_G	G	A.Conservative	2.079537	.912379	7129.7	3.131501	9.161507	818.264582		.246583
P11	209189P2_G	G	A.Conservative	1.63226	.995364	6277.1	5.051616	15.345545	669.995389		.246583
P11	210090P15_G	NOCALL	I.Bad Spectrum	0	0	0	0	0	0		0
P12	201322P9_G	G	A.Conservative	.275467	.997544	6445.3	11.36024	18.505335	869.130047		.285625
P12	201694P4_G	G	A.Conservative	.150314	.994942	5337.5	37.723197	52.041376	677.282497		.285625
P12	208825P7_G	G	A.Conservative	.527362	.99866	7129.7	15.586445	28.029678	948.15133		.285625
P12	209189P2_G	G	A.Conservative	.279955	.998768	6277.1	42.297536	67.224956	844.991612		.285625
P12	210090P15_G	NOCALL	I.Bad Spectrum	0	0	0	0	0	0		0
P13	201322P9_G	G	A.Conservative	.36094	.996522	6445.3	8.556041	14.736901	810.191537		.313646
P13	201694P4_G	G	A.Conservative	.124703	.997507	5337.5	22.393809	33.37578	710.473023		.313646
P13	208825P7_G	G	A.Conservative	.392195	.999344	7129.7	16.638343	31.18577	926.379809		.313646
P13	209189P2_G	G	A.Conservative	.36189	.994611	6277.1	27.241259	45.934529	787.465291		.313646
P13	210090P15_G	NOCALL	D.Low Probability	.131876	.949291	5515.6	7.574597	5.715055	737.157244		.594136
P14	201322P9_G	G	A.Conservative	1.653709	.996346	6445.3	11.663955	18.492471	961.693934		.292244
P14	201694P4_G	G	A.Conservative	1.289994	.997636	5337.5	38.030599	49.746324	766.231276		.292244
P14	208825P7_G	G	A.Conservative	2.04595	.998308	7129.7	24.220323	42.893033	888.868666		.292244
P14	209189P2_G	G	A.Conservative	1.654764	.995802	6277.1	54.597519	84.16996	929.542586		.292244
P14	210090P15_G	NOCALL	I.Bad Spectrum	0	0	0	0	0	0		0
P15	201322P9_G	G	A.Conservative	2.162527	.996076	6445.3	9.592468	14.029903	887.277166		.300333
P15	201694P4_G	G	A.Conservative	1.576515	.998497	5337.5	37.762397	45.949482	720.958463		.300333
P15	208825P7_G	G	A.Conservative	2.571201	.997938	7129.7	18.941307	30.884425	896.311829		.300333
P15	209189P2_G	G	A.Conservative	2.162882	.99642	6277.1	43.402712	61.780071	858.145664		.300333
P15	210090P15_G	NOCALL	I.Bad Spectrum	0	0	0	0	0	0		0
P16	201322P9_G	G	A.Conservative	1.981077	.991817	6445.3	8.452362	11.619553	846.534357		.388527
P16	201694P4_G	G	A.Conservative	1.547759	.99744	5337.5	14.951903	19.15533	660.14557		.275403
P16	208825P7_G	G	A.Conservative	2.099834	.998312	7129.7	8.696372	15.204101	858.41273		.275403
P16	209189P2_G	G	A.Conservative	2.403115	.995869	6277.1	20.941072	31.713437	808.833282		.275403
P16	210090P15_G	NOCALL	I.Bad Spectrum	0	0	0	0	0	0		0
P17	201322P9_G	G	A.Conservative	1.874613	.996294	6445.3	6.711241	12.881046	863.917839		.24991
P17	201694P4_G	G	A.Conservative	1.320675	.997581	5337.5	11.000496	17.99061	671.134831		.24991
P17	208825P7_G	G	A.Conservative	1.751484	.999144	7129.7	14.711506	31.053364	1015.415634		.24991
P17	209189P2_G	G	A.Conservative	1.872965	.997924	6277.1	19.058295	35.716597	840.881679		.24991
P17	210090P15_G	NOCALL	I.Bad Spectrum	0	0	0	0	0	0		0
P18	201322P9_G	G	A.Conservative	.009706	.997323	6445.3	9.092523	10.30069	842.552877		.394868
P18	201694P4_G	G	A.Conservative	.621298	.996934	5337.5	12.433015	17.357511	718.662952		.296091
P18	208825P7_G	G	A.Conservative	.737411	.999504	7129.7	10.194006	32.237085	924.564426		.296091
P18	209189P2_G	G	A.Conservative	.376482	.99629	6277.1	17.101966	25.839945	789.161194		.296091
P18	210090P15_G	NOCALL	I.Bad Spectrum	0	0	0	0	0	0		0
P19	201322P9_G	G	A.Conservative	.266862	.99603	6445.3	24.654189	16.899698	819.937583		.68967
P19	201694P4_G	G	A.Conservative	-.164083	.998745	5337.5	24.96641	29.868836	720.568324		.3137
P19	208825P7_G	G	A.Conservative	1.039327	.9993	7129.7	10.098415	21.301871	888.643869		.3137
P19	209189P2_G	G	A.Conservative	.312086	.994656	6277.1	26.722811	37.323598	760.337267		.3137
P19	210090P15_G	NOCALL	I.Bad Spectrum	0	0	0	0	0	0		0
P20	201322P9_G	G	A.Conservative	1.427033	.995485	6445.3	13.837375	17.32934	833.600252		.407489
P20	201694P4_G	G	A.Conservative	1.454576	.992094	5337.5	35.690703	50.802693	724.591465		.281242
P20	208825P7_G	G	A.Conservative	1.723609	.999002	7129.7	11.987281	38.068505	883.543732		.281242
P20	209189P2_G	G	A.Conservative	1.8649	.998486	6277.1	38.636879	65.712324	845.669542		.281242
P20	210090P15_G	NOCALL	D.Low Probability	.931379	.996308	5515.6	10.035977	6.083114	762.746		.636378
P21	201322P9_G	G	A.Conservative	1.046992	.998737	6445.3	11.663786	11.895128	893.495788		.390685
P21	201694P4_G	G	A.Conservative	.846141	.998692	5337.5	18.619081	24.885039	669.700806		.272236
P21	208825P7_G	G	A.Conservative	2.234483	.998972	7129.7	6.482442	15.590943	790.962874		.272236
P21	209189P2_G	G	A.Conservative	1.363621	.999076	6277.1	18.583552	26.398217	748.592099		.272236
P21	210090P15_G	NOCALL	D.Low Probability	1.21753	.849948	5515.6	10.479907	5.148828	738.582607		.708153
P22	201322P9_G	NOCALL	D.Low Probability	2.328242	.739593	6445.3	5.103153	4.476828	746.827999		.561677
P22	201694P4_G	G	A.Conservative	1.772101	.836835	5337.5	4.192645	8.416637	523.55049		.320408
P22	208825P7_G	G	A.Conservative	2.316104	.998641	7129.7	6.54259	10.877107	684.869947		.44277
P22	209189P2_G	G	A.Conservative	2.647589	.980734	6277.1	5.003732	9.901679	622.656536		.320408
P22	210090P15_G	NOCALL	I.Bad Spectrum	0	0	0	0	0	0		0
P23	201322P9_G	NOCALL	I.Bad Spectrum	0	0	0	0	0	0		0
P23	201694P4_G	NOCALL	I.Bad Spectrum	0	0	0	0	0	0		0
P23	208825P7_G	NOCALL	I.Bad Spectrum	0	0	0	0	0	0		0
P23	209189P2_G	NOCALL	I.Bad Spectrum	0	0	0	0	0	0		0
P23	210090P15_G	NOCALL	I.Bad Spectrum	0	0	0	0	0	0		0
P24	201322P9_G	NOCALL	I.Bad Spectrum	0	0	0	0	0	0		0
P24	201694P4_G	NOCALL	I.Bad Spectrum	0	0	0	0	0	0		0
P24	208825P7_G	NOCALL	I.Bad Spectrum	0	0	0	0	0	0		0
P24	209189P2_G	NOCALL	I.Bad Spectrum	0	0	0	0	0	0		0
P24	210090P15_G	NOCALL	I.Bad Spectrum	0	0	0	0	0	0		0
